# Supplementary material for: Prediction of cellular morphology changes under perturbations with a transcriptome-guided diffusion model
Source: Nat Commun. 2025 Sep 2;16:8210. doi: 10.1038/s41467-025-63478-z (PMC12405515; doi:10.1038/s41467-025-63478-z)
Supplement: Supplementary file 4 — supplementary_data1 [file 41467_2025_63478_MOESM4_ESM.xlsx]

## Sheet: orf_pathway_information
AKT1	PID_IL6_7_PATHWAY	WP_ADHD_AND_AUTISM_ASD_PATHWAYS	WP_FRAGILE_X_SYNDROME	WP_VEGFAVEGFR2_SIGNALING	WP_ANGIOPOIETINLIKE_PROTEIN_8_REGULATORY_PATHWAY	KEGG_CHRONIC_MYELOID_LEUKEMIA	KEGG_ERBB_SIGNALING_PATHWAY	KEGG_NEUROTROPHIN_SIGNALING_PATHWAY	KEGG_MEDICUS_VARIANT_BCR_ABL_FUSION_KINASE_TO_PI3K_SIGNALING_PATHWAY	PID_P53_REGULATION_PATHWAY	PID_TELOMERASE_PATHWAY	WP_ACUTE_VIRAL_MYOCARDITIS	WP_DNA_DAMAGE_RESPONSE	WP_DNA_DAMAGE_RESPONSE_ONLY_ATM_DEPENDENT	WP_EGFEGFR_SIGNALING	WP_ERBB_SIGNALING	WP_MACROPHAGESTIMULATING_PROTEIN_MSP_SIGNALING	WP_MICROTUBULE_CYTOSKELETON_REGULATION	WP_RAS_SIGNALING	PID_HNF3B_PATHWAY	WP_LIPID_METABOLISM_PATHWAY	WP_STEROL_REGULATORY_ELEMENTBINDING_PROTEINS_SREBP_SIGNALING	KEGG_FOCAL_ADHESION	KEGG_TIGHT_JUNCTION	WP_EBOLA_VIRUS_INFECTION_IN_HOST	WP_FOCAL_ADHESION	WP_NETWORK_MAP_OF_SARSCOV2_SIGNALING	WP_PLEURAL_MESOTHELIOMA	SIG_REGULATION_OF_THE_ACTIN_CYTOSKELETON_BY_RHO_GTPASES	WP_PRIMARY_FOCAL_SEGMENTAL_GLOMERULOSCLEROSIS_FSGS	SIG_CHEMOTAXIS	PID_ERBB1_DOWNSTREAM_PATHWAY	WP_PHYSICOCHEMICAL_FEATURES_AND_TOXICITYASSOCIATED_PATHWAYS	WP_CATABOLISM_OF_SKELETAL_MUSCLE_IN_CACHEXIA	WP_FACTORS_AND_PATHWAYS_AFFECTING_INSULINLIKE_GROWTH_FACTOR_IGF1AKT_SIGNALING	WP_PRIMARY_OVARIAN_INSUFFICIENCY	PID_P75_NTR_PATHWAY	WP_BRAINDERIVED_NEUROTROPHIC_FACTOR_BDNF_SIGNALING	WP_COPPER_HOMEOSTASIS	WP_NOTCH_SIGNALING_WP61	KEGG_CHEMOKINE_SIGNALING_PATHWAY	KEGG_PROGESTERONE_MEDIATED_OOCYTE_MATURATION	PID_ENDOTHELIN_PATHWAY	PID_LYSOPHOSPHOLIPID_PATHWAY	WP_CHEMOKINE_SIGNALING	WP_NEUROINFLAMMATION_AND_GLUTAMATERGIC_SIGNALING	WP_THYROID_STIMULATING_HORMONE_TSH_SIGNALING	BIOCARTA_GCR_PATHWAY	KEGG_MEDICUS_ENV_FACTOR_NICOTINE_NNK_TO_PI3K_SIGNALING_PATHWAY
BCL2L1	PID_IL6_7_PATHWAY	WP_VEGFAVEGFR2_SIGNALING	KEGG_CHRONIC_MYELOID_LEUKEMIA	WP_ACUTE_VIRAL_MYOCARDITIS	WP_FATTY_ACIDS_AND_LIPOPROTEINS_TRANSPORT_IN_HEPATOCYTES	WP_RAS_SIGNALING	WP_IL18_SIGNALING	PID_ERBB1_DOWNSTREAM_PATHWAY	PID_P53_DOWNSTREAM_PATHWAY	WP_IL6_SIGNALING	KEGG_APOPTOSIS	WP_APOPTOSIS_MODULATION_AND_SIGNALING	SIG_PIP3_SIGNALING_IN_CARDIAC_MYOCTES	KEGG_JAK_STAT_SIGNALING_PATHWAY	PID_CD40_PATHWAY	PID_IL2_PI3K_PATHWAY	PID_IL4_2PATHWAY	PID_PI3KCI_AKT_PATHWAY	WP_APOPTOSIS	WP_EGFR_TYROSINE_KINASE_INHIBITOR_RESISTANCE	WP_GASTRIN_SIGNALING	WP_HOSTPATHOGEN_INTERACTION_OF_HUMAN_CORONAVIRUSES_APOPTOSIS	WP_IL3_SIGNALING	WP_IL7_SIGNALING	WP_LEPTIN_SIGNALING	WP_PANCREATIC_ADENOCARCINOMA_PATHWAY	WP_PI3KAKT_SIGNALING	WP_REGULATION_OF_APOPTOSIS_BY_PARATHYROID_HORMONERELATED_PROTEIN	WP_TNFALPHA_SIGNALING	KEGG_AMYOTROPHIC_LATERAL_SCLEROSIS_ALS	KEGG_MEDICUS_REFERENCE_INTRINSIC_APOPTOTIC_PATHWAY	WP_AMYOTROPHIC_LATERAL_SCLEROSIS_ALS	WP_MEASLES_VIRUS_INFECTION	PID_ATF2_PATHWAY	WP_PHOTODYNAMIC_THERAPYINDUCED_HIF1_SURVIVAL_SIGNALING	WP_PHOTODYNAMIC_THERAPYINDUCED_AP1_SURVIVAL_SIGNALING	PID_NFAT_3PATHWAY	PID_EPO_PATHWAY	PID_IL2_STAT5_PATHWAY	PID_IL3_PATHWAY	WP_MAMMARY_GLAND_DEVELOPMENT_PREGNANCY_AND_LACTATION_STAGE_3_OF_4
HSP90B1	PID_IL6_7_PATHWAY	WP_SUDDEN_INFANT_DEATH_SYNDROME_SIDS_SUSCEPTIBILITY_PATHWAYS	WP_FOCAL_ADHESION_PI3KAKTMTORSIGNALING	WP_PI3KAKT_SIGNALING	WP_PHOTODYNAMIC_THERAPYINDUCED_UNFOLDED_PROTEIN_RESPONSE	KEGG_NOD_LIKE_RECEPTOR_SIGNALING_PATHWAY
JAK2	PID_IL6_7_PATHWAY	PID_PDGFRB_PATHWAY	WP_EGFEGFR_SIGNALING	WP_NETWORK_MAP_OF_SARSCOV2_SIGNALING	WP_MESODERMAL_COMMITMENT_PATHWAY	PID_ERBB4_PATHWAY	WP_BRAINDERIVED_NEUROTROPHIC_FACTOR_BDNF_SIGNALING	WP_NOTCH_SIGNALING_WP61	WP_TROP2_REGULATORY_SIGNALING	KEGG_CHEMOKINE_SIGNALING_PATHWAY	PID_ENDOTHELIN_PATHWAY	WP_CHEMOKINE_SIGNALING	WP_THYROID_STIMULATING_HORMONE_TSH_SIGNALING	BIOCARTA_BIOPEPTIDES_PATHWAY	WP_IL6_SIGNALING	WP_REGULATORY_CIRCUITS_OF_STAT3_SIGNALING	WP_UROTENSINIIMEDIATED_SIGNALING	BIOCARTA_GLEEVEC_PATHWAY	KEGG_ADIPOCYTOKINE_SIGNALING_PATHWAY	KEGG_JAK_STAT_SIGNALING_PATHWAY	PID_CXCR4_PATHWAY	PID_ERBB2_ERBB3_PATHWAY	PID_IFNG_PATHWAY	PID_IL4_2PATHWAY	PID_KIT_PATHWAY	PID_PTP1B_PATHWAY	PID_S1P_S1P3_PATHWAY	WP_AGERAGE_PATHWAY	WP_CLOCKCONTROLLED_AUTOPHAGY_IN_BONE_METABOLISM	WP_EGFR_TYROSINE_KINASE_INHIBITOR_RESISTANCE	WP_EPO_RECEPTOR_SIGNALING	WP_FOCAL_ADHESION_PI3KAKTMTORSIGNALING	WP_GASTRIN_SIGNALING	WP_HEPATITIS_B_INFECTION	WP_IL11_SIGNALING	WP_IL17_SIGNALING	WP_IL26_SIGNALING	WP_IL3_SIGNALING	WP_IL4_SIGNALING	WP_IL5_SIGNALING	WP_KIT_RECEPTOR_SIGNALING	WP_LEPTININSULIN_SIGNALING_OVERLAP	WP_LEPTIN_SIGNALING	WP_ONCOSTATIN_M_SIGNALING	WP_OSTEOARTHRITIC_CHONDROCYTE_HYPERTROPHY	WP_PI3KAKT_SIGNALING	WP_PROLACTIN_SIGNALING	WP_THYMIC_STROMAL_LYMPHOPOIETIN_TSLP_SIGNALING	PID_HES_HEY_PATHWAY
JUN	PID_IL6_7_PATHWAY	WP_NUCLEAR_RECEPTORS_METAPATHWAY	WP_PHOTODYNAMIC_THERAPYINDUCED_NFE2L2_NRF2_SURVIVAL_SIGNALING	WP_VEGFAVEGFR2_SIGNALING	WP_GLUCOCORTICOID_RECEPTOR_PATHWAY	BIOCARTA_ATM_PATHWAY	KEGG_ERBB_SIGNALING_PATHWAY	KEGG_NEUROTROPHIN_SIGNALING_PATHWAY	PID_PDGFRB_PATHWAY	PID_RB_1PATHWAY	PID_TELOMERASE_PATHWAY	WP_5Q35_COPY_NUMBER_VARIATION	WP_ATM_SIGNALING	WP_DNA_DAMAGE_RESPONSE_ONLY_ATM_DEPENDENT	WP_EGFEGFR_SIGNALING	WP_ERBB_SIGNALING	WP_MACROPHAGESTIMULATING_PROTEIN_MSP_SIGNALING	WP_SUDDEN_INFANT_DEATH_SYNDROME_SIDS_SUSCEPTIBILITY_PATHWAYS	WP_IL18_SIGNALING	WNT_SIGNALING	KEGG_FOCAL_ADHESION	WP_FAS_LIGAND_PATHWAY_AND_STRESS_INDUCTION_OF_HEAT_SHOCK_PROTEINS	WP_FOCAL_ADHESION	WP_MYOMETRIAL_RELAXATION_AND_CONTRACTION_PATHWAYS	WP_NETWORK_MAP_OF_SARSCOV2_SIGNALING	WP_PLEURAL_MESOTHELIOMA	BIOCARTA_INTEGRIN_PATHWAY	PID_CDC42_PATHWAY	PID_ERBB1_DOWNSTREAM_PATHWAY	PID_RAC1_PATHWAY	WP_PHYSICOCHEMICAL_FEATURES_AND_TOXICITYASSOCIATED_PATHWAYS	WP_CIRCADIAN_RHYTHM_GENES	WP_BRAINDERIVED_NEUROTROPHIC_FACTOR_BDNF_SIGNALING	WP_COPPER_HOMEOSTASIS	WP_HAIR_FOLLICLE_DEVELOPMENT_CYTODIFFERENTIATION_STAGE_3_OF_3	WP_TROP2_REGULATORY_SIGNALING	KEGG_GNRH_SIGNALING_PATHWAY	PID_ENDOTHELIN_PATHWAY	PID_LYSOPHOSPHOLIPID_PATHWAY	WP_THYROID_STIMULATING_HORMONE_TSH_SIGNALING	PID_P53_DOWNSTREAM_PATHWAY	PID_REG_GR_PATHWAY	BIOCARTA_AT1R_PATHWAY	BIOCARTA_CARDIACEGF_PATHWAY	PID_AP1_PATHWAY	WP_PHYSIOLOGICAL_AND_PATHOLOGICAL_HYPERTROPHY_OF_THE_HEART	WP_ARYL_HYDROCARBON_RECEPTOR_PATHWAY_WP2873	WP_APOPTOSIS_MODULATION_AND_SIGNALING	BIOCARTA_GLEEVEC_PATHWAY
MAPK14	PID_IL6_7_PATHWAY	WP_PHOTODYNAMIC_THERAPYINDUCED_NFE2L2_NRF2_SURVIVAL_SIGNALING	WP_VEGFAVEGFR2_SIGNALING	WP_ANGIOPOIETINLIKE_PROTEIN_8_REGULATORY_PATHWAY	KEGG_NEUROTROPHIN_SIGNALING_PATHWAY	PID_P53_REGULATION_PATHWAY	PID_P73PATHWAY	PID_RB_1PATHWAY	WP_EGFEGFR_SIGNALING	WP_MACROPHAGESTIMULATING_PROTEIN_MSP_SIGNALING	KEGG_LEUKOCYTE_TRANSENDOTHELIAL_MIGRATION	WP_PLEURAL_MESOTHELIOMA	WP_THERMOGENESIS	PID_CDC42_PATHWAY	PID_RAC1_PATHWAY	WP_BRAINDERIVED_NEUROTROPHIC_FACTOR_BDNF_SIGNALING	KEGG_GNRH_SIGNALING_PATHWAY	KEGG_PROGESTERONE_MEDIATED_OOCYTE_MATURATION	PID_ENDOTHELIN_PATHWAY	WP_THYROID_HORMONES_PRODUCTION_AND_PERIPHERAL_DOWNSTREAM_SIGNALING_EFFECTS	WP_THYROID_STIMULATING_HORMONE_TSH_SIGNALING	WP_CANNABINOID_RECEPTOR_SIGNALING	WP_MONOAMINE_TRANSPORT	PID_REG_GR_PATHWAY	BIOCARTA_BIOPEPTIDES_PATHWAY	BIOCARTA_NFAT_PATHWAY	WP_MICRORNAS_IN_CARDIOMYOCYTE_HYPERTROPHY	WP_PHYSIOLOGICAL_AND_PATHOLOGICAL_HYPERTROPHY_OF_THE_HEART	PID_ANGIOPOIETIN_RECEPTOR_PATHWAY	WP_REGULATORY_CIRCUITS_OF_STAT3_SIGNALING	WP_UROTENSINIIMEDIATED_SIGNALING	BIOCARTA_CREB_PATHWAY	BIOCARTA_EIF4_PATHWAY	BIOCARTA_HCMV_PATHWAY	BIOCARTA_HDAC_PATHWAY	KEGG_FC_EPSILON_RI_SIGNALING_PATHWAY	KEGG_MAPK_SIGNALING_PATHWAY	KEGG_TOLL_LIKE_RECEPTOR_SIGNALING_PATHWAY	KEGG_VEGF_SIGNALING_PATHWAY	PID_BCR_5PATHWAY	PID_CD40_PATHWAY	PID_CXCR3_PATHWAY	PID_FAS_PATHWAY	PID_IL4_2PATHWAY	PID_LYMPH_ANGIOGENESIS_PATHWAY	PID_RETINOIC_ACID_PATHWAY	PID_TXA2PATHWAY	PID_VEGFR1_2_PATHWAY	WP_AGERAGE_PATHWAY
MCL1	PID_IL6_7_PATHWAY	WP_PLEURAL_MESOTHELIOMA	WP_NF1_COPY_NUMBER_VARIATION_SYNDROME	PID_P53_DOWNSTREAM_PATHWAY	WP_APOPTOSIS_MODULATION_AND_SIGNALING	PID_HIF1_TFPATHWAY	WP_APOPTOSIS	WP_HOSTPATHOGEN_INTERACTION_OF_HUMAN_CORONAVIRUSES_APOPTOSIS	WP_PI3KAKT_SIGNALING	WP_REGULATION_OF_APOPTOSIS_BY_PARATHYROID_HORMONERELATED_PROTEIN	PID_E2F_PATHWAY	WP_PHOTODYNAMIC_THERAPYINDUCED_HIF1_SURVIVAL_SIGNALING	WP_PHOTODYNAMIC_THERAPYINDUCED_AP1_SURVIVAL_SIGNALING
PIK3CA	PID_IL6_7_PATHWAY	WP_ADHD_AND_AUTISM_ASD_PATHWAYS	WP_VEGFAVEGFR2_SIGNALING	WP_ANGIOPOIETINLIKE_PROTEIN_8_REGULATORY_PATHWAY	BIOCARTA_ARF_PATHWAY	KEGG_CHRONIC_MYELOID_LEUKEMIA	KEGG_ERBB_SIGNALING_PATHWAY	KEGG_NEUROTROPHIN_SIGNALING_PATHWAY	KEGG_MEDICUS_VARIANT_BCR_ABL_FUSION_KINASE_TO_PI3K_SIGNALING_PATHWAY	PID_PDGFRB_PATHWAY	PID_TRKR_PATHWAY	WP_DNA_DAMAGE_RESPONSE_ONLY_ATM_DEPENDENT	WP_ERBB_SIGNALING	WP_RAS_SIGNALING	WP_STEROL_REGULATORY_ELEMENTBINDING_PROTEINS_SREBP_SIGNALING	KEGG_FOCAL_ADHESION	KEGG_LEUKOCYTE_TRANSENDOTHELIAL_MIGRATION	KEGG_REGULATION_OF_ACTIN_CYTOSKELETON	KEGG_MEDICUS_PATHOGEN_SALMONELLA_SOPB_TO_ARNO_ARF_ACTB_G_SIGNALING_PATHWAY	KEGG_MEDICUS_PATHOGEN_SHIGELLA_IPGD_TO_ARNO_ARF_ACTB_G_SIGNALING_PATHWAY	WP_EBOLA_VIRUS_INFECTION_IN_HOST	WP_FOCAL_ADHESION	WP_PLEURAL_MESOTHELIOMA	WP_REGULATION_OF_ACTIN_CYTOSKELETON	SIG_CHEMOTAXIS	PID_CDC42_PATHWAY	PID_ERBB1_DOWNSTREAM_PATHWAY	PID_ERBB4_PATHWAY	PID_P75_NTR_PATHWAY	WP_COPPER_HOMEOSTASIS	KEGG_CHEMOKINE_SIGNALING_PATHWAY	KEGG_PROGESTERONE_MEDIATED_OOCYTE_MATURATION	WP_CHEMOKINE_SIGNALING	WP_THYROID_HORMONES_PRODUCTION_AND_PERIPHERAL_DOWNSTREAM_SIGNALING_EFFECTS	WP_THYROID_STIMULATING_HORMONE_TSH_SIGNALING	BIOCARTA_GCR_PATHWAY	KEGG_MEDICUS_ENV_FACTOR_NICOTINE_NNK_TO_PI3K_SIGNALING_PATHWAY	WP_CONGENITAL_GENERALIZED_LIPODYSTROPHY	BIOCARTA_NFAT_PATHWAY	WP_MICRORNAS_IN_CARDIOMYOCYTE_HYPERTROPHY	PID_ANGIOPOIETIN_RECEPTOR_PATHWAY	KEGG_APOPTOSIS	SA_PTEN_PATHWAY	SA_TRKA_RECEPTOR	SIG_BCR_SIGNALING_PATHWAY	SIG_IL4RECEPTOR_IN_B_LYPHOCYTES	SIG_INSULIN_RECEPTOR_PATHWAY_IN_CARDIAC_MYOCYTES	SIG_PIP3_SIGNALING_IN_B_LYMPHOCYTES	SIG_PIP3_SIGNALING_IN_CARDIAC_MYOCTES
PIK3R1	PID_IL6_7_PATHWAY	WP_ADHD_AND_AUTISM_ASD_PATHWAYS	WP_VEGFAVEGFR2_SIGNALING	WP_ANGIOPOIETINLIKE_PROTEIN_8_REGULATORY_PATHWAY	BIOCARTA_ARF_PATHWAY	KEGG_CHRONIC_MYELOID_LEUKEMIA	KEGG_ERBB_SIGNALING_PATHWAY	KEGG_NEUROTROPHIN_SIGNALING_PATHWAY	PID_PDGFRB_PATHWAY	PID_TRKR_PATHWAY	WP_5Q35_COPY_NUMBER_VARIATION	WP_ACUTE_VIRAL_MYOCARDITIS	WP_DNA_DAMAGE_RESPONSE_ONLY_ATM_DEPENDENT	WP_EGFEGFR_SIGNALING	WP_ERBB_SIGNALING	WP_MACROPHAGESTIMULATING_PROTEIN_MSP_SIGNALING	WP_RAS_SIGNALING	WP_IL18_SIGNALING	KEGG_FOCAL_ADHESION	KEGG_LEUKOCYTE_TRANSENDOTHELIAL_MIGRATION	KEGG_REGULATION_OF_ACTIN_CYTOSKELETON	WP_EBOLA_VIRUS_INFECTION_IN_HOST	WP_FOCAL_ADHESION	WP_REGULATION_OF_ACTIN_CYTOSKELETON	SIG_CHEMOTAXIS	PID_CDC42_PATHWAY	PID_ERBB1_DOWNSTREAM_PATHWAY	PID_ERBB4_PATHWAY	PID_P75_NTR_PATHWAY	WP_BRAINDERIVED_NEUROTROPHIC_FACTOR_BDNF_SIGNALING	WP_NOTCH_SIGNALING_WP61	WP_TROP2_REGULATORY_SIGNALING	KEGG_CHEMOKINE_SIGNALING_PATHWAY	KEGG_PROGESTERONE_MEDIATED_OOCYTE_MATURATION	PID_LYSOPHOSPHOLIPID_PATHWAY	WP_CHEMOKINE_SIGNALING	WP_THYROID_STIMULATING_HORMONE_TSH_SIGNALING	BIOCARTA_GCR_PATHWAY	BIOCARTA_NFAT_PATHWAY	WP_IL6_SIGNALING	WP_MICRORNAS_IN_CARDIOMYOCYTE_HYPERTROPHY	PID_ANGIOPOIETIN_RECEPTOR_PATHWAY	KEGG_APOPTOSIS	SIG_BCR_SIGNALING_PATHWAY	SIG_IL4RECEPTOR_IN_B_LYPHOCYTES	SIG_INSULIN_RECEPTOR_PATHWAY_IN_CARDIAC_MYOCYTES	BIOCARTA_ACH_PATHWAY	BIOCARTA_AKT_PATHWAY	BIOCARTA_BAD_PATHWAY
RAC1	PID_IL6_7_PATHWAY	WP_VEGFAVEGFR2_SIGNALING	BIOCARTA_ARF_PATHWAY	KEGG_AXON_GUIDANCE	KEGG_NEUROTROPHIN_SIGNALING_PATHWAY	KEGG_VIRAL_MYOCARDITIS	PID_AJDISS_2PATHWAY	PID_LIS1_PATHWAY	PID_PDGFRB_PATHWAY	PID_TRKR_PATHWAY	WP_AXON_GUIDANCE	WP_DNA_DAMAGE_RESPONSE_ONLY_ATM_DEPENDENT	WP_EGFEGFR_SIGNALING	WP_MICROTUBULE_CYTOSKELETON_REGULATION	WP_RAS_SIGNALING	KEGG_ADHERENS_JUNCTION	KEGG_FOCAL_ADHESION	KEGG_LEUKOCYTE_TRANSENDOTHELIAL_MIGRATION	KEGG_REGULATION_OF_ACTIN_CYTOSKELETON	WP_EBOLA_VIRUS_INFECTION_IN_HOST	WP_FOCAL_ADHESION	WP_NETWORK_MAP_OF_SARSCOV2_SIGNALING	WP_REGULATION_OF_ACTIN_CYTOSKELETON	PID_CDC42_PATHWAY	PID_ERBB1_DOWNSTREAM_PATHWAY	PID_RAC1_PATHWAY	PID_P75_NTR_PATHWAY	WP_BRAINDERIVED_NEUROTROPHIC_FACTOR_BDNF_SIGNALING	WP_TROP2_REGULATORY_SIGNALING	KEGG_CHEMOKINE_SIGNALING_PATHWAY	PID_ENDOTHELIN_PATHWAY	PID_LYSOPHOSPHOLIPID_PATHWAY	WP_CHEMOKINE_SIGNALING	WP_CILIARY_LANDSCAPE	BIOCARTA_AT1R_PATHWAY	PID_PRL_SIGNALING_EVENTS_PATHWAY	WP_IL6_SIGNALING	WP_MICRORNAS_IN_CARDIOMYOCYTE_HYPERTROPHY	WP_PHYSIOLOGICAL_AND_PATHOLOGICAL_HYPERTROPHY_OF_THE_HEART	PID_ANGIOPOIETIN_RECEPTOR_PATHWAY	BIOCARTA_CREB_PATHWAY	BIOCARTA_EDG1_PATHWAY	BIOCARTA_PTDINS_PATHWAY	BIOCARTA_RACCYCD_PATHWAY	BIOCARTA_RAS_PATHWAY	KEGG_FC_EPSILON_RI_SIGNALING_PATHWAY	KEGG_FC_GAMMA_R_MEDIATED_PHAGOCYTOSIS	KEGG_MAPK_SIGNALING_PATHWAY	KEGG_TOLL_LIKE_RECEPTOR_SIGNALING_PATHWAY
SOCS3	PID_IL6_7_PATHWAY	WP_MACROPHAGESTIMULATING_PROTEIN_MSP_SIGNALING	WP_IL18_SIGNALING	WP_EBOLA_VIRUS_INFECTION_IN_HOST	WP_NEUROINFLAMMATION_AND_GLUTAMATERGIC_SIGNALING	WP_ADIPOGENESIS	WP_IL6_SIGNALING	WP_REGULATORY_CIRCUITS_OF_STAT3_SIGNALING	KEGG_UBIQUITIN_MEDIATED_PROTEOLYSIS	BIOCARTA_IL2RB_PATHWAY	KEGG_ADIPOCYTOKINE_SIGNALING_PATHWAY	KEGG_INSULIN_SIGNALING_PATHWAY	KEGG_JAK_STAT_SIGNALING_PATHWAY	PID_IL4_2PATHWAY	PID_PTP1B_PATHWAY	WP_IL11_SIGNALING	WP_IL26_SIGNALING	WP_IL2_SIGNALING	WP_IL4_SIGNALING	WP_INSULIN_SIGNALING	WP_LEPTININSULIN_SIGNALING_OVERLAP	WP_LEPTIN_SIGNALING	WP_ONCOSTATIN_M_SIGNALING	WP_PROLACTIN_SIGNALING	WP_2Q13_COPY_NUMBER_VARIATION_SYNDROME	PID_ATF2_PATHWAY	PID_EPO_PATHWAY	PID_IL23_PATHWAY	PID_IL2_1PATHWAY	WP_TYPE_II_INTERFERON_SIGNALING	WP_INTERFERON_TYPE_I_SIGNALING	KEGG_TYPE_II_DIABETES_MELLITUS	BIOCARTA_IL22BP_PATHWAY
STAT1	PID_IL6_7_PATHWAY	WP_VEGFAVEGFR2_SIGNALING	PID_PDGFRB_PATHWAY	WP_ACUTE_VIRAL_MYOCARDITIS	WP_EGFEGFR_SIGNALING	WP_EBOLA_VIRUS_INFECTION_IN_HOST	WP_NETWORK_MAP_OF_SARSCOV2_SIGNALING	WP_PLEURAL_MESOTHELIOMA	PID_ERBB1_DOWNSTREAM_PATHWAY	PID_TNF_PATHWAY	WP_BRAINDERIVED_NEUROTROPHIC_FACTOR_BDNF_SIGNALING	WP_TROP2_REGULATORY_SIGNALING	KEGG_CHEMOKINE_SIGNALING_PATHWAY	WP_CHEMOKINE_SIGNALING	WP_NEUROINFLAMMATION_AND_GLUTAMATERGIC_SIGNALING	WP_THYROID_STIMULATING_HORMONE_TSH_SIGNALING	PID_REG_GR_PATHWAY	WP_ADIPOGENESIS	BIOCARTA_BIOPEPTIDES_PATHWAY	WP_IL6_SIGNALING	WP_ALLOGRAFT_REJECTION	WP_ENDODERM_DIFFERENTIATION	WP_TRYPTOPHAN_METABOLISM	BIOCARTA_CHEMICAL_PATHWAY	BIOCARTA_GLEEVEC_PATHWAY	KEGG_JAK_STAT_SIGNALING_PATHWAY	KEGG_TOLL_LIKE_RECEPTOR_SIGNALING_PATHWAY	PID_CXCR4_PATHWAY	PID_FGF_PATHWAY	PID_IFNG_PATHWAY	PID_KIT_PATHWAY	WP_AGERAGE_PATHWAY	WP_ENDOCHONDRAL_OSSIFICATION	WP_ENDOCHONDRAL_OSSIFICATION_WITH_SKELETAL_DYSPLASIAS	WP_EPO_RECEPTOR_SIGNALING	WP_HEPATITIS_B_INFECTION	WP_IL11_SIGNALING	WP_IL19_SIGNALING	WP_IL26_SIGNALING	WP_IL2_SIGNALING	WP_IL4_SIGNALING	WP_IL5_SIGNALING	WP_IL7_SIGNALING	WP_KIT_RECEPTOR_SIGNALING	WP_LEPTIN_SIGNALING	WP_ONCOSTATIN_M_SIGNALING	WP_PANCREATIC_ADENOCARCINOMA_PATHWAY	WP_PROLACTIN_SIGNALING	WP_RANKLRANK_SIGNALING
STAT3	PID_IL6_7_PATHWAY	WP_NUCLEAR_RECEPTORS_METAPATHWAY	WP_VEGFAVEGFR2_SIGNALING	PID_PDGFRB_PATHWAY	PID_TRKR_PATHWAY	WP_ACUTE_VIRAL_MYOCARDITIS	WP_EGFEGFR_SIGNALING	WP_MICROTUBULE_CYTOSKELETON_REGULATION	PID_ERBB1_DOWNSTREAM_PATHWAY	PID_RAC1_PATHWAY	WP_CATABOLISM_OF_SKELETAL_MUSCLE_IN_CACHEXIA	WP_BRAINDERIVED_NEUROTROPHIC_FACTOR_BDNF_SIGNALING	WP_NOTCH_SIGNALING_WP61	KEGG_CHEMOKINE_SIGNALING_PATHWAY	WP_CHEMOKINE_SIGNALING	WP_NEUROINFLAMMATION_AND_GLUTAMATERGIC_SIGNALING	WP_THYROID_STIMULATING_HORMONE_TSH_SIGNALING	WP_ADIPOGENESIS	BIOCARTA_BIOPEPTIDES_PATHWAY	WP_IL6_SIGNALING	WP_MICRORNAS_IN_CARDIOMYOCYTE_HYPERTROPHY	WP_PHYSIOLOGICAL_AND_PATHOLOGICAL_HYPERTROPHY_OF_THE_HEART	WP_REGULATORY_CIRCUITS_OF_STAT3_SIGNALING	WP_UROTENSINIIMEDIATED_SIGNALING	KEGG_ACUTE_MYELOID_LEUKEMIA	KEGG_ADIPOCYTOKINE_SIGNALING_PATHWAY	KEGG_JAK_STAT_SIGNALING_PATHWAY	PID_CXCR4_PATHWAY	PID_ERBB2_ERBB3_PATHWAY	PID_IFNG_PATHWAY	PID_KIT_PATHWAY	PID_PTP1B_PATHWAY	WP_ACUTE_MYELOID_LEUKEMIA	WP_AGERAGE_PATHWAY	WP_ANDROGEN_RECEPTOR_SIGNALING	WP_EGFR_TYROSINE_KINASE_INHIBITOR_RESISTANCE	WP_EPO_RECEPTOR_SIGNALING	WP_GASTRIN_SIGNALING	WP_HEPATITIS_B_INFECTION	WP_IL11_SIGNALING	WP_IL17_SIGNALING	WP_IL19_SIGNALING	WP_IL26_SIGNALING	WP_IL2_SIGNALING	WP_IL3_SIGNALING	WP_IL4_SIGNALING	WP_IL5_SIGNALING	WP_IL7_SIGNALING	WP_KIT_RECEPTOR_SIGNALING
AKT1S1	WP_ADHD_AND_AUTISM_ASD_PATHWAYS	WP_FRAGILE_X_SYNDROME	WP_VEGFAVEGFR2_SIGNALING	WP_NETWORK_MAP_OF_SARSCOV2_SIGNALING	WP_PLEURAL_MESOTHELIOMA	WP_THERMOGENESIS	WP_CATABOLISM_OF_SKELETAL_MUSCLE_IN_CACHEXIA	WP_FACTORS_AND_PATHWAYS_AFFECTING_INSULINLIKE_GROWTH_FACTOR_IGF1AKT_SIGNALING	WP_THYROID_HORMONES_PRODUCTION_AND_PERIPHERAL_DOWNSTREAM_SIGNALING_EFFECTS	WP_P53_TRANSCRIPTIONAL_GENE_NETWORK	WP_REGULATORY_CIRCUITS_OF_STAT3_SIGNALING	PID_MET_PATHWAY	PID_MTOR_4PATHWAY	WP_FOCAL_ADHESION_PI3KAKTMTORSIGNALING	WP_TARGET_OF_RAPAMYCIN_SIGNALING	KEGG_MEDICUS_REFERENCE_GATOR1_MTORC1_SIGNALING_PATHWAY	PID_LKB1_PATHWAY	WP_AUTOPHAGY	WP_NEURODEGENERATION_WITH_BRAIN_IRON_ACCUMULATION_NBIA_SUBTYPES_PATHWAY
AKT2	WP_ADHD_AND_AUTISM_ASD_PATHWAYS	WP_ANGIOPOIETINLIKE_PROTEIN_8_REGULATORY_PATHWAY	KEGG_CHRONIC_MYELOID_LEUKEMIA	KEGG_ERBB_SIGNALING_PATHWAY	KEGG_NEUROTROPHIN_SIGNALING_PATHWAY	KEGG_MEDICUS_VARIANT_BCR_ABL_FUSION_KINASE_TO_PI3K_SIGNALING_PATHWAY	WP_DNA_DAMAGE_RESPONSE_ONLY_ATM_DEPENDENT	WP_ERBB_SIGNALING	WP_RAS_SIGNALING	WP_FEMALE_STEROID_HORMONES_IN_CARDIOMYOCYTE_ENERGY_METABOLISM	WP_LIPID_METABOLISM_PATHWAY	KEGG_FOCAL_ADHESION	KEGG_TIGHT_JUNCTION	WP_FOCAL_ADHESION	WP_PLEURAL_MESOTHELIOMA	SIG_CHEMOTAXIS	KEGG_CHEMOKINE_SIGNALING_PATHWAY	KEGG_PROGESTERONE_MEDIATED_OOCYTE_MATURATION	WP_CHEMOKINE_SIGNALING	KEGG_MEDICUS_ENV_FACTOR_NICOTINE_NNK_TO_PI3K_SIGNALING_PATHWAY	WP_CONGENITAL_GENERALIZED_LIPODYSTROPHY	WP_MICRORNAS_IN_CARDIOMYOCYTE_HYPERTROPHY	KEGG_APOPTOSIS	SA_PTEN_PATHWAY	SA_TRKA_RECEPTOR	SIG_BCR_SIGNALING_PATHWAY	SIG_IL4RECEPTOR_IN_B_LYPHOCYTES	SIG_INSULIN_RECEPTOR_PATHWAY_IN_CARDIAC_MYOCYTES	SIG_PIP3_SIGNALING_IN_B_LYMPHOCYTES	SIG_PIP3_SIGNALING_IN_CARDIAC_MYOCTES	KEGG_ACUTE_MYELOID_LEUKEMIA	KEGG_ADIPOCYTOKINE_SIGNALING_PATHWAY	KEGG_FC_EPSILON_RI_SIGNALING_PATHWAY	KEGG_FC_GAMMA_R_MEDIATED_PHAGOCYTOSIS	KEGG_GLIOMA	KEGG_INSULIN_SIGNALING_PATHWAY	KEGG_JAK_STAT_SIGNALING_PATHWAY	KEGG_MAPK_SIGNALING_PATHWAY	KEGG_MELANOMA	KEGG_MTOR_SIGNALING_PATHWAY	KEGG_TOLL_LIKE_RECEPTOR_SIGNALING_PATHWAY	KEGG_VEGF_SIGNALING_PATHWAY	KEGG_MEDICUS_ENV_FACTOR_NNK_NNN_TO_PI3K_SIGNALING_PATHWAY_N01339	KEGG_MEDICUS_ENV_FACTOR_NNK_NNN_TO_PI3K_SIGNALING_PATHWAY_N01350	KEGG_MEDICUS_PATHOGEN_HCMV_US28_TO_GNB_G_PI3K_NFKB_SIGNALING_PATHWAY	KEGG_MEDICUS_PATHOGEN_HIV_GP120_TO_CXCR4_GNAI_PI3K_BAD_SIGNALING_PATHWAY	KEGG_MEDICUS_PATHOGEN_KSHV_VGPCR_TO_GNB_G_PI3K_AKT_SIGNALING_PATHWAY	KEGG_MEDICUS_REFERENCE_AREG_EGFR_PI3K_SIGNALING_PATHWAY	KEGG_MEDICUS_REFERENCE_BCR_BCAP_CD19_PI3K_SIGNALING_PATHWAY
AKT3	WP_ADHD_AND_AUTISM_ASD_PATHWAYS	KEGG_CHRONIC_MYELOID_LEUKEMIA	KEGG_ERBB_SIGNALING_PATHWAY	KEGG_NEUROTROPHIN_SIGNALING_PATHWAY	KEGG_MEDICUS_VARIANT_BCR_ABL_FUSION_KINASE_TO_PI3K_SIGNALING_PATHWAY	WP_DNA_DAMAGE_RESPONSE_ONLY_ATM_DEPENDENT	WP_ERBB_SIGNALING	WP_RAS_SIGNALING	WP_LIPID_METABOLISM_PATHWAY	KEGG_FOCAL_ADHESION	KEGG_TIGHT_JUNCTION	WP_FOCAL_ADHESION	WP_PLEURAL_MESOTHELIOMA	SIG_CHEMOTAXIS	KEGG_CHEMOKINE_SIGNALING_PATHWAY	KEGG_PROGESTERONE_MEDIATED_OOCYTE_MATURATION	WP_CHEMOKINE_SIGNALING	WP_THYROID_HORMONES_PRODUCTION_AND_PERIPHERAL_DOWNSTREAM_SIGNALING_EFFECTS	KEGG_MEDICUS_ENV_FACTOR_NICOTINE_NNK_TO_PI3K_SIGNALING_PATHWAY	KEGG_APOPTOSIS	SA_PTEN_PATHWAY	SA_TRKA_RECEPTOR	SIG_BCR_SIGNALING_PATHWAY	SIG_IL4RECEPTOR_IN_B_LYPHOCYTES	SIG_INSULIN_RECEPTOR_PATHWAY_IN_CARDIAC_MYOCYTES	SIG_PIP3_SIGNALING_IN_B_LYMPHOCYTES	SIG_PIP3_SIGNALING_IN_CARDIAC_MYOCTES	KEGG_ACUTE_MYELOID_LEUKEMIA	KEGG_ADIPOCYTOKINE_SIGNALING_PATHWAY	KEGG_FC_EPSILON_RI_SIGNALING_PATHWAY	KEGG_FC_GAMMA_R_MEDIATED_PHAGOCYTOSIS	KEGG_GLIOMA	KEGG_INSULIN_SIGNALING_PATHWAY	KEGG_JAK_STAT_SIGNALING_PATHWAY	KEGG_MAPK_SIGNALING_PATHWAY	KEGG_MELANOMA	KEGG_MTOR_SIGNALING_PATHWAY	KEGG_TOLL_LIKE_RECEPTOR_SIGNALING_PATHWAY	KEGG_VEGF_SIGNALING_PATHWAY	KEGG_MEDICUS_ENV_FACTOR_NNK_NNN_TO_PI3K_SIGNALING_PATHWAY_N01339	KEGG_MEDICUS_ENV_FACTOR_NNK_NNN_TO_PI3K_SIGNALING_PATHWAY_N01350	KEGG_MEDICUS_PATHOGEN_HCMV_US28_TO_GNB_G_PI3K_NFKB_SIGNALING_PATHWAY	KEGG_MEDICUS_PATHOGEN_HIV_GP120_TO_CXCR4_GNAI_PI3K_BAD_SIGNALING_PATHWAY	KEGG_MEDICUS_PATHOGEN_KSHV_VGPCR_TO_GNB_G_PI3K_AKT_SIGNALING_PATHWAY	KEGG_MEDICUS_REFERENCE_AREG_EGFR_PI3K_SIGNALING_PATHWAY	KEGG_MEDICUS_REFERENCE_BCR_BCAP_CD19_PI3K_SIGNALING_PATHWAY	KEGG_MEDICUS_REFERENCE_CCR2_GNB_G_PI3K_NFKB_SIGNALING_PATHWAY	KEGG_MEDICUS_REFERENCE_CD80_CD86_CTLA4_PP2A_SIGNALING_PATHWAY	KEGG_MEDICUS_REFERENCE_CXCR4_GNAI_PI3K_BAD_SIGNALING_PATHWAY
ATG16L1	WP_ADHD_AND_AUTISM_ASD_PATHWAYS	WP_CLOCKCONTROLLED_AUTOPHAGY_IN_BONE_METABOLISM	WP_AUTOPHAGY	WP_NEURODEGENERATION_WITH_BRAIN_IRON_ACCUMULATION_NBIA_SUBTYPES_PATHWAY	WP_HOSTPATHOGEN_INTERACTION_OF_HUMAN_CORONAVIRUSES_AUTOPHAGY	WP_8Q1123_RB1CC1_COPY_NUMBER_VARIATION
ATG5	WP_ADHD_AND_AUTISM_ASD_PATHWAYS	WP_FERROPTOSIS	WP_CLOCKCONTROLLED_AUTOPHAGY_IN_BONE_METABOLISM	WP_AUTOPHAGY	WP_NEURODEGENERATION_WITH_BRAIN_IRON_ACCUMULATION_NBIA_SUBTYPES_PATHWAY	WP_HOSTPATHOGEN_INTERACTION_OF_HUMAN_CORONAVIRUSES_AUTOPHAGY	KEGG_REGULATION_OF_AUTOPHAGY	KEGG_RIG_I_LIKE_RECEPTOR_SIGNALING_PATHWAY	WP_CYTOSOLIC_DNASENSING_PATHWAY	WP_FGFR3_SIGNALING_IN_CHONDROCYTE_PROLIFERATION_AND_TERMINAL_DIFFERENTIATION
DEPTOR	WP_ADHD_AND_AUTISM_ASD_PATHWAYS	WP_FRAGILE_X_SYNDROME	WP_NETWORK_MAP_OF_SARSCOV2_SIGNALING	WP_PLEURAL_MESOTHELIOMA	WP_FACTORS_AND_PATHWAYS_AFFECTING_INSULINLIKE_GROWTH_FACTOR_IGF1AKT_SIGNALING	WP_P53_TRANSCRIPTIONAL_GENE_NETWORK	WP_REGULATORY_CIRCUITS_OF_STAT3_SIGNALING	PID_MET_PATHWAY	PID_MTOR_4PATHWAY	KEGG_MEDICUS_REFERENCE_GATOR1_MTORC1_SIGNALING_PATHWAY	WP_AUTOPHAGY	WP_NEURODEGENERATION_WITH_BRAIN_IRON_ACCUMULATION_NBIA_SUBTYPES_PATHWAY
MAPKAP1	WP_ADHD_AND_AUTISM_ASD_PATHWAYS	WP_VEGFAVEGFR2_SIGNALING	WP_ANGIOPOIETINLIKE_PROTEIN_8_REGULATORY_PATHWAY	PID_ERBB1_DOWNSTREAM_PATHWAY	WP_FACTORS_AND_PATHWAYS_AFFECTING_INSULINLIKE_GROWTH_FACTOR_IGF1AKT_SIGNALING	WP_REGULATORY_CIRCUITS_OF_STAT3_SIGNALING	PID_CXCR3_PATHWAY	PID_CXCR4_PATHWAY	PID_MTOR_4PATHWAY	PID_PI3KCI_AKT_PATHWAY	WP_DRAVET_SYNDROME	WP_RIOK1_AND_RIOK2_IN_EGFR_AND_PI3KMEDIATED_TUMORIGENESIS	WP_TARGET_OF_RAPAMYCIN_SIGNALING	WP_INTERFERON_TYPE_I_SIGNALING
MLST8	WP_ADHD_AND_AUTISM_ASD_PATHWAYS	WP_FRAGILE_X_SYNDROME	WP_VEGFAVEGFR2_SIGNALING	WP_ANGIOPOIETINLIKE_PROTEIN_8_REGULATORY_PATHWAY	WP_NETWORK_MAP_OF_SARSCOV2_SIGNALING	WP_PLEURAL_MESOTHELIOMA	WP_THERMOGENESIS	PID_ERBB1_DOWNSTREAM_PATHWAY	WP_CATABOLISM_OF_SKELETAL_MUSCLE_IN_CACHEXIA	WP_FACTORS_AND_PATHWAYS_AFFECTING_INSULINLIKE_GROWTH_FACTOR_IGF1AKT_SIGNALING	WP_THYROID_HORMONES_PRODUCTION_AND_PERIPHERAL_DOWNSTREAM_SIGNALING_EFFECTS	WP_P53_TRANSCRIPTIONAL_GENE_NETWORK	WP_REGULATORY_CIRCUITS_OF_STAT3_SIGNALING	KEGG_MTOR_SIGNALING_PATHWAY	PID_CXCR3_PATHWAY	PID_CXCR4_PATHWAY	PID_MET_PATHWAY	PID_MTOR_4PATHWAY	PID_PI3KCI_AKT_PATHWAY	WP_DRAVET_SYNDROME	WP_FOCAL_ADHESION_PI3KAKTMTORSIGNALING	WP_PI3KAKT_SIGNALING	WP_RIOK1_AND_RIOK2_IN_EGFR_AND_PI3KMEDIATED_TUMORIGENESIS	WP_TARGET_OF_RAPAMYCIN_SIGNALING	KEGG_MEDICUS_REFERENCE_GATOR1_MTORC1_SIGNALING_PATHWAY	PID_LKB1_PATHWAY	WP_AUTOPHAGY	WP_NEURODEGENERATION_WITH_BRAIN_IRON_ACCUMULATION_NBIA_SUBTYPES_PATHWAY	WP_SMITHMAGENIS_AND_POTOCKILUPSKI_SYNDROME_COPY_NUMBER_VARIATION	WP_INTERFERON_TYPE_I_SIGNALING
PIK3CB	WP_ADHD_AND_AUTISM_ASD_PATHWAYS	WP_FRAGILE_X_SYNDROME	WP_ANGIOPOIETINLIKE_PROTEIN_8_REGULATORY_PATHWAY	KEGG_CHRONIC_MYELOID_LEUKEMIA	KEGG_ERBB_SIGNALING_PATHWAY	KEGG_NEUROTROPHIN_SIGNALING_PATHWAY	KEGG_MEDICUS_VARIANT_BCR_ABL_FUSION_KINASE_TO_PI3K_SIGNALING_PATHWAY	PID_PDGFRB_PATHWAY	WP_DNA_DAMAGE_RESPONSE_ONLY_ATM_DEPENDENT	WP_ERBB_SIGNALING	WP_FATTY_ACIDS_AND_LIPOPROTEINS_TRANSPORT_IN_HEPATOCYTES	WP_RAS_SIGNALING	KEGG_FOCAL_ADHESION	KEGG_LEUKOCYTE_TRANSENDOTHELIAL_MIGRATION	KEGG_REGULATION_OF_ACTIN_CYTOSKELETON	KEGG_MEDICUS_PATHOGEN_SALMONELLA_SOPB_TO_ARNO_ARF_ACTB_G_SIGNALING_PATHWAY	KEGG_MEDICUS_PATHOGEN_SHIGELLA_IPGD_TO_ARNO_ARF_ACTB_G_SIGNALING_PATHWAY	WP_EBOLA_VIRUS_INFECTION_IN_HOST	WP_FOCAL_ADHESION	WP_PLEURAL_MESOTHELIOMA	WP_REGULATION_OF_ACTIN_CYTOSKELETON	PID_ERBB1_DOWNSTREAM_PATHWAY	PID_ERBB4_PATHWAY	KEGG_CHEMOKINE_SIGNALING_PATHWAY	KEGG_PROGESTERONE_MEDIATED_OOCYTE_MATURATION	PID_LYSOPHOSPHOLIPID_PATHWAY	WP_CHEMOKINE_SIGNALING	KEGG_MEDICUS_ENV_FACTOR_NICOTINE_NNK_TO_PI3K_SIGNALING_PATHWAY	WP_MICRORNAS_IN_CARDIOMYOCYTE_HYPERTROPHY	KEGG_APOPTOSIS	KEGG_ACUTE_MYELOID_LEUKEMIA	KEGG_FC_EPSILON_RI_SIGNALING_PATHWAY	KEGG_FC_GAMMA_R_MEDIATED_PHAGOCYTOSIS	KEGG_GLIOMA	KEGG_INSULIN_SIGNALING_PATHWAY	KEGG_JAK_STAT_SIGNALING_PATHWAY	KEGG_MELANOMA	KEGG_MTOR_SIGNALING_PATHWAY	KEGG_TOLL_LIKE_RECEPTOR_SIGNALING_PATHWAY	KEGG_VEGF_SIGNALING_PATHWAY	KEGG_MEDICUS_ENV_FACTOR_NNK_NNN_TO_PI3K_SIGNALING_PATHWAY_N01339	KEGG_MEDICUS_ENV_FACTOR_NNK_NNN_TO_PI3K_SIGNALING_PATHWAY_N01350	KEGG_MEDICUS_PATHOGEN_HCMV_US28_TO_GNB_G_PI3K_NFKB_SIGNALING_PATHWAY	KEGG_MEDICUS_PATHOGEN_HIV_GP120_TO_CXCR4_GNAI_PI3K_BAD_SIGNALING_PATHWAY	KEGG_MEDICUS_REFERENCE_AREG_EGFR_PI3K_SIGNALING_PATHWAY	KEGG_MEDICUS_REFERENCE_CCR2_GNB_G_PI3K_NFKB_SIGNALING_PATHWAY	KEGG_MEDICUS_REFERENCE_CXCR4_GNAI_PI3K_BAD_SIGNALING_PATHWAY	KEGG_MEDICUS_REFERENCE_EGF_EGFR_PI3K_NFKB_SIGNALING_PATHWAY	KEGG_MEDICUS_REFERENCE_EGF_EGFR_RAS_PI3K_SIGNALING_PATHWAY
PIK3CD	WP_ADHD_AND_AUTISM_ASD_PATHWAYS	WP_ANGIOPOIETINLIKE_PROTEIN_8_REGULATORY_PATHWAY	KEGG_CHRONIC_MYELOID_LEUKEMIA	KEGG_ERBB_SIGNALING_PATHWAY	KEGG_NEUROTROPHIN_SIGNALING_PATHWAY	KEGG_MEDICUS_VARIANT_BCR_ABL_FUSION_KINASE_TO_PI3K_SIGNALING_PATHWAY	PID_PDGFRB_PATHWAY	WP_DNA_DAMAGE_RESPONSE_ONLY_ATM_DEPENDENT	WP_ERBB_SIGNALING	WP_RAS_SIGNALING	KEGG_FOCAL_ADHESION	KEGG_LEUKOCYTE_TRANSENDOTHELIAL_MIGRATION	KEGG_REGULATION_OF_ACTIN_CYTOSKELETON	KEGG_MEDICUS_PATHOGEN_SALMONELLA_SOPB_TO_ARNO_ARF_ACTB_G_SIGNALING_PATHWAY	KEGG_MEDICUS_PATHOGEN_SHIGELLA_IPGD_TO_ARNO_ARF_ACTB_G_SIGNALING_PATHWAY	WP_EBOLA_VIRUS_INFECTION_IN_HOST	WP_FOCAL_ADHESION	WP_PLEURAL_MESOTHELIOMA	WP_REGULATION_OF_ACTIN_CYTOSKELETON	SIG_CHEMOTAXIS	PID_ERBB1_DOWNSTREAM_PATHWAY	PID_ERBB4_PATHWAY	KEGG_CHEMOKINE_SIGNALING_PATHWAY	KEGG_PROGESTERONE_MEDIATED_OOCYTE_MATURATION	WP_CHEMOKINE_SIGNALING	KEGG_MEDICUS_ENV_FACTOR_NICOTINE_NNK_TO_PI3K_SIGNALING_PATHWAY	WP_MICRORNAS_IN_CARDIOMYOCYTE_HYPERTROPHY	KEGG_APOPTOSIS	SA_PTEN_PATHWAY	SA_TRKA_RECEPTOR	SIG_BCR_SIGNALING_PATHWAY	SIG_IL4RECEPTOR_IN_B_LYPHOCYTES	SIG_INSULIN_RECEPTOR_PATHWAY_IN_CARDIAC_MYOCYTES	SIG_PIP3_SIGNALING_IN_CARDIAC_MYOCTES	KEGG_ACUTE_MYELOID_LEUKEMIA	KEGG_FC_EPSILON_RI_SIGNALING_PATHWAY	KEGG_FC_GAMMA_R_MEDIATED_PHAGOCYTOSIS	KEGG_GLIOMA	KEGG_INSULIN_SIGNALING_PATHWAY	KEGG_JAK_STAT_SIGNALING_PATHWAY	KEGG_MELANOMA	KEGG_MTOR_SIGNALING_PATHWAY	KEGG_TOLL_LIKE_RECEPTOR_SIGNALING_PATHWAY	KEGG_VEGF_SIGNALING_PATHWAY	KEGG_MEDICUS_ENV_FACTOR_NNK_NNN_TO_PI3K_SIGNALING_PATHWAY_N01339	KEGG_MEDICUS_ENV_FACTOR_NNK_NNN_TO_PI3K_SIGNALING_PATHWAY_N01350	KEGG_MEDICUS_PATHOGEN_HCMV_US28_TO_GNB_G_PI3K_NFKB_SIGNALING_PATHWAY	KEGG_MEDICUS_PATHOGEN_HIV_GP120_TO_CXCR4_GNAI_PI3K_BAD_SIGNALING_PATHWAY	KEGG_MEDICUS_REFERENCE_AREG_EGFR_PI3K_SIGNALING_PATHWAY
PIK3R2	WP_ADHD_AND_AUTISM_ASD_PATHWAYS	WP_VEGFAVEGFR2_SIGNALING	WP_ANGIOPOIETINLIKE_PROTEIN_8_REGULATORY_PATHWAY	KEGG_CHRONIC_MYELOID_LEUKEMIA	KEGG_ERBB_SIGNALING_PATHWAY	KEGG_NEUROTROPHIN_SIGNALING_PATHWAY	PID_PDGFRB_PATHWAY	WP_DNA_DAMAGE_RESPONSE_ONLY_ATM_DEPENDENT	WP_EGFEGFR_SIGNALING	WP_ERBB_SIGNALING	WP_RAS_SIGNALING	KEGG_FOCAL_ADHESION	KEGG_LEUKOCYTE_TRANSENDOTHELIAL_MIGRATION	KEGG_REGULATION_OF_ACTIN_CYTOSKELETON	WP_EBOLA_VIRUS_INFECTION_IN_HOST	WP_FOCAL_ADHESION	WP_REGULATION_OF_ACTIN_CYTOSKELETON	PID_ERBB1_DOWNSTREAM_PATHWAY	PID_ERBB4_PATHWAY	WP_BRAINDERIVED_NEUROTROPHIC_FACTOR_BDNF_SIGNALING	WP_NOTCH_SIGNALING_WP61	KEGG_CHEMOKINE_SIGNALING_PATHWAY	KEGG_PROGESTERONE_MEDIATED_OOCYTE_MATURATION	WP_CHEMOKINE_SIGNALING	WP_THYROID_STIMULATING_HORMONE_TSH_SIGNALING	WP_IL6_SIGNALING	WP_MICRORNAS_IN_CARDIOMYOCYTE_HYPERTROPHY	KEGG_APOPTOSIS	KEGG_ACUTE_MYELOID_LEUKEMIA	KEGG_FC_EPSILON_RI_SIGNALING_PATHWAY	KEGG_FC_GAMMA_R_MEDIATED_PHAGOCYTOSIS	KEGG_GLIOMA	KEGG_INSULIN_SIGNALING_PATHWAY	KEGG_JAK_STAT_SIGNALING_PATHWAY	KEGG_MELANOMA	KEGG_MTOR_SIGNALING_PATHWAY	KEGG_TOLL_LIKE_RECEPTOR_SIGNALING_PATHWAY	KEGG_VEGF_SIGNALING_PATHWAY	KEGG_MEDICUS_REFERENCE_BCR_BCAP_CD19_PI3K_SIGNALING_PATHWAY	KEGG_MEDICUS_REFERENCE_GF_RTK_PI3K_SIGNALING_PATHWAY	KEGG_MEDICUS_REFERENCE_GF_RTK_RAS_PI3K_SIGNALING_PATHWAY	PID_CXCR3_PATHWAY	PID_CXCR4_PATHWAY	PID_ERBB2_ERBB3_PATHWAY	PID_FAS_PATHWAY	PID_NEPHRIN_NEPH1_PATHWAY	WP_4HYDROXYTAMOXIFEN_DEXAMETHASONE_AND_RETINOIC_ACIDS_REGULATION_OF_P27_EXPRESSION	WP_ACUTE_MYELOID_LEUKEMIA	WP_ALPHA_6_BETA_4_SIGNALING
PRKAA1	WP_ADHD_AND_AUTISM_ASD_PATHWAYS	WP_VEGFAVEGFR2_SIGNALING	WP_ANGIOPOIETINLIKE_PROTEIN_8_REGULATORY_PATHWAY	WP_FATTY_ACIDS_AND_LIPOPROTEINS_TRANSPORT_IN_HEPATOCYTES	WP_IL18_SIGNALING	WP_CHOLESTEROL_BIOSYNTHESIS_PATHWAY_IN_HEPATOCYTES	WP_LIPID_METABOLISM_PATHWAY	WP_STEROL_REGULATORY_ELEMENTBINDING_PROTEINS_SREBP_SIGNALING	KEGG_HYPERTROPHIC_CARDIOMYOPATHY_HCM	WP_PLEURAL_MESOTHELIOMA	WP_THERMOGENESIS	WP_THYROXINE_THYROID_HORMONE_PRODUCTION	WP_CIRCADIAN_RHYTHM_GENES	WP_BRAINDERIVED_NEUROTROPHIC_FACTOR_BDNF_SIGNALING	WP_P53_TRANSCRIPTIONAL_GENE_NETWORK	WP_AFFECTED_PATHWAYS_IN_DUCHENNE_MUSCULAR_DYSTROPHY	KEGG_ADIPOCYTOKINE_SIGNALING_PATHWAY	KEGG_INSULIN_SIGNALING_PATHWAY	KEGG_MTOR_SIGNALING_PATHWAY	PID_VEGFR1_2_PATHWAY	WP_4HYDROXYTAMOXIFEN_DEXAMETHASONE_AND_RETINOIC_ACIDS_REGULATION_OF_P27_EXPRESSION	WP_AMPACTIVATED_PROTEIN_KINASE_SIGNALING	WP_FOCAL_ADHESION_PI3KAKTMTORSIGNALING	WP_INSULIN_SIGNALING	WP_LEPTIN_SIGNALING	WP_PI3KAKT_SIGNALING	WP_SYNAPTIC_SIGNALING_ASSOCIATED_WITH_AUTISM_SPECTRUM_DISORDER	WP_TARGET_OF_RAPAMYCIN_SIGNALING	PID_LKB1_PATHWAY	WP_AUTOPHAGY	WP_NEURODEGENERATION_WITH_BRAIN_IRON_ACCUMULATION_NBIA_SUBTYPES_PATHWAY	WP_GLYCOLYSIS_IN_SENESCENCE	WP_SMITHMAGENIS_AND_POTOCKILUPSKI_SYNDROME_COPY_NUMBER_VARIATION	WP_OREXIN_RECEPTOR_PATHWAY	WP_ENERGY_METABOLISM	KEGG_REGULATION_OF_AUTOPHAGY	WP_HIPPO_SIGNALING_REGULATION	WP_NAD_METABOLISM_IN_ONCOGENEINDUCED_SENESCENCE_AND_MITOCHONDRIAL_DYSFUNCTIONASSOCIATED_SENESCENCE	BIOCARTA_CHREBP_PATHWAY	WP_SREBF_AND_MIR33_IN_CHOLESTEROL_AND_LIPID_HOMEOSTASIS
PRKACA	WP_ADHD_AND_AUTISM_ASD_PATHWAYS	WP_FRAGILE_X_SYNDROME	WP_MICROTUBULE_CYTOSKELETON_REGULATION	WP_RAS_SIGNALING	WP_SUDDEN_INFANT_DEATH_SYNDROME_SIDS_SUSCEPTIBILITY_PATHWAYS	WP_LIPID_METABOLISM_PATHWAY	WP_STEROL_REGULATORY_ELEMENTBINDING_PROTEINS_SREBP_SIGNALING	KEGG_DILATED_CARDIOMYOPATHY	KEGG_VIBRIO_CHOLERAE_INFECTION	KEGG_MEDICUS_REFERENCE_ADRB3_UCP1_SIGNALING_PATHWAY	WP_COMMON_PATHWAYS_UNDERLYING_DRUG_ADDICTION	WP_MYOMETRIAL_RELAXATION_AND_CONTRACTION_PATHWAYS	WP_THERMOGENESIS	WP_MESODERMAL_COMMITMENT_PATHWAY	KEGG_CALCIUM_SIGNALING_PATHWAY	KEGG_CHEMOKINE_SIGNALING_PATHWAY	KEGG_GAP_JUNCTION	KEGG_GNRH_SIGNALING_PATHWAY	KEGG_MELANOGENESIS	KEGG_OLFACTORY_TRANSDUCTION	KEGG_OOCYTE_MEIOSIS	KEGG_PROGESTERONE_MEDIATED_OOCYTE_MATURATION	KEGG_VASCULAR_SMOOTH_MUSCLE_CONTRACTION	KEGG_VASOPRESSIN_REGULATED_WATER_REABSORPTION	KEGG_MEDICUS_PATHOGEN_HCMV_UL33_TO_GNAI_AC_PKA_SIGNALING_PATHWAY	KEGG_MEDICUS_REFERENCE_ACTH_CORTISOL_SIGNALING_PATHWAY	KEGG_MEDICUS_REFERENCE_CRHR_PKA_ACTH_SIGNALING_PATHWAY	KEGG_MEDICUS_REFERENCE_CX3CR1_GNAI_AC_PKA_SIGNALING_PATHWAY	KEGG_MEDICUS_REFERENCE_GHRHR_PKA_GH_SIGNALING_PATHWAY	KEGG_MEDICUS_REFERENCE_TSH_TG_SIGNALING_PATHWAY	KEGG_MEDICUS_VARIANT_CYP11B1_CYP11B2_FUSION_TO_ACTH_CORTISOL_SIGNALING_PATHWAY	KEGG_MEDICUS_VARIANT_MUTATION_ACTIVATED_GNAS_TO_ACTH_CORTISOL_SIGNALING_PATHWAY	KEGG_MEDICUS_VARIANT_MUTATION_ACTIVATED_GNAS_TO_CRHR_PKA_ACTH_SIGNALING_PATHWAY	KEGG_MEDICUS_VARIANT_MUTATION_INACTIVATED_RASD1_TO_CRHR_PKA_ACTH_SIGNALING_PATHWAY	WP_G_PROTEIN_SIGNALING	WP_NEUROINFLAMMATION_AND_GLUTAMATERGIC_SIGNALING	WP_PHOSPHODIESTERASES_IN_NEURONAL_FUNCTION	WP_THYROID_HORMONES_PRODUCTION_AND_PERIPHERAL_DOWNSTREAM_SIGNALING_EFFECTS	WP_VASOPRESSINREGULATED_WATER_REABSORPTION	WP_CANNABINOID_RECEPTOR_SIGNALING	WP_CARDIOMYOCYTE_SIGNALING_CONVERGING_ON_TITIN	PID_REG_GR_PATHWAY	WP_UROTENSINIIMEDIATED_SIGNALING	KEGG_APOPTOSIS	KEGG_INSULIN_SIGNALING_PATHWAY	KEGG_MAPK_SIGNALING_PATHWAY	PID_AURORA_A_PATHWAY	PID_ERBB2_ERBB3_PATHWAY	PID_HEDGEHOG_GLI_PATHWAY
PRKACB	WP_ADHD_AND_AUTISM_ASD_PATHWAYS	PID_P73PATHWAY	WP_RAS_SIGNALING	WP_SUDDEN_INFANT_DEATH_SYNDROME_SIDS_SUSCEPTIBILITY_PATHWAYS	WP_LIPID_METABOLISM_PATHWAY	KEGG_DILATED_CARDIOMYOPATHY	KEGG_VIBRIO_CHOLERAE_INFECTION	KEGG_MEDICUS_REFERENCE_ADRB3_UCP1_SIGNALING_PATHWAY	WP_COMMON_PATHWAYS_UNDERLYING_DRUG_ADDICTION	WP_MYOMETRIAL_RELAXATION_AND_CONTRACTION_PATHWAYS	WP_THERMOGENESIS	PID_P75_NTR_PATHWAY	KEGG_CALCIUM_SIGNALING_PATHWAY	KEGG_CHEMOKINE_SIGNALING_PATHWAY	KEGG_GAP_JUNCTION	KEGG_GNRH_SIGNALING_PATHWAY	KEGG_MELANOGENESIS	KEGG_OLFACTORY_TRANSDUCTION	KEGG_OOCYTE_MEIOSIS	KEGG_PROGESTERONE_MEDIATED_OOCYTE_MATURATION	KEGG_VASCULAR_SMOOTH_MUSCLE_CONTRACTION	KEGG_VASOPRESSIN_REGULATED_WATER_REABSORPTION	KEGG_MEDICUS_PATHOGEN_HCMV_UL33_TO_GNAI_AC_PKA_SIGNALING_PATHWAY	KEGG_MEDICUS_REFERENCE_ACTH_CORTISOL_SIGNALING_PATHWAY	KEGG_MEDICUS_REFERENCE_CRHR_PKA_ACTH_SIGNALING_PATHWAY	KEGG_MEDICUS_REFERENCE_CX3CR1_GNAI_AC_PKA_SIGNALING_PATHWAY	KEGG_MEDICUS_REFERENCE_GHRHR_PKA_GH_SIGNALING_PATHWAY	KEGG_MEDICUS_REFERENCE_TSH_TG_SIGNALING_PATHWAY	KEGG_MEDICUS_VARIANT_CYP11B1_CYP11B2_FUSION_TO_ACTH_CORTISOL_SIGNALING_PATHWAY	KEGG_MEDICUS_VARIANT_MUTATION_ACTIVATED_GNAS_TO_ACTH_CORTISOL_SIGNALING_PATHWAY	KEGG_MEDICUS_VARIANT_MUTATION_ACTIVATED_GNAS_TO_CRHR_PKA_ACTH_SIGNALING_PATHWAY	KEGG_MEDICUS_VARIANT_MUTATION_INACTIVATED_RASD1_TO_CRHR_PKA_ACTH_SIGNALING_PATHWAY	WP_CHEMOKINE_SIGNALING	WP_G_PROTEIN_SIGNALING	WP_VASOPRESSINREGULATED_WATER_REABSORPTION	WP_CANNABINOID_RECEPTOR_SIGNALING	WP_CARDIOMYOCYTE_SIGNALING_CONVERGING_ON_TITIN	PID_REG_GR_PATHWAY	BIOCARTA_NFAT_PATHWAY	KEGG_APOPTOSIS	BIOCARTA_BAD_PATHWAY	BIOCARTA_CREB_PATHWAY	BIOCARTA_IGF1R_PATHWAY	BIOCARTA_NO1_PATHWAY	KEGG_INSULIN_SIGNALING_PATHWAY	KEGG_MAPK_SIGNALING_PATHWAY	WP_AMPACTIVATED_PROTEIN_KINASE_SIGNALING	WP_MAPK_SIGNALING	KEGG_WNT_SIGNALING_PATHWAY
PRKACG	WP_ADHD_AND_AUTISM_ASD_PATHWAYS	WP_RAS_SIGNALING	WP_LIPID_METABOLISM_PATHWAY	KEGG_DILATED_CARDIOMYOPATHY	KEGG_VIBRIO_CHOLERAE_INFECTION	KEGG_MEDICUS_REFERENCE_ADRB3_UCP1_SIGNALING_PATHWAY	WP_COMMON_PATHWAYS_UNDERLYING_DRUG_ADDICTION	WP_THERMOGENESIS	KEGG_CALCIUM_SIGNALING_PATHWAY	KEGG_CHEMOKINE_SIGNALING_PATHWAY	KEGG_GAP_JUNCTION	KEGG_GNRH_SIGNALING_PATHWAY	KEGG_MELANOGENESIS	KEGG_OLFACTORY_TRANSDUCTION	KEGG_OOCYTE_MEIOSIS	KEGG_PROGESTERONE_MEDIATED_OOCYTE_MATURATION	KEGG_VASCULAR_SMOOTH_MUSCLE_CONTRACTION	KEGG_VASOPRESSIN_REGULATED_WATER_REABSORPTION	KEGG_MEDICUS_PATHOGEN_HCMV_UL33_TO_GNAI_AC_PKA_SIGNALING_PATHWAY	KEGG_MEDICUS_REFERENCE_ACTH_CORTISOL_SIGNALING_PATHWAY	KEGG_MEDICUS_REFERENCE_CRHR_PKA_ACTH_SIGNALING_PATHWAY	KEGG_MEDICUS_REFERENCE_CX3CR1_GNAI_AC_PKA_SIGNALING_PATHWAY	KEGG_MEDICUS_REFERENCE_GHRHR_PKA_GH_SIGNALING_PATHWAY	KEGG_MEDICUS_REFERENCE_TSH_TG_SIGNALING_PATHWAY	KEGG_MEDICUS_VARIANT_CYP11B1_CYP11B2_FUSION_TO_ACTH_CORTISOL_SIGNALING_PATHWAY	KEGG_MEDICUS_VARIANT_MUTATION_ACTIVATED_GNAS_TO_ACTH_CORTISOL_SIGNALING_PATHWAY	KEGG_MEDICUS_VARIANT_MUTATION_ACTIVATED_GNAS_TO_CRHR_PKA_ACTH_SIGNALING_PATHWAY	KEGG_MEDICUS_VARIANT_MUTATION_INACTIVATED_RASD1_TO_CRHR_PKA_ACTH_SIGNALING_PATHWAY	WP_CHEMOKINE_SIGNALING	WP_G_PROTEIN_SIGNALING	WP_VASOPRESSINREGULATED_WATER_REABSORPTION	WP_CANNABINOID_RECEPTOR_SIGNALING	WP_CARDIOMYOCYTE_SIGNALING_CONVERGING_ON_TITIN	PID_REG_GR_PATHWAY	BIOCARTA_NFAT_PATHWAY	KEGG_APOPTOSIS	BIOCARTA_BAD_PATHWAY	BIOCARTA_CREB_PATHWAY	BIOCARTA_IGF1R_PATHWAY	BIOCARTA_NO1_PATHWAY	KEGG_INSULIN_SIGNALING_PATHWAY	KEGG_MAPK_SIGNALING_PATHWAY	WP_AMPACTIVATED_PROTEIN_KINASE_SIGNALING	WP_MAPK_SIGNALING	KEGG_WNT_SIGNALING_PATHWAY	BIOCARTA_PPARA_PATHWAY	KEGG_LONG_TERM_POTENTIATION	BIOCARTA_AGPCR_PATHWAY	WP_HEDGEHOG_SIGNALING_WP4249
PRKCA	WP_ADHD_AND_AUTISM_ASD_PATHWAYS	WP_FRAGILE_X_SYNDROME	WP_VEGFAVEGFR2_SIGNALING	KEGG_ERBB_SIGNALING_PATHWAY	KEGG_PATHOGENIC_ESCHERICHIA_COLI_INFECTION	PID_PDGFRB_PATHWAY	WP_AXON_GUIDANCE	WP_EGFEGFR_SIGNALING	WP_ERBB_SIGNALING	WP_MICROTUBULE_CYTOSKELETON_REGULATION	WP_PATHOGENIC_ESCHERICHIA_COLI_INFECTION	WP_RAS_SIGNALING	WP_IL18_SIGNALING	KEGG_FOCAL_ADHESION	KEGG_LEUKOCYTE_TRANSENDOTHELIAL_MIGRATION	KEGG_TIGHT_JUNCTION	KEGG_VIBRIO_CHOLERAE_INFECTION	WP_COMMON_PATHWAYS_UNDERLYING_DRUG_ADDICTION	WP_FOCAL_ADHESION	WP_MYOMETRIAL_RELAXATION_AND_CONTRACTION_PATHWAYS	PID_ERBB1_DOWNSTREAM_PATHWAY	WP_THYROXINE_THYROID_HORMONE_PRODUCTION	WP_TROP2_REGULATORY_SIGNALING	KEGG_CALCIUM_SIGNALING_PATHWAY	KEGG_GAP_JUNCTION	KEGG_GNRH_SIGNALING_PATHWAY	KEGG_MELANOGENESIS	KEGG_VASCULAR_SMOOTH_MUSCLE_CONTRACTION	PID_ENDOTHELIN_PATHWAY	WP_G_PROTEIN_SIGNALING	WP_NEUROINFLAMMATION_AND_GLUTAMATERGIC_SIGNALING	WP_CARDIOMYOCYTE_SIGNALING_CONVERGING_ON_TITIN	BIOCARTA_AT1R_PATHWAY	BIOCARTA_BIOPEPTIDES_PATHWAY	BIOCARTA_CARDIACEGF_PATHWAY	BIOCARTA_CHEMICAL_PATHWAY	BIOCARTA_CREB_PATHWAY	BIOCARTA_EDG1_PATHWAY	BIOCARTA_EIF4_PATHWAY	BIOCARTA_PLC_PATHWAY	BIOCARTA_TEL_PATHWAY	BIOCARTA_TRKA_PATHWAY	KEGG_FC_EPSILON_RI_SIGNALING_PATHWAY	KEGG_FC_GAMMA_R_MEDIATED_PHAGOCYTOSIS	KEGG_GLIOMA	KEGG_MAPK_SIGNALING_PATHWAY	KEGG_VEGF_SIGNALING_PATHWAY	PID_A6B1_A6B4_INTEGRIN_PATHWAY	PID_CD8_TCR_PATHWAY
PRKCZ	WP_ADHD_AND_AUTISM_ASD_PATHWAYS	WP_VEGFAVEGFR2_SIGNALING	PID_TRKR_PATHWAY	WP_AXON_GUIDANCE	WP_EGFEGFR_SIGNALING	KEGG_TIGHT_JUNCTION	WP_MYOMETRIAL_RELAXATION_AND_CONTRACTION_PATHWAYS	PID_CDC42_PATHWAY	PID_ERBB1_DOWNSTREAM_PATHWAY	PID_P75_NTR_PATHWAY	PID_TNF_PATHWAY	KEGG_CHEMOKINE_SIGNALING_PATHWAY	WP_CHEMOKINE_SIGNALING	WP_G_PROTEIN_SIGNALING	KEGG_ENDOCYTOSIS	WP_ALLOGRAFT_REJECTION	PID_CERAMIDE_PATHWAY	BIOCARTA_PTDINS_PATHWAY	KEGG_INSULIN_SIGNALING_PATHWAY	PID_AMB2_NEUTROPHILS_PATHWAY	PID_CXCR4_PATHWAY	PID_IGF1_PATHWAY	PID_IL2_PI3K_PATHWAY	PID_INSULIN_GLUCOSE_PATHWAY	PID_INSULIN_PATHWAY	PID_MET_PATHWAY	PID_NEPHRIN_NEPH1_PATHWAY	PID_TXA2PATHWAY	WP_AGERAGE_PATHWAY	WP_GLIOBLASTOMA_SIGNALING	WP_HDAC6_INTERACTIONS_IN_THE_CENTRAL_NERVOUS_SYSTEM	WP_IL1_SIGNALING	WP_INSULIN_SIGNALING	WP_ROLES_OF_CERAMIDES_IN_DEVELOPMENT_OF_INSULIN_RESISTANCE	WP_TNFALPHA_SIGNALING	WP_COMPLEMENT_SYSTEM_IN_NEURONAL_DEVELOPMENT_AND_PLASTICITY	WP_WNT_SIGNALING_AND_PLURIPOTENCY	WP_1P36_COPY_NUMBER_VARIATION_SYNDROME	WP_OREXIN_RECEPTOR_PATHWAY	PID_RHOA_PATHWAY	PID_NFAT_3PATHWAY	PID_WNT_NONCANONICAL_PATHWAY	WP_NONGENOMIC_ACTIONS_OF_125_DIHYDROXYVITAMIN_D3	WP_PRADERWILLI_AND_ANGELMAN_SYNDROME	WP_HIPPO_SIGNALING_REGULATION	PID_IL1_PATHWAY	KEGG_TYPE_II_DIABETES_MELLITUS	WP_TYPE_II_DIABETES_MELLITUS	PID_RAS_PATHWAY
PTEN	WP_ADHD_AND_AUTISM_ASD_PATHWAYS	WP_FRAGILE_X_SYNDROME	PID_PDGFRB_PATHWAY	WP_DNA_DAMAGE_RESPONSE_ONLY_ATM_DEPENDENT	WP_EGFEGFR_SIGNALING	WP_MACROPHAGESTIMULATING_PROTEIN_MSP_SIGNALING	WP_MICROTUBULE_CYTOSKELETON_REGULATION	WP_IL18_SIGNALING	KEGG_FOCAL_ADHESION	KEGG_TIGHT_JUNCTION	WP_FOCAL_ADHESION	WP_PLEURAL_MESOTHELIOMA	SIG_CHEMOTAXIS	WP_FACTORS_AND_PATHWAYS_AFFECTING_INSULINLIKE_GROWTH_FACTOR_IGF1AKT_SIGNALING	WP_PRIMARY_OVARIAN_INSUFFICIENCY	WP_CIRCADIAN_RHYTHM_GENES	WP_COPPER_HOMEOSTASIS	WP_TROP2_REGULATORY_SIGNALING	WP_P53_TRANSCRIPTIONAL_GENE_NETWORK	PID_P53_DOWNSTREAM_PATHWAY	PID_AP1_PATHWAY	WP_UROTENSINIIMEDIATED_SIGNALING	SA_PTEN_PATHWAY	SIG_INSULIN_RECEPTOR_PATHWAY_IN_CARDIAC_MYOCYTES	SIG_PIP3_SIGNALING_IN_B_LYMPHOCYTES	SIG_PIP3_SIGNALING_IN_CARDIAC_MYOCTES	BIOCARTA_EIF4_PATHWAY	BIOCARTA_IGF1MTOR_PATHWAY	BIOCARTA_MTOR_PATHWAY	BIOCARTA_PTEN_PATHWAY	KEGG_GLIOMA	KEGG_MELANOMA	PID_BCR_5PATHWAY	PID_CXCR4_PATHWAY	PID_KIT_PATHWAY	PID_TCR_PATHWAY	WP_ANDROGEN_RECEPTOR_SIGNALING	WP_EGFR_TYROSINE_KINASE_INHIBITOR_RESISTANCE	WP_FOCAL_ADHESION_PI3KAKTMTORSIGNALING	WP_GLIOBLASTOMA_SIGNALING	WP_INSULIN_SIGNALING	WP_LEPTIN_SIGNALING	WP_MECP2_AND_ASSOCIATED_RETT_SYNDROME	WP_MELANOMA	WP_PATHWAYS_AFFECTED_IN_ADENOID_CYSTIC_CARCINOMA	WP_PI3KAKT_SIGNALING	WP_RIOK1_AND_RIOK2_IN_EGFR_AND_PI3KMEDIATED_TUMORIGENESIS	WP_SYNAPTIC_SIGNALING_ASSOCIATED_WITH_AUTISM_SPECTRUM_DISORDER	KEGG_INOSITOL_PHOSPHATE_METABOLISM
RHEB	WP_ADHD_AND_AUTISM_ASD_PATHWAYS	WP_FRAGILE_X_SYNDROME	WP_ANGIOPOIETINLIKE_PROTEIN_8_REGULATORY_PATHWAY	WP_NETWORK_MAP_OF_SARSCOV2_SIGNALING	WP_PLEURAL_MESOTHELIOMA	WP_THERMOGENESIS	WP_THYROID_HORMONES_PRODUCTION_AND_PERIPHERAL_DOWNSTREAM_SIGNALING_EFFECTS	BIOCARTA_MTOR_PATHWAY	KEGG_INSULIN_SIGNALING_PATHWAY	KEGG_MTOR_SIGNALING_PATHWAY	KEGG_MEDICUS_REFERENCE_IGF_IGF1R_PI3K_SIGNALING_PATHWAY	KEGG_MEDICUS_REFERENCE_RELN_VLDLR_PI3K_SIGNALING_PATHWAY	PID_MTOR_4PATHWAY	WP_BDNFTRKB_SIGNALING	WP_FOCAL_ADHESION_PI3KAKTMTORSIGNALING	WP_FOLLICLE_STIMULATING_HORMONE_FSH_SIGNALING	WP_INSULIN_SIGNALING	WP_PI3KAKT_SIGNALING	WP_SYNAPTIC_SIGNALING_ASSOCIATED_WITH_AUTISM_SPECTRUM_DISORDER	WP_TARGET_OF_RAPAMYCIN_SIGNALING	WP_NEURODEGENERATION_WITH_BRAIN_IRON_ACCUMULATION_NBIA_SUBTYPES_PATHWAY	WP_JOUBERT_SYNDROME
RHOA	WP_ADHD_AND_AUTISM_ASD_PATHWAYS	WP_VEGFAVEGFR2_SIGNALING	KEGG_AXON_GUIDANCE	KEGG_NEUROTROPHIN_SIGNALING_PATHWAY	KEGG_PATHOGENIC_ESCHERICHIA_COLI_INFECTION	PID_LIS1_PATHWAY	PID_PDGFRB_PATHWAY	PID_TRKR_PATHWAY	WP_DNA_DAMAGE_RESPONSE_ONLY_ATM_DEPENDENT	WP_PATHOGENIC_ESCHERICHIA_COLI_INFECTION	WP_RAS_SIGNALING	KEGG_ADHERENS_JUNCTION	KEGG_FOCAL_ADHESION	KEGG_LEUKOCYTE_TRANSENDOTHELIAL_MIGRATION	KEGG_REGULATION_OF_ACTIN_CYTOSKELETON	KEGG_TIGHT_JUNCTION	WP_EBOLA_VIRUS_INFECTION_IN_HOST	WP_FOCAL_ADHESION	WP_REGULATION_OF_ACTIN_CYTOSKELETON	BIOCARTA_INTEGRIN_PATHWAY	WP_PHYSICOCHEMICAL_FEATURES_AND_TOXICITYASSOCIATED_PATHWAYS	KEGG_TGF_BETA_SIGNALING_PATHWAY	PID_P75_NTR_PATHWAY	WP_NF1_COPY_NUMBER_VARIATION_SYNDROME	KEGG_CHEMOKINE_SIGNALING_PATHWAY	KEGG_VASCULAR_SMOOTH_MUSCLE_CONTRACTION	PID_ENDOTHELIN_PATHWAY	PID_LYSOPHOSPHOLIPID_PATHWAY	WP_ENVELOPE_PROTEINS_AND_THEIR_POTENTIAL_ROLES_IN_EDMD_PHYSIOPATHOLOGY	WP_G_PROTEIN_SIGNALING	BIOCARTA_CARDIACEGF_PATHWAY	PID_PRL_SIGNALING_EVENTS_PATHWAY	WP_MICRORNAS_IN_CARDIOMYOCYTE_HYPERTROPHY	WP_PHYSIOLOGICAL_AND_PATHOLOGICAL_HYPERTROPHY_OF_THE_HEART	WP_RAS_AND_BRADYKININ_PATHWAYS_IN_COVID19	WP_UROTENSINIIMEDIATED_SIGNALING	SA_TRKA_RECEPTOR	BIOCARTA_EDG1_PATHWAY	BIOCARTA_RACCYCD_PATHWAY	BIOCARTA_RAS_PATHWAY	BIOCARTA_TFF_PATHWAY	PID_AMB2_NEUTROPHILS_PATHWAY	PID_AVB3_INTEGRIN_PATHWAY	PID_CXCR4_PATHWAY	PID_ECADHERIN_KERATINOCYTE_PATHWAY	PID_ECADHERIN_NASCENT_AJ_PATHWAY	PID_ER_NONGENOMIC_PATHWAY	PID_MET_PATHWAY	PID_MTOR_4PATHWAY
RICTOR	WP_ADHD_AND_AUTISM_ASD_PATHWAYS	WP_VEGFAVEGFR2_SIGNALING	WP_ANGIOPOIETINLIKE_PROTEIN_8_REGULATORY_PATHWAY	WP_EGFEGFR_SIGNALING	PID_ERBB1_DOWNSTREAM_PATHWAY	WP_FACTORS_AND_PATHWAYS_AFFECTING_INSULINLIKE_GROWTH_FACTOR_IGF1AKT_SIGNALING	WP_REGULATORY_CIRCUITS_OF_STAT3_SIGNALING	KEGG_MTOR_SIGNALING_PATHWAY	PID_CXCR3_PATHWAY	PID_CXCR4_PATHWAY	PID_ILK_PATHWAY	PID_MTOR_4PATHWAY	PID_PI3KCI_AKT_PATHWAY	WP_DRAVET_SYNDROME	WP_ONCOSTATIN_M_SIGNALING	WP_RIOK1_AND_RIOK2_IN_EGFR_AND_PI3KMEDIATED_TUMORIGENESIS	WP_TARGET_OF_RAPAMYCIN_SIGNALING
RPTOR	WP_ADHD_AND_AUTISM_ASD_PATHWAYS	WP_FRAGILE_X_SYNDROME	WP_ANGIOPOIETINLIKE_PROTEIN_8_REGULATORY_PATHWAY	WP_IL18_SIGNALING	WP_NETWORK_MAP_OF_SARSCOV2_SIGNALING	WP_PLEURAL_MESOTHELIOMA	WP_THERMOGENESIS	WP_CATABOLISM_OF_SKELETAL_MUSCLE_IN_CACHEXIA	WP_FACTORS_AND_PATHWAYS_AFFECTING_INSULINLIKE_GROWTH_FACTOR_IGF1AKT_SIGNALING	WP_THYROID_HORMONES_PRODUCTION_AND_PERIPHERAL_DOWNSTREAM_SIGNALING_EFFECTS	WP_P53_TRANSCRIPTIONAL_GENE_NETWORK	WP_REGULATORY_CIRCUITS_OF_STAT3_SIGNALING	KEGG_INSULIN_SIGNALING_PATHWAY	KEGG_MTOR_SIGNALING_PATHWAY	PID_MET_PATHWAY	PID_MTOR_4PATHWAY	WP_AMPACTIVATED_PROTEIN_KINASE_SIGNALING	WP_FOCAL_ADHESION_PI3KAKTMTORSIGNALING	WP_PI3KAKT_SIGNALING	WP_SYNAPTIC_SIGNALING_ASSOCIATED_WITH_AUTISM_SPECTRUM_DISORDER	WP_TARGET_OF_RAPAMYCIN_SIGNALING	KEGG_MEDICUS_REFERENCE_GATOR1_MTORC1_SIGNALING_PATHWAY	PID_LKB1_PATHWAY	WP_AUTOPHAGY	WP_NEURODEGENERATION_WITH_BRAIN_IRON_ACCUMULATION_NBIA_SUBTYPES_PATHWAY	WP_SMITHMAGENIS_AND_POTOCKILUPSKI_SYNDROME_COPY_NUMBER_VARIATION	WP_CAMKK2_PATHWAY	WP_INTERFERON_TYPE_I_SIGNALING
STK11	WP_ADHD_AND_AUTISM_ASD_PATHWAYS	WP_FEMALE_STEROID_HORMONES_IN_CARDIOMYOCYTE_ENERGY_METABOLISM	KEGG_ADIPOCYTOKINE_SIGNALING_PATHWAY	KEGG_MTOR_SIGNALING_PATHWAY	WP_AMPACTIVATED_PROTEIN_KINASE_SIGNALING	WP_FOCAL_ADHESION_PI3KAKTMTORSIGNALING	WP_PI3KAKT_SIGNALING	PID_LKB1_PATHWAY	WP_NEURODEGENERATION_WITH_BRAIN_IRON_ACCUMULATION_NBIA_SUBTYPES_PATHWAY
ARAF	WP_FRAGILE_X_SYNDROME	KEGG_CHRONIC_MYELOID_LEUKEMIA	KEGG_ERBB_SIGNALING_PATHWAY	KEGG_MEDICUS_VARIANT_BCR_ABL_FUSION_KINASE_TO_RAS_ERK_SIGNALING_PATHWAY	WP_ERBB_SIGNALING	KEGG_REGULATION_OF_ACTIN_CYTOSKELETON	WP_COMMON_PATHWAYS_UNDERLYING_DRUG_ADDICTION	KEGG_PROGESTERONE_MEDIATED_OOCYTE_MATURATION	KEGG_VASCULAR_SMOOTH_MUSCLE_CONTRACTION	KEGG_ACUTE_MYELOID_LEUKEMIA	KEGG_GLIOMA	KEGG_INSULIN_SIGNALING_PATHWAY	KEGG_MELANOMA	WP_ACUTE_MYELOID_LEUKEMIA	WP_EGFR_TYROSINE_KINASE_INHIBITOR_RESISTANCE	WP_GLIOBLASTOMA_SIGNALING	WP_HEPATITIS_B_INFECTION	WP_MAPK_SIGNALING	WP_MELANOMA	WP_PANCREATIC_ADENOCARCINOMA_PATHWAY	KEGG_MEDICUS_VARIANT_EML4_ALK_FUSION_KINASE_TO_PLCG_ERK_SIGNALING_PATHWAY	KEGG_MEDICUS_VARIANT_EML4_ALK_FUSION_KINASE_TO_RAS_ERK_SIGNALING_PATHWAY	KEGG_LONG_TERM_DEPRESSION	KEGG_LONG_TERM_POTENTIATION	KEGG_MEDICUS_ENV_FACTOR_E2_TO_RAS_ERK_SIGNALING_PATHWAY	KEGG_MEDICUS_ENV_FACTOR_METALS_TO_RAS_ERK_SIGNALING_PATHWAY	KEGG_MEDICUS_ENV_FACTOR_NNK_NNN_TO_RAS_ERK_SIGNALING_PATHWAY	KEGG_MEDICUS_PATHOGEN_HBV_HBX_TO_RAS_ERK_SIGNALING_PATHWAY	KEGG_MEDICUS_PATHOGEN_HBV_LHBS_TO_PKC_ERK_SIGNALING_PATHWAY	KEGG_MEDICUS_PATHOGEN_HCMV_GB_TO_PDGFR_RAS_ERK_SIGNALING_PATHWAY	KEGG_MEDICUS_PATHOGEN_HPV_E5_TO_EGFR_RAS_ERK_SIGNALING_PATHWAY	KEGG_MEDICUS_REFERENCE_ACH_CHRN_RAS_ERK_SIGNALING_PATHWAY	KEGG_MEDICUS_REFERENCE_AGE_RAGE_SIGNALING_PATHWAY	KEGG_MEDICUS_REFERENCE_AREG_EGFR_RAS_ERK_SIGNALING_PATHWAY	KEGG_MEDICUS_REFERENCE_CA2_PYK2_RAS_ERK_SIGNALING_PATHWAY	KEGG_MEDICUS_REFERENCE_CXCL12_CXCR4_PKC_ERK_SIGNALING_PATHAWAY	KEGG_MEDICUS_REFERENCE_E2_ER_RAS_ERK_SIGNALING_PATHWAY	KEGG_MEDICUS_REFERENCE_EGF_EGFR_PLCG_ERK_SIGNALING_PATHWAY	KEGG_MEDICUS_REFERENCE_EGF_EGFR_RAS_ERK_SIGNALING_PATHWAY	KEGG_MEDICUS_REFERENCE_EGF_ERBB2_RAS_ERK_SIGNALING_PATHWAY	KEGG_MEDICUS_REFERENCE_EREG_EGFR_RAS_ERK_SIGNALING_PATHWAY	KEGG_MEDICUS_REFERENCE_FGF_FGFR_RAS_ERK_SIGNALING_PATHWAY	KEGG_MEDICUS_REFERENCE_FLT3LG_FLT3_RAS_ERK_SIGNALING_PATHWAY	KEGG_MEDICUS_REFERENCE_GF_RTK_RAS_ERK_SIGNALING_PATHWAY	KEGG_MEDICUS_REFERENCE_HGF_MET_RAS_ERK_SIGNALING_PATHWAY	KEGG_MEDICUS_REFERENCE_IGF_IGF1R_RAS_ERK_SIGNALING_PATHWAY	KEGG_MEDICUS_REFERENCE_KITLG_KIT_RAS_ERK_SIGNALING_PATHWAY	KEGG_MEDICUS_REFERENCE_P4_PR_RAS_ERK_SIGNALING_PATHWAY	KEGG_MEDICUS_REFERENCE_PDGF_PDGFR_RAS_ERK_SIGNALING_PATHWAY
BRAF	WP_FRAGILE_X_SYNDROME	KEGG_CHRONIC_MYELOID_LEUKEMIA	KEGG_ERBB_SIGNALING_PATHWAY	KEGG_NEUROTROPHIN_SIGNALING_PATHWAY	KEGG_MEDICUS_VARIANT_BCR_ABL_FUSION_KINASE_TO_RAS_ERK_SIGNALING_PATHWAY	PID_PDGFRB_PATHWAY	WP_EGFEGFR_SIGNALING	WP_ERBB_SIGNALING	KEGG_FOCAL_ADHESION	KEGG_REGULATION_OF_ACTIN_CYTOSKELETON	WP_FOCAL_ADHESION	WP_REGULATION_OF_ACTIN_CYTOSKELETON	PID_CDC42_PATHWAY	PID_ERBB1_DOWNSTREAM_PATHWAY	KEGG_CHEMOKINE_SIGNALING_PATHWAY	KEGG_PROGESTERONE_MEDIATED_OOCYTE_MATURATION	KEGG_VASCULAR_SMOOTH_MUSCLE_CONTRACTION	WP_CHEMOKINE_SIGNALING	WP_THYROID_STIMULATING_HORMONE_TSH_SIGNALING	KEGG_ACUTE_MYELOID_LEUKEMIA	KEGG_GLIOMA	KEGG_INSULIN_SIGNALING_PATHWAY	KEGG_MAPK_SIGNALING_PATHWAY	KEGG_MELANOMA	KEGG_MTOR_SIGNALING_PATHWAY	PID_MTOR_4PATHWAY	PID_VEGFR1_2_PATHWAY	WP_ACUTE_MYELOID_LEUKEMIA	WP_BDNFTRKB_SIGNALING	WP_CORTICOTROPINRELEASING_HORMONE_SIGNALING	WP_EGFR_TYROSINE_KINASE_INHIBITOR_RESISTANCE	WP_ESTROGEN_SIGNALING	WP_GLIOBLASTOMA_SIGNALING	WP_HEPATITIS_B_INFECTION	WP_MAPK_SIGNALING	WP_MELANOMA	WP_PANCREATIC_ADENOCARCINOMA_PATHWAY	WP_RELATIONSHIP_BETWEEN_INFLAMMATION_COX2_AND_EGFR	KEGG_MEDICUS_VARIANT_EML4_ALK_FUSION_KINASE_TO_PLCG_ERK_SIGNALING_PATHWAY	KEGG_MEDICUS_VARIANT_EML4_ALK_FUSION_KINASE_TO_RAS_ERK_SIGNALING_PATHWAY	KEGG_LONG_TERM_DEPRESSION	KEGG_LONG_TERM_POTENTIATION	KEGG_MEDICUS_ENV_FACTOR_E2_TO_RAS_ERK_SIGNALING_PATHWAY	KEGG_MEDICUS_ENV_FACTOR_METALS_TO_RAS_ERK_SIGNALING_PATHWAY	KEGG_MEDICUS_ENV_FACTOR_NNK_NNN_TO_RAS_ERK_SIGNALING_PATHWAY	KEGG_MEDICUS_PATHOGEN_HBV_HBX_TO_RAS_ERK_SIGNALING_PATHWAY	KEGG_MEDICUS_PATHOGEN_HBV_LHBS_TO_PKC_ERK_SIGNALING_PATHWAY	KEGG_MEDICUS_PATHOGEN_HCMV_GB_TO_PDGFR_RAS_ERK_SIGNALING_PATHWAY	KEGG_MEDICUS_PATHOGEN_HPV_E5_TO_EGFR_RAS_ERK_SIGNALING_PATHWAY
EIF4E	WP_FRAGILE_X_SYNDROME	WP_VEGFAVEGFR2_SIGNALING	WP_ANGIOPOIETINLIKE_PROTEIN_8_REGULATORY_PATHWAY	WP_NETWORK_MAP_OF_SARSCOV2_SIGNALING	PID_MYC_ACTIV_PATHWAY	WP_FACTORS_AND_PATHWAYS_AFFECTING_INSULINLIKE_GROWTH_FACTOR_IGF1AKT_SIGNALING	WP_BRAINDERIVED_NEUROTROPHIC_FACTOR_BDNF_SIGNALING	BIOCARTA_EIF4_PATHWAY	BIOCARTA_IGF1MTOR_PATHWAY	BIOCARTA_MTOR_PATHWAY	KEGG_INSULIN_SIGNALING_PATHWAY	KEGG_MTOR_SIGNALING_PATHWAY	PID_MET_PATHWAY	PID_MTOR_4PATHWAY	WP_4HYDROXYTAMOXIFEN_DEXAMETHASONE_AND_RETINOIC_ACIDS_REGULATION_OF_P27_EXPRESSION	WP_EGFR_TYROSINE_KINASE_INHIBITOR_RESISTANCE	WP_FOCAL_ADHESION_PI3KAKTMTORSIGNALING	WP_INSULIN_SIGNALING	WP_LEPTIN_SIGNALING	WP_PI3KAKT_SIGNALING	PID_P38_ALPHA_BETA_DOWNSTREAM_PATHWAY	WP_HOSTPATHOGEN_INTERACTION_OF_HUMAN_CORONAVIRUSES_MAPK_SIGNALING	WP_INTERLEUKIN1_IL1_STRUCTURAL_PATHWAY	WP_HYPERTROPHY_MODEL	WP_MAMMARY_GLAND_DEVELOPMENT_PREGNANCY_AND_LACTATION_STAGE_3_OF_4	WP_PRADERWILLI_AND_ANGELMAN_SYNDROME	WP_INTERFERON_TYPE_I_SIGNALING	WP_TRANSLATION_FACTORS
KRAS	WP_FRAGILE_X_SYNDROME	KEGG_AXON_GUIDANCE	KEGG_CHRONIC_MYELOID_LEUKEMIA	KEGG_ERBB_SIGNALING_PATHWAY	KEGG_NEUROTROPHIN_SIGNALING_PATHWAY	KEGG_MEDICUS_VARIANT_BCR_ABL_FUSION_KINASE_TO_RAS_ERK_SIGNALING_PATHWAY	PID_PDGFRB_PATHWAY	PID_TRKR_PATHWAY	WP_DNA_DAMAGE_RESPONSE_ONLY_ATM_DEPENDENT	WP_EGFEGFR_SIGNALING	WP_ERBB_SIGNALING	WP_RAS_SIGNALING	KEGG_REGULATION_OF_ACTIN_CYTOSKELETON	KEGG_TIGHT_JUNCTION	WP_REGULATION_OF_ACTIN_CYTOSKELETON	WP_THERMOGENESIS	PID_ERBB1_DOWNSTREAM_PATHWAY	PID_CMYB_PATHWAY	KEGG_CHEMOKINE_SIGNALING_PATHWAY	KEGG_GAP_JUNCTION	KEGG_GNRH_SIGNALING_PATHWAY	KEGG_MELANOGENESIS	KEGG_PROGESTERONE_MEDIATED_OOCYTE_MATURATION	WP_CHEMOKINE_SIGNALING	WP_ENVELOPE_PROTEINS_AND_THEIR_POTENTIAL_ROLES_IN_EDMD_PHYSIOPATHOLOGY	WP_G_PROTEIN_SIGNALING	WP_ARYL_HYDROCARBON_RECEPTOR_PATHWAY_WP2586	BIOCARTA_TEL_PATHWAY	KEGG_ACUTE_MYELOID_LEUKEMIA	KEGG_FC_EPSILON_RI_SIGNALING_PATHWAY	KEGG_GLIOMA	KEGG_INSULIN_SIGNALING_PATHWAY	KEGG_MAPK_SIGNALING_PATHWAY	KEGG_MELANOMA	KEGG_VEGF_SIGNALING_PATHWAY	KEGG_MEDICUS_REFERENCE_EGF_EGFR_RAS_PI3K_SIGNALING_PATHWAY	KEGG_MEDICUS_REFERENCE_FLT3LG_FLT3_RAS_PI3K_SIGNALING_PATHWAY	KEGG_MEDICUS_REFERENCE_GF_RTK_RAS_PI3K_SIGNALING_PATHWAY	KEGG_MEDICUS_VARIANT_DUPLICATION_OR_MUTATION_ACTIVATED_FLT3_TO_RAS_PI3K_SIGNALING_PATHWAY	KEGG_MEDICUS_VARIANT_MUTATION_ACTIVATED_KRAS_NRAS_TO_PI3K_SIGNALING_PATHWAY	PID_CD8_TCR_PATHWAY	PID_CXCR3_PATHWAY	PID_ERBB2_ERBB3_PATHWAY	PID_ER_NONGENOMIC_PATHWAY	PID_MTOR_4PATHWAY	PID_PI3K_PLC_TRK_PATHWAY	PID_TCR_PATHWAY	WP_ACUTE_MYELOID_LEUKEMIA	WP_BDNFTRKB_SIGNALING
MAP2K1	WP_FRAGILE_X_SYNDROME	WP_VEGFAVEGFR2_SIGNALING	WP_ANGIOPOIETINLIKE_PROTEIN_8_REGULATORY_PATHWAY	KEGG_CHRONIC_MYELOID_LEUKEMIA	KEGG_ERBB_SIGNALING_PATHWAY	KEGG_NEUROTROPHIN_SIGNALING_PATHWAY	KEGG_MEDICUS_VARIANT_BCR_ABL_FUSION_KINASE_TO_RAS_ERK_SIGNALING_PATHWAY	PID_PDGFRB_PATHWAY	PID_TRKR_PATHWAY	WP_EGFEGFR_SIGNALING	WP_ERBB_SIGNALING	WP_MACROPHAGESTIMULATING_PROTEIN_MSP_SIGNALING	WP_RAS_SIGNALING	KEGG_FOCAL_ADHESION	KEGG_REGULATION_OF_ACTIN_CYTOSKELETON	WP_COMMON_PATHWAYS_UNDERLYING_DRUG_ADDICTION	WP_FOCAL_ADHESION	WP_PLEURAL_MESOTHELIOMA	WP_REGULATION_OF_ACTIN_CYTOSKELETON	BIOCARTA_INTEGRIN_PATHWAY	PID_ERBB1_DOWNSTREAM_PATHWAY	WP_PHYSICOCHEMICAL_FEATURES_AND_TOXICITYASSOCIATED_PATHWAYS	WP_THYROXINE_THYROID_HORMONE_PRODUCTION	WP_BRAINDERIVED_NEUROTROPHIC_FACTOR_BDNF_SIGNALING	KEGG_CHEMOKINE_SIGNALING_PATHWAY	KEGG_GAP_JUNCTION	KEGG_GNRH_SIGNALING_PATHWAY	KEGG_MELANOGENESIS	KEGG_OOCYTE_MEIOSIS	KEGG_PROGESTERONE_MEDIATED_OOCYTE_MATURATION	KEGG_VASCULAR_SMOOTH_MUSCLE_CONTRACTION	PID_ENDOTHELIN_PATHWAY	WP_CHEMOKINE_SIGNALING	WP_ENVELOPE_PROTEINS_AND_THEIR_POTENTIAL_ROLES_IN_EDMD_PHYSIOPATHOLOGY	WP_THYROID_HORMONES_PRODUCTION_AND_PERIPHERAL_DOWNSTREAM_SIGNALING_EFFECTS	WP_THYROID_STIMULATING_HORMONE_TSH_SIGNALING	WP_CARDIOMYOCYTE_SIGNALING_CONVERGING_ON_TITIN	BIOCARTA_AT1R_PATHWAY	BIOCARTA_BIOPEPTIDES_PATHWAY	BIOCARTA_NFAT_PATHWAY	WP_IL6_SIGNALING	WP_MICRORNAS_IN_CARDIOMYOCYTE_HYPERTROPHY	WP_ARYL_HYDROCARBON_RECEPTOR_PATHWAY_WP2586	BIOCARTA_CERAMIDE_PATHWAY	PID_CERAMIDE_PATHWAY	SA_TRKA_RECEPTOR	BIOCARTA_GLEEVEC_PATHWAY	BIOCARTA_HCMV_PATHWAY	BIOCARTA_IGF1R_PATHWAY
MAPK1	WP_FRAGILE_X_SYNDROME	WP_VEGFAVEGFR2_SIGNALING	WP_ANGIOPOIETINLIKE_PROTEIN_8_REGULATORY_PATHWAY	WP_VITAMIN_A_AND_CAROTENOID_METABOLISM	KEGG_AXON_GUIDANCE	KEGG_CHRONIC_MYELOID_LEUKEMIA	KEGG_ERBB_SIGNALING_PATHWAY	KEGG_NEUROTROPHIN_SIGNALING_PATHWAY	KEGG_MEDICUS_VARIANT_BCR_ABL_FUSION_KINASE_TO_RAS_ERK_SIGNALING_PATHWAY	PID_PDGFRB_PATHWAY	PID_TELOMERASE_PATHWAY	PID_TRKR_PATHWAY	WP_ACUTE_VIRAL_MYOCARDITIS	WP_AXON_GUIDANCE	WP_DNA_DAMAGE_RESPONSE_ONLY_ATM_DEPENDENT	WP_EGFEGFR_SIGNALING	WP_ERBB_SIGNALING	WP_MACROPHAGESTIMULATING_PROTEIN_MSP_SIGNALING	WP_RAS_SIGNALING	WP_FEMALE_STEROID_HORMONES_IN_CARDIOMYOCYTE_ENERGY_METABOLISM	WP_IL18_SIGNALING	KEGG_ADHERENS_JUNCTION	KEGG_FOCAL_ADHESION	KEGG_REGULATION_OF_ACTIN_CYTOSKELETON	WP_COMMON_PATHWAYS_UNDERLYING_DRUG_ADDICTION	WP_EBOLA_VIRUS_INFECTION_IN_HOST	WP_FOCAL_ADHESION	WP_PLEURAL_MESOTHELIOMA	WP_REGULATION_OF_ACTIN_CYTOSKELETON	BIOCARTA_INTEGRIN_PATHWAY	PID_CDC42_PATHWAY	PID_ERBB1_DOWNSTREAM_PATHWAY	WP_PHYSICOCHEMICAL_FEATURES_AND_TOXICITYASSOCIATED_PATHWAYS	KEGG_TGF_BETA_SIGNALING_PATHWAY	PID_ALK1_PATHWAY	WP_THYROXINE_THYROID_HORMONE_PRODUCTION	PID_ERBB4_PATHWAY	WP_BRAINDERIVED_NEUROTROPHIC_FACTOR_BDNF_SIGNALING	WP_NF1_COPY_NUMBER_VARIATION_SYNDROME	KEGG_CHEMOKINE_SIGNALING_PATHWAY	KEGG_GAP_JUNCTION	KEGG_GNRH_SIGNALING_PATHWAY	KEGG_MELANOGENESIS	KEGG_OOCYTE_MEIOSIS	KEGG_PROGESTERONE_MEDIATED_OOCYTE_MATURATION	KEGG_VASCULAR_SMOOTH_MUSCLE_CONTRACTION	PID_ENDOTHELIN_PATHWAY	WP_CHEMOKINE_SIGNALING	WP_ENVELOPE_PROTEINS_AND_THEIR_POTENTIAL_ROLES_IN_EDMD_PHYSIOPATHOLOGY
MKNK1	WP_FRAGILE_X_SYNDROME	WP_VEGFAVEGFR2_SIGNALING	WP_PLEURAL_MESOTHELIOMA	BIOCARTA_EIF4_PATHWAY	BIOCARTA_MTOR_PATHWAY	KEGG_INSULIN_SIGNALING_PATHWAY	KEGG_MAPK_SIGNALING_PATHWAY	WP_4HYDROXYTAMOXIFEN_DEXAMETHASONE_AND_RETINOIC_ACIDS_REGULATION_OF_P27_EXPRESSION	WP_BDNFTRKB_SIGNALING	WP_MAPK_SIGNALING	PID_P38_ALPHA_BETA_DOWNSTREAM_PATHWAY	BIOCARTA_MAPK_PATHWAY	BIOCARTA_P38MAPK_PATHWAY	WP_INTERLEUKIN1_IL1_STRUCTURAL_PATHWAY	WP_P38_MAPK_SIGNALING	BIOCARTA_ERK_PATHWAY
RAF1	WP_FRAGILE_X_SYNDROME	WP_VEGFAVEGFR2_SIGNALING	WP_ANGIOPOIETINLIKE_PROTEIN_8_REGULATORY_PATHWAY	KEGG_CHRONIC_MYELOID_LEUKEMIA	KEGG_ERBB_SIGNALING_PATHWAY	KEGG_NEUROTROPHIN_SIGNALING_PATHWAY	KEGG_MEDICUS_VARIANT_BCR_ABL_FUSION_KINASE_TO_RAS_ERK_SIGNALING_PATHWAY	PID_PDGFRB_PATHWAY	PID_RB_1PATHWAY	WP_AXON_GUIDANCE	WP_EGFEGFR_SIGNALING	WP_ERBB_SIGNALING	WP_MACROPHAGESTIMULATING_PROTEIN_MSP_SIGNALING	WP_RAS_SIGNALING	KEGG_FOCAL_ADHESION	KEGG_REGULATION_OF_ACTIN_CYTOSKELETON	WP_COMMON_PATHWAYS_UNDERLYING_DRUG_ADDICTION	WP_FOCAL_ADHESION	WP_PLEURAL_MESOTHELIOMA	WP_REGULATION_OF_ACTIN_CYTOSKELETON	BIOCARTA_INTEGRIN_PATHWAY	PID_CDC42_PATHWAY	PID_ERBB1_DOWNSTREAM_PATHWAY	WP_PHYSICOCHEMICAL_FEATURES_AND_TOXICITYASSOCIATED_PATHWAYS	WP_THYROXINE_THYROID_HORMONE_PRODUCTION	WP_BRAINDERIVED_NEUROTROPHIC_FACTOR_BDNF_SIGNALING	WP_NF1_COPY_NUMBER_VARIATION_SYNDROME	KEGG_CHEMOKINE_SIGNALING_PATHWAY	KEGG_GAP_JUNCTION	KEGG_GNRH_SIGNALING_PATHWAY	KEGG_MELANOGENESIS	KEGG_PROGESTERONE_MEDIATED_OOCYTE_MATURATION	KEGG_VASCULAR_SMOOTH_MUSCLE_CONTRACTION	PID_ENDOTHELIN_PATHWAY	WP_CHEMOKINE_SIGNALING	WP_THYROID_HORMONES_PRODUCTION_AND_PERIPHERAL_DOWNSTREAM_SIGNALING_EFFECTS	WP_THYROID_STIMULATING_HORMONE_TSH_SIGNALING	WP_CARDIOMYOCYTE_SIGNALING_CONVERGING_ON_TITIN	BIOCARTA_AT1R_PATHWAY	BIOCARTA_BIOPEPTIDES_PATHWAY	BIOCARTA_NFAT_PATHWAY	WP_ANGIOTENSIN_II_RECEPTOR_TYPE_1_PATHWAY	WP_MICRORNAS_IN_CARDIOMYOCYTE_HYPERTROPHY	WP_ARYL_HYDROCARBON_RECEPTOR_PATHWAY_WP2586	BIOCARTA_CERAMIDE_PATHWAY	PID_CERAMIDE_PATHWAY	SIG_BCR_SIGNALING_PATHWAY	SIG_IL4RECEPTOR_IN_B_LYPHOCYTES	SIG_INSULIN_RECEPTOR_PATHWAY_IN_CARDIAC_MYOCYTES
RPS6KB1	WP_FRAGILE_X_SYNDROME	WP_VEGFAVEGFR2_SIGNALING	WP_ANGIOPOIETINLIKE_PROTEIN_8_REGULATORY_PATHWAY	KEGG_ERBB_SIGNALING_PATHWAY	PID_TELOMERASE_PATHWAY	WP_EGFEGFR_SIGNALING	WP_ERBB_SIGNALING	WP_MACROPHAGESTIMULATING_PROTEIN_MSP_SIGNALING	WP_IL18_SIGNALING	WP_PLEURAL_MESOTHELIOMA	WP_THERMOGENESIS	PID_CDC42_PATHWAY	KEGG_TGF_BETA_SIGNALING_PATHWAY	WP_FACTORS_AND_PATHWAYS_AFFECTING_INSULINLIKE_GROWTH_FACTOR_IGF1AKT_SIGNALING	WP_BRAINDERIVED_NEUROTROPHIC_FACTOR_BDNF_SIGNALING	WP_THYROID_HORMONES_PRODUCTION_AND_PERIPHERAL_DOWNSTREAM_SIGNALING_EFFECTS	WP_THYROID_STIMULATING_HORMONE_TSH_SIGNALING	BIOCARTA_NFAT_PATHWAY	WP_IL6_SIGNALING	PID_ANGIOPOIETIN_RECEPTOR_PATHWAY	SIG_INSULIN_RECEPTOR_PATHWAY_IN_CARDIAC_MYOCYTES	SIG_PIP3_SIGNALING_IN_B_LYMPHOCYTES	SIG_PIP3_SIGNALING_IN_CARDIAC_MYOCTES	BIOCARTA_EIF4_PATHWAY	BIOCARTA_IGF1MTOR_PATHWAY	BIOCARTA_IL2RB_PATHWAY	BIOCARTA_IL4_PATHWAY	BIOCARTA_MTOR_PATHWAY	BIOCARTA_PTDINS_PATHWAY	KEGG_ACUTE_MYELOID_LEUKEMIA	KEGG_FC_GAMMA_R_MEDIATED_PHAGOCYTOSIS	KEGG_INSULIN_SIGNALING_PATHWAY	KEGG_MTOR_SIGNALING_PATHWAY	KEGG_MEDICUS_REFERENCE_AREG_EGFR_PI3K_SIGNALING_PATHWAY	KEGG_MEDICUS_REFERENCE_EREG_EGFR_PI3K_SIGNALING_PATHWAY	KEGG_MEDICUS_REFERENCE_FGF_FGFR_PI3K_SIGNALING_PATHWAY	KEGG_MEDICUS_REFERENCE_IGF2_IGF1R_PI3K_SIGNALING_PATHWAY	KEGG_MEDICUS_REFERENCE_KITLG_KIT_PI3K_SIGNALING_PATHWAY	KEGG_MEDICUS_REFERENCE_PDGF_PDGFR_PI3K_SIGNALING_PATHWAY	KEGG_MEDICUS_REFERENCE_RELN_VLDLR_PI3K_SIGNALING_PATHWAY	KEGG_MEDICUS_VARIANT_EGFR_OVEREXPRESSION_TO_PI3K_SIGNALING_PATHWAY	KEGG_MEDICUS_VARIANT_ERBB2_OVEREXPRESSION_TO_PI3K_SIGNALING_PATHWAY	PID_A6B1_A6B4_INTEGRIN_PATHWAY	PID_AVB3_INTEGRIN_PATHWAY	PID_IGF1_PATHWAY	PID_IL2_PI3K_PATHWAY	PID_IL4_2PATHWAY	PID_INSULIN_PATHWAY	PID_KIT_PATHWAY
SRC	WP_FRAGILE_X_SYNDROME	WP_NUCLEAR_RECEPTORS_METAPATHWAY	WP_PREGNANE_X_RECEPTOR_PATHWAY	WP_VEGFAVEGFR2_SIGNALING	KEGG_ERBB_SIGNALING_PATHWAY	KEGG_MEDICUS_ENV_FACTOR_METALS_TO_NFKB_SIGNALING_PATHWAY	PID_AJDISS_2PATHWAY	PID_PDGFRB_PATHWAY	WP_5Q35_COPY_NUMBER_VARIATION	WP_ACUTE_VIRAL_MYOCARDITIS	WP_AXON_GUIDANCE	WP_EGFEGFR_SIGNALING	WP_ERBB_SIGNALING	WP_MACROPHAGESTIMULATING_PROTEIN_MSP_SIGNALING	WP_MICROTUBULE_CYTOSKELETON_REGULATION	KEGG_ADHERENS_JUNCTION	KEGG_FOCAL_ADHESION	KEGG_TIGHT_JUNCTION	KEGG_MEDICUS_PATHOGEN_SHIGELLA_IPAC_TO_ACTIN_SIGNALING_PATHWAY	KEGG_MEDICUS_REFERENCE_EGF_EGFR_ACTIN_SIGNALING_PATHWAY	WP_FOCAL_ADHESION	WP_MECHANOREGULATION_AND_PATHOLOGY_OF_YAPTAZ_VIA_HIPPO_AND_NONHIPPO_MECHANISMS	WP_PLEURAL_MESOTHELIOMA	PID_CDC42_PATHWAY	PID_ERBB1_DOWNSTREAM_PATHWAY	WP_PHYSICOCHEMICAL_FEATURES_AND_TOXICITYASSOCIATED_PATHWAYS	WP_BRAINDERIVED_NEUROTROPHIC_FACTOR_BDNF_SIGNALING	WP_NOTCH_SIGNALING_WP61	WP_TROP2_REGULATORY_SIGNALING	KEGG_GAP_JUNCTION	KEGG_GNRH_SIGNALING_PATHWAY	PID_ENDOTHELIN_PATHWAY	PID_LYSOPHOSPHOLIPID_PATHWAY	WP_THYROID_HORMONES_PRODUCTION_AND_PERIPHERAL_DOWNSTREAM_SIGNALING_EFFECTS	WP_THYROID_STIMULATING_HORMONE_TSH_SIGNALING	KEGG_ENDOCYTOSIS	PID_ARF6_PATHWAY	PID_PRL_SIGNALING_EVENTS_PATHWAY	WP_REGULATORY_CIRCUITS_OF_STAT3_SIGNALING	WP_ARYL_HYDROCARBON_RECEPTOR_PATHWAY_WP2586	WP_ARYL_HYDROCARBON_RECEPTOR_PATHWAY_WP2873	KEGG_VEGF_SIGNALING_PATHWAY	PID_AMB2_NEUTROPHILS_PATHWAY	PID_AR_NONGENOMIC_PATHWAY	PID_AVB3_INTEGRIN_PATHWAY	PID_CXCR3_PATHWAY	PID_CXCR4_PATHWAY	PID_ECADHERIN_KERATINOCYTE_PATHWAY	PID_ECADHERIN_NASCENT_AJ_PATHWAY
BAX	WP_NUCLEAR_RECEPTORS_METAPATHWAY	KEGG_NEUROTROPHIN_SIGNALING_PATHWAY	PID_P73PATHWAY	PID_TAP63_PATHWAY	WP_ACUTE_VIRAL_MYOCARDITIS	WP_DNA_DAMAGE_RESPONSE	WP_DNA_DAMAGE_RESPONSE_ONLY_ATM_DEPENDENT	WP_MIRNA_REGULATION_OF_DNA_DAMAGE_RESPONSE	WP_TP53_NETWORK	WP_IL18_SIGNALING	WP_PLEURAL_MESOTHELIOMA	PID_MYC_ACTIV_PATHWAY	WP_TROP2_REGULATORY_SIGNALING	WP_P53_TRANSCRIPTIONAL_GENE_NETWORK	PID_P53_DOWNSTREAM_PATHWAY	PID_REG_GR_PATHWAY	WP_UROTENSINIIMEDIATED_SIGNALING	WP_ARYL_HYDROCARBON_RECEPTOR_PATHWAY_WP2873	BIOCARTA_CERAMIDE_PATHWAY	BIOCARTA_MITOCHONDRIA_PATHWAY	KEGG_APOPTOSIS	PID_CERAMIDE_PATHWAY	WP_APOPTOSIS_MODULATION_AND_SIGNALING	WP_NANOMATERIAL_INDUCED_APOPTOSIS	BIOCARTA_BAD_PATHWAY	BIOCARTA_CHEMICAL_PATHWAY	BIOCARTA_P53HYPOXIA_PATHWAY	WP_APOPTOSIS	WP_BURN_WOUND_HEALING	WP_EGFR_TYROSINE_KINASE_INHIBITOR_RESISTANCE	WP_HDAC6_INTERACTIONS_IN_THE_CENTRAL_NERVOUS_SYSTEM	WP_HEPATITIS_B_INFECTION	WP_HOSTPATHOGEN_INTERACTION_OF_HUMAN_CORONAVIRUSES_APOPTOSIS	WP_IL26_SIGNALING	WP_LEPTIN_SIGNALING	WP_MELANOMA	WP_PANCREATIC_ADENOCARCINOMA_PATHWAY	WP_RAC1PAK1P38MMP2_PATHWAY	WP_REGULATION_OF_APOPTOSIS_BY_PARATHYROID_HORMONERELATED_PROTEIN	WP_TNFALPHA_SIGNALING	BIOCARTA_P53_PATHWAY	KEGG_AMYOTROPHIC_LATERAL_SCLEROSIS_ALS	KEGG_P53_SIGNALING_PATHWAY	KEGG_MEDICUS_REFERENCE_CROSSTALK_BETWEEN_EXTRINSIC_AND_INTRINSIC_APOPTOTIC_PATHWAYS	KEGG_MEDICUS_REFERENCE_INTRINSIC_APOPTOTIC_PATHWAY	KEGG_MEDICUS_VARIANT_MUTATION_CAUSED_ABERRANT_ABETA_TO_CROSSTALK_BETWEEN_EXTRINSIC_AND_INTRINSIC_APOPTOTIC_PATHWAYS	PID_CASPASE_PATHWAY	WP_AMYOTROPHIC_LATERAL_SCLEROSIS_ALS	WP_COMPLEMENT_SYSTEM_IN_NEURONAL_DEVELOPMENT_AND_PLASTICITY
CCND1	WP_NUCLEAR_RECEPTORS_METAPATHWAY	WP_VEGFAVEGFR2_SIGNALING	BIOCARTA_G1_PATHWAY	KEGG_CHRONIC_MYELOID_LEUKEMIA	KEGG_VIRAL_MYOCARDITIS	PID_RB_1PATHWAY	PID_TELOMERASE_PATHWAY	PID_TRKR_PATHWAY	WP_ACUTE_VIRAL_MYOCARDITIS	WP_DNA_DAMAGE_RESPONSE	WP_DNA_DAMAGE_RESPONSE_ONLY_ATM_DEPENDENT	WP_ERBB_SIGNALING	WP_MIRNAS_INVOLVED_IN_DNA_DAMAGE_RESPONSE	WP_MIRNA_REGULATION_OF_DNA_DAMAGE_RESPONSE	WP_PPARALPHA_PATHWAY	WNT_SIGNALING	KEGG_FOCAL_ADHESION	WP_FOCAL_ADHESION	WP_PLEURAL_MESOTHELIOMA	WP_MESODERMAL_COMMITMENT_PATHWAY	PID_CMYB_PATHWAY	WP_COPPER_HOMEOSTASIS	WP_NOTCH_SIGNALING_WP61	WP_TROP2_REGULATORY_SIGNALING	WP_VITAMIN_D_RECEPTOR_PATHWAY	PID_AP1_PATHWAY	BIOCARTA_GSK3_PATHWAY	BIOCARTA_RACCYCD_PATHWAY	KEGG_ACUTE_MYELOID_LEUKEMIA	KEGG_GLIOMA	KEGG_JAK_STAT_SIGNALING_PATHWAY	KEGG_MELANOMA	PID_AR_PATHWAY	PID_ECADHERIN_NASCENT_AJ_PATHWAY	PID_ILK_PATHWAY	PID_PI3K_PLC_TRK_PATHWAY	WP_ACUTE_MYELOID_LEUKEMIA	WP_ANDROGEN_RECEPTOR_SIGNALING	WP_EGFR_TYROSINE_KINASE_INHIBITOR_RESISTANCE	WP_GASTRIN_SIGNALING	WP_GLIOBLASTOMA_SIGNALING	WP_IL7_SIGNALING	WP_LEPTIN_SIGNALING	WP_MELANOMA	WP_PANCREATIC_ADENOCARCINOMA_PATHWAY	WP_PI3KAKT_SIGNALING	WP_WNTBETACATENIN_SIGNALING_IN_LEUKEMIA	WP_WNT_SIGNALING_WP363	KEGG_MEDICUS_VARIANT_EML4_ALK_FUSION_KINASE_TO_PLCG_ERK_SIGNALING_PATHWAY
CDK4	WP_NUCLEAR_RECEPTORS_METAPATHWAY	BIOCARTA_G1_PATHWAY	KEGG_CHRONIC_MYELOID_LEUKEMIA	PID_RB_1PATHWAY	WP_DNA_DAMAGE_RESPONSE	WP_MIRNA_REGULATION_OF_DNA_DAMAGE_RESPONSE	WP_PPARALPHA_PATHWAY	KEGG_TIGHT_JUNCTION	WP_OVERLAP_BETWEEN_SIGNAL_TRANSDUCTION_PATHWAYS_CONTRIBUTING_TO_LMNA_LAMINOPATHIES	WP_PLEURAL_MESOTHELIOMA	PID_MYC_ACTIV_PATHWAY	WP_TUMOR_SUPPRESSOR_ACTIVITY_OF_SMARCB1	WP_CIRCADIAN_RHYTHM_GENES	WP_TROP2_REGULATORY_SIGNALING	WP_THYROID_STIMULATING_HORMONE_TSH_SIGNALING	BIOCARTA_RACCYCD_PATHWAY	KEGG_GLIOMA	KEGG_MELANOMA	PID_SMAD2_3NUCLEAR_PATHWAY	WP_GLIOBLASTOMA_SIGNALING	WP_MELANOMA	WP_OVARIAN_INFERTILITY	WP_PANCREATIC_ADENOCARCINOMA_PATHWAY	WP_PI3KAKT_SIGNALING	WP_SENESCENCEASSOCIATED_SECRETORY_PHENOTYPE_SASP	WP_SPINAL_CORD_INJURY	BIOCARTA_P53_PATHWAY	KEGG_P53_SIGNALING_PATHWAY	WP_MEASLES_VIRUS_INFECTION	SA_G1_AND_S_PHASES	PID_ATF2_PATHWAY	WP_SPHINGOLIPID_METABOLISM_IN_SENESCENCE	BIOCARTA_RB_PATHWAY	PID_FOXM1_PATHWAY	PID_NFAT_TFPATHWAY	WP_PRADERWILLI_AND_ANGELMAN_SYNDROME	BIOCARTA_EFP_PATHWAY
SREBF1	WP_NUCLEAR_RECEPTORS_METAPATHWAY	WP_ANGIOPOIETINLIKE_PROTEIN_8_REGULATORY_PATHWAY	WP_CHOLESTEROL_BIOSYNTHESIS_PATHWAY_IN_HEPATOCYTES	WP_CHOLESTEROL_METABOLISM_WITH_BLOCH_AND_KANDUTSCHRUSSELL_PATHWAYS	WP_STEROL_REGULATORY_ELEMENTBINDING_PROTEINS_SREBP_SIGNALING	WP_OVERLAP_BETWEEN_SIGNAL_TRANSDUCTION_PATHWAYS_CONTRIBUTING_TO_LMNA_LAMINOPATHIES	WP_CIRCADIAN_RHYTHM_GENES	WP_ADIPOGENESIS	KEGG_INSULIN_SIGNALING_PATHWAY	PID_MTOR_4PATHWAY	WP_AMPACTIVATED_PROTEIN_KINASE_SIGNALING	WP_FOCAL_ADHESION_PI3KAKTMTORSIGNALING	WP_FAMILIAL_PARTIAL_LIPODYSTROPHY	SA_CASPASE_CASCADE	PID_CASPASE_PATHWAY	WP_INFLUENCE_OF_LAMINOPATHIES_ON_WNT_SIGNALING	WP_SMITHMAGENIS_AND_POTOCKILUPSKI_SYNDROME_COPY_NUMBER_VARIATION	WP_22Q112_COPY_NUMBER_VARIATION_SYNDROME	WP_EFFECT_OF_PROGERIN_ON_GENES_INVOLVED_IN_PROGERIA	WP_ID_SIGNALING	WP_SREBF_AND_MIR33_IN_CHOLESTEROL_AND_LIPID_HOMEOSTASIS	PID_RXR_VDR_PATHWAY
MAPK13	WP_PHOTODYNAMIC_THERAPYINDUCED_NFE2L2_NRF2_SURVIVAL_SIGNALING	WP_ANGIOPOIETINLIKE_PROTEIN_8_REGULATORY_PATHWAY	KEGG_NEUROTROPHIN_SIGNALING_PATHWAY	KEGG_LEUKOCYTE_TRANSENDOTHELIAL_MIGRATION	WP_THERMOGENESIS	KEGG_GNRH_SIGNALING_PATHWAY	KEGG_PROGESTERONE_MEDIATED_OOCYTE_MATURATION	WP_CANNABINOID_RECEPTOR_SIGNALING	WP_REGULATORY_CIRCUITS_OF_STAT3_SIGNALING	KEGG_FC_EPSILON_RI_SIGNALING_PATHWAY	KEGG_MAPK_SIGNALING_PATHWAY	KEGG_TOLL_LIKE_RECEPTOR_SIGNALING_PATHWAY	KEGG_VEGF_SIGNALING_PATHWAY	WP_HEPATITIS_B_INFECTION	WP_HOSTPATHOGEN_INTERACTION_OF_HUMAN_CORONAVIRUSES_APOPTOSIS	WP_INSULIN_SIGNALING	WP_MAPK_SIGNALING	WP_RAC1PAK1P38MMP2_PATHWAY	WP_TOLLLIKE_RECEPTOR_SIGNALING	WP_NANOPARTICLEMEDIATED_ACTIVATION_OF_RECEPTOR_SIGNALING	KEGG_AMYOTROPHIC_LATERAL_SCLEROSIS_ALS	WP_OXIDATIVE_DAMAGE_RESPONSE	BIOCARTA_MAPK_PATHWAY	KEGG_MEDICUS_PATHOGEN_HCMV_UL33_TO_GNB_G_RHO_SIGNALING_PATHWAY	WP_HOSTPATHOGEN_INTERACTION_OF_HUMAN_CORONAVIRUSES_MAPK_SIGNALING	WP_PHOTODYNAMIC_THERAPYINDUCED_AP1_SURVIVAL_SIGNALING	WP_LDL_INFLUENCE_ON_CD14_AND_TLR4	KEGG_RIG_I_LIKE_RECEPTOR_SIGNALING_PATHWAY	WP_FGFR3_SIGNALING_IN_CHONDROCYTE_PROLIFERATION_AND_TERMINAL_DIFFERENTIATION	KEGG_NOD_LIKE_RECEPTOR_SIGNALING_PATHWAY	WP_NONGENOMIC_ACTIONS_OF_125_DIHYDROXYVITAMIN_D3	BIOCARTA_STATHMIN_PATHWAY	SIG_CD40PATHWAYMAP	BIOCARTA_KERATINOCYTE_PATHWAY	KEGG_LEISHMANIA_INFECTION	KEGG_MEDICUS_REFERENCE_TLR2_4_MAPK_SIGNALING_PATHWAY
MAPK8	WP_PHOTODYNAMIC_THERAPYINDUCED_NFE2L2_NRF2_SURVIVAL_SIGNALING	WP_VEGFAVEGFR2_SIGNALING	WP_ANGIOPOIETINLIKE_PROTEIN_8_REGULATORY_PATHWAY	BIOCARTA_ATM_PATHWAY	KEGG_ERBB_SIGNALING_PATHWAY	KEGG_NEUROTROPHIN_SIGNALING_PATHWAY	PID_P53_REGULATION_PATHWAY	PID_PDGFRB_PATHWAY	WP_5Q35_COPY_NUMBER_VARIATION	WP_DNA_DAMAGE_RESPONSE_ONLY_ATM_DEPENDENT	WP_EGFEGFR_SIGNALING	WP_ERBB_SIGNALING	WP_MACROPHAGESTIMULATING_PROTEIN_MSP_SIGNALING	WP_RAS_SIGNALING	KEGG_FOCAL_ADHESION	WP_FAS_LIGAND_PATHWAY_AND_STRESS_INDUCTION_OF_HEAT_SHOCK_PROTEINS	WP_FOCAL_ADHESION	WP_MECHANOREGULATION_AND_PATHOLOGY_OF_YAPTAZ_VIA_HIPPO_AND_NONHIPPO_MECHANISMS	WP_NETWORK_MAP_OF_SARSCOV2_SIGNALING	WP_PLEURAL_MESOTHELIOMA	BIOCARTA_HIVNEF_PATHWAY	BIOCARTA_INTEGRIN_PATHWAY	PID_CDC42_PATHWAY	PID_ERBB1_DOWNSTREAM_PATHWAY	PID_RAC1_PATHWAY	WP_PHYSICOCHEMICAL_FEATURES_AND_TOXICITYASSOCIATED_PATHWAYS	WP_CIRCADIAN_RHYTHM_GENES	PID_P75_NTR_PATHWAY	WP_BRAINDERIVED_NEUROTROPHIC_FACTOR_BDNF_SIGNALING	KEGG_GNRH_SIGNALING_PATHWAY	KEGG_PROGESTERONE_MEDIATED_OOCYTE_MATURATION	PID_ENDOTHELIN_PATHWAY	WP_CANNABINOID_RECEPTOR_SIGNALING	PID_REG_GR_PATHWAY	BIOCARTA_AT1R_PATHWAY	BIOCARTA_BIOPEPTIDES_PATHWAY	BIOCARTA_NFAT_PATHWAY	WP_MICRORNAS_IN_CARDIOMYOCYTE_HYPERTROPHY	WP_PHYSIOLOGICAL_AND_PATHOLOGICAL_HYPERTROPHY_OF_THE_HEART	PID_ANGIOPOIETIN_RECEPTOR_PATHWAY	WP_REGULATORY_CIRCUITS_OF_STAT3_SIGNALING	WP_UROTENSINIIMEDIATED_SIGNALING	BIOCARTA_CERAMIDE_PATHWAY	PID_CERAMIDE_PATHWAY	WP_APOPTOSIS_MODULATION_AND_SIGNALING	BIOCARTA_GLEEVEC_PATHWAY	BIOCARTA_P53HYPOXIA_PATHWAY	KEGG_ADIPOCYTOKINE_SIGNALING_PATHWAY	KEGG_FC_EPSILON_RI_SIGNALING_PATHWAY
ATF2	WP_VEGFAVEGFR2_SIGNALING	PID_RB_1PATHWAY	WP_ATM_SIGNALING	WP_MYOMETRIAL_RELAXATION_AND_CONTRACTION_PATHWAYS	WP_PLEURAL_MESOTHELIOMA	WP_THERMOGENESIS	PID_CDC42_PATHWAY	PID_ERBB1_DOWNSTREAM_PATHWAY	PID_RAC1_PATHWAY	BIOCARTA_ALK_PATHWAY	KEGG_MEDICUS_PATHOGEN_HCMV_UL33_TO_GNAI_AC_PKA_SIGNALING_PATHWAY	KEGG_MEDICUS_REFERENCE_ACTH_CORTISOL_SIGNALING_PATHWAY	KEGG_MEDICUS_REFERENCE_CRHR_PKA_ACTH_SIGNALING_PATHWAY	KEGG_MEDICUS_REFERENCE_GHRHR_PKA_GH_SIGNALING_PATHWAY	KEGG_MEDICUS_REFERENCE_TSH_TG_SIGNALING_PATHWAY	KEGG_MEDICUS_VARIANT_CYP11B1_CYP11B2_FUSION_TO_ACTH_CORTISOL_SIGNALING_PATHWAY	KEGG_MEDICUS_VARIANT_MUTATION_ACTIVATED_GNAS_TO_ACTH_CORTISOL_SIGNALING_PATHWAY	KEGG_MEDICUS_VARIANT_MUTATION_ACTIVATED_GNAS_TO_CRHR_PKA_ACTH_SIGNALING_PATHWAY	KEGG_MEDICUS_VARIANT_MUTATION_INACTIVATED_RASD1_TO_CRHR_PKA_ACTH_SIGNALING_PATHWAY	WP_THYROID_HORMONES_PRODUCTION_AND_PERIPHERAL_DOWNSTREAM_SIGNALING_EFFECTS	BIOCARTA_AT1R_PATHWAY	PID_AP1_PATHWAY	WP_RENINANGIOTENSINALDOSTERONE_SYSTEM_RAAS	KEGG_MEDICUS_REFERENCE_ANGIOTENSIN_ALDOSTERONE_SIGNALING_PATHWAY	WP_ETHANOL_EFFECTS_ON_HISTONE_MODIFICATIONS	KEGG_MAPK_SIGNALING_PATHWAY	PID_SMAD2_3NUCLEAR_PATHWAY	WP_AGERAGE_PATHWAY	WP_FOCAL_ADHESION_PI3KAKTMTORSIGNALING	WP_GASTRIN_SIGNALING	WP_HEPATITIS_B_INFECTION	WP_IL1_SIGNALING	WP_IL4_SIGNALING	WP_MAPK_SIGNALING	WP_PI3KAKT_SIGNALING	KEGG_MEDICUS_REFERENCE_ACH_CHRN_RAS_ERK_SIGNALING_PATHWAY	KEGG_MEDICUS_REFERENCE_E2_ER_RAS_ERK_SIGNALING_PATHWAY	PID_ATF2_PATHWAY	PID_P38_ALPHA_BETA_DOWNSTREAM_PATHWAY	BIOCARTA_41BB_PATHWAY	BIOCARTA_MAPK_PATHWAY	BIOCARTA_P38MAPK_PATHWAY	BIOCARTA_PCAF_PATHWAY	KEGG_MEDICUS_PATHOGEN_HBV_HBX_TO_CREB_MEDIATED_TRANSCRIPTION	KEGG_MEDICUS_PATHOGEN_HCMV_UL33_TO_GNB_G_RHO_SIGNALING_PATHWAY	KEGG_MEDICUS_REFERENCE_DRD1_GNAS_AC_PKA_SIGNALING_PATHWAY	KEGG_MEDICUS_REFERENCE_PRNP_PI3K_NOX2_SIGNALING_PATHWAY	KEGG_MEDICUS_REFERENCE_TNF_P38_SIGNALING_PATHWAY	KEGG_MEDICUS_VARIANT_MUTATION_ACTIVATED_CACNA1D_H_TO_ANGIOTENSIN_ALDOSTERONE_SIGNALING_PATHWAY
ATF4	WP_VEGFAVEGFR2_SIGNALING	KEGG_NEUROTROPHIN_SIGNALING_PATHWAY	WP_MYOMETRIAL_RELAXATION_AND_CONTRACTION_PATHWAYS	WP_CIRCADIAN_RHYTHM_GENES	KEGG_GNRH_SIGNALING_PATHWAY	KEGG_MEDICUS_PATHOGEN_HCMV_UL33_TO_GNAI_AC_PKA_SIGNALING_PATHWAY	KEGG_MEDICUS_REFERENCE_ACTH_CORTISOL_SIGNALING_PATHWAY	KEGG_MEDICUS_REFERENCE_CRHR_PKA_ACTH_SIGNALING_PATHWAY	KEGG_MEDICUS_REFERENCE_GHRHR_PKA_GH_SIGNALING_PATHWAY	KEGG_MEDICUS_REFERENCE_TSH_TG_SIGNALING_PATHWAY	KEGG_MEDICUS_VARIANT_CYP11B1_CYP11B2_FUSION_TO_ACTH_CORTISOL_SIGNALING_PATHWAY	KEGG_MEDICUS_VARIANT_MUTATION_ACTIVATED_GNAS_TO_ACTH_CORTISOL_SIGNALING_PATHWAY	KEGG_MEDICUS_VARIANT_MUTATION_ACTIVATED_GNAS_TO_CRHR_PKA_ACTH_SIGNALING_PATHWAY	KEGG_MEDICUS_VARIANT_MUTATION_INACTIVATED_RASD1_TO_CRHR_PKA_ACTH_SIGNALING_PATHWAY	WP_RENINANGIOTENSINALDOSTERONE_SYSTEM_RAAS	KEGG_MEDICUS_REFERENCE_ANGIOTENSIN_ALDOSTERONE_SIGNALING_PATHWAY	KEGG_MAPK_SIGNALING_PATHWAY	WP_FOCAL_ADHESION_PI3KAKTMTORSIGNALING	WP_HEPATITIS_B_INFECTION	WP_MAPK_SIGNALING	WP_PI3KAKT_SIGNALING	KEGG_LONG_TERM_POTENTIATION	KEGG_MEDICUS_REFERENCE_ACH_CHRN_RAS_ERK_SIGNALING_PATHWAY	KEGG_MEDICUS_REFERENCE_E2_ER_RAS_ERK_SIGNALING_PATHWAY	WP_PHOTODYNAMIC_THERAPYINDUCED_UNFOLDED_PROTEIN_RESPONSE	KEGG_MEDICUS_PATHOGEN_HBV_HBX_TO_CREB_MEDIATED_TRANSCRIPTION	KEGG_MEDICUS_PATHOGEN_HCMV_UL33_TO_GNB_G_RHO_SIGNALING_PATHWAY	KEGG_MEDICUS_REFERENCE_DRD1_GNAS_AC_PKA_SIGNALING_PATHWAY	KEGG_MEDICUS_REFERENCE_PRNP_PI3K_NOX2_SIGNALING_PATHWAY	KEGG_MEDICUS_REFERENCE_TNF_P38_SIGNALING_PATHWAY	KEGG_MEDICUS_VARIANT_MUTATION_ACTIVATED_CACNA1D_H_TO_ANGIOTENSIN_ALDOSTERONE_SIGNALING_PATHWAY	KEGG_MEDICUS_VARIANT_MUTATION_ACTIVATED_KCNJ5_TO_ANGIOTENSIN_ALDOSTERONE_SIGNALING_PATHWAY	KEGG_MEDICUS_VARIANT_MUTATION_ACTIVATED_PRKACA_TO_ACTH_CORTISOL_SIGNALING_PATHWAY	KEGG_MEDICUS_VARIANT_MUTATION_CAUSED_ABERRANT_HTT_TO_CREB_MEDIATED_TRANSCRIPTION	KEGG_MEDICUS_VARIANT_MUTATION_INACTIVATED_ATP1A1_TO_ANGIOTENSIN_ALDOSTERONE_SIGNALING_PATHWAY	KEGG_MEDICUS_VARIANT_MUTATION_INACTIVATED_ATP2B3_TO_ANGIOTENSIN_ALDOSTERONE_SIGNALING_PATHWAY	KEGG_MEDICUS_VARIANT_MUTATION_INACTIVATED_PDE11A_PDE8B_TO_ACTH_CORTISOL_SIGNALING_PATHWAY	KEGG_MEDICUS_VARIANT_MUTATION_INACTIVATED_PRKAR1A_TO_ACTH_CORTISOL_SIGNALING_PATHWAY	PID_FRA_PATHWAY	WP_7Q1123_COPY_NUMBER_VARIATION_SYNDROME	WP_ENDOPLASMIC_RETICULUM_STRESS_RESPONSE_IN_CORONAVIRUS_INFECTION	WP_JOUBERT_SYNDROME	WP_LDL_INFLUENCE_ON_CD14_AND_TLR4	WP_UNFOLDED_PROTEIN_RESPONSE
ATF6	WP_VEGFAVEGFR2_SIGNALING	WP_STEROL_REGULATORY_ELEMENTBINDING_PROTEINS_SREBP_SIGNALING	WP_PHOTODYNAMIC_THERAPYINDUCED_UNFOLDED_PROTEIN_RESPONSE	PID_P38_ALPHA_BETA_DOWNSTREAM_PATHWAY	WP_ENDOPLASMIC_RETICULUM_STRESS_RESPONSE_IN_CORONAVIRUS_INFECTION	WP_UNFOLDED_PROTEIN_RESPONSE
DKK1	WP_VEGFAVEGFR2_SIGNALING	WNT_SIGNALING	WP_PLEURAL_MESOTHELIOMA	WP_PRIMARY_FOCAL_SEGMENTAL_GLOMERULOSCLEROSIS_FSGS	WP_MESODERMAL_COMMITMENT_PATHWAY	WP_HAIR_FOLLICLE_DEVELOPMENT_CYTODIFFERENTIATION_STAGE_3_OF_3	PID_P53_DOWNSTREAM_PATHWAY	WP_ENDODERM_DIFFERENTIATION	WP_CLOCKCONTROLLED_AUTOPHAGY_IN_BONE_METABOLISM	WP_WNTBETACATENIN_SIGNALING_IN_LEUKEMIA	WP_CARDIAC_PROGENITOR_DIFFERENTIATION	KEGG_WNT_SIGNALING_PATHWAY	PID_BETA_CATENIN_NUC_PATHWAY	PID_PS1_PATHWAY	WP_WNT_SIGNALING_WP428	PID_MYC_REPRESS_PATHWAY
ELK1	WP_VEGFAVEGFR2_SIGNALING	KEGG_ERBB_SIGNALING_PATHWAY	PID_PDGFRB_PATHWAY	WP_EGFEGFR_SIGNALING	WP_ERBB_SIGNALING	WP_MACROPHAGESTIMULATING_PROTEIN_MSP_SIGNALING	WP_RAS_SIGNALING	KEGG_FOCAL_ADHESION	WP_FOCAL_ADHESION	WP_PLEURAL_MESOTHELIOMA	PID_ERBB1_DOWNSTREAM_PATHWAY	WP_PHYSICOCHEMICAL_FEATURES_AND_TOXICITYASSOCIATED_PATHWAYS	WP_THYROXINE_THYROID_HORMONE_PRODUCTION	WP_BRAINDERIVED_NEUROTROPHIC_FACTOR_BDNF_SIGNALING	KEGG_GNRH_SIGNALING_PATHWAY	PID_HIF2PATHWAY	BIOCARTA_AT1R_PATHWAY	PID_ANGIOPOIETIN_RECEPTOR_PATHWAY	SA_TRKA_RECEPTOR	BIOCARTA_RAS_PATHWAY	KEGG_INSULIN_SIGNALING_PATHWAY	KEGG_MAPK_SIGNALING_PATHWAY	PID_BCR_5PATHWAY	WP_CORTICOTROPINRELEASING_HORMONE_SIGNALING	WP_ESTROGEN_SIGNALING	WP_GASTRIN_SIGNALING	WP_HEPATITIS_B_INFECTION	WP_IL4_SIGNALING	WP_IL5_SIGNALING	WP_INSULIN_SIGNALING	WP_LEPTIN_SIGNALING	WP_MAPK_SIGNALING	WP_MELANOMA	WP_PROLACTIN_SIGNALING	KEGG_MEDICUS_PATHOGEN_HBV_HBX_TO_RAS_ERK_SIGNALING_PATHWAY	WP_MAPK_CASCADE	WP_PDGF_PATHWAY	WP_SEROTONIN_RECEPTOR_467_AND_NR3C_SIGNALING	BIOCARTA_MAPK_PATHWAY	BIOCARTA_P38MAPK_PATHWAY	WP_10Q1121Q1123_COPY_NUMBER_VARIATION_SYNDROME	WP_INTERLEUKIN1_IL1_STRUCTURAL_PATHWAY	WP_P38_MAPK_SIGNALING	WP_PHOTODYNAMIC_THERAPYINDUCED_AP1_SURVIVAL_SIGNALING	PID_CD8_TCR_DOWNSTREAM_PATHWAY	PID_MAPK_TRK_PATHWAY	PID_TCR_RAS_PATHWAY	WP_SEROTONIN_HTR1_GROUP_AND_FOS_PATHWAY	BIOCARTA_BCR_PATHWAY
ERG	WP_VEGFAVEGFR2_SIGNALING	WP_HDAC6_INTERACTIONS_IN_THE_CENTRAL_NERVOUS_SYSTEM
ERN1	WP_VEGFAVEGFR2_SIGNALING	WP_CORTICOTROPINRELEASING_HORMONE_SIGNALING	WP_ROLES_OF_CERAMIDES_IN_DEVELOPMENT_OF_INSULIN_RESISTANCE	WP_PHOTODYNAMIC_THERAPYINDUCED_UNFOLDED_PROTEIN_RESPONSE	WP_ENDOPLASMIC_RETICULUM_STRESS_RESPONSE_IN_CORONAVIRUS_INFECTION	WP_UNFOLDED_PROTEIN_RESPONSE
HRAS	WP_VEGFAVEGFR2_SIGNALING	WP_ANGIOPOIETINLIKE_PROTEIN_8_REGULATORY_PATHWAY	KEGG_AXON_GUIDANCE	KEGG_CHRONIC_MYELOID_LEUKEMIA	KEGG_ERBB_SIGNALING_PATHWAY	KEGG_NEUROTROPHIN_SIGNALING_PATHWAY	KEGG_MEDICUS_VARIANT_BCR_ABL_FUSION_KINASE_TO_RAS_ERK_SIGNALING_PATHWAY	PID_AJDISS_2PATHWAY	PID_PDGFRB_PATHWAY	PID_TRKR_PATHWAY	WP_AXON_GUIDANCE	WP_DNA_DAMAGE_RESPONSE_ONLY_ATM_DEPENDENT	WP_EGFEGFR_SIGNALING	WP_ERBB_SIGNALING	WP_FATTY_ACIDS_AND_LIPOPROTEINS_TRANSPORT_IN_HEPATOCYTES	WP_RAS_SIGNALING	KEGG_FOCAL_ADHESION	KEGG_REGULATION_OF_ACTIN_CYTOSKELETON	KEGG_TIGHT_JUNCTION	WP_FOCAL_ADHESION	WP_PLEURAL_MESOTHELIOMA	WP_THERMOGENESIS	BIOCARTA_INTEGRIN_PATHWAY	PID_CDC42_PATHWAY	PID_ERBB1_DOWNSTREAM_PATHWAY	PID_CMYB_PATHWAY	WP_BRAINDERIVED_NEUROTROPHIC_FACTOR_BDNF_SIGNALING	KEGG_CHEMOKINE_SIGNALING_PATHWAY	KEGG_GAP_JUNCTION	KEGG_GNRH_SIGNALING_PATHWAY	KEGG_MELANOGENESIS	PID_ENDOTHELIN_PATHWAY	PID_LYSOPHOSPHOLIPID_PATHWAY	WP_CHEMOKINE_SIGNALING	WP_ENVELOPE_PROTEINS_AND_THEIR_POTENTIAL_ROLES_IN_EDMD_PHYSIOPATHOLOGY	WP_G_PROTEIN_SIGNALING	WP_PROSTAGLANDIN_AND_LEUKOTRIENE_METABOLISM_IN_SENESCENCE_WP5122	WP_PROSTAGLANDIN_AND_LEUKOTRIENE_METABOLISM_IN_SENESCENCE_WP5321	WP_THYROID_HORMONES_PRODUCTION_AND_PERIPHERAL_DOWNSTREAM_SIGNALING_EFFECTS	WP_THYROID_STIMULATING_HORMONE_TSH_SIGNALING	KEGG_ENDOCYTOSIS	BIOCARTA_AT1R_PATHWAY	BIOCARTA_BIOPEPTIDES_PATHWAY	BIOCARTA_CARDIACEGF_PATHWAY	BIOCARTA_NFAT_PATHWAY	WP_ARYL_HYDROCARBON_RECEPTOR_PATHWAY_WP2586	SA_TRKA_RECEPTOR	BIOCARTA_CREB_PATHWAY	BIOCARTA_ERK5_PATHWAY
MAP3K5	WP_VEGFAVEGFR2_SIGNALING	WP_ANGIOPOIETINLIKE_PROTEIN_8_REGULATORY_PATHWAY	KEGG_NEUROTROPHIN_SIGNALING_PATHWAY	WP_PLEURAL_MESOTHELIOMA	WP_THERMOGENESIS	BIOCARTA_HIVNEF_PATHWAY	PID_TNF_PATHWAY	WP_APOPTOSIS_MODULATION_AND_SIGNALING	KEGG_MAPK_SIGNALING_PATHWAY	PID_PI3KCI_AKT_PATHWAY	WP_4HYDROXYTAMOXIFEN_DEXAMETHASONE_AND_RETINOIC_ACIDS_REGULATION_OF_P27_EXPRESSION	WP_CORTICOTROPINRELEASING_HORMONE_SIGNALING	WP_HDAC6_INTERACTIONS_IN_THE_CENTRAL_NERVOUS_SYSTEM	WP_INSULIN_SIGNALING	WP_MAPK_SIGNALING	WP_TNFALPHA_SIGNALING	KEGG_AMYOTROPHIC_LATERAL_SCLEROSIS_ALS	PID_HIV_NEF_PATHWAY	WP_AMYOTROPHIC_LATERAL_SCLEROSIS_ALS	BIOCARTA_41BB_PATHWAY	BIOCARTA_MAPK_PATHWAY	BIOCARTA_P38MAPK_PATHWAY	WP_P38_MAPK_SIGNALING	WP_PHOTODYNAMIC_THERAPYINDUCED_AP1_SURVIVAL_SIGNALING	WP_8Q1123_RB1CC1_COPY_NUMBER_VARIATION	PID_P38_MKK3_6PATHWAY	BIOCARTA_KERATINOCYTE_PATHWAY
MAPK3	WP_VEGFAVEGFR2_SIGNALING	WP_ANGIOPOIETINLIKE_PROTEIN_8_REGULATORY_PATHWAY	KEGG_AXON_GUIDANCE	KEGG_CHRONIC_MYELOID_LEUKEMIA	KEGG_ERBB_SIGNALING_PATHWAY	KEGG_NEUROTROPHIN_SIGNALING_PATHWAY	KEGG_MEDICUS_VARIANT_BCR_ABL_FUSION_KINASE_TO_RAS_ERK_SIGNALING_PATHWAY	PID_PDGFRB_PATHWAY	PID_TELOMERASE_PATHWAY	PID_TRKR_PATHWAY	WP_ACUTE_VIRAL_MYOCARDITIS	WP_ERBB_SIGNALING	WP_MACROPHAGESTIMULATING_PROTEIN_MSP_SIGNALING	WP_RAS_SIGNALING	WP_IL18_SIGNALING	KEGG_ADHERENS_JUNCTION	KEGG_FOCAL_ADHESION	KEGG_REGULATION_OF_ACTIN_CYTOSKELETON	WP_COMMON_PATHWAYS_UNDERLYING_DRUG_ADDICTION	WP_EBOLA_VIRUS_INFECTION_IN_HOST	WP_FOCAL_ADHESION	WP_PLEURAL_MESOTHELIOMA	WP_REGULATION_OF_ACTIN_CYTOSKELETON	BIOCARTA_INTEGRIN_PATHWAY	PID_CDC42_PATHWAY	PID_ERBB1_DOWNSTREAM_PATHWAY	KEGG_TGF_BETA_SIGNALING_PATHWAY	PID_ALK1_PATHWAY	WP_THYROXINE_THYROID_HORMONE_PRODUCTION	PID_ERBB4_PATHWAY	WP_BRAINDERIVED_NEUROTROPHIC_FACTOR_BDNF_SIGNALING	WP_NF1_COPY_NUMBER_VARIATION_SYNDROME	KEGG_CHEMOKINE_SIGNALING_PATHWAY	KEGG_GAP_JUNCTION	KEGG_GNRH_SIGNALING_PATHWAY	KEGG_MELANOGENESIS	KEGG_OOCYTE_MEIOSIS	KEGG_PROGESTERONE_MEDIATED_OOCYTE_MATURATION	KEGG_VASCULAR_SMOOTH_MUSCLE_CONTRACTION	PID_ENDOTHELIN_PATHWAY	WP_CHEMOKINE_SIGNALING	WP_ENVELOPE_PROTEINS_AND_THEIR_POTENTIAL_ROLES_IN_EDMD_PHYSIOPATHOLOGY	WP_NEUROINFLAMMATION_AND_GLUTAMATERGIC_SIGNALING	WP_THYROID_STIMULATING_HORMONE_TSH_SIGNALING	WP_CANNABINOID_RECEPTOR_SIGNALING	PID_REG_GR_PATHWAY	BIOCARTA_AT1R_PATHWAY	BIOCARTA_BIOPEPTIDES_PATHWAY	BIOCARTA_NFAT_PATHWAY
MAPK9	WP_VEGFAVEGFR2_SIGNALING	WP_ANGIOPOIETINLIKE_PROTEIN_8_REGULATORY_PATHWAY	KEGG_ERBB_SIGNALING_PATHWAY	KEGG_NEUROTROPHIN_SIGNALING_PATHWAY	PID_P53_REGULATION_PATHWAY	PID_PDGFRB_PATHWAY	PID_RB_1PATHWAY	WP_5Q35_COPY_NUMBER_VARIATION	WP_ATM_SIGNALING	WP_DNA_DAMAGE_RESPONSE_ONLY_ATM_DEPENDENT	WP_EGFEGFR_SIGNALING	WP_ERBB_SIGNALING	WP_MACROPHAGESTIMULATING_PROTEIN_MSP_SIGNALING	WP_RAS_SIGNALING	WP_IL18_SIGNALING	KEGG_FOCAL_ADHESION	WP_FOCAL_ADHESION	WP_MECHANOREGULATION_AND_PATHOLOGY_OF_YAPTAZ_VIA_HIPPO_AND_NONHIPPO_MECHANISMS	WP_PLEURAL_MESOTHELIOMA	PID_CDC42_PATHWAY	PID_ERBB1_DOWNSTREAM_PATHWAY	PID_RAC1_PATHWAY	WP_CIRCADIAN_RHYTHM_GENES	PID_P75_NTR_PATHWAY	WP_BRAINDERIVED_NEUROTROPHIC_FACTOR_BDNF_SIGNALING	KEGG_GNRH_SIGNALING_PATHWAY	KEGG_PROGESTERONE_MEDIATED_OOCYTE_MATURATION	WP_CANNABINOID_RECEPTOR_SIGNALING	PID_REG_GR_PATHWAY	WP_REGULATORY_CIRCUITS_OF_STAT3_SIGNALING	WP_UROTENSINIIMEDIATED_SIGNALING	KEGG_ADIPOCYTOKINE_SIGNALING_PATHWAY	KEGG_FC_EPSILON_RI_SIGNALING_PATHWAY	KEGG_INSULIN_SIGNALING_PATHWAY	KEGG_MAPK_SIGNALING_PATHWAY	KEGG_TOLL_LIKE_RECEPTOR_SIGNALING_PATHWAY	PID_CD40_PATHWAY	PID_ERBB2_ERBB3_PATHWAY	PID_FAS_PATHWAY	PID_FOXO_PATHWAY	PID_NEPHRIN_NEPH1_PATHWAY	WP_AGERAGE_PATHWAY	WP_CORTICOTROPINRELEASING_HORMONE_SIGNALING	WP_ESTROGEN_SIGNALING	WP_GASTRIN_SIGNALING	WP_HEPATITIS_B_INFECTION	WP_IL1_SIGNALING	WP_IL26_SIGNALING	WP_INSULIN_SIGNALING
NFKB1	WP_VEGFAVEGFR2_SIGNALING	BIOCARTA_ATM_PATHWAY	KEGG_CHRONIC_MYELOID_LEUKEMIA	KEGG_NEUROTROPHIN_SIGNALING_PATHWAY	KEGG_MEDICUS_ENV_FACTOR_METALS_TO_NFKB_SIGNALING_PATHWAY	PID_TELOMERASE_PATHWAY	WP_DNA_DAMAGE_RESPONSE_ONLY_ATM_DEPENDENT	WP_MACROPHAGESTIMULATING_PROTEIN_MSP_SIGNALING	WP_RAS_SIGNALING	WP_SUDDEN_INFANT_DEATH_SYNDROME_SIDS_SUSCEPTIBILITY_PATHWAYS	WP_IL18_SIGNALING	WP_EBOLA_VIRUS_INFECTION_IN_HOST	WP_MYOMETRIAL_RELAXATION_AND_CONTRACTION_PATHWAYS	WP_PLEURAL_MESOTHELIOMA	BIOCARTA_HIVNEF_PATHWAY	WP_10Q22Q23_COPY_NUMBER_VARIATION	WP_NOCGMPPKG_MEDIATED_NEUROPROTECTION	WP_CATABOLISM_OF_SKELETAL_MUSCLE_IN_CACHEXIA	WP_FACTORS_AND_PATHWAYS_AFFECTING_INSULINLIKE_GROWTH_FACTOR_IGF1AKT_SIGNALING	WP_THYROXINE_THYROID_HORMONE_PRODUCTION	PID_TNF_PATHWAY	WP_BRAINDERIVED_NEUROTROPHIC_FACTOR_BDNF_SIGNALING	WP_HAIR_FOLLICLE_DEVELOPMENT_CYTODIFFERENTIATION_STAGE_3_OF_3	WP_NOTCH_SIGNALING_WP61	WP_TROP2_REGULATORY_SIGNALING	KEGG_CHEMOKINE_SIGNALING_PATHWAY	PID_LYSOPHOSPHOLIPID_PATHWAY	WP_CHEMOKINE_SIGNALING	WP_NEUROINFLAMMATION_AND_GLUTAMATERGIC_SIGNALING	BIOCARTA_GCR_PATHWAY	WP_CILIARY_LANDSCAPE	PID_REG_GR_PATHWAY	BIOCARTA_CARDIACEGF_PATHWAY	WP_MICRORNAS_IN_CARDIOMYOCYTE_HYPERTROPHY	WP_RAS_AND_BRADYKININ_PATHWAYS_IN_COVID19	WP_SARSCOV2_MITOCHONDRIAL_CHRONIC_OXIDATIVE_STRESS_AND_ENDOTHELIAL_DYSFUNCTION	PID_ANGIOPOIETIN_RECEPTOR_PATHWAY	WP_AFFECTED_PATHWAYS_IN_DUCHENNE_MUSCULAR_DYSTROPHY	WP_MITOCHONDRIAL_IMMUNE_RESPONSE_TO_SARSCOV2	WP_UROTENSINIIMEDIATED_SIGNALING	WP_FOLATE_METABOLISM	WP_ARYL_HYDROCARBON_RECEPTOR_PATHWAY_WP2586	WP_PROSTAGLANDIN_SIGNALING	BIOCARTA_CERAMIDE_PATHWAY	KEGG_APOPTOSIS	PID_CERAMIDE_PATHWAY	WP_APOPTOSIS_MODULATION_AND_SIGNALING	WP_APOPTOSIS_MODULATION_BY_HSP70	BIOCARTA_AKT_PATHWAY
NFKBIA	WP_VEGFAVEGFR2_SIGNALING	BIOCARTA_ATM_PATHWAY	KEGG_CHRONIC_MYELOID_LEUKEMIA	KEGG_NEUROTROPHIN_SIGNALING_PATHWAY	KEGG_MEDICUS_ENV_FACTOR_METALS_TO_NFKB_SIGNALING_PATHWAY	WP_ATM_SIGNALING	WP_IL18_SIGNALING	BIOCARTA_HIVNEF_PATHWAY	WP_NOCGMPPKG_MEDIATED_NEUROPROTECTION	WP_CATABOLISM_OF_SKELETAL_MUSCLE_IN_CACHEXIA	WP_BRAINDERIVED_NEUROTROPHIC_FACTOR_BDNF_SIGNALING	KEGG_CHEMOKINE_SIGNALING_PATHWAY	PID_LYSOPHOSPHOLIPID_PATHWAY	WP_CHEMOKINE_SIGNALING	WP_AFFECTED_PATHWAYS_IN_DUCHENNE_MUSCULAR_DYSTROPHY	KEGG_APOPTOSIS	PID_CERAMIDE_PATHWAY	WP_APOPTOSIS_MODULATION_AND_SIGNALING	BIOCARTA_AKT_PATHWAY	BIOCARTA_RACCYCD_PATHWAY	KEGG_ADIPOCYTOKINE_SIGNALING_PATHWAY	KEGG_TOLL_LIKE_RECEPTOR_SIGNALING_PATHWAY	KEGG_MEDICUS_PATHOGEN_HCMV_US28_TO_GNB_G_PI3K_NFKB_SIGNALING_PATHWAY	KEGG_MEDICUS_REFERENCE_CCR2_GNB_G_PI3K_NFKB_SIGNALING_PATHWAY	KEGG_MEDICUS_REFERENCE_EGF_EGFR_PI3K_NFKB_SIGNALING_PATHWAY	KEGG_MEDICUS_REFERENCE_IGF_IGFR_PI3K_NFKB_SIGNALING_PATHWAY	PID_AURORA_A_PATHWAY	PID_BCR_5PATHWAY	PID_CD40_PATHWAY	WP_AGERAGE_PATHWAY	WP_APOPTOSIS	WP_BURN_WOUND_HEALING	WP_CORTICOTROPINRELEASING_HORMONE_SIGNALING	WP_GASTRIN_SIGNALING	WP_IL1_SIGNALING	WP_IL26_SIGNALING	WP_IL4_SIGNALING	WP_ONCOSTATIN_M_SIGNALING	WP_PROLACTIN_SIGNALING	WP_RAC1PAK1P38MMP2_PATHWAY	WP_RANKLRANK_SIGNALING	WP_RESISTIN_AS_A_REGULATOR_OF_INFLAMMATION	WP_THYMIC_STROMAL_LYMPHOPOIETIN_TSLP_SIGNALING	WP_TNFALPHA_SIGNALING	WP_TNFRELATED_WEAK_INDUCER_OF_APOPTOSIS_TWEAK_SIGNALING	WP_TOLLLIKE_RECEPTOR_SIGNALING	BIOCARTA_DEATH_PATHWAY	PID_HIV_NEF_PATHWAY	WP_MEASLES_VIRUS_INFECTION
PAK1	WP_VEGFAVEGFR2_SIGNALING	KEGG_AXON_GUIDANCE	KEGG_ERBB_SIGNALING_PATHWAY	PID_PDGFRB_PATHWAY	WP_EGFEGFR_SIGNALING	WP_ERBB_SIGNALING	WP_MICROTUBULE_CYTOSKELETON_REGULATION	WP_RAS_SIGNALING	KEGG_FOCAL_ADHESION	KEGG_REGULATION_OF_ACTIN_CYTOSKELETON	WP_EBOLA_VIRUS_INFECTION_IN_HOST	WP_FAS_LIGAND_PATHWAY_AND_STRESS_INDUCTION_OF_HEAT_SHOCK_PROTEINS	WP_FOCAL_ADHESION	WP_MECHANOREGULATION_AND_PATHOLOGY_OF_YAPTAZ_VIA_HIPPO_AND_NONHIPPO_MECHANISMS	WP_PLEURAL_MESOTHELIOMA	WP_REGULATION_OF_ACTIN_CYTOSKELETON	SIG_REGULATION_OF_THE_ACTIN_CYTOSKELETON_BY_RHO_GTPASES	SIG_CHEMOTAXIS	PID_CDC42_PATHWAY	PID_RAC1_PATHWAY	WP_PHYSICOCHEMICAL_FEATURES_AND_TOXICITYASSOCIATED_PATHWAYS	KEGG_CHEMOKINE_SIGNALING_PATHWAY	WP_CHEMOKINE_SIGNALING	BIOCARTA_AT1R_PATHWAY	PID_ANGIOPOIETIN_RECEPTOR_PATHWAY	SIG_PIP3_SIGNALING_IN_CARDIAC_MYOCTES	BIOCARTA_RACCYCD_PATHWAY	KEGG_FC_GAMMA_R_MEDIATED_PHAGOCYTOSIS	KEGG_MAPK_SIGNALING_PATHWAY	PID_AURORA_A_PATHWAY	PID_CXCR4_PATHWAY	PID_MET_PATHWAY	WP_GASTRIN_SIGNALING	WP_MAPK_SIGNALING	WP_MELANOMA	WP_PANCREATIC_ADENOCARCINOMA_PATHWAY	WP_PROLACTIN_SIGNALING	WP_RAC1PAK1P38MMP2_PATHWAY	KEGG_MEDICUS_REFERENCE_RAC_CDC42_PAK_ERK_SIGNALING_PATHWAY	BIOCARTA_RAC1_PATHWAY	WP_PDGF_PATHWAY	PID_FAK_PATHWAY	BIOCARTA_MAPK_PATHWAY	PID_PLK1_PATHWAY	PID_P38_ALPHA_BETA_PATHWAY	BIOCARTA_FMLP_PATHWAY	BIOCARTA_PYK2_PATHWAY	PID_NETRIN_PATHWAY	BIOCARTA_TNFR1_PATHWAY
PDPK1	WP_VEGFAVEGFR2_SIGNALING	WP_ANGIOPOIETINLIKE_PROTEIN_8_REGULATORY_PATHWAY	KEGG_NEUROTROPHIN_SIGNALING_PATHWAY	WP_AXON_GUIDANCE	WP_EGFEGFR_SIGNALING	WP_ERBB_SIGNALING	WP_MACROPHAGESTIMULATING_PROTEIN_MSP_SIGNALING	KEGG_PPAR_SIGNALING_PATHWAY	WP_PPAR_SIGNALING	KEGG_FOCAL_ADHESION	WP_FOCAL_ADHESION	SIG_CHEMOTAXIS	PID_ERBB1_DOWNSTREAM_PATHWAY	WP_PRIMARY_OVARIAN_INSUFFICIENCY	WP_BRAINDERIVED_NEUROTROPHIC_FACTOR_BDNF_SIGNALING	WP_THYROID_STIMULATING_HORMONE_TSH_SIGNALING	WP_MICRORNAS_IN_CARDIOMYOCYTE_HYPERTROPHY	SA_PTEN_PATHWAY	SIG_BCR_SIGNALING_PATHWAY	SIG_IL4RECEPTOR_IN_B_LYPHOCYTES	SIG_INSULIN_RECEPTOR_PATHWAY_IN_CARDIAC_MYOCYTES	SIG_PIP3_SIGNALING_IN_B_LYMPHOCYTES	SIG_PIP3_SIGNALING_IN_CARDIAC_MYOCTES	BIOCARTA_AKT_PATHWAY	BIOCARTA_EIF4_PATHWAY	BIOCARTA_GSK3_PATHWAY	BIOCARTA_IGF1MTOR_PATHWAY	BIOCARTA_MTOR_PATHWAY	BIOCARTA_PTDINS_PATHWAY	BIOCARTA_PTEN_PATHWAY	KEGG_FC_EPSILON_RI_SIGNALING_PATHWAY	KEGG_INSULIN_SIGNALING_PATHWAY	KEGG_MTOR_SIGNALING_PATHWAY	PID_BCR_5PATHWAY	PID_CD8_TCR_PATHWAY	PID_CXCR3_PATHWAY	PID_CXCR4_PATHWAY	PID_FAS_PATHWAY	PID_FGF_PATHWAY	PID_IGF1_PATHWAY	PID_IL8_CXCR1_PATHWAY	PID_IL8_CXCR2_PATHWAY	PID_INSULIN_PATHWAY	PID_KIT_PATHWAY	PID_MET_PATHWAY	PID_MTOR_4PATHWAY	PID_PI3KCI_AKT_PATHWAY	PID_PI3K_PLC_TRK_PATHWAY	PID_TCR_PATHWAY
PRKCE	WP_VEGFAVEGFR2_SIGNALING	PID_PDGFRB_PATHWAY	KEGG_TIGHT_JUNCTION	WP_MYOMETRIAL_RELAXATION_AND_CONTRACTION_PATHWAYS	PID_CDC42_PATHWAY	KEGG_VASCULAR_SMOOTH_MUSCLE_CONTRACTION	PID_ENDOTHELIN_PATHWAY	PID_LYSOPHOSPHOLIPID_PATHWAY	WP_G_PROTEIN_SIGNALING	WP_PHYSIOLOGICAL_AND_PATHOLOGICAL_HYPERTROPHY_OF_THE_HEART	BIOCARTA_PTDINS_PATHWAY	KEGG_FC_EPSILON_RI_SIGNALING_PATHWAY	KEGG_FC_GAMMA_R_MEDIATED_PHAGOCYTOSIS	PID_CD8_TCR_PATHWAY	PID_IL8_CXCR1_PATHWAY	PID_TCR_PATHWAY	PID_TXA2PATHWAY	WP_GASTRIN_SIGNALING	WP_HDAC6_INTERACTIONS_IN_THE_CENTRAL_NERVOUS_SYSTEM	WP_KISSPEPTINKISSPEPTIN_RECEPTOR_SYSTEM_IN_THE_OVARY	WP_ONCOSTATIN_M_SIGNALING	WP_WNT_SIGNALING_AND_PLURIPOTENCY	WP_OREXIN_RECEPTOR_PATHWAY	PID_CD8_TCR_DOWNSTREAM_PATHWAY	PID_NFAT_3PATHWAY	WP_NONGENOMIC_ACTIONS_OF_125_DIHYDROXYVITAMIN_D3	WP_HIPPO_SIGNALING_REGULATION	BIOCARTA_AKAPCENTROSOME_PATHWAY	PID_IL2_1PATHWAY	BIOCARTA_KERATINOCYTE_PATHWAY	WP_OPIOID_RECEPTOR_PATHWAYS	KEGG_TYPE_II_DIABETES_MELLITUS	PID_RAS_PATHWAY	WP_CHRONIC_HYPERGLYCEMIA_IMPAIRMENT_OF_NEURON_FUNCTION
RELA	WP_VEGFAVEGFR2_SIGNALING	BIOCARTA_ATM_PATHWAY	KEGG_CHRONIC_MYELOID_LEUKEMIA	KEGG_NEUROTROPHIN_SIGNALING_PATHWAY	KEGG_MEDICUS_ENV_FACTOR_METALS_TO_NFKB_SIGNALING_PATHWAY	PID_P73PATHWAY	WP_MACROPHAGESTIMULATING_PROTEIN_MSP_SIGNALING	WP_RAS_SIGNALING	WP_IL18_SIGNALING	WP_EBOLA_VIRUS_INFECTION_IN_HOST	BIOCARTA_HIVNEF_PATHWAY	WP_NOCGMPPKG_MEDIATED_NEUROPROTECTION	WP_CATABOLISM_OF_SKELETAL_MUSCLE_IN_CACHEXIA	PID_TNF_PATHWAY	WP_BRAINDERIVED_NEUROTROPHIC_FACTOR_BDNF_SIGNALING	KEGG_CHEMOKINE_SIGNALING_PATHWAY	PID_LYSOPHOSPHOLIPID_PATHWAY	WP_CHEMOKINE_SIGNALING	BIOCARTA_GCR_PATHWAY	PID_REG_GR_PATHWAY	BIOCARTA_CARDIACEGF_PATHWAY	PID_ANGIOPOIETIN_RECEPTOR_PATHWAY	WP_UROTENSINIIMEDIATED_SIGNALING	WP_FOLATE_METABOLISM	WP_ARYL_HYDROCARBON_RECEPTOR_PATHWAY_WP2586	BIOCARTA_CERAMIDE_PATHWAY	KEGG_APOPTOSIS	PID_CERAMIDE_PATHWAY	BIOCARTA_AKT_PATHWAY	BIOCARTA_GSK3_PATHWAY	BIOCARTA_HCMV_PATHWAY	BIOCARTA_RACCYCD_PATHWAY	BIOCARTA_RAS_PATHWAY	KEGG_ACUTE_MYELOID_LEUKEMIA	KEGG_ADIPOCYTOKINE_SIGNALING_PATHWAY	KEGG_MAPK_SIGNALING_PATHWAY	KEGG_TOLL_LIKE_RECEPTOR_SIGNALING_PATHWAY	KEGG_MEDICUS_ENV_FACTOR_NNK_NNN_TO_PI3K_SIGNALING_PATHWAY_N01339	KEGG_MEDICUS_PATHOGEN_HCMV_US28_TO_GNB_G_PI3K_NFKB_SIGNALING_PATHWAY	KEGG_MEDICUS_REFERENCE_CCR2_GNB_G_PI3K_NFKB_SIGNALING_PATHWAY	KEGG_MEDICUS_REFERENCE_EGF_EGFR_PI3K_NFKB_SIGNALING_PATHWAY	KEGG_MEDICUS_REFERENCE_IGF_IGFR_PI3K_NFKB_SIGNALING_PATHWAY	PID_BCR_5PATHWAY	PID_CD40_PATHWAY	PID_FCER1_PATHWAY	PID_IL2_PI3K_PATHWAY	WP_ACUTE_MYELOID_LEUKEMIA	WP_AGERAGE_PATHWAY	WP_ANDROGEN_RECEPTOR_SIGNALING
EIF4EBP1	WP_ANGIOPOIETINLIKE_PROTEIN_8_REGULATORY_PATHWAY	KEGG_ERBB_SIGNALING_PATHWAY	WP_EGFEGFR_SIGNALING	WP_ERBB_SIGNALING	WP_NETWORK_MAP_OF_SARSCOV2_SIGNALING	WP_PLEURAL_MESOTHELIOMA	WP_BRAINDERIVED_NEUROTROPHIC_FACTOR_BDNF_SIGNALING	BIOCARTA_EIF4_PATHWAY	BIOCARTA_IGF1MTOR_PATHWAY	BIOCARTA_MTOR_PATHWAY	KEGG_ACUTE_MYELOID_LEUKEMIA	KEGG_INSULIN_SIGNALING_PATHWAY	KEGG_MTOR_SIGNALING_PATHWAY	KEGG_MEDICUS_REFERENCE_IGF_IGF1R_PI3K_SIGNALING_PATHWAY	PID_INSULIN_PATHWAY	PID_MET_PATHWAY	PID_MTOR_4PATHWAY	WP_4HYDROXYTAMOXIFEN_DEXAMETHASONE_AND_RETINOIC_ACIDS_REGULATION_OF_P27_EXPRESSION	WP_ACUTE_MYELOID_LEUKEMIA	WP_ALPHA_6_BETA_4_SIGNALING	WP_AMPACTIVATED_PROTEIN_KINASE_SIGNALING	WP_BDNFTRKB_SIGNALING	WP_EGFR_TYROSINE_KINASE_INHIBITOR_RESISTANCE	WP_FOCAL_ADHESION_PI3KAKTMTORSIGNALING	WP_FOLLICLE_STIMULATING_HORMONE_FSH_SIGNALING	WP_GASTRIN_SIGNALING	WP_INSULIN_SIGNALING	WP_LEPTIN_SIGNALING	WP_PI3KAKT_SIGNALING	WP_PROLACTIN_SIGNALING	WP_RAC1PAK1P38MMP2_PATHWAY	WP_SYNAPTIC_SIGNALING_ASSOCIATED_WITH_AUTISM_SPECTRUM_DISORDER	WP_TARGET_OF_RAPAMYCIN_SIGNALING	WP_THYMIC_STROMAL_LYMPHOPOIETIN_TSLP_SIGNALING	WP_OREXIN_RECEPTOR_PATHWAY	PID_P38_ALPHA_BETA_DOWNSTREAM_PATHWAY	WP_HYPERTROPHY_MODEL	WP_INTERFERON_TYPE_I_SIGNALING	WP_TRANSLATION_FACTORS
IRS1	WP_ANGIOPOIETINLIKE_PROTEIN_8_REGULATORY_PATHWAY	KEGG_NEUROTROPHIN_SIGNALING_PATHWAY	WP_DNA_DAMAGE_RESPONSE_ONLY_ATM_DEPENDENT	WP_FACTORS_AND_PATHWAYS_AFFECTING_INSULINLIKE_GROWTH_FACTOR_IGF1AKT_SIGNALING	WP_BRAINDERIVED_NEUROTROPHIC_FACTOR_BDNF_SIGNALING	WP_NEUROINFLAMMATION_AND_GLUTAMATERGIC_SIGNALING	WP_ADIPOGENESIS	WP_CONGENITAL_GENERALIZED_LIPODYSTROPHY	SIG_IL4RECEPTOR_IN_B_LYPHOCYTES	SIG_INSULIN_RECEPTOR_PATHWAY_IN_CARDIAC_MYOCYTES	SIG_PIP3_SIGNALING_IN_CARDIAC_MYOCTES	BIOCARTA_EIF4_PATHWAY	BIOCARTA_IGF1R_PATHWAY	BIOCARTA_IL2RB_PATHWAY	BIOCARTA_IL4_PATHWAY	KEGG_ADIPOCYTOKINE_SIGNALING_PATHWAY	KEGG_INSULIN_SIGNALING_PATHWAY	PID_AVB3_INTEGRIN_PATHWAY	PID_IGF1_PATHWAY	PID_IL4_2PATHWAY	PID_INSULIN_PATHWAY	PID_MTOR_4PATHWAY	PID_PTP1B_PATHWAY	WP_AGERAGE_PATHWAY	WP_ALPHA_6_BETA_4_SIGNALING	WP_EPO_RECEPTOR_SIGNALING	WP_FOCAL_ADHESION_PI3KAKTMTORSIGNALING	WP_GASTRIN_SIGNALING	WP_GLIOBLASTOMA_SIGNALING	WP_IL4_SIGNALING	WP_INSULIN_SIGNALING	WP_LEPTININSULIN_SIGNALING_OVERLAP	WP_LEPTIN_SIGNALING	WP_ONCOSTATIN_M_SIGNALING	WP_PI3KAKT_SIGNALING	WP_PROLACTIN_SIGNALING	WP_ROLES_OF_CERAMIDES_IN_DEVELOPMENT_OF_INSULIN_RESISTANCE	KEGG_ALDOSTERONE_REGULATED_SODIUM_REABSORPTION	PID_IL2_1PATHWAY	WP_TRANSCRIPTION_FACTOR_REGULATION_IN_ADIPOGENESIS	PID_RET_PATHWAY	WP_INTERFERON_TYPE_I_SIGNALING	BIOCARTA_IGF1_PATHWAY	BIOCARTA_INSULIN_PATHWAY	PID_SHP2_PATHWAY	PID_S1P_S1P2_PATHWAY	KEGG_TYPE_II_DIABETES_MELLITUS	WP_TYPE_II_DIABETES_MELLITUS	BIOCARTA_GH_PATHWAY
MAP3K11	WP_ANGIOPOIETINLIKE_PROTEIN_8_REGULATORY_PATHWAY	WP_PLEURAL_MESOTHELIOMA	PID_CDC42_PATHWAY	PID_RAC1_PATHWAY	KEGG_MAPK_SIGNALING_PATHWAY	PID_IFNG_PATHWAY	PID_REELIN_PATHWAY	WP_4HYDROXYTAMOXIFEN_DEXAMETHASONE_AND_RETINOIC_ACIDS_REGULATION_OF_P27_EXPRESSION	WP_GASTRIN_SIGNALING	WP_INSULIN_SIGNALING	WP_MAPK_SIGNALING	BIOCARTA_MAPK_PATHWAY	WP_HOSTPATHOGEN_INTERACTION_OF_HUMAN_CORONAVIRUSES_MAPK_SIGNALING
MAP3K2	WP_ANGIOPOIETINLIKE_PROTEIN_8_REGULATORY_PATHWAY	WP_EGFEGFR_SIGNALING	WP_PLEURAL_MESOTHELIOMA	PID_ERBB1_DOWNSTREAM_PATHWAY	WP_BRAINDERIVED_NEUROTROPHIC_FACTOR_BDNF_SIGNALING	WP_NF1_COPY_NUMBER_VARIATION_SYNDROME	KEGG_GAP_JUNCTION	KEGG_GNRH_SIGNALING_PATHWAY	KEGG_MAPK_SIGNALING_PATHWAY	WP_IL1_SIGNALING	WP_INSULIN_SIGNALING	WP_MAPK_SIGNALING	WP_MAPK_CASCADE	BIOCARTA_MAPK_PATHWAY	PID_MAPK_TRK_PATHWAY
MAP3K7	WP_ANGIOPOIETINLIKE_PROTEIN_8_REGULATORY_PATHWAY	WP_DNA_DAMAGE_RESPONSE_ONLY_ATM_DEPENDENT	WP_IL18_SIGNALING	KEGG_ADHERENS_JUNCTION	WP_FAS_LIGAND_PATHWAY_AND_STRESS_INDUCTION_OF_HEAT_SHOCK_PROTEINS	BIOCARTA_ALK_PATHWAY	PID_CMYB_PATHWAY	PID_TNF_PATHWAY	WP_IL6_SIGNALING	KEGG_MAPK_SIGNALING_PATHWAY	KEGG_TOLL_LIKE_RECEPTOR_SIGNALING_PATHWAY	PID_BCR_5PATHWAY	WP_CARDIAC_HYPERTROPHIC_RESPONSE	WP_HEPATITIS_B_INFECTION	WP_IL17_SIGNALING	WP_IL1_SIGNALING	WP_INSULIN_SIGNALING	WP_MAPK_SIGNALING	WP_RANKLRANK_SIGNALING	WP_TNFALPHA_SIGNALING	WP_TNFRELATED_WEAK_INDUCER_OF_APOPTOSIS_TWEAK_SIGNALING	WP_TOLLLIKE_RECEPTOR_SIGNALING	WP_WNT_SIGNALING_WP363	WP_MEASLES_VIRUS_INFECTION	BIOCARTA_TGFB_PATHWAY	BIOCARTA_WNT_PATHWAY	KEGG_WNT_SIGNALING_PATHWAY	PID_PS1_PATHWAY	WP_WNT_SIGNALING_AND_PLURIPOTENCY	WP_WNT_SIGNALING_WP428	BIOCARTA_MAPK_PATHWAY	BIOCARTA_P38MAPK_PATHWAY	KEGG_MEDICUS_REFERENCE_TNF_P38_SIGNALING_PATHWAY	WP_INTERLEUKIN1_IL1_STRUCTURAL_PATHWAY	WP_P38_MAPK_SIGNALING	KEGG_RIG_I_LIKE_RECEPTOR_SIGNALING_PATHWAY	PID_P38_MKK3_6PATHWAY	PID_BMP_PATHWAY	PID_TGFBR_PATHWAY	KEGG_NOD_LIKE_RECEPTOR_SIGNALING_PATHWAY	PID_EPHRINB_REV_PATHWAY	PID_WNT_NONCANONICAL_PATHWAY	BIOCARTA_TNFR1_PATHWAY	BIOCARTA_FAS_PATHWAY	BIOCARTA_IL1R_PATHWAY	BIOCARTA_NFKB_PATHWAY	BIOCARTA_NTHI_PATHWAY	BIOCARTA_TOLL_PATHWAY	KEGG_MEDICUS_PATHOGEN_HIV_GP120_TO_TNF_NFKB_SIGNALING_PATHWAY
MAP3K8	WP_ANGIOPOIETINLIKE_PROTEIN_8_REGULATORY_PATHWAY	KEGG_MAPK_SIGNALING_PATHWAY	KEGG_TOLL_LIKE_RECEPTOR_SIGNALING_PATHWAY	PID_CD8_TCR_PATHWAY	PID_TCR_PATHWAY	WP_INSULIN_SIGNALING	WP_MAPK_SIGNALING	WP_TNFALPHA_SIGNALING	WP_TOLLLIKE_RECEPTOR_SIGNALING	BIOCARTA_MAPK_PATHWAY	WP_INTERLEUKIN1_IL1_STRUCTURAL_PATHWAY	PID_NFAT_3PATHWAY	PID_TCR_RAS_PATHWAY	PID_TCR_JNK_PATHWAY
MAP3K9	WP_ANGIOPOIETINLIKE_PROTEIN_8_REGULATORY_PATHWAY	WP_PLEURAL_MESOTHELIOMA	WP_ENVELOPE_PROTEINS_AND_THEIR_POTENTIAL_ROLES_IN_EDMD_PHYSIOPATHOLOGY	WP_INSULIN_SIGNALING	WP_OXIDATIVE_DAMAGE_RESPONSE	BIOCARTA_MAPK_PATHWAY	BIOCARTA_P38MAPK_PATHWAY	WP_HOSTPATHOGEN_INTERACTION_OF_HUMAN_CORONAVIRUSES_MAPK_SIGNALING	WP_P38_MAPK_SIGNALING
RB1	BIOCARTA_ARF_PATHWAY	BIOCARTA_G1_PATHWAY	KEGG_CHRONIC_MYELOID_LEUKEMIA	PID_P73PATHWAY	PID_RB_1PATHWAY	WP_DNA_DAMAGE_RESPONSE	WP_MIRNA_REGULATION_OF_DNA_DAMAGE_RESPONSE	WP_FAS_LIGAND_PATHWAY_AND_STRESS_INDUCTION_OF_HEAT_SHOCK_PROTEINS	WP_OVERLAP_BETWEEN_SIGNAL_TRANSDUCTION_PATHWAYS_CONTRIBUTING_TO_LMNA_LAMINOPATHIES	BIOCARTA_HIVNEF_PATHWAY	WP_TUMOR_SUPPRESSOR_ACTIVITY_OF_SMARCB1	WP_TROP2_REGULATORY_SIGNALING	WP_PROSTAGLANDIN_AND_LEUKOTRIENE_METABOLISM_IN_SENESCENCE_WP5122	WP_PROSTAGLANDIN_AND_LEUKOTRIENE_METABOLISM_IN_SENESCENCE_WP5321	WP_THYROID_STIMULATING_HORMONE_TSH_SIGNALING	WP_CILIARY_LANDSCAPE	PID_P53_DOWNSTREAM_PATHWAY	WP_ADIPOGENESIS	WP_ARYL_HYDROCARBON_RECEPTOR_PATHWAY_WP2586	WP_OMEGA6FATTY_ACIDS_IN_SENESCENCE	BIOCARTA_HCMV_PATHWAY	BIOCARTA_RACCYCD_PATHWAY	BIOCARTA_TEL_PATHWAY	KEGG_GLIOMA	KEGG_MELANOMA	WP_ANDROGEN_RECEPTOR_SIGNALING	WP_GLIOBLASTOMA_SIGNALING	WP_MELANOMA	WP_PANCREATIC_ADENOCARCINOMA_PATHWAY	WP_GLYCOLYSIS_IN_SENESCENCE	WP_SPINAL_CORD_INJURY	BIOCARTA_P53_PATHWAY	PID_E2F_PATHWAY	BIOCARTA_PPARA_PATHWAY	PID_HES_HEY_PATHWAY	PID_ATF2_PATHWAY	WP_SPHINGOLIPID_METABOLISM_IN_SENESCENCE	WP_PHOTODYNAMIC_THERAPYINDUCED_AP1_SURVIVAL_SIGNALING	WP_7Q1123_COPY_NUMBER_VARIATION_SYNDROME	WP_8Q1123_RB1CC1_COPY_NUMBER_VARIATION	BIOCARTA_RB_PATHWAY	PID_FOXM1_PATHWAY	BIOCARTA_TNFR1_PATHWAY	BIOCARTA_FAS_PATHWAY	WP_EFFECT_OF_PROGERIN_ON_GENES_INVOLVED_IN_PROGERIA	WP_PRADERWILLI_AND_ANGELMAN_SYNDROME	BIOCARTA_P27_PATHWAY	WP_ID_SIGNALING	BIOCARTA_PML_PATHWAY
ATM	BIOCARTA_ATM_PATHWAY	BIOCARTA_G1_PATHWAY	PID_ATM_PATHWAY	PID_P53_REGULATION_PATHWAY	PID_TELOMERASE_PATHWAY	WP_ATM_SIGNALING	WP_DNA_DAMAGE_RESPONSE	WP_DNA_DAMAGE_RESPONSE_ONLY_ATM_DEPENDENT	WP_MIRNAS_INVOLVED_IN_DNA_DAMAGE_RESPONSE	WP_MIRNA_REGULATION_OF_DNA_DAMAGE_RESPONSE	WP_TP53_NETWORK	WP_PLEURAL_MESOTHELIOMA	WP_PRIMARY_OVARIAN_INSUFFICIENCY	PID_DELTA_NP63_PATHWAY	WP_MALE_INFERTILITY	KEGG_APOPTOSIS	BIOCARTA_CHEMICAL_PATHWAY	BIOCARTA_P53HYPOXIA_PATHWAY	WP_GLIOBLASTOMA_SIGNALING	WP_OVARIAN_INFERTILITY	WP_PATHWAYS_AFFECTED_IN_ADENOID_CYSTIC_CARCINOMA	BIOCARTA_P53_PATHWAY	KEGG_P53_SIGNALING_PATHWAY	PID_E2F_PATHWAY	WP_DNA_REPAIR_PATHWAYS_FULL_NETWORK	WP_JOUBERT_SYNDROME	BIOCARTA_G2_PATHWAY	BIOCARTA_RB_PATHWAY	PID_BARD1_PATHWAY	PID_FANCONI_PATHWAY	PID_NFKAPPAB_CANONICAL_PATHWAY	PID_P38_MKK3_6PATHWAY
BRCA1	BIOCARTA_ATM_PATHWAY	PID_ATM_PATHWAY	WP_5Q35_COPY_NUMBER_VARIATION	WP_ATM_SIGNALING	WP_DNA_DAMAGE_RESPONSE	WP_MIRNA_REGULATION_OF_DNA_DAMAGE_RESPONSE	WP_PLEURAL_MESOTHELIOMA	WP_PRIMARY_OVARIAN_INSUFFICIENCY	KEGG_UBIQUITIN_MEDIATED_PROTEOLYSIS	PID_AR_PATHWAY	PID_AURORA_A_PATHWAY	WP_ANDROGEN_RECEPTOR_SIGNALING	WP_GLIOBLASTOMA_SIGNALING	WP_PATHWAYS_AFFECTED_IN_ADENOID_CYSTIC_CARCINOMA	WP_PI3KAKT_SIGNALING	PID_E2F_PATHWAY	WP_DNA_REPAIR_PATHWAYS_FULL_NETWORK	PID_HNF3A_PATHWAY	PID_ATF2_PATHWAY	BIOCARTA_G2_PATHWAY	PID_BARD1_PATHWAY	PID_FANCONI_PATHWAY	PID_ERA_GENOMIC_PATHWAY	KEGG_MEDICUS_REFERENCE_HOMOLOGOUS_RECOMBINATION	BIOCARTA_CARM_ER_PATHWAY	PID_MYC_REPRESS_PATHWAY	WP_NUCLEOTIDE_EXCISION_REPAIR_IN_XERODERMA_PIGMENTOSUM
CDKN1A	BIOCARTA_ATM_PATHWAY	BIOCARTA_G1_PATHWAY	KEGG_CHRONIC_MYELOID_LEUKEMIA	KEGG_ERBB_SIGNALING_PATHWAY	PID_P73PATHWAY	PID_RB_1PATHWAY	PID_TAP63_PATHWAY	WP_ATM_SIGNALING	WP_DNA_DAMAGE_RESPONSE	WP_DNA_DAMAGE_RESPONSE_ONLY_ATM_DEPENDENT	WP_ERBB_SIGNALING	WP_MIRNAS_INVOLVED_IN_DNA_DAMAGE_RESPONSE	WP_MIRNA_REGULATION_OF_DNA_DAMAGE_RESPONSE	WP_TP53_NETWORK	WP_OVERLAP_BETWEEN_SIGNAL_TRANSDUCTION_PATHWAYS_CONTRIBUTING_TO_LMNA_LAMINOPATHIES	WP_PLEURAL_MESOTHELIOMA	WP_PRIMARY_FOCAL_SEGMENTAL_GLOMERULOSCLEROSIS_FSGS	WP_PHYSICOCHEMICAL_FEATURES_AND_TOXICITYASSOCIATED_PATHWAYS	PID_CMYB_PATHWAY	WP_NOTCH_SIGNALING_WP61	WP_PROSTAGLANDIN_AND_LEUKOTRIENE_METABOLISM_IN_SENESCENCE_WP5122	WP_PROSTAGLANDIN_AND_LEUKOTRIENE_METABOLISM_IN_SENESCENCE_WP5321	WP_P53_TRANSCRIPTIONAL_GENE_NETWORK	WP_PATHOPHYSIOLOGICAL_ROLES_OF_DUX4_IN_FSHD1	WP_VITAMIN_D_RECEPTOR_PATHWAY	PID_P53_DOWNSTREAM_PATHWAY	PID_REG_GR_PATHWAY	WP_ADIPOGENESIS	PID_PRL_SIGNALING_EVENTS_PATHWAY	PID_ANGIOPOIETIN_RECEPTOR_PATHWAY	WP_ARYL_HYDROCARBON_RECEPTOR_PATHWAY_WP2586	WP_OMEGA6FATTY_ACIDS_IN_SENESCENCE	SA_TRKA_RECEPTOR	BIOCARTA_P53HYPOXIA_PATHWAY	BIOCARTA_RACCYCD_PATHWAY	KEGG_GLIOMA	KEGG_MELANOMA	PID_PI3KCI_AKT_PATHWAY	PID_SMAD2_3NUCLEAR_PATHWAY	WP_AMPACTIVATED_PROTEIN_KINASE_SIGNALING	WP_ANDROGEN_RECEPTOR_SIGNALING	WP_FOCAL_ADHESION_PI3KAKTMTORSIGNALING	WP_GASTRIN_SIGNALING	WP_GLIOBLASTOMA_SIGNALING	WP_HEPATITIS_B_INFECTION	WP_MELANOMA	WP_PANCREATIC_ADENOCARCINOMA_PATHWAY	WP_PI3KAKT_SIGNALING	WP_SENESCENCEASSOCIATED_SECRETORY_PHENOTYPE_SASP
CDK2	BIOCARTA_G1_PATHWAY	PID_P53_REGULATION_PATHWAY	PID_P73PATHWAY	PID_RB_1PATHWAY	WP_ATM_SIGNALING	WP_DNA_DAMAGE_RESPONSE	WP_MIRNA_REGULATION_OF_DNA_DAMAGE_RESPONSE	WP_PLEURAL_MESOTHELIOMA	WP_TROP2_REGULATORY_SIGNALING	KEGG_OOCYTE_MEIOSIS	KEGG_PROGESTERONE_MEDIATED_OOCYTE_MATURATION	WP_THYROID_STIMULATING_HORMONE_TSH_SIGNALING	WP_P53_TRANSCRIPTIONAL_GENE_NETWORK	WP_VITAMIN_D_RECEPTOR_PATHWAY	PID_PRL_SIGNALING_EVENTS_PATHWAY	WP_UROTENSINIIMEDIATED_SIGNALING	WP_ARYL_HYDROCARBON_RECEPTOR_PATHWAY_WP2586	SIG_PIP3_SIGNALING_IN_CARDIAC_MYOCTES	BIOCARTA_RACCYCD_PATHWAY	PID_FOXO_PATHWAY	PID_MTOR_4PATHWAY	PID_SMAD2_3NUCLEAR_PATHWAY	WP_GLIOBLASTOMA_SIGNALING	WP_ONCOSTATIN_M_SIGNALING	WP_PI3KAKT_SIGNALING	WP_SENESCENCEASSOCIATED_SECRETORY_PHENOTYPE_SASP	WP_SPINAL_CORD_INJURY	BIOCARTA_P53_PATHWAY	KEGG_P53_SIGNALING_PATHWAY	PID_E2F_PATHWAY	WP_MEASLES_VIRUS_INFECTION	SA_G1_AND_S_PHASES	WP_SPHINGOLIPID_METABOLISM_IN_SENESCENCE	BIOCARTA_RB_PATHWAY	PID_BARD1_PATHWAY	PID_FOXM1_PATHWAY	BIOCARTA_P27_PATHWAY	WP_ID_SIGNALING	PID_ATR_PATHWAY	WP_DNA_REPLICATION	BIOCARTA_EFP_PATHWAY	PID_IL2_1PATHWAY
SMAD3	BIOCARTA_G1_PATHWAY	KEGG_CHRONIC_MYELOID_LEUKEMIA	PID_TELOMERASE_PATHWAY	WP_DNA_DAMAGE_RESPONSE_ONLY_ATM_DEPENDENT	WP_MACROPHAGESTIMULATING_PROTEIN_MSP_SIGNALING	KEGG_ADHERENS_JUNCTION	WP_OVERLAP_BETWEEN_SIGNAL_TRANSDUCTION_PATHWAYS_CONTRIBUTING_TO_LMNA_LAMINOPATHIES	PID_MYC_ACTIV_PATHWAY	KEGG_TGF_BETA_SIGNALING_PATHWAY	WP_MESODERMAL_COMMITMENT_PATHWAY	WP_CATABOLISM_OF_SKELETAL_MUSCLE_IN_CACHEXIA	WP_FACTORS_AND_PATHWAYS_AFFECTING_INSULINLIKE_GROWTH_FACTOR_IGF1AKT_SIGNALING	WP_ENVELOPE_PROTEINS_AND_THEIR_POTENTIAL_ROLES_IN_EDMD_PHYSIOPATHOLOGY	WP_NEUROINFLAMMATION_AND_GLUTAMATERGIC_SIGNALING	WP_ADIPOGENESIS	WP_ANGIOTENSIN_II_RECEPTOR_TYPE_1_PATHWAY	WP_AFFECTED_PATHWAYS_IN_DUCHENNE_MUSCULAR_DYSTROPHY	WP_UROTENSINIIMEDIATED_SIGNALING	WP_ENDODERM_DIFFERENTIATION	PID_HIF1_TFPATHWAY	PID_SMAD2_3NUCLEAR_PATHWAY	WP_AGERAGE_PATHWAY	WP_ANDROGEN_RECEPTOR_SIGNALING	WP_BURN_WOUND_HEALING	WP_HEPATITIS_B_INFECTION	WP_NEOVASCULARIZATION_PROCESSES	WP_OVARIAN_INFERTILITY	WP_PANCREATIC_ADENOCARCINOMA_PATHWAY	BIOCARTA_TGFB_PATHWAY	KEGG_WNT_SIGNALING_PATHWAY	WP_1P36_COPY_NUMBER_VARIATION_SYNDROME	PID_TGFBR_PATHWAY	WP_TGFBETA_RECEPTOR_SIGNALING	WP_TGFBETA_RECEPTOR_SIGNALING_IN_SKELETAL_DYSPLASIAS	WP_CANONICAL_AND_NONCANONICAL_TGFB_SIGNALING	PID_MYC_REPRESS_PATHWAY	BIOCARTA_TOB1_PATHWAY	WP_HIPPO_SIGNALING_REGULATION	BIOCARTA_NTHI_PATHWAY	WP_PROGERIAASSOCIATED_LIPODYSTROPHY
SMAD4	BIOCARTA_G1_PATHWAY	KEGG_CHRONIC_MYELOID_LEUKEMIA	WP_DNA_DAMAGE_RESPONSE_ONLY_ATM_DEPENDENT	KEGG_ADHERENS_JUNCTION	PID_MYC_ACTIV_PATHWAY	BIOCARTA_ALK_PATHWAY	KEGG_TGF_BETA_SIGNALING_PATHWAY	KEGG_MEDICUS_REFERENCE_BMP_SIGNALING_PATHWAY	PID_ALK1_PATHWAY	WP_MESODERMAL_COMMITMENT_PATHWAY	WP_CATABOLISM_OF_SKELETAL_MUSCLE_IN_CACHEXIA	WP_HAIR_FOLLICLE_DEVELOPMENT_CYTODIFFERENTIATION_STAGE_3_OF_3	WP_ENVELOPE_PROTEINS_AND_THEIR_POTENTIAL_ROLES_IN_EDMD_PHYSIOPATHOLOGY	WP_NEUROINFLAMMATION_AND_GLUTAMATERGIC_SIGNALING	WP_ANGIOTENSIN_II_RECEPTOR_TYPE_1_PATHWAY	WP_AFFECTED_PATHWAYS_IN_DUCHENNE_MUSCULAR_DYSTROPHY	WP_ENDODERM_DIFFERENTIATION	PID_HIF1_TFPATHWAY	PID_SMAD2_3NUCLEAR_PATHWAY	WP_ANDROGEN_RECEPTOR_SIGNALING	WP_CLOCKCONTROLLED_AUTOPHAGY_IN_BONE_METABOLISM	WP_HEPATITIS_B_INFECTION	WP_PANCREATIC_ADENOCARCINOMA_PATHWAY	PID_LKB1_PATHWAY	BIOCARTA_TGFB_PATHWAY	BIOCARTA_WNT_PATHWAY	KEGG_WNT_SIGNALING_PATHWAY	WP_1P36_COPY_NUMBER_VARIATION_SYNDROME	WP_ECTODERM_DIFFERENTIATION	PID_ERA_GENOMIC_PATHWAY	PID_BMP_PATHWAY	PID_TGFBR_PATHWAY	WP_TGFBETA_RECEPTOR_SIGNALING	WP_TGFBETA_RECEPTOR_SIGNALING_IN_SKELETAL_DYSPLASIAS	WP_HEART_DEVELOPMENT	WP_BMP_SIGNALING_IN_EYELID_DEVELOPMENT	WP_CANONICAL_AND_NONCANONICAL_TGFB_SIGNALING	PID_MYC_REPRESS_PATHWAY	BIOCARTA_TOB1_PATHWAY	BIOCARTA_CTCF_PATHWAY	BIOCARTA_NTHI_PATHWAY	WP_RUBINSTEINTAYBI_SYNDROME_1	WP_PROGERIAASSOCIATED_LIPODYSTROPHY
IKBKB	KEGG_CHRONIC_MYELOID_LEUKEMIA	KEGG_NEUROTROPHIN_SIGNALING_PATHWAY	KEGG_MEDICUS_ENV_FACTOR_METALS_TO_NFKB_SIGNALING_PATHWAY	PID_TAP63_PATHWAY	WP_RAS_SIGNALING	WP_IL18_SIGNALING	WP_CATABOLISM_OF_SKELETAL_MUSCLE_IN_CACHEXIA	PID_P75_NTR_PATHWAY	PID_TNF_PATHWAY	WP_BRAINDERIVED_NEUROTROPHIC_FACTOR_BDNF_SIGNALING	KEGG_CHEMOKINE_SIGNALING_PATHWAY	WP_CHEMOKINE_SIGNALING	WP_MICRORNAS_IN_CARDIOMYOCYTE_HYPERTROPHY	WP_UROTENSINIIMEDIATED_SIGNALING	KEGG_APOPTOSIS	WP_APOPTOSIS_MODULATION_AND_SIGNALING	BIOCARTA_AKT_PATHWAY	BIOCARTA_RACCYCD_PATHWAY	KEGG_ACUTE_MYELOID_LEUKEMIA	KEGG_ADIPOCYTOKINE_SIGNALING_PATHWAY	KEGG_INSULIN_SIGNALING_PATHWAY	KEGG_MAPK_SIGNALING_PATHWAY	KEGG_TOLL_LIKE_RECEPTOR_SIGNALING_PATHWAY	KEGG_MEDICUS_PATHOGEN_HCMV_US28_TO_GNB_G_PI3K_NFKB_SIGNALING_PATHWAY	KEGG_MEDICUS_REFERENCE_CCR2_GNB_G_PI3K_NFKB_SIGNALING_PATHWAY	KEGG_MEDICUS_REFERENCE_EGF_EGFR_PI3K_NFKB_SIGNALING_PATHWAY	KEGG_MEDICUS_REFERENCE_IGF_IGFR_PI3K_NFKB_SIGNALING_PATHWAY	PID_BCR_5PATHWAY	PID_CD8_TCR_PATHWAY	PID_FAS_PATHWAY	PID_FCER1_PATHWAY	PID_FOXO_PATHWAY	PID_MTOR_4PATHWAY	PID_TCR_PATHWAY	WP_ACUTE_MYELOID_LEUKEMIA	WP_AGERAGE_PATHWAY	WP_APOPTOSIS	WP_CARDIAC_HYPERTROPHIC_RESPONSE	WP_ESTROGEN_SIGNALING	WP_FIBRIN_COMPLEMENT_RECEPTOR_3_SIGNALING	WP_FOCAL_ADHESION_PI3KAKTMTORSIGNALING	WP_GASTRIN_SIGNALING	WP_HEPATITIS_B_INFECTION	WP_IL11_SIGNALING	WP_IL17_SIGNALING	WP_IL1_SIGNALING	WP_IL4_SIGNALING	WP_INSULIN_SIGNALING	WP_LEPTIN_SIGNALING
ERBB2	KEGG_ERBB_SIGNALING_PATHWAY	WP_DNA_DAMAGE_RESPONSE_ONLY_ATM_DEPENDENT	WP_EGFEGFR_SIGNALING	WP_ERBB_SIGNALING	KEGG_ADHERENS_JUNCTION	KEGG_FOCAL_ADHESION	WP_FOCAL_ADHESION	WP_PHYSICOCHEMICAL_FEATURES_AND_TOXICITYASSOCIATED_PATHWAYS	PID_ERBB4_PATHWAY	KEGG_CALCIUM_SIGNALING_PATHWAY	BIOCARTA_TFF_PATHWAY	KEGG_MEDICUS_REFERENCE_GF_RTK_PI3K_SIGNALING_PATHWAY	KEGG_MEDICUS_REFERENCE_GF_RTK_RAS_PI3K_SIGNALING_PATHWAY	KEGG_MEDICUS_VARIANT_ERBB2_OVEREXPRESSION_TO_PI3K_SIGNALING_PATHWAY	PID_A6B1_A6B4_INTEGRIN_PATHWAY	PID_ERBB2_ERBB3_PATHWAY	WP_EGFR_TYROSINE_KINASE_INHIBITOR_RESISTANCE	WP_GLIOBLASTOMA_SIGNALING	WP_LEPTIN_SIGNALING	WP_PANCREATIC_ADENOCARCINOMA_PATHWAY	WP_PATHWAYS_AFFECTED_IN_ADENOID_CYSTIC_CARCINOMA	WP_PROLACTIN_SIGNALING	WP_RAC1PAK1P38MMP2_PATHWAY	KEGG_MEDICUS_REFERENCE_EGF_ERBB2_RAS_ERK_SIGNALING_PATHWAY	KEGG_MEDICUS_REFERENCE_GF_RTK_RAS_ERK_SIGNALING_PATHWAY	WP_MAMMARY_GLAND_DEVELOPMENT_PREGNANCY_AND_LACTATION_STAGE_3_OF_4	PID_MYC_REPRESS_PATHWAY	WP_17Q12_COPY_NUMBER_VARIATION_SYNDROME	KEGG_MEDICUS_REFERENCE_REGULATION_OF_GF_RTK_RAS_ERK_SIGNALING_UBIQUITINATION_OF_RTK_BY_CBL	BIOCARTA_HER2_PATHWAY	KEGG_MEDICUS_REFERENCE_RTK_PLCG_ITPR_SIGNALING_PATHWAY
IRAK4	KEGG_NEUROTROPHIN_SIGNALING_PATHWAY	KEGG_APOPTOSIS	KEGG_TOLL_LIKE_RECEPTOR_SIGNALING_PATHWAY	WP_AGERAGE_PATHWAY	WP_FIBRIN_COMPLEMENT_RECEPTOR_3_SIGNALING	WP_HEPATITIS_B_INFECTION	WP_IL1_SIGNALING	WP_TOLLLIKE_RECEPTOR_SIGNALING	WP_MEASLES_VIRUS_INFECTION	WP_INTERLEUKIN1_IL1_STRUCTURAL_PATHWAY	PID_TOLL_ENDOGENOUS_PATHWAY	WP_LTF_DANGER_SIGNAL_RESPONSE_PATHWAY	KEGG_MEDICUS_REFERENCE_TLR1_2_4_NFKB_SIGNALING_PATHWAY	KEGG_MEDICUS_REFERENCE_TLR5_NFKB_SIGNALING_PATHWAY	PID_IL1_PATHWAY	WP_MIRNA_ROLE_IN_IMMUNE_RESPONSE_IN_SEPSIS	WP_TLR4_SIGNALING_AND_TOLERANCE	WP_TOLLLIKE_RECEPTOR_SIGNALING_RELATED_TO_MYD88	WP_TYPE_I_INTERFERON_INDUCTION_AND_SIGNALING_DURING_SARSCOV2_INFECTION	KEGG_LEISHMANIA_INFECTION	KEGG_MEDICUS_REFERENCE_IL1_IL1R_JNK_SIGNALING_PATHWAY	KEGG_MEDICUS_REFERENCE_TLR2_4_MAPK_SIGNALING_PATHWAY	KEGG_MEDICUS_REFERENCE_IL1_IL1R_P38_SIGNALING_PATHWAY
NFKBIB	KEGG_NEUROTROPHIN_SIGNALING_PATHWAY	KEGG_CHEMOKINE_SIGNALING_PATHWAY	WP_CHEMOKINE_SIGNALING	BIOCARTA_P53HYPOXIA_PATHWAY	KEGG_ADIPOCYTOKINE_SIGNALING_PATHWAY	PID_BCR_5PATHWAY	WP_APOPTOSIS	WP_IL17_SIGNALING	WP_IL1_SIGNALING	WP_PROLACTIN_SIGNALING	WP_TNFALPHA_SIGNALING	WP_TNFRELATED_WEAK_INDUCER_OF_APOPTOSIS_TWEAK_SIGNALING	WP_TOLLLIKE_RECEPTOR_SIGNALING	WP_MEASLES_VIRUS_INFECTION	WP_INTERLEUKIN1_IL1_STRUCTURAL_PATHWAY	KEGG_RIG_I_LIKE_RECEPTOR_SIGNALING_PATHWAY	WP_CYTOSOLIC_DNASENSING_PATHWAY	KEGG_NOD_LIKE_RECEPTOR_SIGNALING_PATHWAY	SIG_CD40PATHWAYMAP	KEGG_CYTOSOLIC_DNA_SENSING_PATHWAY	KEGG_LEISHMANIA_INFECTION
CASP8	KEGG_VIRAL_MYOCARDITIS	WP_ACUTE_VIRAL_MYOCARDITIS	WP_DNA_DAMAGE_RESPONSE	WP_MIRNA_REGULATION_OF_DNA_DAMAGE_RESPONSE	WP_IL18_SIGNALING	WP_FAS_LIGAND_PATHWAY_AND_STRESS_INDUCTION_OF_HEAT_SHOCK_PROTEINS	WP_NETWORK_MAP_OF_SARSCOV2_SIGNALING	BIOCARTA_HIVNEF_PATHWAY	PID_TNF_PATHWAY	WP_ALLOGRAFT_REJECTION	BIOCARTA_CERAMIDE_PATHWAY	BIOCARTA_MITOCHONDRIA_PATHWAY	KEGG_APOPTOSIS	PID_CERAMIDE_PATHWAY	WP_APOPTOSIS_MODULATION_AND_SIGNALING	WP_APOPTOSIS_MODULATION_BY_HSP70	WP_NANOMATERIAL_INDUCED_APOPTOSIS	KEGG_TOLL_LIKE_RECEPTOR_SIGNALING_PATHWAY	PID_AR_PATHWAY	PID_AVB3_INTEGRIN_PATHWAY	PID_FAS_PATHWAY	WP_AGERAGE_PATHWAY	WP_APOPTOSIS	WP_HEPATITIS_B_INFECTION	WP_HOSTPATHOGEN_INTERACTION_OF_HUMAN_CORONAVIRUSES_APOPTOSIS	WP_TNFALPHA_SIGNALING	WP_TNFRELATED_WEAK_INDUCER_OF_APOPTOSIS_TWEAK_SIGNALING	WP_TOLLLIKE_RECEPTOR_SIGNALING	WP_16P112_PROXIMAL_DELETION_SYNDROME	SA_CASPASE_CASCADE	BIOCARTA_CASPASE_PATHWAY	BIOCARTA_DEATH_PATHWAY	KEGG_P53_SIGNALING_PATHWAY	KEGG_MEDICUS_REFERENCE_CROSSTALK_BETWEEN_EXTRINSIC_AND_INTRINSIC_APOPTOTIC_PATHWAYS	KEGG_MEDICUS_VARIANT_MUTATION_CAUSED_ABERRANT_ABETA_TO_CROSSTALK_BETWEEN_EXTRINSIC_AND_INTRINSIC_APOPTOTIC_PATHWAYS	PID_CASPASE_PATHWAY	PID_HIV_NEF_PATHWAY	WP_COMPLEMENT_SYSTEM_IN_NEURONAL_DEVELOPMENT_AND_PLASTICITY	WP_MEASLES_VIRUS_INFECTION	KEGG_RIG_I_LIKE_RECEPTOR_SIGNALING_PATHWAY	WP_CYTOSOLIC_DNASENSING_PATHWAY	WP_PROSURVIVAL_SIGNALING_OF_NEUROPROTECTIN_D1	KEGG_NOD_LIKE_RECEPTOR_SIGNALING_PATHWAY	WP_NUCLEOTIDEBINDING_OLIGOMERIZATION_DOMAIN_NOD_PATHWAY	WP_PARKINUBIQUITIN_PROTEASOMAL_SYSTEM_PATHWAY	BIOCARTA_TNFR1_PATHWAY	BIOCARTA_FAS_PATHWAY	KEGG_MEDICUS_REFERENCE_EXTRINSIC_APOPTOTIC_PATHWAY	PID_TRAIL_PATHWAY
CSNK1A1	PID_P53_REGULATION_PATHWAY	WNT_SIGNALING	WP_OVERLAP_BETWEEN_SIGNAL_TRANSDUCTION_PATHWAYS_CONTRIBUTING_TO_LMNA_LAMINOPATHIES	WP_PLEURAL_MESOTHELIOMA	BIOCARTA_NFAT_PATHWAY	PID_FOXO_PATHWAY	PID_HEDGEHOG_GLI_PATHWAY	WP_WNTBETACATENIN_SIGNALING_IN_LEUKEMIA	WP_WNT_SIGNALING_WP363	KEGG_WNT_SIGNALING_PATHWAY	PID_BETA_CATENIN_DEG_PATHWAY	PID_PS1_PATHWAY	WP_INFLUENCE_OF_LAMINOPATHIES_ON_WNT_SIGNALING	WP_REGULATION_OF_WNT_BCATENIN_SIGNALING_BY_SMALL_MOLECULE_COMPOUNDS	WP_WNT_SIGNALING_WP428	WP_COMPLEMENT_SYSTEM	WP_HEDGEHOG_SIGNALING_WP4249	PID_NFAT_3PATHWAY	KEGG_HEDGEHOG_SIGNALING_PATHWAY	PID_WNT_NONCANONICAL_PATHWAY
CSNK1E	PID_P53_REGULATION_PATHWAY	WP_FATTY_ACIDS_AND_LIPOPROTEINS_TRANSPORT_IN_HEPATOCYTES	WP_PLEURAL_MESOTHELIOMA	WP_CIRCADIAN_RHYTHM_GENES	PID_FOXO_PATHWAY	PID_HEDGEHOG_GLI_PATHWAY	WP_WNT_SIGNALING_WP363	KEGG_WNT_SIGNALING_PATHWAY	PID_BETA_CATENIN_DEG_PATHWAY	WP_WNT_SIGNALING_AND_PLURIPOTENCY	WP_WNT_SIGNALING_WP428	WP_HEDGEHOG_SIGNALING_WP4249	PID_CIRCADIAN_PATHWAY	KEGG_HEDGEHOG_SIGNALING_PATHWAY	WP_MELATONIN_METABOLISM_AND_EFFECTS
RIPK1	WP_ATM_SIGNALING	BIOCARTA_HIVNEF_PATHWAY	PID_TNF_PATHWAY	BIOCARTA_CERAMIDE_PATHWAY	KEGG_APOPTOSIS	PID_CERAMIDE_PATHWAY	WP_APOPTOSIS_MODULATION_AND_SIGNALING	WP_APOPTOSIS_MODULATION_BY_HSP70	KEGG_TOLL_LIKE_RECEPTOR_SIGNALING_PATHWAY	PID_FAS_PATHWAY	WP_APOPTOSIS	WP_TNFALPHA_SIGNALING	WP_TNFRELATED_WEAK_INDUCER_OF_APOPTOSIS_TWEAK_SIGNALING	WP_TOLLLIKE_RECEPTOR_SIGNALING	BIOCARTA_DEATH_PATHWAY	PID_CASPASE_PATHWAY	PID_HIV_NEF_PATHWAY	BIOCARTA_STRESS_PATHWAY	BIOCARTA_MAPK_PATHWAY	BIOCARTA_P38MAPK_PATHWAY	KEGG_MEDICUS_REFERENCE_TNF_P38_SIGNALING_PATHWAY	WP_P38_MAPK_SIGNALING	KEGG_RIG_I_LIKE_RECEPTOR_SIGNALING_PATHWAY	WP_CYTOSOLIC_DNASENSING_PATHWAY	WP_PROSURVIVAL_SIGNALING_OF_NEUROPROTECTIN_D1	PID_P38_ALPHA_BETA_PATHWAY	BIOCARTA_TNFR1_PATHWAY	KEGG_MEDICUS_REFERENCE_EXTRINSIC_APOPTOTIC_PATHWAY	PID_TRAIL_PATHWAY	BIOCARTA_KERATINOCYTE_PATHWAY	BIOCARTA_NFKB_PATHWAY	BIOCARTA_RELA_PATHWAY	BIOCARTA_TNFR2_PATHWAY	KEGG_CYTOSOLIC_DNA_SENSING_PATHWAY	KEGG_MEDICUS_PATHOGEN_HIV_GP120_TO_TNF_NFKB_SIGNALING_PATHWAY	KEGG_MEDICUS_PATHOGEN_HIV_NEF_TO_TNF_NFKB_SIGNALING_PATHWAY	KEGG_MEDICUS_REFERENCE_TNF_NFKB_SIGNALING_PATHWAY	WP_HOSTPATHOGEN_INTERACTION_OF_HUMAN_CORONAVIRUSES_INTERFERON_INDUCTION	WP_TLR4_SIGNALING_AND_TOLERANCE	KEGG_MEDICUS_REFERENCE_TNF_JNK_SIGNALING_PATHWAY	KEGG_MEDICUS_REFERENCE_IFN_RIPK1_3_SIGNALING_PATHWAY
BMPR1B	WP_AXON_GUIDANCE	KEGG_CYTOKINE_CYTOKINE_RECEPTOR_INTERACTION	KEGG_TGF_BETA_SIGNALING_PATHWAY	KEGG_MEDICUS_REFERENCE_BMP_SIGNALING_PATHWAY	WP_CYTOKINECYTOKINE_RECEPTOR_INTERACTION	WP_PRIMARY_OVARIAN_INSUFFICIENCY	WP_OVARIAN_INFERTILITY	WP_10Q1121Q1123_COPY_NUMBER_VARIATION_SYNDROME	PID_BMP_PATHWAY
DVL1	WP_DNA_DAMAGE_RESPONSE_ONLY_ATM_DEPENDENT	WP_MICROTUBULE_CYTOSKELETON_REGULATION	WNT_SIGNALING	WP_PLEURAL_MESOTHELIOMA	WP_PHYSICOCHEMICAL_FEATURES_AND_TOXICITYASSOCIATED_PATHWAYS	BIOCARTA_ALK_PATHWAY	BIOCARTA_PS1_PATHWAY	KEGG_NOTCH_SIGNALING_PATHWAY	WP_NOTCH_SIGNALING_WP268	KEGG_MELANOGENESIS	WP_ADIPOGENESIS	WP_MICRORNAS_IN_CARDIOMYOCYTE_HYPERTROPHY	BIOCARTA_GSK3_PATHWAY	WP_WNT_SIGNALING_WP363	BIOCARTA_PITX2_PATHWAY	BIOCARTA_WNT_PATHWAY	KEGG_WNT_SIGNALING_PATHWAY	KEGG_MEDICUS_REFERENCE_WNT_SIGNALING_PATHWAY	KEGG_MEDICUS_VARIANT_FZD7_OVEREXPRESSION_TO_WNT_SIGNALING_PATHWAY	KEGG_MEDICUS_VARIANT_LRP6_OVEREXPRESSION_TO_WNT_SIGNALING_PATHWAY	PID_BETA_CATENIN_DEG_PATHWAY	PID_PS1_PATHWAY	PID_WNT_CANONICAL_PATHWAY	WP_WNT_SIGNALING_AND_PLURIPOTENCY	WP_WNT_SIGNALING_WP428	WP_1P36_COPY_NUMBER_VARIATION_SYNDROME	WP_JOUBERT_SYNDROME	WP_NEURAL_CREST_DIFFERENTIATION	PID_WNT_NONCANONICAL_PATHWAY	BIOCARTA_AGR_PATHWAY
DVL2	WP_DNA_DAMAGE_RESPONSE_ONLY_ATM_DEPENDENT	WNT_SIGNALING	WP_PLEURAL_MESOTHELIOMA	KEGG_NOTCH_SIGNALING_PATHWAY	WP_NOTCH_SIGNALING_WP268	KEGG_MELANOGENESIS	WP_WNT_SIGNALING_WP363	KEGG_WNT_SIGNALING_PATHWAY	KEGG_MEDICUS_REFERENCE_WNT_SIGNALING_PATHWAY	KEGG_MEDICUS_VARIANT_FZD7_OVEREXPRESSION_TO_WNT_SIGNALING_PATHWAY	KEGG_MEDICUS_VARIANT_LRP6_OVEREXPRESSION_TO_WNT_SIGNALING_PATHWAY	PID_BETA_CATENIN_DEG_PATHWAY	PID_WNT_CANONICAL_PATHWAY	WP_REGULATION_OF_WNT_BCATENIN_SIGNALING_BY_SMALL_MOLECULE_COMPOUNDS	WP_WNT_SIGNALING_AND_PLURIPOTENCY	WP_WNT_SIGNALING_WP428	WP_NEURAL_CREST_DIFFERENTIATION	PID_WNT_NONCANONICAL_PATHWAY
DVL3	WP_DNA_DAMAGE_RESPONSE_ONLY_ATM_DEPENDENT	WP_PLEURAL_MESOTHELIOMA	KEGG_NOTCH_SIGNALING_PATHWAY	WP_NOTCH_SIGNALING_WP268	KEGG_MELANOGENESIS	WP_CILIARY_LANDSCAPE	WP_WNT_SIGNALING_WP363	KEGG_WNT_SIGNALING_PATHWAY	KEGG_MEDICUS_REFERENCE_WNT_SIGNALING_PATHWAY	KEGG_MEDICUS_VARIANT_FZD7_OVEREXPRESSION_TO_WNT_SIGNALING_PATHWAY	KEGG_MEDICUS_VARIANT_LRP6_OVEREXPRESSION_TO_WNT_SIGNALING_PATHWAY	PID_BETA_CATENIN_DEG_PATHWAY	PID_BETA_CATENIN_NUC_PATHWAY	PID_WNT_CANONICAL_PATHWAY	WP_WNT_SIGNALING_AND_PLURIPOTENCY	WP_WNT_SIGNALING_WP428	WP_JOUBERT_SYNDROME	WP_NEURAL_CREST_DIFFERENTIATION	PID_WNT_NONCANONICAL_PATHWAY
PPP2R5C	WP_DNA_DAMAGE_RESPONSE_ONLY_ATM_DEPENDENT	KEGG_OOCYTE_MEIOSIS	WP_GLYCOGEN_SYNTHESIS_AND_DEGRADATION	KEGG_MEDICUS_REFERENCE_CD80_CD86_CTLA4_PP2A_SIGNALING_PATHWAY	WP_FOCAL_ADHESION_PI3KAKTMTORSIGNALING	WP_PI3KAKT_SIGNALING	KEGG_WNT_SIGNALING_PATHWAY	WP_COHESIN_COMPLEX_CORNELIA_DE_LANGE_SYNDROME	WP_WNT_SIGNALING_AND_PLURIPOTENCY
SMAD5	WP_MACROPHAGESTIMULATING_PROTEIN_MSP_SIGNALING	WP_NETWORK_MAP_OF_SARSCOV2_SIGNALING	BIOCARTA_ALK_PATHWAY	KEGG_TGF_BETA_SIGNALING_PATHWAY	KEGG_MEDICUS_REFERENCE_BMP_SIGNALING_PATHWAY	PID_ALK1_PATHWAY	WP_CLOCKCONTROLLED_AUTOPHAGY_IN_BONE_METABOLISM	WP_NEOVASCULARIZATION_PROCESSES	WP_OREXIN_RECEPTOR_PATHWAY	WP_10Q1121Q1123_COPY_NUMBER_VARIATION_SYNDROME	PID_BMP_PATHWAY	WP_TGFBETA_RECEPTOR_SIGNALING	WP_TGFBETA_RECEPTOR_SIGNALING_IN_SKELETAL_DYSPLASIAS	WP_DIFFERENTIATION_OF_WHITE_AND_BROWN_ADIPOCYTE	WP_BMP_SIGNALING_IN_EYELID_DEVELOPMENT	BIOCARTA_CTCF_PATHWAY
FGFR3	WP_RAS_SIGNALING	KEGG_REGULATION_OF_ACTIN_CYTOSKELETON	WP_PLEURAL_MESOTHELIOMA	WP_REGULATION_OF_ACTIN_CYTOSKELETON	KEGG_ENDOCYTOSIS	KEGG_MAPK_SIGNALING_PATHWAY	KEGG_MEDICUS_REFERENCE_FGF_FGFR_PI3K_SIGNALING_PATHWAY	KEGG_MEDICUS_REFERENCE_GF_RTK_PI3K_SIGNALING_PATHWAY	KEGG_MEDICUS_REFERENCE_GF_RTK_RAS_PI3K_SIGNALING_PATHWAY	PID_FGF_PATHWAY	WP_BURN_WOUND_HEALING	WP_EGFR_TYROSINE_KINASE_INHIBITOR_RESISTANCE	WP_ENDOCHONDRAL_OSSIFICATION	WP_ENDOCHONDRAL_OSSIFICATION_WITH_SKELETAL_DYSPLASIAS	WP_FOCAL_ADHESION_PI3KAKTMTORSIGNALING	WP_MAPK_SIGNALING	WP_OSTEOARTHRITIC_CHONDROCYTE_HYPERTROPHY	WP_PI3KAKT_SIGNALING	KEGG_MEDICUS_REFERENCE_FGF_FGFR_RAS_ERK_SIGNALING_PATHWAY	KEGG_MEDICUS_REFERENCE_GF_RTK_RAS_ERK_SIGNALING_PATHWAY	KEGG_MEDICUS_VARIANT_MUTATION_ACTIVATED_FGFR3_TO_RAS_ERK_SIGNALING_PATHWAY	WP_FGFR3_SIGNALING_IN_CHONDROCYTE_PROLIFERATION_AND_TERMINAL_DIFFERENTIATION	WP_NEURAL_CREST_DIFFERENTIATION	WP_HIPPOMERLIN_SIGNALING_DYSREGULATION	WP_HIPPO_SIGNALING_REGULATION	KEGG_MEDICUS_REFERENCE_REGULATION_OF_GF_RTK_RAS_ERK_SIGNALING_UBIQUITINATION_OF_RTK_BY_CBL	KEGG_MEDICUS_REFERENCE_RTK_PLCG_ITPR_SIGNALING_PATHWAY	WP_4P163_COPY_NUMBER_VARIATION
REL	WP_RAS_SIGNALING	WP_IL18_SIGNALING	WP_EBOLA_VIRUS_INFECTION_IN_HOST	WP_CATABOLISM_OF_SKELETAL_MUSCLE_IN_CACHEXIA	WP_FIBRIN_COMPLEMENT_RECEPTOR_3_SIGNALING	WP_IL1_SIGNALING	WP_LEPTIN_SIGNALING	WP_NEOVASCULARIZATION_PROCESSES	WP_TNFALPHA_SIGNALING	WP_16P112_PROXIMAL_DELETION_SYNDROME	PID_AR_TF_PATHWAY	WP_LDL_INFLUENCE_ON_CD14_AND_TLR4	WP_PHOTODYNAMIC_THERAPYINDUCED_NFKB_SURVIVAL_SIGNALING	WP_MIRNA_ROLE_IN_IMMUNE_RESPONSE_IN_SEPSIS	WP_TOLLLIKE_RECEPTOR_SIGNALING_RELATED_TO_MYD88	WP_INTERFERON_TYPE_I_SIGNALING	PID_NFKAPPAB_ATYPICAL_PATHWAY
FH	WP_AMINO_ACID_METABOLISM	KEGG_CITRATE_CYCLE_TCA_CYCLE	WP_TCA_CYCLE_AND_DEFICIENCY_OF_PYRUVATE_DEHYDROGENASE_COMPLEX_PDHC	WP_UREA_CYCLE_AND_ASSOCIATED_PATHWAYS	WP_TCA_CYCLE_AKA_KREBS_OR_CITRIC_ACID_CYCLE
SDHA	WP_AMINO_ACID_METABOLISM	KEGG_CITRATE_CYCLE_TCA_CYCLE	WP_TCA_CYCLE_AND_DEFICIENCY_OF_PYRUVATE_DEHYDROGENASE_COMPLEX_PDHC	KEGG_OXIDATIVE_PHOSPHORYLATION	KEGG_MEDICUS_REFERENCE_MITOCHONDRIAL_COMPLEX_UCP1_IN_THERMOGENESIS	WP_ELECTRON_TRANSPORT_CHAIN_OXPHOS_SYSTEM_IN_MITOCHONDRIA	WP_TCA_CYCLE_AKA_KREBS_OR_CITRIC_ACID_CYCLE
HIF1A	WP_SUDDEN_INFANT_DEATH_SYNDROME_SIDS_SUSCEPTIBILITY_PATHWAYS	WP_NETWORK_MAP_OF_SARSCOV2_SIGNALING	WP_PLEURAL_MESOTHELIOMA	WP_NOTCH_SIGNALING_WP61	WP_VITAMIN_D_RECEPTOR_PATHWAY	WP_ADIPOGENESIS	WP_CONGENITAL_GENERALIZED_LIPODYSTROPHY	PID_AP1_PATHWAY	WP_ANGIOTENSIN_II_RECEPTOR_TYPE_1_PATHWAY	BIOCARTA_P53HYPOXIA_PATHWAY	KEGG_MTOR_SIGNALING_PATHWAY	PID_HIF1_TFPATHWAY	PID_VEGFR1_PATHWAY	WP_3Q29_COPY_NUMBER_VARIATION_SYNDROME	WP_AGERAGE_PATHWAY	WP_ANGIOGENESIS	WP_FOCAL_ADHESION_PI3KAKTMTORSIGNALING	WP_HDAC6_INTERACTIONS_IN_THE_CENTRAL_NERVOUS_SYSTEM	WP_MODULATION_OF_PI3KAKTMTOR_SIGNALING_BY_BIOACTIVE_SPHINGOLIPIDS	WP_NEOVASCULARIZATION_PROCESSES	WP_ONCOSTATIN_M_SIGNALING	WP_OSTEOARTHRITIC_CHONDROCYTE_HYPERTROPHY	WP_WARBURG_EFFECT_MODULATED_BY_DEUBIQUITINATING_ENZYMES_AND_THEIR_SUBSTRATES	PID_HES_HEY_PATHWAY	BIOCARTA_HIF_PATHWAY	BIOCARTA_VEGF_PATHWAY	KEGG_MEDICUS_VARIANT_LOSS_OF_VHL_TO_HIF_1_SIGNALING_PATHWAY	PID_HIF1A_PATHWAY	WP_PHOTODYNAMIC_THERAPYINDUCED_HIF1_SURVIVAL_SIGNALING	WP_OREXIN_RECEPTOR_PATHWAY	WP_CCL18_SIGNALING	KEGG_MEDICUS_PATHOGEN_KSHV_VGPCR_TO_GNB_G_ERK_SIGNALING_PATHWAY
MYD88	WP_IL18_SIGNALING	WP_NETWORK_MAP_OF_SARSCOV2_SIGNALING	PID_P75_NTR_PATHWAY	KEGG_APOPTOSIS	WP_APOPTOSIS_MODULATION_AND_SIGNALING	BIOCARTA_GSK3_PATHWAY	KEGG_TOLL_LIKE_RECEPTOR_SIGNALING_PATHWAY	WP_AGERAGE_PATHWAY	WP_BURN_WOUND_HEALING	WP_FIBRIN_COMPLEMENT_RECEPTOR_3_SIGNALING	WP_HDAC6_INTERACTIONS_IN_THE_CENTRAL_NERVOUS_SYSTEM	WP_HEPATITIS_B_INFECTION	WP_IL1_SIGNALING	WP_TOLLLIKE_RECEPTOR_SIGNALING	WP_MEASLES_VIRUS_INFECTION	WP_SMITHMAGENIS_AND_POTOCKILUPSKI_SYNDROME_COPY_NUMBER_VARIATION	WP_INTERLEUKIN1_IL1_STRUCTURAL_PATHWAY	WP_IL1_AND_MEGAKARYOCYTES_IN_OBESITY	PID_TOLL_ENDOGENOUS_PATHWAY	WP_LTF_DANGER_SIGNAL_RESPONSE_PATHWAY	BIOCARTA_IL1R_PATHWAY	BIOCARTA_NFKB_PATHWAY	BIOCARTA_NTHI_PATHWAY	BIOCARTA_TOLL_PATHWAY	KEGG_MEDICUS_REFERENCE_TLR1_2_4_NFKB_SIGNALING_PATHWAY	KEGG_MEDICUS_REFERENCE_TLR5_NFKB_SIGNALING_PATHWAY	PID_IL1_PATHWAY	WP_HOSTPATHOGEN_INTERACTION_OF_HUMAN_CORONAVIRUSES_INTERFERON_INDUCTION	WP_MIRNA_ROLE_IN_IMMUNE_RESPONSE_IN_SEPSIS	WP_SIGNAL_TRANSDUCTION_THROUGH_IL1R	WP_TLR4_SIGNALING_AND_TOLERANCE	WP_TOLLLIKE_RECEPTOR_SIGNALING_RELATED_TO_MYD88	WP_TYPE_I_INTERFERON_INDUCTION_AND_SIGNALING_DURING_SARSCOV2_INFECTION	KEGG_LEISHMANIA_INFECTION	KEGG_MEDICUS_REFERENCE_IL1_IL1R_JNK_SIGNALING_PATHWAY	KEGG_MEDICUS_REFERENCE_TLR2_4_MAPK_SIGNALING_PATHWAY	KEGG_MEDICUS_REFERENCE_IL1_IL1R_P38_SIGNALING_PATHWAY	WP_MYD88_DISTINCT_INPUTOUTPUT_PATHWAY
BTRC	WNT_SIGNALING	WP_PLEURAL_MESOTHELIOMA	WP_CIRCADIAN_RHYTHM_GENES	BIOCARTA_PS1_PATHWAY	KEGG_OOCYTE_MEIOSIS	KEGG_UBIQUITIN_MEDIATED_PROTEOLYSIS	WP_TNFALPHA_SIGNALING	BIOCARTA_WNT_PATHWAY	KEGG_WNT_SIGNALING_PATHWAY	KEGG_HEDGEHOG_SIGNALING_PATHWAY
CXXC4	WNT_SIGNALING	WP_PLEURAL_MESOTHELIOMA	KEGG_WNT_SIGNALING_PATHWAY	WP_WNT_SIGNALING_WP428
MOS	KEGG_REGULATION_OF_ACTIN_CYTOSKELETON	WP_REGULATION_OF_ACTIN_CYTOSKELETON	KEGG_OOCYTE_MEIOSIS	KEGG_PROGESTERONE_MEDIATED_OOCYTE_MATURATION	KEGG_MAPK_SIGNALING_PATHWAY	WP_PREIMPLANTATION_EMBRYO
ADAM17	WP_EBOLA_VIRUS_INFECTION_IN_HOST	BIOCARTA_PS1_PATHWAY	KEGG_NOTCH_SIGNALING_PATHWAY	PID_ERBB4_PATHWAY	PID_P75_NTR_PATHWAY	PID_TNF_PATHWAY	WP_BRAINDERIVED_NEUROTROPHIC_FACTOR_BDNF_SIGNALING	WP_COPPER_HOMEOSTASIS	WP_HAIR_FOLLICLE_DEVELOPMENT_CYTODIFFERENTIATION_STAGE_3_OF_3	WP_NOTCH_SIGNALING_WP268	WP_NOTCH_SIGNALING_WP61	WP_TROP2_REGULATORY_SIGNALING
IKBKE	WP_EBOLA_VIRUS_INFECTION_IN_HOST	WP_MICRORNAS_IN_CARDIOMYOCYTE_HYPERTROPHY	WP_MITOCHONDRIAL_IMMUNE_RESPONSE_TO_SARSCOV2	KEGG_TOLL_LIKE_RECEPTOR_SIGNALING_PATHWAY	WP_CARDIAC_HYPERTROPHIC_RESPONSE	WP_HEPATITIS_B_INFECTION	WP_TOLLLIKE_RECEPTOR_SIGNALING	WP_MEASLES_VIRUS_INFECTION	KEGG_RIG_I_LIKE_RECEPTOR_SIGNALING_PATHWAY	WP_CYTOSOLIC_DNASENSING_PATHWAY	KEGG_CYTOSOLIC_DNA_SENSING_PATHWAY	WP_HOSTPATHOGEN_INTERACTION_OF_HUMAN_CORONAVIRUSES_INTERFERON_INDUCTION	WP_TLR4_SIGNALING_AND_TOLERANCE	WP_TOLLLIKE_RECEPTOR_SIGNALING_RELATED_TO_MYD88	WP_TYPE_I_INTERFERON_INDUCTION_AND_SIGNALING_DURING_SARSCOV2_INFECTION	WP_SARS_CORONAVIRUS_AND_INNATE_IMMUNITY
RELB	WP_EBOLA_VIRUS_INFECTION_IN_HOST	WP_CATABOLISM_OF_SKELETAL_MUSCLE_IN_CACHEXIA	WP_CIRCADIAN_RHYTHM_GENES	KEGG_MAPK_SIGNALING_PATHWAY	WP_MAPK_SIGNALING	WP_NEOVASCULARIZATION_PROCESSES	WP_OSTEOARTHRITIC_CHONDROCYTE_HYPERTROPHY	WP_RANKLRANK_SIGNALING	WP_THYMIC_STROMAL_LYMPHOPOIETIN_TSLP_SIGNALING	WP_TNFRELATED_WEAK_INDUCER_OF_APOPTOSIS_TWEAK_SIGNALING	PID_IL12_2PATHWAY	WP_LDL_INFLUENCE_ON_CD14_AND_TLR4	WP_PHOTODYNAMIC_THERAPYINDUCED_NFKB_SURVIVAL_SIGNALING	WP_NONGENOMIC_ACTIONS_OF_125_DIHYDROXYVITAMIN_D3	WP_MIRNA_ROLE_IN_IMMUNE_RESPONSE_IN_SEPSIS	WP_TOLLLIKE_RECEPTOR_SIGNALING_RELATED_TO_MYD88
STK3	WP_MECHANOREGULATION_AND_PATHOLOGY_OF_YAPTAZ_VIA_HIPPO_AND_NONHIPPO_MECHANISMS	WP_PLEURAL_MESOTHELIOMA	KEGG_MAPK_SIGNALING_PATHWAY	WP_MAPK_SIGNALING	WP_HIPPOMERLIN_SIGNALING_DYSREGULATION	WP_LEUKOCYTEINTRINSIC_HIPPO_PATHWAY_FUNCTIONS	WP_HIPPO_SIGNALING_REGULATION	WP_TRANSCRIPTION_COFACTORS_SKI_AND_SKIL_PROTEIN_PARTNERS	WP_HIPPOYAP_SIGNALING
CARD11	WP_NETWORK_MAP_OF_SARSCOV2_SIGNALING	PID_BCR_5PATHWAY	PID_CD8_TCR_PATHWAY	PID_TCR_PATHWAY
DDIT4	WP_NETWORK_MAP_OF_SARSCOV2_SIGNALING	WP_P53_TRANSCRIPTIONAL_GENE_NETWORK	PID_P53_DOWNSTREAM_PATHWAY	KEGG_MTOR_SIGNALING_PATHWAY	PID_MTOR_4PATHWAY	WP_FOCAL_ADHESION_PI3KAKTMTORSIGNALING	WP_PI3KAKT_SIGNALING	WP_TARGET_OF_RAPAMYCIN_SIGNALING	WP_TAR_SYNDROME
DDIT3	WP_PLEURAL_MESOTHELIOMA	WP_ADIPOGENESIS	WP_UROTENSINIIMEDIATED_SIGNALING	KEGG_MAPK_SIGNALING_PATHWAY	WP_IL26_SIGNALING	WP_MAPK_SIGNALING	PID_ATF2_PATHWAY	WP_PHOTODYNAMIC_THERAPYINDUCED_UNFOLDED_PROTEIN_RESPONSE	PID_P38_ALPHA_BETA_DOWNSTREAM_PATHWAY	BIOCARTA_P38MAPK_PATHWAY	WP_HOSTPATHOGEN_INTERACTION_OF_HUMAN_CORONAVIRUSES_MAPK_SIGNALING	WP_P38_MAPK_SIGNALING	WP_ENDOPLASMIC_RETICULUM_STRESS_RESPONSE_IN_CORONAVIRUS_INFECTION	WP_UNFOLDED_PROTEIN_RESPONSE	WP_PREIMPLANTATION_EMBRYO	PID_MYC_REPRESS_PATHWAY
ACVR1B	KEGG_CYTOKINE_CYTOKINE_RECEPTOR_INTERACTION	WP_CYTOKINECYTOKINE_RECEPTOR_INTERACTION
AXIN2	WP_MESODERMAL_COMMITMENT_PATHWAY	WP_WNTBETACATENIN_SIGNALING_IN_LEUKEMIA	WP_WNT_SIGNALING_WP363	KEGG_WNT_SIGNALING_PATHWAY	KEGG_MEDICUS_REFERENCE_WNT_SIGNALING_PATHWAY	KEGG_MEDICUS_VARIANT_FZD7_OVEREXPRESSION_TO_WNT_SIGNALING_PATHWAY	KEGG_MEDICUS_VARIANT_LRP6_OVEREXPRESSION_TO_WNT_SIGNALING_PATHWAY	PID_BETA_CATENIN_DEG_PATHWAY	PID_BETA_CATENIN_NUC_PATHWAY	WP_WNT_SIGNALING_AND_PLURIPOTENCY	PID_ERA_GENOMIC_PATHWAY	WP_NEURAL_CREST_DIFFERENTIATION
NOTCH2	WP_PRIMARY_OVARIAN_INSUFFICIENCY	KEGG_NOTCH_SIGNALING_PATHWAY	WP_HAIR_FOLLICLE_DEVELOPMENT_CYTODIFFERENTIATION_STAGE_3_OF_3	WP_NOTCH_SIGNALING_WP268	WP_NOTCH_SIGNALING_WP61	WP_NEURAL_CREST_DIFFERENTIATION	PID_NOTCH_PATHWAY	WP_GENES_CONTROLLING_NEPHROGENESIS	WP_CANONICAL_AND_NONCANONICAL_NOTCH_SIGNALING	KEGG_DORSO_VENTRAL_AXIS_FORMATION
CLOCK	WP_CIRCADIAN_RHYTHM_GENES	WP_MALE_INFERTILITY	WP_CLOCKCONTROLLED_AUTOPHAGY_IN_BONE_METABOLISM	WP_SMITHMAGENIS_AND_POTOCKILUPSKI_SYNDROME_COPY_NUMBER_VARIATION	WP_10Q1121Q1123_COPY_NUMBER_VARIATION_SYNDROME	WP_11P112_COPY_NUMBER_VARIATION_SYNDROME	PID_CIRCADIAN_PATHWAY	WP_EXERCISEINDUCED_CIRCADIAN_REGULATION	WP_MELATONIN_METABOLISM_AND_EFFECTS	WP_RUBINSTEINTAYBI_SYNDROME_1
CRY1	WP_CIRCADIAN_RHYTHM_GENES	WP_NF1_COPY_NUMBER_VARIATION_SYNDROME	WP_CLOCKCONTROLLED_AUTOPHAGY_IN_BONE_METABOLISM	WP_SMITHMAGENIS_AND_POTOCKILUPSKI_SYNDROME_COPY_NUMBER_VARIATION	PID_CIRCADIAN_PATHWAY	WP_EXERCISEINDUCED_CIRCADIAN_REGULATION	WP_MELATONIN_METABOLISM_AND_EFFECTS
PER1	WP_CIRCADIAN_RHYTHM_GENES	WP_NF1_COPY_NUMBER_VARIATION_SYNDROME	WP_CLOCKCONTROLLED_AUTOPHAGY_IN_BONE_METABOLISM	WP_SMITHMAGENIS_AND_POTOCKILUPSKI_SYNDROME_COPY_NUMBER_VARIATION	PID_CIRCADIAN_PATHWAY	WP_EXERCISEINDUCED_CIRCADIAN_REGULATION	WP_MELATONIN_METABOLISM_AND_EFFECTS
RBPJ	BIOCARTA_PS1_PATHWAY	KEGG_NOTCH_SIGNALING_PATHWAY	WP_HAIR_FOLLICLE_DEVELOPMENT_CYTODIFFERENTIATION_STAGE_3_OF_3	WP_NOTCH_SIGNALING_WP268	WP_NOTCH_SIGNALING_WP61	PID_PS1_PATHWAY	PID_HES_HEY_PATHWAY	WP_NEURAL_CREST_DIFFERENTIATION	PID_NOTCH_PATHWAY	WP_CANONICAL_AND_NONCANONICAL_NOTCH_SIGNALING
DIABLO	PID_P75_NTR_PATHWAY	BIOCARTA_MITOCHONDRIA_PATHWAY	WP_APOPTOSIS_MODULATION_AND_SIGNALING	WP_NANOMATERIAL_INDUCED_APOPTOSIS	WP_APOPTOSIS	WP_TNFALPHA_SIGNALING	PID_CASPASE_PATHWAY	WP_COMPLEMENT_SYSTEM_IN_NEURONAL_DEVELOPMENT_AND_PLASTICITY
FURIN	PID_P75_NTR_PATHWAY	PID_HIF1_TFPATHWAY	PID_NOTCH_PATHWAY	WP_TAR_SYNDROME	WP_POSTCOVID_NEUROINFLAMMATION
HIF1AN	PID_HIF2PATHWAY	PID_HIF1A_PATHWAY	WP_PHOTODYNAMIC_THERAPYINDUCED_HIF1_SURVIVAL_SIGNALING
LRPPRC	WP_CILIARY_LANDSCAPE	WP_ENDODERM_DIFFERENTIATION
SGK3	WP_HDAC6_INTERACTIONS_IN_THE_CENTRAL_NERVOUS_SYSTEM	WP_INSULIN_SIGNALING	WP_PI3KAKT_SIGNALING
BAMBI	PID_BMP_PATHWAY	PID_TGFBR_PATHWAY	WP_TGFBETA_RECEPTOR_SIGNALING	WP_TGFBETA_RECEPTOR_SIGNALING_IN_SKELETAL_DYSPLASIAS
BCL2L11	PID_P73PATHWAY	WP_DNA_DAMAGE_RESPONSE_ONLY_ATM_DEPENDENT	WP_ERBB_SIGNALING	PID_P75_NTR_PATHWAY	WP_BRAINDERIVED_NEUROTROPHIC_FACTOR_BDNF_SIGNALING	PID_AP1_PATHWAY	WP_APOPTOSIS_MODULATION_AND_SIGNALING	PID_FOXO_PATHWAY	WP_APOPTOSIS	WP_EGFR_TYROSINE_KINASE_INHIBITOR_RESISTANCE	WP_HOSTPATHOGEN_INTERACTION_OF_HUMAN_CORONAVIRUSES_APOPTOSIS	WP_PI3KAKT_SIGNALING	KEGG_MEDICUS_REFERENCE_INTRINSIC_APOPTOTIC_PATHWAY	WP_2Q13_COPY_NUMBER_VARIATION_SYNDROME	WP_SMITHMAGENIS_AND_POTOCKILUPSKI_SYNDROME_COPY_NUMBER_VARIATION	WP_PHOTODYNAMIC_THERAPYINDUCED_UNFOLDED_PROTEIN_RESPONSE	WP_PHOTODYNAMIC_THERAPYINDUCED_AP1_SURVIVAL_SIGNALING	WP_UNFOLDED_PROTEIN_RESPONSE	WP_GALANIN_RECEPTOR_PATHWAY
ARNTL	WP_ADHD_AND_AUTISM_ASD_PATHWAYS	WP_FRAGILE_X_SYNDROME	WP_VEGFAVEGFR2_SIGNALING	WP_ANGIOPOIETINLIKE_PROTEIN_8_REGULATORY_PATHWAY	WP_NETWORK_MAP_OF_SARSCOV2_SIGNALING	WP_PLEURAL_MESOTHELIOMA	WP_THERMOGENESIS	PID_ERBB1_DOWNSTREAM_PATHWAY	WP_CATABOLISM_OF_SKELETAL_MUSCLE_IN_CACHEXIA	WP_FACTORS_AND_PATHWAYS_AFFECTING_INSULINLIKE_GROWTH_FACTOR_IGF1AKT_SIGNALING	WP_THYROID_HORMONES_PRODUCTION_AND_PERIPHERAL_DOWNSTREAM_SIGNALING_EFFECTS	WP_P53_TRANSCRIPTIONAL_GENE_NETWORK	WP_REGULATORY_CIRCUITS_OF_STAT3_SIGNALING	KEGG_MTOR_SIGNALING_PATHWAY	PID_CXCR3_PATHWAY	PID_CXCR4_PATHWAY	PID_MET_PATHWAY	PID_MTOR_4PATHWAY	PID_PI3KCI_AKT_PATHWAY	WP_DRAVET_SYNDROME	WP_FOCAL_ADHESION_PI3KAKTMTORSIGNALING	WP_PI3KAKT_SIGNALING	WP_RIOK1_AND_RIOK2_IN_EGFR_AND_PI3KMEDIATED_TUMORIGENESIS	WP_TARGET_OF_RAPAMYCIN_SIGNALING	KEGG_MEDICUS_REFERENCE_GATOR1_MTORC1_SIGNALING_PATHWAY	PID_LKB1_PATHWAY
IRGM	WP_ANGIOPOIETINLIKE_PROTEIN_8_REGULATORY_PATHWAY	KEGG_CHRONIC_MYELOID_LEUKEMIA	KEGG_ERBB_SIGNALING_PATHWAY	KEGG_NEUROTROPHIN_SIGNALING_PATHWAY	PID_PDGFRB_PATHWAY	WP_DNA_DAMAGE_RESPONSE_ONLY_ATM_DEPENDENT	WP_ERBB_SIGNALING	WP_RAS_SIGNALING	KEGG_FOCAL_ADHESION	KEGG_LEUKOCYTE_TRANSENDOTHELIAL_MIGRATION	KEGG_REGULATION_OF_ACTIN_CYTOSKELETON	WP_EBOLA_VIRUS_INFECTION_IN_HOST	WP_FOCAL_ADHESION	WP_REGULATION_OF_ACTIN_CYTOSKELETON	PID_ERBB1_DOWNSTREAM_PATHWAY	PID_ERBB4_PATHWAY	KEGG_CHEMOKINE_SIGNALING_PATHWAY	KEGG_PROGESTERONE_MEDIATED_OOCYTE_MATURATION	WP_CHEMOKINE_SIGNALING	WP_MICRORNAS_IN_CARDIOMYOCYTE_HYPERTROPHY	KEGG_APOPTOSIS	KEGG_ACUTE_MYELOID_LEUKEMIA	KEGG_FC_EPSILON_RI_SIGNALING_PATHWAY	KEGG_FC_GAMMA_R_MEDIATED_PHAGOCYTOSIS	KEGG_GLIOMA	KEGG_INSULIN_SIGNALING_PATHWAY	KEGG_JAK_STAT_SIGNALING_PATHWAY
SLIRP	WP_LIPID_METABOLISM_PATHWAY	WP_MYOMETRIAL_RELAXATION_AND_CONTRACTION_PATHWAYS	WP_MESODERMAL_COMMITMENT_PATHWAY	WP_G_PROTEIN_SIGNALING	WP_CANNABINOID_RECEPTOR_SIGNALING	WP_CARDIOMYOCYTE_SIGNALING_CONVERGING_ON_TITIN	BIOCARTA_NFAT_PATHWAY	KEGG_APOPTOSIS	BIOCARTA_BAD_PATHWAY	BIOCARTA_CREB_PATHWAY	BIOCARTA_IGF1R_PATHWAY	BIOCARTA_NO1_PATHWAY	KEGG_INSULIN_SIGNALING_PATHWAY	BIOCARTA_PPARA_PATHWAY	PID_INTEGRIN_A4B1_PATHWAY	BIOCARTA_AGPCR_PATHWAY	KEGG_MEDICUS_VARIANT_MUTATION_INACTIVATED_PDE11A_PDE8B_TO_ACTH_CORTISOL_SIGNALING_PATHWAY	KEGG_MEDICUS_VARIANT_MUTATION_INACTIVATED_PRKAR1A_TO_ACTH_CORTISOL_SIGNALING_PATHWAY	BIOCARTA_GPCR_PATHWAY	BIOCARTA_NOS1_PATHWAY	BIOCARTA_VIP_PATHWAY	BIOCARTA_STATHMIN_PATHWAY	BIOCARTA_MCALPAIN_PATHWAY	WP_HIPPOMERLIN_SIGNALING_DYSREGULATION	BIOCARTA_CSK_PATHWAY	BIOCARTA_MPR_PATHWAY	WP_HIPPO_SIGNALING_REGULATION	BIOCARTA_CK1_PATHWAY	BIOCARTA_CARM1_PATHWAY	BIOCARTA_DREAM_PATHWAY	BIOCARTA_SHH_PATHWAY
[truncated: 248 more columns]
