# Supplementary material for: Prediction of cellular morphology changes under perturbations with a transcriptome-guided diffusion model
Source: Nat Commun. 2025 Sep 2;16:8210. doi: 10.1038/s41467-025-63478-z (PMC12405515; doi:10.1038/s41467-025-63478-z)
Supplement: Supplementary file 12 — Source Data [file 41467_2025_63478_MOESM12_ESM.zip]

Archive with 25 entries (24 files):
- Source data/
- Source data/source_data_figure2.xlsx
- Source data/source_data_figure3.xlsx
- Source data/source_data_figure4.xlsx
- Source data/source_data_sup_fig12.xlsx
- Source data/source_data_sup_fig13.xlsx
- Source data/source_data_sup_fig14.xlsx
- Source data/source_data_sup_fig15.xlsx
- Source data/source_data_sup_fig16.xlsx
- Source data/source_data_sup_fig18and19.xlsx
- Source data/source_data_sup_fig20.xlsx
- Source data/source_data_sup_fig21.xlsx
- Source data/source_data_sup_fig22.xlsx
- Source data/source_data_sup_fig24.xlsx
- Source data/source_data_sup_fig25.xlsx
- Source data/source_data_sup_fig26.txt
- Source data/source_data_sup_fig27.xlsx
- Source data/source_data_sup_fig28.xlsx
- Source data/source_data_sup_fig29.xlsx
- Source data/source_data_sup_fig30.xlsx
- Source data/source_data_sup_fig4.xlsx
- Source data/source_data_sup_fig5.xlsx
- Source data/source_data_sup_fig6and7.xlsx
- Source data/source_data_sup_fig8.xlsx
- Source data/source_data_sup_fig9-11.xlsx
