# Supplementary material for: Prediction of cellular morphology changes under perturbations with a transcriptome-guided diffusion model
Source: Nat Commun. 2025 Sep 2;16:8210. doi: 10.1038/s41467-025-63478-z (PMC12405515; doi:10.1038/s41467-025-63478-z)
Supplement: Supplementary file 12 — Source Data [file 41467_2025_63478_MOESM12_ESM.zip › Source data/source_data_figure2.xlsx]

## Sheet: 2b
	MorphDiff(g+i)										MorphDiff(g)										DMIT										StarGANv1										DRIT++
FID(-1)	0.940165	0.910228	1	0.960829	0.945545	0.988476	0.902598	0.96533	0.952598	0.941042	0.951753	0.940834	0.96751	0.94747	0.948109	0.966147	0.940814	0.951612	0.952774	0.963329	0.785609	0.714586	0.741499	0.721076	0.765152	0.733156	0.723221	0.685243	0.748574	0.759775	0.319476	0.334352	0.338383	0.315654	0.328486	0.319595	0.310162	0.317606	0.304768	0.317157	0.384019	0.402104	0.414409	0.396769	0.404332	0.412606	0.394077	0.392784	0.37546
IS	0.953705	0.966571	0.936403	0.959863	0.938719	1	0.983298	0.939108	0.893364	0.945778	0.957778	0.956405	0.959233	0.956916	0.958417	0.96003	0.958908	0.958389	0.959169	0.9593	0.899354	0.878604	0.855997	0.91004	0.875396	0.857458	0.911142	0.897789	0.937293	0.871069	0.851758	0.843497	0.851931	0.856522	0.836942	0.857453	0.814506	0.854153	0.819255	0.836701	0.894754	0.880199	0.877223	0.859362	0.864415	0.870284	0.874099	0.903123	0.892245
Density	0.965781	0.94039	0.957912	0.956178	0.981433	0.974902	0.959064	0.964257	0.972286	0.870389	0.979988	0.964729	0.960807	0.962072	0.965235	0.96631	0.975205	0.976091	0.966816	0.966974	0.891463	0.953615	0.912401	0.948661	0.957626	0.960045	0.99628	0.983647	1	0.941908	0.966397	0.95017	0.957579	0.94231	0.96231	0.896657	0.970783	0.906915	0.970118	0.973458	0.520829	0.569397	0.54788	0.540712	0.575787	0.54921	0.582343	0.563639	0.580112
Coverage	0.942558	0.99997	0.978884	0.990978	0.970765	0.9674	0.961917	0.940317	0.978736	0.964828	0.983397	0.974277	0.973447	0.978837	0.976349	0.97096	0.980495	0.992104	0.969716	0.972204	0.962725	0.926133	1	0.944637	0.963752	0.936488	0.930665	0.958615	0.937191	0.899779	0.773505	0.753462	0.757442	0.786093	0.732544	0.730043	0.70657	0.74091	0.768011	0.73717	0.71233	0.701463	0.680071	0.691146	0.670159	0.701011	0.663387	0.68976	0.703197
CMMD(-1)	0.923108	0.957071	0.874146	0.920882	0.934055	1	0.921114	0.960104	0.955686	0.950353	0.937605	0.946157	0.956628	0.933107	0.943575	0.958986	0.943861	0.946445	0.943861	0.927821	0.503844	0.540453	0.514916	0.563617	0.53372	0.519498	0.54334	0.537674	0.542305	0.578689	0.245447	0.255722	0.254485	0.250996	0.242378	0.262032	0.248419	0.239426	0.259836	0.264496	0.425393	0.419381	0.405991	0.40838	0.39748	0.386661	0.430136	0.390597	0.40959
[truncated: 41 more columns]

## Sheet: 2c
ARAF					STAT3
MorphDiff	label	IMPA	label		MorphDiff	label	IMPA	label
[ 4.9813476 11.379191 ]	Ground Truth	[ 4.9813476 11.379191 ]	Ground Truth		[-0.570915 11.425754]	DMSO	[-0.570915 11.425754]	DMSO
[ 8.907996 13.722572]	Ground Truth	[ 8.907996 13.722572]	Ground Truth		[-1.5209103 11.217293 ]	DMSO	[-1.5209103 11.217293 ]	DMSO
[7.124087 9.827789]	Ground Truth	[7.124087 9.827789]	Ground Truth		[-1.499286 11.219596]	DMSO	[-1.499286 11.219596]	DMSO
[ 8.418016 13.476669]	Ground Truth	[ 8.418016 13.476669]	Ground Truth		[-0.53248394 11.272068 ]	DMSO	[-0.53248394 11.272068 ]	DMSO
[ 6.8795385 10.313887 ]	Ground Truth	[ 6.8795385 10.313887 ]	Ground Truth		[ 2.0426595 10.693286 ]	DMSO	[ 2.0426595 10.693286 ]	DMSO
[1.8762523 7.2254443]	Ground Truth	[1.8762523 7.2254443]	Ground Truth		[-0.3671751 11.821665 ]	DMSO	[-0.3671751 11.821665 ]	DMSO
[10.740774 10.757243]	Ground Truth	[10.740774 10.757243]	Ground Truth		[-0.49693078 10.636344 ]	DMSO	[-0.49693078 10.636344 ]	DMSO
[ 8.217201 10.898022]	Ground Truth	[ 8.217201 10.898022]	Ground Truth		[ 1.299821 10.638542]	DMSO	[ 1.299821 10.638542]	DMSO
[5.423893 9.540982]	Ground Truth	[5.423893 9.540982]	Ground Truth		[2.6102624 9.408644 ]	DMSO	[2.6102624 9.408644 ]	DMSO
[5.455813 9.551114]	Ground Truth	[5.455813 9.551114]	Ground Truth		[0.23394826 8.115882 ]	DMSO	[0.23394826 8.115882 ]	DMSO
[7.0695925 9.428304 ]	Ground Truth	[7.0695925 9.428304 ]	Ground Truth		[-0.05481296 12.042826 ]	DMSO	[-0.05481296 12.042826 ]	DMSO
[4.9828973 9.992693 ]	Ground Truth	[4.9828973 9.992693 ]	Ground Truth		[-0.7394751 10.245435 ]	DMSO	[-0.7394751 10.245435 ]	DMSO
[ 5.3354855 10.143841 ]	Ground Truth	[ 5.3354855 10.143841 ]	Ground Truth		[ 0.10335848 11.9488125 ]	DMSO	[ 0.10335848 11.9488125 ]	DMSO
[10.1104765 10.548714 ]	Ground Truth	[10.1104765 10.548714 ]	Ground Truth		[-0.19368227 12.0248375 ]	DMSO	[-0.19368227 12.0248375 ]	DMSO
[ 6.4946814 10.076712 ]	Ground Truth	[ 6.4946814 10.076712 ]	Ground Truth		[-0.7741459 9.46495 ]	DMSO	[-0.7741459 9.46495 ]	DMSO
[ 7.0765686 10.386363 ]	Ground Truth	[ 7.0765686 10.386363 ]	Ground Truth		[-0.99333656 9.883799 ]	DMSO	[-0.99333656 9.883799 ]	DMSO
[10.864501 8.499854]	Ground Truth	[10.864501 8.499854]	Ground Truth		[-0.9888725 11.264254 ]	DMSO	[-0.9888725 11.264254 ]	DMSO
[8.136474 6.95868 ]	Ground Truth	[8.136474 6.95868 ]	Ground Truth		[-1.0452155 11.265541 ]	DMSO	[-1.0452155 11.265541 ]	DMSO
[9.891128 7.4610367]	Ground Truth	[9.891128 7.4610367]	Ground Truth		[-1.4558434 11.286108 ]	DMSO	[-1.4558434 11.286108 ]	DMSO
[6.046131 8.619251]	Ground Truth	[6.046131 8.619251]	Ground Truth		[ 1.2972956 11.593282 ]	DMSO	[ 1.2972956 11.593282 ]	DMSO
[3.0122902 6.9645348]	Ground Truth	[3.0122902 6.9645348]	Ground Truth		[-0.5894967 11.484454 ]	DMSO	[-0.5894967 11.484454 ]	DMSO
[0.5261867 8.272791 ]	Ground Truth	[0.5261867 8.272791 ]	Ground Truth		[-0.88351727 11.730285 ]	DMSO	[-0.88351727 11.730285 ]	DMSO
[9.372191 9.996366]	Ground Truth	[9.372191 9.996366]	Ground Truth		[-0.27785885 8.845213 ]	DMSO	[-0.27785885 8.845213 ]	DMSO
[5.6272187 8.752713 ]	Ground Truth	[5.6272187 8.752713 ]	Ground Truth		[-0.9290118 11.3510895]	DMSO	[-0.9290118 11.3510895]	DMSO
[ 6.999664 10.152205]	Ground Truth	[ 6.999664 10.152205]	Ground Truth		[-0.3575957 11.536577 ]	DMSO	[-0.3575957 11.536577 ]	DMSO
[ 2.3860528 10.6189375]	Ground Truth	[ 2.3860528 10.6189375]	Ground Truth		[1.6572069e-03 8.3466711e+00]	DMSO	[1.6572069e-03 8.3466711e+00]	DMSO
[6.450494 7.58102 ]	Ground Truth	[6.450494 7.58102 ]	Ground Truth		[-1.2365301 11.292974 ]	DMSO	[-1.2365301 11.292974 ]	DMSO
[5.953493 8.305122]	Ground Truth	[5.953493 8.305122]	Ground Truth		[0.20286958 9.623447 ]	DMSO	[0.20286958 9.623447 ]	DMSO
[8.691879 7.7339435]	Ground Truth	[8.691879 7.7339435]	Ground Truth		[ 4.351131 13.25956 ]	DMSO	[ 4.351131 13.25956 ]	DMSO
[9.912692 9.787743]	Ground Truth	[9.912692 9.787743]	Ground Truth		[-0.83002794 11.221495 ]	DMSO	[-0.83002794 11.221495 ]	DMSO
[7.1967916 8.130264 ]	Ground Truth	[7.1967916 8.130264 ]	Ground Truth		[-1.1956943 11.380659 ]	DMSO	[-1.1956943 11.380659 ]	DMSO
[9.966898 9.649927]	Ground Truth	[9.966898 9.649927]	Ground Truth		[ 0.29721797 10.517038 ]	DMSO	[ 0.29721797 10.517038 ]	DMSO
[7.781407 7.5774193]	Ground Truth	[7.781407 7.5774193]	Ground Truth		[9.9982395 8.925866 ]	DMSO	[9.9982395 8.925866 ]	DMSO
[5.7656984 7.111713 ]	Ground Truth	[5.7656984 7.111713 ]	Ground Truth		[ 0.59512484 10.459019 ]	DMSO	[ 0.59512484 10.459019 ]	DMSO
[5.7334566 8.867548 ]	Ground Truth	[5.7334566 8.867548 ]	Ground Truth		[-0.17000648 11.858082 ]	DMSO	[-0.17000648 11.858082 ]	DMSO
[4.0814457 7.859753 ]	Ground Truth	[4.0814457 7.859753 ]	Ground Truth		[ 0.82673764 10.634153 ]	DMSO	[ 0.82673764 10.634153 ]	DMSO
[ 8.268605 10.316302]	Ground Truth	[ 8.268605 10.316302]	Ground Truth		[1.2522141e-03 1.1224642e+01]	DMSO	[1.2522141e-03 1.1224642e+01]	DMSO
[8.810492 7.6797204]	Ground Truth	[8.810492 7.6797204]	Ground Truth		[-1.0525675 11.378439 ]	DMSO	[-1.0525675 11.378439 ]	DMSO
[6.0921645 6.6312714]	Ground Truth	[6.0921645 6.6312714]	Ground Truth		[-0.68588316 11.632053 ]	DMSO	[-0.68588316 11.632053 ]	DMSO
[1.6729316 8.156119 ]	Ground Truth	[1.6729316 8.156119 ]	Ground Truth		[-0.553868 10.957631]	DMSO	[-0.553868 10.957631]	DMSO
[4.7600064 7.7578335]	Ground Truth	[4.7600064 7.7578335]	Ground Truth		[ 2.2322855 11.699863 ]	DMSO	[ 2.2322855 11.699863 ]	DMSO
[3.540431 7.899811]	Ground Truth	[3.540431 7.899811]	Ground Truth		[0.49946508 6.327269 ]	DMSO	[0.49946508 6.327269 ]	DMSO
[7.0129623 6.950771 ]	Ground Truth	[7.0129623 6.950771 ]	Ground Truth		[-0.7858025 8.671543 ]	DMSO	[-0.7858025 8.671543 ]	DMSO
[7.082486 8.372414]	Ground Truth	[7.082486 8.372414]	Ground Truth		[0.08378163 8.648183 ]	DMSO	[0.08378163 8.648183 ]	DMSO
[5.6810446 7.1351924]	Ground Truth	[5.6810446 7.1351924]	Ground Truth		[-1.4978794 11.30402 ]	DMSO	[-1.4978794 11.30402 ]	DMSO
[2.7320564 7.9510384]	Ground Truth	[2.7320564 7.9510384]	Ground Truth		[-0.6768229 11.168252 ]	DMSO	[-0.6768229 11.168252 ]	DMSO
[7.905624 6.904558]	Ground Truth	[7.905624 6.904558]	Ground Truth		[-1.1829367 11.225149 ]	DMSO	[-1.1829367 11.225149 ]	DMSO
[4.329177 7.5997295]	Ground Truth	[4.329177 7.5997295]	Ground Truth		[ 1.3397324 11.733624 ]	DMSO	[ 1.3397324 11.733624 ]	DMSO
[8.931425 9.42264 ]	Ground Truth	[8.931425 9.42264 ]	Ground Truth		[-1.1549606 11.299464 ]	DMSO	[-1.1549606 11.299464 ]	DMSO
[6.222128 8.04388 ]	Ground Truth	[6.222128 8.04388 ]	Ground Truth		[-0.5195984 11.154017 ]	DMSO	[-0.5195984 11.154017 ]	DMSO
[ 7.49364 11.742298]	Ground Truth	[ 7.49364 11.742298]	Ground Truth		[-0.6856689 8.391857 ]	DMSO	[-0.6856689 8.391857 ]	DMSO
[6.0784755 6.798673 ]	Ground Truth	[6.0784755 6.798673 ]	Ground Truth		[ 0.02445935 11.197629 ]	DMSO	[ 0.02445935 11.197629 ]	DMSO
[ 1.6543219 10.312673 ]	Ground Truth	[ 1.6543219 10.312673 ]	Ground Truth		[-1.2349467 11.0757675]	DMSO	[-1.2349467 11.0757675]	DMSO
[-0.570915 11.425754]	DMSO	[-0.570915 11.425754]	DMSO		[ 0.5641642 10.023748 ]	DMSO	[ 0.5641642 10.023748 ]	DMSO
[-1.5209103 11.217293 ]	DMSO	[-1.5209103 11.217293 ]	DMSO		[ 9.046127 12.553219]	DMSO	[ 9.046127 12.553219]	DMSO
[-1.499286 11.219596]	DMSO	[-1.499286 11.219596]	DMSO		[-1.4179043 11.135885 ]	DMSO	[-1.4179043 11.135885 ]	DMSO
[-0.53248394 11.272068 ]	DMSO	[-0.53248394 11.272068 ]	DMSO		[ 0.05483085 12.038231 ]	DMSO	[ 0.05483085 12.038231 ]	DMSO
[ 2.0426595 10.693286 ]	DMSO	[ 2.0426595 10.693286 ]	DMSO		[-0.60087395 9.558932 ]	DMSO	[-0.60087395 9.558932 ]	DMSO
[-0.3671751 11.821665 ]	DMSO	[-0.3671751 11.821665 ]	DMSO		[-1.4159594 9.571752 ]	DMSO	[-1.4159594 9.571752 ]	DMSO
[-0.49693078 10.636344 ]	DMSO	[-0.49693078 10.636344 ]	DMSO		[ 0.9440328 11.224345 ]	DMSO	[ 0.9440328 11.224345 ]	DMSO
[ 1.299821 10.638542]	DMSO	[ 1.299821 10.638542]	DMSO		[-0.8296512 9.87839 ]	DMSO	[-0.8296512 9.87839 ]	DMSO
[2.6102624 9.408644 ]	DMSO	[2.6102624 9.408644 ]	DMSO		[-0.99482787 8.741413 ]	DMSO	[-0.99482787 8.741413 ]	DMSO
[0.23394826 8.115882 ]	DMSO	[0.23394826 8.115882 ]	DMSO		[-0.0788246 12.023154 ]	DMSO	[-0.0788246 12.023154 ]	DMSO
[-0.05481296 12.042826 ]	DMSO	[-0.05481296 12.042826 ]	DMSO		[ 1.1801023 10.900796 ]	DMSO	[ 1.1801023 10.900796 ]	DMSO
[-0.7394751 10.245435 ]	DMSO	[-0.7394751 10.245435 ]	DMSO		[-1.2900591 11.559004 ]	DMSO	[-1.2900591 11.559004 ]	DMSO
[ 0.10335848 11.9488125 ]	DMSO	[ 0.10335848 11.9488125 ]	DMSO		[-0.9566615 9.067524 ]	DMSO	[-0.9566615 9.067524 ]	DMSO
[-0.19368227 12.0248375 ]	DMSO	[-0.19368227 12.0248375 ]	DMSO		[-1.2661042 11.432181 ]	DMSO	[-1.2661042 11.432181 ]	DMSO
[-0.7741459 9.46495 ]	DMSO	[-0.7741459 9.46495 ]	DMSO		[-0.9661295 11.293543 ]	DMSO	[-0.9661295 11.293543 ]	DMSO
[-0.99333656 9.883799 ]	DMSO	[-0.99333656 9.883799 ]	DMSO		[-0.843187 11.485855]	DMSO	[-0.843187 11.485855]	DMSO
[-0.9888725 11.264254 ]	DMSO	[-0.9888725 11.264254 ]	DMSO		[-0.36174113 10.781701 ]	DMSO	[-0.36174113 10.781701 ]	DMSO
[-1.0452155 11.265541 ]	DMSO	[-1.0452155 11.265541 ]	DMSO		[-0.5684569 10.638363 ]	DMSO	[-0.5684569 10.638363 ]	DMSO
[-1.4558434 11.286108 ]	DMSO	[-1.4558434 11.286108 ]	DMSO		[-0.19816865 10.636759 ]	DMSO	[-0.19816865 10.636759 ]	DMSO
[ 1.2972956 11.593282 ]	DMSO	[ 1.2972956 11.593282 ]	DMSO		[0.24079727 8.010198 ]	DMSO	[0.24079727 8.010198 ]	DMSO
[-0.5894967 11.484454 ]	DMSO	[-0.5894967 11.484454 ]	DMSO		[-0.08551008 7.2241 ]	DMSO	[-0.08551008 7.2241 ]	DMSO
[-0.88351727 11.730285 ]	DMSO	[-0.88351727 11.730285 ]	DMSO		[-0.7707238 9.836732 ]	DMSO	[-0.7707238 9.836732 ]	DMSO
[-0.27785885 8.845213 ]	DMSO	[-0.27785885 8.845213 ]	DMSO		[-0.07360213 11.155609 ]	DMSO	[-0.07360213 11.155609 ]	DMSO
[-0.9290118 11.3510895]	DMSO	[-0.9290118 11.3510895]	DMSO		[ 0.48360977 10.751732 ]	DMSO	[ 0.48360977 10.751732 ]	DMSO
[-0.3575957 11.536577 ]	DMSO	[-0.3575957 11.536577 ]	DMSO		[ 8.007427 14.398619]	DMSO	[ 8.007427 14.398619]	DMSO
[1.6572069e-03 8.3466711e+00]	DMSO	[1.6572069e-03 8.3466711e+00]	DMSO		[ 3.3414528 10.399307 ]	DMSO	[ 3.3414528 10.399307 ]	DMSO
[-1.2365301 11.292974 ]	DMSO	[-1.2365301 11.292974 ]	DMSO		[ 2.6209557 10.355443 ]	DMSO	[ 2.6209557 10.355443 ]	DMSO
[0.20286958 9.623447 ]	DMSO	[0.20286958 9.623447 ]	DMSO		[-1.3584529 9.610775 ]	DMSO	[-1.3584529 9.610775 ]	DMSO
[ 4.351131 13.25956 ]	DMSO	[ 4.351131 13.25956 ]	DMSO		[ 0.88179135 10.590629 ]	DMSO	[ 0.88179135 10.590629 ]	DMSO
[-0.83002794 11.221495 ]	DMSO	[-0.83002794 11.221495 ]	DMSO		[-1.1135683 11.506853 ]	DMSO	[-1.1135683 11.506853 ]	DMSO
[-1.1956943 11.380659 ]	DMSO	[-1.1956943 11.380659 ]	DMSO		[2.1121585 9.353893 ]	DMSO	[2.1121585 9.353893 ]	DMSO
[ 0.29721797 10.517038 ]	DMSO	[ 0.29721797 10.517038 ]	DMSO		[ 1.5504558 11.468826 ]	DMSO	[ 1.5504558 11.468826 ]	DMSO
[9.9982395 8.925866 ]	DMSO	[9.9982395 8.925866 ]	DMSO		[-0.93955934 11.693326 ]	DMSO	[-0.93955934 11.693326 ]	DMSO
[ 0.59512484 10.459019 ]	DMSO	[ 0.59512484 10.459019 ]	DMSO		[-1.7009947 9.883443 ]	DMSO	[-1.7009947 9.883443 ]	DMSO
[-0.17000648 11.858082 ]	DMSO	[-0.17000648 11.858082 ]	DMSO		[-0.47718695 11.540321 ]	DMSO	[-0.47718695 11.540321 ]	DMSO
[ 0.82673764 10.634153 ]	DMSO	[ 0.82673764 10.634153 ]	DMSO		[ 6.7754483 12.116441 ]	DMSO	[ 6.7754483 12.116441 ]	DMSO
[1.2522141e-03 1.1224642e+01]	DMSO	[1.2522141e-03 1.1224642e+01]	DMSO		[-0.16656059 11.970315 ]	DMSO	[-0.16656059 11.970315 ]	DMSO
[-1.0525675 11.378439 ]	DMSO	[-1.0525675 11.378439 ]	DMSO		[-1.0063454 11.601526 ]	DMSO	[-1.0063454 11.601526 ]	DMSO
[-0.68588316 11.632053 ]	DMSO	[-0.68588316 11.632053 ]	DMSO		[ 1.7665517 10.101295 ]	DMSO	[ 1.7665517 10.101295 ]	DMSO
[-0.553868 10.957631]	DMSO	[-0.553868 10.957631]	DMSO		[-1.26467 11.151846]	DMSO	[-1.26467 11.151846]	DMSO
[ 2.2322855 11.699863 ]	DMSO	[ 2.2322855 11.699863 ]	DMSO		[ 6.475946 12.312535]	DMSO	[ 6.475946 12.312535]	DMSO
[0.49946508 6.327269 ]	DMSO	[0.49946508 6.327269 ]	DMSO		[-1.0440106 11.320523 ]	DMSO	[-1.0440106 11.320523 ]	DMSO
[-0.7858025 8.671543 ]	DMSO	[-0.7858025 8.671543 ]	DMSO		[10.502752 10.562601]	DMSO	[10.502752 10.562601]	DMSO
[0.08378163 8.648183 ]	DMSO	[0.08378163 8.648183 ]	DMSO		[6.396291 8.417646]	DMSO	[6.396291 8.417646]	DMSO
[-1.4978794 11.30402 ]	DMSO	[-1.4978794 11.30402 ]	DMSO		[-1.1408182 11.615329 ]	DMSO	[-1.1408182 11.615329 ]	DMSO
[-0.6768229 11.168252 ]	DMSO	[-0.6768229 11.168252 ]	DMSO		[ 0.03635893 11.996401 ]	DMSO	[ 0.03635893 11.996401 ]	DMSO
[-1.1829367 11.225149 ]	DMSO	[-1.1829367 11.225149 ]	DMSO		[-0.50433576 11.046516 ]	DMSO	[-0.50433576 11.046516 ]	DMSO
[ 1.3397324 11.733624 ]	DMSO	[ 1.3397324 11.733624 ]	DMSO		[0.5163231 6.402988 ]	DMSO	[0.5163231 6.402988 ]	DMSO
[-1.1549606 11.299464 ]	DMSO	[-1.1549606 11.299464 ]	DMSO		[-0.05142231 11.981224 ]	DMSO	[-0.05142231 11.981224 ]	DMSO
[-0.5195984 11.154017 ]	DMSO	[-0.5195984 11.154017 ]	DMSO		[ 7.1631126 13.069572 ]	DMSO	[ 7.1631126 13.069572 ]	DMSO
[-0.6856689 8.391857 ]	DMSO	[-0.6856689 8.391857 ]	DMSO		[-0.7255748 11.596392 ]	DMSO	[-0.7255748 11.596392 ]	DMSO
[ 0.02445935 11.197629 ]	DMSO	[ 0.02445935 11.197629 ]	DMSO		[-0.09815706 11.178676 ]	DMSO	[-0.09815706 11.178676 ]	DMSO
[-1.2349467 11.0757675]	DMSO	[-1.2349467 11.0757675]	DMSO		[-0.051108 9.616452]	DMSO	[-0.051108 9.616452]	DMSO
[ 0.5641642 10.023748 ]	DMSO	[ 0.5641642 10.023748 ]	DMSO		[-0.5997046 9.654844 ]	DMSO	[-0.5997046 9.654844 ]	DMSO
[ 9.046127 12.553219]	DMSO	[ 9.046127 12.553219]	DMSO		[ 0.05188759 12.007474 ]	DMSO	[ 0.05188759 12.007474 ]	DMSO
[-1.4179043 11.135885 ]	DMSO	[-1.4179043 11.135885 ]	DMSO		[ 7.6418214 12.09218 ]	DMSO	[ 7.6418214 12.09218 ]	DMSO
[ 0.05483085 12.038231 ]	DMSO	[ 0.05483085 12.038231 ]	DMSO		[-1.1320876 11.470797 ]	DMSO	[-1.1320876 11.470797 ]	DMSO
[-0.60087395 9.558932 ]	DMSO	[-0.60087395 9.558932 ]	DMSO		[-0.8719339 11.567969 ]	DMSO	[-0.8719339 11.567969 ]	DMSO
[-1.4159594 9.571752 ]	DMSO	[-1.4159594 9.571752 ]	DMSO		[-0.8750417 11.312288 ]	DMSO	[-0.8750417 11.312288 ]	DMSO
[ 0.9440328 11.224345 ]	DMSO	[ 0.9440328 11.224345 ]	DMSO		[-0.60205287 11.85285 ]	DMSO	[-0.60205287 11.85285 ]	DMSO
[-0.8296512 9.87839 ]	DMSO	[-0.8296512 9.87839 ]	DMSO		[ 1.0223981 10.198822 ]	DMSO	[ 1.0223981 10.198822 ]	DMSO
[-0.99482787 8.741413 ]	DMSO	[-0.99482787 8.741413 ]	DMSO		[-0.02841734 7.899295 ]	DMSO	[-0.02841734 7.899295 ]	DMSO
[-0.0788246 12.023154 ]	DMSO	[-0.0788246 12.023154 ]	DMSO		[ 8.168517 11.822925]	DMSO	[ 8.168517 11.822925]	DMSO
[ 1.1801023 10.900796 ]	DMSO	[ 1.1801023 10.900796 ]	DMSO		[0.47818705 6.643563 ]	DMSO	[0.47818705 6.643563 ]	DMSO
[-1.2900591 11.559004 ]	DMSO	[-1.2900591 11.559004 ]	DMSO		[ 0.08817476 11.237332 ]	DMSO	[ 0.08817476 11.237332 ]	DMSO
[-0.9566615 9.067524 ]	DMSO	[-0.9566615 9.067524 ]	DMSO		[0.4616614 7.89714 ]	DMSO	[0.4616614 7.89714 ]	DMSO
[-1.2661042 11.432181 ]	DMSO	[-1.2661042 11.432181 ]	DMSO		[ 1.2037374 10.787887 ]	DMSO	[ 1.2037374 10.787887 ]	DMSO
[-0.9661295 11.293543 ]	DMSO	[-0.9661295 11.293543 ]	DMSO		[-1.0064118 10.057545 ]	DMSO	[-1.0064118 10.057545 ]	DMSO
[-0.843187 11.485855]	DMSO	[-0.843187 11.485855]	DMSO		[-0.44472972 10.807808 ]	DMSO	[-0.44472972 10.807808 ]	DMSO
[-0.36174113 10.781701 ]	DMSO	[-0.36174113 10.781701 ]	DMSO		[2.0395956 9.948285 ]	DMSO	[2.0395956 9.948285 ]	DMSO
[-0.5684569 10.638363 ]	DMSO	[-0.5684569 10.638363 ]	DMSO		[-0.9113764 11.314445 ]	DMSO	[-0.9113764 11.314445 ]	DMSO
[-0.19816865 10.636759 ]	DMSO	[-0.19816865 10.636759 ]	DMSO		[ 2.0498948 12.091302 ]	DMSO	[ 2.0498948 12.091302 ]	DMSO
[0.24079727 8.010198 ]	DMSO	[0.24079727 8.010198 ]	DMSO		[-0.62462646 8.380806 ]	DMSO	[-0.62462646 8.380806 ]	DMSO
[-0.08551008 7.2241 ]	DMSO	[-0.08551008 7.2241 ]	DMSO		[-0.91728306 10.2944765 ]	DMSO	[-0.91728306 10.2944765 ]	DMSO
[-0.7707238 9.836732 ]	DMSO	[-0.7707238 9.836732 ]	DMSO		[-0.7100904 11.373497 ]	DMSO	[-0.7100904 11.373497 ]	DMSO
[-0.07360213 11.155609 ]	DMSO	[-0.07360213 11.155609 ]	DMSO		[0.27152988 6.926382 ]	DMSO	[0.27152988 6.926382 ]	DMSO
[ 0.48360977 10.751732 ]	DMSO	[ 0.48360977 10.751732 ]	DMSO		[0.18649507 8.976948 ]	DMSO	[0.18649507 8.976948 ]	DMSO
[ 8.007427 14.398619]	DMSO	[ 8.007427 14.398619]	DMSO		[-1.0312531 11.512853 ]	DMSO	[-1.0312531 11.512853 ]	DMSO
[ 3.3414528 10.399307 ]	DMSO	[ 3.3414528 10.399307 ]	DMSO		[ 6.607027 12.084511]	DMSO	[ 6.607027 12.084511]	DMSO
[ 2.6209557 10.355443 ]	DMSO	[ 2.6209557 10.355443 ]	DMSO		[-0.2593727 10.974295 ]	DMSO	[-0.2593727 10.974295 ]	DMSO
[-1.3584529 9.610775 ]	DMSO	[-1.3584529 9.610775 ]	DMSO		[-0.7162115 9.416228 ]	DMSO	[-0.7162115 9.416228 ]	DMSO
[ 0.88179135 10.590629 ]	DMSO	[ 0.88179135 10.590629 ]	DMSO		[-0.92234737 11.601734 ]	DMSO	[-0.92234737 11.601734 ]	DMSO
[-1.1135683 11.506853 ]	DMSO	[-1.1135683 11.506853 ]	DMSO		[ 0.17031662 11.636853 ]	DMSO	[ 0.17031662 11.636853 ]	DMSO
[2.1121585 9.353893 ]	DMSO	[2.1121585 9.353893 ]	DMSO		[-0.97187537 9.586225 ]	DMSO	[-0.97187537 9.586225 ]	DMSO
[ 1.5504558 11.468826 ]	DMSO	[ 1.5504558 11.468826 ]	DMSO		[ 8.319749 12.1136675]	DMSO	[ 8.319749 12.1136675]	DMSO
[-0.93955934 11.693326 ]	DMSO	[-0.93955934 11.693326 ]	DMSO		[-1.0945364 11.293681 ]	DMSO	[-1.0945364 11.293681 ]	DMSO
[-1.7009947 9.883443 ]	DMSO	[-1.7009947 9.883443 ]	DMSO		[-1.495299 11.312799]	DMSO	[-1.495299 11.312799]	DMSO
[-0.47718695 11.540321 ]	DMSO	[-0.47718695 11.540321 ]	DMSO		[1.2617683 5.4485025]	DMSO	[1.2617683 5.4485025]	DMSO
[ 6.7754483 12.116441 ]	DMSO	[ 6.7754483 12.116441 ]	DMSO		[1.426166 8.575726]	DMSO	[1.426166 8.575726]	DMSO
[-0.16656059 11.970315 ]	DMSO	[-0.16656059 11.970315 ]	DMSO		[-0.9459354 11.428557 ]	DMSO	[-0.9459354 11.428557 ]	DMSO
[-1.0063454 11.601526 ]	DMSO	[-1.0063454 11.601526 ]	DMSO		[-1.345879 11.519205]	DMSO	[-1.345879 11.519205]	DMSO
[ 1.7665517 10.101295 ]	DMSO	[ 1.7665517 10.101295 ]	DMSO		[-1.5211856 11.292938 ]	DMSO	[-1.5211856 11.292938 ]	DMSO
[-1.26467 11.151846]	DMSO	[-1.26467 11.151846]	DMSO		[ 0.05071814 12.0274515 ]	DMSO	[ 0.05071814 12.0274515 ]	DMSO
[ 6.475946 12.312535]	DMSO	[ 6.475946 12.312535]	DMSO		[-0.21461819 7.830456 ]	DMSO	[-0.21461819 7.830456 ]	DMSO
[-1.0440106 11.320523 ]	DMSO	[-1.0440106 11.320523 ]	DMSO		[-0.1872428 7.8691864]	DMSO	[-0.1872428 7.8691864]	DMSO
[10.502752 10.562601]	DMSO	[10.502752 10.562601]	DMSO		[-0.39072204 11.863512 ]	DMSO	[-0.39072204 11.863512 ]	DMSO
[6.396291 8.417646]	DMSO	[6.396291 8.417646]	DMSO		[-0.9075323 8.602953 ]	DMSO	[-0.9075323 8.602953 ]	DMSO
[-1.1408182 11.615329 ]	DMSO	[-1.1408182 11.615329 ]	DMSO		[ 1.4117957 12.943731 ]	DMSO	[ 1.4117957 12.943731 ]	DMSO
[ 0.03635893 11.996401 ]	DMSO	[ 0.03635893 11.996401 ]	DMSO		[-0.36932537 11.564018 ]	DMSO	[-0.36932537 11.564018 ]	DMSO
[-0.50433576 11.046516 ]	DMSO	[-0.50433576 11.046516 ]	DMSO		[0.18574797 9.298164 ]	DMSO	[0.18574797 9.298164 ]	DMSO
[0.5163231 6.402988 ]	DMSO	[0.5163231 6.402988 ]	DMSO		[-1.3405669 11.527642 ]	DMSO	[-1.3405669 11.527642 ]	DMSO
[-0.05142231 11.981224 ]	DMSO	[-0.05142231 11.981224 ]	DMSO		[ 0.30072513 10.498086 ]	DMSO	[ 0.30072513 10.498086 ]	DMSO
[ 7.1631126 13.069572 ]	DMSO	[ 7.1631126 13.069572 ]	DMSO		[-1.24938 11.481916]	DMSO	[-1.24938 11.481916]	DMSO
[-0.7255748 11.596392 ]	DMSO	[-0.7255748 11.596392 ]	DMSO		[-1.3351758 11.166883 ]	DMSO	[-1.3351758 11.166883 ]	DMSO
[-0.09815706 11.178676 ]	DMSO	[-0.09815706 11.178676 ]	DMSO		[ 8.362075 11.969628]	DMSO	[ 8.362075 11.969628]	DMSO
[-0.051108 9.616452]	DMSO	[-0.051108 9.616452]	DMSO		[ 8.347869 12.099261]	DMSO	[ 8.347869 12.099261]	DMSO
[-0.5997046 9.654844 ]	DMSO	[-0.5997046 9.654844 ]	DMSO		[-1.6824018 10.115907 ]	DMSO	[-1.6824018 10.115907 ]	DMSO
[ 0.05188759 12.007474 ]	DMSO	[ 0.05188759 12.007474 ]	DMSO		[-1.2011235 11.212491 ]	DMSO	[-1.2011235 11.212491 ]	DMSO
[ 7.6418214 12.09218 ]	DMSO	[ 7.6418214 12.09218 ]	DMSO		[-1.3506621 11.1379385]	DMSO	[-1.3506621 11.1379385]	DMSO
[-1.1320876 11.470797 ]	DMSO	[-1.1320876 11.470797 ]	DMSO		[ 2.5540638 10.516374 ]	DMSO	[ 2.5540638 10.516374 ]	DMSO
[-0.8719339 11.567969 ]	DMSO	[-0.8719339 11.567969 ]	DMSO		[ 0.6727767 11.017887 ]	DMSO	[ 0.6727767 11.017887 ]	DMSO
[-0.8750417 11.312288 ]	DMSO	[-0.8750417 11.312288 ]	DMSO		[-0.23124404 9.63255 ]	DMSO	[-0.23124404 9.63255 ]	DMSO
[-0.60205287 11.85285 ]	DMSO	[-0.60205287 11.85285 ]	DMSO		[6.4438596 6.7192454]	DMSO	[6.4438596 6.7192454]	DMSO
[ 1.0223981 10.198822 ]	DMSO	[ 1.0223981 10.198822 ]	DMSO		[ 0.31061327 11.547328 ]	DMSO	[ 0.31061327 11.547328 ]	DMSO
[-0.02841734 7.899295 ]	DMSO	[-0.02841734 7.899295 ]	DMSO		[-0.8319133 11.739353 ]	DMSO	[-0.8319133 11.739353 ]	DMSO
[ 8.168517 11.822925]	DMSO	[ 8.168517 11.822925]	DMSO		[ 0.464447 10.874618]	DMSO	[ 0.464447 10.874618]	DMSO
[0.47818705 6.643563 ]	DMSO	[0.47818705 6.643563 ]	DMSO		[-1.0217375 8.812545 ]	DMSO	[-1.0217375 8.812545 ]	DMSO
[ 0.08817476 11.237332 ]	DMSO	[ 0.08817476 11.237332 ]	DMSO		[ 1.4780372 11.506134 ]	DMSO	[ 1.4780372 11.506134 ]	DMSO
[0.4616614 7.89714 ]	DMSO	[0.4616614 7.89714 ]	DMSO		[-0.9988827 9.549405 ]	DMSO	[-0.9988827 9.549405 ]	DMSO
[ 1.2037374 10.787887 ]	DMSO	[ 1.2037374 10.787887 ]	DMSO		[-1.4235916 11.253224 ]	DMSO	[-1.4235916 11.253224 ]	DMSO
[-1.0064118 10.057545 ]	DMSO	[-1.0064118 10.057545 ]	DMSO		[ 0.0354735 11.446325 ]	DMSO	[ 0.0354735 11.446325 ]	DMSO
[-0.44472972 10.807808 ]	DMSO	[-0.44472972 10.807808 ]	DMSO		[-1.0604396 11.422442 ]	DMSO	[-1.0604396 11.422442 ]	DMSO
[2.0395956 9.948285 ]	DMSO	[2.0395956 9.948285 ]	DMSO		[-1.2977843 9.398893 ]	DMSO	[-1.2977843 9.398893 ]	DMSO
[-0.9113764 11.314445 ]	DMSO	[-0.9113764 11.314445 ]	DMSO		[ 0.06249271 11.481039 ]	DMSO	[ 0.06249271 11.481039 ]	DMSO
[ 2.0498948 12.091302 ]	DMSO	[ 2.0498948 12.091302 ]	DMSO		[1.116432 6.4818783]	DMSO	[1.116432 6.4818783]	DMSO
[-0.62462646 8.380806 ]	DMSO	[-0.62462646 8.380806 ]	DMSO		[-0.5741159 11.281397 ]	DMSO	[-0.5741159 11.281397 ]	DMSO
[-0.91728306 10.2944765 ]	DMSO	[-0.91728306 10.2944765 ]	DMSO		[-1.3323315 11.118331 ]	DMSO	[-1.3323315 11.118331 ]	DMSO
[-0.7100904 11.373497 ]	DMSO	[-0.7100904 11.373497 ]	DMSO		[-0.24214749 10.735942 ]	DMSO	[-0.24214749 10.735942 ]	DMSO
[0.27152988 6.926382 ]	DMSO	[0.27152988 6.926382 ]	DMSO		[-0.81576514 11.231556 ]	DMSO	[-0.81576514 11.231556 ]	DMSO
[0.18649507 8.976948 ]	DMSO	[0.18649507 8.976948 ]	DMSO		[-0.00796438 7.7494884 ]	DMSO	[-0.00796438 7.7494884 ]	DMSO
[-1.0312531 11.512853 ]	DMSO	[-1.0312531 11.512853 ]	DMSO		[-0.12938254 9.662702 ]	DMSO	[-0.12938254 9.662702 ]	DMSO
[ 6.607027 12.084511]	DMSO	[ 6.607027 12.084511]	DMSO		[10.3467245 9.388522 ]	DMSO	[10.3467245 9.388522 ]	DMSO
[-0.2593727 10.974295 ]	DMSO	[-0.2593727 10.974295 ]	DMSO		[-0.6888962 11.572933 ]	DMSO	[-0.6888962 11.572933 ]	DMSO
[-0.7162115 9.416228 ]	DMSO	[-0.7162115 9.416228 ]	DMSO		[-0.79563636 8.727483 ]	DMSO	[-0.79563636 8.727483 ]	DMSO
[-0.92234737 11.601734 ]	DMSO	[-0.92234737 11.601734 ]	DMSO		[-0.79443896 8.85139 ]	DMSO	[-0.79443896 8.85139 ]	DMSO
[ 0.17031662 11.636853 ]	DMSO	[ 0.17031662 11.636853 ]	DMSO		[ 0.6775554 11.137893 ]	DMSO	[ 0.6775554 11.137893 ]	DMSO
[-0.97187537 9.586225 ]	DMSO	[-0.97187537 9.586225 ]	DMSO		[ 0.6933636 10.475021 ]	DMSO	[ 0.6933636 10.475021 ]	DMSO
[ 8.319749 12.1136675]	DMSO	[ 8.319749 12.1136675]	DMSO		[-0.14036924 7.284027 ]	DMSO	[-0.14036924 7.284027 ]	DMSO
[-1.0945364 11.293681 ]	DMSO	[-1.0945364 11.293681 ]	DMSO		[ 0.13118614 11.032456 ]	DMSO	[ 0.13118614 11.032456 ]	DMSO
[-1.495299 11.312799]	DMSO	[-1.495299 11.312799]	DMSO		[ 0.12278084 11.634161 ]	DMSO	[ 0.12278084 11.634161 ]	DMSO
[1.2617683 5.4485025]	DMSO	[1.2617683 5.4485025]	DMSO		[-1.0120835 11.651196 ]	DMSO	[-1.0120835 11.651196 ]	DMSO
[1.426166 8.575726]	DMSO	[1.426166 8.575726]	DMSO		[-0.82144123 8.424254 ]	DMSO	[-0.82144123 8.424254 ]	DMSO
[-0.9459354 11.428557 ]	DMSO	[-0.9459354 11.428557 ]	DMSO		[-0.0894478 7.4823704]	DMSO	[-0.0894478 7.4823704]	DMSO
[-1.345879 11.519205]	DMSO	[-1.345879 11.519205]	DMSO		[-1.4581499 11.268122 ]	DMSO	[-1.4581499 11.268122 ]	DMSO
[-1.5211856 11.292938 ]	DMSO	[-1.5211856 11.292938 ]	DMSO		[-0.22207475 8.486145 ]	DMSO	[-0.22207475 8.486145 ]	DMSO
[ 0.05071814 12.0274515 ]	DMSO	[ 0.05071814 12.0274515 ]	DMSO		[ 8.926831 14.076944]	DMSO	[ 8.926831 14.076944]	DMSO
[-0.21461819 7.830456 ]	DMSO	[-0.21461819 7.830456 ]	DMSO		[-1.4228286 11.196765 ]	DMSO	[-1.4228286 11.196765 ]	DMSO
[-0.1872428 7.8691864]	DMSO	[-0.1872428 7.8691864]	DMSO		[-1.4396089 11.176797 ]	DMSO	[-1.4396089 11.176797 ]	DMSO
[-0.39072204 11.863512 ]	DMSO	[-0.39072204 11.863512 ]	DMSO		[-1.0291944 11.283883 ]	DMSO	[-1.0291944 11.283883 ]	DMSO
[-0.9075323 8.602953 ]	DMSO	[-0.9075323 8.602953 ]	DMSO		[-0.8779957 9.905944 ]	DMSO	[-0.8779957 9.905944 ]	DMSO
[ 1.4117957 12.943731 ]	DMSO	[ 1.4117957 12.943731 ]	DMSO		[-1.2292289 11.326032 ]	DMSO	[-1.2292289 11.326032 ]	DMSO
[-0.36932537 11.564018 ]	DMSO	[-0.36932537 11.564018 ]	DMSO		[-1.4225421 11.16568 ]	DMSO	[-1.4225421 11.16568 ]	DMSO
[0.18574797 9.298164 ]	DMSO	[0.18574797 9.298164 ]	DMSO		[-1.0585037 8.828664 ]	DMSO	[-1.0585037 8.828664 ]	DMSO
[-1.3405669 11.527642 ]	DMSO	[-1.3405669 11.527642 ]	DMSO		[ 8.349003 12.032651]	DMSO	[ 8.349003 12.032651]	DMSO
[ 0.30072513 10.498086 ]	DMSO	[ 0.30072513 10.498086 ]	DMSO		[-1.2794527 11.4553795]	DMSO	[-1.2794527 11.4553795]	DMSO
[-1.24938 11.481916]	DMSO	[-1.24938 11.481916]	DMSO		[ 0.07463773 11.629595 ]	DMSO	[ 0.07463773 11.629595 ]	DMSO
[-1.3351758 11.166883 ]	DMSO	[-1.3351758 11.166883 ]	DMSO		[-0.77912706 10.190066 ]	DMSO	[-0.77912706 10.190066 ]	DMSO
[ 8.362075 11.969628]	DMSO	[ 8.362075 11.969628]	DMSO		[ 0.12788941 11.936793 ]	DMSO	[ 0.12788941 11.936793 ]	DMSO
[ 8.347869 12.099261]	DMSO	[ 8.347869 12.099261]	DMSO		[-0.20253149 11.024261 ]	DMSO	[-0.20253149 11.024261 ]	DMSO
[-1.6824018 10.115907 ]	DMSO	[-1.6824018 10.115907 ]	DMSO		[-1.5129309 11.250541 ]	DMSO	[-1.5129309 11.250541 ]	DMSO
[-1.2011235 11.212491 ]	DMSO	[-1.2011235 11.212491 ]	DMSO		[-1.3242358 11.49818 ]	DMSO	[-1.3242358 11.49818 ]	DMSO
[-1.3506621 11.1379385]	DMSO	[-1.3506621 11.1379385]	DMSO		[-1.2074308 11.366464 ]	DMSO	[-1.2074308 11.366464 ]	DMSO
[ 2.5540638 10.516374 ]	DMSO	[ 2.5540638 10.516374 ]	DMSO		[-0.5935885 8.38361 ]	DMSO	[-0.5935885 8.38361 ]	DMSO
[ 0.6727767 11.017887 ]	DMSO	[ 0.6727767 11.017887 ]	DMSO		[0.3060753 8.902528 ]	DMSO	[0.3060753 8.902528 ]	DMSO
[-0.23124404 9.63255 ]	DMSO	[-0.23124404 9.63255 ]	DMSO		[ 8.718431 12.428059]	DMSO	[ 8.718431 12.428059]	DMSO
[6.4438596 6.7192454]	DMSO	[6.4438596 6.7192454]	DMSO		[-0.6154024 8.374689 ]	DMSO	[-0.6154024 8.374689 ]	DMSO
[ 0.31061327 11.547328 ]	DMSO	[ 0.31061327 11.547328 ]	DMSO		[-0.98952574 8.774129 ]	DMSO	[-0.98952574 8.774129 ]	DMSO
[-0.8319133 11.739353 ]	DMSO	[-0.8319133 11.739353 ]	DMSO		[-1.0508862 11.282379 ]	DMSO	[-1.0508862 11.282379 ]	DMSO
[ 0.464447 10.874618]	DMSO	[ 0.464447 10.874618]	DMSO		[-0.52504796 11.177863 ]	DMSO	[-0.52504796 11.177863 ]	DMSO
[-1.0217375 8.812545 ]	DMSO	[-1.0217375 8.812545 ]	DMSO		[-0.9161167 9.9122305]	DMSO	[-0.9161167 9.9122305]	DMSO
[ 1.4780372 11.506134 ]	DMSO	[ 1.4780372 11.506134 ]	DMSO		[ 2.3411648 10.3188 ]	DMSO	[ 2.3411648 10.3188 ]	DMSO
[-0.9988827 9.549405 ]	DMSO	[-0.9988827 9.549405 ]	DMSO		[-1.3102316 11.385845 ]	DMSO	[-1.3102316 11.385845 ]	DMSO
[-1.4235916 11.253224 ]	DMSO	[-1.4235916 11.253224 ]	DMSO		[-0.40974292 11.213664 ]	DMSO	[-0.40974292 11.213664 ]	DMSO
[ 0.0354735 11.446325 ]	DMSO	[ 0.0354735 11.446325 ]	DMSO		[-1.9560254e-03 7.9528198e+00]	DMSO	[-1.9560254e-03 7.9528198e+00]	DMSO
[-1.0604396 11.422442 ]	DMSO	[-1.0604396 11.422442 ]	DMSO		[0.5734468 6.182153 ]	DMSO	[0.5734468 6.182153 ]	DMSO
[-1.2977843 9.398893 ]	DMSO	[-1.2977843 9.398893 ]	DMSO		[-0.42500967 10.599453 ]	DMSO	[-0.42500967 10.599453 ]	DMSO
[ 0.06249271 11.481039 ]	DMSO	[ 0.06249271 11.481039 ]	DMSO		[ 0.52743584 10.6757345 ]	DMSO	[ 0.52743584 10.6757345 ]	DMSO
[1.116432 6.4818783]	DMSO	[1.116432 6.4818783]	DMSO		[-1.1370914 11.614018 ]	DMSO	[-1.1370914 11.614018 ]	DMSO
[-0.5741159 11.281397 ]	DMSO	[-0.5741159 11.281397 ]	DMSO		[0.10879795 8.205292 ]	DMSO	[0.10879795 8.205292 ]	DMSO
[-1.3323315 11.118331 ]	DMSO	[-1.3323315 11.118331 ]	DMSO		[0.06063081 7.4019704 ]	DMSO	[0.06063081 7.4019704 ]	DMSO
[-0.24214749 10.735942 ]	DMSO	[-0.24214749 10.735942 ]	DMSO		[0.03149793 8.900098 ]	DMSO	[0.03149793 8.900098 ]	DMSO
[-0.81576514 11.231556 ]	DMSO	[-0.81576514 11.231556 ]	DMSO		[ 8.16073 11.964782]	DMSO	[ 8.16073 11.964782]	DMSO
[-0.00796438 7.7494884 ]	DMSO	[-0.00796438 7.7494884 ]	DMSO		[0.8250022 7.560304 ]	DMSO	[0.8250022 7.560304 ]	DMSO
[-0.12938254 9.662702 ]	DMSO	[-0.12938254 9.662702 ]	DMSO		[-0.1853079 12.035959 ]	DMSO	[-0.1853079 12.035959 ]	DMSO
[10.3467245 9.388522 ]	DMSO	[10.3467245 9.388522 ]	DMSO		[ 0.73685247 11.02581 ]	DMSO	[ 0.73685247 11.02581 ]	DMSO
[-0.6888962 11.572933 ]	DMSO	[-0.6888962 11.572933 ]	DMSO		[-0.78587115 9.713151 ]	DMSO	[-0.78587115 9.713151 ]	DMSO
[-0.79563636 8.727483 ]	DMSO	[-0.79563636 8.727483 ]	DMSO		[ 6.5216684 12.122826 ]	DMSO	[ 6.5216684 12.122826 ]	DMSO
[-0.79443896 8.85139 ]	DMSO	[-0.79443896 8.85139 ]	DMSO		[-0.6151555 11.642055 ]	DMSO	[-0.6151555 11.642055 ]	DMSO
[ 0.6775554 11.137893 ]	DMSO	[ 0.6775554 11.137893 ]	DMSO		[ 0.13467956 11.944143 ]	DMSO	[ 0.13467956 11.944143 ]	DMSO
[ 0.6933636 10.475021 ]	DMSO	[ 0.6933636 10.475021 ]	DMSO		[ 1.6586598 11.8613 ]	DMSO	[ 1.6586598 11.8613 ]	DMSO
[-0.14036924 7.284027 ]	DMSO	[-0.14036924 7.284027 ]	DMSO		[ 1.2341474 11.620788 ]	DMSO	[ 1.2341474 11.620788 ]	DMSO
[ 0.13118614 11.032456 ]	DMSO	[ 0.13118614 11.032456 ]	DMSO		[ 9.90698 11.793285]	DMSO	[ 9.90698 11.793285]	DMSO
[ 0.12278084 11.634161 ]	DMSO	[ 0.12278084 11.634161 ]	DMSO		[6.8891053 9.909247 ]	DMSO	[6.8891053 9.909247 ]	DMSO
[-1.0120835 11.651196 ]	DMSO	[-1.0120835 11.651196 ]	DMSO		[-0.85556006 11.066041 ]	DMSO	[-0.85556006 11.066041 ]	DMSO
[-0.82144123 8.424254 ]	DMSO	[-0.82144123 8.424254 ]	DMSO		[-0.9742321 11.498591 ]	DMSO	[-0.9742321 11.498591 ]	DMSO
[-0.0894478 7.4823704]	DMSO	[-0.0894478 7.4823704]	DMSO		[ 1.9500494 11.066429 ]	DMSO	[ 1.9500494 11.066429 ]	DMSO
[-1.4581499 11.268122 ]	DMSO	[-1.4581499 11.268122 ]	DMSO		[-1.3957607 11.199376 ]	DMSO	[-1.3957607 11.199376 ]	DMSO
[-0.22207475 8.486145 ]	DMSO	[-0.22207475 8.486145 ]	DMSO		[-0.9149273 8.597676 ]	DMSO	[-0.9149273 8.597676 ]	DMSO
[ 8.926831 14.076944]	DMSO	[ 8.926831 14.076944]	DMSO		[ 1.4994813 11.471102 ]	DMSO	[ 1.4994813 11.471102 ]	DMSO
[-1.4228286 11.196765 ]	DMSO	[-1.4228286 11.196765 ]	DMSO		[ 2.0540626 11.470611 ]	DMSO	[ 2.0540626 11.470611 ]	DMSO
[-1.4396089 11.176797 ]	DMSO	[-1.4396089 11.176797 ]	DMSO		[0.07539719 9.640408 ]	DMSO	[0.07539719 9.640408 ]	DMSO
[-1.0291944 11.283883 ]	DMSO	[-1.0291944 11.283883 ]	DMSO		[-0.83977526 11.61042 ]	DMSO	[-0.83977526 11.61042 ]	DMSO
[-0.8779957 9.905944 ]	DMSO	[-0.8779957 9.905944 ]	DMSO		[ 0.24260165 11.6080675 ]	DMSO	[ 0.24260165 11.6080675 ]	DMSO
[-1.2292289 11.326032 ]	DMSO	[-1.2292289 11.326032 ]	DMSO		[-0.2244111 8.644483 ]	DMSO	[-0.2244111 8.644483 ]	DMSO
[-1.4225421 11.16568 ]	DMSO	[-1.4225421 11.16568 ]	DMSO		[-0.90481037 11.613354 ]	DMSO	[-0.90481037 11.613354 ]	DMSO
[-1.0585037 8.828664 ]	DMSO	[-1.0585037 8.828664 ]	DMSO		[ 6.808746 12.227347]	DMSO	[ 6.808746 12.227347]	DMSO
[ 8.349003 12.032651]	DMSO	[ 8.349003 12.032651]	DMSO		[-0.8180174 11.3329935]	DMSO	[-0.8180174 11.3329935]	DMSO
[-1.2794527 11.4553795]	DMSO	[-1.2794527 11.4553795]	DMSO		[ 0.3574325 11.608591 ]	DMSO	[ 0.3574325 11.608591 ]	DMSO
[ 0.07463773 11.629595 ]	DMSO	[ 0.07463773 11.629595 ]	DMSO		[0.34224874 7.028291 ]	DMSO	[0.34224874 7.028291 ]	DMSO
[-0.77912706 10.190066 ]	DMSO	[-0.77912706 10.190066 ]	DMSO		[2.1832097 9.865269 ]	DMSO	[2.1832097 9.865269 ]	DMSO
[ 0.12788941 11.936793 ]	DMSO	[ 0.12788941 11.936793 ]	DMSO		[ 1.467681 12.963008]	DMSO	[ 1.467681 12.963008]	DMSO
[-0.20253149 11.024261 ]	DMSO	[-0.20253149 11.024261 ]	DMSO		[-0.29781663 9.435514 ]	DMSO	[-0.29781663 9.435514 ]	DMSO
[-1.5129309 11.250541 ]	DMSO	[-1.5129309 11.250541 ]	DMSO		[-0.17045256 11.400097 ]	DMSO	[-0.17045256 11.400097 ]	DMSO
[-1.3242358 11.49818 ]	DMSO	[-1.3242358 11.49818 ]	DMSO		[ 1.0311623 11.20512 ]	DMSO	[ 1.0311623 11.20512 ]	DMSO
[-1.2074308 11.366464 ]	DMSO	[-1.2074308 11.366464 ]	DMSO		[-0.15962201 8.725017 ]	DMSO	[-0.15962201 8.725017 ]	DMSO
[-0.5935885 8.38361 ]	DMSO	[-0.5935885 8.38361 ]	DMSO		[ 0.02894483 12.013082 ]	DMSO	[ 0.02894483 12.013082 ]	DMSO
[0.3060753 8.902528 ]	DMSO	[0.3060753 8.902528 ]	DMSO		[ 1.7566087 10.05149 ]	DMSO	[ 1.7566087 10.05149 ]	DMSO
[ 8.718431 12.428059]	DMSO	[ 8.718431 12.428059]	DMSO		[ 0.70803064 11.008967 ]	DMSO	[ 0.70803064 11.008967 ]	DMSO
[-0.6154024 8.374689 ]	DMSO	[-0.6154024 8.374689 ]	DMSO		[ 1.2517147 10.9273815]	DMSO	[ 1.2517147 10.9273815]	DMSO
[-0.98952574 8.774129 ]	DMSO	[-0.98952574 8.774129 ]	DMSO		[-0.9184087 9.984295 ]	DMSO	[-0.9184087 9.984295 ]	DMSO
[-1.0508862 11.282379 ]	DMSO	[-1.0508862 11.282379 ]	DMSO		[ 8.219421 12.177513]	DMSO	[ 8.219421 12.177513]	DMSO
[-0.52504796 11.177863 ]	DMSO	[-0.52504796 11.177863 ]	DMSO		[-0.6936217 11.3311 ]	DMSO	[-0.6936217 11.3311 ]	DMSO
[-0.9161167 9.9122305]	DMSO	[-0.9161167 9.9122305]	DMSO		[-0.4476078 11.576961 ]	DMSO	[-0.4476078 11.576961 ]	DMSO
[ 2.3411648 10.3188 ]	DMSO	[ 2.3411648 10.3188 ]	DMSO		[-0.5661878 11.310283 ]	DMSO	[-0.5661878 11.310283 ]	DMSO
[-1.3102316 11.385845 ]	DMSO	[-1.3102316 11.385845 ]	DMSO		[-0.58200663 11.556563 ]	DMSO	[-0.58200663 11.556563 ]	DMSO
[-0.40974292 11.213664 ]	DMSO	[-0.40974292 11.213664 ]	DMSO		[-0.01267667 9.656593 ]	DMSO	[-0.01267667 9.656593 ]	DMSO
[-1.9560254e-03 7.9528198e+00]	DMSO	[-1.9560254e-03 7.9528198e+00]	DMSO		[ 0.4841625 10.471356 ]	DMSO	[ 0.4841625 10.471356 ]	DMSO
[0.5734468 6.182153 ]	DMSO	[0.5734468 6.182153 ]	DMSO		[-0.19128111 7.35642 ]	DMSO	[-0.19128111 7.35642 ]	DMSO
[-0.42500967 10.599453 ]	DMSO	[-0.42500967 10.599453 ]	DMSO		[0.3409575 6.9095073]	DMSO	[0.3409575 6.9095073]	DMSO
[ 0.52743584 10.6757345 ]	DMSO	[ 0.52743584 10.6757345 ]	DMSO		[ 0.04022686 11.411861 ]	DMSO	[ 0.04022686 11.411861 ]	DMSO
[-1.1370914 11.614018 ]	DMSO	[-1.1370914 11.614018 ]	DMSO		[-0.59893864 11.5513315 ]	DMSO	[-0.59893864 11.5513315 ]	DMSO
[0.10879795 8.205292 ]	DMSO	[0.10879795 8.205292 ]	DMSO		[ 0.79369396 10.26914 ]	DMSO	[ 0.79369396 10.26914 ]	DMSO
[0.06063081 7.4019704 ]	DMSO	[0.06063081 7.4019704 ]	DMSO		[ 1.5254756 12.942868 ]	DMSO	[ 1.5254756 12.942868 ]	DMSO
[0.03149793 8.900098 ]	DMSO	[0.03149793 8.900098 ]	DMSO		[-1.1992596 11.385771 ]	DMSO	[-1.1992596 11.385771 ]	DMSO
[ 8.16073 11.964782]	DMSO	[ 8.16073 11.964782]	DMSO		[2.5250604 5.8094015]	DMSO	[2.5250604 5.8094015]	DMSO
[0.8250022 7.560304 ]	DMSO	[0.8250022 7.560304 ]	DMSO		[-0.5808744 11.366038 ]	DMSO	[-0.5808744 11.366038 ]	DMSO
[-0.1853079 12.035959 ]	DMSO	[-0.1853079 12.035959 ]	DMSO		[ 0.2989424 11.268404 ]	DMSO	[ 0.2989424 11.268404 ]	DMSO
[ 0.73685247 11.02581 ]	DMSO	[ 0.73685247 11.02581 ]	DMSO		[-1.5002967 11.249405 ]	DMSO	[-1.5002967 11.249405 ]	DMSO
[-0.78587115 9.713151 ]	DMSO	[-0.78587115 9.713151 ]	DMSO		[-1.2560021 11.300885 ]	DMSO	[-1.2560021 11.300885 ]	DMSO
[ 6.5216684 12.122826 ]	DMSO	[ 6.5216684 12.122826 ]	DMSO		[ 0.0753911 11.3980875]	DMSO	[ 0.0753911 11.3980875]	DMSO
[-0.6151555 11.642055 ]	DMSO	[-0.6151555 11.642055 ]	DMSO		[-0.7068647 8.504471 ]	DMSO	[-0.7068647 8.504471 ]	DMSO
[ 0.13467956 11.944143 ]	DMSO	[ 0.13467956 11.944143 ]	DMSO		[-0.29167384 8.6332245 ]	DMSO	[-0.29167384 8.6332245 ]	DMSO
[ 1.6586598 11.8613 ]	DMSO	[ 1.6586598 11.8613 ]	DMSO		[-0.77032137 11.196225 ]	DMSO	[-0.77032137 11.196225 ]	DMSO
[ 1.2341474 11.620788 ]	DMSO	[ 1.2341474 11.620788 ]	DMSO		[9.833529 8.351568]	DMSO	[9.833529 8.351568]	DMSO
[ 9.90698 11.793285]	DMSO	[ 9.90698 11.793285]	DMSO		[0.39397365 7.85924 ]	DMSO	[0.39397365 7.85924 ]	DMSO
[6.8891053 9.909247 ]	DMSO	[6.8891053 9.909247 ]	DMSO		[10.577988 11.315448]	DMSO	[10.577988 11.315448]	DMSO
[-0.85556006 11.066041 ]	DMSO	[-0.85556006 11.066041 ]	DMSO		[-1.520389 11.170295]	DMSO	[-1.520389 11.170295]	DMSO
[-0.9742321 11.498591 ]	DMSO	[-0.9742321 11.498591 ]	DMSO		[-1.3301004 11.100304 ]	DMSO	[-1.3301004 11.100304 ]	DMSO
[ 1.9500494 11.066429 ]	DMSO	[ 1.9500494 11.066429 ]	DMSO		[-0.19693716 7.370872 ]	DMSO	[-0.19693716 7.370872 ]	DMSO
[-1.3957607 11.199376 ]	DMSO	[-1.3957607 11.199376 ]	DMSO		[-1.3225837 11.422419 ]	DMSO	[-1.3225837 11.422419 ]	DMSO
[-0.9149273 8.597676 ]	DMSO	[-0.9149273 8.597676 ]	DMSO		[0.09586162 8.075986 ]	DMSO	[0.09586162 8.075986 ]	DMSO
[ 1.4994813 11.471102 ]	DMSO	[ 1.4994813 11.471102 ]	DMSO		[ 2.1339965 13.571237 ]	DMSO	[ 2.1339965 13.571237 ]	DMSO
[ 2.0540626 11.470611 ]	DMSO	[ 2.0540626 11.470611 ]	DMSO		[-1.119067 11.234887]	DMSO	[-1.119067 11.234887]	DMSO
[0.07539719 9.640408 ]	DMSO	[0.07539719 9.640408 ]	DMSO		[-0.19834998 11.9806595 ]	DMSO	[-0.19834998 11.9806595 ]	DMSO
[-0.83977526 11.61042 ]	DMSO	[-0.83977526 11.61042 ]	DMSO		[-1.5144093 11.257951 ]	DMSO	[-1.5144093 11.257951 ]	DMSO
[ 0.24260165 11.6080675 ]	DMSO	[ 0.24260165 11.6080675 ]	DMSO		[-1.1949142 11.211688 ]	DMSO	[-1.1949142 11.211688 ]	DMSO
[-0.2244111 8.644483 ]	DMSO	[-0.2244111 8.644483 ]	DMSO		[-1.4153454 11.161993 ]	DMSO	[-1.4153454 11.161993 ]	DMSO
[-0.90481037 11.613354 ]	DMSO	[-0.90481037 11.613354 ]	DMSO		[ 7.228053 12.693088]	DMSO	[ 7.228053 12.693088]	DMSO
[ 6.808746 12.227347]	DMSO	[ 6.808746 12.227347]	DMSO		[-0.05778569 7.9942865 ]	DMSO	[-0.05778569 7.9942865 ]	DMSO
[-0.8180174 11.3329935]	DMSO	[-0.8180174 11.3329935]	DMSO		[-0.07956086 7.4066644 ]	DMSO	[-0.07956086 7.4066644 ]	DMSO
[ 0.3574325 11.608591 ]	DMSO	[ 0.3574325 11.608591 ]	DMSO		[-0.97787714 10.266544 ]	DMSO	[-0.97787714 10.266544 ]	DMSO
[0.34224874 7.028291 ]	DMSO	[0.34224874 7.028291 ]	DMSO		[-0.9068407 11.44377 ]	DMSO	[-0.9068407 11.44377 ]	DMSO
[2.1832097 9.865269 ]	DMSO	[2.1832097 9.865269 ]	DMSO		[0.51505923 8.322595 ]	DMSO	[0.51505923 8.322595 ]	DMSO
[ 1.467681 12.963008]	DMSO	[ 1.467681 12.963008]	DMSO		[-1.0148498 8.755917 ]	DMSO	[-1.0148498 8.755917 ]	DMSO
[-0.29781663 9.435514 ]	DMSO	[-0.29781663 9.435514 ]	DMSO		[-6.0235485e-03 1.2045846e+01]	DMSO	[-6.0235485e-03 1.2045846e+01]	DMSO
[-0.17045256 11.400097 ]	DMSO	[-0.17045256 11.400097 ]	DMSO		[0.32650882 8.660855 ]	DMSO	[0.32650882 8.660855 ]	DMSO
[ 1.0311623 11.20512 ]	DMSO	[ 1.0311623 11.20512 ]	DMSO		[9.426371 9.429911]	DMSO	[9.426371 9.429911]	DMSO
[-0.15962201 8.725017 ]	DMSO	[-0.15962201 8.725017 ]	DMSO		[-0.01884734 11.373428 ]	DMSO	[-0.01884734 11.373428 ]	DMSO
[ 0.02894483 12.013082 ]	DMSO	[ 0.02894483 12.013082 ]	DMSO		[-1.4631838 11.164396 ]	DMSO	[-1.4631838 11.164396 ]	DMSO
[ 1.7566087 10.05149 ]	DMSO	[ 1.7566087 10.05149 ]	DMSO		[-0.17679633 7.3307667 ]	DMSO	[-0.17679633 7.3307667 ]	DMSO
[ 0.70803064 11.008967 ]	DMSO	[ 0.70803064 11.008967 ]	DMSO		[-0.15728939 11.427929 ]	DMSO	[-0.15728939 11.427929 ]	DMSO
[ 1.2517147 10.9273815]	DMSO	[ 1.2517147 10.9273815]	DMSO		[ 0.07921645 11.421367 ]	DMSO	[ 0.07921645 11.421367 ]	DMSO
[-0.9184087 9.984295 ]	DMSO	[-0.9184087 9.984295 ]	DMSO		[-1.1228652 11.129122 ]	DMSO	[-1.1228652 11.129122 ]	DMSO
[ 8.219421 12.177513]	DMSO	[ 8.219421 12.177513]	DMSO		[-0.07086538 11.158753 ]	DMSO	[-0.07086538 11.158753 ]	DMSO
[-0.6936217 11.3311 ]	DMSO	[-0.6936217 11.3311 ]	DMSO		[-0.3453477 11.522553 ]	DMSO	[-0.3453477 11.522553 ]	DMSO
[-0.4476078 11.576961 ]	DMSO	[-0.4476078 11.576961 ]	DMSO		[-0.23622617 11.972443 ]	DMSO	[-0.23622617 11.972443 ]	DMSO
[-0.5661878 11.310283 ]	DMSO	[-0.5661878 11.310283 ]	DMSO		[-1.5109862 11.202454 ]	DMSO	[-1.5109862 11.202454 ]	DMSO
[-0.58200663 11.556563 ]	DMSO	[-0.58200663 11.556563 ]	DMSO		[-1.2712876 11.267253 ]	DMSO	[-1.2712876 11.267253 ]	DMSO
[-0.01267667 9.656593 ]	DMSO	[-0.01267667 9.656593 ]	DMSO		[-1.042633 11.437652]	DMSO	[-1.042633 11.437652]	DMSO
[ 0.4841625 10.471356 ]	DMSO	[ 0.4841625 10.471356 ]	DMSO		[ 1.4265366 10.748456 ]	DMSO	[ 1.4265366 10.748456 ]	DMSO
[-0.19128111 7.35642 ]	DMSO	[-0.19128111 7.35642 ]	DMSO		[-0.1037874 10.98194 ]	DMSO	[-0.1037874 10.98194 ]	DMSO
[0.3409575 6.9095073]	DMSO	[0.3409575 6.9095073]	DMSO		[ 0.07426071 11.949395 ]	DMSO	[ 0.07426071 11.949395 ]	DMSO
[ 0.04022686 11.411861 ]	DMSO	[ 0.04022686 11.411861 ]	DMSO		[-0.9248489 9.56769 ]	DMSO	[-0.9248489 9.56769 ]	DMSO
[-0.59893864 11.5513315 ]	DMSO	[-0.59893864 11.5513315 ]	DMSO		[-0.7435313 8.647533 ]	DMSO	[-0.7435313 8.647533 ]	DMSO
[ 0.79369396 10.26914 ]	DMSO	[ 0.79369396 10.26914 ]	DMSO		[ 0.3779028 11.561132 ]	DMSO	[ 0.3779028 11.561132 ]	DMSO
[ 1.5254756 12.942868 ]	DMSO	[ 1.5254756 12.942868 ]	DMSO		[-0.48337525 8.519845 ]	DMSO	[-0.48337525 8.519845 ]	DMSO
[-1.1992596 11.385771 ]	DMSO	[-1.1992596 11.385771 ]	DMSO		[-1.3581012 11.485004 ]	DMSO	[-1.3581012 11.485004 ]	DMSO
[2.5250604 5.8094015]	DMSO	[2.5250604 5.8094015]	DMSO		[-0.05031325 9.385969 ]	DMSO	[-0.05031325 9.385969 ]	DMSO
[-0.5808744 11.366038 ]	DMSO	[-0.5808744 11.366038 ]	DMSO		[-0.6537782 10.179678 ]	DMSO	[-0.6537782 10.179678 ]	DMSO
[ 0.2989424 11.268404 ]	DMSO	[ 0.2989424 11.268404 ]	DMSO		[-0.19628935 7.941429 ]	DMSO	[-0.19628935 7.941429 ]	DMSO
[-1.5002967 11.249405 ]	DMSO	[-1.5002967 11.249405 ]	DMSO		[-1.3405626 11.145087 ]	DMSO	[-1.3405626 11.145087 ]	DMSO
[-1.2560021 11.300885 ]	DMSO	[-1.2560021 11.300885 ]	DMSO		[-0.17751074 7.7728014 ]	DMSO	[-0.17751074 7.7728014 ]	DMSO
[ 0.0753911 11.3980875]	DMSO	[ 0.0753911 11.3980875]	DMSO		[ 7.570755 12.4024 ]	DMSO	[ 7.570755 12.4024 ]	DMSO
[-0.7068647 8.504471 ]	DMSO	[-0.7068647 8.504471 ]	DMSO		[-0.939614 8.758776]	DMSO	[-0.939614 8.758776]	DMSO
[-0.29167384 8.6332245 ]	DMSO	[-0.29167384 8.6332245 ]	DMSO		[-1.0441435e-02 1.1243573e+01]	DMSO	[-1.0441435e-02 1.1243573e+01]	DMSO
[-0.77032137 11.196225 ]	DMSO	[-0.77032137 11.196225 ]	DMSO		[-1.2852304 11.368051 ]	DMSO	[-1.2852304 11.368051 ]	DMSO
[9.833529 8.351568]	DMSO	[9.833529 8.351568]	DMSO		[ 0.40349767 10.655558 ]	DMSO	[ 0.40349767 10.655558 ]	DMSO
[0.39397365 7.85924 ]	DMSO	[0.39397365 7.85924 ]	DMSO		[-0.806876 10.209272]	DMSO	[-0.806876 10.209272]	DMSO
[10.577988 11.315448]	DMSO	[10.577988 11.315448]	DMSO		[ 9.879103 10.05566 ]	DMSO	[ 9.879103 10.05566 ]	DMSO
[-1.520389 11.170295]	DMSO	[-1.520389 11.170295]	DMSO		[ 0.80396175 10.6260805 ]	DMSO	[ 0.80396175 10.6260805 ]	DMSO
[-1.3301004 11.100304 ]	DMSO	[-1.3301004 11.100304 ]	DMSO		[-0.7664915 11.600201 ]	DMSO	[-0.7664915 11.600201 ]	DMSO
[-0.19693716 7.370872 ]	DMSO	[-0.19693716 7.370872 ]	DMSO		[-0.82561713 11.605622 ]	DMSO	[-0.82561713 11.605622 ]	DMSO
[-1.3225837 11.422419 ]	DMSO	[-1.3225837 11.422419 ]	DMSO		[ 2.750722 12.568972]	DMSO	[ 2.750722 12.568972]	DMSO
[0.09586162 8.075986 ]	DMSO	[0.09586162 8.075986 ]	DMSO		[-0.6673662 8.297962 ]	DMSO	[-0.6673662 8.297962 ]	DMSO
[ 2.1339965 13.571237 ]	DMSO	[ 2.1339965 13.571237 ]	DMSO		[-0.65093946 8.461114 ]	DMSO	[-0.65093946 8.461114 ]	DMSO
[-1.119067 11.234887]	DMSO	[-1.119067 11.234887]	DMSO		[ 1.2407798 10.510955 ]	DMSO	[ 1.2407798 10.510955 ]	DMSO
[-0.19834998 11.9806595 ]	DMSO	[-0.19834998 11.9806595 ]	DMSO		[-0.47764245 11.123995 ]	DMSO	[-0.47764245 11.123995 ]	DMSO
[-1.5144093 11.257951 ]	DMSO	[-1.5144093 11.257951 ]	DMSO		[-0.41089967 11.591576 ]	DMSO	[-0.41089967 11.591576 ]	DMSO
[-1.1949142 11.211688 ]	DMSO	[-1.1949142 11.211688 ]	DMSO		[-0.59725726 9.3423605 ]	DMSO	[-0.59725726 9.3423605 ]	DMSO
[-1.4153454 11.161993 ]	DMSO	[-1.4153454 11.161993 ]	DMSO		[ 0.2479408 11.638013 ]	DMSO	[ 0.2479408 11.638013 ]	DMSO
[ 7.228053 12.693088]	DMSO	[ 7.228053 12.693088]	DMSO		[1.0112673 6.077446 ]	DMSO	[1.0112673 6.077446 ]	DMSO
[-0.05778569 7.9942865 ]	DMSO	[-0.05778569 7.9942865 ]	DMSO		[0.5602887 6.300722 ]	DMSO	[0.5602887 6.300722 ]	DMSO
[-0.07956086 7.4066644 ]	DMSO	[-0.07956086 7.4066644 ]	DMSO		[-0.71933115 9.105238 ]	DMSO	[-0.71933115 9.105238 ]	DMSO
[-0.97787714 10.266544 ]	DMSO	[-0.97787714 10.266544 ]	DMSO		[ 0.57569844 11.336967 ]	DMSO	[ 0.57569844 11.336967 ]	DMSO
[-0.9068407 11.44377 ]	DMSO	[-0.9068407 11.44377 ]	DMSO		[-0.36599886 10.4878235 ]	DMSO	[-0.36599886 10.4878235 ]	DMSO
[0.51505923 8.322595 ]	DMSO	[0.51505923 8.322595 ]	DMSO		[0.4530744 6.975146 ]	DMSO	[0.4530744 6.975146 ]	DMSO
[-1.0148498 8.755917 ]	DMSO	[-1.0148498 8.755917 ]	DMSO		[ 0.08788182 11.918394 ]	DMSO	[ 0.08788182 11.918394 ]	DMSO
[-6.0235485e-03 1.2045846e+01]	DMSO	[-6.0235485e-03 1.2045846e+01]	DMSO		[-1.2220562 11.229241 ]	DMSO	[-1.2220562 11.229241 ]	DMSO
[0.32650882 8.660855 ]	DMSO	[0.32650882 8.660855 ]	DMSO		[-0.85838544 11.584084 ]	DMSO	[-0.85838544 11.584084 ]	DMSO
[9.426371 9.429911]	DMSO	[9.426371 9.429911]	DMSO		[-0.9917723 11.289786 ]	DMSO	[-0.9917723 11.289786 ]	DMSO
[-0.01884734 11.373428 ]	DMSO	[-0.01884734 11.373428 ]	DMSO		[ 0.31041268 10.214968 ]	DMSO	[ 0.31041268 10.214968 ]	DMSO
[-1.4631838 11.164396 ]	DMSO	[-1.4631838 11.164396 ]	DMSO		[-1.4892433 11.203396 ]	DMSO	[-1.4892433 11.203396 ]	DMSO
[-0.17679633 7.3307667 ]	DMSO	[-0.17679633 7.3307667 ]	DMSO		[ 0.58082736 10.473213 ]	DMSO	[ 0.58082736 10.473213 ]	DMSO
[-0.15728939 11.427929 ]	DMSO	[-0.15728939 11.427929 ]	DMSO		[10.058624 9.218047]	DMSO	[10.058624 9.218047]	DMSO
[ 0.07921645 11.421367 ]	DMSO	[ 0.07921645 11.421367 ]	DMSO		[-0.21270359 7.3957205 ]	DMSO	[-0.21270359 7.3957205 ]	DMSO
[-1.1228652 11.129122 ]	DMSO	[-1.1228652 11.129122 ]	DMSO		[-0.9039111 11.466693 ]	DMSO	[-0.9039111 11.466693 ]	DMSO
[-0.07086538 11.158753 ]	DMSO	[-0.07086538 11.158753 ]	DMSO		[0.2849762 6.915782 ]	DMSO	[0.2849762 6.915782 ]	DMSO
[-0.3453477 11.522553 ]	DMSO	[-0.3453477 11.522553 ]	DMSO		[-0.96041167 11.229108 ]	DMSO	[-0.96041167 11.229108 ]	DMSO
[-0.23622617 11.972443 ]	DMSO	[-0.23622617 11.972443 ]	DMSO		[5.92252 6.227349]	DMSO	[5.92252 6.227349]	DMSO
[-1.5109862 11.202454 ]	DMSO	[-1.5109862 11.202454 ]	DMSO		[-0.94231814 8.649195 ]	DMSO	[-0.94231814 8.649195 ]	DMSO
[-1.2712876 11.267253 ]	DMSO	[-1.2712876 11.267253 ]	DMSO		[4.5501313 8.136568 ]	DMSO	[4.5501313 8.136568 ]	DMSO
[-1.042633 11.437652]	DMSO	[-1.042633 11.437652]	DMSO		[ 0.07276725 10.682561 ]	DMSO	[ 0.07276725 10.682561 ]	DMSO
[ 1.4265366 10.748456 ]	DMSO	[ 1.4265366 10.748456 ]	DMSO		[-1.2394043 11.320371 ]	DMSO	[-1.2394043 11.320371 ]	DMSO
[-0.1037874 10.98194 ]	DMSO	[-0.1037874 10.98194 ]	DMSO		[-0.35110092 11.549724 ]	DMSO	[-0.35110092 11.549724 ]	DMSO
[ 0.07426071 11.949395 ]	DMSO	[ 0.07426071 11.949395 ]	DMSO		[-4.6845246e-03 8.4507475e+00]	DMSO	[-4.6845246e-03 8.4507475e+00]	DMSO
[-0.9248489 9.56769 ]	DMSO	[-0.9248489 9.56769 ]	DMSO		[ 0.3290255 11.566191 ]	DMSO	[ 0.3290255 11.566191 ]	DMSO
[-0.7435313 8.647533 ]	DMSO	[-0.7435313 8.647533 ]	DMSO		[-0.612032 11.3098955]	DMSO	[-0.612032 11.3098955]	DMSO
[ 0.3779028 11.561132 ]	DMSO	[ 0.3779028 11.561132 ]	DMSO		[-0.5473112 11.335406 ]	DMSO	[-0.5473112 11.335406 ]	DMSO
[-0.48337525 8.519845 ]	DMSO	[-0.48337525 8.519845 ]	DMSO		[ 0.1960088 11.032085 ]	DMSO	[ 0.1960088 11.032085 ]	DMSO
[-1.3581012 11.485004 ]	DMSO	[-1.3581012 11.485004 ]	DMSO		[-1.3726238 11.499009 ]	DMSO	[-1.3726238 11.499009 ]	DMSO
[-0.05031325 9.385969 ]	DMSO	[-0.05031325 9.385969 ]	DMSO		[5.728423 7.361976]	DMSO	[5.728423 7.361976]	DMSO
[-0.6537782 10.179678 ]	DMSO	[-0.6537782 10.179678 ]	DMSO		[ 2.3675816 10.350667 ]	DMSO	[ 2.3675816 10.350667 ]	DMSO
[-0.19628935 7.941429 ]	DMSO	[-0.19628935 7.941429 ]	DMSO		[ 0.48399308 11.484391 ]	DMSO	[ 0.48399308 11.484391 ]	DMSO
[-1.3405626 11.145087 ]	DMSO	[-1.3405626 11.145087 ]	DMSO		[-0.12600495 9.664649 ]	DMSO	[-0.12600495 9.664649 ]	DMSO
[-0.17751074 7.7728014 ]	DMSO	[-0.17751074 7.7728014 ]	DMSO		[ 0.32337943 10.545679 ]	DMSO	[ 0.32337943 10.545679 ]	DMSO
[ 7.570755 12.4024 ]	DMSO	[ 7.570755 12.4024 ]	DMSO		[ 0.36042577 10.604768 ]	DMSO	[ 0.36042577 10.604768 ]	DMSO
[-0.939614 8.758776]	DMSO	[-0.939614 8.758776]	DMSO		[-1.2520144 11.429675 ]	DMSO	[-1.2520144 11.429675 ]	DMSO
[-1.0441435e-02 1.1243573e+01]	DMSO	[-1.0441435e-02 1.1243573e+01]	DMSO		[-1.0356256 11.572244 ]	DMSO	[-1.0356256 11.572244 ]	DMSO
[-1.2852304 11.368051 ]	DMSO	[-1.2852304 11.368051 ]	DMSO		[-0.75099 11.408361]	DMSO	[-0.75099 11.408361]	DMSO
[ 0.40349767 10.655558 ]	DMSO	[ 0.40349767 10.655558 ]	DMSO		[ 0.18698294 11.934753 ]	DMSO	[ 0.18698294 11.934753 ]	DMSO
[-0.806876 10.209272]	DMSO	[-0.806876 10.209272]	DMSO		[-0.17478052 9.341227 ]	DMSO	[-0.17478052 9.341227 ]	DMSO
[ 9.879103 10.05566 ]	DMSO	[ 9.879103 10.05566 ]	DMSO		[-0.10300206 7.9045897 ]	DMSO	[-0.10300206 7.9045897 ]	DMSO
[ 0.80396175 10.6260805 ]	DMSO	[ 0.80396175 10.6260805 ]	DMSO		[ 0.3456965 10.6141 ]	DMSO	[ 0.3456965 10.6141 ]	DMSO
[-0.7664915 11.600201 ]	DMSO	[-0.7664915 11.600201 ]	DMSO		[-0.7308823 8.638939 ]	DMSO	[-0.7308823 8.638939 ]	DMSO
[-0.82561713 11.605622 ]	DMSO	[-0.82561713 11.605622 ]	DMSO		[9.145495 9.868875]	DMSO	[9.145495 9.868875]	DMSO
[ 2.750722 12.568972]	DMSO	[ 2.750722 12.568972]	DMSO		[-0.05960589 7.344781 ]	DMSO	[-0.05960589 7.344781 ]	DMSO
[-0.6673662 8.297962 ]	DMSO	[-0.6673662 8.297962 ]	DMSO		[-0.89607966 11.41867 ]	DMSO	[-0.89607966 11.41867 ]	DMSO
[-0.65093946 8.461114 ]	DMSO	[-0.65093946 8.461114 ]	DMSO		[-0.79309505 11.607405 ]	DMSO	[-0.79309505 11.607405 ]	DMSO
[ 1.2407798 10.510955 ]	DMSO	[ 1.2407798 10.510955 ]	DMSO		[-1.4528698 11.338998 ]	DMSO	[-1.4528698 11.338998 ]	DMSO
[-0.47764245 11.123995 ]	DMSO	[-0.47764245 11.123995 ]	DMSO		[-0.9832128 9.885073 ]	DMSO	[-0.9832128 9.885073 ]	DMSO
[-0.41089967 11.591576 ]	DMSO	[-0.41089967 11.591576 ]	DMSO		[0.2987398 6.921628 ]	DMSO	[0.2987398 6.921628 ]	DMSO
[-0.59725726 9.3423605 ]	DMSO	[-0.59725726 9.3423605 ]	DMSO		[0.6258542 6.3777256]	DMSO	[0.6258542 6.3777256]	DMSO
[ 0.2479408 11.638013 ]	DMSO	[ 0.2479408 11.638013 ]	DMSO		[-0.42584223 10.504177 ]	DMSO	[-0.42584223 10.504177 ]	DMSO
[1.0112673 6.077446 ]	DMSO	[1.0112673 6.077446 ]	DMSO		[ 0.33924296 11.594216 ]	DMSO	[ 0.33924296 11.594216 ]	DMSO
[0.5602887 6.300722 ]	DMSO	[0.5602887 6.300722 ]	DMSO		[0.6900293 8.306073 ]	DMSO	[0.6900293 8.306073 ]	DMSO
[-0.71933115 9.105238 ]	DMSO	[-0.71933115 9.105238 ]	DMSO		[-0.7350888 10.051582 ]	DMSO	[-0.7350888 10.051582 ]	DMSO
[ 0.57569844 11.336967 ]	DMSO	[ 0.57569844 11.336967 ]	DMSO		[-0.987511 8.772794]	DMSO	[-0.987511 8.772794]	DMSO
[-0.36599886 10.4878235 ]	DMSO	[-0.36599886 10.4878235 ]	DMSO		[-1.5158849 11.28595 ]	DMSO	[-1.5158849 11.28595 ]	DMSO
[0.4530744 6.975146 ]	DMSO	[0.4530744 6.975146 ]	DMSO		[-0.32073608 11.5491705 ]	DMSO	[-0.32073608 11.5491705 ]	DMSO
[ 0.08788182 11.918394 ]	DMSO	[ 0.08788182 11.918394 ]	DMSO		[-1.5233378 11.171441 ]	DMSO	[-1.5233378 11.171441 ]	DMSO
[-1.2220562 11.229241 ]	DMSO	[-1.2220562 11.229241 ]	DMSO		[-0.38978085 10.729108 ]	DMSO	[-0.38978085 10.729108 ]	DMSO
[-0.85838544 11.584084 ]	DMSO	[-0.85838544 11.584084 ]	DMSO		[-1.29642 11.576963]	DMSO	[-1.29642 11.576963]	DMSO
[-0.9917723 11.289786 ]	DMSO	[-0.9917723 11.289786 ]	DMSO		[-0.58284664 11.21007 ]	DMSO	[-0.58284664 11.21007 ]	DMSO
[ 0.31041268 10.214968 ]	DMSO	[ 0.31041268 10.214968 ]	DMSO		[-1.1425024 11.264086 ]	DMSO	[-1.1425024 11.264086 ]	DMSO
[-1.4892433 11.203396 ]	DMSO	[-1.4892433 11.203396 ]	DMSO		[ 2.1005995 11.408578 ]	DMSO	[ 2.1005995 11.408578 ]	DMSO
[ 0.58082736 10.473213 ]	DMSO	[ 0.58082736 10.473213 ]	DMSO		[-0.9378203 11.290706 ]	DMSO	[-0.9378203 11.290706 ]	DMSO
[10.058624 9.218047]	DMSO	[10.058624 9.218047]	DMSO		[-0.102166 8.393933]	DMSO	[-0.102166 8.393933]	DMSO
[-0.21270359 7.3957205 ]	DMSO	[-0.21270359 7.3957205 ]	DMSO		[-4.6919193e-04 7.3124394e+00]	DMSO	[-4.6919193e-04 7.3124394e+00]	DMSO
[-0.9039111 11.466693 ]	DMSO	[-0.9039111 11.466693 ]	DMSO		[-1.486195 11.237863]	DMSO	[-1.486195 11.237863]	DMSO
[0.2849762 6.915782 ]	DMSO	[0.2849762 6.915782 ]	DMSO		[-0.7076418 9.040146 ]	DMSO	[-0.7076418 9.040146 ]	DMSO
[-0.96041167 11.229108 ]	DMSO	[-0.96041167 11.229108 ]	DMSO		[7.5275484e-03 1.1393940e+01]	DMSO	[7.5275484e-03 1.1393940e+01]	DMSO
[5.92252 6.227349]	DMSO	[5.92252 6.227349]	DMSO		[-1.356124 11.139666]	DMSO	[-1.356124 11.139666]	DMSO
[-0.94231814 8.649195 ]	DMSO	[-0.94231814 8.649195 ]	DMSO		[-1.1228604 11.244416 ]	DMSO	[-1.1228604 11.244416 ]	DMSO
[4.5501313 8.136568 ]	DMSO	[4.5501313 8.136568 ]	DMSO		[-1.2306098 11.206924 ]	DMSO	[-1.2306098 11.206924 ]	DMSO
[ 0.07276725 10.682561 ]	DMSO	[ 0.07276725 10.682561 ]	DMSO		[-1.4996526 9.592237 ]	DMSO	[-1.4996526 9.592237 ]	DMSO
[-1.2394043 11.320371 ]	DMSO	[-1.2394043 11.320371 ]	DMSO		[-0.5770769 11.383706 ]	DMSO	[-0.5770769 11.383706 ]	DMSO
[-0.35110092 11.549724 ]	DMSO	[-0.35110092 11.549724 ]	DMSO		[ 0.1346505 11.926727 ]	DMSO	[ 0.1346505 11.926727 ]	DMSO
[-4.6845246e-03 8.4507475e+00]	DMSO	[-4.6845246e-03 8.4507475e+00]	DMSO		[-1.5657284 10.597358 ]	DMSO	[-1.5657284 10.597358 ]	DMSO
[ 0.3290255 11.566191 ]	DMSO	[ 0.3290255 11.566191 ]	DMSO		[-1.1945493 11.511786 ]	DMSO	[-1.1945493 11.511786 ]	DMSO
[-0.612032 11.3098955]	DMSO	[-0.612032 11.3098955]	DMSO		[-0.06679133 11.97899 ]	DMSO	[-0.06679133 11.97899 ]	DMSO
[-0.5473112 11.335406 ]	DMSO	[-0.5473112 11.335406 ]	DMSO		[-0.76073843 8.343995 ]	DMSO	[-0.76073843 8.343995 ]	DMSO
[ 0.1960088 11.032085 ]	DMSO	[ 0.1960088 11.032085 ]	DMSO		[ 9.927612 10.168827]	DMSO	[ 9.927612 10.168827]	DMSO
[-1.3726238 11.499009 ]	DMSO	[-1.3726238 11.499009 ]	DMSO		[-0.05648492 7.9017625 ]	DMSO	[-0.05648492 7.9017625 ]	DMSO
[5.728423 7.361976]	DMSO	[5.728423 7.361976]	DMSO		[-0.27634507 11.509862 ]	DMSO	[-0.27634507 11.509862 ]	DMSO
[ 2.3675816 10.350667 ]	DMSO	[ 2.3675816 10.350667 ]	DMSO		[-1.5338674 10.894636 ]	DMSO	[-1.5338674 10.894636 ]	DMSO
[ 0.48399308 11.484391 ]	DMSO	[ 0.48399308 11.484391 ]	DMSO		[-0.17896242 7.7777076 ]	DMSO	[-0.17896242 7.7777076 ]	DMSO
[-0.12600495 9.664649 ]	DMSO	[-0.12600495 9.664649 ]	DMSO		[-0.84141636 11.494611 ]	DMSO	[-0.84141636 11.494611 ]	DMSO
[ 0.32337943 10.545679 ]	DMSO	[ 0.32337943 10.545679 ]	DMSO		[-0.57043725 11.209468 ]	DMSO	[-0.57043725 11.209468 ]	DMSO
[ 0.36042577 10.604768 ]	DMSO	[ 0.36042577 10.604768 ]	DMSO		[-0.29226062 11.567402 ]	DMSO	[-0.29226062 11.567402 ]	DMSO
[-1.2520144 11.429675 ]	DMSO	[-1.2520144 11.429675 ]	DMSO		[-0.3080633 10.834737 ]	DMSO	[-0.3080633 10.834737 ]	DMSO
[-1.0356256 11.572244 ]	DMSO	[-1.0356256 11.572244 ]	DMSO		[-0.65620285 9.630629 ]	DMSO	[-0.65620285 9.630629 ]	DMSO
[-0.75099 11.408361]	DMSO	[-0.75099 11.408361]	DMSO		[ 0.45023662 11.568289 ]	DMSO	[ 0.45023662 11.568289 ]	DMSO
[ 0.18698294 11.934753 ]	DMSO	[ 0.18698294 11.934753 ]	DMSO		[-1.08264 11.256988]	DMSO	[-1.08264 11.256988]	DMSO
[-0.17478052 9.341227 ]	DMSO	[-0.17478052 9.341227 ]	DMSO		[10.495265 9.281921]	DMSO	[10.495265 9.281921]	DMSO
[-0.10300206 7.9045897 ]	DMSO	[-0.10300206 7.9045897 ]	DMSO		[ 0.2536712 11.650223 ]	DMSO	[ 0.2536712 11.650223 ]	DMSO
[ 0.3456965 10.6141 ]	DMSO	[ 0.3456965 10.6141 ]	DMSO		[-0.31257504 11.531826 ]	DMSO	[-0.31257504 11.531826 ]	DMSO
[-0.7308823 8.638939 ]	DMSO	[-0.7308823 8.638939 ]	DMSO		[-0.58310217 11.276053 ]	DMSO	[-0.58310217 11.276053 ]	DMSO
[9.145495 9.868875]	DMSO	[9.145495 9.868875]	DMSO		[-0.38095284 10.745656 ]	DMSO	[-0.38095284 10.745656 ]	DMSO
[-0.05960589 7.344781 ]	DMSO	[-0.05960589 7.344781 ]	DMSO		[-1.0194486 11.678377 ]	DMSO	[-1.0194486 11.678377 ]	DMSO
[-0.89607966 11.41867 ]	DMSO	[-0.89607966 11.41867 ]	DMSO		[-1.391786 11.115639]	DMSO	[-1.391786 11.115639]	DMSO
[-0.79309505 11.607405 ]	DMSO	[-0.79309505 11.607405 ]	DMSO		[-0.82473654 10.23753 ]	DMSO	[-0.82473654 10.23753 ]	DMSO
[-1.4528698 11.338998 ]	DMSO	[-1.4528698 11.338998 ]	DMSO		[-0.6631439 9.7861185]	DMSO	[-0.6631439 9.7861185]	DMSO
[-0.9832128 9.885073 ]	DMSO	[-0.9832128 9.885073 ]	DMSO		[0.07192079 8.062337 ]	DMSO	[0.07192079 8.062337 ]	DMSO
[0.2987398 6.921628 ]	DMSO	[0.2987398 6.921628 ]	DMSO		[-1.3877407 11.431465 ]	DMSO	[-1.3877407 11.431465 ]	DMSO
[0.6258542 6.3777256]	DMSO	[0.6258542 6.3777256]	DMSO		[-1.4032269 11.413458 ]	DMSO	[-1.4032269 11.413458 ]	DMSO
[-0.42584223 10.504177 ]	DMSO	[-0.42584223 10.504177 ]	DMSO		[-1.3251338 11.180219 ]	DMSO	[-1.3251338 11.180219 ]	DMSO
[ 0.33924296 11.594216 ]	DMSO	[ 0.33924296 11.594216 ]	DMSO		[0.95402753 5.666686 ]	DMSO	[0.95402753 5.666686 ]	DMSO
[0.6900293 8.306073 ]	DMSO	[0.6900293 8.306073 ]	DMSO		[-1.2557173 11.172559 ]	DMSO	[-1.2557173 11.172559 ]	DMSO
[-0.7350888 10.051582 ]	DMSO	[-0.7350888 10.051582 ]	DMSO		[-0.53290105 10.521552 ]	DMSO	[-0.53290105 10.521552 ]	DMSO
[-0.987511 8.772794]	DMSO	[-0.987511 8.772794]	DMSO		[ 8.643744 11.799992]	DMSO	[ 8.643744 11.799992]	DMSO
[-1.5158849 11.28595 ]	DMSO	[-1.5158849 11.28595 ]	DMSO		[-0.9569093 11.400543 ]	DMSO	[-0.9569093 11.400543 ]	DMSO
[-0.32073608 11.5491705 ]	DMSO	[-0.32073608 11.5491705 ]	DMSO		[-0.8044034 8.521727 ]	DMSO	[-0.8044034 8.521727 ]	DMSO
[-1.5233378 11.171441 ]	DMSO	[-1.5233378 11.171441 ]	DMSO		[-0.915409 9.927226]	DMSO	[-0.915409 9.927226]	DMSO
[-0.38978085 10.729108 ]	DMSO	[-0.38978085 10.729108 ]	DMSO		[-0.05256519 8.016438 ]	DMSO	[-0.05256519 8.016438 ]	DMSO
[-1.29642 11.576963]	DMSO	[-1.29642 11.576963]	DMSO		[2.7507496 6.3107395]	DMSO	[2.7507496 6.3107395]	DMSO
[-0.58284664 11.21007 ]	DMSO	[-0.58284664 11.21007 ]	DMSO		[-0.1670266 11.959241 ]	DMSO	[-0.1670266 11.959241 ]	DMSO
[-1.1425024 11.264086 ]	DMSO	[-1.1425024 11.264086 ]	DMSO		[1.972754 8.976649]	DMSO	[1.972754 8.976649]	DMSO
[ 2.1005995 11.408578 ]	DMSO	[ 2.1005995 11.408578 ]	DMSO		[-0.6188242 8.844698 ]	DMSO	[-0.6188242 8.844698 ]	DMSO
[-0.9378203 11.290706 ]	DMSO	[-0.9378203 11.290706 ]	DMSO		[ 0.2400705 11.72685 ]	DMSO	[ 0.2400705 11.72685 ]	DMSO
[-0.102166 8.393933]	DMSO	[-0.102166 8.393933]	DMSO		[-1.1296681 11.231726 ]	DMSO	[-1.1296681 11.231726 ]	DMSO
[-4.6919193e-04 7.3124394e+00]	DMSO	[-4.6919193e-04 7.3124394e+00]	DMSO		[-0.73887104 11.77056 ]	DMSO	[-0.73887104 11.77056 ]	DMSO
[-1.486195 11.237863]	DMSO	[-1.486195 11.237863]	DMSO		[ 0.11078088 11.380944 ]	DMSO	[ 0.11078088 11.380944 ]	DMSO
[-0.7076418 9.040146 ]	DMSO	[-0.7076418 9.040146 ]	DMSO		[ 7.9617867 11.310851 ]	DMSO	[ 7.9617867 11.310851 ]	DMSO
[7.5275484e-03 1.1393940e+01]	DMSO	[7.5275484e-03 1.1393940e+01]	DMSO		[-0.10129473 11.1970215 ]	DMSO	[-0.10129473 11.1970215 ]	DMSO
[-1.356124 11.139666]	DMSO	[-1.356124 11.139666]	DMSO		[-0.6180603 10.27032 ]	DMSO	[-0.6180603 10.27032 ]	DMSO
[-1.1228604 11.244416 ]	DMSO	[-1.1228604 11.244416 ]	DMSO		[0.5136971 6.9336987]	DMSO	[0.5136971 6.9336987]	DMSO
[-1.2306098 11.206924 ]	DMSO	[-1.2306098 11.206924 ]	DMSO		[-1.3336017 11.467699 ]	DMSO	[-1.3336017 11.467699 ]	DMSO
[-1.4996526 9.592237 ]	DMSO	[-1.4996526 9.592237 ]	DMSO		[0.99792427 6.536306 ]	DMSO	[0.99792427 6.536306 ]	DMSO
[-0.5770769 11.383706 ]	DMSO	[-0.5770769 11.383706 ]	DMSO		[2.89185467e-04 1.19463625e+01]	DMSO	[2.89185467e-04 1.19463625e+01]	DMSO
[ 0.1346505 11.926727 ]	DMSO	[ 0.1346505 11.926727 ]	DMSO		[-1.1946677 11.344958 ]	DMSO	[-1.1946677 11.344958 ]	DMSO
[-1.5657284 10.597358 ]	DMSO	[-1.5657284 10.597358 ]	DMSO		[-0.6897992 11.53353 ]	DMSO	[-0.6897992 11.53353 ]	DMSO
[-1.1945493 11.511786 ]	DMSO	[-1.1945493 11.511786 ]	DMSO		[-1.4288146 11.168118 ]	DMSO	[-1.4288146 11.168118 ]	DMSO
[-0.06679133 11.97899 ]	DMSO	[-0.06679133 11.97899 ]	DMSO		[-0.05057806 9.072912 ]	DMSO	[-0.05057806 9.072912 ]	DMSO
[-0.76073843 8.343995 ]	DMSO	[-0.76073843 8.343995 ]	DMSO		[ 2.218617 13.059758]	DMSO	[ 2.218617 13.059758]	DMSO
[ 9.927612 10.168827]	DMSO	[ 9.927612 10.168827]	DMSO		[-1.2739071 11.153542 ]	DMSO	[-1.2739071 11.153542 ]	DMSO
[-0.05648492 7.9017625 ]	DMSO	[-0.05648492 7.9017625 ]	DMSO		[-1.3113062 11.1048 ]	DMSO	[-1.3113062 11.1048 ]	DMSO
[-0.27634507 11.509862 ]	DMSO	[-0.27634507 11.509862 ]	DMSO		[-0.02951165 7.912919 ]	DMSO	[-0.02951165 7.912919 ]	DMSO
[-1.5338674 10.894636 ]	DMSO	[-1.5338674 10.894636 ]	DMSO		[6.3709984 8.273064 ]	Ground Truth	[6.3709984 8.273064 ]	Ground Truth
[-0.17896242 7.7777076 ]	DMSO	[-0.17896242 7.7777076 ]	DMSO		[6.7920084 7.943275 ]	Ground Truth	[6.7920084 7.943275 ]	Ground Truth
[-0.84141636 11.494611 ]	DMSO	[-0.84141636 11.494611 ]	DMSO		[6.3609056 8.036111 ]	Ground Truth	[6.3609056 8.036111 ]	Ground Truth
[-0.57043725 11.209468 ]	DMSO	[-0.57043725 11.209468 ]	DMSO		[8.743694 7.793227]	Ground Truth	[8.743694 7.793227]	Ground Truth
[-0.29226062 11.567402 ]	DMSO	[-0.29226062 11.567402 ]	DMSO		[ 2.5037777 10.116464 ]	Ground Truth	[ 2.5037777 10.116464 ]	Ground Truth
[-0.3080633 10.834737 ]	DMSO	[-0.3080633 10.834737 ]	DMSO		[9.474872 9.889897]	Ground Truth	[9.474872 9.889897]	Ground Truth
[-0.65620285 9.630629 ]	DMSO	[-0.65620285 9.630629 ]	DMSO		[ 1.4661441 13.019562 ]	Ground Truth	[ 1.4661441 13.019562 ]	Ground Truth
[ 0.45023662 11.568289 ]	DMSO	[ 0.45023662 11.568289 ]	DMSO		[1.1171108 7.8074102]	Ground Truth	[1.1171108 7.8074102]	Ground Truth
[-1.08264 11.256988]	DMSO	[-1.08264 11.256988]	DMSO		[ 6.018505 10.658121]	Ground Truth	[ 6.018505 10.658121]	Ground Truth
[10.495265 9.281921]	DMSO	[10.495265 9.281921]	DMSO		[7.9033937 9.125892 ]	Ground Truth	[7.9033937 9.125892 ]	Ground Truth
[ 0.2536712 11.650223 ]	DMSO	[ 0.2536712 11.650223 ]	DMSO		[9.537282 9.883481]	Ground Truth	[9.537282 9.883481]	Ground Truth
[-0.31257504 11.531826 ]	DMSO	[-0.31257504 11.531826 ]	DMSO		[7.810579 8.720203]	Ground Truth	[7.810579 8.720203]	Ground Truth
[-0.58310217 11.276053 ]	DMSO	[-0.58310217 11.276053 ]	DMSO		[ 9.993709 11.614871]	Ground Truth	[ 9.993709 11.614871]	Ground Truth
[-0.38095284 10.745656 ]	DMSO	[-0.38095284 10.745656 ]	DMSO		[9.934205 8.498391]	Ground Truth	[9.934205 8.498391]	Ground Truth
[-1.0194486 11.678377 ]	DMSO	[-1.0194486 11.678377 ]	DMSO		[ 2.8779233 11.235894 ]	Ground Truth	[ 2.8779233 11.235894 ]	Ground Truth
[-1.391786 11.115639]	DMSO	[-1.391786 11.115639]	DMSO		[5.538639 7.120939]	Ground Truth	[5.538639 7.120939]	Ground Truth
[-0.82473654 10.23753 ]	DMSO	[-0.82473654 10.23753 ]	DMSO		[7.9025407 7.6618137]	Ground Truth	[7.9025407 7.6618137]	Ground Truth
[-0.6631439 9.7861185]	DMSO	[-0.6631439 9.7861185]	DMSO		[8.399497 7.965834]	Ground Truth	[8.399497 7.965834]	Ground Truth
[0.07192079 8.062337 ]	DMSO	[0.07192079 8.062337 ]	DMSO		[3.6794834 8.780016 ]	Ground Truth	[3.6794834 8.780016 ]	Ground Truth
[-1.3877407 11.431465 ]	DMSO	[-1.3877407 11.431465 ]	DMSO		[0.92444557 6.510256 ]	Ground Truth	[0.92444557 6.510256 ]	Ground Truth
[-1.4032269 11.413458 ]	DMSO	[-1.4032269 11.413458 ]	DMSO		[-1.0510898 11.677802 ]	Ground Truth	[-1.0510898 11.677802 ]	Ground Truth
[-1.3251338 11.180219 ]	DMSO	[-1.3251338 11.180219 ]	DMSO		[ 1.7097106 12.175394 ]	Ground Truth	[ 1.7097106 12.175394 ]	Ground Truth
[0.95402753 5.666686 ]	DMSO	[0.95402753 5.666686 ]	DMSO		[5.856791 9.33423 ]	Ground Truth	[5.856791 9.33423 ]	Ground Truth
[-1.2557173 11.172559 ]	DMSO	[-1.2557173 11.172559 ]	DMSO		[2.7144861 9.215626 ]	Ground Truth	[2.7144861 9.215626 ]	Ground Truth
[-0.53290105 10.521552 ]	DMSO	[-0.53290105 10.521552 ]	DMSO		[5.7824297 9.475426 ]	Ground Truth	[5.7824297 9.475426 ]	Ground Truth
[ 8.643744 11.799992]	DMSO	[ 8.643744 11.799992]	DMSO		[ 7.852197 11.51474 ]	Ground Truth	[ 7.852197 11.51474 ]	Ground Truth
[-0.9569093 11.400543 ]	DMSO	[-0.9569093 11.400543 ]	DMSO		[7.1968293 8.224683 ]	Ground Truth	[7.1968293 8.224683 ]	Ground Truth
[-0.8044034 8.521727 ]	DMSO	[-0.8044034 8.521727 ]	DMSO		[2.073442 7.9009843]	Ground Truth	[2.073442 7.9009843]	Ground Truth
[-0.915409 9.927226]	DMSO	[-0.915409 9.927226]	DMSO		[ 3.0719485 10.898258 ]	Ground Truth	[ 3.0719485 10.898258 ]	Ground Truth
[-0.05256519 8.016438 ]	DMSO	[-0.05256519 8.016438 ]	DMSO		[9.872885 9.134757]	Ground Truth	[9.872885 9.134757]	Ground Truth
[2.7507496 6.3107395]	DMSO	[2.7507496 6.3107395]	DMSO		[6.02792 8.755326]	Ground Truth	[6.02792 8.755326]	Ground Truth
[-0.1670266 11.959241 ]	DMSO	[-0.1670266 11.959241 ]	DMSO		[ 4.1193504 10.079098 ]	Ground Truth	[ 4.1193504 10.079098 ]	Ground Truth
[1.972754 8.976649]	DMSO	[1.972754 8.976649]	DMSO		[5.9688687 9.433186 ]	Ground Truth	[5.9688687 9.433186 ]	Ground Truth
[-0.6188242 8.844698 ]	DMSO	[-0.6188242 8.844698 ]	DMSO		[4.639807 8.229953]	Ground Truth	[4.639807 8.229953]	Ground Truth
[ 0.2400705 11.72685 ]	DMSO	[ 0.2400705 11.72685 ]	DMSO		[5.164609 8.442916]	Ground Truth	[5.164609 8.442916]	Ground Truth
[-1.1296681 11.231726 ]	DMSO	[-1.1296681 11.231726 ]	DMSO		[6.1474485 8.835617 ]	Ground Truth	[6.1474485 8.835617 ]	Ground Truth
[-0.73887104 11.77056 ]	DMSO	[-0.73887104 11.77056 ]	DMSO		[5.36808 9.17852]	Ground Truth	[5.36808 9.17852]	Ground Truth
[ 0.11078088 11.380944 ]	DMSO	[ 0.11078088 11.380944 ]	DMSO		[ 5.240291 10.37107 ]	Ground Truth	[ 5.240291 10.37107 ]	Ground Truth
[ 7.9617867 11.310851 ]	DMSO	[ 7.9617867 11.310851 ]	DMSO		[5.495802 7.825289]	Ground Truth	[5.495802 7.825289]	Ground Truth
[-0.10129473 11.1970215 ]	DMSO	[-0.10129473 11.1970215 ]	DMSO		[6.5044694 7.8685865]	Ground Truth	[6.5044694 7.8685865]	Ground Truth
[-0.6180603 10.27032 ]	DMSO	[-0.6180603 10.27032 ]	DMSO		[2.586986 9.176299]	Ground Truth	[2.586986 9.176299]	Ground Truth
[0.5136971 6.9336987]	DMSO	[0.5136971 6.9336987]	DMSO		[7.694404 8.26849 ]	Ground Truth	[7.694404 8.26849 ]	Ground Truth
[-1.3336017 11.467699 ]	DMSO	[-1.3336017 11.467699 ]	DMSO		[10.052632 6.8087687]	Ground Truth	[10.052632 6.8087687]	Ground Truth
[0.99792427 6.536306 ]	DMSO	[0.99792427 6.536306 ]	DMSO		[ 6.856371 13.393584]	Ground Truth	[ 6.856371 13.393584]	Ground Truth
[2.89185467e-04 1.19463625e+01]	DMSO	[2.89185467e-04 1.19463625e+01]	DMSO		[ 9.939003 12.89177 ]	Ground Truth	[ 9.939003 12.89177 ]	Ground Truth
[-1.1946677 11.344958 ]	DMSO	[-1.1946677 11.344958 ]	DMSO		[2.635073 9.139056]	Ground Truth	[2.635073 9.139056]	Ground Truth
[-0.6897992 11.53353 ]	DMSO	[-0.6897992 11.53353 ]	DMSO		[7.091808 8.604868]	Ground Truth	[7.091808 8.604868]	Ground Truth
[-1.4288146 11.168118 ]	DMSO	[-1.4288146 11.168118 ]	DMSO		[10.112453 6.45933 ]	Ground Truth	[10.112453 6.45933 ]	Ground Truth
[-0.05057806 9.072912 ]	DMSO	[-0.05057806 9.072912 ]	DMSO		[9.004926 6.9149127]	Ground Truth	[9.004926 6.9149127]	Ground Truth
[ 2.218617 13.059758]	DMSO	[ 2.218617 13.059758]	DMSO		[5.904083 8.59568 ]	Ground Truth	[5.904083 8.59568 ]	Ground Truth
[-1.2739071 11.153542 ]	DMSO	[-1.2739071 11.153542 ]	DMSO		[3.292891 9.028511]	Ground Truth	[3.292891 9.028511]	Ground Truth
[-1.3113062 11.1048 ]	DMSO	[-1.3113062 11.1048 ]	DMSO		[ 7.9098406 11.963654 ]	Ground Truth	[ 7.9098406 11.963654 ]	Ground Truth
[-0.02951165 7.912919 ]	DMSO	[-0.02951165 7.912919 ]	DMSO		[8.11092 9.510898]	DMSO	[8.11092 9.510898]	DMSO
[8.11092 9.510898]	DMSO	[8.11092 9.510898]	DMSO		[1.6922387 9.523629 ]	DMSO	[1.6922387 9.523629 ]	DMSO
[1.6922387 9.523629 ]	DMSO	[1.6922387 9.523629 ]	DMSO		[3.3842702 6.257066 ]	DMSO	[3.3842702 6.257066 ]	DMSO
[3.3842702 6.257066 ]	DMSO	[3.3842702 6.257066 ]	DMSO		[ 9.299724 13.734102]	DMSO	[ 9.299724 13.734102]	DMSO
[ 9.299724 13.734102]	DMSO	[ 9.299724 13.734102]	DMSO		[ 7.5856237 10.866272 ]	DMSO	[ 7.5856237 10.866272 ]	DMSO
[ 7.5856237 10.866272 ]	DMSO	[ 7.5856237 10.866272 ]	DMSO		[ 7.9946594 12.927178 ]	DMSO	[ 7.9946594 12.927178 ]	DMSO
[ 7.9946594 12.927178 ]	DMSO	[ 7.9946594 12.927178 ]	DMSO		[-0.23674475 9.061876 ]	DMSO	[-0.23674475 9.061876 ]	DMSO
[-0.23674475 9.061876 ]	DMSO	[-0.23674475 9.061876 ]	DMSO		[ 5.9069777 10.792394 ]	DMSO	[ 5.9069777 10.792394 ]	DMSO
[ 5.9069777 10.792394 ]	DMSO	[ 5.9069777 10.792394 ]	DMSO		[8.140085 8.972162]	DMSO	[8.140085 8.972162]	DMSO
[8.140085 8.972162]	DMSO	[8.140085 8.972162]	DMSO		[6.281844 8.679714]	DMSO	[6.281844 8.679714]	DMSO
[6.281844 8.679714]	DMSO	[6.281844 8.679714]	DMSO		[ 9.19395 13.724888]	DMSO	[ 9.19395 13.724888]	DMSO
[ 9.19395 13.724888]	DMSO	[ 9.19395 13.724888]	DMSO		[4.8677435 5.653207 ]	DMSO	[4.8677435 5.653207 ]	DMSO
[4.8677435 5.653207 ]	DMSO	[4.8677435 5.653207 ]	DMSO		[ 9.467949 13.460844]	DMSO	[ 9.467949 13.460844]	DMSO
[ 9.467949 13.460844]	DMSO	[ 9.467949 13.460844]	DMSO		[ 9.11562 13.723496]	DMSO	[ 9.11562 13.723496]	DMSO
[ 9.11562 13.723496]	DMSO	[ 9.11562 13.723496]	DMSO		[4.4932137 6.002338 ]	DMSO	[4.4932137 6.002338 ]	DMSO
[4.4932137 6.002338 ]	DMSO	[4.4932137 6.002338 ]	DMSO		[3.3010542 6.193038 ]	DMSO	[3.3010542 6.193038 ]	DMSO
[3.3010542 6.193038 ]	DMSO	[3.3010542 6.193038 ]	DMSO		[4.9925694 5.721886 ]	DMSO	[4.9925694 5.721886 ]	DMSO
[4.9925694 5.721886 ]	DMSO	[4.9925694 5.721886 ]	DMSO		[ 8.288644 13.626554]	DMSO	[ 8.288644 13.626554]	DMSO
[ 8.288644 13.626554]	DMSO	[ 8.288644 13.626554]	DMSO		[2.4110875 5.961219 ]	DMSO	[2.4110875 5.961219 ]	DMSO
[2.4110875 5.961219 ]	DMSO	[2.4110875 5.961219 ]	DMSO		[ 9.832121 13.547 ]	DMSO	[ 9.832121 13.547 ]	DMSO
[ 9.832121 13.547 ]	DMSO	[ 9.832121 13.547 ]	DMSO		[ 8.285877 13.035094]	DMSO	[ 8.285877 13.035094]	DMSO
[ 8.285877 13.035094]	DMSO	[ 8.285877 13.035094]	DMSO		[ 7.9318795 13.203808 ]	DMSO	[ 7.9318795 13.203808 ]	DMSO
[ 7.9318795 13.203808 ]	DMSO	[ 7.9318795 13.203808 ]	DMSO		[3.126184 6.516344]	DMSO	[3.126184 6.516344]	DMSO
[3.126184 6.516344]	DMSO	[3.126184 6.516344]	DMSO		[ 7.821523 13.367653]	DMSO	[ 7.821523 13.367653]	DMSO
[ 7.821523 13.367653]	DMSO	[ 7.821523 13.367653]	DMSO		[ 6.693018 10.613155]	DMSO	[ 6.693018 10.613155]	DMSO
[ 6.693018 10.613155]	DMSO	[ 6.693018 10.613155]	DMSO		[4.0528774 6.4260173]	DMSO	[4.0528774 6.4260173]	DMSO
[4.0528774 6.4260173]	DMSO	[4.0528774 6.4260173]	DMSO		[4.806997 5.640348]	DMSO	[4.806997 5.640348]	DMSO
[4.806997 5.640348]	DMSO	[4.806997 5.640348]	DMSO		[ 6.437566 10.512031]	DMSO	[ 6.437566 10.512031]	DMSO
[ 6.437566 10.512031]	DMSO	[ 6.437566 10.512031]	DMSO		[-1.2543536 9.280257 ]	DMSO	[-1.2543536 9.280257 ]	DMSO
[-1.2543536 9.280257 ]	DMSO	[-1.2543536 9.280257 ]	DMSO		[3.3481252 6.385896 ]	DMSO	[3.3481252 6.385896 ]	DMSO
[3.3481252 6.385896 ]	DMSO	[3.3481252 6.385896 ]	DMSO		[2.2249305 5.7569923]	DMSO	[2.2249305 5.7569923]	DMSO
[2.2249305 5.7569923]	DMSO	[2.2249305 5.7569923]	DMSO		[ 5.973582 10.80787 ]	DMSO	[ 5.973582 10.80787 ]	DMSO
[ 5.973582 10.80787 ]	DMSO	[ 5.973582 10.80787 ]	DMSO		[11.28656 13.327936]	DMSO	[11.28656 13.327936]	DMSO
[11.28656 13.327936]	DMSO	[11.28656 13.327936]	DMSO		[7.079991 7.363235]	DMSO	[7.079991 7.363235]	DMSO
[7.079991 7.363235]	DMSO	[7.079991 7.363235]	DMSO		[ 8.388183 13.418949]	DMSO	[ 8.388183 13.418949]	DMSO
[ 8.388183 13.418949]	DMSO	[ 8.388183 13.418949]	DMSO		[9.110812 8.424421]	DMSO	[9.110812 8.424421]	DMSO
[9.110812 8.424421]	DMSO	[9.110812 8.424421]	DMSO		[ 8.736761 13.729111]	DMSO	[ 8.736761 13.729111]	DMSO
[ 8.736761 13.729111]	DMSO	[ 8.736761 13.729111]	DMSO		[5.2734556 6.103643 ]	DMSO	[5.2734556 6.103643 ]	DMSO
[5.2734556 6.103643 ]	DMSO	[5.2734556 6.103643 ]	DMSO		[ 8.81234 13.536673]	DMSO	[ 8.81234 13.536673]	DMSO
[ 8.81234 13.536673]	DMSO	[ 8.81234 13.536673]	DMSO		[ 5.386518 10.772771]	DMSO	[ 5.386518 10.772771]	DMSO
[ 5.386518 10.772771]	DMSO	[ 5.386518 10.772771]	DMSO		[6.912981 9.075463]	DMSO	[6.912981 9.075463]	DMSO
[6.912981 9.075463]	DMSO	[6.912981 9.075463]	DMSO		[5.878335 9.9487505]	DMSO	[5.878335 9.9487505]	DMSO
[5.878335 9.9487505]	DMSO	[5.878335 9.9487505]	DMSO		[-0.26223713 9.251781 ]	DMSO	[-0.26223713 9.251781 ]	DMSO
[-0.26223713 9.251781 ]	DMSO	[-0.26223713 9.251781 ]	DMSO		[ 0.989735 10.542656]	DMSO	[ 0.989735 10.542656]	DMSO
[ 0.989735 10.542656]	DMSO	[ 0.989735 10.542656]	DMSO		[4.795037 5.854545]	DMSO	[4.795037 5.854545]	DMSO
[4.795037 5.854545]	DMSO	[4.795037 5.854545]	DMSO		[5.248234 5.867181]	DMSO	[5.248234 5.867181]	DMSO
[5.248234 5.867181]	DMSO	[5.248234 5.867181]	DMSO		[2.5975811 5.955177 ]	DMSO	[2.5975811 5.955177 ]	DMSO
[2.5975811 5.955177 ]	DMSO	[2.5975811 5.955177 ]	DMSO		[9.789351 8.579822]	DMSO	[9.789351 8.579822]	DMSO
[9.789351 8.579822]	DMSO	[9.789351 8.579822]	DMSO		[4.1185775 6.3963847]	DMSO	[4.1185775 6.3963847]	DMSO
[4.1185775 6.3963847]	DMSO	[4.1185775 6.3963847]	DMSO		[ 8.086213 13.554602]	DMSO	[ 8.086213 13.554602]	DMSO
[ 8.086213 13.554602]	DMSO	[ 8.086213 13.554602]	DMSO		[2.6061378 6.060092 ]	DMSO	[2.6061378 6.060092 ]	DMSO
[2.6061378 6.060092 ]	DMSO	[2.6061378 6.060092 ]	DMSO		[ 8.825963 13.724217]	DMSO	[ 8.825963 13.724217]	DMSO
[ 8.825963 13.724217]	DMSO	[ 8.825963 13.724217]	DMSO		[4.699334 6.1841645]	DMSO	[4.699334 6.1841645]	DMSO
[4.699334 6.1841645]	DMSO	[4.699334 6.1841645]	DMSO		[ 5.609954 10.744525]	DMSO	[ 5.609954 10.744525]	DMSO
[ 5.609954 10.744525]	DMSO	[ 5.609954 10.744525]	DMSO		[11.223475 13.355576]	DMSO	[11.223475 13.355576]	DMSO
[11.223475 13.355576]	DMSO	[11.223475 13.355576]	DMSO		[3.2637227 6.2969165]	DMSO	[3.2637227 6.2969165]	DMSO
[3.2637227 6.2969165]	DMSO	[3.2637227 6.2969165]	DMSO		[ 7.290147 12.692125]	DMSO	[ 7.290147 12.692125]	DMSO
[ 7.290147 12.692125]	DMSO	[ 7.290147 12.692125]	DMSO		[3.8170438 6.3098946]	DMSO	[3.8170438 6.3098946]	DMSO
[3.8170438 6.3098946]	DMSO	[3.8170438 6.3098946]	DMSO		[4.690467 5.5962405]	DMSO	[4.690467 5.5962405]	DMSO
[4.690467 5.5962405]	DMSO	[4.690467 5.5962405]	DMSO		[ 9.428817 13.54835 ]	DMSO	[ 9.428817 13.54835 ]	DMSO
[ 9.428817 13.54835 ]	DMSO	[ 9.428817 13.54835 ]	DMSO		[2.6429682 6.164677 ]	DMSO	[2.6429682 6.164677 ]	DMSO
[2.6429682 6.164677 ]	DMSO	[2.6429682 6.164677 ]	DMSO		[-0.10986593 9.190301 ]	DMSO	[-0.10986593 9.190301 ]	DMSO
[-0.10986593 9.190301 ]	DMSO	[-0.10986593 9.190301 ]	DMSO		[8.779151 8.245929]	DMSO	[8.779151 8.245929]	DMSO
[8.779151 8.245929]	DMSO	[8.779151 8.245929]	DMSO		[7.399051 7.998005]	DMSO	[7.399051 7.998005]	DMSO
[7.399051 7.998005]	DMSO	[7.399051 7.998005]	DMSO		[ 3.635549 13.21713 ]	DMSO	[ 3.635549 13.21713 ]	DMSO
[ 3.635549 13.21713 ]	DMSO	[ 3.635549 13.21713 ]	DMSO		[-0.27239174 8.684566 ]	DMSO	[-0.27239174 8.684566 ]	DMSO
[-0.27239174 8.684566 ]	DMSO	[-0.27239174 8.684566 ]	DMSO		[4.1156883 6.311071 ]	DMSO	[4.1156883 6.311071 ]	DMSO
[4.1156883 6.311071 ]	DMSO	[4.1156883 6.311071 ]	DMSO		[ 8.168568 13.599662]	DMSO	[ 8.168568 13.599662]	DMSO
[ 8.168568 13.599662]	DMSO	[ 8.168568 13.599662]	DMSO		[ 7.9575305 13.461642 ]	DMSO	[ 7.9575305 13.461642 ]	DMSO
[ 7.9575305 13.461642 ]	DMSO	[ 7.9575305 13.461642 ]	DMSO		[5.7445226 6.491728 ]	DMSO	[5.7445226 6.491728 ]	DMSO
[5.7445226 6.491728 ]	DMSO	[5.7445226 6.491728 ]	DMSO		[ 1.7855469 10.28507 ]	DMSO	[ 1.7855469 10.28507 ]	DMSO
[ 1.7855469 10.28507 ]	DMSO	[ 1.7855469 10.28507 ]	DMSO		[4.5347357 6.446063 ]	DMSO	[4.5347357 6.446063 ]	DMSO
[4.5347357 6.446063 ]	DMSO	[4.5347357 6.446063 ]	DMSO		[ 5.553298 11.128617]	DMSO	[ 5.553298 11.128617]	DMSO
[ 5.553298 11.128617]	DMSO	[ 5.553298 11.128617]	DMSO		[0.27189842 8.358339 ]	DMSO	[0.27189842 8.358339 ]	DMSO
[0.27189842 8.358339 ]	DMSO	[0.27189842 8.358339 ]	DMSO		[ 1.2932347 10.526712 ]	DMSO	[ 1.2932347 10.526712 ]	DMSO
[ 1.2932347 10.526712 ]	DMSO	[ 1.2932347 10.526712 ]	DMSO		[2.6313336 5.638508 ]	DMSO	[2.6313336 5.638508 ]	DMSO
[2.6313336 5.638508 ]	DMSO	[2.6313336 5.638508 ]	DMSO		[5.525092 6.9476304]	DMSO	[5.525092 6.9476304]	DMSO
[5.525092 6.9476304]	DMSO	[5.525092 6.9476304]	DMSO		[10.576442 13.581043]	DMSO	[10.576442 13.581043]	DMSO
[10.576442 13.581043]	DMSO	[10.576442 13.581043]	DMSO		[ 8.466709 13.036099]	DMSO	[ 8.466709 13.036099]	DMSO
[ 8.466709 13.036099]	DMSO	[ 8.466709 13.036099]	DMSO		[ 9.172508 13.507436]	DMSO	[ 9.172508 13.507436]	DMSO
[ 9.172508 13.507436]	DMSO	[ 9.172508 13.507436]	DMSO		[4.725584 5.588555]	DMSO	[4.725584 5.588555]	DMSO
[4.725584 5.588555]	DMSO	[4.725584 5.588555]	DMSO		[ 7.8893914 11.088083 ]	DMSO	[ 7.8893914 11.088083 ]	DMSO
[ 7.8893914 11.088083 ]	DMSO	[ 7.8893914 11.088083 ]	DMSO		[5.2039456 5.8744006]	DMSO	[5.2039456 5.8744006]	DMSO
[5.2039456 5.8744006]	DMSO	[5.2039456 5.8744006]	DMSO		[6.7560167 8.02181 ]	DMSO	[6.7560167 8.02181 ]	DMSO
[6.7560167 8.02181 ]	DMSO	[6.7560167 8.02181 ]	DMSO		[ 8.546846 13.0620165]	DMSO	[ 8.546846 13.0620165]	DMSO
[ 8.546846 13.0620165]	DMSO	[ 8.546846 13.0620165]	DMSO		[5.609089 6.3918447]	DMSO	[5.609089 6.3918447]	DMSO
[5.609089 6.3918447]	DMSO	[5.609089 6.3918447]	DMSO		[0.62510216 6.1828456 ]	DMSO	[0.62510216 6.1828456 ]	DMSO
[0.62510216 6.1828456 ]	DMSO	[0.62510216 6.1828456 ]	DMSO		[ 8.742986 13.556246]	DMSO	[ 8.742986 13.556246]	DMSO
[ 8.742986 13.556246]	DMSO	[ 8.742986 13.556246]	DMSO		[10.053495 13.805314]	DMSO	[10.053495 13.805314]	DMSO
[10.053495 13.805314]	DMSO	[10.053495 13.805314]	DMSO		[ 5.798821 10.827557]	DMSO	[ 5.798821 10.827557]	DMSO
[ 5.798821 10.827557]	DMSO	[ 5.798821 10.827557]	DMSO		[ 7.9214425 13.245616 ]	DMSO	[ 7.9214425 13.245616 ]	DMSO
[ 7.9214425 13.245616 ]	DMSO	[ 7.9214425 13.245616 ]	DMSO		[2.146505 5.7114472]	DMSO	[2.146505 5.7114472]	DMSO
[2.146505 5.7114472]	DMSO	[2.146505 5.7114472]	DMSO		[5.257627 6.058035]	DMSO	[5.257627 6.058035]	DMSO
[5.257627 6.058035]	DMSO	[5.257627 6.058035]	DMSO		[8.263535 8.17233 ]	DMSO	[8.263535 8.17233 ]	DMSO
[8.263535 8.17233 ]	DMSO	[8.263535 8.17233 ]	DMSO		[5.2479587 6.125733 ]	DMSO	[5.2479587 6.125733 ]	DMSO
[5.2479587 6.125733 ]	DMSO	[5.2479587 6.125733 ]	DMSO		[11.1455965 13.3433275]	DMSO	[11.1455965 13.3433275]	DMSO
[11.1455965 13.3433275]	DMSO	[11.1455965 13.3433275]	DMSO		[9.813146 8.363931]	DMSO	[9.813146 8.363931]	DMSO
[9.813146 8.363931]	DMSO	[9.813146 8.363931]	DMSO		[ 8.040541 13.578818]	DMSO	[ 8.040541 13.578818]	DMSO
[ 8.040541 13.578818]	DMSO	[ 8.040541 13.578818]	DMSO		[ 8.903509 13.486165]	DMSO	[ 8.903509 13.486165]	DMSO
[ 8.903509 13.486165]	DMSO	[ 8.903509 13.486165]	DMSO		[5.684065 6.52508 ]	DMSO	[5.684065 6.52508 ]	DMSO
[5.684065 6.52508 ]	DMSO	[5.684065 6.52508 ]	DMSO		[2.5037684 5.8131733]	DMSO	[2.5037684 5.8131733]	DMSO
[2.5037684 5.8131733]	DMSO	[2.5037684 5.8131733]	DMSO		[ 9.099152 13.649903]	DMSO	[ 9.099152 13.649903]	DMSO
[ 9.099152 13.649903]	DMSO	[ 9.099152 13.649903]	DMSO		[10.5777645 13.569926 ]	DMSO	[10.5777645 13.569926 ]	DMSO
[10.5777645 13.569926 ]	DMSO	[10.5777645 13.569926 ]	DMSO		[5.6248717 6.0220575]	DMSO	[5.6248717 6.0220575]	DMSO
[5.6248717 6.0220575]	DMSO	[5.6248717 6.0220575]	DMSO		[ 8.236658 13.314051]	DMSO	[ 8.236658 13.314051]	DMSO
[ 8.236658 13.314051]	DMSO	[ 8.236658 13.314051]	DMSO		[2.613682 6.144837]	DMSO	[2.613682 6.144837]	DMSO
[2.613682 6.144837]	DMSO	[2.613682 6.144837]	DMSO		[4.8288035 5.7269807]	DMSO	[4.8288035 5.7269807]	DMSO
[4.8288035 5.7269807]	DMSO	[4.8288035 5.7269807]	DMSO		[7.352067 9.969196]	DMSO	[7.352067 9.969196]	DMSO
[7.352067 9.969196]	DMSO	[7.352067 9.969196]	DMSO		[10.4621 13.627881]	DMSO	[10.4621 13.627881]	DMSO
[10.4621 13.627881]	DMSO	[10.4621 13.627881]	DMSO		[5.2994933 6.910992 ]	DMSO	[5.2994933 6.910992 ]	DMSO
[5.2994933 6.910992 ]	DMSO	[5.2994933 6.910992 ]	DMSO		[1.4435325 9.955098 ]	DMSO	[1.4435325 9.955098 ]	DMSO
[1.4435325 9.955098 ]	DMSO	[1.4435325 9.955098 ]	DMSO		[1.1911508 8.739004 ]	DMSO	[1.1911508 8.739004 ]	DMSO
[1.1911508 8.739004 ]	DMSO	[1.1911508 8.739004 ]	DMSO		[ 8.327607 13.640911]	DMSO	[ 8.327607 13.640911]	DMSO
[ 8.327607 13.640911]	DMSO	[ 8.327607 13.640911]	DMSO		[ 8.27178 13.469636]	DMSO	[ 8.27178 13.469636]	DMSO
[ 8.27178 13.469636]	DMSO	[ 8.27178 13.469636]	DMSO		[1.482542 9.320494]	DMSO	[1.482542 9.320494]	DMSO
[1.482542 9.320494]	DMSO	[1.482542 9.320494]	DMSO		[10.956583 13.376846]	DMSO	[10.956583 13.376846]	DMSO
[10.956583 13.376846]	DMSO	[10.956583 13.376846]	DMSO		[7.118686 7.312356]	DMSO	[7.118686 7.312356]	DMSO
[7.118686 7.312356]	DMSO	[7.118686 7.312356]	DMSO		[ 9.284124 13.695685]	DMSO	[ 9.284124 13.695685]	DMSO
[ 9.284124 13.695685]	DMSO	[ 9.284124 13.695685]	DMSO		[ 0.87810963 10.670598 ]	DMSO	[ 0.87810963 10.670598 ]	DMSO
[ 0.87810963 10.670598 ]	DMSO	[ 0.87810963 10.670598 ]	DMSO		[10.415898 13.407734]	DMSO	[10.415898 13.407734]	DMSO
[10.415898 13.407734]	DMSO	[10.415898 13.407734]	DMSO		[3.9531841 6.15473 ]	DMSO	[3.9531841 6.15473 ]	DMSO
[3.9531841 6.15473 ]	DMSO	[3.9531841 6.15473 ]	DMSO		[4.9934673 6.7094717]	DMSO	[4.9934673 6.7094717]	DMSO
[4.9934673 6.7094717]	DMSO	[4.9934673 6.7094717]	DMSO		[ 6.266331 10.691774]	DMSO	[ 6.266331 10.691774]	DMSO
[ 6.266331 10.691774]	DMSO	[ 6.266331 10.691774]	DMSO		[ 8.279698 13.63228 ]	DMSO	[ 8.279698 13.63228 ]	DMSO
[ 8.279698 13.63228 ]	DMSO	[ 8.279698 13.63228 ]	DMSO		[9.249185 8.090542]	DMSO	[9.249185 8.090542]	DMSO
[9.249185 8.090542]	DMSO	[9.249185 8.090542]	DMSO		[2.4194295 5.9699807]	DMSO	[2.4194295 5.9699807]	DMSO
[2.4194295 5.9699807]	DMSO	[2.4194295 5.9699807]	DMSO		[2.4044855 6.763475 ]	DMSO	[2.4044855 6.763475 ]	DMSO
[2.4044855 6.763475 ]	DMSO	[2.4044855 6.763475 ]	DMSO		[ 8.297504 13.632231]	DMSO	[ 8.297504 13.632231]	DMSO
[ 8.297504 13.632231]	DMSO	[ 8.297504 13.632231]	DMSO		[2.8986654 6.2886977]	DMSO	[2.8986654 6.2886977]	DMSO
[2.8986654 6.2886977]	DMSO	[2.8986654 6.2886977]	DMSO		[5.7486444 6.844392 ]	DMSO	[5.7486444 6.844392 ]	DMSO
[5.7486444 6.844392 ]	DMSO	[5.7486444 6.844392 ]	DMSO		[ 8.055609 13.595016]	DMSO	[ 8.055609 13.595016]	DMSO
[ 8.055609 13.595016]	DMSO	[ 8.055609 13.595016]	DMSO		[ 9.405052 13.658368]	DMSO	[ 9.405052 13.658368]	DMSO
[ 9.405052 13.658368]	DMSO	[ 9.405052 13.658368]	DMSO		[9.3794985 9.795148 ]	DMSO	[9.3794985 9.795148 ]	DMSO
[9.3794985 9.795148 ]	DMSO	[9.3794985 9.795148 ]	DMSO		[4.739135 5.594078]	DMSO	[4.739135 5.594078]	DMSO
[4.739135 5.594078]	DMSO	[4.739135 5.594078]	DMSO		[ 7.70521 13.085086]	DMSO	[ 7.70521 13.085086]	DMSO
[ 7.70521 13.085086]	DMSO	[ 7.70521 13.085086]	DMSO		[10.140923 13.755907]	DMSO	[10.140923 13.755907]	DMSO
[10.140923 13.755907]	DMSO	[10.140923 13.755907]	DMSO		[-0.64829767 9.884627 ]	DMSO	[-0.64829767 9.884627 ]	DMSO
[-0.64829767 9.884627 ]	DMSO	[-0.64829767 9.884627 ]	DMSO		[10.682256 13.482008]	DMSO	[10.682256 13.482008]	DMSO
[10.682256 13.482008]	DMSO	[10.682256 13.482008]	DMSO		[ 8.016879 13.585713]	DMSO	[ 8.016879 13.585713]	DMSO
[ 8.016879 13.585713]	DMSO	[ 8.016879 13.585713]	DMSO		[5.294783 5.885352]	DMSO	[5.294783 5.885352]	DMSO
[5.294783 5.885352]	DMSO	[5.294783 5.885352]	DMSO		[ 8.236416 13.133543]	DMSO	[ 8.236416 13.133543]	DMSO
[ 8.236416 13.133543]	DMSO	[ 8.236416 13.133543]	DMSO		[ 8.199974 13.6177635]	DMSO	[ 8.199974 13.6177635]	DMSO
[ 8.199974 13.6177635]	DMSO	[ 8.199974 13.6177635]	DMSO		[5.3481684 6.2037807]	DMSO	[5.3481684 6.2037807]	DMSO
[5.3481684 6.2037807]	DMSO	[5.3481684 6.2037807]	DMSO		[4.8328605 5.6078224]	DMSO	[4.8328605 5.6078224]	DMSO
[4.8328605 5.6078224]	DMSO	[4.8328605 5.6078224]	DMSO		[4.62089 6.0632625]	DMSO	[4.62089 6.0632625]	DMSO
[4.62089 6.0632625]	DMSO	[4.62089 6.0632625]	DMSO		[ 9.52258 13.759907]	DMSO	[ 9.52258 13.759907]	DMSO
[ 9.52258 13.759907]	DMSO	[ 9.52258 13.759907]	DMSO		[-0.40493903 8.256629 ]	DMSO	[-0.40493903 8.256629 ]	DMSO
[-0.40493903 8.256629 ]	DMSO	[-0.40493903 8.256629 ]	DMSO		[1.0388687 8.358949 ]	DMSO	[1.0388687 8.358949 ]	DMSO
[1.0388687 8.358949 ]	DMSO	[1.0388687 8.358949 ]	DMSO		[ 8.276106 13.460809]	DMSO	[ 8.276106 13.460809]	DMSO
[ 8.276106 13.460809]	DMSO	[ 8.276106 13.460809]	DMSO		[4.475539 5.7976217]	DMSO	[4.475539 5.7976217]	DMSO
[4.475539 5.7976217]	DMSO	[4.475539 5.7976217]	DMSO		[4.414719 6.0491266]	DMSO	[4.414719 6.0491266]	DMSO
[4.414719 6.0491266]	DMSO	[4.414719 6.0491266]	DMSO		[ 9.13042 13.68846]	DMSO	[ 9.13042 13.68846]	DMSO
[ 9.13042 13.68846]	DMSO	[ 9.13042 13.68846]	DMSO		[6.9391446 7.587466 ]	DMSO	[6.9391446 7.587466 ]	DMSO
[6.9391446 7.587466 ]	DMSO	[6.9391446 7.587466 ]	DMSO		[5.279076 6.1133733]	DMSO	[5.279076 6.1133733]	DMSO
[5.279076 6.1133733]	DMSO	[5.279076 6.1133733]	DMSO		[ 7.967714 13.525295]	DMSO	[ 7.967714 13.525295]	DMSO
[ 7.967714 13.525295]	DMSO	[ 7.967714 13.525295]	DMSO		[5.274933 6.1363688]	DMSO	[5.274933 6.1363688]	DMSO
[5.274933 6.1363688]	DMSO	[5.274933 6.1363688]	DMSO		[2.7818925 6.249493 ]	DMSO	[2.7818925 6.249493 ]	DMSO
[2.7818925 6.249493 ]	DMSO	[2.7818925 6.249493 ]	DMSO		[10.550335 13.467309]	DMSO	[10.550335 13.467309]	DMSO
[10.550335 13.467309]	DMSO	[10.550335 13.467309]	DMSO		[10.536835 13.533537]	DMSO	[10.536835 13.533537]	DMSO
[10.536835 13.533537]	DMSO	[10.536835 13.533537]	DMSO		[4.536869 5.720803]	DMSO	[4.536869 5.720803]	DMSO
[4.536869 5.720803]	DMSO	[4.536869 5.720803]	DMSO		[5.247701 6.439745]	DMSO	[5.247701 6.439745]	DMSO
[5.247701 6.439745]	DMSO	[5.247701 6.439745]	DMSO		[4.8049693 5.710206 ]	DMSO	[4.8049693 5.710206 ]	DMSO
[4.8049693 5.710206 ]	DMSO	[4.8049693 5.710206 ]	DMSO		[ 9.328994 12.666937]	DMSO	[ 9.328994 12.666937]	DMSO
[ 9.328994 12.666937]	DMSO	[ 9.328994 12.666937]	DMSO		[10.031255 13.776195]	DMSO	[10.031255 13.776195]	DMSO
[10.031255 13.776195]	DMSO	[10.031255 13.776195]	DMSO		[1.1875042 8.628295 ]	DMSO	[1.1875042 8.628295 ]	DMSO
[1.1875042 8.628295 ]	DMSO	[1.1875042 8.628295 ]	DMSO		[11.244278 13.345936]	DMSO	[11.244278 13.345936]	DMSO
[11.244278 13.345936]	DMSO	[11.244278 13.345936]	DMSO		[7.9546046 9.882383 ]	DMSO	[7.9546046 9.882383 ]	DMSO
[7.9546046 9.882383 ]	DMSO	[7.9546046 9.882383 ]	DMSO		[5.8179545 7.034656 ]	DMSO	[5.8179545 7.034656 ]	DMSO
[5.8179545 7.034656 ]	DMSO	[5.8179545 7.034656 ]	DMSO		[ 9.074542 13.479973]	DMSO	[ 9.074542 13.479973]	DMSO
[ 9.074542 13.479973]	DMSO	[ 9.074542 13.479973]	DMSO		[4.0247498 6.055402 ]	DMSO	[4.0247498 6.055402 ]	DMSO
[4.0247498 6.055402 ]	DMSO	[4.0247498 6.055402 ]	DMSO		[ 8.413037 13.021759]	DMSO	[ 8.413037 13.021759]	DMSO
[ 8.413037 13.021759]	DMSO	[ 8.413037 13.021759]	DMSO		[-0.7262675 9.489977 ]	DMSO	[-0.7262675 9.489977 ]	DMSO
[-0.7262675 9.489977 ]	DMSO	[-0.7262675 9.489977 ]	DMSO		[4.6797094 5.7075677]	DMSO	[4.6797094 5.7075677]	DMSO
[4.6797094 5.7075677]	DMSO	[4.6797094 5.7075677]	DMSO		[10.033554 13.795121]	DMSO	[10.033554 13.795121]	DMSO
[10.033554 13.795121]	DMSO	[10.033554 13.795121]	DMSO		[4.736251 6.038162]	DMSO	[4.736251 6.038162]	DMSO
[4.736251 6.038162]	DMSO	[4.736251 6.038162]	DMSO		[-0.6209542 8.091235 ]	DMSO	[-0.6209542 8.091235 ]	DMSO
[-0.6209542 8.091235 ]	DMSO	[-0.6209542 8.091235 ]	DMSO		[2.3215942 9.9374075]	DMSO	[2.3215942 9.9374075]	DMSO
[2.3215942 9.9374075]	DMSO	[2.3215942 9.9374075]	DMSO		[9.758536 8.473192]	DMSO	[9.758536 8.473192]	DMSO
[9.758536 8.473192]	DMSO	[9.758536 8.473192]	DMSO		[5.5340185 5.985994 ]	DMSO	[5.5340185 5.985994 ]	DMSO
[5.5340185 5.985994 ]	DMSO	[5.5340185 5.985994 ]	DMSO		[4.4062166 6.3979683]	DMSO	[4.4062166 6.3979683]	DMSO
[4.4062166 6.3979683]	DMSO	[4.4062166 6.3979683]	DMSO		[2.2018585 9.962537 ]	DMSO	[2.2018585 9.962537 ]	DMSO
[2.2018585 9.962537 ]	DMSO	[2.2018585 9.962537 ]	DMSO		[5.2033224 5.875714 ]	DMSO	[5.2033224 5.875714 ]	DMSO
[5.2033224 5.875714 ]	DMSO	[5.2033224 5.875714 ]	DMSO		[2.9074223 6.2461925]	DMSO	[2.9074223 6.2461925]	DMSO
[2.9074223 6.2461925]	DMSO	[2.9074223 6.2461925]	DMSO		[0.7264103 7.0484405]	DMSO	[0.7264103 7.0484405]	DMSO
[0.7264103 7.0484405]	DMSO	[0.7264103 7.0484405]	DMSO		[11.199665 13.353314]	DMSO	[11.199665 13.353314]	DMSO
[11.199665 13.353314]	DMSO	[11.199665 13.353314]	DMSO		[ 8.147122 12.925864]	DMSO	[ 8.147122 12.925864]	DMSO
[ 8.147122 12.925864]	DMSO	[ 8.147122 12.925864]	DMSO		[0.38401988 7.888898 ]	DMSO	[0.38401988 7.888898 ]	DMSO
[0.38401988 7.888898 ]	DMSO	[0.38401988 7.888898 ]	DMSO		[4.0991654 6.0656195]	DMSO	[4.0991654 6.0656195]	DMSO
[4.0991654 6.0656195]	DMSO	[4.0991654 6.0656195]	DMSO		[ 9.311435 13.611403]	DMSO	[ 9.311435 13.611403]	DMSO
[ 9.311435 13.611403]	DMSO	[ 9.311435 13.611403]	DMSO		[ 8.736556 13.352337]	DMSO	[ 8.736556 13.352337]	DMSO
[ 8.736556 13.352337]	DMSO	[ 8.736556 13.352337]	DMSO		[-1.284964 9.277654]	DMSO	[-1.284964 9.277654]	DMSO
[-1.284964 9.277654]	DMSO	[-1.284964 9.277654]	DMSO		[ 5.318962 10.706426]	DMSO	[ 5.318962 10.706426]	DMSO
[ 5.318962 10.706426]	DMSO	[ 5.318962 10.706426]	DMSO		[ 9.743873 13.875609]	DMSO	[ 9.743873 13.875609]	DMSO
[ 9.743873 13.875609]	DMSO	[ 9.743873 13.875609]	DMSO		[ 6.455363 10.603305]	DMSO	[ 6.455363 10.603305]	DMSO
[ 6.455363 10.603305]	DMSO	[ 6.455363 10.603305]	DMSO		[4.529184 5.9147577]	DMSO	[4.529184 5.9147577]	DMSO
[4.529184 5.9147577]	DMSO	[4.529184 5.9147577]	DMSO		[0.8928043 9.169198 ]	DMSO	[0.8928043 9.169198 ]	DMSO
[0.8928043 9.169198 ]	DMSO	[0.8928043 9.169198 ]	DMSO		[4.7361417 5.5919404]	DMSO	[4.7361417 5.5919404]	DMSO
[4.7361417 5.5919404]	DMSO	[4.7361417 5.5919404]	DMSO		[3.3882587 6.2588983]	DMSO	[3.3882587 6.2588983]	DMSO
[3.3882587 6.2588983]	DMSO	[3.3882587 6.2588983]	DMSO		[11.238052 13.349866]	DMSO	[11.238052 13.349866]	DMSO
[11.238052 13.349866]	DMSO	[11.238052 13.349866]	DMSO		[3.305166 6.239951]	DMSO	[3.305166 6.239951]	DMSO
[3.305166 6.239951]	DMSO	[3.305166 6.239951]	DMSO		[4.5033298 5.7593513]	DMSO	[4.5033298 5.7593513]	DMSO
[4.5033298 5.7593513]	DMSO	[4.5033298 5.7593513]	DMSO		[ 5.551442 11.030277]	DMSO	[ 5.551442 11.030277]	DMSO
[ 5.551442 11.030277]	DMSO	[ 5.551442 11.030277]	DMSO		[-0.25664806 8.0631895 ]	DMSO	[-0.25664806 8.0631895 ]	DMSO
[-0.25664806 8.0631895 ]	DMSO	[-0.25664806 8.0631895 ]	DMSO		[4.800789 5.646419]	DMSO	[4.800789 5.646419]	DMSO
[4.800789 5.646419]	DMSO	[4.800789 5.646419]	DMSO		[-0.52457124 8.432477 ]	DMSO	[-0.52457124 8.432477 ]	DMSO
[-0.52457124 8.432477 ]	DMSO	[-0.52457124 8.432477 ]	DMSO		[4.1130247 5.9581456]	DMSO	[4.1130247 5.9581456]	DMSO
[4.1130247 5.9581456]	DMSO	[4.1130247 5.9581456]	DMSO		[10.557367 13.58592 ]	DMSO	[10.557367 13.58592 ]	DMSO
[10.557367 13.58592 ]	DMSO	[10.557367 13.58592 ]	DMSO		[5.0864377 6.319139 ]	DMSO	[5.0864377 6.319139 ]	DMSO
[5.0864377 6.319139 ]	DMSO	[5.0864377 6.319139 ]	DMSO		[8.914936 8.661251]	DMSO	[8.914936 8.661251]	DMSO
[8.914936 8.661251]	DMSO	[8.914936 8.661251]	DMSO		[4.881524 5.720308]	DMSO	[4.881524 5.720308]	DMSO
[4.881524 5.720308]	DMSO	[4.881524 5.720308]	DMSO		[10.086621 13.785321]	DMSO	[10.086621 13.785321]	DMSO
[10.086621 13.785321]	DMSO	[10.086621 13.785321]	DMSO		[ 5.6293426 10.721085 ]	DMSO	[ 5.6293426 10.721085 ]	DMSO
[ 5.6293426 10.721085 ]	DMSO	[ 5.6293426 10.721085 ]	DMSO		[4.8341794 5.671928 ]	DMSO	[4.8341794 5.671928 ]	DMSO
[4.8341794 5.671928 ]	DMSO	[4.8341794 5.671928 ]	DMSO		[5.0179834 6.10727 ]	DMSO	[5.0179834 6.10727 ]	DMSO
[5.0179834 6.10727 ]	DMSO	[5.0179834 6.10727 ]	DMSO		[3.0341077 8.741459 ]	DMSO	[3.0341077 8.741459 ]	DMSO
[3.0341077 8.741459 ]	DMSO	[3.0341077 8.741459 ]	DMSO		[-0.47383475 8.311634 ]	DMSO	[-0.47383475 8.311634 ]	DMSO
[-0.47383475 8.311634 ]	DMSO	[-0.47383475 8.311634 ]	DMSO		[6.7928195 7.883962 ]	DMSO	[6.7928195 7.883962 ]	DMSO
[6.7928195 7.883962 ]	DMSO	[6.7928195 7.883962 ]	DMSO		[9.773382 8.569488]	DMSO	[9.773382 8.569488]	DMSO
[9.773382 8.569488]	DMSO	[9.773382 8.569488]	DMSO		[2.8672185 6.255668 ]	DMSO	[2.8672185 6.255668 ]	DMSO
[2.8672185 6.255668 ]	DMSO	[2.8672185 6.255668 ]	DMSO		[-0.14221568 7.7894015 ]	DMSO	[-0.14221568 7.7894015 ]	DMSO
[-0.14221568 7.7894015 ]	DMSO	[-0.14221568 7.7894015 ]	DMSO		[ 8.099104 13.571716]	DMSO	[ 8.099104 13.571716]	DMSO
[ 8.099104 13.571716]	DMSO	[ 8.099104 13.571716]	DMSO		[ 1.350333 11.639657]	DMSO	[ 1.350333 11.639657]	DMSO
[ 1.350333 11.639657]	DMSO	[ 1.350333 11.639657]	DMSO		[4.5222564 5.750635 ]	DMSO	[4.5222564 5.750635 ]	DMSO
[4.5222564 5.750635 ]	DMSO	[4.5222564 5.750635 ]	DMSO		[ 9.159347 13.667656]	DMSO	[ 9.159347 13.667656]	DMSO
[ 9.159347 13.667656]	DMSO	[ 9.159347 13.667656]	DMSO		[4.7180543 5.6349573]	DMSO	[4.7180543 5.6349573]	DMSO
[4.7180543 5.6349573]	DMSO	[4.7180543 5.6349573]	DMSO		[ 8.181233 13.605791]	DMSO	[ 8.181233 13.605791]	DMSO
[ 8.181233 13.605791]	DMSO	[ 8.181233 13.605791]	DMSO		[3.283353 6.288731]	DMSO	[3.283353 6.288731]	DMSO
[3.283353 6.288731]	DMSO	[3.283353 6.288731]	DMSO		[4.6276674 6.0211377]	DMSO	[4.6276674 6.0211377]	DMSO
[4.6276674 6.0211377]	DMSO	[4.6276674 6.0211377]	DMSO		[5.2090006 7.882331 ]	DMSO	[5.2090006 7.882331 ]	DMSO
[5.2090006 7.882331 ]	DMSO	[5.2090006 7.882331 ]	DMSO		[ 8.288316 13.250527]	DMSO	[ 8.288316 13.250527]	DMSO
[ 8.288316 13.250527]	DMSO	[ 8.288316 13.250527]	DMSO		[ 8.13488 13.601244]	DMSO	[ 8.13488 13.601244]	DMSO
[ 8.13488 13.601244]	DMSO	[ 8.13488 13.601244]	DMSO		[3.9417303 7.0683746]	DMSO	[3.9417303 7.0683746]	DMSO
[3.9417303 7.0683746]	DMSO	[3.9417303 7.0683746]	DMSO		[4.87139 5.655355]	DMSO	[4.87139 5.655355]	DMSO
[4.87139 5.655355]	DMSO	[4.87139 5.655355]	DMSO		[2.4577909 5.9461966]	DMSO	[2.4577909 5.9461966]	DMSO
[2.4577909 5.9461966]	DMSO	[2.4577909 5.9461966]	DMSO		[10.538347 13.453258]	DMSO	[10.538347 13.453258]	DMSO
[10.538347 13.453258]	DMSO	[10.538347 13.453258]	DMSO		[4.175081 7.504899]	DMSO	[4.175081 7.504899]	DMSO
[4.175081 7.504899]	DMSO	[4.175081 7.504899]	DMSO		[ 8.8968525 13.448428 ]	DMSO	[ 8.8968525 13.448428 ]	DMSO
[ 8.8968525 13.448428 ]	DMSO	[ 8.8968525 13.448428 ]	DMSO		[ 6.805191 10.231386]	DMSO	[ 6.805191 10.231386]	DMSO
[ 6.805191 10.231386]	DMSO	[ 6.805191 10.231386]	DMSO		[-0.53686774 8.425049 ]	DMSO	[-0.53686774 8.425049 ]	DMSO
[-0.53686774 8.425049 ]	DMSO	[-0.53686774 8.425049 ]	DMSO		[ 8.519267 13.000554]	DMSO	[ 8.519267 13.000554]	DMSO
[ 8.519267 13.000554]	DMSO	[ 8.519267 13.000554]	DMSO		[ 8.898192 13.462285]	DMSO	[ 8.898192 13.462285]	DMSO
[ 8.898192 13.462285]	DMSO	[ 8.898192 13.462285]	DMSO		[ 9.508976 13.510872]	DMSO	[ 9.508976 13.510872]	DMSO
[ 9.508976 13.510872]	DMSO	[ 9.508976 13.510872]	DMSO		[8.873606 8.675104]	DMSO	[8.873606 8.675104]	DMSO
[8.873606 8.675104]	DMSO	[8.873606 8.675104]	DMSO		[8.218568 8.12235 ]	DMSO	[8.218568 8.12235 ]	DMSO
[8.218568 8.12235 ]	DMSO	[8.218568 8.12235 ]	DMSO		[10.534629 12.077396]	DMSO	[10.534629 12.077396]	DMSO
[10.534629 12.077396]	DMSO	[10.534629 12.077396]	DMSO		[10.452836 12.144803]	DMSO	[10.452836 12.144803]	DMSO
[10.452836 12.144803]	DMSO	[10.452836 12.144803]	DMSO		[4.6311116 5.7850866]	DMSO	[4.6311116 5.7850866]	DMSO
[4.6311116 5.7850866]	DMSO	[4.6311116 5.7850866]	DMSO		[ 7.985623 13.25019 ]	DMSO	[ 7.985623 13.25019 ]	DMSO
[ 7.985623 13.25019 ]	DMSO	[ 7.985623 13.25019 ]	DMSO		[-0.12656915 8.003944 ]	DMSO	[-0.12656915 8.003944 ]	DMSO
[-0.12656915 8.003944 ]	DMSO	[-0.12656915 8.003944 ]	DMSO		[4.5554676 5.73781 ]	DMSO	[4.5554676 5.73781 ]	DMSO
[4.5554676 5.73781 ]	DMSO	[4.5554676 5.73781 ]	DMSO		[-0.67230904 8.71691 ]	DMSO	[-0.67230904 8.71691 ]	DMSO
[-0.67230904 8.71691 ]	DMSO	[-0.67230904 8.71691 ]	DMSO		[ 6.3169737 10.4913225]	DMSO	[ 6.3169737 10.4913225]	DMSO
[ 6.3169737 10.4913225]	DMSO	[ 6.3169737 10.4913225]	DMSO		[ 7.465223 10.882891]	DMSO	[ 7.465223 10.882891]	DMSO
[ 7.465223 10.882891]	DMSO	[ 7.465223 10.882891]	DMSO		[6.2326264 8.553872 ]	DMSO	[6.2326264 8.553872 ]	DMSO
[6.2326264 8.553872 ]	DMSO	[6.2326264 8.553872 ]	DMSO		[5.554699 6.012356]	DMSO	[5.554699 6.012356]	DMSO
[5.554699 6.012356]	DMSO	[5.554699 6.012356]	DMSO		[ 9.916088 13.864926]	DMSO	[ 9.916088 13.864926]	DMSO
[ 9.916088 13.864926]	DMSO	[ 9.916088 13.864926]	DMSO		[5.137895 8.334835]	DMSO	[5.137895 8.334835]	DMSO
[5.137895 8.334835]	DMSO	[5.137895 8.334835]	DMSO		[ 8.155417 13.5491905]	DMSO	[ 8.155417 13.5491905]	DMSO
[ 8.155417 13.5491905]	DMSO	[ 8.155417 13.5491905]	DMSO		[ 7.230967 10.002873]	DMSO	[ 7.230967 10.002873]	DMSO
[ 7.230967 10.002873]	DMSO	[ 7.230967 10.002873]	DMSO		[5.682884 6.9247026]	DMSO	[5.682884 6.9247026]	DMSO
[5.682884 6.9247026]	DMSO	[5.682884 6.9247026]	DMSO		[10.388251 13.372895]	DMSO	[10.388251 13.372895]	DMSO
[10.388251 13.372895]	DMSO	[10.388251 13.372895]	DMSO		[5.751509 6.514166]	DMSO	[5.751509 6.514166]	DMSO
[5.751509 6.514166]	DMSO	[5.751509 6.514166]	DMSO		[8.143629 9.643417]	DMSO	[8.143629 9.643417]	DMSO
[8.143629 9.643417]	DMSO	[8.143629 9.643417]	DMSO		[2.5922027 6.329572 ]	DMSO	[2.5922027 6.329572 ]	DMSO
[2.5922027 6.329572 ]	DMSO	[2.5922027 6.329572 ]	DMSO		[0.7861295 6.799697 ]	DMSO	[0.7861295 6.799697 ]	DMSO
[0.7861295 6.799697 ]	DMSO	[0.7861295 6.799697 ]	DMSO		[6.6121564 8.235414 ]	DMSO	[6.6121564 8.235414 ]	DMSO
[6.6121564 8.235414 ]	DMSO	[6.6121564 8.235414 ]	DMSO		[ 7.3890114 12.636651 ]	DMSO	[ 7.3890114 12.636651 ]	DMSO
[ 7.3890114 12.636651 ]	DMSO	[ 7.3890114 12.636651 ]	DMSO		[3.328074 6.3078647]	DMSO	[3.328074 6.3078647]	DMSO
[3.328074 6.3078647]	DMSO	[3.328074 6.3078647]	DMSO		[ 9.596952 13.842198]	DMSO	[ 9.596952 13.842198]	DMSO
[ 9.596952 13.842198]	DMSO	[ 9.596952 13.842198]	DMSO		[ 6.585161 10.362102]	DMSO	[ 6.585161 10.362102]	DMSO
[ 6.585161 10.362102]	DMSO	[ 6.585161 10.362102]	DMSO		[ 6.1260524 10.614428 ]	DMSO	[ 6.1260524 10.614428 ]	DMSO
[ 6.1260524 10.614428 ]	DMSO	[ 6.1260524 10.614428 ]	DMSO		[ 9.753444 13.573768]	DMSO	[ 9.753444 13.573768]	DMSO
[ 9.753444 13.573768]	DMSO	[ 9.753444 13.573768]	DMSO		[-0.54382384 8.435941 ]	DMSO	[-0.54382384 8.435941 ]	DMSO
[-0.54382384 8.435941 ]	DMSO	[-0.54382384 8.435941 ]	DMSO		[10.56667 13.5824585]	DMSO	[10.56667 13.5824585]	DMSO
[10.56667 13.5824585]	DMSO	[10.56667 13.5824585]	DMSO		[ 8.041988 13.369923]	DMSO	[ 8.041988 13.369923]	DMSO
[ 8.041988 13.369923]	DMSO	[ 8.041988 13.369923]	DMSO		[8.263358 9.1013565]	DMSO	[8.263358 9.1013565]	DMSO
[8.263358 9.1013565]	DMSO	[8.263358 9.1013565]	DMSO		[ 8.290174 13.542768]	DMSO	[ 8.290174 13.542768]	DMSO
[ 8.290174 13.542768]	DMSO	[ 8.290174 13.542768]	DMSO		[ 8.944065 13.488005]	DMSO	[ 8.944065 13.488005]	DMSO
[ 8.944065 13.488005]	DMSO	[ 8.944065 13.488005]	DMSO		[4.7197866 6.1058774]	DMSO	[4.7197866 6.1058774]	DMSO
[4.7197866 6.1058774]	DMSO	[4.7197866 6.1058774]	DMSO		[ 7.8690624 13.204974 ]	DMSO	[ 7.8690624 13.204974 ]	DMSO
[ 7.8690624 13.204974 ]	DMSO	[ 7.8690624 13.204974 ]	DMSO		[1.3515182 8.549055 ]	DMSO	[1.3515182 8.549055 ]	DMSO
[1.3515182 8.549055 ]	DMSO	[1.3515182 8.549055 ]	DMSO		[5.7196155 7.3467703]	DMSO	[5.7196155 7.3467703]	DMSO
[5.7196155 7.3467703]	DMSO	[5.7196155 7.3467703]	DMSO		[10.095223 13.715871]	DMSO	[10.095223 13.715871]	DMSO
[10.095223 13.715871]	DMSO	[10.095223 13.715871]	DMSO		[ 8.904854 13.444033]	DMSO	[ 8.904854 13.444033]	DMSO
[ 8.904854 13.444033]	DMSO	[ 8.904854 13.444033]	DMSO		[ 9.352955 13.615679]	DMSO	[ 9.352955 13.615679]	DMSO
[ 9.352955 13.615679]	DMSO	[ 9.352955 13.615679]	DMSO		[0.16351126 8.727959 ]	DMSO	[0.16351126 8.727959 ]	DMSO
[0.16351126 8.727959 ]	DMSO	[0.16351126 8.727959 ]	DMSO		[5.0238285 5.753468 ]	DMSO	[5.0238285 5.753468 ]	DMSO
[5.0238285 5.753468 ]	DMSO	[5.0238285 5.753468 ]	DMSO		[ 9.926301 12.790907]	DMSO	[ 9.926301 12.790907]	DMSO
[ 9.926301 12.790907]	DMSO	[ 9.926301 12.790907]	DMSO		[5.580779 6.0064983]	DMSO	[5.580779 6.0064983]	DMSO
[5.580779 6.0064983]	DMSO	[5.580779 6.0064983]	DMSO		[ 9.48894 13.812228]	DMSO	[ 9.48894 13.812228]	DMSO
[ 9.48894 13.812228]	DMSO	[ 9.48894 13.812228]	DMSO		[5.491645 8.858995]	DMSO	[5.491645 8.858995]	DMSO
[5.491645 8.858995]	DMSO	[5.491645 8.858995]	DMSO		[4.5983067 5.840413 ]	DMSO	[4.5983067 5.840413 ]	DMSO
[4.5983067 5.840413 ]	DMSO	[4.5983067 5.840413 ]	DMSO		[8.8134 8.398701]	DMSO	[8.8134 8.398701]	DMSO
[8.8134 8.398701]	DMSO	[8.8134 8.398701]	DMSO		[3.3360631 6.354174 ]	DMSO	[3.3360631 6.354174 ]	DMSO
[3.3360631 6.354174 ]	DMSO	[3.3360631 6.354174 ]	DMSO		[2.807665 6.450771]	DMSO	[2.807665 6.450771]	DMSO
[2.807665 6.450771]	DMSO	[2.807665 6.450771]	DMSO		[3.3098156 6.307588 ]	DMSO	[3.3098156 6.307588 ]	DMSO
[3.3098156 6.307588 ]	DMSO	[3.3098156 6.307588 ]	DMSO		[11.270836 13.334232]	DMSO	[11.270836 13.334232]	DMSO
[11.270836 13.334232]	DMSO	[11.270836 13.334232]	DMSO		[5.3002386 7.033126 ]	DMSO	[5.3002386 7.033126 ]	DMSO
[5.3002386 7.033126 ]	DMSO	[5.3002386 7.033126 ]	DMSO		[11.277058 13.330839]	DMSO	[11.277058 13.330839]	DMSO
[11.277058 13.330839]	DMSO	[11.277058 13.330839]	DMSO		[4.50486 6.3706675]	DMSO	[4.50486 6.3706675]	DMSO
[4.50486 6.3706675]	DMSO	[4.50486 6.3706675]	DMSO		[6.3849483 7.92584 ]	DMSO	[6.3849483 7.92584 ]	DMSO
[6.3849483 7.92584 ]	DMSO	[6.3849483 7.92584 ]	DMSO		[4.072599 6.065653]	DMSO	[4.072599 6.065653]	DMSO
[4.072599 6.065653]	DMSO	[4.072599 6.065653]	DMSO		[4.606447 5.6556587]	DMSO	[4.606447 5.6556587]	DMSO
[4.606447 5.6556587]	DMSO	[4.606447 5.6556587]	DMSO		[1.4577281 6.4981394]	DMSO	[1.4577281 6.4981394]	DMSO
[1.4577281 6.4981394]	DMSO	[1.4577281 6.4981394]	DMSO		[2.7996712 7.021858 ]	DMSO	[2.7996712 7.021858 ]	DMSO
[2.7996712 7.021858 ]	DMSO	[2.7996712 7.021858 ]	DMSO		[5.1592164 6.894463 ]	DMSO	[5.1592164 6.894463 ]	DMSO
[5.1592164 6.894463 ]	DMSO	[5.1592164 6.894463 ]	DMSO		[ 8.462168 13.226735]	DMSO	[ 8.462168 13.226735]	DMSO
[ 8.462168 13.226735]	DMSO	[ 8.462168 13.226735]	DMSO		[ 0.73770434 11.064693 ]	DMSO	[ 0.73770434 11.064693 ]	DMSO
[ 0.73770434 11.064693 ]	DMSO	[ 0.73770434 11.064693 ]	DMSO		[5.2590346 5.9647303]	DMSO	[5.2590346 5.9647303]	DMSO
[5.2590346 5.9647303]	DMSO	[5.2590346 5.9647303]	DMSO		[2.3610895 7.0266914]	DMSO	[2.3610895 7.0266914]	DMSO
[2.3610895 7.0266914]	DMSO	[2.3610895 7.0266914]	DMSO		[10.677779 13.492059]	DMSO	[10.677779 13.492059]	DMSO
[10.677779 13.492059]	DMSO	[10.677779 13.492059]	DMSO		[3.607088 6.2760577]	DMSO	[3.607088 6.2760577]	DMSO
[3.607088 6.2760577]	DMSO	[3.607088 6.2760577]	DMSO		[4.507338 6.014661]	DMSO	[4.507338 6.014661]	DMSO
[4.507338 6.014661]	DMSO	[4.507338 6.014661]	DMSO		[-0.9924372 10.241686 ]	DMSO	[-0.9924372 10.241686 ]	DMSO
[-0.9924372 10.241686 ]	DMSO	[-0.9924372 10.241686 ]	DMSO		[ 8.0639 13.536502]	DMSO	[ 8.0639 13.536502]	DMSO
[ 8.0639 13.536502]	DMSO	[ 8.0639 13.536502]	DMSO		[ 6.4093018 10.622085 ]	DMSO	[ 6.4093018 10.622085 ]	DMSO
[ 6.4093018 10.622085 ]	DMSO	[ 6.4093018 10.622085 ]	DMSO		[-1.125781 8.937324]	DMSO	[-1.125781 8.937324]	DMSO
[-1.125781 8.937324]	DMSO	[-1.125781 8.937324]	DMSO		[ 9.164852 13.49935 ]	DMSO	[ 9.164852 13.49935 ]	DMSO
[ 9.164852 13.49935 ]	DMSO	[ 9.164852 13.49935 ]	DMSO		[2.5964496 5.7708554]	DMSO	[2.5964496 5.7708554]	DMSO
[2.5964496 5.7708554]	DMSO	[2.5964496 5.7708554]	DMSO		[10.535075 13.364721]	DMSO	[10.535075 13.364721]	DMSO
[10.535075 13.364721]	DMSO	[10.535075 13.364721]	DMSO		[9.178729 8.305559]	DMSO	[9.178729 8.305559]	DMSO
[9.178729 8.305559]	DMSO	[9.178729 8.305559]	DMSO		[ 8.047657 13.562437]	DMSO	[ 8.047657 13.562437]	DMSO
[ 8.047657 13.562437]	DMSO	[ 8.047657 13.562437]	DMSO		[-0.5687513 8.465575 ]	DMSO	[-0.5687513 8.465575 ]	DMSO
[-0.5687513 8.465575 ]	DMSO	[-0.5687513 8.465575 ]	DMSO		[ 9.0445 13.732708]	DMSO	[ 9.0445 13.732708]	DMSO
[ 9.0445 13.732708]	DMSO	[ 9.0445 13.732708]	DMSO		[ 7.9703665 11.096792 ]	DMSO	[ 7.9703665 11.096792 ]	DMSO
[ 7.9703665 11.096792 ]	DMSO	[ 7.9703665 11.096792 ]	DMSO		[ 1.628771 10.737169]	DMSO	[ 1.628771 10.737169]	DMSO
[ 1.628771 10.737169]	DMSO	[ 1.628771 10.737169]	DMSO		[6.419017 7.333452]	DMSO	[6.419017 7.333452]	DMSO
[6.419017 7.333452]	DMSO	[6.419017 7.333452]	DMSO		[ 8.887144 13.49405 ]	DMSO	[ 8.887144 13.49405 ]	DMSO
[ 8.887144 13.49405 ]	DMSO	[ 8.887144 13.49405 ]	DMSO		[ 8.523155 12.993608]	DMSO	[ 8.523155 12.993608]	DMSO
[ 8.523155 12.993608]	DMSO	[ 8.523155 12.993608]	DMSO		[4.7782593 5.596438 ]	DMSO	[4.7782593 5.596438 ]	DMSO
[4.7782593 5.596438 ]	DMSO	[4.7782593 5.596438 ]	DMSO		[4.6769094 5.728685 ]	DMSO	[4.6769094 5.728685 ]	DMSO
[4.6769094 5.728685 ]	DMSO	[4.6769094 5.728685 ]	DMSO		[5.371362 5.977273]	DMSO	[5.371362 5.977273]	DMSO
[5.371362 5.977273]	DMSO	[5.371362 5.977273]	DMSO		[7.2774386 9.929272 ]	DMSO	[7.2774386 9.929272 ]	DMSO
[7.2774386 9.929272 ]	DMSO	[7.2774386 9.929272 ]	DMSO		[ 8.567767 13.670344]	DMSO	[ 8.567767 13.670344]	DMSO
[ 8.567767 13.670344]	DMSO	[ 8.567767 13.670344]	DMSO		[ 6.769082 10.253799]	DMSO	[ 6.769082 10.253799]	DMSO
[ 6.769082 10.253799]	DMSO	[ 6.769082 10.253799]	DMSO		[0.4433751 6.983628 ]	DMSO	[0.4433751 6.983628 ]	DMSO
[0.4433751 6.983628 ]	DMSO	[0.4433751 6.983628 ]	DMSO		[1.5318922 8.706601 ]	DMSO	[1.5318922 8.706601 ]	DMSO
[1.5318922 8.706601 ]	DMSO	[1.5318922 8.706601 ]	DMSO		[ 9.744889 13.873754]	DMSO	[ 9.744889 13.873754]	DMSO
[ 9.744889 13.873754]	DMSO	[ 9.744889 13.873754]	DMSO		[-0.4774334 8.332059 ]	DMSO	[-0.4774334 8.332059 ]	DMSO
[-0.4774334 8.332059 ]	DMSO	[-0.4774334 8.332059 ]	DMSO		[5.263335 6.135635]	DMSO	[5.263335 6.135635]	DMSO
[5.263335 6.135635]	DMSO	[5.263335 6.135635]	DMSO		[ 1.4327796 10.3917 ]	DMSO	[ 1.4327796 10.3917 ]	DMSO
[ 1.4327796 10.3917 ]	DMSO	[ 1.4327796 10.3917 ]	DMSO		[2.4853365 5.8654213]	DMSO	[2.4853365 5.8654213]	DMSO
[2.4853365 5.8654213]	DMSO	[2.4853365 5.8654213]	DMSO		[1.1241059 8.177219 ]	DMSO	[1.1241059 8.177219 ]	DMSO
[1.1241059 8.177219 ]	DMSO	[1.1241059 8.177219 ]	DMSO		[ 5.4550514 10.683225 ]	DMSO	[ 5.4550514 10.683225 ]	DMSO
[ 5.4550514 10.683225 ]	DMSO	[ 5.4550514 10.683225 ]	DMSO		[1.0412167 8.22477 ]	DMSO	[1.0412167 8.22477 ]	DMSO
[1.0412167 8.22477 ]	DMSO	[1.0412167 8.22477 ]	DMSO		[ 9.719975 13.414882]	DMSO	[ 9.719975 13.414882]	DMSO
[ 9.719975 13.414882]	DMSO	[ 9.719975 13.414882]	DMSO		[4.3556724 5.918569 ]	DMSO	[4.3556724 5.918569 ]	DMSO
[4.3556724 5.918569 ]	DMSO	[4.3556724 5.918569 ]	DMSO		[2.7887855 6.970025 ]	DMSO	[2.7887855 6.970025 ]	DMSO
[2.7887855 6.970025 ]	DMSO	[2.7887855 6.970025 ]	DMSO		[4.817633 5.6163397]	DMSO	[4.817633 5.6163397]	DMSO
[4.817633 5.6163397]	DMSO	[4.817633 5.6163397]	DMSO		[ 7.487267 10.884541]	DMSO	[ 7.487267 10.884541]	DMSO
[ 7.487267 10.884541]	DMSO	[ 7.487267 10.884541]	DMSO		[2.9962113 6.269839 ]	DMSO	[2.9962113 6.269839 ]	DMSO
[2.9962113 6.269839 ]	DMSO	[2.9962113 6.269839 ]	DMSO		[11.278637 13.322586]	DMSO	[11.278637 13.322586]	DMSO
[11.278637 13.322586]	DMSO	[11.278637 13.322586]	DMSO		[ 8.728437 13.237125]	DMSO	[ 8.728437 13.237125]	DMSO
[ 8.728437 13.237125]	DMSO	[ 8.728437 13.237125]	DMSO		[ 8.054667 13.02948 ]	DMSO	[ 8.054667 13.02948 ]	DMSO
[ 8.054667 13.02948 ]	DMSO	[ 8.054667 13.02948 ]	DMSO		[5.5262265 6.0458546]	DMSO	[5.5262265 6.0458546]	DMSO
[5.5262265 6.0458546]	DMSO	[5.5262265 6.0458546]	DMSO		[9.113654 8.3962965]	DMSO	[9.113654 8.3962965]	DMSO
[9.113654 8.3962965]	DMSO	[9.113654 8.3962965]	DMSO		[3.4037278 6.2086225]	DMSO	[3.4037278 6.2086225]	DMSO
[3.4037278 6.2086225]	DMSO	[3.4037278 6.2086225]	DMSO		[-0.52301884 8.442018 ]	DMSO	[-0.52301884 8.442018 ]	DMSO
[-0.52301884 8.442018 ]	DMSO	[-0.52301884 8.442018 ]	DMSO		[ 5.574837 11.1835165]	DMSO	[ 5.574837 11.1835165]	DMSO
[ 5.574837 11.1835165]	DMSO	[ 5.574837 11.1835165]	DMSO		[9.601907 7.85134 ]	DMSO	[9.601907 7.85134 ]	DMSO
[9.601907 7.85134 ]	DMSO	[9.601907 7.85134 ]	DMSO		[ 9.166368 13.725482]	DMSO	[ 9.166368 13.725482]	DMSO
[ 9.166368 13.725482]	DMSO	[ 9.166368 13.725482]	DMSO		[2.3393574 6.5685215]	DMSO	[2.3393574 6.5685215]	DMSO
[2.3393574 6.5685215]	DMSO	[2.3393574 6.5685215]	DMSO		[ 9.469425 13.295621]	DMSO	[ 9.469425 13.295621]	DMSO
[ 9.469425 13.295621]	DMSO	[ 9.469425 13.295621]	DMSO		[ 9.935203 13.874667]	DMSO	[ 9.935203 13.874667]	DMSO
[ 9.935203 13.874667]	DMSO	[ 9.935203 13.874667]	DMSO		[4.704687 6.1297474]	DMSO	[4.704687 6.1297474]	DMSO
[4.704687 6.1297474]	DMSO	[4.704687 6.1297474]	DMSO		[4.4883833 5.8278465]	DMSO	[4.4883833 5.8278465]	DMSO
[4.4883833 5.8278465]	DMSO	[4.4883833 5.8278465]	DMSO		[ 9.941592 13.864668]	DMSO	[ 9.941592 13.864668]	DMSO
[ 9.941592 13.864668]	DMSO	[ 9.941592 13.864668]	DMSO		[1.4076425 8.935469 ]	DMSO	[1.4076425 8.935469 ]	DMSO
[1.4076425 8.935469 ]	DMSO	[1.4076425 8.935469 ]	DMSO		[6.6534452 8.694941 ]	DMSO	[6.6534452 8.694941 ]	DMSO
[6.6534452 8.694941 ]	DMSO	[6.6534452 8.694941 ]	DMSO		[ 9.364441 13.572228]	DMSO	[ 9.364441 13.572228]	DMSO
[ 9.364441 13.572228]	DMSO	[ 9.364441 13.572228]	DMSO		[5.268848 6.1469536]	DMSO	[5.268848 6.1469536]	DMSO
[5.268848 6.1469536]	DMSO	[5.268848 6.1469536]	DMSO		[5.4956574 5.963176 ]	DMSO	[5.4956574 5.963176 ]	DMSO
[5.4956574 5.963176 ]	DMSO	[5.4956574 5.963176 ]	DMSO		[5.164176 6.7454023]	DMSO	[5.164176 6.7454023]	DMSO
[5.164176 6.7454023]	DMSO	[5.164176 6.7454023]	DMSO		[5.666289 6.4522133]	DMSO	[5.666289 6.4522133]	DMSO
[5.666289 6.4522133]	DMSO	[5.666289 6.4522133]	DMSO		[5.261081 6.164562]	DMSO	[5.261081 6.164562]	DMSO
[5.261081 6.164562]	DMSO	[5.261081 6.164562]	DMSO		[6.735362 8.077054]	DMSO	[6.735362 8.077054]	DMSO
[6.735362 8.077054]	DMSO	[6.735362 8.077054]	DMSO		[10.638593 13.324736]	DMSO	[10.638593 13.324736]	DMSO
[10.638593 13.324736]	DMSO	[10.638593 13.324736]	DMSO		[3.2233021 6.19377 ]	DMSO	[3.2233021 6.19377 ]	DMSO
[3.2233021 6.19377 ]	DMSO	[3.2233021 6.19377 ]	DMSO		[5.4499364 5.9477115]	DMSO	[5.4499364 5.9477115]	DMSO
[5.4499364 5.9477115]	DMSO	[5.4499364 5.9477115]	DMSO		[ 5.0983305 12.152016 ]	DMSO	[ 5.0983305 12.152016 ]	DMSO
[ 5.0983305 12.152016 ]	DMSO	[ 5.0983305 12.152016 ]	DMSO		[5.0337396 6.1284885]	DMSO	[5.0337396 6.1284885]	DMSO
[5.0337396 6.1284885]	DMSO	[5.0337396 6.1284885]	DMSO		[10.54729 13.52759]	DMSO	[10.54729 13.52759]	DMSO
[10.54729 13.52759]	DMSO	[10.54729 13.52759]	DMSO		[4.173585 5.908494]	DMSO	[4.173585 5.908494]	DMSO
[4.173585 5.908494]	DMSO	[4.173585 5.908494]	DMSO		[ 9.535291 13.824572]	DMSO	[ 9.535291 13.824572]	DMSO
[ 9.535291 13.824572]	DMSO	[ 9.535291 13.824572]	DMSO		[ 8.2177725 13.610973 ]	DMSO	[ 8.2177725 13.610973 ]	DMSO
[ 8.2177725 13.610973 ]	DMSO	[ 8.2177725 13.610973 ]	DMSO		[4.7687144 5.6829476]	DMSO	[4.7687144 5.6829476]	DMSO
[4.7687144 5.6829476]	DMSO	[4.7687144 5.6829476]	DMSO		[ 9.732652 13.893572]	DMSO	[ 9.732652 13.893572]	DMSO
[ 9.732652 13.893572]	DMSO	[ 9.732652 13.893572]	DMSO		[2.7890122 8.840167 ]	DMSO	[2.7890122 8.840167 ]	DMSO
[2.7890122 8.840167 ]	DMSO	[2.7890122 8.840167 ]	DMSO		[ 9.6101 13.531815]	DMSO	[ 9.6101 13.531815]	DMSO
[ 9.6101 13.531815]	DMSO	[ 9.6101 13.531815]	DMSO		[5.5363436 6.0602374]	DMSO	[5.5363436 6.0602374]	DMSO
[5.5363436 6.0602374]	DMSO	[5.5363436 6.0602374]	DMSO		[5.5489726 5.9925876]	DMSO	[5.5489726 5.9925876]	DMSO
[5.5489726 5.9925876]	DMSO	[5.5489726 5.9925876]	DMSO		[ 9.465211 13.819865]	DMSO	[ 9.465211 13.819865]	DMSO
[ 9.465211 13.819865]	DMSO	[ 9.465211 13.819865]	DMSO		[-1.2976506 9.2781725]	DMSO	[-1.2976506 9.2781725]	DMSO
[-1.2976506 9.2781725]	DMSO	[-1.2976506 9.2781725]	DMSO		[10.032413 8.000672]	DMSO	[10.032413 8.000672]	DMSO
[10.032413 8.000672]	DMSO	[10.032413 8.000672]	DMSO		[8.754552 8.031365]	DMSO	[8.754552 8.031365]	DMSO
[8.754552 8.031365]	DMSO	[8.754552 8.031365]	DMSO		[10.525333 13.590801]	DMSO	[10.525333 13.590801]	DMSO
[10.525333 13.590801]	DMSO	[10.525333 13.590801]	DMSO		[ 8.031427 13.582901]	DMSO	[ 8.031427 13.582901]	DMSO
[ 8.031427 13.582901]	DMSO	[ 8.031427 13.582901]	DMSO		[6.219132 8.310658]	DMSO	[6.219132 8.310658]	DMSO
[6.219132 8.310658]	DMSO	[6.219132 8.310658]	DMSO		[ 8.648288 13.531451]	DMSO	[ 8.648288 13.531451]	DMSO
[ 8.648288 13.531451]	DMSO	[ 8.648288 13.531451]	DMSO		[ 5.505917 12.368431]	DMSO	[ 5.505917 12.368431]	DMSO
[ 5.505917 12.368431]	DMSO	[ 5.505917 12.368431]	DMSO		[5.136259 6.788026]	DMSO	[5.136259 6.788026]	DMSO
[5.136259 6.788026]	DMSO	[5.136259 6.788026]	DMSO		[ 8.058661 13.348421]	DMSO	[ 8.058661 13.348421]	DMSO
[ 8.058661 13.348421]	DMSO	[ 8.058661 13.348421]	DMSO		[10.078508 13.791727]	DMSO	[10.078508 13.791727]	DMSO
[10.078508 13.791727]	DMSO	[10.078508 13.791727]	DMSO		[0.6198553 6.726055 ]	DMSO	[0.6198553 6.726055 ]	DMSO
[0.6198553 6.726055 ]	DMSO	[0.6198553 6.726055 ]	DMSO		[-1.2017236 9.206704 ]	DMSO	[-1.2017236 9.206704 ]	DMSO
[-1.2017236 9.206704 ]	DMSO	[-1.2017236 9.206704 ]	DMSO		[ 7.916522 13.193081]	DMSO	[ 7.916522 13.193081]	DMSO
[ 7.916522 13.193081]	DMSO	[ 7.916522 13.193081]	DMSO		[-0.21594535 9.059926 ]	DMSO	[-0.21594535 9.059926 ]	DMSO
[-0.21594535 9.059926 ]	DMSO	[-0.21594535 9.059926 ]	DMSO		[9.628712 8.729611]	DMSO	[9.628712 8.729611]	DMSO
[9.628712 8.729611]	DMSO	[9.628712 8.729611]	DMSO		[2.3977907 7.1988688]	DMSO	[2.3977907 7.1988688]	DMSO
[2.3977907 7.1988688]	DMSO	[2.3977907 7.1988688]	DMSO		[ 8.167833 13.601195]	DMSO	[ 8.167833 13.601195]	DMSO
[ 8.167833 13.601195]	DMSO	[ 8.167833 13.601195]	DMSO		[ 8.30333 13.60371]	DMSO	[ 8.30333 13.60371]	DMSO
[ 8.30333 13.60371]	DMSO	[ 8.30333 13.60371]	DMSO		[5.1209197 6.576325 ]	DMSO	[5.1209197 6.576325 ]	DMSO
[5.1209197 6.576325 ]	DMSO	[5.1209197 6.576325 ]	DMSO		[3.453832 6.2299724]	DMSO	[3.453832 6.2299724]	DMSO
[3.453832 6.2299724]	DMSO	[3.453832 6.2299724]	DMSO		[1.4766203 6.5109653]	DMSO	[1.4766203 6.5109653]	DMSO
[1.4766203 6.5109653]	DMSO	[1.4766203 6.5109653]	DMSO		[ 7.3487267 10.11568 ]	DMSO	[ 7.3487267 10.11568 ]	DMSO
[ 7.3487267 10.11568 ]	DMSO	[ 7.3487267 10.11568 ]	DMSO		[ 2.1072326 10.023559 ]	DMSO	[ 2.1072326 10.023559 ]	DMSO
[ 2.1072326 10.023559 ]	DMSO	[ 2.1072326 10.023559 ]	DMSO		[10.191069 13.727589]	DMSO	[10.191069 13.727589]	DMSO
[10.191069 13.727589]	DMSO	[10.191069 13.727589]	DMSO		[1.3163806 8.648214 ]	DMSO	[1.3163806 8.648214 ]	DMSO
[1.3163806 8.648214 ]	DMSO	[1.3163806 8.648214 ]	DMSO		[-0.08436605 8.788728 ]	DMSO	[-0.08436605 8.788728 ]	DMSO
[-0.08436605 8.788728 ]	DMSO	[-0.08436605 8.788728 ]	DMSO		[-0.56391597 8.441273 ]	DMSO	[-0.56391597 8.441273 ]	DMSO
[-0.56391597 8.441273 ]	DMSO	[-0.56391597 8.441273 ]	DMSO		[4.94845 5.6949015]	DMSO	[4.94845 5.6949015]	DMSO
[4.94845 5.6949015]	DMSO	[4.94845 5.6949015]	DMSO		[ 8.917904 13.579352]	DMSO	[ 8.917904 13.579352]	DMSO
[ 8.917904 13.579352]	DMSO	[ 8.917904 13.579352]	DMSO		[5.2303443 6.137715 ]	DMSO	[5.2303443 6.137715 ]	DMSO
[5.2303443 6.137715 ]	DMSO	[5.2303443 6.137715 ]	DMSO		[5.5386753 6.3175483]	DMSO	[5.5386753 6.3175483]	DMSO
[5.5386753 6.3175483]	DMSO	[5.5386753 6.3175483]	DMSO		[3.4074676 6.4412427]	DMSO	[3.4074676 6.4412427]	DMSO
[3.4074676 6.4412427]	DMSO	[3.4074676 6.4412427]	DMSO		[5.4455576 5.9319615]	DMSO	[5.4455576 5.9319615]	DMSO
[5.4455576 5.9319615]	DMSO	[5.4455576 5.9319615]	DMSO		[5.2362423 6.0667334]	DMSO	[5.2362423 6.0667334]	DMSO
[5.2362423 6.0667334]	DMSO	[5.2362423 6.0667334]	DMSO		[-1.2186888 9.2088995]	DMSO	[-1.2186888 9.2088995]	DMSO
[-1.2186888 9.2088995]	DMSO	[-1.2186888 9.2088995]	DMSO		[3.382983 6.342881]	DMSO	[3.382983 6.342881]	DMSO
[3.382983 6.342881]	DMSO	[3.382983 6.342881]	DMSO		[4.3536835 6.281994 ]	DMSO	[4.3536835 6.281994 ]	DMSO
[4.3536835 6.281994 ]	DMSO	[4.3536835 6.281994 ]	DMSO		[0.33696583 8.235159 ]	DMSO	[0.33696583 8.235159 ]	DMSO
[0.33696583 8.235159 ]	DMSO	[0.33696583 8.235159 ]	DMSO		[2.3680534 5.8747907]	DMSO	[2.3680534 5.8747907]	DMSO
[2.3680534 5.8747907]	DMSO	[2.3680534 5.8747907]	DMSO		[4.0055757 6.1478977]	DMSO	[4.0055757 6.1478977]	DMSO
[4.0055757 6.1478977]	DMSO	[4.0055757 6.1478977]	DMSO		[ 9.958209 13.863428]	DMSO	[ 9.958209 13.863428]	DMSO
[ 9.958209 13.863428]	DMSO	[ 9.958209 13.863428]	DMSO		[3.3308964 6.3116155]	DMSO	[3.3308964 6.3116155]	DMSO
[3.3308964 6.3116155]	DMSO	[3.3308964 6.3116155]	DMSO		[4.704125 5.847422]	DMSO	[4.704125 5.847422]	DMSO
[4.704125 5.847422]	DMSO	[4.704125 5.847422]	DMSO		[5.3355803 5.9463177]	DMSO	[5.3355803 5.9463177]	DMSO
[5.3355803 5.9463177]	DMSO	[5.3355803 5.9463177]	DMSO		[4.457499 5.767741]	DMSO	[4.457499 5.767741]	DMSO
[4.457499 5.767741]	DMSO	[4.457499 5.767741]	DMSO		[ 8.554363 13.497797]	DMSO	[ 8.554363 13.497797]	DMSO
[ 8.554363 13.497797]	DMSO	[ 8.554363 13.497797]	DMSO		[10.077291 13.736559]	DMSO	[10.077291 13.736559]	DMSO
[10.077291 13.736559]	DMSO	[10.077291 13.736559]	DMSO		[-0.561215 8.149949]	DMSO	[-0.561215 8.149949]	DMSO
[-0.561215 8.149949]	DMSO	[-0.561215 8.149949]	DMSO		[6.2874403 7.9044814]	DMSO	[6.2874403 7.9044814]	DMSO
[6.2874403 7.9044814]	DMSO	[6.2874403 7.9044814]	DMSO		[ 9.20753 13.674659]	DMSO	[ 9.20753 13.674659]	DMSO
[ 9.20753 13.674659]	DMSO	[ 9.20753 13.674659]	DMSO		[3.4464717 6.109754 ]	DMSO	[3.4464717 6.109754 ]	DMSO
[3.4464717 6.109754 ]	DMSO	[3.4464717 6.109754 ]	DMSO		[11.286407 13.310428]	DMSO	[11.286407 13.310428]	DMSO
[11.286407 13.310428]	DMSO	[11.286407 13.310428]	DMSO		[6.1109743 8.937509 ]	DMSO	[6.1109743 8.937509 ]	DMSO
[6.1109743 8.937509 ]	DMSO	[6.1109743 8.937509 ]	DMSO		[ 9.523012 13.823578]	DMSO	[ 9.523012 13.823578]	DMSO
[ 9.523012 13.823578]	DMSO	[ 9.523012 13.823578]	DMSO		[4.7518563 5.594419 ]	DMSO	[4.7518563 5.594419 ]	DMSO
[4.7518563 5.594419 ]	DMSO	[4.7518563 5.594419 ]	DMSO		[3.996417 6.3473206]	DMSO	[3.996417 6.3473206]	DMSO
[3.996417 6.3473206]	DMSO	[3.996417 6.3473206]	DMSO		[5.555352 5.9846396]	DMSO	[5.555352 5.9846396]	DMSO
[5.555352 5.9846396]	DMSO	[5.555352 5.9846396]	DMSO		[5.546934 6.4149337]	DMSO	[5.546934 6.4149337]	DMSO
[5.546934 6.4149337]	DMSO	[5.546934 6.4149337]	DMSO		[ 8.868265 13.303061]	DMSO	[ 8.868265 13.303061]	DMSO
[ 8.868265 13.303061]	DMSO	[ 8.868265 13.303061]	DMSO		[ 8.095666 13.50851 ]	DMSO	[ 8.095666 13.50851 ]	DMSO
[ 8.095666 13.50851 ]	DMSO	[ 8.095666 13.50851 ]	DMSO		[1.8590032 7.453591 ]	DMSO	[1.8590032 7.453591 ]	DMSO
[1.8590032 7.453591 ]	DMSO	[1.8590032 7.453591 ]	DMSO		[ 9.825421 13.896573]	DMSO	[ 9.825421 13.896573]	DMSO
[ 9.825421 13.896573]	DMSO	[ 9.825421 13.896573]	DMSO		[ 8.053458 13.56483 ]	DMSO	[ 8.053458 13.56483 ]	DMSO
[ 8.053458 13.56483 ]	DMSO	[ 8.053458 13.56483 ]	DMSO		[11.275491 13.330057]	DMSO	[11.275491 13.330057]	DMSO
[11.275491 13.330057]	DMSO	[11.275491 13.330057]	DMSO		[9.425783 8.916204]	DMSO	[9.425783 8.916204]	DMSO
[9.425783 8.916204]	DMSO	[9.425783 8.916204]	DMSO		[ 9.127086 13.706369]	DMSO	[ 9.127086 13.706369]	DMSO
[ 9.127086 13.706369]	DMSO	[ 9.127086 13.706369]	DMSO		[ 8.155816 13.569909]	DMSO	[ 8.155816 13.569909]	DMSO
[ 8.155816 13.569909]	DMSO	[ 8.155816 13.569909]	DMSO		[ 1.7312634 10.193142 ]	DMSO	[ 1.7312634 10.193142 ]	DMSO
[ 1.7312634 10.193142 ]	DMSO	[ 1.7312634 10.193142 ]	DMSO		[ 8.117597 13.484853]	DMSO	[ 8.117597 13.484853]	DMSO
[ 8.117597 13.484853]	DMSO	[ 8.117597 13.484853]	DMSO		[1.3599331 7.0902586]	DMSO	[1.3599331 7.0902586]	DMSO
[1.3599331 7.0902586]	DMSO	[1.3599331 7.0902586]	DMSO		[1.6534216 6.777157 ]	DMSO	[1.6534216 6.777157 ]	DMSO
[1.6534216 6.777157 ]	DMSO	[1.6534216 6.777157 ]	DMSO		[4.5672994 6.0011735]	DMSO	[4.5672994 6.0011735]	DMSO
[4.5672994 6.0011735]	DMSO	[4.5672994 6.0011735]	DMSO		[4.7046776 6.152501 ]	DMSO	[4.7046776 6.152501 ]	DMSO
[4.7046776 6.152501 ]	DMSO	[4.7046776 6.152501 ]	DMSO		[4.7147183 5.6999903]	DMSO	[4.7147183 5.6999903]	DMSO
[4.7147183 5.6999903]	DMSO	[4.7147183 5.6999903]	DMSO		[5.2836843 6.211814 ]	DMSO	[5.2836843 6.211814 ]	DMSO
[5.2836843 6.211814 ]	DMSO	[5.2836843 6.211814 ]	DMSO		[4.0527735 6.325241 ]	DMSO	[4.0527735 6.325241 ]	DMSO
[4.0527735 6.325241 ]	DMSO	[4.0527735 6.325241 ]	DMSO		[0.5884594 6.9429083]	DMSO	[0.5884594 6.9429083]	DMSO
[0.5884594 6.9429083]	DMSO	[0.5884594 6.9429083]	DMSO		[1.568934 9.596309]	DMSO	[1.568934 9.596309]	DMSO
[1.568934 9.596309]	DMSO	[1.568934 9.596309]	DMSO		[2.4576406 6.4691854]	DMSO	[2.4576406 6.4691854]	DMSO
[2.4576406 6.4691854]	DMSO	[2.4576406 6.4691854]	DMSO		[10.024514 8.038268]	DMSO	[10.024514 8.038268]	DMSO
[10.024514 8.038268]	DMSO	[10.024514 8.038268]	DMSO		[5.4027777 6.053844 ]	DMSO	[5.4027777 6.053844 ]	DMSO
[5.4027777 6.053844 ]	DMSO	[5.4027777 6.053844 ]	DMSO		[3.1912093 6.177865 ]	DMSO	[3.1912093 6.177865 ]	DMSO
[3.1912093 6.177865 ]	DMSO	[3.1912093 6.177865 ]	DMSO		[4.4873385 5.8885555]	DMSO	[4.4873385 5.8885555]	DMSO
[4.4873385 5.8885555]	DMSO	[4.4873385 5.8885555]	DMSO		[-0.34896407 8.863641 ]	DMSO	[-0.34896407 8.863641 ]	DMSO
[-0.34896407 8.863641 ]	DMSO	[-0.34896407 8.863641 ]	DMSO		[9.65931 8.787719]	DMSO	[9.65931 8.787719]	DMSO
[9.65931 8.787719]	DMSO	[9.65931 8.787719]	DMSO		[ 6.0923834 10.814243 ]	DMSO	[ 6.0923834 10.814243 ]	DMSO
[ 6.0923834 10.814243 ]	DMSO	[ 6.0923834 10.814243 ]	DMSO		[5.624532 6.083364]	DMSO	[5.624532 6.083364]	DMSO
[5.624532 6.083364]	DMSO	[5.624532 6.083364]	DMSO		[4.483507 5.9094195]	DMSO	[4.483507 5.9094195]	DMSO
[4.483507 5.9094195]	DMSO	[4.483507 5.9094195]	DMSO		[10.548967 13.574929]	DMSO	[10.548967 13.574929]	DMSO
[10.548967 13.574929]	DMSO	[10.548967 13.574929]	DMSO		[4.7048235 5.8973284]	DMSO	[4.7048235 5.8973284]	DMSO
[4.7048235 5.8973284]	DMSO	[4.7048235 5.8973284]	DMSO		[5.802631 7.356581]	DMSO	[5.802631 7.356581]	DMSO
[5.802631 7.356581]	DMSO	[5.802631 7.356581]	DMSO		[ 9.162694 13.430401]	DMSO	[ 9.162694 13.430401]	DMSO
[ 9.162694 13.430401]	DMSO	[ 9.162694 13.430401]	DMSO		[10.045263 8.001097]	DMSO	[10.045263 8.001097]	DMSO
[10.045263 8.001097]	DMSO	[10.045263 8.001097]	DMSO		[ 8.293189 13.159514]	DMSO	[ 8.293189 13.159514]	DMSO
[ 8.293189 13.159514]	DMSO	[ 8.293189 13.159514]	DMSO		[5.255183 6.093246]	DMSO	[5.255183 6.093246]	DMSO
[5.255183 6.093246]	DMSO	[5.255183 6.093246]	DMSO		[6.8080535 8.595253 ]	DMSO	[6.8080535 8.595253 ]	DMSO
[6.8080535 8.595253 ]	DMSO	[6.8080535 8.595253 ]	DMSO		[4.849766 5.6693716]	DMSO	[4.849766 5.6693716]	DMSO
[4.849766 5.6693716]	DMSO	[4.849766 5.6693716]	DMSO		[9.946411 8.985628]	DMSO	[9.946411 8.985628]	DMSO
[9.946411 8.985628]	DMSO	[9.946411 8.985628]	DMSO		[ 9.56102 13.835793]	DMSO	[ 9.56102 13.835793]	DMSO
[ 9.56102 13.835793]	DMSO	[ 9.56102 13.835793]	DMSO		[5.2536645 6.1273894]	DMSO	[5.2536645 6.1273894]	DMSO
[5.2536645 6.1273894]	DMSO	[5.2536645 6.1273894]	DMSO		[ 1.2879772 10.472664 ]	DMSO	[ 1.2879772 10.472664 ]	DMSO
[ 1.2879772 10.472664 ]	DMSO	[ 1.2879772 10.472664 ]	DMSO		[0.03251712 7.8134155 ]	DMSO	[0.03251712 7.8134155 ]	DMSO
[0.03251712 7.8134155 ]	DMSO	[0.03251712 7.8134155 ]	DMSO		[ 8.024362 13.5460615]	DMSO	[ 8.024362 13.5460615]	DMSO
[ 8.024362 13.5460615]	DMSO	[ 8.024362 13.5460615]	DMSO		[5.185409 6.556739]	DMSO	[5.185409 6.556739]	DMSO
[5.185409 6.556739]	DMSO	[5.185409 6.556739]	DMSO		[2.7395198 6.4179773]	DMSO	[2.7395198 6.4179773]	DMSO
[2.7395198 6.4179773]	DMSO	[2.7395198 6.4179773]	DMSO		[2.9800384 6.2734404]	DMSO	[2.9800384 6.2734404]	DMSO
[2.9800384 6.2734404]	DMSO	[2.9800384 6.2734404]	DMSO		[4.0334325 6.440796 ]	DMSO	[4.0334325 6.440796 ]	DMSO
[4.0334325 6.440796 ]	DMSO	[4.0334325 6.440796 ]	DMSO		[11.180355 12.201724]	MorphDiff	[ 4.3729343 11.754675 ]	IMPA
[ 2.693917 11.817664]	MorphDiff	[1.475701 8.550774]	IMPA		[ 5.615704 12.793127]	MorphDiff	[ 4.8492317 12.912989 ]	IMPA
[-0.25718933 8.859637 ]	MorphDiff	[-0.7687521 8.025588 ]	IMPA		[ 9.241563 13.159581]	MorphDiff	[ 3.921782 13.051729]	IMPA
[ 8.760261 10.283616]	MorphDiff	[1.5711302 8.203734 ]	IMPA		[1.70766 9.891777]	MorphDiff	[7.1590023 9.869612 ]	IMPA
[1.0019791 6.444582 ]	MorphDiff	[-1.5125998 8.340982 ]	IMPA		[2.1442454 7.4616485]	MorphDiff	[ 7.855075 12.362162]	IMPA
[6.515521 6.696517]	MorphDiff	[1.8535607 8.9262085]	IMPA		[0.23421106 9.686582 ]	MorphDiff	[ 4.220175 12.839522]	IMPA
[ 1.218905 10.719143]	MorphDiff	[6.8060765 6.409569 ]	IMPA		[ 7.6595626 11.3405285]	MorphDiff	[ 7.6392612 14.21761 ]	IMPA
[3.6364083 7.8448653]	MorphDiff	[-0.76269376 7.965546 ]	IMPA		[ 8.422879 11.697011]	MorphDiff	[1.3422525 6.8512144]	IMPA
[ 7.947475 13.37529 ]	MorphDiff	[1.5633434 8.552049 ]	IMPA		[ 3.6481938 12.873114 ]	MorphDiff	[ 4.537327 12.816683]	IMPA
[9.307862 6.5646453]	MorphDiff	[-1.6779531 8.394449 ]	IMPA		[8.443464 7.1611147]	MorphDiff	[ 4.1899753 13.224212 ]	IMPA
[ 6.1433196 10.633594 ]	MorphDiff	[8.522284 6.3005676]	IMPA		[11.122779 7.3712487]	MorphDiff	[ 3.4116592 13.132924 ]	IMPA
[ 0.29599017 11.933114 ]	MorphDiff	[-1.0572108 8.040032 ]	IMPA		[10.776227 12.644703]	MorphDiff	[ 3.9584918 13.157939 ]	IMPA
[2.592251 5.602101]	MorphDiff	[6.5807767 5.8353086]	IMPA		[10.047881 6.481569]	MorphDiff	[0.7602354 7.2541695]	IMPA
[ 8.682105 13.270782]	MorphDiff	[-0.80065024 7.9125314 ]	IMPA		[10.751729 8.880381]	MorphDiff	[ 4.106597 12.903217]	IMPA
[2.4503489 7.521136 ]	MorphDiff	[-0.90451205 7.953183 ]	IMPA		[4.255622 8.391634]	MorphDiff	[ 3.564157 12.934886]	IMPA
[ 2.2239392 10.3990345]	MorphDiff	[-0.7244369 7.9694233]	IMPA		[ 5.2764854 12.455375 ]	MorphDiff	[ 5.0284 11.339615]	IMPA
[ 6.1746497 12.99839 ]	MorphDiff	[-0.7110423 8.05629 ]	IMPA		[ 8.632912 12.526638]	MorphDiff	[ 4.595207 13.13017 ]	IMPA
[ 6.982616 11.956897]	MorphDiff	[9.671404 7.211514]	IMPA		[10.766824 8.715844]	MorphDiff	[ 3.213698 13.201215]	IMPA
[ 9.701478 11.926673]	MorphDiff	[-1.0070281 7.957398 ]	IMPA		[0.64856356 6.1313863 ]	MorphDiff	[ 4.2081537 12.710436 ]	IMPA
[5.8245583 8.434662 ]	MorphDiff	[1.7551683 9.355573 ]	IMPA		[6.1076818 6.1445985]	MorphDiff	[ 5.373857 11.860222]	IMPA
[0.4786125 8.944881 ]	MorphDiff	[1.9031987 9.924262 ]	IMPA		[4.9408836 8.38449 ]	MorphDiff	[ 5.1504717 12.972534 ]	IMPA
[ 1.676389 11.339918]	MorphDiff	[-0.67188644 7.9591217 ]	IMPA		[8.34333 7.8677344]	MorphDiff	[ 5.8752437 12.770698 ]	IMPA
[ 3.765833 11.858698]	MorphDiff	[1.6114346 8.204549 ]	IMPA		[8.426853 8.688995]	MorphDiff	[ 4.898983 11.021425]	IMPA
[6.781427 9.695939]	MorphDiff	[-1.1110755 8.044453 ]	IMPA		[ 1.287032 10.561221]	MorphDiff	[1.2211586 6.703087 ]	IMPA
[ 7.0299263 11.147367 ]	MorphDiff	[1.5664257 8.542976 ]	IMPA		[ 8.879622 14.113745]	MorphDiff	[ 4.3188376 12.995949 ]	IMPA
[ 7.464558 12.33209 ]	MorphDiff	[-0.71604764 8.321349 ]	IMPA		[1.5544131 7.694204 ]	MorphDiff	[ 4.200286 12.915165]	IMPA
[ 3.6216266 11.333439 ]	MorphDiff	[-0.5097284 7.9202957]	IMPA		[ 0.5877335 10.979503 ]	MorphDiff	[ 3.4759586 12.892014 ]	IMPA
[ 1.9443549 10.716519 ]	MorphDiff	[4.108042 7.4317355]	IMPA		[1.2166307 5.995153 ]	MorphDiff	[ 4.408812 13.200781]	IMPA
[10.710073 11.913083]	MorphDiff	[1.9207832 8.577449 ]	IMPA		[ 8.565116 10.9155035]	MorphDiff	[ 4.9281883 12.486164 ]	IMPA
[ 1.9171734 10.210089 ]	MorphDiff	[3.8800073 7.044008 ]	IMPA		[ 9.493717 11.519774]	MorphDiff	[ 5.00195 12.887382]	IMPA
[ 8.846614 12.995115]	MorphDiff	[-0.9775284 8.15275 ]	IMPA		[ 3.5463412 13.093046 ]	MorphDiff	[ 8.38921 11.713776]	IMPA
[9.229814 8.495962]	MorphDiff	[-0.9243009 8.104688 ]	IMPA		[4.7036095 6.783493 ]	MorphDiff	[ 4.253492 13.078881]	IMPA
[3.2569814 8.66893 ]	MorphDiff	[4.6959496 8.22786 ]	IMPA		[0.48979807 7.363725 ]	MorphDiff	[ 4.4139256 12.645025 ]	IMPA
[ 9.175692 12.782455]	MorphDiff	[1.7941192 8.803182 ]	IMPA		[8.270593 8.084282]	MorphDiff	[ 4.263164 13.053207]	IMPA
[10.869615 11.772498]	MorphDiff	[-0.82676595 8.0658865 ]	IMPA		[8.987246 9.067277]	MorphDiff	[ 4.4796677 12.908335 ]	IMPA
[ 1.9584675 11.63112 ]	MorphDiff	[2.1787257 8.80832 ]	IMPA		[1.0198627 5.898234 ]	MorphDiff	[ 4.017826 13.179346]	IMPA
[4.824199 6.694637]	MorphDiff	[1.6501354 8.155711 ]	IMPA		[ 6.5008802 12.694551 ]	MorphDiff	[ 4.693279 11.23112 ]	IMPA
[9.765617 9.440273]	MorphDiff	[-0.82964355 8.028424 ]	IMPA		[3.7012613 8.718246 ]	MorphDiff	[ 3.7213128 13.112059 ]	IMPA
[ 3.144719 10.223391]	MorphDiff	[-0.5864435 8.085599 ]	IMPA		[ 8.7621 12.939338]	MorphDiff	[ 4.2464013 12.992542 ]	IMPA
[8.955414 6.9462013]	MorphDiff	[-0.67044204 8.003726 ]	IMPA		[3.0176013 8.748759 ]	MorphDiff	[ 4.717561 12.832655]	IMPA
[ 3.7462466 12.636776 ]	MorphDiff	[-0.8803787 8.0484085]	IMPA		[ 1.9488972 10.593378 ]	MorphDiff	[ 4.2746224 13.202219 ]	IMPA
[1.4415146 9.721481 ]	MorphDiff	[4.230033 7.494756]	IMPA		[0.72200465 6.8656697 ]	MorphDiff	[0.80267435 7.197932 ]	IMPA
[ 2.562597 12.66064 ]	MorphDiff	[1.2844144 8.00332 ]	IMPA		[2.38472 6.6236715]	MorphDiff	[1.1173803 6.7565684]	IMPA
[1.8098146 6.5629134]	MorphDiff	[3.9983144 7.0205107]	IMPA		[0.71570647 7.4935136 ]	MorphDiff	[0.8877362 7.0695662]	IMPA
[2.423103 9.0699625]	MorphDiff	[1.5496002 8.664142 ]	IMPA		[5.5752144 7.85 ]	MorphDiff	[0.7816825 7.236519 ]	IMPA
[ 8.478038 11.702238]	MorphDiff	[2.9429271 7.777607 ]	IMPA		[0.7112949 7.2145185]	MorphDiff	[ 4.3089657 11.35704 ]	IMPA
[ 3.3135161 11.2551155]	MorphDiff	[3.0329163 7.9736786]	IMPA		[ 5.6845922 10.281466 ]	MorphDiff	[ 3.1743612 13.226537 ]	IMPA
[7.415211 9.044267]	MorphDiff	[-1.0474728 8.020519 ]	IMPA		[10.085082 6.5823817]	MorphDiff	[ 4.0520315 12.943283 ]	IMPA
[4.7437553 7.7865267]	MorphDiff	[-1.4967788 9.440688 ]	IMPA		[ 9.969334 12.569955]	MorphDiff	[0.7540617 7.2327633]	IMPA
[9.489248 8.859732]	MorphDiff	[3.721675 7.7126656]	IMPA		[11.09933 10.860715]	MorphDiff	[0.86064744 7.1553335 ]	IMPA
[8.49588 9.736202]	MorphDiff	[0.88844806 7.924199 ]	IMPA		[8.493681 5.807268]	MorphDiff	[ 4.9815226 12.592737 ]	IMPA
[0.5611173 9.725649 ]	MorphDiff	[ 2.5659277 10.314048 ]	IMPA		[ 9.182559 12.00712 ]	MorphDiff	[ 8.766773 13.285013]	IMPA
[4.017222 8.503228]	MorphDiff	[-1.0165635 8.138549 ]	IMPA
[ 3.473425 11.07575 ]	MorphDiff	[-0.7886495 8.134873 ]	IMPA

## Sheet: 2d
	GroundTruth																				MorphDiff
Corr_Costes_ER_AGP	0.683993	0.5005	0.655786	0.712512	0.709285	0.629762	0.663032	0.689556	0.635599	0.609611	0.600135	0.712273	0.686596	0.698129	0.692254	0.656374	0.673637	0.67344	0.655915	0.64436	0.631216	0.703756	0.652789	0.659923	0.678505	0.703027	0.584051	0.666674	0.699915	0.6827	0.567792	0.642077	0.676571	0.693218	0.608024	0.63694	0.688971	0.392315	0.593414	0.672146	0.300077	-2.33496	-1.42949	-1.71881	-0.640506	-2.52055	-1.40736	-0.791112	-1.42342
Corr_Costes_ER_DNA	0.717454	0.615608	0.676382	0.739337	0.711465	0.667148	0.664962	0.724713	0.661707	0.605999	0.69482	0.719327	0.72426	0.735492	0.727469	0.640545	0.673901	0.660544	0.695716	0.694869	0.696357	0.73	0.71228	0.675433	0.709804	0.73547	0.608875	0.711171	0.712838	0.709249	0.431409	0.675944	0.699995	0.722297	0.679136	0.672472	0.692729	0.567283	0.64529	0.716077	0.242814	-1.52495	-1.50202	-1.20162	-1.02982	-1.52413	-1.52495	-1.42365	-1.52495
Int_LQInt_DNA	-0.960981	-1.6176	0.844706	-1.37136	0.188092	-0.960981	0.598476	-1.49448	-0.632675	-0.345406	-1.12513	-1.57656	-0.837866	-0.919943	-1.04306	0.188092	0.147054	-0.222291	-0.919943	-0.222291	0.393284	-1.6176	-1.20721	0.557438	-0.837866	-1.74071	0.147054	-1.00202	0.885745	-0.222291	0.680553	0.023939	-0.181253	0.106016	-0.181253	-1.20721	-1.33033	-1.49448	-0.50956	-0.591636	0.229131	1.29613	1.13197	0.762629	1.21405	0.967821	1.09094	1.29613	1.21405
Int_MinInt_DNA	-0.640425	-0.640425	-0.640425	-0.640425	-0.640425	-0.640425	-0.640425	-0.640425	-0.640425	-0.640425	-0.640425	-0.640425	-0.640425	-0.640425	-0.640425	-0.640425	-0.640425	-0.640425	-0.640425	-0.640425	-0.523274	-0.640425	-0.640425	-0.523274	-0.640425	-0.640425	-0.640425	-0.640425	-0.523274	-0.640425	-0.523274	-0.640425	-0.523274	-0.640425	-0.640425	-0.640425	-0.640425	-0.640425	-0.640425	-0.640425	0.999688	1.11684	0.413933	1.58544	2.8741	0.0624805	0.413933	1.11684	1.81974
Tex_Var_ER	0.0695014	-0.0666921	1.02321	3.29019	-0.590455	-0.0964877	-0.210944	1.71302	0.412681	0.277739	0.505878	2.76637	2.04243	0.19301	1.06692	0.881403	0.876818	0.604168	0.019588	0.543631	-0.531049	0.217433	1.04809	0.0133964	0.047858	-0.347267	-0.14432	1.64471	0.66083	0.0862043	-0.00839704	0.941473	-0.326058	0.97369	-0.0347083	0.116219	0.669079	-0.690043	-0.295245	0.595649	-0.807599	-1.14734	-0.952719	-1.05501	-0.85825	-1.07476	-1.00172	-1.01092	-0.965469
Tex_Var_AGP	0.0239599	-0.0184873	-0.159678	2.13363	0.374186	0.535155	0.169355	2.52268	-0.0719441	0.060596	0.531097	2.69779	1.82294	1.20033	1.07695	0.250209	0.11305	0.812309	0.378433	0.966179	-0.405092	-0.2838	0.520826	-0.238005	0.559395	1.85986	0.157017	0.762642	0.296721	0.304796	-0.143154	0.886455	0.0241358	0.716703	0.33575	0.811347	0.540079	0.518403	-0.470169	-0.293523	-0.671425	-1.09179	-1.15319	-0.936343	-1.10739	-1.16686	-1.14272	-1.06501	-1.02981
Int_StdInt_ER	0.231924	0.10459	1.08249	2.57056	-0.483401	0.0516179	-0.0527732	1.56488	0.575165	0.448215	0.640436	2.24303	1.81742	0.36086	1.12059	0.964411	0.951242	0.726676	0.210086	0.675285	-0.406852	0.377697	1.09716	0.193474	0.201662	-0.207357	0.0098822	1.53062	0.785665	0.261481	0.16772	1.00246	-0.170327	1.0507	0.122206	0.279786	0.790732	-0.66067	-0.164013	0.74703	-0.821248	-1.4312	-1.05368	-1.25387	-0.899167	-1.2826	-1.13913	-1.15454	-1.07013
Corr_Slope_ER_RNA	-0.047701	2.06765	-0.996417	1.9272	-0.174138	-0.0503315	-0.615221	2.61381	-0.171889	-0.45865	0.127442	2.28377	-0.191966	0.901949	1.10548	-0.461483	-0.426102	-0.183833	0.304631	-0.13466	-0.488561	0.709821	0.119936	-0.73289	0.239165	2.1993	-0.377808	0.950037	-0.665803	-0.103601	-0.842859	-0.34379	-0.254142	-0.642942	-0.753186	0.0419721	0.747243	2.58191	-0.401011	0.0642985	1.90457	-0.374617	-1.5986	-0.363643	-0.601305	-0.813051	-0.99926	-0.134727	-1.75333
Tex_Cont_ER	0.563767	0.676843	2.13135	-0.162447	-0.560817	-0.771698	1.59004	-0.353102	2.00224	1.22867	1.03544	0.3369	2.33218	0.45448	0.890544	1.0313	1.04048	0.448006	0.270279	0.39368	-0.46346	-1.08819	1.9354	0.604813	-1.47897	-0.589026	0.116376	0.0693289	0.902004	-0.794646	1.36186	1.66144	-0.461438	1.69051	0.489295	-0.147252	0.151508	-0.564505	-0.305105	0.0956441	-1.26886	-0.696203	-0.785388	-1.09981	-0.570998	-0.924064	-0.848627	-0.762818	-0.988107
Tex_Cont_AGP	0.487233	-0.287536	-0.0681286	0.113111	1.19792	-0.263551	0.927453	0.733514	2.18997	0.941525	-0.00138597	0.963837	1.39582	0.110755	2.2686	0.425841	-0.79605	-0.183021	0.827605	0.417297	0.0082878	-0.950209	0.956434	0.220223	-0.878141	1.03463	0.389216	-0.0200574	-0.125129	0.203374	1.95177	1.20608	-0.303143	0.871639	0.984163	-0.337345	0.910498	2.93329	-1.24259	-1.15608	-1.08878	-0.806508	-0.847452	-0.942947	-0.680149	-0.925829	-0.78433	-0.865076	-0.965119
[truncated: 31 more columns]

## Sheet: 2e
	IMPA	MorphDiff
CSNK1E	0.530172	0.116379
SMAD3	0.517241	0.219828
IRAK4	0.564655	0.150862
RHEB	0.525862	0.150862
AKT1	0.543103	0.112069
MAPK8	0.487069	0.211207
AKT3	0.474138	0.25
PAK1	0.534483	0.0689655
PRKACA	0.577586	0.0431034
IRS1	0.409483	0.314655
FURIN	0.521552	0.125
MLST8	0.50431	0.163793
MYD88	0.482759	0.142241
ACVR1B	0.461207	0.241379
CCND1	0.478448	0.219828
MAP3K8	0.435345	0.25
PER1	0.422414	0.288793
PIK3CB	0.49569	0.112069
MOS	0.49569	0.206897
SRC	0.452586	0.241379
PIK3R1	0.456897	0.215517
STAT1	0.538793	0.0862069
PRKACG	0.422414	0.288793
JUN	0.50431	0.125
ATG16L1	0.452586	0.211207
PRKAA1	0.418103	0.280172
CSNK1A1	0.426724	0.198276
ATM	0.431034	0.25431
RELB	0.405172	0.211207
PRKCE	0.465517	0.168103
DVL3	0.452586	0.237069
AKT1S1	0.478448	0.163793
MAP2K1	0.435345	0.232759
ARAF	0.461207	0.198276
MAPK14	0.418103	0.262931
ARNTL	0.448276	0.159483
CDK2	0.405172	0.267241
PRKCA	0.443966	0.172414
NFKBIA	0.422414	0.219828
BMPR1B	0.491379	0.12931

## Sheet: 2f-ground_truth
	Intensity_MeanIntensity_Ph_golgi	Correlation_Costes_ERSyto_Ph_golgi	Correlation_Costes_Mito_Ph_golgi	Correlation_Manders_ERSyto_ERSytoBleed	Correlation_Manders_ERSyto_Hoechst	Intensity_MedianIntensity_ERSyto	Correlation_Manders_ERSyto_Ph_golgi	Intensity_MedianIntensity_Ph_golgi	Correlation_Manders_Mito_ERSytoBleed	Correlation_Manders_Mito_Hoechst	Correlation_Manders_Mito_Ph_golgi	Intensity_StdIntensity_ERSytoBleed	Intensity_TotalIntensity_ERSyto	Correlation_RWC_Mito_Hoechst	Correlation_RWC_Mito_Ph_golgi	Correlation_Slope_ERSytoBleed_Mito	Intensity_TotalIntensity_Ph_golgi	Intensity_UpperQuartileIntensity_ERSyto	Intensity_UpperQuartileIntensity_Ph_golgi	Correlation_Slope_Hoechst_Ph_golgi	Correlation_Slope_Mito_Ph_golgi	Granularity_10_ERSyto	Texture_AngularSecondMoment_Mito	Texture_Correlation_Hoechst	Granularity_12_ERSyto	Texture_DifferenceVariance_Hoechst	Texture_Entropy_Hoechst	Texture_InfoMeas2_Hoechst	Texture_InfoMeas2_Ph_golgi	Granularity_1_Hoechst	Texture_InverseDifferenceMoment_Ph_golgi	Texture_SumAverage_ERSyto	Texture_SumAverage_Ph_golgi	Texture_SumEntropy_Hoechst	Granularity_4_Mito	Granularity_5_Ph_golgi	Granularity_6_Ph_golgi	Granularity_9_Ph_golgi	Intensity_LowerQuartileIntensity_ERSyto	Intensity_LowerQuartileIntensity_Hoechst	Intensity_MADIntensity_ERSyto	Intensity_MeanIntensity_ERSyto
XCL1	0.136105	0.174537	0.0632678	0.0754514	0.137503	0.100267	0.110531	0.169643	0.12605	0.103481	0.10744	0.116961	0.100255	0.0929464	0.0942386	0.114158	0.139703	0.0241633	0	0	0	0.10781	0.159412	0.0698783	0.192066	0.191565	0.108203	0	0.0705511	0.150065	0.0812399	0.191565	0.108203	0.204115	0.136113	0	0	0	0	0	0	0
POLDIP2	0.123674	0.186814	0.14667	0.127127	0.167787	0.19665	0.165169	0.159705	0.161344	0.198293	0.203394	0.134424	0.146595	0.189815	0.215353	0.187863	0.146122	0.0757025	0	0.0113021	0	0	0	0	0.106799	0.104355	0	0.104345	0	0.131345	0	0.104355	0	0.0666181	0	0.0210277	0.206397	0.0619146	0	0	0	0
FFAR2	0.0865365	0.0247035	0.0434069	0.132207	0.0802493	0.0885063	0.0812576	0.143748	0.0631563	0.0984097	0.0801627	0.0800771	0.0693358	0.0648662	0.10156	0.0842699	0.0969521	0.0203913	0	0	0	0.145536	0.238901	0.143314	0.242005	0.241391	0.145533	0	0.11941	0.179265	0.119084	0.241391	0.145533	0.239209	0.17693	0	0	0	0	0	0	0
NBN	0.0488722	0.199903	0.0616041	0.0572255	0.0934515	0.0878109	0.075837	0.134327	0.145379	0.106468	0.103978	0.0688283	0.14037	0.0657679	0.121083	0.0912122	0.0686747	0	0	0	0	0.0622324	0.0378477	0	0.210638	0.210885	0.0637173	0.142641	0.158326	0.196265	0.096683	0.210885	0.0637173	0.192658	0.0928149	0	0	0.00824306	0	0	0	0
NUDT13	0.2126	0.113907	0.249501	0.210686	0.250667	0.253077	0.263414	0.252632	0.281822	0.231974	0.247733	0.220947	0.286221	0.245336	0.22919	0.249785	0.229817	0	0	0	0	0	0	0	0.0641354	0.0637754	0	0.0824989	0	0.0920166	0	0.0637754	0	0.0624125	0	0.176187	0.159623	0.170896	0	0	0	0
DUSP26	0.128749	0.148178	0.155339	0.105882	0.135542	0.191152	0.1457	0.18872	0.143373	0.180718	0.158245	0.127435	0.113933	0.186276	0.193004	0.161189	0.142322	0.032196	0	0	0	0.17222	0.200764	0.148977	0.313791	0.3155	0.173851	0.144072	0.162531	0.298206	0.180486	0.3155	0.173851	0.322124	0.206424	0	0	0	0	0	0	0
SLC49A3	0.165591	0.212958	0.156627	0.120153	0.142166	0.185534	0.137623	0.200315	0.13156	0.201047	0.170761	0.147724	0.116115	0.173678	0.201147	0.162375	0.175276	0.0690981	0	0	0	0.0990112	0.128897	0.126748	0.382346	0.381351	0.0989357	0.201897	0.105359	0.373431	0.110002	0.381351	0.0989357	0.334266	0.103042	0	0	0	0	0	0	0
TPSB2	0.118841	0.111391	0.164527	0.13882	0.182478	0.200002	0.168477	0.237768	0.160034	0.191396	0.18741	0.150531	0.148359	0.188697	0.192224	0.186989	0.138752	0	0	0	0	0.0428967	0.116035	0	0.240663	0.242649	0.0444037	0	0.0554276	0.208079	0.00787906	0.242649	0.0444037	0.27656	0.0894965	0	0	0	0	0	0	0
MYO1B	0.131409	0.132641	0.143547	0.12105	0.183729	0.159027	0.163749	0.20439	0.151441	0.161881	0.181864	0.17243	0.144658	0.139726	0.166502	0.175857	0.15013	0.115102	0	0	0	0.0541128	0.125697	0	0.173324	0.170951	0.0527353	0.0885295	0.0413944	0.170729	0.0438919	0.170951	0.0527353	0.152419	0.0554514	0.0543886	0.104324	0.0439481	0	0	0	0
FIG4	0	0	0	0	0	0	0	0	0	0	0	0	0	0	0	0	0	0.070563	0.148584	0.225403	0.180954	0	0	0	0	0	0	0	0	0	0	0	0	0	0	0.133605	0	0.0585678	0.0057133	0.171089	0.126691	0.118151
POLR2L	0	0	0	0	0	0	0	0	0	0	0	0	0	0	0	0	0	0	0.0908323	0.220698	0.186331	0	0	0	0	0	0	0	0	0	0	0	0	0	0	0.144382	0.0842869	0.00866573	0.0880785	0.183066	0.174891	0.143555
ITGA6	0	0	0	0	0	0	0	0	0	0	0	0	0	0	0	0	0	0.0610378	0.111795	0.24963	0.159575	0	0	0	0	0	0	0	0	0	0	0	0	0	0	0.116143	0	0.12688	0.0500699	0.196359	0.197692	0.182467
SECISBP2	0	0	0	0	0	0	0	0	0	0	0	0	0	0	0	0	0	0	0.0425918	0.193736	0.201537	0	0	0	0	0	0	0	0	0	0	0	0	0	0	0.0991984	0.00801979	0	0.0870005	0.165359	0.196195	0.194941
LOXL1	0	0	0	0	0	0	0	0	0	0	0	0	0	0	0	0	0	0.0551252	0.0664713	0.118833	0.159258	0	0	0	0	0	0	0	0	0	0	0	0	0	0	0.112844	0.0446192	0.0740847	0.171789	0.173226	0.160803	0.115973
ABCA2	0	0	0	0	0	0	0	0	0	0	0	0	0	0	0	0	0	0	0.063862	0.130314	0	0	0.00403656	0.052586	0	0	0	0	0	0	0	0	0	0	0	0.140077	0	0	0.0482882	0.0522152	0.130439	0.0844655
FLT3	0	0	0	0	0	0	0	0	0	0	0	0	0	0	0	0	0	0.160474	0.149335	0.250987	0.10284	0	0	0.00822163	0	0	0	0	0	0	0	0	0	0	0	0.114945	0	0.00114817	0.0398357	0.172193	0.140837	0.154411
PLA2G5	0	0	0	0	0	0	0	0	0	0	0	0	0	0	0	0	0	0	0.286084	0.14817	0.0620579	0	0	0	0	0	0	0	0	0	0	0	0	0	0	0.120359	0	0.0571581	0.0846562	0.135749	0.173269	0.153465
BMP15	0	0	0	0	0	0	0	0	0	0	0	0	0	0	0	0	0	0.031879	0.185766	0.229484	0.161456	0	0	0	0	0	0	0	0	0	0	0	0	0	0	0.120355	0	0.00419663	0.00815966	0.228168	0.245176	0.197908
CYC1	0	0	0	0	0	0	0	0	0	0	0	0	0	0	0	0	0	0	0.0524724	0	0	0.135038	0.129239	0.242512	0.184139	0.187589	0.137703	0.0984284	0.136884	0.159082	0.132234	0.187589	0.137703	0.229905	0.193897	0	0	0	0.0162569	0.0325882	0.0778725	0.0901222
MFAP4	0	0	0	0	0	0	0	0	0	0	0	0	0	0	0	0	0	0	0	0	0.0247926	0.248337	0.204392	0.196112	0.125955	0.126672	0.248582	0.0510886	0.207812	0.0662944	0.219661	0.126672	0.248582	0.146999	0.258349	0	0	0	0	0.0548404	0.0395841	0.0542561
DCTPP1	0	0.068706	0.0119777	0.0734343	0	0	0	0	0	0	0	0	0	0	0	0	0	0.0354768	0	0	0	0.22156	0.193372	0.188918	0.131461	0.132149	0.221594	0.219371	0.334902	0.112485	0.246517	0.132149	0.221594	0.141264	0.281503	0	0	0	0.0686397	0.0505894	0.0645723	0.0261623
CCL20	0.0152757	0.0438467	0	0.0648295	0	0	0	0.035055	0	0	0	0	0	0	0.0140043	0	0.0162799	0.0732017	0	0	0	0.300476	0.311445	0.302055	0.313895	0.315618	0.300297	0.0367173	0.232823	0.276706	0.289307	0.315618	0.300297	0.323034	0.308623	0	0	0	0.0241334	0.0114463	0	0
GCLC	0	0	0	0	0	0	0	0	0	0	0	0	0	0	0	0	0	0.225344	0.0523219	0.0336825	0	0.275644	0.282034	0.163765	0	0	0.27527	0.00931683	0.260735	0	0.284569	0	0.27527	0	0.258834	0	0	0	0.201799	0.162619	0.109851	0.130169
CYB5R3	0.0136146	0.124421	0.0091846	0	0	0.0454685	0.00264442	0.0391546	0	0.0522214	0.022881	0	0	0.0306521	0.0740901	0.0249646	0.0191462	0.029981	0.101061	0	0	0.131351	0.19903	0.234431	0.265557	0.265692	0.131595	0.0570812	0.190924	0.228032	0.124833	0.265692	0.131595	0.242832	0.184278	0	0	0	0.0197099	0	0	0
CTDP1	0	0.0140826	0	0	0.000822249	0.00363255	0	0.0207298	0	0.00322901	0	0.0117003	0	0	0.0136336	0.00237591	0	0.169138	0	0	0	0.159436	0.18725	0.1864	0.183811	0.183758	0.159039	0.0507561	0.156558	0.141396	0.152825	0.183758	0.159039	0.183248	0.182001	0	0	0	0.0608482	0	0	0.00355075
FGF23	0.061908	0.185912	0.0675916	0.100554	0.102829	0.123863	0.0964962	0.162855	0.127958	0.124216	0.114162	0.0950799	0.0962104	0.0859323	0.150179	0.107283	0.0802415	0.0707005	0	0	0	0.261368	0.296205	0.126632	0.350726	0.349136	0.261046	0.149704	0.237659	0.322184	0.266379	0.349136	0.261046	0.27934	0.296861	0	0.00241063	0	0	0	0	0
GNAI2	0	0.025979	0	0	0	0	0	0.00410073	0.0162048	0	0	0	0.0172003	0	0	0	0	0	0	0	0.0117428	0.238964	0.181534	0.145575	0.221837	0.22528	0.241452	0.186915	0.257613	0.191471	0.257136	0.22528	0.241452	0.237586	0.255833	0	0	0	0.00976962	0.0081308	0	0.00528711
GOT2	0.063637	0.0823019	0.0654895	0.0787762	0.0499344	0.0683382	0.0566205	0.112406	0.0368695	0.0674961	0.0575086	0.0503818	0.00902612	0.0479184	0.0753349	0.0602036	0.0701666	0.0245827	0	0	0	0.205064	0.258116	0.187263	0.237855	0.237643	0.20567	0.122236	0.175748	0.221715	0.179511	0.237643	0.20567	0.203205	0.231863	0	0.0135582	0	0	0	0	0
MAST3	0.00257699	0.024915	0	0	0	0	0	0.00189223	0	0	0	0	0	0	0	0	0	0.0163902	0	0	0	0.124596	0.0853987	0.101791	0.0805588	0.0809855	0.124523	0	0.155336	0.0685234	0.138335	0.0809855	0.124523	0.0752266	0.114116	0	0	0	0.0416324	0.0376216	0.0220935	0.00232141
TBC1D2B	0.0520273	0.0880336	0.0458249	0.0288851	0.0502684	0.083452	0.0427083	0.132603	0.0468286	0.109764	0.0683364	0.0564103	0.0389444	0.0708769	0.091207	0.0680152	0.0598267	0	0	0	0	0.17991	0.227642	0.126338	0.281943	0.2829	0.181076	0	0.234983	0.241768	0.176501	0.2829	0.181076	0.285449	0.195684	0	0	0	0	0	0	0
ITGA2	0	0.153268	0	0.0079105	0	0.0112415	0	0.115252	0	0.0256052	0.00265527	0	0	0	0.0438236	0.000279266	0.00984937	0	0	0	0	0.231096	0.26222	0.224512	0.341918	0.341591	0.230676	0.150124	0.351608	0.320478	0.24188	0.341591	0.230676	0.327752	0.291587	0	0	0	0	0	0	0
ZNF671	0	0	0	0	0	0	0	0	0	0	0	0	0	0	0	0	0	0	0	0	0	0.248083	0.294257	0.253155	0.159513	0.163357	0.250706	0.224339	0.192903	0.117074	0.224267	0.163357	0.250706	0.235373	0.297359	0	0	0	0.0302755	0.0657067	0.0622075	0.111457
ZNF430	0	0	0	0	0	0	0	0	0	0	0	0	0	0	0	0	0	0	0.0419881	0	0.0287346	0.261064	0.276917	0.301699	0.199241	0.200466	0.262603	0.01245	0.24886	0.158955	0.247553	0.200466	0.262603	0.209915	0.31201	0	0	0	0.0244794	0.163207	0.158269	0.158405
OSTM1	0.0110729	0.0940175	0	0.0396965	0.0326346	0.0317893	0.038502	0.0342982	0.0129404	0.0453059	0.0410793	0.0680275	0.0140579	0.0243292	0.0807549	0.0402931	0.0178828	0	0.0708165	0.0565443	0	0.18209	0.129837	0.138673	0.110422	0.109837	0.181535	0.173898	0.29206	0.104868	0.217742	0.109837	0.181535	0.0632939	0.22087	0	0	0	0	0	0	0
ANKRD10	0	0	0	0	0	0	0	0	0	0	0	0	0	0	0	0	0	0.253074	0.0174948	0	0.0782841	0.228333	0.169457	0.160758	0.0444883	0.042439	0.225352	0	0.0923101	0.00328913	0.190846	0.042439	0.225352	0.0256029	0.193388	0	0	0	0	0.119866	0.124782	0.111194
COX7A1	0.0145952	0.107831	0	0	0	0	0	0.0487985	0	0	0	0	0	0	0	0	0.010597	0	0	0	0	0.207515	0.197176	0.155808	0.177788	0.178893	0.208926	0.209089	0.324747	0.159724	0.233736	0.178893	0.208926	0.182927	0.254781	0	0	0	0	0.047096	0	0.00979364
EPB41L4A	0	0.0865937	0	0	0	0.00101412	0	0	0	0.0271465	0	0	0	0.00771957	0.0418416	0	0	0.0147427	0.050802	0	0	0.163159	0.156516	0.228274	0.232749	0.232445	0.162957	0.115415	0.187716	0.236512	0.181565	0.232445	0.162957	0.215543	0.159529	0	0	0	0.00753798	0	0	0
IGHMBP2	0	0	0	0	0	0	0	0	0	0	0	0	0	0	0.00219682	0	0	0	0	0	0	0.177817	0.219587	0.222826	0.202146	0.205554	0.178892	0	0.0452744	0.140831	0.136657	0.205554	0.178892	0.234477	0.177372	0	0	0	0	0	0.046007	0.0542086
PCNT	0	0	0	0	0	0.0053414	0	0	0	0.0166459	0	0	0	0	0.0171444	0	0	0.0119892	0.0992333	0.000539859	0	0.166331	0.167676	0.182276	0.202097	0.20384	0.167344	0.0439153	0.0715872	0.166615	0.12438	0.20384	0.167344	0.212971	0.17148	0	0	0	0.00167652	0	0.0476188	0.0635116
WAC	0	0	0	0	0	0	0	0.000275787	0	0	0	0	0	0	0	0	0	0	0	0	0	0.0817439	0.15928	0.110639	0.0514605	0.0528945	0.0839621	0.0665767	0.122168	0.0249261	0.0580496	0.0528945	0.0839621	0.0684955	0.140198	0	0	0	0.0478577	0.058269	0.0874631	0.0858542
MGAT4B	0.0330686	0.0653803	0	0.0413564	0	0.0184545	0	0.0661091	0	0.0448299	0	0.00832016	0	0.00887337	0.0526483	0	0.0326398	0	0	0	0	0.207532	0.163451	0.193179	0.265174	0.263875	0.206379	0.182352	0.336504	0.237709	0.208286	0.263875	0.206379	0.256828	0.266386	0	0	0	0	0	0	0
CYP11B2	0	0	0	0	0	0	0	0	0	0	0	0	0	0	0	0	0	0	0	0	0	0.141674	0.186323	0.21991	0.181772	0.184419	0.143351	0	0.087884	0.153089	0.129114	0.184419	0.143351	0.19154	0.163893	0	0	0	0.228732	0.0659848	0.160294	0.168427
NCOA4	0	0.0890142	0	0	0	0	0	0.0201035	0	0	0	0	0	0	0	0	0	0	0	0	0	0.315193	0.356746	0.300427	0.304863	0.306225	0.316289	0.15579	0.307133	0.298195	0.316072	0.306225	0.316289	0.274268	0.339678	0	0	0	0	0.0490665	0.00340436	0.0151159
ABCA12	0	0.0440625	0	0	0	0	0	0	0	0	0	0.0167502	0.00332254	0	0	0	0	0	0.00826702	0	0	0.158168	0.137978	0.153561	0.096047	0.0972078	0.159528	0.0899073	0.243157	0.0969573	0.172674	0.0972078	0.159528	0.110513	0.195541	0	0	0	0.0714825	0.0227293	0.0385206	0.0702558
PIP5K1A	0	0.0794908	0.0500442	0.00851021	0.0807462	0.0641045	0.0657232	0.101373	0.0476458	0.0846322	0.0697661	0.0927227	0.0585764	0.0605655	0.0927684	0.0776794	0.00981847	0	0	0	0	0.115264	0.164849	0.0905066	0.207283	0.211323	0.119585	0.0807608	0.197466	0.183296	0.125279	0.211323	0.119585	0.261665	0.218631	0	0	0	0	0	0	0.00479601
MARCH1	0	0	0	0	0	0	0	0	0	0	0	0	0	0	0	0	0	0	0.00985021	0.0842854	0.0806512	0.128462	0.177099	0.124428	0.0383195	0.0382425	0.128135	0	0.1332	0	0.0864051	0.0382425	0.128135	0.037318	0.1493	0	0	0	0	0.0275841	0.0228939	0.0252843
SFPQ	0.00295413	0.143203	0.0438773	0.0329569	0.0406838	0.0480491	0.0265013	0.0920129	0.0529702	0.0531588	0.0449931	0.0299624	0.0343416	0.0289114	0.0668849	0.0428277	0.0227169	0	0	0	0	0.249809	0.299418	0.185716	0.300717	0.301812	0.251548	0.24022	0.260429	0.281329	0.240752	0.301812	0.251548	0.298359	0.283698	0	0	0	0	0	0	0
ALAS1	0.00943589	0.0866802	0	0	0	0	0	0.070886	0	0.00749466	0	0	0	0	0.0101279	0	0.0145332	0	0	0	0	0.108189	0.159336	0.179491	0.218826	0.220199	0.109451	0	0.115299	0.185359	0.132207	0.220199	0.109451	0.199305	0.136687	0	0	0	0.103446	0	0	0.0017093
UBR4	0	0.122147	0	0	0	0	0	0.0556921	0	0	0	0	0	0	0.00948438	0	0	0	0	0	0	0.215204	0.225934	0.216888	0.260338	0.261938	0.21694	0.14517	0.281829	0.227217	0.227728	0.261938	0.21694	0.250649	0.244416	0	0	0	0.0266952	0.00464276	0	0.0171998
CHAF1A	0.0226961	0.12807	0	0.0266919	0.0445771	0.0853147	0.048494	0.0922234	0.0269877	0.0852144	0.0664496	0.0328215	0.0290305	0.0780065	0.103332	0.0592755	0.0358527	0	0	0	0	0.160593	0.113238	0.097608	0.268412	0.270452	0.161736	0.181217	0.33959	0.249189	0.209053	0.270452	0.161736	0.273824	0.19467	0	0	0	0	0	0	0
ADH1C	0.116496	0.0606372	0	0.00964473	0.06526	0.0979843	0.0509468	0.103204	0.0452041	0.10346	0.0735369	0.0375207	0.0184687	0.0901242	0.122967	0.0781711	0.116915	0	0	0	0	0.186296	0.213507	0.177394	0.282699	0.285162	0.188428	0.153416	0.259478	0.262117	0.194844	0.285162	0.188428	0.286846	0.236863	0	0	0	0	0	0	0
EP300	0	0	0	0	0.0193469	0.00389989	0.0183811	0	0.0337274	0	0.00962961	0.0333409	0.0489486	0	0	0.00398651	0	0.243315	0.0372381	0.00968561	0.0839856	0	0	0	0	0	0	0	0	0	0	0	0	0	0	0.207443	0.23799	0.140943	0.0537398	0.00561641	0.0546566	0.0150357
GTDC1	0	0	0	0	0	0	0	0	0	0	0	0.0119842	0	0	0	0	0	0	0.159795	0.278593	0.22046	0	0	0.0355541	0	0	0	0	0	0	0	0	0	0	0	0.179021	0.0673059	0.0140978	0	0.0529453	0.0805064	0.0583522
FGF9	0	0	0	0	0.00712307	0	0.0211175	0	0.00899484	0	0	0.026588	0.0185918	0	0	0	0	0	0	0.185741	0.222936	0	0	0	0	0	0	0	0	0	0	0	0	0	0	0.236317	0.139646	0.108045	0	0.0832006	0.0460934	0.0467947
TSPY1	0.0162635	0.00855802	0.0130565	0	0.0375624	0.00707131	0.0394643	0.0088455	0.0277708	0.0168401	0.0352042	0.067	0.0695947	0.039369	0	0.0318819	0.0151968	0.0320482	0.191036	0.225979	0.226452	0	0	0	0	0	0	0	0	0	0	0	0	0	0	0.249569	0.152644	0.207048	0	0	0	0.00480596
CLDN4	0	0	0	0	0	0	0	0	0	0	0	0	0	0	0	0	0	0.0326132	0.0452827	0.160836	0.247141	0	0.0200038	0	0	0	0	0	0	0	0	0	0	0	0	0.0465902	0	0.0310619	0.160745	0.188082	0.168241	0.207321
PFKFB4	0	0	0	0	0	0	0	0	0	0	0	0	0	0	0	0	0	0	0.118091	0.0110618	0.032446	0	0	0	0	0	0	0	0	0	0	0	0	0	0	0.0870948	0.00420184	0.0132695	0.181833	0.0986971	0.16508	0.159934
XRCC2	0	0	0	0	0	0	0	0	0	0	0	0	0	0	0	0	0	0.0249841	0	0.0247332	0.0689386	0.0522371	0.0097321	0	0	0	0.052031	0	0.0586243	0	0.0590102	0	0.052031	0	0.0407746	0	0	0	0.0844	0.211456	0.185166	0.198013
PPBP	0	0	0	0	0	0	0	0	0	0	0	0	0	0	0	0	0	0.119548	0.145798	0.185636	0.13136	0	0	0	0	0	0	0	0	0	0	0	0	0	0	0.0853368	0	0.0236488	0.113967	0.239748	0.246771	0.220278
LRRFIP2	0	0	0	0	0	0	0	0	0	0	0	0	0	0	0	0	0	0.126768	0.0814043	0	0.0150582	0.0100466	0.0265267	0.0328009	0	0	0.00915316	0.0874797	0	0.00080211	0.000373642	0	0.00915316	0	0	0	0	0	0.199836	0.0542863	0.139253	0.130502
SYT17	0	0	0	0	0	0	0	0	0	0	0	0	0	0	0	0	0	0.0500509	0	0	0.0758689	0	0	0	0	0	0	0	0	0	0	0	0	0	0	0	0.075381	0	0.0703421	0.185429	0.135784	0.137145
SLC1A4	0	0	0	0	0	0	0	0	0	0	0	0	0	0	0	0	0	0.0510042	0.020989	0.105261	0.17203	0	0	0	0	0	0	0	0	0	0	0	0	0	0	0	0	0.0149052	0.164504	0.193279	0.207989	0.184685
MAST1	0	0	0	0	0	0	0	0	0	0	0	0	0	0	0	0	0	0.0961746	0.141056	0.159489	0.0926807	0.0100353	0	0.0273812	0	0	0.00880913	0.0114229	0	0	0.0206565	0	0.00880914	0	0	0	0	0.00119222	0.114963	0.240945	0.241533	0.191677
C22orf31	0	0	0	0	0	0	0	0	0	0	0	0	0	0	0	0	0	0	0.0361509	0.196594	0.175521	0	0	0	0	0	0	0	0	0	0	0	0	0	0	0	0	0	0.103001	0.249759	0.215822	0.181845
KRT24	0	0	0	0	0	0	0	0	0	0	0	0	0	0	0	0	0	0.149529	0.165318	0.206086	0.278931	0	0	0	0	0	0	0	0	0	0	0	0	0	0	0.0543993	0.0134838	0.0243307	0.231874	0.283585	0.260062	0.237083
PAWR	0	0	0	0	0	0	0	0	0	0	0	0	0	0	0	0	0	0.1398	0.0847831	0.0964191	0.147461	0	0	0.0545334	0	0	0	0	0	0	0	0	0	0	0	0	0	0	0.165358	0.292761	0.254755	0.223916
SCN7A	0	0	0	0	0	0	0	0	0	0	0	0	0	0	0	0	0	0.0385901	0.241417	0.173522	0.0542134	0	0	0.189794	0	0	0	0	0	0	0	0	0	0	0	0.0254417	0	0	0.174709	0.240376	0.247814	0.232794
MMD	0	0	0	0	0	0	0	0	0	0	0	0	0	0	0	0	0	0.0894653	0.123105	0.221564	0.243308	0	0	0	0	0	0	0	0	0	0	0	0	0	0	0.0647749	0.0327241	0.0267641	0.204283	0.300728	0.237841	0.200262
POMT2	0	0	0	0	0	0	0	0	0	0	0	0	0	0	0	0	0	0	0.173483	0.232359	0.240377	0	0	0.072335	0	0	0	0	0	0	0	0	0	0	0	0.0638121	0	0	0.160807	0.264602	0.287128	0.210522
CAPRIN2	0	0	0	0	0	0	0	0	0	0	0	0	0	0	0	0	0	0	0.0897145	0	0.0139646	0.0748217	0.0426447	0.153751	0	0	0.0735653	0	0.0268196	0	0.0502417	0	0.0735653	0	0.0621683	0	0	0	0.208426	0.244652	0.328001	0.295411
RGSL1	0	0	0	0	0	0	0	0	0	0	0	0	0	0	0	0	0	0.125426	0.0687675	0.190779	0.2531	0.0570408	0.00451325	0.0430158	0	0	0.0564584	0	0	0	0.0502951	0	0.0564584	0	0.0133654	0.00873477	0	0	0.158773	0.284226	0.277674	0.264289
SLC12A9	0	0	0	0	0	0	0	0	0	0	0	0	0	0	0	0	0	0.101816	0.0661741	0.181862	0.118864	0	0	0	0	0	0	0	0	0	0	0	0	0	0	0.035394	0	0.02836	0.0824877	0.25191	0.233572	0.179187

## Sheet: 2f-IMPA
	Intensity_MeanIntensity_Ph_golgi	Correlation_Costes_ERSyto_Ph_golgi	Correlation_Costes_Mito_Ph_golgi	Correlation_Manders_ERSyto_ERSytoBleed	Correlation_Manders_ERSyto_Hoechst	Intensity_MedianIntensity_ERSyto	Correlation_Manders_ERSyto_Ph_golgi	Intensity_MedianIntensity_Ph_golgi	Correlation_Manders_Mito_ERSytoBleed	Correlation_Manders_Mito_Hoechst	Correlation_Manders_Mito_Ph_golgi	Intensity_StdIntensity_ERSytoBleed	Intensity_TotalIntensity_ERSyto	Correlation_RWC_Mito_Hoechst	Correlation_RWC_Mito_Ph_golgi	Correlation_Slope_ERSytoBleed_Mito	Intensity_TotalIntensity_Ph_golgi	Intensity_UpperQuartileIntensity_ERSyto	Intensity_UpperQuartileIntensity_Ph_golgi	Correlation_Slope_Hoechst_Ph_golgi	Correlation_Slope_Mito_Ph_golgi	Granularity_10_ERSyto	Texture_AngularSecondMoment_Mito	Texture_Correlation_Hoechst	Granularity_12_ERSyto	Texture_DifferenceVariance_Hoechst	Texture_Entropy_Hoechst	Texture_InfoMeas2_Hoechst	Texture_InfoMeas2_Ph_golgi	Granularity_1_Hoechst	Texture_InverseDifferenceMoment_Ph_golgi	Texture_SumAverage_ERSyto	Texture_SumAverage_Ph_golgi	Texture_SumEntropy_Hoechst	Granularity_4_Mito	Granularity_5_Ph_golgi	Granularity_6_Ph_golgi	Granularity_9_Ph_golgi	Intensity_LowerQuartileIntensity_ERSyto	Intensity_LowerQuartileIntensity_Hoechst	Intensity_MADIntensity_ERSyto	Intensity_MeanIntensity_ERSyto
XCL1	0.0053416	0	0	0	0.0233601	0.0577029	0.0806175	0.112455	0.0642036	0.0436273	0.0445695	0.0626155	0.0767705	0.139291	0.0117037	0.0850581	0	0	0	0	0.00543145	0.0732787	0.0640111	0.0528155	0.0752422	0.0739619	0.0717584	0.0925927	0.0505505	0.0571522	0.0549719	0.0739619	0.0717584	0.0918812	0.0766961	0	0	0	0.0202824	0	0	0.0425658
POLDIP2	0	0.0239917	0	0	0.00771331	0	0.0554493	0	0.0707562	0.162108	0.0230913	0.0747329	0.0502408	0.0577953	0.0781685	0	0	0	0	0	0.0563524	0	0	0	0	0	0	0.0333354	0.0167026	0	0	0	0	0.00224514	0.010368	0	0	0	0	0	0.0832433	0.0932269
FFAR2	0	0	0.0826875	0	0	0.0354891	0.0841225	0.158094	0.136446	0.121513	0	0.113998	0.0343249	0.0735335	0.0297757	0.0963954	0	0	0	0	0.0351574	0.117504	0.0890081	0.0447164	0.133456	0.129654	0.11506	0.16725	0.0838312	0.122648	0.111272	0.129654	0.11506	0.125451	0.107823	0	0	0.0381076	0.093531	0	0.000464752	0.0662681
NBN	0.124037	0	0	0	0.0345657	0	0	0	0	0	0.0193588	0	0	0.0616911	0	0	0.119204	0	0	0	0.0722155	0	0	0	0	0	0	0.198586	0.0203873	0	0	0	0	0	0	0	0	0	0	0.0553933	0	0
NUDT13	0	0.100799	0.0798023	0	0	0	0	0.0888959	0.0331093	0	0	0	0.054997	0.0680781	0.0825634	0	0	0.00441835	0	0.000351383	0	0.0613955	0.0881556	0	0	0	0.0634129	0.111907	0.046736	0	0.0525992	0	0.0634129	0.0135374	0.104713	0.0244554	0	0.0347614	0	0	0.00726698	0.0365551
DUSP26	0.0158716	0	0.00170297	0	0.035291	0	0.00926685	0.112579	0.0211323	0.0390965	0.0376756	0.000409301	0.0651116	0.0693375	0.0977407	0.0621119	0.00767552	0.0393362	0	0.0416899	0.00152005	0.0763128	0.0973695	0.074952	0.1431	0.141066	0.0755451	0.157444	0.0380877	0.124561	0.0445811	0.141066	0.0755451	0.112059	0.101581	0	0	0.00230397	0.056795	0	0	0.0406052
SLC49A3	0.103624	0.0200638	0.0479512	0.0341042	0.054577	0.0120824	0.0623427	0.0674536	0.027772	0	0.0504851	0	0	0.10162	0.0788254	0.0743152	0.097555	0	0	0.0156722	0.0900283	0.0100928	0.0110408	0	0.00553192	0.00401472	0.0101848	0.100264	0.0542149	0.00875559	0.0060866	0.00401472	0.0101848	0.0123903	0.0485185	0	0	0.0585057	0	0	0	0
TPSB2	0	0	0.126036	0	0.00507381	0.0578073	0.00995002	0.165026	0	0.0101512	0.0481859	0	0.00665689	0.116179	0.0748992	0.150837	0	0	0	0	0	0.00754027	0.0232374	0	0	0	0.0083361	0.144082	0.0134968	0	0.012372	0	0.0083361	0.000920027	0.0271977	0	0	0.0428982	0.0303985	0	0.111353	0.178611
MYO1B	0	0.0138037	0.0751079	0	0	0	0	0.117844	0.0966614	0.116137	0.0204305	0.129296	0.140058	0.0761056	0.0397955	0.0274084	0	0.013545	0	0.0861446	0.00704919	0	0	0	0	0	0	0.0960593	0	0	0	0	0	0	0	0	0.0288524	0.0297952	0.0691377	0	0.0601665	0.15834
FIG4	0.0487475	0	0	0.107972	0.134976	0.00903882	0.111635	0	0.0459841	0.00381077	0.151078	0.0315649	0.0663093	0	0	0.0465304	0.12073	0	0.130227	0.0810253	0	0	0.0139913	0.0572631	0.143227	0.14468	0	0	0	0.153386	0	0.14468	0	0.0827153	0	0.175967	0.0297994	0.0493231	0.0106889	0	0.0520748	0.0146414
POLR2L	0	0.0570989	0	0	0	0	0	0.0531053	0	0	0	0	0	0	0	0	0	0.0669479	0.0196289	0.00832429	0	0.0667448	0.0724897	0.0473536	0.0535386	0.0551054	0.0670854	0	0.0262651	0.0442248	0.0756952	0.0551054	0.0670854	0.0478728	0.0633918	0.116588	0.00180999	0	0.0938794	0	0.0536025	0.0854229
ITGA6	0.011762	0	0.0878207	0.132602	0.109204	0.0749782	0.132039	0	0	0.0506958	0.0956035	0.00261368	0	0	0	0.0514548	0.0746712	0	0	0	0	0.0423333	0.0844177	0.0876806	0.16174	0.162551	0.0430708	0	0	0.160619	0.030008	0.162551	0.0430708	0.111678	0.028327	0	0.0225234	0.0616935	0	0	0.0577891	0.025356
SECISBP2	0.0690827	0	0.0396673	0	0.0251118	0.074873	0.110431	0.00418464	0	0	0.0190079	0	0	0	0	0	0.065671	0	0	0.00683342	0.0267853	0	0.0632247	0.111512	0.165035	0.165962	0	0	0	0.135339	0	0.165962	0	0.142681	0	0.0475698	0	0.00189474	0	0	0	0
LOXL1	0	0.031318	0.0920374	0.0520104	0	0	0	0.0422418	0	0	0	0.0150864	0.0325523	0	0.0852275	0.00990436	0	0	0	0.021415	0	0.0922605	0.121516	0.0513115	0.0321751	0.0333051	0.0921591	0	0	0.0185542	0.0765769	0.0333051	0.0921591	0.0399472	0.0906334	0.0194043	0	0.0158519	0	0	0.0936636	0.115488
ABCA2	0	0	0	0.0285309	0.0308238	0	0	0	0.0823219	0	0.027844	0	0	0	0	0	0	0.00835635	0.0802566	0.0641501	0	0	0	0.0297965	0	0	0	0	0	0	0	0	0	0	0	0.0166608	0.0187948	0	0	0	0.134829	0.111811
FLT3	0.152838	0	0.0598743	0.132846	0.121194	0.156136	0.191297	0.00866068	0	0.051397	0.117675	0.0868778	0	0.055357	0	0.106895	0.183614	0	0.101267	0.0530948	0	0	0.0263014	0.116463	0.200158	0.199737	0	0	0	0.213157	0	0.199737	0	0.12926	0	0.0901789	0	0.0337365	0.0815618	0	0	0
PLA2G5	0	0.0716013	0.0168309	0	0.0268373	0.105867	0	0	0	0	0.00685185	0	0	0	0	0	0	0.036349	0.112323	0	0	0	0.0217564	0.00786969	0	0	0	0	0	0	0	0	0	0	0	0.0261197	0	0	0	0.0667134	0.168149	0.120904
BMP15	0	0	0	0	0.0602674	0.0593844	0.176321	0	0	0.0942819	0.0704565	0.108245	0	0	0	0	0	0	0.11607	0	0	0	0.0245189	0.197719	0.131946	0.136177	0	0	0	0.0723641	0	0.136177	0	0.120162	0	0.111989	0	0	0.0214539	0	0.142723	0.110691
CYC1	0	0.0185216	0	0	0	0.155362	0.216254	0.0348751	0.0150317	0.0491883	0.0191729	0.0224375	0.0345586	0	0	0	0	0	0	0	0	0.0407812	0.178205	0.18004	0.148832	0.153914	0.0437814	0	0	0.102451	0	0.153914	0.0437814	0.144326	0.0987068	0	0	0	0	0.0770489	0.0462244	0.151422
MFAP4	0.128817	0	0	0.0152679	0.0188959	0	0.184023	0	0	0	0.0216731	0.0174838	0	0.00351553	0	0	0.114532	0	0.0462701	0	0	0.145111	0.165148	0.124179	0.108423	0.109337	0.146218	0.0198879	0.0492378	0.0994127	0.115516	0.109337	0.146218	0.132037	0.146587	0	0	0	0.0280268	0	0	0
DCTPP1	0	0.0277546	0.0231351	0	0	0.0358579	0.00592467	0.0502452	0.0242162	0.113158	0	0.0309369	0.0330222	0.0680827	0.0398021	0	0	0	0	0.0230955	0	0.0847862	0.090888	0.0415568	0.0571919	0.057702	0.0833405	0.0817779	0.0160171	0.0425799	0.0599917	0.057702	0.0833405	0.0393878	0.070682	0	0	0.0285198	0	0.044147	0.0703357	0.0334778
CCL20	0	0	0.00416519	0	0	0.0921775	0.104323	0.107713	0	0.0877681	0.0273022	0.135908	0.0473133	0.0912702	0.0370722	0.0656847	0	0	0	0	0	0.0960316	0.129017	0.10484	0.117014	0.115573	0.0961545	0.0577165	0.0215005	0.109689	0.0565698	0.115573	0.0961545	0.126308	0.120795	0	0	0	0	0	0	0.0528117
GCLC	0.0339635	0	0	0.0493257	0	0	0	0	0	0	0	0	0	0	0	0	0	0.106263	0.0520291	0.0177031	0	0.0691107	0.017048	0.0272033	0	0	0.0671195	0.0454956	0.0896677	0	0.0758968	0	0.0671195	0.00256315	0.0557923	0	0.025373	0	0.0670357	0.0916244	0	0
CYB5R3	0	0.0165035	0.0184681	0	0	0	0	0.0577158	0	0	0	0	0	0.0595067	0	0.0113869	0	0	0	0	0	0.0336515	0.0763276	0.085402	0.0719225	0.0725947	0.0358692	0	0	0.0462208	0	0.0725947	0.0358692	0.0845913	0.071326	0	0	0	0.0277871	0	0	0.0676597
CTDP1	0	0	0	0.0358847	0	0	0	0	0	0	0	0	0	0	0	0	0	0	0.0459422	0.121417	0	0.122506	0.135532	0.108959	0.0882342	0.0894568	0.12301	0	0.049958	0.0455908	0.0979645	0.0894568	0.12301	0.0782592	0.123559	0	0.0388206	0	0	0.0607601	0	0
FGF23	0.0523018	0	0.0644095	0	0.046676	0	0.00577392	0.0926881	0	0.0360829	0.0331901	0.0539804	0	0.0406167	0.0248025	0.0642576	0.0701711	0.00796772	0	0.0250574	0.069337	0.0735435	0.0477155	0.0191039	0.101058	0.0986588	0.0735152	0.134301	0.0692289	0.108875	0.0743151	0.0986588	0.0735152	0.0777264	0.0673073	0	0	0.0774801	0.124726	0	0	0
GNAI2	0.165779	0	0	0.0667057	0	0	0	0	0.121057	0	0	0.0491986	0.115015	0	0.0542927	0	0.110438	0	0	0.109415	0.021809	0.102863	0.0779417	0.0250975	0.0604129	0.0578845	0.104315	0.115991	0.116281	0.0844125	0.105363	0.0578845	0.104315	0.0640836	0.1207	0	0	0	0.0328867	0	0	0
GOT2	0	0.00256111	0.0525066	0	0	0	0	0.107446	0.0196319	0	0	0	0	0.0547218	0	0.00844062	0	0.0238728	0	0	0.0606556	0	0	0	0	0	0	0.125377	0	0	0	0	0	0	0	0	0	0.105283	0.0277015	0	0.0985371	0.125106
MAST3	0.101773	0	0	0	0	0	0.0651239	0	0	0.0132584	0	0.0101675	0.0457564	0	0	0	0.059348	0	0.0466984	0	0	0.121244	0.0829345	0.0803017	0.0603697	0.0598236	0.118022	0	0.12513	0.0447665	0.123954	0.0598236	0.118022	0.0891254	0.113543	0	0	0	0.122601	0	0	0
TBC1D2B	0	0	0.0408055	0	0	0	0.0413991	0.0685354	0.0339972	0	0	0	0	0.04508	0	0.0243215	0	0	0	0	0	0.0603515	0.0799936	0.00744843	0.0770269	0.077705	0.0611837	0	0.0448255	0.0413085	0.0464681	0.077705	0.0611837	0.0976545	0.0898634	0	0	0.01275	0	0.0736993	0	0
ITGA2	0	0	0.0842103	0.0304861	0.104154	0.0515646	0.0373892	0.0607957	0	0.0309231	0.104839	0	0	0.0947891	0.0543058	0.0680951	0.0389898	0	0	0	0.100085	0	0	0	0	0	0	0.140636	0	0	0	0	0	0	0	0	0	0.144768	0.0321423	0	0.0378282	0.0178947
ZNF671	0.0566903	0	0.0194774	0	0	0.00889869	0.00592851	0.0532663	0.0743567	0.0210494	0	0	0	0	0	0	0.0340092	0.00114846	0	0	0	0.109365	0.118686	0.0573227	0.126601	0.125495	0.111294	0.0287678	0.0365525	0.113287	0.0780286	0.125495	0.111294	0.103006	0.106468	0	0	0.00818856	0	0.0556703	0	0
ZNF430	0	0.00266174	0	0	0	0	0.0682716	0	0	0.0384948	0	0.0437134	0	0	0	0	0	0	0	0	0	0.162201	0.234742	0.146361	0.0706192	0.0757153	0.165983	0	0	0.00691066	0.0866352	0.0757153	0.165983	0.132026	0.163277	0	0	0	0	0.141638	0.0479332	0.0274244
OSTM1	0.0214679	0.0764411	0	0.0349896	0.193463	0.0284381	0.0907911	0	0.0532832	0.181997	0.295154	0.220465	0.134145	0.0591993	0.0944049	0.0761962	0.13628	0.0380363	0.0723769	0.0930605	0.0966919	0	0	0	0	0	0	0.103653	0	0.0481191	0	0	0	0	0	0	0.146054	0.0077988	0.0347591	0	0.147303	0.184454
ANKRD10	0.113615	0.0607059	0	0	0	0.0563723	0.109928	0	0	0.0369769	0	0	0	0	0	0	0.057721	0	0.199147	0	0	0	0	0.0813376	0	0	0	0.0304582	0	0	0	0	0	0.0440326	0	0	0	0	0.0400924	0.169844	0	0
COX7A1	0	0	0.00719735	0	0.128619	0.0313832	0.0896905	0	0	0.00527045	0.0871562	0	0	0.100363	0.129725	0.0595842	0.0512281	0.0263797	0	0	0.0849386	0	0	0	0	0	0	0.167219	0	0	0	0	0	0	0	0	0.0502165	0.0313705	0	0	0.0395636	0.0643384
EPB41L4A	0.0825421	0	0	0	0	0	0.0618158	0.0157862	0.0198012	0.0370242	0	0.0805298	0.018375	0	0.0299178	0	0.0594164	0.00816138	0	0.014268	0	0.117364	0.14003	0.146653	0.167632	0.165537	0.116964	0	0.0172594	0.151491	0.0767538	0.165537	0.116964	0.158351	0.12073	0	0	0	0	0	0	0.00471818
IGHMBP2	0	0	0	0	0	0.0248679	0.0997864	0	0.0408451	0.0875944	0	0.0849689	0	0	0	0	0	0	0	0	0	0	0.0583686	0.175279	0.0775786	0.0798052	0	0	0	0.0155918	0	0.0798052	0	0.138625	0	0	0	0	0	0	0.019377	0.110979
PCNT	0	0	0	0	0	0.0340172	0.109171	0	0.0360844	0.0435285	0	0.0515655	0	0	0	0	0	0	0.0305793	0	0	0.169268	0.257582	0.178313	0.139388	0.143208	0.174255	0	0.023975	0.0805924	0.114505	0.143208	0.174255	0.188668	0.212358	0	0	0	0	0.0651902	0	0.0237703
WAC	0	0.00248585	0	0	0	0	0.103965	0	0	0	0	0.00804277	0	0	0	0	0	0.0207563	0	0.00675215	0.048723	0.115846	0.139334	0.0416095	0.0321082	0.0358543	0.119222	0	0	0.0434583	0.083553	0.0358543	0.119222	0.0529934	0.102949	0	0	0	0	0.0323799	0.0790454	0.0247333
MGAT4B	0	0	0.0948587	0	0.042166	0.125332	0.146508	0.113656	0.0406224	0.170257	0	0.0830604	0.0307817	0.166865	0.121319	0.143722	0.00506403	0	0	0	0.0258845	0.127311	0.144903	0.0560032	0.180324	0.178901	0.127658	0.0594267	0.00127346	0.176825	0.0957197	0.178901	0.127658	0.142847	0.104912	0	0	0.0635155	0.068743	0	0	0
CYP11B2	0	0	0	0	0	0	0	0	0	0.0546482	0	0.102557	0	0	0	0	0	0	0	0	0	0.144439	0.182177	0.168926	0.0544345	0.0576717	0.14449	0	0.00126856	0	0.0851019	0.0576717	0.14449	0.0956043	0.145762	0	0	0	0	0.0438635	0.0855052	0.109688
NCOA4	0	0.0254961	0.119158	0	0.110535	0.07374	0	0.118279	0.0563422	0.040426	0.149232	0	0	0.126178	0.0630367	0.0869192	0	0.0863154	0	0.0519534	0.1166	0	0	0	0	0	0	0.100619	0	0	0	0	0	0	0	0	0.0749311	0.186791	0	0	0.16681	0.161493
ABCA12	0.0666764	0	0	0	0	0	0.0287275	0	0.0454022	0.0551727	0	0.0418611	0.0380467	0	0.0227716	0	0.00262063	0	0	0	0	0.169646	0.136057	0.109831	0.0512372	0.0478487	0.16837	0	0.10292	0.0147815	0.155206	0.0478487	0.16837	0.0891536	0.147189	0	0	0	0	0.00173324	0	0
PIP5K1A	0	0	0	0	0	0.0280911	0.153596	0.120205	0.123616	0.0497259	0.0796525	0.170757	0.0948378	0.0831034	0	0.0612962	0	0	0	0	0	0.13886	0.178462	0.131607	0.151887	0.154804	0.14033	0	0.0193159	0.135171	0.0950048	0.154804	0.14033	0.16802	0.154025	0	0	0	0	0	0.050466	0.188048
MARCH1	0.00140083	0	0	0	0	0.000990264	0.071491	0	0	0	0	0.0116077	0	0	0	0	0	0.0191184	0	0	0.00626842	0.0200324	0.0565741	0.089285	0.0575773	0.05848	0.0221409	0	0	0.0181207	0	0.05848	0.0221409	0.0894615	0.0150884	0	0	0	0.0462251	0	0.0604985	0.0174229
SFPQ	0.0978169	0	0.0452387	0.0538122	0.121689	0	0	0.0274847	0.0130788	0	0.11405	0	0	0.0751505	0.0924445	0.0399718	0.128521	0.0558373	0	0.0345774	0.120478	0	0	0	0	0	0	0.256976	0.0402598	0	0	0	0	0	0	0	0.0167501	0.0933295	0.0526512	0	0	0
ALAS1	0	0	0.0452207	0	0	0	0	0.107527	0	0.0450264	0	0.0309472	0	0.0554786	0	0.0266999	0	0	0	0	0.0360878	0.0919866	0.0927096	0.0695539	0.108559	0.107223	0.0915778	0.0774437	0.0525369	0.0697056	0.0645931	0.107223	0.0915778	0.131318	0.110297	0	0	0.00212478	0	0	0	0.0609235
UBR4	0.0536688	0.00795182	0	0.00439011	0.0566017	0	0.0338172	0.0167866	0.0911714	0	0.0501569	0.0135642	0	0.0471082	0.0444773	0.0417071	0.0684766	0	0	0	0.0168724	0.0504025	0	0	0	0	0.0488653	0.18222	0.0985919	0.0087511	0.0640539	0	0.0488653	0	0.0297493	0	0	0.0156066	0	0	0	0
CHAF1A	0	0.00799101	0.0160082	0	0.116706	0.0826638	0.141392	0.072861	0.00897846	0.0618472	0.142689	0.0361799	0	0.132528	0.164715	0.0962514	0.0430474	0	0	0.0403803	0.119511	0	0	0	0	0	0	0.142553	0.0144715	0	0	0	0	0	0	0	0.0976564	0.0532055	0	0	0.0390813	0.0980837
ADH1C	0.0118495	0.00981245	0.00128524	0	0.0443544	0.0387823	0.0823273	0.0685643	0.124106	0.0207225	0	0	0.0171299	0.142393	0.0452382	0.0617246	0.0215333	0	0	0	0.0166912	0.0121007	0.0310707	0.0118514	0.074919	0.074477	0.0142925	0.0500255	0.0142701	0.0646565	0	0.074477	0.0142925	0.0735875	0.0369688	0	0	0.00502783	0	0	0	0.00658216
EP300	0	0	0.00929464	0.115137	0	0	0	0.00234284	0	0	0.023296	0	0	0	0	0	0	0.188625	0.0496584	0.200025	0.0298576	0.0336815	0	0	0	0	0.0301321	0	0.0518745	0	0.0657083	0	0.0301321	0	0	0.147153	0.208642	0.0684513	0.155669	0	0.102062	0.0717367
GTDC1	0	0	0	0.0308746	0.0183243	0	0.158631	0	0.0369987	0	0.019304	0	0.00944833	0	0	0	0	0	0.155256	0.00408947	0.00254314	0	0	0.0182364	0	0	0	0	0	0	0	0	0	0	0	0.172314	0.0154182	0	0.119586	0	0.0692603	0.0842842
FGF9	0	0.142361	0.0161723	0	0.00644164	0.0183974	0.0420046	0.0487993	0	0	0.0394535	0	0	0.0211112	0.0178088	0.07691	0	0.0531659	0	0.0199403	0	0	0	0	0	0	0	0	0	0.0186859	0	0	0	0	0	0.0884535	0.0686106	0.0573239	0	0	0.13319	0.122368
TSPY1	0.0651495	0	0.0743933	0.269674	0.100095	0.0191405	0.011645	0	0.0121616	0	0.123536	0	0.0249834	0	0	0.0424706	0.122636	0	0.185779	0.157333	0.0133679	0	0	0	0	0	0	0	0	0	0	0	0	0	0	0.3259	0.146945	0.113159	0.0435012	0	0.043647	0
CLDN4	0	0.0148181	0.0438239	0.0941249	0	0	0.0202418	0	0.0836071	0.0209846	0	0.0749216	0.0154019	0	0	0	0.0103398	0	0	0.0351219	0	0.0553474	0.0949869	0.0784298	0.0585595	0.0595494	0.0564918	0	0	0.0174465	0.0294969	0.0595494	0.0564918	0.0806911	0.0574166	0.0590393	0	0	0	0	0.0507389	0.0288805
PFKFB4	0	0.0594418	0	0	0	0.0423045	0	0	0.0875304	0	0	0.00738043	0	0	0	0	0	0	0.0399651	0.0144297	0	0	0	0.0295222	0	0	0	0	0	0	0	0	0	0	0	0	0	0	0.0221558	0.0320301	0.166792	0.111812
XRCC2	0.0689181	0	0.140348	0.132129	0.0741445	0.0630196	0.0676284	0.0269317	0.080821	0.166025	0.0915	0.122814	0.135499	0.00155466	0.0865565	0.0535985	0.104557	0	0.0375536	0.0733465	0.0226262	0.00487557	0.00419198	0.0563443	0.147819	0.147405	0.00324941	0	0	0.16938	0.027537	0.147405	0.0032494	0.074887	0	0.139819	0.0651298	0.0950047	0	0	0	0
PPBP	0	0.0315271	0.0729028	0.0827219	0.0188572	0.0928823	0.0766419	0.00129004	0	0.0498722	0.0831435	0.0476109	0.0131451	0	0	0.0418296	0	0	0.0282777	0.0451445	0	0	0.0340714	0.125421	0.0961084	0.0958031	0	0	0	0.0753205	0	0.0958031	0	0.0470663	0	0.0780198	0	0.0372148	0	0	0.106939	0.092312
LRRFIP2	0	0.069164	0.0151748	0	0	0	0	0.0257554	0	0	0	0	0	0.0105297	0	0	0	0.148192	0.110006	0.0479458	0	0	0	0	0	0	0	0	0	0	0	0	0	0	0	0	0	0.0134529	0.15994	0.0280341	0.149861	0.125499
SYT17	0	0.0270315	0.0703977	0.0101404	0	0	0	0.070633	0	0	0	0	0	0	0.0235378	0	0	0.271159	0.00297435	0.114558	0.0941891	0.102299	0.0186052	0	0	0	0.100739	0	0.0952763	0	0.156069	0	0.100739	0	0.0365585	0.1673	0.235794	0.167248	0.203095	0.0193358	0.10658	0
SLC1A4	0	0	0	0	0	0	0	0	0	0	0	0	0.0240473	0	0.00974226	0	0	0	0.0727975	0	0	0	0.00917689	0.0556466	0	0	0	0	0	0	0	0	0	0	0	0.126595	0	0	0	0	0.0524222	0.047566
MAST1	0	0	0.00723997	0	0	0.0169494	0.0374506	0	0	0	0	0	0	0	0	0	0	0.0015445	0.0923809	0.0518988	0	0	0.0180598	0.0611229	0.0490329	0.0517977	0	0	0	0.0280626	0	0.0517977	0	0.00610503	0	0.132204	0.0451562	0.0131681	0.053691	0.0103632	0.108613	0.0688414
C22orf31	0	0	0.0654827	0.0518583	0	0	0.0713768	0.0498098	0	0	0.024515	0.0383352	0	0	0	0.0229038	0	0.0614227	0	0.151578	0	0.0454774	0.0788665	0.056797	0.139032	0.138692	0.0453697	0	0	0.152762	0.0411145	0.138692	0.0453697	0.0802854	0.0353076	0.12853	0.0926215	0.0712978	0	0	0.0281022	0.0812403
KRT24	0	0.0283116	0	0.0287908	0	0.0171877	0	0	0	0.0304497	0	0.0803865	0.0149819	0	0	0	0	0.020877	0.151208	0	0	0.036049	0.0559414	0.129876	0.0645225	0.0667448	0.0355333	0	0	0.0288947	0.0274941	0.0667448	0.0355333	0.0456179	0.0185598	0.14299	0.0571742	0	0	0.0824532	0.000818554	0
PAWR	0	0.0359392	0	0.0431221	0	0	0	0	0	0	0	0	0	0	0.0217858	0	0	0.0394104	0.168931	0.0774927	0	0	0.00619431	0	0	0	0	0	0	0	0	0	0	0	0	0.173012	0.0537905	0.00113818	0.0461729	0.025316	0.0994769	0
SCN7A	0	0.118282	0.0144534	0.03257	0.0407705	0.0917858	0	0	0	0	0	0	0	0	0.0116894	0.013675	0	0	0.157063	0	0	0	0	0	0	0	0	0	0	0	0	0	0	0	0	0.0456905	0.0485471	0.00065571	0.178355	0.159997	0.145426	0.00722961
MMD	0	0.044096	0.0741744	0.0778626	0	0.0360124	0	0	0.0739772	0	0	0	0	0	0.0298498	0	0	0	0	0	0	0.00800886	0.0357876	0	0	0	0.0075341	0	0	0.000545069	0.011145	0	0.0075341	0	0.0126079	0.0383391	0	0.0194574	0	0.0222567	0.100413	0.0335184
POMT2	0	0	0	0.00841084	0	0	0.0796673	0	0	0	0	0.037288	0	0	0	0	0	0	0.110081	0	0	0.0679834	0.117532	0.149939	0.071662	0.0724813	0.0680686	0	0	0.0302771	0.0405444	0.0724813	0.0680686	0.0679622	0.0623845	0.157825	0	0	0	0	0.0698677	0.0438274
CAPRIN2	0	0.0908651	0	0	0	0	0.142309	0	0.0540006	0.128914	0	0	0	0	0	0	0	0	0.166634	0	0	0.000751478	0.0633264	0.0507296	0	0	0.00430268	0	0	0	0	0	0.00430268	0	0	0.109431	0.0756008	0	0	0.167899	0.124733	0.0642189
RGSL1	0.0876567	0.035522	0.0198225	0.07781	0.0042358	0.0389811	0.113958	0	0	0.0773936	0.0481223	0.0922568	0.0289098	0.00377576	0	0	0.0721619	0	0.00717237	0	0	0.0616616	0.114182	0.14761	0.125389	0.125276	0.0617277	0	0	0.108527	0.0478767	0.125276	0.0617277	0.111561	0.0625681	0.00871395	0	0	0	0	0	0
SLC12A9	0	0	0	0	0.006215	0	0.0225586	0	0	0.0216044	0	0	0	0	0	0	0	0.0639238	0.0726452	0	0	0.00987915	0.0489462	0.0709591	0.0756556	0.0774119	0.00877565	0	0	0.0670656	0	0.0774119	0.00877565	0.0434926	0	0.0873482	0.0376325	0.00689371	0	0.0188685	0.124686	0.0225698

## Sheet: 2f-MorphDiff(G2I)
	Intensity_MeanIntensity_Ph_golgi	Correlation_Costes_ERSyto_Ph_golgi	Correlation_Costes_Mito_Ph_golgi	Correlation_Manders_ERSyto_ERSytoBleed	Correlation_Manders_ERSyto_Hoechst	Intensity_MedianIntensity_ERSyto	Correlation_Manders_ERSyto_Ph_golgi	Intensity_MedianIntensity_Ph_golgi	Correlation_Manders_Mito_ERSytoBleed	Correlation_Manders_Mito_Hoechst	Correlation_Manders_Mito_Ph_golgi	Intensity_StdIntensity_ERSytoBleed	Intensity_TotalIntensity_ERSyto	Correlation_RWC_Mito_Hoechst	Correlation_RWC_Mito_Ph_golgi	Correlation_Slope_ERSytoBleed_Mito	Intensity_TotalIntensity_Ph_golgi	Intensity_UpperQuartileIntensity_ERSyto	Intensity_UpperQuartileIntensity_Ph_golgi	Correlation_Slope_Hoechst_Ph_golgi	Correlation_Slope_Mito_Ph_golgi	Granularity_10_ERSyto	Texture_AngularSecondMoment_Mito	Texture_Correlation_Hoechst	Granularity_12_ERSyto	Texture_DifferenceVariance_Hoechst	Texture_Entropy_Hoechst	Texture_InfoMeas2_Hoechst	Texture_InfoMeas2_Ph_golgi	Granularity_1_Hoechst	Texture_InverseDifferenceMoment_Ph_golgi	Texture_SumAverage_ERSyto	Texture_SumAverage_Ph_golgi	Texture_SumEntropy_Hoechst	Granularity_4_Mito	Granularity_5_Ph_golgi	Granularity_6_Ph_golgi	Granularity_9_Ph_golgi	Intensity_LowerQuartileIntensity_ERSyto	Intensity_LowerQuartileIntensity_Hoechst	Intensity_MADIntensity_ERSyto	Intensity_MeanIntensity_ERSyto
XCL1	0.138102	0.177572	0.182286	0.135408	0.169324	0.207041	0.131051	0.0993117	0.155322	0.138102	0.17181	0.17181	0.17094	0.169753	0	0	0.0013691	0	0	0	0	0.0215043	0.0222801	0	0.02339	0.0438493	0.0557066	0.0643369	0	0.117553	0.0824277	0.0981535	0.0294035	0.118268	0.0916308	0	0	0.0121437	0	0	0	0
POLDIP2	0.0224228	0	0	0.0246184	0	0.0736752	0.00262804	0.0260625	0	0.0224228	0	0	0.0299868	0	0.0336352	0	0.122089	0.104675	0.0534511	0	0	0	0	0	0.185264	0	0	0	0	0	0	0.0720525	0	0	0.0422426	0	0	0	0.117754	0	0.0882213	0
FFAR2	0.0432479	0.09524	0.102463	0.0474911	0.147032	0.0415848	0.14205	0.0766568	0.125991	0.0432479	0.142883	0.142883	0.0157274	0.133998	0	0	0.048853	0.0647305	0.133097	0	0	0	0.100135	0	0.0349175	0	0.0523392	0.0284541	0	0	0.00650805	0.0852983	0	0.18146	0	0.0174415	0	0	0	0	0	0
NBN	0.0798391	0.209168	0.0864735	0.0768804	0.0154801	0	0	0.0219702	0	0.0798391	0.0174465	0.0174465	0.119009	0.0563625	0	0	0	0.019794	0	0	0	0	0	0	0.00247089	0.00250884	0	0	0	0.0108308	0	0	0	0.0263805	0	0	0	0	0	0	0	0
NUDT13	0.0558378	0	0.0220996	0.0584495	0.0538687	0.0844727	0.0668039	0.0488088	0.061689	0.0558378	0.0520321	0.0520321	0.059473	0.0609099	0.0873427	0.0735147	0.00591554	0.0168019	0.0972657	0	0	0.0504347	0.0645306	0	0.0120821	0	0	0.00712155	0	0.0774311	0	0.00559204	0	0.0551505	0	0	0	0	0.0516509	0	0.0427135	0
DUSP26	0.00609623	0.128255	0	0.00056101	0	0.0400173	0	0	0	0.00609622	0	0	0.027264	0	0	0	0.0862503	0.068693	0	0	0.142981	0	0.0157358	0	0	0	0	0.00526635	0	0	0.0227208	0	0	0.0771595	0	0	0	0	0	0	0.141319	0.0431591
SLC49A3	0.0867778	0	0.0409257	0.0868263	0.07056	0.0998855	0.166127	0.0179208	0.0889711	0.0867778	0.0686834	0.0686834	0.0835612	0.0916765	0	0	0.122404	0.0961795	0	0	0	0.0390007	0.013024	0	0	0	0	0	0	0.0649609	0.00259304	0	0	0.092108	0	0	0	0	0	0	0	0.00422153
TPSB2	0.207226	0.231424	0.197528	0.204335	0.145928	0.0685411	0.152513	0.140163	0.155186	0.207226	0.148435	0.148435	0.232667	0.182865	0	0	0.0145665	0.00765974	0.0117545	0	0	0	0	0.0137292	0	0.0349065	0	0.0392458	0	0.120276	0.0596156	0	0	0.143761	0.0536134	0	0	0.043984	0	0	0	0
MYO1B	0	0	0.0442916	0	0.0383542	0.0406478	0.097473	0	0.0475336	0	0.0399553	0.0399553	0	0.0490376	0	0.0403127	0.0137368	0	0.036138	0.0866304	0	0.1563	0.0956766	0.0969101	0.22319	0.0877725	0.048709	0.0560912	0.0738209	0.0494654	0	0.240644	0.0531346	0	0.0960713	0.0512532	0.0502941	0.130102	0	0	0	0
FIG4	0	0	0	0	0	0	0	0	0	0	0	0	0	0	0.019824	0.147458	0.0180025	0.0222938	0.231187	0	0	0	0	0.0159407	0.226162	0.0573028	0	0	0	0	0	0.241194	0.0166267	0.0141567	0	0.00231117	0.00191742	0.00983771	0	0	0.0750286	0
POLR2L	0	0	0	0	0	0.0564783	0.0435946	0	0.0150824	0	0	0	0	0	0	0	0	0	0	0.109412	0.1325	0.120941	0.0627695	0.0919164	0.0179112	0.134623	0	0.0773237	0.106037	0.108032	0.247583	0.0477184	0.128114	0	0.0927925	0.0686615	0.140166	0.105706	0.0124036	0	0.0738756	0.0895858
ITGA6	0.118972	0	0.0666663	0.122747	0.113192	0	0.205966	0.128592	0.146333	0.118972	0.10892	0.10892	0.115481	0.115562	0	0	0.0471559	0.0459089	0	0.0415468	0	0.0181229	0.0233295	0.0845667	0.129506	0	0	0	0	0.0498729	0.0314772	0.106559	0	0.101986	0.118424	0	0	0.0901793	0.0313213	0	0	0.0125811
SECISBP2	0.0589596	0.0575109	0.12948	0.0593942	0.180742	0.0944574	0.250958	0.113739	0.203384	0.0589596	0.181403	0.181403	0.0459291	0.203997	0	0	0	0	0	0.0500261	0	0.0327866	0.0101601	0.0378221	0.00800804	0.0652584	0.0345014	0.00101414	0	0.0167241	0.00741472	0.098719	0.0431948	0.0558834	0.133422	0.0953317	0.00637152	0.0353156	0	0	0	0
LOXL1	0.0550884	0.121703	0.237329	0.0511908	0.158212	0.133844	0.113273	0	0.146098	0.0550884	0.160425	0.160425	0.08455	0.176263	0	0	0.0827283	0.0145307	0	0	0	0.013043	0	0	0	0	0.0121156	0.0457986	0	0.0273717	0	0	0	0.096441	0	0	0	0	0	0	0	0
ABCA2	0	0	0	0	0	0	0	0	0	0	0	0	0	0	0.0312451	0	0.0386093	0.055422	0	0.0848767	0.127659	0	0.0599757	0	0.115244	0	0.0180737	0.0575981	0.0104853	0.0257638	0.0534127	0.0689085	0.00624674	0	0.151095	0.0564736	0	0	0.1348	0.0206481	0.0620865	0
FLT3	0	0.0966791	0.0134638	0	0.0694806	0	0.0960117	0	0.107802	0	0.0685948	0.0685948	0	0.0148462	0	0	0	0	0.075619	0	0	0.0119073	0.00504257	0.0823475	0.0507144	0.082393	0.0493844	0.0727951	0	0.11814	0.0928127	0.0297653	0.0578693	0.0729058	0.0267945	0.0252442	0.0538575	0.115947	0	0	0	0.142099
PLA2G5	0	0	0.0690926	0	0.0506847	0.218753	0	0	0.0411363	0	0.049801	0.049801	0	0.0598906	0	0.0199252	0	0	0	0	0.0201816	0	0	0	0.074529	0.0340336	0	0	0	0	0.08439	0.0717628	0.0523705	0.0525303	0.0288287	0.0306431	0.0166927	0	0.00626081	0	0.00532987	0
BMP15	0.256411	0.0981844	0.183694	0.259102	0.188474	0.203916	0.224033	0.289581	0.209916	0.256411	0.187011	0.187011	0.270781	0.208394	0	0	0	0	0	0	0	0.0293336	0.00357707	0.106164	0.0156464	0.0449177	0.113092	0.108831	0.02781	0.158866	0.179705	0.0984374	0.0557344	0.153257	0.172403	0.0687795	0.0543154	0.125468	0	0	0	0
CYC1	0.0741652	0.0753296	0.00738432	0.0760107	0.0132805	0.238654	0	0.0915252	0.0222714	0.0741651	0.010952	0.010952	0.070643	0	0	0	0	0	0.122116	0	0	0	0	0	0	0.0436987	0.0288755	0.0195879	0	0.0847321	0.125558	0.0288297	0.0523466	0.109464	0.0215944	0.0032254	0	0	0.0749117	0	0	0
MFAP4	0.280999	0.0586342	0.142121	0.278048	0.138705	0.0362032	0.110938	0.168546	0.12637	0.280999	0.139871	0.139871	0.2845	0.172378	0	0	0.215866	0.231499	0.0276843	0	0.0305897	0	0	0	0	0	0	0	0	0.0342871	0	0	0	0.113017	0	0	0	0	0.0398199	0	0.117539	0
DCTPP1	0.0299151	0.0701502	0.0762662	0.024901	0.10919	0	0.150108	0.0086408	0.134491	0.0299151	0.110135	0.110135	0.0704126	0.103157	0.000111517	0	0	0	0.0395075	0	0	0	0	0	0.0869102	0.0280014	0	0	0.00868254	0.0089056	0.0593636	0.0673002	0	0	0	0	0.023285	0.00858993	0.000925263	0	0.0884137	0.0224952
CCL20	0.161534	0.117783	0	0.159425	0	0.197707	0	0.127046	0	0.161534	0	0	0.188689	0	0	0	0	0.013939	0.0525361	0	0	0.0749989	0.0935624	0	0	0.0280945	0.155355	0.141011	0	0.192628	0.13885	0	0	0.143915	0.0122775	0	0	0	0	0	0	0.00679661
GCLC	0.0369139	0.0318078	0.0717406	0.0355743	0.0674717	0	0.0757295	0.0308762	0.0871507	0.0369139	0.069392	0.069392	0.0854834	0.11251	0.0609776	0	0.0830032	0.0908059	0	0	0	0	0	0	0	0	0	0	0	0	0	0	0	0.0203068	0	0	0	0	0.0243744	0	0	0
CYB5R3	0	0	0	0	0	0.204436	0.0211507	0	0.00127555	0	0	0	0	0	0	0	0	0	0.185164	0	0	0.110606	0.137314	0.0240214	0.187774	0	0.00447909	0.0973586	0.103976	0.13013	0.122643	0.216116	0	0.147155	0.0294675	0	0.0306869	0	0	0	0	0.0119473
CTDP1	0.0823403	0	0.0145787	0.0823523	0.0366902	0.116537	0.058968	0.0152494	0.0368693	0.0823403	0.0362179	0.0362179	0.117486	0.0491738	0	0	0.0382411	0.0425206	0.163498	0	0	0.129327	0.0195835	0	0	0	0	0.0235812	0	0.142216	0.0325174	0	0	0.0402522	0	0	0	0	0.0378914	0	0.0877085	0
FGF23	0	0.0864109	0	0	0	0.0113332	0	0	0	0	0	0	0	0	0.0329092	0	0	0	0.0571584	0	0	0.0703505	0.00743784	0.00367476	0	0.100836	0.155525	0.0560589	0.00366046	0.0468998	0.101461	0	0.138609	0.0403455	0	0.0621476	0.0374982	0	0.00767922	0	0.0410289	0.130576
GNAI2	0	0	0	0	0	0	0	0	0	0	0	0	0.00102254	0	0	0	0.0983681	0.0515612	0.189316	0	0.00719806	0.000173383	0	0	0.0485301	0	0	0	0	0.0614648	0	0.0810433	0	0.0335663	0	0	0	0	0	0	0.0152996	0.0848269
GOT2	0.104754	0.127655	0.146389	0.102726	0.165255	0.17907	0.207354	0.118125	0.17344	0.104753	0.167845	0.167845	0.113446	0.187414	0	0	0	0	0.0420287	0	0	0.0623539	0	0.0782359	0.0073561	0.128039	0.0223189	0.00309451	0	0.128388	0.140731	0.0812682	0.0593491	0.125924	0.0409479	0.0424863	0.0240226	0.120277	0	0	0	0
MAST3	0.167506	0.0787971	0.170674	0.168368	0.138808	0.0230781	0.148069	0.162069	0.107367	0.167506	0.13942	0.13942	0.15	0.181948	0	0	0	0	0.0208549	0	0	0.216278	0.210521	0.0603758	0.0548605	0.0338977	0.205075	0.232844	0.145774	0.235404	0.10717	0.0987097	0.0328721	0.0937671	0.0198693	0	0.0883712	0.0383141	0	0	0	0
TBC1D2B	0	0	0	0	0	0.0149253	0	0	0	0	0	0	0	0	0.0805233	0.229561	0	0	0.150254	0.036086	0.0284715	0.131302	0.230529	0	0.183893	0	0.0645931	0.0791485	0.193464	0.0237244	0.155313	0.173239	0.0147363	0.041644	0.0485126	0	0.100517	0	0.0614698	0.0313777	0.214631	0.00903887
ITGA2	0.0186859	0.0582673	0.0816619	0.0170208	0.0414533	0.0190902	0.113783	0.0166114	0.0557375	0.0186859	0.0432613	0.0432613	0.0661184	0.110114	0	0	0	0.036092	0.09144	0	0.0399094	0	0.0626114	0	0.0927776	0	0	0	0	0	0.136262	0.094586	0.0011519	0.101736	0.0123333	0	0	0	0	0	0	0
ZNF671	0.166071	0.117805	0.163875	0.16703	0.190779	0.165043	0.215126	0.181563	0.204144	0.166071	0.191476	0.191476	0.166874	0.195024	0	0	0	0	0.0614657	0	0	0.0489244	0	0.0593735	0.0903077	0.0572108	0.118232	0.0694505	0.0650268	0.152957	0.225488	0.129144	0.0551073	0.138761	0.0934009	0.00825905	0.0791691	0.0547479	0	0	0	0
ZNF430	0	0	0	0	0.0047381	0.0969412	0.00434334	0	0.0243677	0	0.00534199	0.00534199	0	0	0.0851883	0	0	0	0.0618529	0	0.0751014	0	0	0	0	0	0.0374664	0.0308092	0.0374635	0	0.166158	0	0.0682407	0	0	0.00621443	0.0588567	0	0	0	0.12066	0
OSTM1	0	0	0	0	0	0	0.0124505	0	0	0	0	0	0	0	0.234996	0.120824	0.136367	0.113541	0.0334998	0.143078	0.119398	0	0	0	0.0145569	0	0	0	0	0	0	0	0	0	0	0	0	0	0.117437	0.225576	0.115743	0
ANKRD10	0	0	0	0	0	0	0	0	0	0	0	0	0	0	0.0125221	0.124816	0	0	0.0846643	0.0259704	0.0944976	0	0.00465612	0.135543	0.0392808	0.0926534	0.0774963	0	0.0731586	0.00981377	0	0	0.133878	0	0.0912875	0.147111	0.0814604	0.0721808	0.107148	0.0338458	0	0
COX7A1	0	0	0	0	0	0	0	0	0	0	0	0	0	0	0.147305	0.136055	0.138934	0.163922	0	0.142817	0.171286	0	0	0	0	0	0	0	0	0	0	0	0	0	0	0	0	0	0.12167	0.081612	0.249696	0
EPB41L4A	0	0	0	0	0	0	0	0	0	0	0	0	0	0	0.235575	0.274847	0.149853	0.191301	0.0148029	0.134215	0.105762	0	0	0	0.0276958	0	0	0	0	0	0	0.00449504	0	0	0	0	0	0	0.129333	0.0234178	0.200519	0.0446117
IGHMBP2	0	0	0	0	0	0	0	0	0	0	0	0	0	0	0.149982	0.129688	0.150049	0.163477	0.125474	0.117199	0.136184	0	0.00789423	0	0.0811139	0	0	0	0	0	0	0.00306216	0	0	0	0	0	0	0.106674	0.0991354	0.195	0.0568333
PCNT	0.0067667	0.0349586	0.00253498	0.0060535	0.0445366	0	0.0155467	0	0.0576504	0.0067667	0.0431198	0.0431198	0	0.00507561	0.184409	0.0741495	0.154496	0.142654	0	0.0409556	0.0728286	0	0	0	0	0	0	0	0	0	0	0	0	0	0	0	0	0	0.0855356	0.14732	0.13127	0.00564267
WAC	0.0113116	0	0	0.00835697	0	0	0	0	0	0.0113116	0	0	0.0183225	0	0.257301	0.1296	0.189576	0.174137	0	0.104633	0.0347045	0	0	0	0	0	0	0	0	0	0	0	0	0	0	0	0	0	0.0689381	0.0645241	0.140799	0.047796
MGAT4B	0	0	0	0	0	0	0	0	0	0	0	0	0	0	0.248041	0.198658	0.199116	0.21596	0.0330616	0.167684	0.259454	0	0	0	0.045946	0	0	0	0	0	0	0	0	0	0	0	0	0	0.165956	0.126285	0.266344	0
CYP11B2	0	0	0	0	0	0	0	0	0	0	0	0	0	0	0.171775	0.211497	0.142052	0.13007	0.000732449	0.0833528	0.183208	0	0	0	0	0	0	0	0	0	0	0	0	0	0	0	0	0	0.112327	0.0504698	0.129197	0.0442168
NCOA4	0.0935566	0	0	0.0983987	0	0.0294952	0	0.139941	0	0.0935567	0	0	0.0919973	0	0	0.0570182	0	0	0.138704	0.0423512	0	0.197118	0.171243	0.0613731	0.145875	0.154107	0.270175	0.232523	0.122138	0.315635	0.173315	0.206464	0.135686	0.056218	0.142078	0.107399	0.0996224	0.0432231	0.0471627	0	0	0
ABCA12	0	0	0.0126751	0	0.0360944	0	0	0	0.0359484	0	0.0348062	0.0348062	0	0	0.162199	0.0575511	0.194142	0.156035	0.015858	0.0768457	0.103066	0	0	0	0	0	0	0	0	0	0	0	0	0	0	0	0	0	0.133268	0.117701	0.134356	0.0562243
PIP5K1A	0.045398	0.0931437	0.0621058	0.046505	0.0734012	0	0.0309198	0.0316545	0.047861	0.045398	0.0732986	0.0732986	0.0716507	0.0815439	0.0516616	0.107551	0	0	0	0	0	0	0	0.0261292	0	0.020749	0	0	0.0223181	0	0.0356248	0	0.0653023	0	0	0.0487141	0.073397	0.0296391	0.0743466	0	0.170822	0.0158803
Mar-01	0.0624411	0	0	0.0605286	0	0	0.0403584	0.0229298	0.0291303	0.0624411	0	0	0.063083	0	0.103161	0	0.126859	0.141672	0	0.00657499	0.156659	0	0	0	0	0	0	0	0	0	0	0	0	0.0373531	0	0	0	0	0.10239	0.0107626	0.23775	0.0149194
SFPQ	0	0	0	0	0	0	0	0	0	0	0	0	0	0	0.190348	0.225387	0.0826153	0.0378179	0	0.117511	0.0920728	0	0	0	0.0405168	0	0	0	0.00751984	0	0	0	0	0	0	0	0	0	0.0741048	0.069129	0.171322	0.0849708
ALAS1	0	0	0	0	0	0	0.101691	0.0226082	0	0	0	0	0	0	0.0148405	0	0	0	0	0	0.121407	0.050352	0	0.132114	0.0319894	0.0556712	0.040055	0.0248107	0.0453716	0.00677216	0	0.00979843	0.0620523	0	0.0308453	0.0721581	0.0398249	0.111441	0.1703	0.110385	0	0
UBR4	0	0	0	0	0	0	0.0091536	0	0.00229722	0	0	0	0	0	0.0465624	0.117369	0.0924743	0.142678	0	0.111981	0.0816641	0	0	0.0178269	0	0	0	0	0	0	0	0	0	0	0	0	0	0.0402635	0.11351	0.210778	0.163988	0
CHAF1A	0	0	0.0180966	0	0.00412709	0	0.0163384	0	0	0	0.00705718	0.00705719	0.00881613	0.00895744	0.120267	0.160503	0.116197	0.107103	0.00543491	0.085802	0.125021	0	0	0	0.0344164	0	0	0	0	0	0	0.00144849	0	0	0	0	0	0	0.101726	0.0839247	0.0089733	0
ADH1C	0.0363066	0	0	0.0350784	0	0	0	0.0351846	0	0.0363066	0	0	0	0	0.128694	0.0499031	0.0965157	0.0891925	0	0.103317	0.201707	0.017835	0	0	0.0356194	0	0	0	0.0240537	0	0	0	0	0	0.0472518	0	0	0	0.0949177	0.186723	0.281999	0
EP300	0.0263991	0	0	0.0274718	0	0	0	0	0	0.0263991	0	0	0	0	0.162085	0.0532594	0.145593	0.146658	0	0.086172	0.0771415	0	0	0	0	0	0	0	0	0	0	0	0	0	0	0	0	0	0.0955574	0.0515997	0.217746	0
GTDC1	0	0	0.0910569	0	0.0741583	0.0563355	0.0110425	0	0.0429981	0	0.0734489	0.0734489	0	0.0600411	0	0.0246907	0	0	0.11566	0	0	0	0	0.0919732	0.0205536	0.0187652	0.00731923	0.000944626	0.113035	0	0.0819131	0	0.0744952	0	0	0	0.146849	0.115581	0.00983456	0	0.0617578	0
FGF9	0.0972435	0.13601	0.193388	0.0973004	0.0763161	0	0	0.143896	0.0455735	0.0972435	0.0801881	0.0801881	0.0449255	0.123458	0	0	0	0	0	0.0191258	0.0329183	0	0	0.153385	0	0.0766288	0.0411033	0.0344069	0.0742758	0.0153891	0.0128532	0	0.06493	0	0.0945893	0.125716	0.0673594	0.156103	0.0514107	0.173511	0	0
TSPY1	0.232565	0.15096	0.123654	0.232195	0.0804937	0.111788	0.0769856	0.21498	0.04122	0.232565	0.0818233	0.0818233	0.260062	0.123337	0	0	0	0	0	0	0	0.0545986	0.0647924	0.0511857	0	0.0209048	0.0789402	0.121814	0	0.2012	0.106412	0.0325436	0.00778151	0.142388	0.103236	0	0	0.0879297	0	0	0	0
CLDN4	0.0418018	0.00637301	0.00708225	0.042495	0	0	0	0.0821407	0	0.0418018	0	0	0.0480761	0.0174638	0	0	0	0	0.0124195	0	0	0.237454	0.146082	0.148337	0.103383	0.176308	0.224651	0.238097	0.251777	0.223592	0.248069	0.117667	0.207047	0	0.140763	0.0967978	0.235892	0.105086	0	0	0	0.0226597
PFKFB4	0	0.0628473	0	0	0	0.208262	0	0	0	0	0	0	0	0	0	0	0	0	0.174503	0	0	0.230589	0.285253	0.0923467	0.150708	0.181839	0.284808	0.214787	0.0852406	0.219301	0.0707035	0.139118	0.200724	0.0389441	0.0958201	0.0939769	0.110905	0.0561109	0	0	0	0.148802
XRCC2	0.204447	0.162505	0.103315	0.199381	0.0565248	0.0109086	0.0838918	0.138678	0.0484011	0.204447	0.0605596	0.0605595	0.254989	0.110961	0	0	0.101239	0.0866485	0.0139997	0	0	0	0	0	0	0	0	0	0	0.0882363	0	0	0	0.0834818	0	0	0	0.00437527	0	0	0.00943919	0
PPBP	0.17893	0.0639696	0.0292775	0.17871	0	0.0983917	0	0.17643	0	0.17893	0	0	0.17907	0	0	0	0	0	0.0161813	0	0	0.0793612	0.133174	0.0896485	0.0751733	0.0718401	0.0818592	0.154397	0.0948511	0.209042	0.261728	0.135807	0.0610623	0.129785	0.183996	0.0739151	0.0781514	0.0979968	0	0	0	0
LRRFIP2	0.0233511	0.0085069	0.0219567	0.0195654	0	0.0419774	0	0	0	0.0233511	0	0	0.0753722	0	0	0	0	0	0.0980713	0	0	0.151202	0.0936186	0.0568964	0.134534	0.120194	0.148633	0.203948	0.20198	0.265604	0.228973	0.164564	0.105979	0	0.0369599	0	0.184419	0.054014	0	0	0	0.0268559
SYT17	0.00843841	0.0611474	0.0480976	0.00545918	0	0	0	0	0	0.00843841	0	0	0.0167945	0	0	0	0	0	0.00983504	0	0.0703413	0.0916901	0.0825368	0.0497444	0.0461714	0.0747465	0.152464	0.198643	0.137734	0.187472	0.220657	0.035164	0.0941327	0.0681233	0.0420353	0	0.126443	0.0315416	0	0	0	0.0627159
SLC1A4	0.0107798	0.00759979	0.0597629	0.0128595	0.0842826	0.139568	0.111002	0.0816404	0.100466	0.0107798	0.0841232	0.0841232	0.0215367	0.0919973	0	0.0491762	0	0	0.194635	0	0	0.0524773	0.0717039	0.049695	0.177836	0.104145	0.0502056	0.0449184	0.0657084	0.0896213	0.19455	0.198867	0.0984681	0.0870514	0.0616803	0.0801779	0.0909797	0.0321548	0	0	0	0.0325173
MAST1	0	0	0	0	0	0.153819	0	0.0164382	0	0	0	0	0	0	0	0	0	0	0.0607997	0.0571967	0.0874388	0.269159	0.312487	0.160693	0.122674	0.229882	0.349762	0.330595	0.248418	0.245331	0.224943	0.159925	0.23761	0.115847	0.200258	0.155565	0.187156	0.126399	0	0	0	0.0993688
C22orf31	0	0	0	0	0.00999616	0	0.0193298	0.00741178	0.0366259	0	0.0080682	0.0080682	0	0	0.0781402	0.147154	0.110764	0.109302	0.0219142	0.129861	0.0415834	0	0	0	0	0	0	0	0	0	0	0	0	0	0	0.0179628	0	0	0.163007	0.177239	0.16864	0
KRT24	0	0	0	0	0	0.00213608	0	0	0	0	0	0	0	0	0.201656	0.0636829	0.128887	0.16401	0	0.0431326	0.119584	0	0.059244	0	0	0	0	0	0	0	0	0	0	0	0	0.0293263	0	0	0.105287	0.134655	0.0993332	0.119315
PAWR	0	0	0.0666903	0	0.0392326	0.0149878	0	0.0147746	0.0420954	0	0.0404209	0.0404209	0	0.0373605	0.0164446	0	0	0	0.146676	0	0.0651831	0.089087	0	0.0536659	0.0335979	0.115377	0.0436117	0.0525122	0.114965	0.126342	0.236	0.0245908	0.12974	0	0.0978086	0.117302	0.130692	0.0306116	0	0.0320837	0.154173	0.0938273
SCN7A	0.0686745	0	0	0.0678373	0	0	0	0.0180925	0	0.0686745	0	0	0.0599985	0	0.189405	0.0119443	0.127327	0.136498	0	0.0727178	0.17695	0	0	0	0	0	0	0	0	0	0	0	0	0	0	0	0	0	0.14766	0.139558	0.246242	0.00532053
MMD	0	0	0	0	0	0	0	0	0	0	0	0	0	0	0.212259	0.0326426	0.150614	0.0895516	0	0.0965515	0.0817911	0	0	0	0	0	0	0	0	0	0	0	0	0	0	0	0	0	0.127305	0.128076	0.190435	0.0195815
POMT2	0	0	0	0	0	0	0	0	0	0	0	0	0	0	0.216328	0.153034	0.0880438	0.0927935	0.0699679	0.0392497	0.0436666	0	0	0	0.0205469	0	0	0	0	0	0	0	0	0	0	0	0	0	0.172385	0.193138	0.271738	0
CAPRIN2	0	0.0213381	0	0	0	0	0	0	0	0	0	0	0	0	0.127065	0.0550643	0	0	0	0.0468802	0.0690326	0	0	0.0689549	0	0.107837	0	0	0.0278567	0	0	0	0.061446	0	0	0.0873137	0.0762034	0.0364086	0.255625	0.140605	0.0741133	0.0329711
RGSL1	0	0	0	0	0	0	0	0	0	0	0	0	0	0	0.235152	0.015411	0.143549	0.152	0.0163241	0.071334	0.0333574	0	0	0	0	0	0	0	0	0	0	0	0	0	0	0	0	0	0.147022	0.213098	0.199432	0.0652805
SLC12A9	0	0	0	0	0	0	0	0	0	0	0	0	0	0	0.164044	0.179049	0	0	0	0.140825	0.162334	0	0.0517394	0.0311046	0	0.00648846	0.00795429	0.03267	0.0819975	0	0	0	0.015825	0	0.0385223	0.0824172	0.0569788	0.0239839	0.15557	0.0852727	0.147403	0.122259
