# Supplementary material for: Prediction of cellular morphology changes under perturbations with a transcriptome-guided diffusion model
Source: Nat Commun. 2025 Sep 2;16:8210. doi: 10.1038/s41467-025-63478-z (PMC12405515; doi:10.1038/s41467-025-63478-z)
Supplement: Supplementary file 12 — Source Data [file 41467_2025_63478_MOESM12_ESM.zip › Source data/source_data_figure3.xlsx]

## Sheet: 3a
	MorphDiff(g+i)										MorphDiff(g)										DMIT										StarGANv1										DRIT++
FID(-1)	0.924045	0.883125	0.96296	0.91263	0.975449	1	0.913872	0.99602	0.875573	0.916998	0.92428	0.925089	0.924049	0.924114	0.92137	0.927545	0.929478	0.921322	0.925573	0.921493	0.769083	0.797903	0.804815	0.783482	0.741083	0.787662	0.77713	0.795366	0.771983	0.776273	0.336244	0.307893	0.312997	0.306097	0.298254	0.291635	0.311083	0.319673	0.315151	0.284876	0.343662	0.358077	0.345826	0.315009	0.331519	0.350829	0.328447	0.314199	0.341543
IS	0.946473	0.922885	0.974677	0.901392	0.912215	0.93737	0.921982	1	0.958004	0.969101	0.932739	0.928244	0.933373	0.933256	0.932254	0.928313	0.935423	0.928283	0.931878	0.931902	0.869518	0.937006	0.895667	0.907855	0.895604	0.924596	0.971238	0.866516	0.906162	0.897927	0.795338	0.819736	0.854547	0.824807	0.840328	0.850579	0.804339	0.816011	0.832197	0.862635	0.825584	0.858344	0.796365	0.827716	0.74617	0.824129	0.872341	0.8152	0.806218
Density	0.8791	0.900127	0.869837	0.862534	0.816742	0.824124	0.89731	0.908123	0.859678	0.96293	0.882727	0.885328	0.878411	0.878621	0.88554	0.885511	0.885527	0.887719	0.885568	0.885549	0.923619	0.882329	0.868984	0.895754	0.848153	0.749241	0.854017	0.900832	0.901724	0.863454	0.426766	0.447947	0.438563	0.446448	0.469344	0.448521	0.45286	0.415031	0.447079	0.413747	0.457148	0.497938	0.448419	0.433293	0.417123	0.508719	0.476657	0.436015	0.449522
Coverage	0.912124	0.920222	0.913891	0.944298	0.956387	0.880719	1	0.885354	0.943337	0.905786	0.927201	0.929573	0.919283	0.923945	0.931945	0.927443	0.925312	0.929734	0.925111	0.929412	0.897598	0.955491	0.952826	0.907517	0.917223	0.866716	0.831821	0.897397	0.896696	0.91158	0.477845	0.45368	0.495555	0.433733	0.462166	0.500389	0.476025	0.479041	0.446289	0.462245	0.492829	0.503099	0.517433	0.488206	0.493687	0.544795	0.472488	0.495813	0.550424
CMMD(-1)	0.944262	0.975106	0.983191	0.930747	0.942765	0.94523	1	0.924672	0.965302	0.944305	0.959599	0.961316	0.956182	0.956912	0.964028	0.960334	0.959109	0.955453	0.95862	0.95862	0.701836	0.699471	0.691243	0.718517	0.721384	0.725822	0.71793	0.701409	0.725528	0.733299	0.433958	0.423235	0.429365	0.412346	0.45176	0.441069	0.462524	0.457003	0.477621	0.444828	0.481391	0.472997	0.456005	0.485989	0.441534	0.43636	0.481504	0.462048	0.455931
[truncated: 41 more columns]

## Sheet: 3b
above		below
IMPA	MorphDIff(i2i)	IMPA	MorphDiff(G2I)
0.632318	0.742549	0.632318	0.710133
0.287735	0.485392	0.287735	0.795413
0.682522	0.792462	0.682522	0.713467
0.611814	0.630595	0.611814	0.697556
0.48926	0.633431	0.48926	0.600014
0.678851	0.627442	0.678851	0.454021
0.595003	0.621155	0.595003	0.748914
0.468587	0.560065	0.468587	0.746159
0.558781	0.734514	0.558781	0.731596
0.376638	0.684023	0.376638	0.611831
0.743011	0.831407	0.743011	0.749296
0.550063	0.736688	0.550063	0.20916
0.650914	0.405837	0.650914	0.48957
0.707569	0.747598	0.707569	0.661482
0.380398	0.550333	0.380398	0.465
0.578221	0.736603	0.578221	0.583473
0.707813	0.836949	0.707813	0.820042
0.679909	0.702345	0.679909	0.750901
0.517996	0.598337	0.517996	0.70534
0.322398	0.528404	0.322398	0.777475
0.637795	0.829142	0.637795	0.792953
0.536546	0.780214	0.536546	0.887666
0.750011	0.787248	0.750011	0.4852
0.673914	0.728026	0.673914	0.68769
0.577279	0.64841	0.577279	0.643936
0.609425	0.682421	0.609425	0.775556
0.685417	0.705016	0.685417	0.886327
0.677357	0.865142	0.677357	0.644447
0.557887	0.760205	0.557887	0.872478
0.627415	0.759996	0.627415	0.425911
0.702086	0.83423	0.702086	0.598327
0.698273	0.871298	0.698273	0.735723
0.693788	0.812953	0.693788	0.796019
0.48636	0.662949	0.48636	0.826947
0.576289	0.759676	0.576289	0.833697
0.659093	0.759712	0.659093	0.712239
0.743255	0.765611	0.743255	0.819532
0.557956	0.402136	0.557956	0.770582
0.566486	0.571691	0.566486	0.672211
0.513453	0.719946	0.513453	0.708151
0.536927	0.816408	0.536927	0.759945
0.74132	0.85642	0.74132	0.816445
0.721261	0.772978	0.721261	0.727736
0.240421	0.446125	0.240421	0.351955
0.505731	0.606821	0.505731	0.541113
0.662409	0.625689	0.662409	0.818529
0.532997	0.840993	0.532997	0.687286
0.762255	0.779245	0.762255	0.752243
0.334975	0.4645	0.334975	0.719954
0.497722	0.692388	0.497722	0.403153
0.401991	0.67218	0.401991	0.816179
0.701156	0.805374	0.701156	0.858436
0.544885	0.523515	0.544885	0.806939
0.425008	0.478665	0.425008	0.687448
0.628486	0.633282	0.628486	0.632704
0.725682	0.904598	0.725682	0.810626
0.633419	0.716838	0.633419	0.620088
0.706411	0.818724	0.706411	0.680965
0.602283	0.672963	0.602283	0.731105
0.480955	0.660406	0.480955	0.708999
0.746731	0.844624	0.746731	0.848413
0.432025	0.583046	0.432025	0.493687
0.684104	0.761228	0.684104	0.648568
0.653372	0.612215	0.653372	0.654634
0.654703	0.633869	0.654703	0.765035
0.706984	0.892564	0.706984	0.63134
0.278874	0.314071	0.278874	0.615779
0.695834	0.913516	0.695834	0.788239
0.339319	0.462253	0.339319	0.712053
0.563729	0.664441	0.563729	0.687057
0.281875	0.226392	0.281875	0.389704
0.618295	0.753294	0.618295	0.727405
0.654838	0.860553	0.654838	0.75885
0.687782	0.808949	0.687782	0.773482
0.481407	0.590333	0.481407	0.605681
0.695022	0.788325	0.695022	0.81249
0.460756	0.645828	0.460756	0.645779
0.569605	0.76096	0.569605	0.577331
0.202416	0.538306	0.202416	0.46414
0.503383	0.431935	0.503383	0.619585
0.450686	0.656626	0.450686	0.833418
0.433109	0.535153	0.433109	0.640014
0.465096	0.623025	0.465096	0.651937
0.612292	0.828655	0.612292	0.842046
0.560712	0.759455	0.560712	0.6576
0.680125	0.850456	0.680125	0.661678
0.601243	0.709372	0.601243	0.767622
0.623579	0.848013	0.623579	0.847757
0.613293	0.760176	0.613293	0.466841
0.626037	0.675697	0.626037	0.725176
0.292217	0.506114	0.292217	0.587243
0.359157	0.452553	0.359157	0.657449
0.678251	0.876369	0.678251	0.753339
0.365794	0.516861	0.365794	0.41276
0.522121	0.761032	0.522121	0.802555
0.731322	0.844221	0.731322	0.834818
0.714635	0.640935	0.714635	0.801858
0.532136	0.812089	0.532136	0.743726
0.669248	0.822137	0.669248	0.897489
0.714484	0.767931	0.714484	0.73146
0.645866	0.829704	0.645866	0.768564
0.618838	0.785478	0.618838	0.481783
0.725368	0.660288	0.725368	0.721051
0.777278	0.861839	0.777278	0.716158
0.50948	0.503417	0.50948	0.723704
0.586981	0.542825	0.586981	0.680614
0.648078	0.786265	0.648078	0.832929
0.756619	0.778348	0.756619	0.809288
0.709894	0.68529	0.709894	0.884755
0.701901	0.634935	0.701901	0.424515
0.624808	0.663689	0.624808	0.702129
0.555037	0.79023	0.555037	0.802405
0.480067	0.458294	0.480067	0.543533
0.339911	0.11177	0.339911	0.309784
0.625061	0.809839	0.625061	0.814851
0.591147	0.718997	0.591147	0.712216
0.239414	0.599705	0.239414	0.731553
0.624346	0.756284	0.624346	0.759732
0.621448	0.731119	0.621448	0.773791
0.72117	0.774019	0.72117	0.686209
0.521832	0.708181	0.521832	0.0743757
0.459427	0.726307	0.459427	0.560186
0.661049	0.812692	0.661049	0.790229
0.537943	0.724692	0.537943	0.559373
0.541736	0.822165	0.541736	0.693581
0.516349	0.677016	0.516349	0.488663
0.609759	0.72143	0.609759	0.757342
0.556873	0.69606	0.556873	0.534784
0.698899	0.551679	0.698899	0.380022
0.366077	0.574462	0.366077	0.834294
0.738406	0.813911	0.738406	0.630201
0.536031	0.165391	0.536031	0.626436
0.69394	0.790077	0.69394	0.751901
0.739258	0.815526	0.739258	0.56264
0.314942	0.438581	0.314942	0.406803
0.334262	0.263598	0.334262	0.378908
0.542931	0.585447	0.542931	0.364554
0.442299	0.56574	0.442299	0.245171
0.474982	0.627904	0.474982	0.793556
0.633496	0.465492	0.633496	0.56576
0.474716	0.550658	0.474716	0.458144
0.510564	0.458058	0.510564	0.69446
0.669567	0.700162	0.669567	0.655469
0.690001	0.813478	0.690001	0.603118
0.612327	0.767674	0.612327	0.817651
0.255079	-0.496447	0.255079	0.476039
0.590393	0.805598	0.590393	0.625216
0.614183	0.860072	0.614183	0.725575
0.733102	0.743639	0.733102	0.774435
0.386588	0.484916	0.386588	0.639811
0.590545	0.802123	0.590545	0.724029
0.629624	0.798247	0.629624	0.663618
0.741019	0.829461	0.741019	0.790065
0.515044	0.667129	0.515044	0.843938
0.554484	0.797987	0.554484	0.606901
0.615496	0.713353	0.615496	0.773961
0.590793	0.511475	0.590793	0.376194
0.619451	0.809967	0.619451	0.736099
0.701061	0.892973	0.701061	0.852759
0.516132	0.406581	0.516132	0.61364
0.698103	0.682916	0.698103	0.63776
0.515673	0.674704	0.515673	0.678317
0.668762	0.800172	0.668762	0.839999
0.707474	0.827812	0.707474	0.691236
0.589791	0.617533	0.589791	0.570363
0.76074	0.600868	0.76074	0.5303
0.498667	0.394875	0.498667	0.631524
0.603853	0.585694	0.603853	0.574077
0.400408	0.508683	0.400408	0.50047
0.494296	0.616551	0.494296	0.611973
0.553307	0.719065	0.553307	0.645856
0.737191	0.694575	0.737191	0.783516
0.638638	0.853443	0.638638	0.809013
0.616795	0.484961	0.616795	0.81729
0.540235	0.683184	0.540235	0.649946
0.607423	0.749379	0.607423	0.839362
0.698055	0.816953	0.698055	0.788361
0.484244	0.684558	0.484244	0.864495
0.600456	0.671737	0.600456	0.780258
0.629856	0.717942	0.629856	0.87979
0.505078	0.829056	0.505078	0.666928
0.698825	0.834726	0.698825	0.477667
0.754837	0.776269	0.754837	0.794958
0.478461	0.55045	0.478461	0.456057
0.738582	0.833676	0.738582	0.689348
0.570599	0.819992	0.570599	0.779447
0.685948	0.789854	0.685948	0.58399
0.630463	0.776288	0.630463	0.809971
0.639794	0.864535	0.639794	0.828253
0.602126	0.848876	0.602126	0.725977
0.576075	0.722541	0.576075	0.486527
0.705192	0.408561	0.705192	0.681886
0.790197	0.784795	0.790197	0.652433
0.629626	0.837072	0.629626	0.793298
0.546026	0.776964	0.546026	0.744186
0.665278	0.328673	0.665278	0.849825
0.564932	0.75598	0.564932	0.472275
0.569467	0.822478	0.569467	0.794669
0.535466	0.710476	0.535466	0.671764
0.39358	0.437914	0.39358	0.695862
0.748197	0.681232	0.748197	0.433575
0.589966	0.58848	0.589966	0.766907
0.696171	0.811138	0.696171	0.802244
0.607154	0.582379	0.607154	0.72402
0.576294	0.761665	0.576294	0.830692
0.430591	0.575256	0.430591	0.609386
0.515652	0.703694	0.515652	0.654295
0.528823	0.679544	0.528823	0.582619
0.605411	0.677164	0.605411	0.716595
0.747866	0.850407	0.747866	0.792039
0.567429	0.747669	0.567429	0.549243
0.503347	-0.231275	0.503347	0.232567
0.579696	0.798211	0.579696	0.730831
0.476292	0.77504	0.476292	0.659051
0.693683	0.731127	0.693683	0.55514
0.154004	0.301584	0.154004	0.40647
0.218973	0.502316	0.218973	0.654172
0.540242	0.746478	0.540242	0.707429
0.700282	0.793535	0.700282	0.749625
0.561776	0.617922	0.561776	0.667647
0.502425	0.624032	0.502425	0.578948
0.682789	0.645005	0.682789	0.883975
0.634389	0.555728	0.634389	0.732712
0.471103	0.633569	0.471103	0.710513
0.596084	0.575897	0.596084	0.505687
0.482713	0.816324	0.482713	0.665442
0.663034	0.778929	0.663034	0.588708
0.600859	0.797707	0.600859	0.842938
0.427629	0.446877	0.427629	0.459073
0.26126	0.697727	0.26126	0.630382
0.742958	0.763019	0.742958	0.611243
0.614163	0.631375	0.614163	0.574963
0.394102	0.633406	0.394102	0.406507
0.489317	0.567823	0.489317	0.688536
0.458323	0.581606	0.458323	0.845495
0.58317	0.813953	0.58317	0.728189
0.494945	0.69459	0.494945	0.711958
0.654297	0.820201	0.654297	0.863126
0.201573	0.202104	0.201573	0.350668
0.667559	0.644094	0.667559	0.58619
0.62046	0.701981	0.62046	0.595992
0.640915	0.790272	0.640915	0.66581
0.603081	0.665574	0.603081	0.631434
0.729783	0.634718	0.729783	0.807345
0.616086	0.795867	0.616086	0.674795
0.47499	0.809124	0.47499	0.65209
0.638946	0.870767	0.638946	0.752281
0.628604	0.717458	0.628604	0.791877
0.329855	0.402309	0.329855	0.287967
0.35823	0.78078	0.35823	0.617591
0.563434	0.877136	0.563434	0.86855
0.6175	0.719067	0.6175	0.547058
0.662598	0.746106	0.662598	0.681499
0.503776	0.69033	0.503776	0.609913
0.587288	0.778444	0.587288	0.671251
0.325642	0.671718	0.325642	0.719534
0.543526	0.761004	0.543526	0.659632
0.156176	0.25292	0.156176	0.207137
0.488463	0.495398	0.488463	0.779607
0.666647	0.712189	0.666647	0.701876
0.528304	0.836799	0.528304	0.655232
0.602715	0.573465	0.602715	0.633688
0.610959	0.708977	0.610959	0.624136
0.468249	0.615002	0.468249	0.724164
0.597548	0.542425	0.597548	0.825653
0.628983	0.7278	0.628983	0.823423
0.565793	0.857511	0.565793	0.821956
0.554452	0.685244	0.554452	0.741257
0.500726	0.560774	0.500726	0.765828
0.575486	0.82367	0.575486	0.799135
0.550716	0.513813	0.550716	0.461601
0.706812	0.755011	0.706812	0.399603
0.713575	0.771519	0.713575	0.778574
0.559244	0.50679	0.559244	0.676253
0.539309	0.790255	0.539309	0.661823
0.637355	0.486111	0.637355	0.642942
0.668678	0.723299	0.668678	0.514425
0.680008	0.686386	0.680008	0.83801
0.703775	0.854996	0.703775	0.781405
0.568351	0.821292	0.568351	0.796169
0.320279	0.314718	0.320279	0.510519
0.380037	0.463948	0.380037	0.529509
0.503637	0.633935	0.503637	0.413646
0.574853	0.641319	0.574853	0.612818
0.563867	0.688288	0.563867	0.82438
0.584037	0.700107	0.584037	0.696771
0.359616	0.606697	0.359616	0.72411
0.707572	0.829607	0.707572	0.857501
0.637906	0.707073	0.637906	0.795409
0.664128	0.667022	0.664128	0.733399
0.587306	0.826309	0.587306	0.850844
0.499102	0.582882	0.499102	0.530271
0.688883	0.805109	0.688883	0.685014
0.674663	0.67668	0.674663	0.858114
0.384985	0.604783	0.384985	0.58288
0.554277	0.841128	0.554277	0.770368
0.615892	0.833995	0.615892	0.816533
0.549216	0.819717	0.549216	0.570539
0.529946	0.756519	0.529946	0.841555
0.702349	0.681186	0.702349	0.602421
0.6234	0.751712	0.6234	0.618249
0.264919	0.652802	0.264919	0.760383
0.716705	0.838481	0.716705	0.567938
0.694618	0.871675	0.694618	0.881973
0.683019	0.787047	0.683019	0.86104
0.591637	0.506883	0.591637	0.528021
0.549937	0.845814	0.549937	0.615673
0.688582	0.889521	0.688582	0.796705
0.631019	0.835632	0.631019	0.744066
0.547626	0.497854	0.547626	0.820033
0.342273	0.0638545	0.342273	0.0804516
0.526425	0.813503	0.526425	0.757701
0.56773	0.741636	0.56773	0.569141
0.637032	0.786198	0.637032	0.872404
0.563581	0.563316	0.563581	0.533743
0.660408	0.708663	0.660408	0.624039
0.525018	0.507754	0.525018	0.475805
0.275651	0.789991	0.275651	0.791679
0.692076	0.749478	0.692076	0.544209
0.409616	0.663997	0.409616	0.816436
0.619958	0.736342	0.619958	0.682069
0.569579	0.614582	0.569579	0.579948
0.16243	0.446199	0.16243	0.620788
0.479913	0.488313	0.479913	0.578624
0.694907	0.919309	0.694907	0.742669
0.581102	0.701436	0.581102	0.773516
0.453863	0.773887	0.453863	0.681033
0.698722	0.887243	0.698722	0.567621
0.687393	0.851565	0.687393	0.842657
0.75002	0.669319	0.75002	0.743716
0.668733	0.683646	0.668733	0.795587
0.680439	0.760194	0.680439	0.781666
0.722095	0.725421	0.722095	0.720399
0.482554	0.739869	0.482554	0.76445
0.749186	0.879765	0.749186	0.58942
0.727044	0.88491	0.727044	0.390092
0.617184	0.723717	0.617184	0.736191
0.674893	0.880575	0.674893	0.748213
0.609737	0.811745	0.609737	0.468832
0.537185	0.816998	0.537185	0.818978
0.419595	0.735351	0.419595	0.668926
0.407515	0.674744	0.407515	0.521036
0.563584	0.785169	0.563584	0.776014
0.605335	0.876387	0.605335	0.743582
0.616765	0.788233	0.616765	0.846015
0.758535	0.803064	0.758535	0.551279
0.547425	0.811482	0.547425	0.692393
0.68501	0.751809	0.68501	0.569086
0.736821	0.850875	0.736821	0.491847
0.670459	0.63218	0.670459	0.632711
0.633121	0.711879	0.633121	0.795381
0.57275	0.815585	0.57275	0.851937
0.364486	0.542976	0.364486	0.551542
0.702385	0.655495	0.702385	0.745051
0.686676	0.775991	0.686676	0.712295
0.714157	0.77952	0.714157	0.631227
0.490334	0.24645	0.490334	0.826002
0.589454	0.704575	0.589454	0.734635
0.677347	0.709602	0.677347	0.747769
0.423286	0.828876	0.423286	0.08062
0.629507	0.643176	0.629507	0.570148
0.391139	0.731168	0.391139	0.772666
0.590618	0.699909	0.590618	0.763908
0.621803	0.801986	0.621803	0.594618
0.525119	0.555978	0.525119	0.603785
0.538555	0.70231	0.538555	0.768297
0.433303	0.415117	0.433303	0.723081
0.584073	0.621848	0.584073	0.581329
0.660806	0.601607	0.660806	0.675299
0.558255	0.776222	0.558255	0.798325
0.591321	0.891946	0.591321	0.806334
0.701657	0.807606	0.701657	0.75044
0.715267	0.892719	0.715267	0.754524
0.678163	0.839754	0.678163	0.665702
0.236272	0.28239	0.236272	-0.115289
0.651822	0.789872	0.651822	0.821093
0.617288	0.64407	0.617288	0.850949
0.556549	0.75157	0.556549	0.514437
0.656494	0.75462	0.656494	0.531874
0.639289	0.84192	0.639289	0.877749
0.627424	0.736623	0.627424	0.765209
0.596233	0.901948	0.596233	0.666132
0.330129	-0.0119688	0.330129	-0.0113948
0.310114	0.584697	0.310114	0.601208
0.663996	0.869403	0.663996	0.61516
0.429732	0.6737	0.429732	0.79938
0.336324	0.350106	0.336324	0.677785
0.613137	0.873362	0.613137	0.856515
0.671669	0.718724	0.671669	0.449063
0.485717	0.686769	0.485717	0.407805
0.737934	0.805811	0.737934	0.862713
0.613023	0.704944	0.613023	0.736053
0.551338	0.674331	0.551338	0.865333
0.562167	0.675394	0.562167	0.855589
0.517849	0.758635	0.517849	0.706338
0.554164	0.642	0.554164	0.576012
0.534001	0.752656	0.534001	0.723809
0.609182	0.681752	0.609182	0.390578
0.45787	0.654467	0.45787	0.83983
0.502692	0.647247	0.502692	0.423678
0.474197	0.837026	0.474197	0.840598
0.524063	0.659939	0.524063	0.705517
0.575953	0.847385	0.575953	0.595769
0.667671	0.64752	0.667671	0.711335
0.531927	0.7107	0.531927	0.768904
0.548822	0.365817	0.548822	0.765742
0.704678	0.718855	0.704678	0.461218
0.416636	0.233666	0.416636	0.110062
0.554635	0.591471	0.554635	0.705645
0.642575	0.832194	0.642575	0.782023
0.569804	0.729593	0.569804	0.828947
0.63485	0.850717	0.63485	0.670862
0.502507	0.793377	0.502507	0.753898
0.591165	0.722067	0.591165	0.763865
0.629298	0.717872	0.629298	0.7412
0.75591	0.767946	0.75591	0.811468
0.432602	0.420124	0.432602	0.621104
0.713388	0.63613	0.713388	0.731664
0.721547	0.841046	0.721547	0.852928
0.62961	0.855874	0.62961	0.203311
0.548172	0.751132	0.548172	0.765385
0.600261	0.79339	0.600261	0.658107
0.385447	0.360831	0.385447	0.268509
0.613869	0.649451	0.613869	0.731518
0.627094	0.607755	0.627094	0.658532
0.490588	0.772679	0.490588	0.797235
0.715345	0.788132	0.715345	0.866946
0.640496	0.567938	0.640496	0.44456
0.623181	0.759502	0.623181	0.563628
0.60539	0.625236	0.60539	0.551676
0.591688	0.782708	0.591688	0.338653
0.619318	0.798752	0.619318	0.715789
0.130301	0.799097	0.130301	0.607763
0.580441	0.827473	0.580441	0.656989
0.641307	0.795978	0.641307	0.602532
0.576421	0.882398	0.576421	0.707217
0.621577	0.722676	0.621577	0.78515
0.628631	0.756328	0.628631	0.686507
0.651824	0.699905	0.651824	0.730997
0.50844	0.693195	0.50844	0.66956
0.544871	0.692337	0.544871	0.65185
0.665009	0.816948	0.665009	0.826811
0.530097	0.709987	0.530097	0.670504
0.713628	0.519438	0.713628	0.796284
0.575086	0.888921	0.575086	0.789166
0.678939	0.800454	0.678939	0.785092
0.549282	0.562579	0.549282	0.596431
0.595589	0.718108	0.595589	0.710972
0.254945	0.517217	0.254945	0.599441
0.450932	0.732216	0.450932	0.641686
0.549914	0.564781	0.549914	0.614019
0.676651	0.668914	0.676651	0.805385
0.335434	0.53755	0.335434	0.490631
0.650587	0.642219	0.650587	0.706617
0.704943	0.710724	0.704943	0.780066
0.58357	0.145436	0.58357	0.639829
0.616703	0.679949	0.616703	0.447115
0.545057	0.690002	0.545057	0.797279
0.706833	0.809979	0.706833	0.715141
0.327478	0.482722	0.327478	0.57003
0.450602	0.645864	0.450602	0.701436
0.642971	0.637069	0.642971	0.695674
0.450557	0.702277	0.450557	0.772169
0.659366	0.74508	0.659366	0.826726
0.585662	0.818712	0.585662	0.784549
0.566518	0.482168	0.566518	0.367231
0.74455	0.872238	0.74455	0.846176
0.635866	0.821746	0.635866	0.731553
0.641809	0.710797	0.641809	0.579251
0.512971	0.546037	0.512971	0.364804
0.616701	0.733287	0.616701	0.76682
0.560771	0.641253	0.560771	0.785517
0.652236	0.738869	0.652236	0.789798
0.556524	0.775854	0.556524	0.82301
0.333411	0.740106	0.333411	0.761711
0.671112	0.792714	0.671112	0.802628
0.590809	0.682593	0.590809	0.485202
0.644456	0.642181	0.644456	0.726828
0.664491	0.80834	0.664491	0.691875
0.579952	0.686085	0.579952	0.767704
0.575891	0.777888	0.575891	0.669385
0.682938	0.829604	0.682938	0.749916
0.521827	0.662747	0.521827	0.708423
0.718976	0.685061	0.718976	0.699469
0.631878	0.67882	0.631878	0.62582
0.625853	0.764541	0.625853	0.750144
0.667122	0.590322	0.667122	0.693954
0.624584	0.806936	0.624584	0.781438
0.61627	0.850548	0.61627	0.702292
0.73753	0.730968	0.73753	0.797846
0.447942	0.486723	0.447942	0.558018
0.643694	0.765299	0.643694	0.717606
0.559399	0.646069	0.559399	0.304132
0.609178	0.668931	0.609178	0.71276
0.679147	0.711928	0.679147	0.639288
0.49314	0.75481	0.49314	0.735538
0.58219	0.812126	0.58219	0.861769
0.598078	0.766138	0.598078	0.61526
0.55263	0.781361	0.55263	0.777584
0.633618	0.724236	0.633618	0.597923
0.757488	0.741594	0.757488	0.412991
0.625327	0.846738	0.625327	0.897305
0.660601	0.473861	0.660601	0.648969
0.740973	0.775928	0.740973	0.750085
0.65995	0.830154	0.65995	0.590221
0.463686	0.640587	0.463686	0.613263
0.749553	0.860244	0.749553	0.630277
0.54028	0.718904	0.54028	0.706847
0.546168	0.667797	0.546168	0.647594
0.595277	0.728402	0.595277	0.620073
0.460046	0.432322	0.460046	0.548682
0.745528	0.794857	0.745528	0.703421
0.480085	0.752971	0.480085	0.778134
0.639321	0.815798	0.639321	0.747599
0.628111	0.861775	0.628111	0.69103
0.405471	0.521942	0.405471	0.759604
0.291655	0.276887	0.291655	0.364693
0.651258	0.754339	0.651258	0.772086
0.631288	0.697761	0.631288	0.847985
0.675851	0.764708	0.675851	0.699223
0.671697	0.652226	0.671697	0.792019
0.705973	0.84913	0.705973	0.697194
0.655364	0.768082	0.655364	0.846278
0.596132	0.415015	0.596132	0.568089
0.642878	0.547139	0.642878	0.581477
0.706034	0.779686	0.706034	0.752892
0.694357	0.588409	0.694357	0.539824
0.706496	0.916552	0.706496	0.508824
0.351853	0.726482	0.351853	0.448798
0.357945	0.612547	0.357945	0.617504
0.685838	0.808606	0.685838	0.773134
0.587493	0.684171	0.587493	0.590044
0.426007	0.607773	0.426007	0.838234
0.631936	0.804795	0.631936	0.417497
0.642502	0.748295	0.642502	0.881459
0.532011	0.594141	0.532011	0.697648
0.53793	0.812449	0.53793	0.590304
0.575881	0.76324	0.575881	0.75608
0.639615	0.896759	0.639615	0.824374
0.650324	0.750864	0.650324	0.705461
0.664982	0.695138	0.664982	0.830926
0.474261	0.692028	0.474261	0.52325
0.610702	0.820853	0.610702	0.589514
0.534162	0.744624	0.534162	0.627514
0.676515	0.852382	0.676515	0.722329
0.367334	0.120585	0.367334	0.45021
0.607991	0.758265	0.607991	0.549763
0.647224	0.843338	0.647224	0.66483
0.653643	0.680307	0.653643	0.762305
0.710616	0.682033	0.710616	0.75478
0.552868	0.715828	0.552868	0.708868
0.344115	0.462808	0.344115	0.687696
0.463457	0.634606	0.463457	0.538108
0.587815	0.787097	0.587815	0.727882
0.715272	0.79582	0.715272	0.780224
0.621092	0.745883	0.621092	0.658607
0.597332	0.596003	0.597332	0.649028
0.658556	0.850744	0.658556	0.660857
0.540065	0.569336	0.540065	0.450005
0.733149	0.787647	0.733149	0.820317
0.543015	0.780178	0.543015	0.645217
0.720327	0.752781	0.720327	0.652294
0.673136	0.800588	0.673136	0.620643
0.417885	0.621563	0.417885	0.570927
0.114522	0.296626	0.114522	0.31565
0.648079	0.807741	0.648079	0.760552
0.689931	0.811374	0.689931	0.603886
0.660039	0.774217	0.660039	0.714901
0.20765	0.118068	0.20765	0.0778283
0.702377	0.807991	0.702377	0.761525
0.571668	0.290421	0.571668	0.590042
0.580412	0.682851	0.580412	0.0648178
0.563984	0.599092	0.563984	0.616822
0.547331	0.704026	0.547331	0.499998
0.618341	0.638277	0.618341	0.668575
0.652984	0.818905	0.652984	0.65535
0.685615	0.862689	0.685615	0.817191
0.596306	0.883828	0.596306	0.605809
0.6234	0.821614	0.6234	0.741318
0.542901	0.797337	0.542901	0.854586
0.776717	0.765556	0.776717	0.604046
0.468345	0.784056	0.468345	0.60598
0.718845	0.794816	0.718845	0.817215
0.524879	0.75957	0.524879	0.673911
0.707652	0.834883	0.707652	0.744644
0.707032	0.793394	0.707032	0.624155
0.495585	0.559506	0.495585	0.645078
0.373103	0.397457	0.373103	0.556234
0.679493	0.538069	0.679493	0.74453
0.577815	0.779758	0.577815	0.782739
0.613127	0.896084	0.613127	0.743097
0.686003	0.783541	0.686003	0.717271
0.522577	0.702554	0.522577	0.693912
0.537496	0.607293	0.537496	0.66464
0.260489	0.475342	0.260489	0.463945
0.597054	0.722511	0.597054	0.502662
0.681594	0.701923	0.681594	0.717293
0.619661	0.818323	0.619661	0.840239
0.678511	0.745445	0.678511	0.737825
0.593501	0.460108	0.593501	0.632691
0.65547	0.81138	0.65547	0.748932
0.65088	0.80585	0.65088	0.616164
0.574377	0.603489	0.574377	0.521571
0.303643	0.707274	0.303643	0.69246
0.697505	0.821569	0.697505	0.871618
0.592762	0.654103	0.592762	0.640733
0.645073	0.8133	0.645073	0.80381
0.591824	0.751982	0.591824	0.796774
0.429621	0.739848	0.429621	0.848467
0.433635	0.518354	0.433635	0.580747
0.665455	0.803668	0.665455	0.810091
0.586344	0.554143	0.586344	0.817595
0.612378	0.628193	0.612378	0.634114
0.664389	0.829339	0.664389	0.801357
0.634182	0.689789	0.634182	0.816142
0.684361	0.489685	0.684361	0.822668
0.661086	0.794847	0.661086	0.787166
0.620197	0.715549	0.620197	0.813842
0.599634	0.773073	0.599634	0.568933
0.586284	0.853652	0.586284	0.781241
0.708449	0.800439	0.708449	0.651904
0.546952	0.80931	0.546952	0.79482
-0.314819	-0.126588	-0.314819	-0.115079
0.555713	0.594234	0.555713	0.676441
0.594091	0.763463	0.594091	0.761685
0.355068	0.249911	0.355068	0.413385
0.535956	0.797826	0.535956	0.770033
0.624493	0.775051	0.624493	0.734005
0.540904	0.836791	0.540904	0.645966
0.565694	0.648906	0.565694	0.711117
0.632739	0.769919	0.632739	0.778841
0.670749	0.738129	0.670749	0.708912
0.536755	0.778275	0.536755	0.641814
0.674325	0.690973	0.674325	0.736779
0.666983	0.757484	0.666983	0.709721
0.628259	0.822497	0.628259	0.751711
0.443523	0.535839	0.443523	0.431536
0.203761	0.320509	0.203761	0.490996
0.558621	0.706672	0.558621	0.823009
0.751241	0.661944	0.751241	0.6966
0.556859	0.676162	0.556859	0.705228
0.449628	0.497663	0.449628	0.591844
0.662562	0.731677	0.662562	0.827423
0.503332	0.657719	0.503332	0.56284
0.385093	0.572288	0.385093	0.429689
0.62314	0.730784	0.62314	0.621368
0.600029	0.783863	0.600029	0.83324
0.620713	0.813268	0.620713	0.821151
0.614847	0.794844	0.614847	0.799932
0.56596	0.693274	0.56596	0.764909
0.544344	0.800832	0.544344	0.672932
0.711273	0.831819	0.711273	0.678473
0.715071	0.684707	0.715071	0.722976
0.532939	0.617999	0.532939	0.500255
0.717913	0.857014	0.717913	0.787106
0.647638	0.68268	0.647638	0.683332
0.675498	0.793683	0.675498	0.444266
0.587578	0.511796	0.587578	0.784046
0.655273	0.765912	0.655273	0.788803
0.506831	0.787088	0.506831	0.0930632
0.506048	0.729198	0.506048	0.792526
0.611103	0.763607	0.611103	0.774639
0.663478	0.662811	0.663478	0.732875
0.54183	0.792422	0.54183	0.706365
0.517291	0.723453	0.517291	0.779166
0.551292	0.70926	0.551292	0.682399
0.581715	0.791625	0.581715	0.790904
0.343965	0.684652	0.343965	0.726864
0.619732	0.286453	0.619732	0.772756
0.704869	0.581566	0.704869	0.801735
0.622208	0.604698	0.622208	0.555541
0.60544	0.733447	0.60544	0.808612
0.597434	0.743724	0.597434	0.762808
0.689617	0.868582	0.689617	0.565235
0.625777	0.878272	0.625777	0.696819
0.672701	0.681364	0.672701	0.448952
0.604709	0.839626	0.604709	0.724936
0.5334	0.512756	0.5334	0.651996
0.652587	0.843388	0.652587	0.85983
0.658685	0.766151	0.658685	0.870505
0.676614	0.840503	0.676614	0.829683
0.654554	0.694826	0.654554	0.817546
0.578008	0.791873	0.578008	0.679196
0.527901	0.750359	0.527901	0.782861
0.621638	0.46303	0.621638	0.740148
0.608741	0.579803	0.608741	0.729165
0.650721	0.775848	0.650721	0.545482
0.669705	0.851111	0.669705	0.748291
0.610653	0.658142	0.610653	0.797279
-0.106435	-0.058047	-0.106435	0.0340221
0.615704	0.809924	0.615704	0.846071
0.606505	0.783949	0.606505	0.67602
0.37449	0.434063	0.37449	0.665504
0.462561	-0.155914	0.462561	0.47528
0.375316	0.647505	0.375316	0.768901
0.683059	0.871544	0.683059	0.821257
0.627117	0.752667	0.627117	0.824046
0.772024	0.843244	0.772024	0.747388
0.557502	0.664199	0.557502	0.70514
0.398114	0.48786	0.398114	0.469549
0.563236	0.558994	0.563236	0.678358
0.650044	0.727835	0.650044	0.801143
0.627317	0.657579	0.627317	0.717356
0.478762	0.716214	0.478762	0.777771
0.434306	0.530972	0.434306	0.435685
0.614007	0.676584	0.614007	0.845931
0.655612	0.844688	0.655612	0.57396
0.64805	0.787688	0.64805	0.491164
0.62665	0.749459	0.62665	0.879492
0.65822	0.817843	0.65822	0.457367
0.451152	0.742923	0.451152	0.781125
0.402419	0.293361	0.402419	0.734613
0.74554	0.813634	0.74554	0.827144
0.589164	0.718171	0.589164	0.688534
0.708023	0.742789	0.708023	0.714179
0.567134	0.69336	0.567134	0.555538
0.259029	0.703296	0.259029	0.861322
0.556809	0.700876	0.556809	0.582856
0.643787	0.427707	0.643787	0.65912
0.656796	0.830715	0.656796	0.67039
0.668396	0.793623	0.668396	0.672408
0.557232	0.645895	0.557232	0.627664
0.463725	0.376502	0.463725	0.744303
0.554933	0.759664	0.554933	0.59589
0.597139	0.667746	0.597139	0.701913
0.588779	0.660682	0.588779	0.675401
0.571024	0.517868	0.571024	0.750438
0.572594	0.805158	0.572594	0.616774
0.575215	0.506126	0.575215	0.506156
0.117523	0.0246752	0.117523	0.391359
0.669742	0.876023	0.669742	0.652684
0.585101	0.832139	0.585101	0.631406
0.525978	0.833247	0.525978	0.785405
0.571762	0.611225	0.571762	0.427119
0.683771	0.785078	0.683771	0.760118
0.605142	0.676838	0.605142	0.686496
0.678086	0.709924	0.678086	0.860835
0.690107	0.827105	0.690107	0.516775
0.318559	0.662081	0.318559	0.636748
0.538506	0.645603	0.538506	0.842839
0.523496	0.735161	0.523496	0.726591
0.545612	0.353393	0.545612	0.559207
0.66911	0.874553	0.66911	0.744104
0.607123	0.765707	0.607123	0.799341
0.546309	0.782283	0.546309	0.59514
0.469505	0.465168	0.469505	0.335741
0.207735	0.599143	0.207735	0.550976
0.521219	0.851789	0.521219	0.696553
0.655566	0.843773	0.655566	0.731648
0.574498	0.496152	0.574498	0.801911
0.669872	0.728298	0.669872	0.832283
0.498754	0.649659	0.498754	0.683626
0.738154	0.797	0.738154	0.685769
0.645115	0.412373	0.645115	0.525914
0.556555	0.70465	0.556555	0.399126
0.725987	0.73401	0.725987	0.591192
0.647304	0.844468	0.647304	0.754764
0.696659	0.860175	0.696659	0.818862
0.642171	0.672581	0.642171	0.556776
0.339955	0.331534	0.339955	0.60025
0.515051	0.518135	0.515051	0.706422
0.699467	0.732939	0.699467	0.588741
0.679115	0.731737	0.679115	0.711338
0.687198	0.821727	0.687198	0.376549
0.615093	0.704184	0.615093	0.766701
0.633548	0.738539	0.633548	0.67543
0.608706	0.707798	0.608706	0.691336
0.385528	0.299052	0.385528	0.727701
0.714537	0.754776	0.714537	0.54949
0.633593	0.763941	0.633593	0.762847
0.420458	0.517796	0.420458	0.55179
0.688556	0.872052	0.688556	0.234419
0.673294	0.577894	0.673294	0.598584
0.680614	0.859062	0.680614	0.852955
0.670562	0.685147	0.670562	0.794775
0.383573	0.647873	0.383573	0.80264
0.486271	0.451117	0.486271	0.540364
0.653918	0.750245	0.653918	0.621015
0.483862	0.56358	0.483862	0.607239
0.60346	0.770755	0.60346	0.603347
0.600195	0.808621	0.600195	0.736294
0.534994	0.777527	0.534994	0.686196
0.536572	0.576986	0.536572	0.511227
0.598324	0.816632	0.598324	0.637572
0.581679	0.733063	0.581679	0.300957
0.638428	0.730058	0.638428	0.631366
0.731505	0.766785	0.731505	0.574546
0.687188	0.758563	0.687188	0.825252
0.608881	0.855032	0.608881	0.776162
0.544895	0.687069	0.544895	0.679557
0.380587	0.759772	0.380587	0.801932
0.582975	0.725056	0.582975	0.584209
0.732548	0.855311	0.732548	0.783525
0.57419	0.52591	0.57419	0.544559
0.624344	0.831528	0.624344	0.84337
0.622716	0.701825	0.622716	0.804497
0.599032	0.723357	0.599032	0.737798
0.498504	0.567488	0.498504	0.628796
0.714581	0.831742	0.714581	0.707052
0.75155	0.835716	0.75155	0.828361
0.710134	0.837065	0.710134	0.425185
0.695245	0.839264	0.695245	0.807666
0.638745	0.871755	0.638745	0.785587
0.458137	0.66257	0.458137	0.760244
0.730218	0.872038	0.730218	0.838175
0.602882	0.701624	0.602882	0.682777
0.51343	0.662508	0.51343	0.818488
0.761789	0.803443	0.761789	0.743865
0.488359	0.755305	0.488359	0.355003
0.611663	0.809185	0.611663	0.782199
0.621784	0.674631	0.621784	0.792501
0.637907	0.580211	0.637907	0.768662
0.611245	0.778291	0.611245	0.661687
0.732136	0.602336	0.732136	0.71814
0.38862	0.537646	0.38862	0.534419
0.454955	0.630065	0.454955	0.418856
0.651754	0.771238	0.651754	0.642378
0.655858	0.762891	0.655858	0.79562
0.382505	0.669574	0.382505	0.841396
0.458058	0.70208	0.458058	0.614241
0.682433	0.863764	0.682433	0.726528
0.659009	0.790179	0.659009	0.820704
0.618341	0.728562	0.618341	0.673921
0.417694	0.751215	0.417694	0.722384
0.623948	0.786131	0.623948	0.643313
0.610364	0.374039	0.610364	0.757189
0.583772	0.71395	0.583772	0.519759
0.492721	0.852031	0.492721	0.72803
0.534016	0.719787	0.534016	0.774754
0.568501	0.723758	0.568501	0.802062
0.677967	0.857321	0.677967	0.898224
0.573984	0.738577	0.573984	0.792211
0.612347	0.766171	0.612347	0.685685
0.506317	0.734237	0.506317	0.696836
0.627559	0.835702	0.627559	0.743974
0.597553	0.785981	0.597553	0.658023
0.43277	0.455141	0.43277	0.436952
0.551913	0.556241	0.551913	0.614107
0.585341	0.753143	0.585341	0.618287
0.594127	0.721755	0.594127	0.663595
0.500279	0.688833	0.500279	0.39006
0.66999	0.656712	0.66999	0.452705
0.516597	0.635245	0.516597	0.802497
0.568921	0.764315	0.568921	0.792187
0.618126	0.691904	0.618126	0.606224
0.275323	0.726995	0.275323	0.701348
0.468846	0.611018	0.468846	0.683694
0.631862	0.640602	0.631862	0.686157
0.628651	0.770129	0.628651	0.836237
0.567955	0.78879	0.567955	0.615908
0.545774	0.674018	0.545774	0.746463
0.660595	0.670636	0.660595	0.781985
0.535799	0.639384	0.535799	0.714132
0.558831	0.688045	0.558831	0.620435
0.586975	0.768725	0.586975	0.567439
0.72049	0.838051	0.72049	0.798018
0.749821	0.821805	0.749821	0.735463
0.368732	0.462531	0.368732	0.466722
0.58683	0.671279	0.58683	0.661718
0.58783	0.825012	0.58783	0.51782
0.558459	0.589258	0.558459	0.537263
0.784497	0.826593	0.784497	0.8031
0.718916	0.604764	0.718916	0.400001
0.42925	0.261682	0.42925	0.731178
0.189838	0.38489	0.189838	0.416461
0.663407	0.916876	0.663407	0.753443
0.556019	0.605245	0.556019	0.600556
0.72078	0.863085	0.72078	0.727541
0.631653	0.792383	0.631653	0.811996
0.722816	0.543269	0.722816	0.714065
0.707872	0.845009	0.707872	0.763713
0.779796	0.788627	0.779796	0.781939
0.512831	0.765065	0.512831	0.789655
0.698252	0.728699	0.698252	0.854936
0.470701	0.65562	0.470701	0.652089
0.611826	0.676697	0.611826	0.74397
0.638617	0.793904	0.638617	0.658206
0.623714	0.62265	0.623714	0.543466
0.638076	0.842285	0.638076	0.783612
0.73428	0.851814	0.73428	0.636952
0.657837	0.890231	0.657837	0.856099
0.557288	0.699408	0.557288	0.769008
0.403176	0.32602	0.403176	0.514738
0.451519	0.758942	0.451519	0.770159
0.671275	0.520664	0.671275	0.662374
0.525921	0.80938	0.525921	0.775425
0.726968	0.820444	0.726968	0.779947
0.496844	0.806749	0.496844	0.654387
0.682304	0.797215	0.682304	0.75538
0.682436	0.639352	0.682436	0.748201
0.693739	0.642825	0.693739	0.828358
0.549628	0.778727	0.549628	0.660083
0.605992	0.594691	0.605992	0.732869
0.701246	0.568181	0.701246	0.709144
0.686482	0.857393	0.686482	0.762562
0.5608	0.497193	0.5608	0.674384
0.464436	0.769761	0.464436	0.625212
0.662102	0.473403	0.662102	0.762158
0.532474	0.740888	0.532474	0.458235
0.397349	0.760895	0.397349	0.851654
0.694353	0.770188	0.694353	0.59002
0.534806	0.59696	0.534806	0.805675
0.615555	0.675721	0.615555	0.790895
0.668846	0.701315	0.668846	0.750454
0.705554	0.608823	0.705554	0.746623
0.741928	0.868591	0.741928	0.548194
0.707984	0.762079	0.707984	0.78623
0.55362	0.740569	0.55362	0.520731
0.622695	0.693806	0.622695	0.697794
0.653492	0.810538	0.653492	0.494508
0.517358	0.681616	0.517358	0.61862
0.677382	0.395592	0.677382	0.74992
-0.0157253	-0.127467	-0.0157253	0.174062
0.649845	0.841155	0.649845	0.767686
0.299774	0.689101	0.299774	0.530072
0.212803	0.128657	0.212803	0.158702
0.611445	0.714844	0.611445	0.634618
0.478916	0.26721	0.478916	0.32476
0.374641	0.578851	0.374641	0.669913
0.644702	0.750349	0.644702	0.0415065
0.54379	0.7628	0.54379	0.880164
0.493112	0.682521	0.493112	0.63877
0.567842	0.666937	0.567842	0.627485
0.553928	0.735397	0.553928	0.831576
0.703177	0.76038	0.703177	0.677133
0.686523	0.845242	0.686523	0.842628
0.551445	0.784233	0.551445	0.471419
0.504012	0.582811	0.504012	0.622195
0.424945	0.615909	0.424945	0.575698
0.645158	0.740332	0.645158	0.497145
0.569184	0.615254	0.569184	0.528795
0.186829	0.584817	0.186829	0.416087
0.700586	0.817615	0.700586	0.383889
0.58178	0.71285	0.58178	0.717914
0.688156	0.665844	0.688156	0.783734
0.468102	0.48322	0.468102	0.705852
0.582337	0.692908	0.582337	0.666541
0.29381	0.602118	0.29381	0.731998
0.520948	0.570383	0.520948	0.615639
0.612505	0.826321	0.612505	0.772342
0.697412	0.789542	0.697412	0.520337
0.669497	0.801019	0.669497	0.797383
0.698069	0.730688	0.698069	0.742423
0.67788	0.752762	0.67788	0.686997
0.486007	0.354627	0.486007	0.447756
0.431376	0.655603	0.431376	0.629281
0.695526	0.76034	0.695526	0.788235
0.394811	0.709814	0.394811	0.778555
0.616539	0.785856	0.616539	0.614893
0.485532	0.799002	0.485532	0.487647
0.699116	0.783319	0.699116	0.69209
0.365311	0.817694	0.365311	0.587834
0.714361	0.840802	0.714361	0.464608
0.695381	0.756494	0.695381	0.677217
0.657695	0.604602	0.657695	0.63781
0.695783	0.800318	0.695783	0.793378
0.627316	0.735262	0.627316	0.733016
0.54687	0.740023	0.54687	0.685715
0.391433	0.436062	0.391433	0.388164
0.696567	0.889869	0.696567	0.738258
0.609396	0.843418	0.609396	0.772915
0.639436	0.717573	0.639436	0.503976
0.486335	0.789347	0.486335	0.815715
0.599848	0.861462	0.599848	0.854051
0.683932	0.906623	0.683932	0.567898
0.281697	0.775046	0.281697	0.805026
0.705327	0.830829	0.705327	0.634168
0.666041	0.623042	0.666041	0.770231
0.567197	0.523131	0.567197	0.47791
0.646098	0.698963	0.646098	0.827935
0.719519	0.670263	0.719519	0.676071
0.548782	0.846749	0.548782	0.815683
0.592171	0.816433	0.592171	0.856687
0.635389	0.63326	0.635389	0.684764
0.682707	0.841838	0.682707	0.72614
0.59985	0.646934	0.59985	0.636979
0.596728	0.693411	0.596728	0.780962
0.30806	0.515718	0.30806	0.396063
0.61204	0.810719	0.61204	0.59431
0.252963	0.27185	0.252963	0.335875
0.594545	0.678461	0.594545	0.716703
0.631146	0.795134	0.631146	0.588688
0.626488	0.825688	0.626488	0.778423
0.331517	0.677821	0.331517	0.716482
0.605213	0.712231	0.605213	0.692913
0.459392	0.71664	0.459392	0.678551
0.70152	0.837013	0.70152	0.509124
0.493644	0.762401	0.493644	0.720005
0.585621	0.771993	0.585621	0.775246
0.589468	0.700988	0.589468	0.700938
0.526785	0.633522	0.526785	0.712947
0.593937	0.701749	0.593937	0.556938
0.485506	0.635798	0.485506	0.414679
0.589379	0.721231	0.589379	0.830233
0.514401	0.757726	0.514401	0.801237
0.618301	0.869503	0.618301	0.652507
0.674665	0.80452	0.674665	0.749948
0.246091	0.294918	0.246091	0.254382
0.689743	0.716897	0.689743	0.716734
0.729806	0.905018	0.729806	0.646218
0.486913	0.67039	0.486913	0.844594
0.677983	0.858865	0.677983	0.813622
0.00175427	0.103022	0.00175427	0.110281
0.716703	0.588468	0.716703	0.852259
0.595729	0.699716	0.595729	0.331635
0.624763	0.702671	0.624763	0.624486
0.54139	0.604255	0.54139	0.68551
0.338245	0.769232	0.338245	0.773763
0.616843	0.784228	0.616843	0.704411
0.583386	0.712371	0.583386	0.661027
0.605923	0.700276	0.605923	0.67907
0.688979	0.759038	0.688979	0.754968
0.554902	0.67826	0.554902	0.595448
0.220209	0.161947	0.220209	0.221819
0.53336	0.640363	0.53336	0.800624
0.691883	0.766143	0.691883	0.688713
0.566474	0.667644	0.566474	0.743155
0.530525	0.729225	0.530525	0.64261
0.61911	0.748324	0.61911	0.868066
0.45951	0.714995	0.45951	0.720894
0.713754	0.528185	0.713754	0.487857
0.652102	0.73471	0.652102	0.435464
0.529503	0.215883	0.529503	0.32123
0.695475	0.617242	0.695475	0.682602
0.460335	0.552144	0.460335	0.63258
0.492587	0.594915	0.492587	0.588219
0.492901	0.434705	0.492901	0.53561
0.669366	0.634575	0.669366	0.807398
0.608144	0.743752	0.608144	0.71926
0.623028	0.663217	0.623028	0.587628
0.620391	0.829841	0.620391	0.728454
0.567957	0.757044	0.567957	0.634424
0.657987	0.669137	0.657987	0.814369
0.72053	0.803621	0.72053	0.808026
0.735705	0.662593	0.735705	0.71008
0.722094	0.831839	0.722094	0.696597
0.690424	0.746241	0.690424	0.777568
0.739848	0.866048	0.739848	0.798131
0.573897	0.764738	0.573897	0.761799
0.490826	0.722358	0.490826	0.766063
0.46333	0.670389	0.46333	0.720104
0.639895	0.592388	0.639895	0.770048
0.663807	0.689453	0.663807	0.77774
0.652614	0.502049	0.652614	0.5317
0.712072	0.786987	0.712072	0.708909
0.628934	0.824062	0.628934	0.692005
0.678658	0.80728	0.678658	0.64111
0.702509	0.643395	0.702509	0.733921
0.603614	0.791503	0.603614	0.540722
0.680915	0.867469	0.680915	0.862045
0.540542	0.698935	0.540542	0.72507
0.568061	0.821561	0.568061	0.690279
0.704993	0.439142	0.704993	0.772459
0.512909	0.586681	0.512909	0.540255
0.714276	0.760367	0.714276	0.695796
0.59423	0.811309	0.59423	0.647529
0.412631	0.565789	0.412631	0.610432
0.410108	0.640869	0.410108	0.766012
0.51077	0.78029	0.51077	0.551165
0.103777	0.0805871	0.103777	-0.405581
0.484138	0.573912	0.484138	0.53196
0.575657	0.852837	0.575657	0.500347
0.405022	0.454902	0.405022	0.657481
0.688771	0.649054	0.688771	0.72205
0.170033	0.256592	0.170033	0.183307
0.588936	0.552593	0.588936	0.458992
0.201078	0.409725	0.201078	0.520279
0.56145	0.771223	0.56145	0.814542
0.696594	0.558227	0.696594	0.769322
0.518347	0.591837	0.518347	0.703831
0.576161	0.692985	0.576161	0.690108
0.609332	0.85993	0.609332	0.747673
0.65708	0.625571	0.65708	0.716056
0.550508	0.755552	0.550508	0.395358
0.544149	0.821266	0.544149	0.514738
0.135186	0.193569	0.135186	0.260806
0.572837	0.558814	0.572837	0.880181
0.572984	0.62842	0.572984	0.727137
0.630534	0.780192	0.630534	0.734979
0.671501	0.732043	0.671501	0.678294
0.687539	0.601333	0.687539	0.696005
0.743676	0.878697	0.743676	0.819188
0.56333	0.659772	0.56333	0.54125
0.520903	0.679645	0.520903	0.669391
0.599439	0.601391	0.599439	0.781045
0.680297	0.832965	0.680297	0.786243
0.637396	0.866419	0.637396	0.560309
0.489873	0.729396	0.489873	0.808611
0.701843	0.878946	0.701843	0.67207
0.621514	0.800591	0.621514	0.638202
0.67636	0.870421	0.67636	0.606165
0.0673834	0.0903318	0.0673834	-0.00494436
0.653332	0.779612	0.653332	0.680362
0.390615	0.77574	0.390615	0.59204
0.714169	0.909203	0.714169	0.829798
0.404082	0.536342	0.404082	0.439354
0.508316	0.442539	0.508316	0.394763
0.716771	0.791987	0.716771	0.630966
0.330489	0.733533	0.330489	0.306092
0.360388	0.567442	0.360388	0.74981
0.539906	0.807258	0.539906	0.784452
0.575585	0.624316	0.575585	0.664769
0.764211	0.643465	0.764211	0.774991
0.680867	0.884376	0.680867	0.857406
0.547597	0.830707	0.547597	0.75864
0.647713	0.815939	0.647713	0.719345
0.461568	0.798449	0.461568	0.710546
0.65544	0.453604	0.65544	0.859566
0.539265	0.733501	0.539265	0.600368
0.466981	0.76973	0.466981	0.726041
0.539323	0.531472	0.539323	0.460167
0.629136	0.704953	0.629136	0.674986
0.712422	0.854781	0.712422	0.757325
0.687014	0.742173	0.687014	0.802345
0.615328	0.862436	0.615328	0.674985
0.567949	0.604534	0.567949	0.610289
0.475666	0.714026	0.475666	0.736688
0.523958	0.728588	0.523958	0.738306
0.653154	0.717543	0.653154	0.740558
0.569141	0.821646	0.569141	0.670269
0.233387	0.49896	0.233387	0.691553
0.678048	0.686985	0.678048	0.517051
0.58696	0.806194	0.58696	0.646715
0.657183	0.658171	0.657183	0.604784
0.341527	0.433756	0.341527	0.344357
0.748356	0.848918	0.748356	0.699472
0.652131	0.70076	0.652131	0.655401
0.498827	0.670455	0.498827	0.652675
0.598656	0.695144	0.598656	0.812785
0.700914	0.781667	0.700914	0.726876
0.650208	0.644258	0.650208	0.792815
0.271318	0.408974	0.271318	0.351051
0.452801	0.567987	0.452801	0.423889
0.589552	0.694687	0.589552	0.734009
0.782699	0.739406	0.782699	0.694633
0.255987	0.321355	0.255987	0.609798
0.653649	0.800477	0.653649	0.737403
0.562639	0.76216	0.562639	0.765785
0.623631	0.61807	0.623631	0.754521
0.679829	0.786455	0.679829	0.611902
0.481286	0.705751	0.481286	0.65703
0.692636	0.690224	0.692636	0.716757
0.591691	0.645178	0.591691	0.716444
0.704313	0.72053	0.704313	0.615539
0.165717	0.704979	0.165717	0.73595
0.61493	0.776395	0.61493	0.579171
0.647843	0.640887	0.647843	0.599503
0.512883	0.709385	0.512883	0.75367
0.681627	0.715503	0.681627	0.645391
0.661272	0.839292	0.661272	0.38134
0.54752	0.732589	0.54752	0.729141
0.70428	0.863097	0.70428	0.878757
0.37704	0.601979	0.37704	0.600843
0.643439	0.850841	0.643439	0.838449
0.641867	0.645163	0.641867	0.77743
0.702108	0.602968	0.702108	0.385397
0.614232	0.636093	0.614232	0.839854
0.586183	0.757041	0.586183	0.70532
0.585819	0.663891	0.585819	0.783897
0.555554	0.76894	0.555554	0.668343
0.627663	0.76483	0.627663	0.827995
0.503098	0.82098	0.503098	0.665489
0.533037	0.808207	0.533037	0.724353
0.39495	-0.258794	0.39495	0.478234
0.629837	0.68022	0.629837	0.773307
0.455049	0.831385	0.455049	0.759889
0.644022	0.596014	0.644022	0.778487
0.579518	0.735167	0.579518	0.792711
0.65621	-0.473124	0.65621	0.628982
0.412305	0.468651	0.412305	0.539369
0.290993	0.661874	0.290993	0.693036
0.691676	0.548618	0.691676	0.639636
0.505461	0.375624	0.505461	0.406221
0.537443	0.657071	0.537443	0.793488
0.675463	0.787079	0.675463	0.727873
0.558452	0.740628	0.558452	0.651008
0.550849	0.573539	0.550849	0.593338
0.334225	0.565324	0.334225	0.555142
0.745516	0.909485	0.745516	0.665055
0.581271	0.821182	0.581271	0.845897
0.661018	0.589132	0.661018	0.648849
0.689368	0.736761	0.689368	0.670117
0.645945	0.641744	0.645945	0.785632
0.592808	0.722302	0.592808	0.795257
0.561526	0.724702	0.561526	0.809426
0.434318	0.456071	0.434318	0.846289
0.716333	0.685854	0.716333	0.813877
0.627609	0.809895	0.627609	0.807022
0.689914	0.897463	0.689914	0.556353
0.637658	0.780546	0.637658	0.653961
0.57189	0.717948	0.57189	0.643808
0.479089	0.686878	0.479089	0.505695
0.586115	0.756004	0.586115	0.789267
0.653891	0.836903	0.653891	0.752616
0.659989	0.807986	0.659989	0.796782
0.655728	0.911539	0.655728	0.767459
0.647322	0.693838	0.647322	0.843463
0.720874	0.501941	0.720874	0.592383
0.584484	0.685453	0.584484	0.777283
0.66972	0.782719	0.66972	0.822738
0.623757	0.599728	0.623757	0.479634
0.52718	0.717103	0.52718	0.831239
0.523122	0.630148	0.523122	0.578801
0.650273	0.665731	0.650273	0.620376
0.658708	0.767735	0.658708	0.741264
0.674127	0.814342	0.674127	0.631539
0.616295	0.600792	0.616295	0.678747
0.607895	0.833751	0.607895	0.684399
0.644273	0.767034	0.644273	0.774361
0.308485	0.543593	0.308485	0.750689
0.497259	0.604019	0.497259	0.548031
0.532791	0.591786	0.532791	0.689958
0.165163	0.808379	0.165163	0.693278
0.562658	0.744286	0.562658	0.554215
0.191145	0.343001	0.191145	0.271608
0.599135	0.600108	0.599135	0.756263
0.506765	0.62177	0.506765	0.710834
0.526491	0.784284	0.526491	0.754456
0.70218	0.524572	0.70218	0.613175
0.60252	0.726427	0.60252	0.697857
0.315069	0.28709	0.315069	0.508763
0.493035	0.718303	0.493035	0.694996
0.599192	0.725797	0.599192	0.755078
0.43373	0.576502	0.43373	0.536807
0.725015	0.762824	0.725015	0.80159
0.619531	0.774163	0.619531	0.596261
0.617335	0.766942	0.617335	0.641832
0.356901	0.462267	0.356901	0.654558
0.713971	0.790759	0.713971	0.688621
0.577275	0.794244	0.577275	0.755547
0.347534	0.700087	0.347534	0.45674
0.606562	0.766868	0.606562	0.694725
0.55622	0.812754	0.55622	0.342111
0.626869	0.716156	0.626869	0.632666
0.592044	0.441037	0.592044	0.492377
0.588447	0.646269	0.588447	0.745478
0.539318	0.349965	0.539318	0.63516
0.586158	0.598549	0.586158	0.646229
0.576452	0.739937	0.576452	0.751244
0.539692	0.739828	0.539692	0.796986
0.327363	0.171652	0.327363	0.475196
0.777837	0.625579	0.777837	0.821499
0.684957	0.882305	0.684957	0.705813
0.655366	0.65806	0.655366	0.854799
0.395618	0.832264	0.395618	0.688006
0.38749	0.700718	0.38749	0.418815
0.682432	0.804776	0.682432	0.584236
0.681252	0.615912	0.681252	0.690804
0.585048	0.670954	0.585048	0.658449
0.593623	0.702364	0.593623	0.689545
0.513333	0.657791	0.513333	0.707345
0.574232	0.770644	0.574232	0.701718
0.706082	0.70885	0.706082	0.688368
0.680038	0.717808	0.680038	0.841045
0.65338	0.776264	0.65338	0.674969
0.725032	0.754294	0.725032	0.676665
0.708836	0.800689	0.708836	0.861231
0.610257	0.741039	0.610257	0.690756
0.679669	0.597954	0.679669	0.66856
0.457412	0.478397	0.457412	0.728119
0.523014	0.716216	0.523014	0.494773
0.0868885	0.639166	0.0868885	0.61423
0.397869	0.798296	0.397869	0.821505
0.694451	0.786611	0.694451	0.514628
0.6857	0.778969	0.6857	0.560001
0.440051	0.521169	0.440051	0.624097
0.596675	0.633164	0.596675	0.818174
0.742145	0.924239	0.742145	0.688688
0.63828	0.625539	0.63828	0.8308
0.690886	0.938085	0.690886	0.881688
0.635483	0.75098	0.635483	0.81622
0.352144	0.55454	0.352144	0.644859
0.0315278	0.143525	0.0315278	0.49274
0.695998	0.842861	0.695998	0.786474
0.517141	0.585748	0.517141	0.406989
0.71274	0.791546	0.71274	0.681694
0.492222	0.425804	0.492222	0.542935
0.656171	0.890107	0.656171	0.688878
0.589765	0.623018	0.589765	0.710093
0.508545	0.600326	0.508545	0.411654
0.687505	0.826388	0.687505	0.609377
0.38203	0.357463	0.38203	0.72785
0.140408	0.561279	0.140408	0.679461
0.52679	0.64131	0.52679	0.733455
0.51292	0.583548	0.51292	0.533106
0.690785	0.843519	0.690785	0.606641
0.681578	0.821854	0.681578	0.80095
0.56123	0.677546	0.56123	0.569903
0.643111	0.852354	0.643111	0.651397
0.668335	0.76808	0.668335	0.649855
0.646061	0.577229	0.646061	0.609846
0.54578	0.803646	0.54578	0.643289
0.578455	0.68959	0.578455	0.726212
0.598085	0.473619	0.598085	0.874266
0.574944	0.731886	0.574944	0.738674
0.525265	0.381724	0.525265	0.59574
0.70193	0.784163	0.70193	0.7459
0.466623	0.772987	0.466623	0.700524
0.611006	0.875796	0.611006	0.677894
0.366066	0.290295	0.366066	0.595208
0.774606	0.371486	0.774606	0.804132
0.543957	0.60199	0.543957	0.494761
0.392301	0.571198	0.392301	0.544656
0.714022	0.773422	0.714022	0.843526
0.553634	0.764795	0.553634	0.593508
0.624454	0.691047	0.624454	0.613492
0.688468	0.826064	0.688468	0.740469
0.70009	0.839792	0.70009	0.862811
0.426505	0.579929	0.426505	0.798525
0.700959	0.811737	0.700959	0.731813
0.487684	0.811754	0.487684	0.752849
0.708305	0.802012	0.708305	0.789014
0.695606	0.744968	0.695606	0.61128
0.559205	0.757557	0.559205	0.830028
0.680481	0.781565	0.680481	0.84656
0.632124	0.745041	0.632124	0.547489
0.590475	0.722877	0.590475	0.529893
0.720091	0.798301	0.720091	0.814672
0.38706	0.547974	0.38706	0.467812
0.542248	0.776047	0.542248	0.71091
0.605447	0.738777	0.605447	0.600613
0.662632	0.62727	0.662632	0.605323
0.514365	0.712411	0.514365	0.617835
0.7232	0.75329	0.7232	0.78656
0.71602	0.880696	0.71602	0.726668
0.536743	0.502925	0.536743	0.648946
0.363368	0.615211	0.363368	0.742945
0.710647	0.646786	0.710647	0.33793
0.593798	0.789687	0.593798	0.746001
0.138405	0.318762	0.138405	0.495378
0.68617	0.695068	0.68617	0.629519
0.642925	0.654098	0.642925	0.763125
0.653745	0.764186	0.653745	0.806929
0.418177	0.577306	0.418177	0.498947
0.58121	0.269145	0.58121	0.676443
0.726817	0.57526	0.726817	0.725903
0.493823	0.649099	0.493823	0.592766
0.597142	0.697768	0.597142	0.641414
0.527764	0.480782	0.527764	0.492916
0.539696	0.656755	0.539696	0.531863
0.660064	0.872208	0.660064	0.805946
0.647281	0.662821	0.647281	0.524525
0.32495	0.633068	0.32495	0.363023
0.5107	0.75747	0.5107	0.777564
0.603624	0.689461	0.603624	0.756187
0.644412	0.839373	0.644412	0.835822
0.608963	0.702955	0.608963	0.581357
0.617293	0.65942	0.617293	0.785578
0.475794	0.529022	0.475794	0.375127
0.66164	0.74138	0.66164	0.584814
0.679413	0.624584	0.679413	0.800394
0.495903	0.569538	0.495903	0.612636
0.638376	0.317836	0.638376	0.782605
0.697014	0.794178	0.697014	0.848942
0.417773	0.528948	0.417773	0.444413
0.471797	0.452318	0.471797	0.838632
0.455134	0.585405	0.455134	0.525592
0.754831	0.75097	0.754831	0.651175
0.700449	0.777028	0.700449	0.782271
0.695747	0.571177	0.695747	0.643297
0.585168	0.775218	0.585168	0.705813
0.437645	0.308613	0.437645	0.590332
0.505832	0.828407	0.505832	0.825701
0.653111	0.507064	0.653111	0.517117
0.489712	0.179044	0.489712	0.831851
0.380402	0.636845	0.380402	0.672549
0.727678	0.613818	0.727678	0.649498
0.586828	0.696581	0.586828	0.864101
0.329148	0.315652	0.329148	0.583892
0.64073	0.353371	0.64073	0.90164
0.695555	0.777305	0.695555	0.684491
0.589484	0.829118	0.589484	0.766511
0.434966	0.418885	0.434966	0.509263
0.577067	0.529584	0.577067	0.748643
0.644545	0.700615	0.644545	0.579689
0.696113	0.788318	0.696113	0.778154
0.361726	0.160694	0.361726	0.587197
0.468573	0.803544	0.468573	0.714006
0.717209	0.805201	0.717209	0.63682
0.498602	0.673749	0.498602	0.573223
0.65608	0.729591	0.65608	0.46684
0.598218	0.780576	0.598218	0.667746
0.489149	0.701891	0.489149	0.83566
0.642207	0.723667	0.642207	0.796971
0.406538	0.580362	0.406538	0.683257
0.624313	0.81163	0.624313	0.680093
0.0423696	0.809257	0.0423696	0.572097
0.562353	0.642872	0.562353	0.763432
0.705584	0.858828	0.705584	0.612773
0.554701	0.65772	0.554701	0.695497
0.529967	0.621595	0.529967	0.718816
0.683545	0.878086	0.683545	0.836767
0.58408	0.799386	0.58408	0.793878
0.639241	0.855477	0.639241	0.812844
0.373294	0.457836	0.373294	0.604789
0.617002	0.825627	0.617002	0.797668
0.514261	0.631791	0.514261	0.748575
0.621219	0.509668	0.621219	0.813287
0.51229	0.664639	0.51229	0.729375
0.605929	0.751015	0.605929	0.752442
0.585848	0.770822	0.585848	0.686865
0.66111	0.814764	0.66111	0.744923
0.578519	0.804225	0.578519	0.7104
0.599026	0.7358	0.599026	0.381501
0.574994	0.712501	0.574994	0.702718
0.637175	0.556477	0.637175	0.775286
0.452815	0.615132	0.452815	0.788595
0.528224	0.759452	0.528224	0.807194
0.333886	0.40493	0.333886	0.610988
0.560361	0.41394	0.560361	0.67585
0.692084	0.849661	0.692084	0.833986
0.681615	0.752327	0.681615	0.731835
0.56877	0.792366	0.56877	0.508514
0.494671	0.582589	0.494671	0.271482
0.636976	0.734418	0.636976	0.409109
0.636563	0.810456	0.636563	0.69436
0.682362	0.442034	0.682362	0.367166
0.531492	0.74178	0.531492	0.477886
0.480892	0.599336	0.480892	0.718436
0.510537	0.549561	0.510537	0.734314
0.664281	0.866725	0.664281	0.840123
0.606127	0.841803	0.606127	0.703236
0.686199	0.678793	0.686199	0.731112
0.66903	0.763543	0.66903	0.719122
0.434508	0.565047	0.434508	0.634114
0.69881	0.803776	0.69881	0.650565
0.640376	0.659721	0.640376	0.813101
0.669761	0.684319	0.669761	0.721953
0.62741	0.697898	0.62741	0.775821
0.690855	0.83391	0.690855	0.820968
0.600873	0.821342	0.600873	0.785621
0.625494	0.733178	0.625494	0.77387
0.735705	0.690156	0.735705	0.728109
0.697599	0.82332	0.697599	0.587413
0.513984	0.645781	0.513984	0.658759
0.455843	0.56617	0.455843	0.689738
0.580073	0.659543	0.580073	0.762058
0.556521	0.626161	0.556521	0.640035
0.559351	0.611884	0.559351	0.72203
0.454351	0.629142	0.454351	0.482648
0.705717	0.770592	0.705717	0.816433
0.397519	0.572798	0.397519	0.582625
0.642035	0.713308	0.642035	0.564035
0.57333	0.624369	0.57333	0.403573
0.581733	0.803673	0.581733	0.701183
0.5383	0.758744	0.5383	0.56724
-0.0270241	0.301127	-0.0270241	0.443619
0.572371	0.776626	0.572371	0.771098
0.703725	0.82954	0.703725	0.788572
0.407996	0.423198	0.407996	0.696162
0.621485	0.782292	0.621485	0.775046
0.575079	0.806261	0.575079	0.730822
0.626259	0.771671	0.626259	0.715994
0.551139	0.556086	0.551139	0.692627
0.587413	0.471612	0.587413	0.57502
0.678746	0.867647	0.678746	0.857933
0.604325	0.739253	0.604325	0.700367
0.583543	0.523462	0.583543	0.682467
0.559426	0.450851	0.559426	0.768325
0.63482	0.779149	0.63482	0.74128
0.673374	0.774876	0.673374	0.766399
0.441996	0.519413	0.441996	0.371239
0.468182	0.624824	0.468182	0.64683
0.468427	0.7449	0.468427	0.811705
0.60461	0.587177	0.60461	0.602648
0.156894	0.132282	0.156894	0.257758
0.675318	0.848064	0.675318	0.850521
0.673768	0.711517	0.673768	0.635273
0.362021	0.443927	0.362021	0.70032
0.63356	0.533097	0.63356	0.785089
0.615851	0.705674	0.615851	0.578895
0.587926	0.821479	0.587926	0.747836
0.671878	0.839486	0.671878	0.699541
0.657898	0.702695	0.657898	0.669406
0.725041	0.547132	0.725041	0.684277
0.579626	0.755852	0.579626	0.635528
0.279799	0.701629	0.279799	0.676164
0.661403	0.81994	0.661403	0.543623
0.641047	0.862131	0.641047	0.771877
0.475894	0.850453	0.475894	0.625703
0.675998	0.768779	0.675998	0.754608
0.790247	0.604355	0.790247	0.716501
0.601143	0.822075	0.601143	0.813246
0.433828	0.49335	0.433828	0.742211
0.46946	0.629563	0.46946	0.577203
0.693971	0.840879	0.693971	0.7675
0.616931	0.783528	0.616931	0.842522
0.530335	0.844587	0.530335	0.724991
0.531323	0.462369	0.531323	0.201517
0.649856	0.704277	0.649856	0.691192
0.699992	0.741868	0.699992	0.723577
0.562103	0.696515	0.562103	0.600605
0.541115	0.468765	0.541115	0.684162
0.622173	0.844728	0.622173	0.796005
0.56946	0.811458	0.56946	0.815719
0.603925	0.639223	0.603925	0.634951
0.513494	0.585245	0.513494	0.534424
0.526373	0.502268	0.526373	0.632218
0.600371	0.87674	0.600371	0.790959
0.684712	0.778035	0.684712	0.619831
-0.0315565	0.825636	-0.0315565	0.849604
0.426038	0.388312	0.426038	0.526381
0.476218	0.512997	0.476218	0.549512
0.587611	0.68905	0.587611	0.567681
0.464225	0.531598	0.464225	0.508962
0.602804	0.752415	0.602804	0.180091
0.536013	0.682589	0.536013	0.586779
0.200054	0.718926	0.200054	0.495823
0.660604	0.860004	0.660604	0.58149
0.369611	0.609795	0.369611	0.74411
0.391087	0.708402	0.391087	0.739424
0.519975	0.696668	0.519975	0.788053
0.15628	0.231933	0.15628	0.361701
0.622589	0.680249	0.622589	0.738397
0.435969	0.68579	0.435969	0.618972
0.649251	0.759465	0.649251	0.651811
0.348323	0.642309	0.348323	0.841005
0.508808	0.554956	0.508808	0.752959
0.709606	0.754178	0.709606	0.713335
0.631577	0.705868	0.631577	0.485051
0.262028	0.438502	0.262028	0.341246
0.728379	0.718833	0.728379	0.833224
0.506354	0.579983	0.506354	0.817511
0.475668	0.557924	0.475668	0.533144
0.577886	0.703702	0.577886	0.618012
0.680931	0.782134	0.680931	0.80324
0.146769	0.562529	0.146769	0.347251
0.509656	0.759213	0.509656	0.585029
0.555641	0.823808	0.555641	0.51635
0.615818	0.841644	0.615818	0.658611
0.627416	0.770837	0.627416	0.739815
0.657715	0.819155	0.657715	0.582722
0.433969	0.526437	0.433969	0.459186
0.411356	0.702768	0.411356	0.677335
0.674455	0.652907	0.674455	0.71855
0.660021	0.805781	0.660021	0.848839
0.576711	0.729247	0.576711	0.843089
0.403807	0.830191	0.403807	0.723003
0.521807	0.77917	0.521807	0.622196
0.722746	0.800402	0.722746	0.521717
0.694031	0.816894	0.694031	0.759438
0.624353	0.748768	0.624353	0.575673
0.698796	0.80196	0.698796	0.663653
0.635126	0.881655	0.635126	0.615581
0.562152	0.635639	0.562152	0.739185
0.576943	0.242852	0.576943	0.806623
0.409636	0.518496	0.409636	0.578045
0.50919	0.532852	0.50919	0.453444
0.582544	0.561043	0.582544	0.663401
0.545402	0.842933	0.545402	0.6833
0.278651	0.484545	0.278651	0.759025
0.530298	0.864187	0.530298	0.873065
0.360488	0.60558	0.360488	0.78488
0.706956	0.735452	0.706956	0.716346
0.671288	0.752614	0.671288	0.644428
0.608755	0.720537	0.608755	0.798202
0.591292	0.796949	0.591292	0.764474
0.583323	0.692854	0.583323	0.607791
0.712753	0.88944	0.712753	0.731695
0.667254	0.79447	0.667254	0.690618
0.50796	0.776144	0.50796	0.736001
0.356007	0.67689	0.356007	0.528767
0.485733	0.238489	0.485733	0.703003
0.667139	0.63848	0.667139	0.667294
0.645625	0.784322	0.645625	0.721942
0.747449	0.799993	0.747449	0.630805
0.38527	0.743877	0.38527	0.634555
0.667829	0.709036	0.667829	0.525756
0.560852	0.606717	0.560852	0.495328
0.689405	0.658449	0.689405	0.761003
0.616969	0.46545	0.616969	0.677241
0.434855	0.699524	0.434855	0.533916
0.432819	0.715767	0.432819	0.530586
0.646331	0.688768	0.646331	0.605355
0.567509	0.753174	0.567509	0.689474
0.758246	0.787929	0.758246	0.685189
0.624754	0.737271	0.624754	0.785552
0.633596	0.776846	0.633596	0.773676
0.490602	0.674229	0.490602	0.746518
0.665804	0.785608	0.665804	0.806889
0.49739	0.840839	0.49739	0.712106
0.548215	0.790736	0.548215	0.688078
0.696247	0.857762	0.696247	0.523474
0.296084	0.574288	0.296084	0.72997
0.515156	0.803472	0.515156	0.687358
0.41721	0.74802	0.41721	0.760516
0.620695	0.791265	0.620695	0.880426
0.623348	0.741998	0.623348	0.734124
0.108674	0.447222	0.108674	0.61831
0.442801	0.686569	0.442801	0.598858
0.711368	0.763599	0.711368	0.786657
0.632363	0.793567	0.632363	0.629116
0.701791	0.790451	0.701791	0.845854
0.451912	0.729142	0.451912	0.762276
0.522725	0.635409	0.522725	0.730753
0.613139	0.8093	0.613139	0.702308
0.45069	0.810187	0.45069	0.758273
0.690494	0.668357	0.690494	0.700969
0.659885	0.844421	0.659885	0.644198
0.67609	0.733346	0.67609	0.855706
0.621563	0.819603	0.621563	0.624225
0.657699	0.821177	0.657699	0.687218
0.529574	0.745317	0.529574	0.7102
0.735541	0.763258	0.735541	0.648078
0.446063	0.595043	0.446063	0.728485
0.546404	0.760948	0.546404	0.817379
0.592671	0.753683	0.592671	0.661615
0.707658	0.75158	0.707658	0.73495
0.5606	0.683839	0.5606	0.483648
0.674585	0.857265	0.674585	0.54175
0.610626	0.857757	0.610626	0.812896
0.651949	0.810559	0.651949	0.746512
0.497568	0.700415	0.497568	0.763461
0.656485	0.618034	0.656485	0.72258
0.631838	0.753973	0.631838	0.562595
0.507996	0.653895	0.507996	0.57339
0.57414	0.695104	0.57414	0.710189
0.565273	0.689034	0.565273	0.720144
0.404802	0.334316	0.404802	0.43294
0.481399	0.63331	0.481399	0.743066
0.501436	0.725832	0.501436	0.557254
0.604006	0.751997	0.604006	0.807967
0.605816	0.884745	0.605816	0.46385
0.669255	0.773254	0.669255	0.71716
0.68544	0.788016	0.68544	0.72505
0.60634	0.827204	0.60634	0.662465
0.237425	0.639729	0.237425	0.381209
0.552943	0.68443	0.552943	0.810715
0.664361	0.742156	0.664361	0.792176
0.606062	0.627479	0.606062	0.775458
0.379917	0.42206	0.379917	0.540983
0.387334	0.341079	0.387334	0.611751
0.565131	0.63546	0.565131	0.54903
0.594801	0.8223	0.594801	0.759957
0.387867	0.517151	0.387867	0.375859
0.495068	0.469287	0.495068	0.86176
0.494845	0.832785	0.494845	0.864401
0.167696	0.524217	0.167696	0.62782
0.619564	0.634674	0.619564	0.761422
0.315851	0.613257	0.315851	0.305085
0.675539	0.788802	0.675539	0.681335
0.653314	0.738453	0.653314	0.758372
0.647766	0.793496	0.647766	0.52056
0.665403	0.812591	0.665403	0.492823
0.569465	0.422143	0.569465	0.666011
0.556348	0.351258	0.556348	0.853041
0.568986	0.656431	0.568986	0.74687
0.545415	0.605665	0.545415	0.846986
0.537643	0.387444	0.537643	0.62027
0.655589	0.789722	0.655589	0.744674
0.628092	0.819931	0.628092	0.599441
0.345464	0.515715	0.345464	0.57915
0.659418	0.80167	0.659418	0.693712
0.421249	0.70357	0.421249	0.794135
0.582907	0.553479	0.582907	0.537367
0.510696	0.844058	0.510696	0.603313
0.617795	0.891472	0.617795	0.814262
0.684965	0.807384	0.684965	0.84274
0.58407	0.708254	0.58407	0.753215
0.645196	0.470443	0.645196	0.634133
0.756921	0.769523	0.756921	0.775391
0.667904	0.632553	0.667904	0.75499
0.547558	0.702014	0.547558	0.619899
0.300736	0.313774	0.300736	0.751389
0.438798	0.735629	0.438798	0.786686
0.44646	0.467273	0.44646	0.700956
0.619354	0.813718	0.619354	0.722196
0.630257	0.828785	0.630257	0.744508
0.667912	0.815201	0.667912	0.567458
0.484513	0.719821	0.484513	0.732805
0.662911	0.803926	0.662911	0.595145
0.622411	0.872161	0.622411	0.870289
0.677824	0.784819	0.677824	0.771929
0.648367	0.602008	0.648367	0.876591
0.678827	0.844605	0.678827	0.763404
0.521188	0.773876	0.521188	0.800683
0.531282	0.794129	0.531282	0.566411
0.626764	0.77411	0.626764	0.793275
0.620528	0.848139	0.620528	0.867174
0.560005	0.739081	0.560005	0.810852
0.636652	0.717512	0.636652	0.793429
0.445678	0.711029	0.445678	0.725268
0.601727	0.697947	0.601727	0.676828
0.694011	0.68418	0.694011	0.67053
0.585459	0.780255	0.585459	0.411355
0.637623	0.637024	0.637623	0.796545
0.718301	0.778268	0.718301	0.729525
0.339485	0.359479	0.339485	0.431317
0.609965	0.648107	0.609965	0.745383
0.340116	0.252991	0.340116	0.549051
0.251969	0.116405	0.251969	0.237701
0.513515	0.762771	0.513515	0.658595
0.689689	0.778154	0.689689	0.841325
0.529768	0.526488	0.529768	0.600319
0.67558	0.709033	0.67558	0.545636
0.653099	0.777203	0.653099	0.656548
0.570624	0.620551	0.570624	0.680684
0.557308	0.73767	0.557308	0.703968
0.76564	0.715981	0.76564	0.575797
0.577505	0.875559	0.577505	0.795839
0.377647	0.514957	0.377647	0.557045
0.66782	0.776695	0.66782	0.889997
0.599608	0.814903	0.599608	0.695674
0.749328	0.804921	0.749328	0.815922
0.661523	0.828281	0.661523	0.777915
0.718159	0.707978	0.718159	0.854867
0.444366	0.723731	0.444366	0.715036
0.175682	0.662283	0.175682	0.808079
0.454624	0.734958	0.454624	0.652066
0.452631	0.407119	0.452631	0.434327
0.578076	0.863019	0.578076	0.838035
0.272301	0.763936	0.272301	0.763785
0.560648	0.787486	0.560648	0.69966
0.610478	0.676463	0.610478	0.580889
0.648161	0.667912	0.648161	0.586387
0.71241	0.858371	0.71241	0.807437
0.632366	0.622346	0.632366	0.732086
0.702781	0.810343	0.702781	0.794434
0.709977	0.854542	0.709977	0.790164
0.517712	0.406345	0.517712	0.717923
0.674192	0.731649	0.674192	0.755501
0.384083	0.640013	0.384083	0.582884
0.653214	0.595931	0.653214	0.711189
0.683749	0.767997	0.683749	0.729013
0.675617	0.739983	0.675617	0.731937
0.460926	0.595404	0.460926	0.686939
0.718112	0.813142	0.718112	0.737209
0.716562	0.599491	0.716562	0.781707
0.252871	0.370417	0.252871	0.568106
0.740701	0.722597	0.740701	0.610408
0.684063	0.83784	0.684063	0.646109
0.653864	0.804431	0.653864	0.745064
0.660002	0.671894	0.660002	0.658567
0.510148	0.700479	0.510148	0.667361
0.636701	0.577894	0.636701	0.619957
0.381796	0.446821	0.381796	0.510469
0.716975	0.849619	0.716975	0.77246
0.55899	0.799282	0.55899	0.6989
0.644629	0.523526	0.644629	0.719933
0.452716	0.426751	0.452716	0.438387
0.276542	0.277314	0.276542	0.187705
0.441492	0.643815	0.441492	0.617264
0.690455	0.733932	0.690455	0.843945
0.750201	0.814128	0.750201	0.702928
0.536415	0.645705	0.536415	0.75334
0.378687	0.609846	0.378687	0.7224
0.181356	0.181713	0.181356	0.483561
0.571963	0.804063	0.571963	0.700802
0.569577	0.648179	0.569577	0.688429
0.524568	0.532431	0.524568	0.414032
0.69811	0.649676	0.69811	0.698284
0.726913	0.737723	0.726913	0.682929
0.605167	0.814664	0.605167	0.758586
0.572095	0.780723	0.572095	0.663887
0.671544	0.770803	0.671544	0.531427
0.492345	0.674806	0.492345	0.629337
0.278137	0.64493	0.278137	0.693348
0.663258	0.517171	0.663258	0.336066
0.500744	0.560409	0.500744	0.764988
0.701001	0.805173	0.701001	0.680593
0.29444	0.571459	0.29444	0.769847
0.629146	0.807963	0.629146	0.758046
0.525791	0.789456	0.525791	0.578786
0.597239	0.585582	0.597239	0.20017
0.568991	0.555729	0.568991	0.625844
0.642579	0.586674	0.642579	0.546937
0.652751	0.828561	0.652751	0.756622
0.555572	0.732233	0.555572	0.633517
0.636761	0.843462	0.636761	0.651437
0.571487	0.717487	0.571487	0.447877
0.641875	0.808158	0.641875	0.641969
0.699479	0.678943	0.699479	0.690438
0.549433	0.579597	0.549433	0.521974
0.692815	0.717967	0.692815	0.568203
0.542912	0.359925	0.542912	0.386835
0.581973	0.595481	0.581973	0.816299
0.665399	0.737178	0.665399	0.643809
0.610983	0.755964	0.610983	0.648533
0.729556	0.839543	0.729556	0.848575
0.589639	0.645534	0.589639	0.693941
0.601394	0.763681	0.601394	0.636833
0.603705	0.576215	0.603705	0.680714
0.523395	0.670784	0.523395	0.785028
0.642355	0.817449	0.642355	0.820583
0.625035	0.878577	0.625035	0.69623
0.608605	0.731626	0.608605	0.681787
0.318085	0.622488	0.318085	0.709218
0.302995	0.476722	0.302995	0.271552
0.555408	0.554252	0.555408	0.773207
0.724294	0.876023	0.724294	0.783138
0.548197	0.578134	0.548197	0.49876
0.596023	0.768362	0.596023	0.67136
0.567075	0.697574	0.567075	0.630736
0.658834	0.843768	0.658834	0.796245
0.564914	0.773519	0.564914	0.340456
0.567961	0.839491	0.567961	0.642704
0.685015	0.726353	0.685015	0.709183
0.65074	0.853914	0.65074	0.827806
0.521871	0.803704	0.521871	0.741428
0.598322	0.518765	0.598322	0.512611
0.686716	0.744737	0.686716	0.650454
0.699506	0.733446	0.699506	0.634115
0.685525	0.753358	0.685525	0.797317
0.698798	0.859282	0.698798	0.804646
0.649705	0.822657	0.649705	0.679879
0.615627	0.809871	0.615627	0.566913
0.667839	0.716048	0.667839	0.659934
0.685766	0.814822	0.685766	0.852666
0.661311	0.870562	0.661311	0.676156
0.761562	0.846598	0.761562	0.752796
0.647223	0.843998	0.647223	0.717126
0.681983	0.710427	0.681983	0.702268
0.656963	0.775859	0.656963	0.746799
0.487455	0.684796	0.487455	0.526647
0.483864	0.718773	0.483864	0.366637
0.640967	0.746383	0.640967	0.650563
0.670292	0.724899	0.670292	0.740126
0.600623	0.719135	0.600623	0.671371
0.64541	0.773389	0.64541	0.718991
0.649528	0.541233	0.649528	0.795755
0.578294	0.645244	0.578294	0.700483
0.561267	0.606565	0.561267	0.694053
0.639947	0.701635	0.639947	0.565055
0.633177	0.782118	0.633177	0.731587
0.332805	0.41279	0.332805	0.696508
0.628297	0.613871	0.628297	0.774865
0.452876	0.706647	0.452876	0.637499
0.520204	0.687472	0.520204	0.55471
0.669657	0.522122	0.669657	0.538119
0.606998	0.548497	0.606998	0.559385
0.42374	0.597728	0.42374	0.813013
0.487442	0.729773	0.487442	0.779771
0.524715	0.684425	0.524715	0.727506
0.629048	0.662453	0.629048	0.319644
0.738756	0.821633	0.738756	0.787925
0.408542	0.418397	0.408542	0.799939
0.45911	0.7165	0.45911	0.635933
0.618497	0.776415	0.618497	0.716123
0.280369	0.344489	0.280369	0.209878
0.551314	0.793141	0.551314	0.482023
0.624682	0.727481	0.624682	0.781241
0.71816	0.741551	0.71816	0.893695
0.487152	0.732612	0.487152	0.887058
0.714346	0.743454	0.714346	0.729741
0.604905	0.83283	0.604905	0.744323
0.520137	0.629974	0.520137	0.824597
0.494922	0.758682	0.494922	0.816794
0.709265	0.866856	0.709265	0.754982
0.511727	0.579369	0.511727	0.741699
0.645938	0.822951	0.645938	0.824946
0.635131	0.633077	0.635131	0.59442
0.570066	0.711217	0.570066	0.769573
0.624543	0.725094	0.624543	0.843711
0.6139	0.759628	0.6139	0.690026
0.595972	0.866102	0.595972	0.775753
0.647401	0.892195	0.647401	0.807299
0.564858	0.707221	0.564858	0.784136
-0.116226	-0.147877	-0.116226	-0.18653
0.732672	0.729482	0.732672	0.73161
0.596634	0.457045	0.596634	0.862954
0.682095	0.861284	0.682095	0.836516
0.518545	0.743229	0.518545	0.598013
0.675176	0.77764	0.675176	0.741006
0.560864	0.685325	0.560864	0.738406
0.528274	0.649404	0.528274	0.589996
0.604919	0.797049	0.604919	0.74902
0.555594	0.695455	0.555594	0.745194
0.612118	0.800442	0.612118	0.697441
0.578309	0.781378	0.578309	0.721722
0.599362	0.873306	0.599362	0.777066
0.574854	0.785246	0.574854	0.74824
0.575614	0.690888	0.575614	0.664989
0.592248	0.845026	0.592248	0.61165
0.325561	0.638188	0.325561	0.62263
0.661104	0.826292	0.661104	0.833486
0.679159	0.816557	0.679159	0.551214
0.633465	0.76564	0.633465	0.81554
0.7152	0.749835	0.7152	0.782365
0.557602	0.645256	0.557602	0.505193
0.657873	0.530246	0.657873	0.731069
0.613913	0.581848	0.613913	0.718594
0.658902	0.859953	0.658902	0.859567
0.628211	0.47308	0.628211	0.716284
0.547689	0.734858	0.547689	0.496645
0.585871	0.750868	0.585871	0.755809
0.6271	0.533331	0.6271	0.838294
0.514107	0.715111	0.514107	0.784429
0.7052	0.781037	0.7052	0.769984
0.631661	0.8889	0.631661	0.598442
0.627754	0.686308	0.627754	0.493541
0.724798	0.745979	0.724798	0.772132
0.603292	0.687212	0.603292	0.800052
0.515501	0.888471	0.515501	0.762845
0.574552	0.4663	0.574552	0.812502
0.503075	0.703806	0.503075	0.776347
0.440642	0.658986	0.440642	0.752146
0.496663	0.596233	0.496663	0.694349
0.55507	0.624603	0.55507	0.730211
0.397138	0.674355	0.397138	0.73368
0.496091	0.761171	0.496091	0.627678
0.583625	0.609304	0.583625	0.750502
0.549588	0.567564	0.549588	0.784787
0.394087	0.719504	0.394087	0.662579
0.536549	0.639703	0.536549	0.761337
0.556803	0.8101	0.556803	0.779345
0.683258	0.580832	0.683258	0.616823
0.308241	0.63569	0.308241	0.484161
0.620354	0.770207	0.620354	0.7617
0.458263	0.484361	0.458263	0.73415
0.517851	0.494966	0.517851	0.677818
0.691965	0.853593	0.691965	0.401885
0.305116	0.0222221	0.305116	0.308323
0.730103	0.579775	0.730103	0.845065
0.573663	0.729023	0.573663	0.578118
0.418325	0.346539	0.418325	0.751234
0.423382	0.380683	0.423382	0.502976
0.601888	0.627351	0.601888	0.662401
0.636203	0.707922	0.636203	0.65684
0.37654	0.564014	0.37654	0.487815
0.578256	0.833257	0.578256	0.741647
0.510435	0.716752	0.510435	0.586235
0.683535	0.556507	0.683535	0.720439
0.614664	0.901905	0.614664	0.686106
0.593561	0.755954	0.593561	0.541123
0.649569	0.714195	0.649569	0.644541
0.619284	0.871469	0.619284	0.724863
0.700365	0.700261	0.700365	0.460923
0.601721	0.849748	0.601721	0.7013
0.6653	0.774437	0.6653	0.733808
0.648701	0.825967	0.648701	0.539967
0.608808	0.817785	0.608808	0.812114
0.660921	0.708556	0.660921	0.740237
0.660242	0.751696	0.660242	0.823185
0.621956	0.843227	0.621956	0.815826
0.706861	0.497423	0.706861	0.674934
0.681847	0.829849	0.681847	0.821682
0.719106	0.856956	0.719106	0.791843
0.49929	0.499131	0.49929	0.456562
0.513356	0.706681	0.513356	0.749851
0.288027	0.650359	0.288027	0.583858
0.594347	0.634834	0.594347	0.821288
0.520778	0.718509	0.520778	0.752613
0.678088	0.750106	0.678088	0.63612
0.626874	0.824384	0.626874	0.729431
0.651098	0.661922	0.651098	0.817925
0.566667	0.862892	0.566667	0.213061
0.508104	0.782098	0.508104	0.487607
0.451291	0.516753	0.451291	0.556348
0.634974	0.736038	0.634974	0.79236
0.571317	0.690312	0.571317	0.819537
0.471156	0.490129	0.471156	0.701497
0.569278	0.70605	0.569278	0.803753
0.648128	0.766873	0.648128	0.443979
0.542262	0.73785	0.542262	0.801918
0.590912	0.794514	0.590912	0.749019
0.498554	0.314117	0.498554	0.535888
0.556097	0.386241	0.556097	0.675678
0.585203	0.7538	0.585203	0.463165
0.584688	0.606572	0.584688	0.574953
0.629245	0.473329	0.629245	0.744371
0.551675	0.683825	0.551675	0.652296
0.630318	0.847751	0.630318	0.725635
0.554392	0.779228	0.554392	0.794251
0.657594	0.841357	0.657594	0.590519
0.603662	0.842055	0.603662	0.834698
0.653601	0.848042	0.653601	0.82395
0.596969	0.866442	0.596969	0.460166
0.731599	0.750614	0.731599	0.770409
0.578205	0.841153	0.578205	0.391155
0.527387	0.639358	0.527387	0.67399
0.618042	0.751353	0.618042	0.674668
0.639373	0.772966	0.639373	0.81929
0.682434	0.695189	0.682434	0.752186
0.717045	0.698426	0.717045	0.661775
0.634738	0.813946	0.634738	0.778891
0.452117	0.562392	0.452117	0.585965
0.52418	0.774562	0.52418	0.648073
0.644386	0.674948	0.644386	0.651709
0.557273	0.740181	0.557273	0.622974
0.664409	0.588577	0.664409	0.70174
0.596591	0.713986	0.596591	0.735892
0.636484	0.646752	0.636484	0.641572
0.541234	0.317042	0.541234	0.756453
0.660335	0.843829	0.660335	0.839274
0.537145	0.645706	0.537145	0.467413
0.680966	0.779781	0.680966	0.714774
0.617626	0.826523	0.617626	0.559639
0.669166	0.76785	0.669166	0.607806
0.683993	0.694196	0.683993	0.676344
0.507329	0.565361	0.507329	0.755446
0.551031	0.634107	0.551031	0.604728
0.640751	0.726661	0.640751	0.786966
0.652584	0.804128	0.652584	0.675167
0.703254	0.809532	0.703254	0.84294
0.424183	0.668029	0.424183	0.709524
0.64826	0.666274	0.64826	0.55372
0.58084	0.707467	0.58084	0.596674
0.46679	0.662656	0.46679	0.630768
[truncated: 1,002 more rows]

## Sheet: 3c
Correlation_Costes_ER_Mito				Intensity_PercentMaximal_RNA				Granularity_3_Mito
Ground Truth	IMPA	MorphDiff(G2I)	MorphDiff(i2i)	Ground Truth	IMPA	MorphDiff(G2I)	MorphDiff(i2i)	Ground Truth	IMPA	MorphDiff(G2I)	MorphDiff(i2i)
0.0997884	0.121435	0.0788026	0.151701	-0.0282051	-0.0666667	-0.0666667	0.0814815	-0.108721	0.0989385	-0.0454679	0.0887883
0.116271	0.167625	0.156182	0.167769	-0.0282051	-0.0666667	-0.0666667	0.1	-0.148445	0.0752348	-0.044455	-0.102301
0.393401	0.17356	0.205961	0.388364	0.0487179	-0.0571429	-0.0489152	-0.0666667	-0.0715583	0.265999	0.254716	0.00740987
3.59382e-05	0.0174538	0.0177846	0.0235049	0.115385	0.0190476	0.00591716	0.0185185	-0.121053	0.257796	0.288292	-0.0357001
-0.0783027	-0.365402	-0.00851258	0.0259898	0.0487179	-0.0666667	-0.0666667	-0.0666667	-0.0789471	0.303519	0.0946862	-0.0125713
0.0242368	0.0156811	-0.0140671	-0.0286658	-0.0846154	-0.0952381	-0.2	-0.2	0.0069025	0.507136	0.385578	-0.0247719
0.178496	0.245879	0.186223	0.228132	0.202564	-0.0666667	-0.0666667	0.0444444	-0.0963601	0.0122179	0.0652386	-0.10425
-0.193893	0.0221382	-0.0456194	-0.049565	-0.102564	-0.333333	-0.321499	-0.333333	0.0721164	0.143029	0.109209	-0.0267962
-0.0313397	-0.0012152	-0.10275	-0.0266885	-0.2	-0.171429	-0.2	-0.2	-0.148294	0.076367	0.00802314	-0.00826686
0.0225413	0.00765225	0.0954529	-0.0917441	-0.0666667	0.409524	-0.0666667	-0.0666667	-0.00330866	0.134237	0.00601797	-0.086543
-0.0132101	-0.0134456	-0.00145775	-0.00991067	-0.161538	-0.190476	-0.2	-0.2	-0.415791	-0.169155	-0.356713	-0.405277
0.0738966	0.119349	0.0284272	0.102563	0.269231	0	0	0.0185185	-0.0458916	0.222332	0.411841	-0.0403021
0.172253	0.124318	0.0867358	0.190238	-0.133333	-0.133333	-0.133333	-0.133333	-0.0408716	0.414746	0.0953212	0.0651183
0.155059	0.154549	0.113705	0.150901	0.0384615	0	0.0177515	0	-0.139568	0.0707085	-0.20146	-0.179307
-0.282914	-0.261139	-0.110554	-0.0437128	-0.0282051	-0.0380952	-0.0666667	-0.0666667	-0.031131	0.215374	0.0257408	-0.0535281
0.365323	0.389554	0.390138	0.301833	-0.161538	-0.2	-0.2	-0.181481	-0.105064	0.199309	0.058125	0.0493495
0.0687189	0.0429048	0.0664363	0.0265313	0.115385	0	0.035503	0	0.0225207	0.097734	-0.067383	-0.104664
0.171457	0.01919	0.149371	0.182776	0.202564	-0.0571429	-0.0666667	-0.0666667	-0.0312708	0.147448	0.0689955	-0.0389295
0.249631	0.0256489	0.242529	0.243035	0.0384615	0	0	0	-0.348402	-0.300797	-0.195234	-0.35393
0.068933	0.142519	0.14806	0.159491	0.125641	-0.0666667	-0.0607495	-0.0666667	0.00175072	0.696772	-0.00751762	-0.00402411
-0.0011823	0.00765585	0.0463664	0.0596907	-0.266667	-0.257143	-0.266667	-0.155556	-0.0989908	-0.0462422	0.0257299	-0.0947452
0.10369	-0.874097	0.11201	0.114226	-0.0282051	-0.0666667	-0.0666667	-0.0666667	-0.182994	-0.0498428	-0.132147	-0.0820836
0.075949	0.103504	0.0454557	0.0712658	0	0	0	0.037037	-0.0768364	0.317406	0.332587	-0.0802908
-0.0264695	0.0440592	-0.0442397	0.0173398	-0.0948718	-0.114286	-0.109665	-0.133333	-0.0549745	0.0292905	0.174141	-0.10421
-0.0180926	-0.0525495	-0.0575498	-0.0101106	-0.0846154	-0.190476	-0.2	-0.181481	-0.172462	0.0273116	-0.116744	-0.153344
-0.0857088	-0.00155429	-0.0418386	-0.048314	0.0487179	-0.0666667	-0.0666667	-0.0481481	-0.11338	0.0797684	0.105693	-0.0947546
0.149092	-0.0500611	0.162708	0.00113451	0.279487	-0.0666667	-0.00749507	-0.0666667	0.124932	0.249594	0.234823	0.00524158
0.00508114	-0.171406	-0.11608	0.0363431	-0.2	-0.2	-0.2	-0.181481	-0.0881715	0.289472	0.198007	-0.0996461
0.0810482	-0.0934371	-0.0103064	0.111207	-0.0666667	-0.0666667	-0.0666667	0.155556	-0.157355	0.0739975	0.0958754	-0.0869322
0.0266486	0.0481043	0.0890926	-0.0576811	0.0102564	-0.0666667	-0.0607495	-0.0666667	0.0288293	0.168307	0.00451167	-0.0712705
-0.0492464	0.0388164	0.00282208	0.0271254	-0.0666667	-0.0666667	-0.0666667	-0.0666667	-0.160676	0.0025878	0.00490511	-0.14622
0.0291065	-0.00978915	0.00197031	0.0206297	0.0487179	-0.0666667	-0.0370809	-0.0481481	-0.0708898	0.235599	-0.0949197	-0.0196266
-0.0104944	-0.14352	-0.0577387	-0.0325303	0.0102564	-0.0666667	-0.0548323	-0.0666667	-0.29927	0.0163713	-0.180689	-0.316194
-0.024675	0.0516613	-0.421761	0.0593111	-0.294872	-0.314286	-0.327416	-0.333333	0.0855915	0.263654	0.108898	0.0334236
0.138671	-0.0272751	0.114995	0.144993	-0.0282051	-0.0571429	-0.0548323	-0.0111111	-0.0287604	0.0754247	-0.0213181	-0.0798096
0.0388689	0.0150016	-0.0466123	0.071889	-0.0282051	-0.0571429	-0.0666667	-0.0666667	-0.260948	-0.180667	-0.151775	-0.285011
0.03587	0.037475	0.0390946	0.00934962	0.0102564	-0.0571429	-0.0666667	-0.0666667	-0.111359	0.00571287	0.0987695	0.0133206
0.0794591	0.0846756	0.0853241	0.0696874	0.0769231	0	0.195266	0	-0.0477875	0.430026	0.137294	0.109249
-0.0516109	0.0260865	0.0241559	0.0290431	0.0102564	0.209524	-0.0666667	-0.0666667	0.102784	0.523155	0.246579	0.0226353
0.194825	0.164573	0.190741	0.200955	0.0384615	0	0.00591716	0	0.0170751	0.129676	0.107594	-0.0924352
0.0387068	-0.314319	0.0553071	0.0618979	-0.0666667	-0.0666667	-0.0607495	-0.0666667	0.00118442	0.151913	-0.0137178	-0.0801807
-0.0609164	-0.0484473	-0.0134262	-0.000611414	-0.161538	-0.2	-0.2	-0.181481	-0.124372	-0.0246693	-0.0505544	-0.0702535
-0.011118	-0.0181826	-0.00724113	0.0189403	-0.0282051	-0.0666667	-0.0666667	-0.0481481	-0.0529658	-0.0587375	0.0989955	-0.112694
-0.0197853	-0.456666	-0.0773991	-0.0861827	-0.0282051	-0.0380952	-0.0607495	-0.0111111	-0.150565	0.167405	-0.0419146	-0.0935969
-0.113454	-0.0911501	-0.0793864	-0.00521465	-0.0282051	-0.0666667	-0.0311637	-0.0296296	-0.10362	0.132626	0.0441478	-0.015346
0.119202	0.00423585	0.107938	0.0715738	-0.133333	-0.133333	-0.133333	-0.0037037	-0.365575	0.17237	-0.288658	-0.255979
0.143273	0.126889	0.135353	0.089682	-0.0282051	-0.0285714	-0.0666667	-0.0666667	-0.115768	-0.0188973	0.0871324	-0.066524
0.0535184	0.0865961	-0.21413	0.0963536	-0.361538	-0.4	-0.31716	-0.381481	0.0514725	0.169083	0.0641558	-0.0597625
0.175655	0.238195	0.103008	0.250834	0.0384615	0.00952381	0.0295858	0	-0.0197677	0.149374	0.0541481	0.00887716
0.114263	0.0558453	0.0451617	0.121372	-0.0666667	0.047619	-0.0666667	-0.0666667	0.0689759	0.0663828	-0.0041416	-0.0866186
0.0534095	0.158818	0.24229	0.246013	-0.2	-0.133333	-0.2	-0.2	-0.150668	-0.0395781	-0.0940046	-0.179334
0.106509	0.103154	0.100437	-0.0229561	0.0384615	0.00952381	0	0	0.044025	0.271207	-0.0131576	0.0184437
0.0368743	0.0124039	0.0305997	0.0404673	0.0487179	0.2	-0.0666667	-0.0666667	0.131944	0.335082	0.192084	-0.0291446
0.0572338	0.124362	0.123631	0.134024	-0.161538	-0.190476	-0.2	-0.2	0.0582747	0.118911	-0.074237	-0.0537013
0.467074	0.464533	0.372416	0.452458	0.307692	0.0190476	0.00591716	0	-0.526011	-0.378231	-0.286644	-0.395241
-0.0422629	-0.147892	-0.0130651	0.018719	-0.161538	-0.190476	-0.182249	-0.2	-0.103665	0.0827694	-0.107396	-0.0864188
0.135649	0.169101	0.0952682	0.175786	-0.0282051	-0.0666667	0.483629	-0.0666667	0.0387694	0.114306	0.0721791	-0.029977
0.190425	0.16365	0.179982	0.17004	-0.0179487	-0.133333	-0.127416	-0.133333	0.0428856	0.285053	0.0401051	0.0452483
0.0291079	0.0436485	0.0070431	0.0717281	0.135897	-0.0666667	-0.127416	-0.133333	-0.137693	0.199689	0.0330848	-0.187975
-0.0617973	0.00784077	-0.0303122	0.00894474	-0.0282051	-0.0666667	-0.0607495	-0.0666667	-0.101236	0.00235228	0.110273	-0.0975485
-0.00515087	0.000707192	0.000916905	-0.068185	-0.0666667	-0.0190476	-0.0607495	-0.0666667	-0.101188	0.0470828	-0.015329	-0.0601402
0.0421725	-0.0174848	0.16519	0.133251	0.115385	0.00952381	0.00591716	0	0.0387823	0.201105	0.305162	0.0210315
0.0537702	0.0582997	0.0579627	-0.060791	0.0102564	-0.0380952	-0.0666667	-0.0666667	-0.0763408	-0.0308403	0.0273323	-0.186602
0.110571	0.123692	0.103309	0.150306	0.0487179	-0.0666667	-0.0666667	-0.0666667	0.0385172	0.0733974	0.315787	-0.0684127
-0.0304372	-0.00714265	-0.0640824	0.0190597	-0.266667	-0.266667	-0.26075	-0.174074	-0.20001	-0.0783859	-0.129222	-0.0872822
0.0523683	-0.181791	0.0297059	0.0370066	-0.2	-0.0571429	-0.2	-0.2	-0.442571	-0.109005	0.0208586	-0.402049
0.286452	-0.164308	0.12888	0.0900562	0.0487179	-0.0666667	-0.0548323	-0.0666667	-0.174915	-0.0105833	0.0274742	-0.19787
0.0524799	-0.241427	0.008773	0.0446469	0.0384615	0	0.0118343	0	-0.173566	-0.0941909	0.0499547	-0.200454
0.0102589	0.0173997	-0.00117294	-0.0169672	-0.161538	-0.2	-0.194083	-0.181481	0.0970937	0.190143	0.0109275	0.000282266
0.00390765	0.0244089	0.0164267	0.0216912	-0.161538	-0.190476	-0.194083	-0.181481	-0.108417	0.231339	-0.183404	-0.234761
-0.933615	-0.0035725	-0.0372085	-0.0827897	-0.2	-0.104762	-0.2	-0.162963	-0.132948	-0.00959899	-0.19845	-0.224154
-0.0080895	-0.0699957	-0.0243244	0.0141139	0.146154	-0.180952	-0.194083	-0.2	-0.120384	0.0921808	-0.0851008	-0.15707
-0.091456	-0.0119956	-0.0393164	0.00880371	0.115385	0	0.00591716	0.037037	-0.0462955	0.292613	-0.089265	-0.0643273
0.21434	0.224739	0.150586	0.215328	-0.0282051	-0.0666667	-0.0607495	-0.0481481	-0.0554587	0.16728	0.0282676	-0.0356071
-0.0754497	-0.0230715	0.015647	-0.0216869	-0.266667	-0.266667	-0.266667	-0.248148	0.0464625	0.442104	0.0894136	-0.0870455
-0.10774	-0.0880129	0.0279548	0.0259511	-0.161538	-0.2	-0.194083	-0.2	-0.00765613	0.102103	0.119185	-0.0355291
-0.0417692	0.0155996	0.0137693	0.0389305	0.0384615	0.0190476	0	0	-0.190687	0.0134998	0.154928	-0.126834
0.056854	0.124546	0.199348	0.204286	0.115385	0	0	0	-0.248326	-0.130271	-0.209924	-0.169914
-0.0132316	-0.0207246	-0.0777636	-0.116515	-0.0282051	-0.0571429	-0.0607495	-0.0666667	0.118768	0.45817	0.391643	0.00117975
0.226546	0.0149685	0.261411	0.210511	0.0102564	0.161905	-0.0607495	-0.0666667	-0.314526	-0.331968	-0.344141	-0.306884
-0.0770762	0.0124205	0.00718075	0.0266762	-0.0282051	-0.0666667	-0.0666667	0.062963	-0.0553079	0.145248	0.0472897	-0.0171439
0.0330758	-0.225035	0.0568139	0.019985	0.115385	0.0190476	0.0118343	0.0185185	-0.0580597	0.468251	0.173506	-0.0558311
-0.0978415	0.0159802	-0.0112195	-0.0218523	-0.0282051	-0.0666667	-0.0666667	-0.0666667	-0.0973587	0.200494	0.129842	-0.0782
0.0180905	0.00801857	-0.00601586	0.00549142	-0.161538	-0.190476	-0.188166	-0.181481	-0.0206481	0.226507	0.101627	0.0673269
-0.192634	-0.0251632	-0.0109121	0.00972051	0.125641	-0.0571429	-0.0666667	-0.0666667	0.0323843	0.449321	0.0641235	0.135389
0.0837995	0.0803004	0.0951573	0.0980048	-0.025641	-0.314286	-0.333333	-0.333333	0.0102832	0.328861	0.274743	0.0176865
0.012699	-0.0101993	0.00575905	0.0312414	-0.161538	-0.2	-0.194083	-0.0703704	-0.133947	0.102296	-0.187675	-0.152592
-0.0812129	-0.432792	0.00351341	0.00188576	-0.0282051	-0.0666667	-0.0666667	-0.0666667	-0.266481	0.0684947	-0.134096	-0.239844
-0.00150364	-0.00799554	-0.0502377	-0.0214028	-0.0666667	-0.047619	-0.0666667	-0.0666667	0.0352815	0.103334	0.157472	-0.0537322
0.0857094	0.139321	0.17435	0.191388	-0.161538	-0.190476	-0.2	-0.2	0.0197822	0.2296	0.175506	0.00510124
-0.0177201	-0.565646	-0.00545001	-0.0568408	-0.0666667	-0.0666667	-0.0607495	-0.0666667	0.0686326	0.19012	-0.0027664	-0.100708
-0.0568192	-0.00179636	0.0195279	-0.0203962	-0.0666667	-0.0666667	-0.0607495	-0.0666667	0.00482038	0.179528	0.228104	-0.0389809
-0.0595846	0.00179288	0.0192077	-0.00843603	-0.0282051	-0.0380952	-0.0607495	-0.0481481	0.062674	0.25204	0.17694	0.0404412
0.098953	0.0296116	0.0334022	0.0627853	0.0487179	0.0571429	-0.0607495	0.137037	0.016845	-0.023424	-0.0400956	-0.16664
0.00444939	-0.112308	0.123251	0.186238	-0.161538	-0.2	-0.176331	-0.2	0.0785237	0.105694	0.0552222	-0.0555086
-0.047771	-0.0104143	-0.111871	-0.0645835	0.0487179	-0.047619	-0.0666667	-0.0666667	-0.163922	0.231184	-0.131177	-0.159425
0.105333	0.107976	0.108274	0.108895	-0.0461538	-0.2	-0.194083	-0.2	-0.0243882	-0.0767378	0.323192	0.0240635
0.0494443	-0.000254675	-0.0324473	0.016241	-0.0282051	-0.0380952	-0.0666667	-0.0666667	-0.173082	0.162833	-0.121224	-0.14155
0.00392228	0.00244507	-0.00958552	0.01333	0.115385	0.0285714	0.00591716	0	-0.060422	0.199198	0.0275283	-0.0803603
-0.0485825	0.0425961	0.0197694	0.0421979	0	0	0	0	-0.12167	0.158	-0.0893249	-0.116246
0.00990181	-0.0759781	0.0518685	-0.0899624	-0.133333	-0.133333	-0.133333	-0.133333	0.0357646	0.377632	0.0240311	0.144774
0.121222	0.235059	0.177047	0.238359	-0.0282051	-0.047619	-0.0666667	-0.0481481	-0.166449	-0.0668371	-0.0959663	-0.150418
-0.165433	-0.0221102	-0.0154653	0.0367063	-0.0666667	-0.0380952	-0.0548323	-0.0666667	-0.0492956	0.229105	0.0811891	-0.066023
0.0446256	0.129045	0.0118623	0.14979	0.115385	0	0.0946746	0.037037	-0.022808	0.0887326	0.0786357	-0.0806916
0.0290438	0.0336677	-0.0460129	-0.530411	-0.161538	-0.180952	-0.2	-0.2	0.0331065	0.257226	0.205712	0.0905552
-0.0780823	0.105561	0.13063	0.135416	-0.0282051	0.0285714	-0.0666667	-0.0481481	-0.271362	-0.196499	-0.0625432	-0.355586
0.0753042	0.0977944	-0.00124828	-0.00413257	0.0384615	0.0190476	0	0.0185185	0.040685	0.0670963	0.126088	-0.0216894
-0.024338	-0.00193796	-0.0708378	-0.0045067	-0.2	-0.190476	-0.140828	-0.181481	-0.230867	-0.0468432	-0.0713542	-0.153361
-0.0384525	-0.0303331	-0.0460736	-0.0764395	0.202564	-0.00952381	-0.0607495	0.137037	-0.061857	0.248185	0.0563928	-0.0904193
0.193179	0.182763	-0.365935	0.174353	-0.0282051	-0.0380952	-0.0666667	-0.0481481	-0.148421	0.220262	0.186269	-0.152379
0.179262	0.18065	0.110055	0.179335	0	0	0	0	0.0838613	0.0410229	-0.0275482	-0.0798106
0.0199182	0.00400143	-0.0519729	0.0226626	0.125641	-0.0666667	-0.0666667	0.00740741	-0.0334766	0.301862	-0.0134477	-0.00830267
0.0151612	0.0413101	0.024693	-0.141389	-0.294872	-0.333333	-0.327416	-0.333333	-0.000206781	0.0769836	0.253141	0.0666399
-0.0942154	0.153673	0.0977186	0.121839	-0.0282051	-0.0666667	-0.0666667	-0.0666667	-0.0427652	0.173089	0.0562486	-0.114188
0.0299915	-0.149509	0.0340023	0.0522722	-0.0282051	-0.0666667	-0.0666667	-0.0666667	-0.070493	0.15814	0.0575591	-0.0165589
0.205196	0.213659	0.130765	0.241527	0.0384615	0	0.00591716	0	-0.21558	0.128398	0.0891374	-0.116732
0.139175	0.184438	0.122361	0.0880748	0.423077	0.0952381	0	0.0185185	0.0148186	0.23785	-0.00987354	0.0457874
0.376291	0.257861	0.402375	0.307895	-0.0666667	-0.0666667	-0.0666667	-0.0666667	-0.0446537	0.05342	0.0603347	-0.0321849
0.0609387	-0.193448	-0.0485484	-0.0836092	0.164103	-0.0666667	-0.0666667	-0.0666667	-0.0573398	0.0360006	0.0290702	0.0155454
-0.0052953	-0.0019202	-0.116213	0.000361996	-0.494872	-0.533333	-0.533333	-0.514815	-0.0519681	0.335693	0.0941198	-0.0249632
0.0347118	-0.0373099	-0.151264	0.0326028	-0.0282051	-0.0666667	-0.0666667	-0.0481481	-0.0616443	0.0146142	-0.265058	-0.198496
-0.0614808	-0.13031	-0.333566	-0.0613029	-0.123077	-0.190476	-0.2	-0.2	-0.0596633	0.110246	0.195719	0.0253493
0.0128647	-0.096092	0.00708714	0.00160447	-0.0179487	-0.133333	-0.127416	-0.114815	-0.155788	0.169817	-0.0826335	-0.12835
0.200611	-0.0844178	0.130357	0.183625	0.269231	0	0.136095	0.0185185	-0.0672828	0.242307	0.221349	-0.0382627
-0.0115352	-0.334174	-0.0880909	0.0227969	0.0487179	-0.0666667	-0.0666667	-0.0296296	-0.16905	0.255315	-0.0196383	-0.144519
0.0494464	0.0830587	-0.0368693	-0.00789651	0.0384615	0	0	0.0185185	-0.19211	0.368704	0.0340206	-0.22869
0.015784	-0.028698	0.00769653	0.0853211	0.0769231	0	0	0	-0.152642	-0.144847	-0.225566	-0.198225
0.0511016	-0.0286834	0.0356429	0.066	-0.0282051	-0.0666667	-0.0666667	-0.0481481	0.0654484	0.165457	0.0226382	-0.0525372
-0.0239659	-0.00833265	-0.0220349	-0.240425	-0.133333	-0.12381	-0.133333	-0.133333	-0.0363855	-0.0596882	0.100303	-0.122848
-0.0245392	0.0265661	-0.0984796	-0.0035369	-0.0282051	-0.0666667	-0.0607495	-0.0481481	0.00768433	0.188687	0.10754	-0.0251787
0.169322	0.133755	0.112993	0.141684	-0.0948718	-0.0666667	-0.133333	-0.133333	-0.230717	-0.0667623	-0.0932291	-0.0780597
-0.177277	-0.0178383	-0.0640665	-0.0157381	-0.0282051	0.0761905	-0.0666667	-0.0481481	0.0168187	0.309372	0.0713523	0.0472825
0.0105346	-0.0929553	-0.0339713	0.0063352	0.0384615	0.0666667	0	0.0740741	-0.0193616	0.198432	0.0743115	-0.00564429
0.329062	0.348428	0.257311	0.38458	0.0769231	0	0	0.0555556	-0.0465137	0.35251	0.159136	0.0411789
-0.025824	-0.0110733	0.0302015	0.0239321	0.0487179	-0.0571429	-0.0666667	-0.0481481	0.0523277	0.253487	0.607014	0.0291589
0.0380975	0.0139615	-0.0515377	0.0602842	-0.161538	-0.161905	-0.194083	-0.181481	-0.0234586	0.314835	0.073047	0.0313268
0.0381447	0.0631243	0.0971069	0.0941822	0.0487179	-0.0666667	-0.0666667	-0.0666667	-0.134577	0.312742	0.240706	-0.0967576
-0.0653068	-0.0117815	-0.0168061	-0.119427	-0.133333	-0.133333	-0.0919132	-0.133333	-0.0594966	0.178921	0.0312839	0.0577733
-0.0121439	-0.155658	0.0158521	-0.145966	-0.141026	-0.333333	-0.333333	-0.166667	-0.09179	-0.0823637	0.0291609	-0.061647
0.0439539	-0.0781932	0.0488524	0.04291	-0.0282051	-0.0666667	-0.0607495	-0.0481481	0.060781	0.237955	0.241274	0.0662212
0.291061	0.277517	0.319703	0.286976	-0.0666667	-0.0190476	-0.0666667	-0.0666667	0.00043277	0.27083	0.0140819	-0.0528719
0.0977557	0.159231	0.157497	0.128186	0.0384615	0	0.0177515	0.0185185	-0.0762487	0.124832	-0.200468	-0.243214
0.0307343	-0.0533553	0.0287565	0.030631	0.192308	0.047619	0	0.0740741	-0.0548118	0.0355647	0.186789	-0.0756024
0.354337	0.349126	0.295659	0.301264	0	0.0190476	0.118343	0.037037	-0.12704	0.354971	-0.107209	-0.0996684
0.0335605	-0.056417	-0.201601	0.0780112	0.115385	0.00952381	0	0	0.164076	0.310463	0.100186	0.0754585
-0.0633629	-0.0112645	-0.267295	-0.0126388	-0.0948718	-0.12381	-0.0800789	-0.133333	-0.0768798	0.194295	0.246711	-0.0576762
-0.0199537	0.0373001	-0.180648	-0.00534346	0.0384615	0.0666667	0	0	-0.0448629	0.0251242	-0.0315128	-0.0508011
0.0331804	0.0347936	0.0180487	0.0224171	0.0487179	-0.0666667	-0.0666667	-0.0666667	-0.0243444	0.267482	0.221109	0.050724
-0.0393651	-0.0648266	-0.07372	-0.00715841	-0.228205	-0.228571	-0.266667	-0.266667	0.00644897	0.171782	0.113723	-0.0579559
-0.0418629	-0.0291062	-0.299654	-0.00206094	0.0487179	0.0571429	-0.0666667	0.1	-0.160126	-0.0458435	-0.138377	-0.128324
0.0819183	0.0835325	0.169236	0.160284	-0.2	-0.2	-0.170414	-0.2	0.100621	0.405691	0.24259	0.0386227
0.150035	0.19857	-0.123108	0.207522	-0.133333	-0.133333	-0.133333	-0.133333	-0.0867039	0.317579	0.0446815	-0.134742
0.159363	0.0782826	0.0590634	0.0833057	0.0384615	0.257143	0.00591716	0.0555556	-0.146633	0.13283	-0.0680631	-0.106694
0.0951606	0.13203	-0.00968165	0.144694	-0.0666667	-0.0285714	-0.0666667	0.00740741	0.0574782	0.51056	0.174211	0.0423268
-0.0538221	0.00102307	-0.0218564	-0.0278867	-0.0666667	0.209524	-0.0607495	-0.0111111	-0.203029	0.182373	-0.0973693	-0.16896
0.0790316	0.118128	0.12507	0.16949	-0.161538	-0.133333	-0.2	-0.2	0.00291439	0.424482	0.0818484	0.0349817
-0.00282263	-0.0448312	0.0201457	-0.0556192	0.0487179	-0.0666667	-0.0548323	-0.0666667	-0.247666	0.0742201	-0.0336804	-0.105973
0.129011	-0.128942	0.0828213	0.0057642	0	0	0	0	-0.0189013	0.303393	-0.0540402	-0.00619107
0.0257128	0.00652884	-0.0935678	0.0326366	-0.351282	-0.409524	-0.466667	-0.244444	0.0610452	0.217152	0.0602949	0.0934577
0.0593959	0.050527	0.00401629	-0.00107561	-0.0282051	-0.0666667	0.0280079	-0.0666667	0.0742687	0.0466752	0.22582	0.0590456
0.160509	0.176943	0.106294	0.188279	0	0	0	0	-0.0682231	0.046199	-0.0185919	-0.120757
-0.0420022	-0.422522	-0.030826	-0.0294401	0.115385	0.0190476	0.0414201	0	0.0538542	0.199191	0.0431576	-0.0224051
-0.0759885	-0.0588618	-0.0836001	-0.00718527	0.0487179	-0.0666667	-0.0666667	-0.0666667	0.121601	0.268122	0.0540857	-0.0197504
-0.0729192	0.00812667	-0.197978	-0.0356391	0.0871795	-0.0666667	-0.0666667	-0.0481481	-0.0720297	0.359313	0.40581	0.0926471
0.186552	0.101358	0.153692	0.191943	0.0384615	0.142857	0	0	-0.00473842	0.204196	0.0258384	0.010534
0.0239104	-0.00799573	-0.286762	-0.0236565	-0.161538	-0.2	-0.2	-0.181481	-0.291022	-0.227843	-0.00604849	-0.0981567
0.204986	0.11954	0.164997	0.139419	0	0	0	0	0.125199	0.131578	0.191716	0.00321669
0.024787	0.0221286	-0.271036	-0.0404935	0.0487179	-0.0666667	-0.0666667	-0.0666667	-0.051852	0.19659	0.0977945	0.0596607
-0.0140899	0.00222058	-0.182021	-0.147436	0.0487179	0	-0.0666667	0.00740741	-0.0659172	0.0690713	0.250611	-0.0743835
0.0765391	0.0759206	-0.137053	0.0700877	-0.0846154	-0.2	-0.2	-0.2	0.0234314	0.0693512	0.0381463	0.0558117
0.0136071	-0.0449117	-0.155255	0.0472076	0.115385	0.0666667	0.00591716	0	0.0862773	0.19019	0.154718	-0.0127548
0.0820401	0.0868301	0.0824168	0.0719965	-0.0846154	-0.2	-0.2	-0.181481	-0.136915	0.115756	-0.131544	0.0400715
-0.156061	-0.301454	-0.00574541	-0.011365	-0.0282051	-0.047619	-0.0666667	-0.0666667	-0.0771519	0.185736	0.135783	-0.0856452
0.0204858	0.0274811	0.0416178	0.051528	-0.333333	-0.333333	-0.333333	-0.314815	-0.102138	0.0731019	-0.0164818	-0.158328
0.205837	0.206565	-0.0298902	0.130407	-0.161538	-0.190476	-0.176331	-0.2	-0.171017	0.16812	-0.149367	-0.150193
0.0122918	-0.0292563	-0.0853062	-0.00403303	-0.0282051	0.161905	-0.0666667	-0.0666667	-0.157314	0.0934384	-0.1329	-0.161382
0.123377	0.051153	0.10451	0.155195	-0.0282051	-0.0571429	-0.0607495	-0.0666667	0.107718	0.0890147	0.0582792	-0.0889337
-0.0148868	-0.464639	0.0101974	-0.054913	0.164103	-0.0571429	-0.0666667	-0.0296296	0.00304687	0.185377	0.0302137	0.00822473
0.0476618	0.0256981	0.0220046	0.0455053	-0.0282051	0.0666667	-0.0666667	-0.0666667	-0.100304	0.305261	-0.116929	-0.0996613
-0.0010848	-0.0122896	-0.021365	-0.0763179	-0.074359	-0.266667	-0.219329	-0.211111	-0.108943	0.165833	0.0780774	0.0840642
-0.0138642	-0.0258221	-0.151877	0.0129132	0.0487179	-0.0666667	-0.0548323	-0.0296296	0.132735	0.161732	0.0950099	0.0290977
0.0253579	-0.217386	0.0257872	0.0081785	-0.0666667	-0.047619	-0.0489152	-0.0666667	-0.0253556	0.177818	0.149159	-0.0814792
-0.0170286	-0.0470389	0.0113677	-0.0610251	-0.0282051	0.00952381	-0.0666667	-0.0481481	-0.022021	0.21604	0.0109326	-0.0688135
0.0431482	0.0642154	0.0541791	0.0320851	-0.0948718	-0.114286	-0.127416	-0.133333	0.0439333	0.150049	-0.0672759	-0.100405
0.0578626	0.0628052	-0.0734707	0.058546	-0.0282051	-0.0571429	0.0635108	-0.0666667	0.0052145	0.157465	0.159922	0.0403292
-0.00972639	0.0363778	0.0281733	0.0638751	0.269231	0.114286	0.0236686	0	-0.00180124	0.292034	0.0685077	-0.0627675
-0.0104041	-0.0714677	-0.128639	-0.0272011	-0.0666667	-0.0666667	-0.0666667	-0.0666667	-0.277003	-0.192603	-0.191814	-0.325518
-0.516454	0.0279519	0.0353325	-0.0003659	-0.161538	-0.133333	-0.194083	-0.162963	-0.0308001	0.0851244	-0.00525591	-0.0751675
-0.002939	-0.078231	-0.0178432	-0.0213596	-0.294872	-0.333333	-0.327416	-0.314815	-0.0069573	0.125932	0.0339367	-0.0271269
-0.0431229	0.0423199	0.044381	0.0461221	-0.161538	-0.2	-0.164497	-0.181481	-0.0811739	0.133613	0.117902	-0.0790248
0.06945	-0.020124	0.0785413	0.0276947	-0.466667	-0.466667	-0.466667	-0.448148	-0.0210427	0.522058	0.209817	-0.0171736
0.0617829	-0.0498702	-0.0866797	-0.367959	0.0102564	-0.0666667	0.00433925	-0.0666667	-0.0797569	0.183021	0.0649154	-0.0553474
-0.0232746	-0.0979193	-0.0798857	-0.0175201	-0.541026	-0.638095	-0.721499	-0.714815	-0.289881	-0.0343979	-0.231688	-0.261348
0.284128	0.317587	0.286864	0.305114	-0.0282051	-0.0666667	-0.0607495	-0.0666667	-0.0811362	0.143716	0.138332	-0.0982828
-0.0423697	-0.100506	-0.0275381	-0.0855454	0.0871795	-0.0571429	-0.0489152	-0.0666667	0.017005	0.0175823	-0.0420879	-0.0679938
0.00147892	0.00414064	0.00866432	0.0156172	-0.0282051	-0.0666667	-0.0489152	-0.0666667	-0.0474069	0.177673	0.0412287	-0.0580197
0.226004	0.227984	-0.144372	0.21038	-0.228205	-0.257143	-0.266667	-0.266667	-0.0846957	0.0987027	0.108137	0.00604268
0.0415629	0.0372426	0.0429526	-0.0458155	-0.428205	-0.466667	-0.466667	-0.466667	-0.0220497	0.375077	0.212672	-0.0318093
0.0500919	-0.0563384	0.00702754	0.0380017	0.0384615	0	0	0	0.105437	0.173418	0.253043	0.0877139
0.0255411	-0.78534	0.0161936	0.0214133	-0.0282051	-0.0571429	-0.0666667	-0.0666667	-0.0596066	0.495744	0.0557973	0.130727
0.0388513	-0.0272013	0.0568062	-0.0124512	-0.0282051	-0.047619	-0.042998	0.00740741	-0.0461676	0.227611	0.0593847	0.0138486
0.0626818	-0.00478943	0.0442893	0.0744716	-0.2	-0.2	-0.194083	-0.107407	-0.0521308	0.110899	0.212406	0.131231
-0.0062632	-0.00120599	0.00410181	-0.0375473	0.0384615	0	0	0	-0.106693	0.282085	0.113386	-0.000691101
-0.0251952	-0.0591657	-0.0973218	0.0298852	-0.0282051	-0.0666667	-0.0666667	-0.0666667	-0.0194826	0.513349	0.216419	-0.029974
-0.0415838	-0.0118607	-0.00301366	0.00979554	0.0384615	0.133333	0.0118343	0	-0.0435329	-0.0482131	0.000388489	-0.0336262
0.0098265	0.00346309	-0.0746939	-0.00964056	-0.00769231	-0.2	-0.194083	-0.2	-0.116448	0.160349	-0.0560294	-0.165313
0.0428119	0.0588041	0.10252	0.132935	-0.161538	-0.2	-0.194083	-0.2	-0.107713	0.0861263	0.128013	-0.0340849
0.0841263	-0.222576	0.0644971	0.014977	0.0102564	-0.0666667	-0.0666667	-0.0666667	0.0397829	0.135533	0.144203	-0.00459997
-0.0237401	-0.111078	0.00291571	0.0698391	-0.0282051	-0.0666667	-0.0666667	-0.0666667	-0.0925096	0.142272	0.159815	-0.00504089
0.0121761	-0.00991557	-0.101905	-0.00965579	0.0384615	0.0285714	0	0.037037	0.0521249	0.254601	0.205214	-0.096286
-0.00336925	0.0420025	0.00903028	-0.0721247	-0.0666667	-0.0666667	-0.0666667	-0.0666667	-0.124474	-0.0455356	0.241049	-0.177369
-0.0168463	-0.0239377	-0.0256753	-0.0364395	0.866667	0.238095	-0.133333	-0.133333	-0.0102351	0.197741	0.290232	0.330144
0.0761614	0.0797249	0.137259	0.12629	-0.0666667	-0.0666667	-0.0666667	-0.0666667	-0.0632681	-0.108818	0.332813	-0.0621631
0.271723	0.277579	0.27627	0.279525	-0.2	-0.2	-0.2	-0.2	-0.0371025	-0.0560941	0.10277	-0.0338693
0.0945262	0.0996745	-0.173278	0.0644251	0.0384615	0	0.0650888	0	-0.137572	0.177738	0.00372052	-0.0412576
0.0941035	0.141282	0.1481	0.0787064	0.0487179	0.152381	-0.0666667	-0.0481481	-0.0364518	0.2395	0.117802	0.0368505
-0.0483311	-0.417083	-0.0337929	-0.0141653	-0.217949	-0.114286	-0.333333	-0.296296	0.205497	0.545124	0.0958886	-0.0257775
0.00668975	0.0176141	0.0419854	-0.00630819	0.192308	0.00952381	0	0	0.145604	0.160511	0.206136	-0.0617953
-0.0193395	-0.11517	-0.157572	-0.00146277	0	0	0.0295858	0	0.0330969	0.0942089	0.179853	-0.0523616
0.115121	0.0376404	0.0879612	0.119167	-0.2	-0.2	-0.2	-0.2	-0.108611	0.0218617	0.142726	-0.16892
0.0819441	0.197531	0.203169	0.160105	-0.0282051	0	-0.0666667	-0.0666667	-0.221102	0.00520747	-0.197423	-0.223881
-0.00252784	0.0110537	0.0106615	-0.0911878	0.538462	0.00952381	0	0	-0.148143	0.185166	-0.012328	-0.0757912
0.229744	0.216759	0.190437	0.291939	0.0384615	0.380952	0	1	-0.129659	0.157028	-0.166663	0.282993
0.246836	0.01228	0.213435	0.127913	-0.0179487	-0.133333	-0.115582	-0.133333	0.05898	-0.000490153	0.00184387	-0.0678956
0.0511355	0.0411411	0.0528941	-0.0202366	0.115385	0.180952	0	0.407407	0.309331	0.191191	0.168367	-0.0958141
0.0774075	0.0902567	-0.0351366	0.0830126	-0.428205	-0.361905	-0.46075	-0.466667	-0.0818345	0.0715197	0.321736	-0.0773209
0.0421216	0.132182	-0.0046626	0.135997	0	0	0.0118343	0	-0.0630897	0.0764938	0.145158	-0.0124662
0.0187734	0.0452062	0.0338245	0.0268986	-0.0282051	-0.0666667	-0.0666667	-0.0666667	-0.101197	-0.0474953	0.188876	-0.231485
0.012736	-0.0213101	-0.0991496	0.0294387	0.0102564	-0.0571429	-0.0370809	-0.0666667	-0.152415	0.270964	-0.141706	-0.120923
-0.151513	0.00291444	0.051186	0.0498225	0.0487179	-0.0666667	-0.0607495	-0.0296296	0.0549096	0.0886948	0.1104	-0.0444363
0.442026	0.388097	0.316792	0.317976	-0.0282051	0.0571429	-0.0370809	-0.0666667	-0.0359878	0.274114	0.11647	-0.0840841
0.0263651	-0.000616864	-0.138953	-0.10186	0.0384615	0	0.00591716	0	-0.18741	0.0521704	0.398597	-0.185226
-0.181142	-0.238239	0.00841937	0.01231	-0.0666667	-0.0666667	-0.0666667	-0.0296296	0.316626	0.592588	0.35857	0.12141
-0.193626	0.01215	0.0265987	-0.00379447	-0.0282051	0.2	-0.0666667	-0.0666667	-0.0592138	0.0765937	0.111346	-0.170963
0.0402744	-0.606065	0.000708426	0.0175883	-0.161538	-0.2	-0.2	-0.2	-0.000449419	0.16211	0.0694996	-0.0203085
-0.0688098	-0.512915	0.0379589	0.0291002	0.115385	0.00952381	0.00591716	0	-0.021253	0.47309	0.0662011	-0.0102383
-0.0346572	-0.0054377	-0.0251315	-0.0198747	0.0487179	-0.0666667	-0.0666667	-0.0111111	-0.0749188	0.00697181	0.116441	-0.123898
-0.0554451	-0.36156	-0.100374	-0.0109947	-0.161538	-0.2	-0.2	-0.181481	-0.0598968	0.132059	0.0203517	0.0241309
0.0919323	0.104463	0.0388383	0.0950844	-0.161538	-0.171429	-0.188166	-0.2	-0.10761	0.350887	0.0440288	-0.117488
0.0245836	0.0483161	0.0946137	0.0919245	0.0384615	0.0285714	0	0.0185185	0.0539908	0.271455	-0.00985578	-0.0626473
0.190659	0.304249	0.0912641	0.294529	-0.123077	-0.0952381	-0.2	-0.181481	0.0234865	0.283933	0.211688	0.0653144
0.00141255	-0.00706839	-0.0664153	-0.0154621	-0.2	-0.190476	-0.2	-0.125926	-0.0231745	0.199423	0.236371	-0.0106262
0.0237107	0.0992426	-0.138353	0.114554	0.0384615	0.0571429	0	0.166667	0.00331915	0.026524	0.174075	-0.053313
0.290648	0.292865	0.29157	0.277794	-0.0282051	-0.0666667	-0.0666667	-0.0666667	0.0666536	0.101703	0.267654	0.071536
0.326769	-0.00270702	0.230689	0.318197	0.261538	-0.2	-0.182249	-0.2	-0.0859243	0.168965	0.0363777	-0.0591492
-0.0138598	-0.00462281	-0.0525933	-0.0525976	0.0487179	-0.0666667	-0.0607495	-0.0481481	0.0383844	0.0771829	0.325066	-0.031188
0.0640624	-0.0368971	0.0331088	0.0405335	-0.161538	-0.2	-0.2	-0.2	-0.130593	0.126599	-0.0132893	-0.117793
0.0646228	-0.201793	0.0991066	0.0619913	0.0384615	0.133333	0	0	-0.0713155	0.239758	-0.0810554	-0.107849
0.0650197	-0.0599076	-0.246631	-0.00599539	-0.561538	-0.580952	-0.6	-0.6	-0.0851313	-0.0125439	0.105478	-0.0719454
0.00769258	-0.021555	0.00794629	0.022458	0.115385	0	0.201183	0	-0.0121451	0.504803	0.158014	0.0528407
0.0385895	0.0631054	0.0533038	0.019159	-0.0666667	-0.0571429	0.0516765	-0.0666667	-0.10957	0.00564333	0.0577347	-0.117
0.251906	0.288699	0.165877	0.320883	0.0487179	0.047619	-0.0607495	-0.0666667	-0.0334817	0.361007	0.164038	-0.0286233
0.0218509	-0.0446773	0.0358388	-0.0270296	0.0589744	-0.133333	-0.133333	-0.133333	-0.0373776	0.135249	-0.055996	-0.0852547
0.0759633	0.057826	-0.211048	0.0598664	-0.197436	-0.466667	-0.466667	-0.466667	-0.56951	-0.474288	-0.495853	-0.508982
0.346472	0.334155	0.380964	0.410259	-0.228205	-0.266667	-0.266667	-0.248148	-0.406617	-0.243473	-0.113045	-0.248943
0.0671507	0.105399	-0.0672027	-0.0213808	-0.0282051	-0.0666667	-0.0607495	-0.0666667	0.0658084	0.202036	0.067545	-0.100436
0.0218305	0.0661883	0.0461267	-0.0371679	-0.361538	-0.380952	-0.4	-0.4	-0.028606	-0.0235046	0.00955663	-0.115098
-0.104286	-0.182917	-0.0665225	-0.00224731	-0.0666667	-0.0666667	-0.0666667	-0.0481481	-0.019872	0.228338	0.0142828	-0.0424994
-0.0913284	-0.0368856	-0.0309314	-0.0720525	0.0384615	0	0	0.0185185	-0.00292258	0.207387	0.309454	0.0694957
0.0111216	-0.130895	0.0206764	0.006352	0.0487179	-0.0666667	-0.0607495	-0.0666667	-0.0951157	0.134772	0.320193	-0.0488293
0.0574744	-0.477094	0.0636989	0.0571179	-0.0282051	-0.0571429	-0.0666667	-0.0666667	-0.147163	0.123154	0.176787	-0.101047
-0.0789144	-0.283653	-0.0602905	-0.148606	0.125641	-0.0666667	0.0161736	-0.0666667	0.00206583	0.195453	0.276868	0.0750751
0.399798	0.437692	0.269754	0.351961	-0.294872	-0.32381	-0.333333	-0.333333	-0.237202	0.0597987	-0.177735	-0.144879
-0.0269302	-0.0480133	-0.0191077	-0.0143282	0.125641	-0.0571429	-0.0666667	-0.0481481	0.0598895	0.263355	0.204656	0.0826969
0.00748385	0.044499	0.103434	0.0207167	-0.0282051	-0.0666667	-0.0666667	-0.0666667	-0.0206325	0.2163	0.16947	-0.0755143
0.117371	0.0408861	0.110458	0.0838459	-0.0666667	-0.0666667	-0.0311637	-0.0666667	-0.141745	0.348616	-0.109929	0.0245245
0.0399454	-0.0321065	0.0291161	-0.0415572	0.0102564	0	-0.0311637	-0.0481481	-0.123029	0.165978	0.0643989	-0.110765
0.300477	-0.259748	0.226695	0.225382	0.0487179	-0.0666667	-0.0548323	-0.0666667	-0.177235	0.0412356	-0.0360019	-0.128209
0.122677	0.137921	0.122825	-0.0345199	0.202564	-0.0666667	-0.0666667	-0.0481481	-0.105444	-0.0813862	0.214785	-0.164241
0.222855	0.213795	0.181703	0.179157	-0.561538	-0.6	-0.6	-0.6	-0.0589975	0.212444	0.0993455	-0.0177902
0.0589149	0.0297592	-0.0203922	-0.0155325	0.107692	-0.2	-0.194083	-0.181481	-0.323452	-0.181119	0.626372	-0.292774
-0.0308361	-0.0388628	0.00551411	-0.0457383	0	0.00952381	0.00591716	0	-0.153657	0.0230344	0.00323491	-0.136368
0.0250559	-0.0554167	-0.0279371	0.0620743	-0.0948718	-0.0666667	-0.133333	-0.133333	0.113841	0.133061	0.214133	-0.033126
-0.0523738	-0.104522	0.0164939	0.00726176	0.0102564	0.047619	-0.042998	-0.0481481	-0.0580997	0.18387	0.0156935	-0.0575744
0.190396	0.255499	0.239155	0.255846	-0.0666667	-0.0666667	-0.0666667	-0.0666667	-0.0976165	0.188529	-0.0391595	-0.124654
0.0224085	0.00110419	-0.032654	0.0490876	-0.0564103	0.32381	-0.133333	-0.0592593	-0.184757	0.0878875	-0.0871092	0.15456
-0.0461612	-0.0966942	-0.050527	-0.211143	-0.0948718	-0.133333	-0.133333	-0.133333	0.0216834	0.255076	0.134967	0.000881532
0.112754	0.139255	-0.019561	0.0966521	-0.0282051	-0.0666667	-0.0666667	-0.0666667	-0.121759	0.02812	-0.0439586	-0.15939
0.00717328	0.0465468	-0.00110419	0.0455976	-0.0282051	-0.0666667	-0.0666667	-0.0666667	-0.0937233	0.270147	0.11008	-0.0298609
0.16499	0.0940388	0.187035	0.182109	-0.294872	-0.333333	-0.333333	-0.259259	-0.0900543	0.251659	0.0456959	-0.119863
-0.101937	-0.0139182	0.0409324	0.0151446	0.0102564	-0.0380952	-0.0666667	-0.0666667	-0.0648789	0.175266	0.0332405	-0.102221
-0.00366941	-0.0488798	-0.0202738	-0.23111	-0.0282051	-0.0666667	-0.0607495	0.062963	-0.0818438	0.016519	-0.202308	-0.28185
0.0336525	0.0728675	0.0464134	0.0822784	-0.0948718	-0.133333	-0.127416	-0.0407407	-0.0448801	0.0446405	0.0369359	-0.0699666
0.0979497	0.0165252	0.120516	0.0929435	0.0487179	0.0666667	-0.0666667	-0.0666667	-0.0988529	0.134118	0.0730425	-0.0361089
-0.0514514	-0.0019753	0.033603	-0.0483442	-0.428205	-0.457143	-0.466667	-0.448148	-0.178029	-0.0650752	-0.191235	-0.192653
0.447225	0.318716	0.48469	0.483819	-0.133333	0.114286	-0.133333	-0.133333	-0.0565953	-0.136414	-0.00766512	-0.10549
0.249918	0.125288	0.166795	0.239014	-0.0846154	-0.2	-0.2	-0.181481	-0.0992321	0.0360234	0.10365	-0.126247
0.0483898	0.0429084	-0.0666353	-0.235037	-0.0846154	-0.171429	-0.2	-0.0703704	0.0411728	0.151735	0.0697097	0.0606989
0.0497847	0.10067	-0.13224	0.0858113	0.202564	-0.0571429	-0.0666667	-0.0481481	-0.0261333	0.252609	-0.056799	-0.0981217
0.10543	0.108982	0.0633308	0.0729024	0.0384615	0	0	0	-0.0685178	0.216071	0.0404525	0.101194
0.00341033	-0.627169	-0.0195727	0.00595616	0.0384615	0.0190476	0	0.0925926	-0.261528	-0.0838239	-0.141849	-0.1863
0.0193291	0.0526131	0.00207051	0.0931617	-0.0282051	-0.0666667	-0.0666667	-0.0666667	0.014605	0.383156	0.263191	0.0999084
0.172031	0.163594	0.113619	0.139929	0.0487179	-0.0571429	-0.0666667	-0.0666667	0.0372115	0.0796758	0.108612	0.00582486
0.219809	0.209941	0.217442	0.13543	-0.0666667	-0.0666667	-0.0666667	-0.0666667	-0.282929	-0.205095	0.105981	-0.334821
-0.0414546	-0.289622	-0.0979718	0.0138318	-1	-1	-1	-1	-0.0179237	0.0106504	0.0246937	0.0229489
0.146205	-0.0798258	0.166708	0.184262	-0.161538	-0.2	-0.2	-0.2	-0.136074	0.353553	-0.0163083	-0.188268
-0.0943452	-0.0408084	0	-0.0121051	-0.0846154	-0.2	-0.2	-0.144444	-0.247162	-0.195062	-0.0736689	-0.242813
0.0225859	-0.131838	-0.129473	0.0192169	-0.361538	-0.4	-0.394083	-0.4	-0.0699126	-0.0418878	-0.0371176	-0.10673
0.305474	0.0808073	0.303288	0.386284	0.115385	0.0952381	0	0	-0.0999106	0.272089	0.207193	-0.0566988
-0.0234603	-0.225909	-0.0194931	0.00357625	0.0487179	-0.0666667	-0.0666667	-0.0666667	-0.139285	0.195675	-0.110846	-0.0664069
0.216098	0.201032	0.178519	0.194595	-0.0666667	-0.047619	-0.0666667	0.00740741	0.0314928	0.0661616	0.163757	0.0454438
0.128055	0.209883	0.190627	0.157261	-0.0282051	0.438095	-0.0666667	-0.0481481	-0.157315	0.00248787	-0.255636	-0.253965
0.00486882	-0.297658	-0.270221	-0.0747506	0.0487179	-0.0666667	-0.0489152	-0.0481481	-0.220555	-0.0191205	0.15612	-0.224833
0.0245098	0.0206996	-0.0796764	0.00255194	-0.0282051	-0.0380952	-0.0666667	-0.0666667	-0.254913	0.0887466	-0.32343	-0.291684
-0.0972447	-0.157628	-0.260705	-0.0232774	-0.2	-0.133333	-0.2	-0.2	-0.165172	0.229371	-0.064042	-0.0833822
-0.106983	-0.0738747	-0.260531	-0.000519344	0.115385	0	0.00591716	0.037037	0.0495468	0.205787	0.291255	0.0087811
0.0936734	-0.0123732	0.0291558	0.0691404	-0.0282051	-0.0571429	-0.0666667	-0.0666667	-0.122231	0.0369983	0.138866	-0.0831598
0.0901742	0.0908884	0.0710675	0.0321757	-0.0846154	-0.152381	-0.188166	-0.2	0.0290859	0.358969	0.269061	0.121102
0.0934159	0.0941416	-0.0585358	0.0748206	-0.333333	-0.333333	-0.333333	-0.333333	-0.046468	0.00238783	0.0437467	-0.12959
0.229411	0.0630939	0.239405	0.186808	-0.561538	-0.6	-0.6	-0.581481	0.0050207	0.0284739	0.0156221	0.0334218
-0.0360393	0.0826854	-0.00345883	0.065625	0.0487179	-0.0571429	-0.0607495	-0.0481481	0.0832234	0.384487	-0.00786902	0.00910827
0.476237	0.409274	0.256898	0.493791	-0.0282051	-0.0666667	-0.0666667	-0.0666667	-0.0163624	0.206077	0.0143664	-0.112248
0.248295	0.190478	0.258094	0.262764	0.0384615	0	0.00591716	0.0185185	-0.0781019	0.20901	0.329064	-0.113464
0.166346	0.0145938	0.0254714	0.103302	0.202564	-0.0666667	-0.0666667	-0.0481481	0.00900596	0.178461	0.251472	0.0229279
0.211225	0.217719	0.227997	0.165366	-0.161538	-0.2	-0.182249	-0.162963	-0.0767824	0.17388	0.238659	0.0190902
0.202689	0.220625	0.177997	0.2365	-0.0666667	-0.0666667	-0.0607495	-0.0666667	0.000428329	0.131644	0.107367	-0.133442
0.0158305	-0.158564	0.0488869	0.0446654	-0.0282051	-0.0380952	-0.0666667	-0.0666667	-0.0848186	0.239105	-0.0067299	-0.0864432
-0.0361057	-0.140645	0.00556939	0.00552962	0.0769231	0.4	0.0177515	0.0185185	0.0340482	0.0469639	0.262913	-0.0375303
0.0983255	0.0631314	-0.0617731	0.0868979	-0.151282	-0.257143	-0.266667	-0.248148	-0.0257514	-0.0256208	0.0861565	-0.066847
-0.0394137	-0.0355821	-0.22165	0.0111794	-0.228205	-0.257143	-0.266667	-0.266667	-0.0928092	0.189685	0.123143	-0.0936548
0.037297	-0.0419484	-0.3571	0.00464552	0.0384615	0.0190476	0	0	0.0296453	0.190123	0.0908799	-0.0115361
-0.0261123	-0.051497	-0.0793109	0.0241587	-0.0282051	0.171429	-0.0607495	-0.0666667	0.0337538	0.190525	0.114685	-0.0370605
-0.0124387	0.0202638	-0.268037	0.0191167	-0.0282051	-0.0571429	-0.0607495	-0.0666667	0.013475	0.0413352	0.0175117	-0.0655258
-0.208669	0.00236044	-0.00137996	-0.024268	0.0487179	0.0190476	-0.0252465	-0.0666667	0.0413198	0.168973	0.108135	0.00134959
0.235424	0.225868	0.0683915	0.235693	0.0487179	-0.047619	-0.0548323	-0.0481481	-0.0408554	0.0917692	-0.00587574	-0.103974
0.0244502	-0.0336584	0.0269815	0.0226701	0.115385	0.00952381	0	0.0740741	-0.187699	0.161176	-0.078771	-0.23185
0.00540774	0.0468721	-0.0524426	-0.0113724	-0.2	-0.0952381	-0.2	-0.144444	-0.00649482	0.20973	0.0358142	-0.0626469
-0.0564963	-0.00964684	-0.0685353	-0.0073888	0.0487179	-0.0285714	-0.0666667	-0.0666667	-0.154166	-0.15001	0.366604	-0.0941222
0.271157	0.321847	0.281171	0.312366	-0.217949	-0.333333	-0.333333	-0.314815	-0.107627	-0.00115524	0.123259	-0.10173
0.0570203	0.0105334	-0.120353	-0.161209	0.0487179	-0.0666667	-0.0666667	-0.0481481	-0.11186	0.127234	0.122472	0.000464825
0.15318	0.110802	0.16155	0.182285	-0.2	-0.171429	-0.2	-0.181481	-0.161792	-0.03505	-0.0894096	-0.147118
0.05174	0.0219278	-0.0158168	0.0188255	-0.0666667	-0.0666667	-0.0193294	-0.0666667	-0.0231538	0.0684181	0.31132	-0.0273109
0.134617	0.0248324	0.0156684	0.146304	-0.0282051	0	-0.0666667	-0.0666667	0.0768883	0.19266	0.109001	0.0312371
0.0291881	0.0267238	0.0217999	0.0121004	-0.0282051	-0.0380952	-0.0607495	-0.0481481	-0.485788	-0.268339	-0.339368	-0.464587
0.41998	0.405527	0.351577	0.438623	0.0384615	0.0190476	0	0.0185185	-0.0729698	-0.0827191	-0.0446899	-0.0705216
0.0147919	0.0162623	0.0150096	0.0195399	-0.0282051	-0.0571429	-0.0666667	-0.0666667	-0.0240502	0.182469	0.0765933	-0.0607259
0.0508263	0.0392092	-0.0531098	0.0522987	0.0487179	-0.0666667	-0.0607495	-0.0666667	-0.193075	0.219438	0.184389	-0.213939
0.05708	-0.0551797	0.0934376	0.0899571	0	0.0380952	0	0	-0.237557	-0.0651297	0.139023	-0.250656
0.164558	0.198157	0.11961	0.175309	0.0384615	0	0	0.0555556	-0.30025	0.0552211	-0.109353	-0.121038
0.100784	0.0749123	0.0879291	0.120083	-0.0282051	0.142857	0.0871795	-0.0296296	0.0292113	0.112275	-0.0124001	-0.0538117
0.0100506	-0.2398	-0.0337344	0.0135086	-0.161538	-0.12381	-0.182249	-0.2	-0.0876339	0.190159	0.105154	-0.0748314
0.108398	0.204348	0.209667	0.214158	0.125641	0.228571	-0.0607495	-0.0666667	-0.121411	0.297741	0.163761	-0.0452713
0.218919	-0.26887	0.190899	0.182869	0.115385	0	0.00591716	0	-0.215554	-0.0992563	-0.265277	-0.174214
0.0216753	-0.0296897	0.0249223	0.0208421	0.0769231	0	0	0	0.155982	0.0681976	0.169892	-0.0164764
-0.019286	0.0167525	-0.0542325	-0.0147536	-0.0282051	0.2	-0.0666667	-0.0666667	0.00893336	0.194756	0.174247	0.000345302
0.0928207	0.0881718	-0.0652762	0.0483412	-0.0282051	-0.0666667	-0.0666667	-0.0666667	-0.0743669	-0.0377355	0.290469	-0.0520663
-0.0526745	-0.00675847	-0.0216971	-0.106621	0.115385	0	0.0710059	0	0.100058	0.22862	0.194046	0.0605247
0.0942649	0.180805	0.0660025	0.161916	-0.0666667	-0.0571429	-0.0607495	-0.0666667	-0.111576	0.52829	0.0812402	0.101957
0.181988	0.203092	0.149271	0.142609	-0.0282051	-0.0285714	-0.0607495	0.118519	0.00265296	0.422401	0.268712	-0.0233299
-0.0586978	-0.0362686	-0.159801	-0.0047816	-0.0282051	-0.0666667	-0.0607495	-0.0666667	-0.212545	0.0508823	-0.0864201	-0.189867
-0.0378561	6.71652e-05	-0.0763323	-0.0332948	0.115385	0	0.00591716	0	0.0115644	0.532615	-0.0123442	0.0513563
0.0162115	0.0280952	0.0340583	0.0464364	-0.123077	-0.133333	-0.182249	-0.2	-0.124266	0.27304	-0.0414633	-0.0710295
-0.0167468	0.0259317	-0.0360775	0.0741495	0.125641	0.171429	-0.0548323	-0.0666667	0.0525163	0.281252	0.160085	-0.0892058
-0.00267373	-0.0963349	-0.0713702	-0.0168079	-0.161538	-0.2	-0.194083	-0.2	-0.0296489	0.0812971	0.0404626	-0.0484613
0.00226809	0.000848828	-0.32155	-0.0273382	0.0487179	-0.0571429	-0.0666667	-0.0481481	-0.124787	0.00899387	-0.0976372	-0.125301
0.00906789	0.0404691	-0.120248	0.0373483	0.115385	0.047619	0.0532544	0.0185185	0.0560286	0.29406	0.00815707	0.0328367
0.431625	0.455024	0.374996	0.230919	-0.428205	-0.438095	-0.46075	-0.337037	-0.117662	-0.0318544	-0.0691377	-0.119847
-0.0281752	-0.207775	-0.0556768	-0.0763016	-0.0282051	-0.0666667	-0.0666667	-0.0296296	-0.207854	-0.375029	-0.2502	-0.330395
0.00336625	-0.0510407	0.0123835	0.0498854	-0.0948718	-0.0952381	-0.133333	-0.133333	-0.020664	0.25325	-0.0239242	-0.0604701
0.374429	0.3724	0.32532	0.356207	-0.161538	-0.2	-0.194083	-0.181481	-0.174798	0.417841	-0.111287	-0.0398556
0.271215	0.24167	0.257473	0.31883	-0.161538	-0.180952	-0.2	-0.2	-0.149779	0.12386	0.0676158	-0.0750584
-0.11137	0.0118583	0.0121242	-0.0373605	-0.0846154	-0.2	-0.2	-0.181481	0.113958	0.107619	0.139372	0.0373271
0.739618	0.686841	0.627882	0.735294	-0.228205	-0.133333	-0.266667	-0.248148	0.215261	0.071714	0.103117	-0.108451
0.0114456	0.0705284	-0.212584	0.0512374	0.0769231	0	0.00591716	0.0185185	0.0137063	0.0839646	0.354334	-0.00831621
0.0111366	0.0765449	-0.116825	0.00909418	-0.123077	-0.2	-0.194083	-0.2	-0.048997	0.327259	0.217245	-0.0174868
0.0189953	0.0453223	-0.0562629	0.038386	-0.161538	-0.2	-0.2	-0.181481	0.0396838	0.536098	-0.00131092	-0.0121631
0.0136403	0.0517016	0.079546	0.111345	-0.6	-0.6	-0.594083	-0.581481	0.116333	0.0961425	0.245297	-0.0947685
0.000187356	0.0016137	0.0304471	0.0175916	0.0692308	-0.2	-0.194083	-0.0518519	0.0357824	0.201263	0.141846	0.0813691
0.00642994	-0.0707805	0.022002	-0.0321059	-0.45641	-0.533333	-0.533333	-0.533333	-0.0483134	0.0495851	-0.0973257	-0.0879014
-0.00567357	-0.278371	-0.00400491	0.00230286	0.0102564	-0.047619	-0.042998	-0.0666667	-0.0167793	0.110737	0.0533144	-0.0755512
0.258818	-0.0340984	0.265931	0.259499	-0.0564103	-0.114286	-0.133333	-0.114815	-0.332117	-0.158305	-0.292657	-0.339951
-0.0448102	0.0150804	-0.0235265	0.0188241	-0.466667	-0.457143	-0.46075	-0.448148	-0.0183129	0.186895	0.185709	-0.0787954
0.0774521	-0.00805472	0.0631749	-0.000668793	-0.0282051	-0.047619	0.0398422	-0.0111111	-0.050442	0.211121	0.0631886	-0.0957753
0.0332608	-0.151088	-0.0113783	0.0246158	-0.333333	-0.32381	-0.25641	-0.333333	-0.186619	0.118437	0.0667075	-0.256307
0.00213387	0.00262394	-0.0161988	-6.29669e-06	0.269231	0.104762	0.00591716	0	0.146124	0.0373149	-0.032671	-0.118165
-0.0702832	-0.138099	-0.168277	-0.0881818	-0.0846154	-0.152381	-0.2	-0.181481	-0.0655644	0.177501	-0.131307	0.0222126
0.0667819	0.102519	0.0536329	0.0183536	-0.0282051	-0.0666667	-0.0607495	-0.0296296	-0.000533566	0.295065	0.202879	0.170699
0.0369675	-0.00310567	-0.130465	0.0797442	0	0	0	0	0.03562	0.334274	0.691447	-0.00574813
0.0608895	0.0686269	-0.0370826	0.084743	0.115385	0	0.0177515	0	-0.0744688	0.000771735	0.0554622	-0.0607633
-0.00543441	0.00387967	-0.010876	-0.0590002	-0.161538	-0.12381	-0.182249	-0.2	-0.0532717	0.162278	0.00470743	-0.0153759
0.224695	0.173146	0.233129	0.243964	-0.0282051	0.0952381	-0.0666667	-0.0666667	-0.0146818	0.267859	0.034024	0.0509224
-0.0656442	0.00512622	-0.0134875	-0.0926786	-0.217949	-0.333333	-0.333333	-0.314815	-0.0140218	0.0507824	0.159807	-0.119873
-0.14636	0.0114247	-0.0475683	0.0121062	0.0487179	-0.0571429	-0.0666667	-0.0296296	-0.158979	0.067056	-0.0368001	-0.0662745
-0.0876645	-0.0660009	-0.0887504	-0.0525612	-0.0282051	-0.0571429	-0.0666667	-0.0296296	0.00754599	0.451096	0.0330827	0.0149164
-0.0601591	0.0570927	0.00971959	0.00578488	-0.217949	-0.333333	-0.333333	-0.333333	0.0474752	0.121161	0.240749	-0.0562514
0.0467364	-0.646985	0.0321124	-0.161931	0.0384615	0	0.0591716	0	-0.00497947	0.106244	0.24045	0.119158
-0.00498711	-0.63921	-0.109207	0.0274488	0.0384615	0.00952381	0	0	-0.0505313	0.485135	0.089639	-0.0442584
0.0828742	0.0144559	0.0768036	0.0216403	-0.141026	0.161905	-0.333333	-0.333333	-0.153956	0.222405	0.0868933	-0.0500711
-0.0423672	0.0361102	-0.0495938	0.0346939	0.202564	-0.0666667	-0.0607495	-0.0666667	0.0220247	0.245399	0.0634282	-0.0187492
-0.0502823	-0.0942117	0.0603558	0.0700977	0.0384615	0.0857143	0	0	-0.0848465	0.26353	-0.121871	-0.0963962
-0.0947154	-0.057862	-0.0674026	0.00388531	-0.0666667	-0.0666667	-0.0607495	-0.0481481	-0.08255	0.147165	0.114061	0.0686765
0.0671498	-0.190615	0.0985931	0.11157	0.0384615	0.219048	0.00591716	0	-0.221211	-0.0629922	-0.20459	-0.224959
0.0578027	-0.0197289	0.0718208	0.0649126	0.269231	0	0.0177515	0	-0.156847	0.0441159	-0.0648387	-0.123547
-0.00471153	-0.331551	-0.0401391	-0.185579	-0.0282051	0	-0.0666667	-0.0666667	-0.0468997	0.173906	0.00796775	-0.0292155
-0.0998404	-0.392844	-0.129694	-0.0157756	0.115385	0	0.0177515	0	-0.19498	0.118997	0.192586	-0.155711
-0.00314451	-0.0706626	-0.406103	0.0268257	-0.161538	-0.2	-0.188166	-0.2	-0.198597	0.0289084	0.0643985	-0.0867283
0.0149084	-0.0384516	-0.0234376	0.0306813	-0.161538	-0.2	-0.194083	-0.144444	-0.0797567	-0.0697741	-0.183974	-0.185842
0.079658	0.106858	0.12369	0.0119778	-0.161538	-0.2	-0.194083	-0.181481	-0.208557	-0.0825175	0.278477	-0.104538
0.0147403	-0.0717508	-0.0424934	0.0317915	-0.0282051	0.104762	-0.0666667	0.285185	-0.0695991	0.469415	0.101263	-0.0926068
-0.0543792	-0.0770514	-0.0519753	-0.00939653	-0.0666667	-0.0666667	-0.0666667	-0.0666667	-0.14638	-0.0265035	-0.0355521	-0.182835
-0.0301928	0.0100172	-0.045112	0.00278227	0.0487179	-0.0666667	-0.0607495	-0.0666667	-0.151793	0.0639147	0.0386838	-0.152793
-0.235141	-0.0940895	0.0700439	0.0618281	-0.133333	-0.12381	-0.127416	-0.114815	-0.0603611	-0.00657129	-0.0175919	-0.0120429
0.0738191	0.00632536	0.057673	0.0126711	-0.2	-0.2	-0.2	-0.2	-0.166567	-0.108454	0.22479	-0.233303
0.0765237	0.0940541	-0.0446674	0.0973256	0.153846	0	0	0.314815	-0.073173	0.113075	0.174867	0.000840085
-0.0842072	-0.0509363	-0.11521	0.00398078	0.0487179	-0.0666667	0.0220907	-0.0481481	0.0768313	0.360045	0.173914	0.00412912
0.022405	-0.154783	-0.0833549	-0.0454924	-0.2	-0.2	-0.2	-0.181481	-0.030482	0.0324594	0.25903	-0.0816465
0.00385004	0.0234027	-0.120361	0.025035	-0.0282051	-0.0666667	-0.0666667	-0.0666667	-0.164106	0.0656416	-0.0063701	-0.219495
0.159929	0.119665	0.15537	0.101628	0.0871795	-0.0666667	-0.0666667	-0.0481481	-0.162446	0.0291299	-0.294886	-0.359376
0.109717	0.108936	0.193967	0.200868	0.0102564	0.161905	-0.0666667	-0.0666667	0.0560893	0.21038	0.0152398	0.0449443
-0.00738537	0.00104529	-0.0181101	0.000316869	-0.0666667	-0.0666667	-0.0607495	-0.0666667	-0.188293	-0.199631	0.0602303	-0.257805
0.0311932	-0.0693223	0.0454379	0.0610243	0.230769	0.00952381	0	0	-0.0729693	0.129998	-0.109644	-0.127932
-0.0237891	0.066759	-0.00295554	0.0349901	-0.0666667	-0.0571429	-0.0666667	-0.0481481	-0.0574565	-0.0269086	0.0120195	-0.0817795
-0.0437775	0.00850876	-0.0061573	0.0118659	0.0102564	-0.0666667	-0.0607495	-0.0296296	-0.168961	0.420869	0.137296	-0.0726421
0.140037	0.140935	0.172751	0.138733	-0.0666667	-0.0571429	-0.0666667	-0.0666667	-0.145067	0.309142	0.165928	-0.0953546
0.0578528	0.0541561	-0.0257318	0.0768365	-0.294872	-0.333333	-0.333333	-0.277778	-0.00313562	0.335288	0.120747	0.0711679
-0.0916309	-0.0889116	0.028799	0.0238309	0	0.0666667	0	0	0.0387326	0.0823478	0.168766	-0.071829
0.109435	-0.181259	-0.129207	0.132156	-0.0666667	0.0190476	-0.0607495	-0.0111111	0.204316	0.209638	0.164855	-0.0313791
0.1507	-0.010921	0.103937	0.137964	0.0487179	-0.0666667	-0.0311637	-0.0666667	0.050165	0.0526887	0.213245	-0.0505697
0.27322	0.273825	0.22958	0.215722	-0.0846154	-0.2	-0.2	-0.2	0.00740802	-0.00729938	-0.0552066	-0.0893955
0.123269	0.0983029	0.122817	0.124359	0.0487179	-0.0666667	0.465878	0.00740741	0.138124	0.796419	0.312141	0.126327
0.0328408	0.0961809	0.057852	0.0990403	-0.161538	-0.190476	-0.194083	-0.2	-0.00269575	0.0200289	0.0797334	-0.116174
0.0226671	-0.22221	-0.0804985	-0.0217617	-0.161538	-0.2	-0.188166	-0.2	0.10636	0.118983	0.0828031	-0.046992
-0.0644885	-0.0274746	0.0032218	-0.0324677	-0.0282051	-0.0380952	-0.0666667	-0.0666667	-0.0450929	0.0991137	-0.0652303	-0.125141
0.0835755	-0.0585628	0.00744095	0.0829253	-0.266667	-0.266667	-0.266667	-0.248148	-0.0587948	0.0124464	0.0292791	0.0247036
0.033908	0.0277454	-0.191011	0.040122	-0.161538	-0.190476	-0.2	-0.2	-0.111812	0.0292889	0.00102895	-0.08446
0.0826747	0.124903	0.109395	0.135722	0.115385	0.285714	0	0	-0.0273962	0.331904	-0.0311075	-0.0543006
0.0235633	-0.0264004	0.00421486	-0.0535617	-0.00769231	-0.142857	-0.2	-0.2	-0.366739	-0.323844	-0.137631	-0.320118
0.166812	0.152766	-0.0335597	0.0158297	-0.0948718	-0.133333	-0.133333	-0.133333	-0.223639	-0.0997962	0.518692	-0.109567
-0.01282	-0.0580754	-0.0643558	-0.0362268	0.0384615	0.00952381	0	0.0185185	-0.11726	0.103356	0.131623	-0.18073
0.138843	0.142535	0.12525	0.127349	0.0487179	-0.0571429	-0.0666667	-0.0666667	-0.152556	-0.0223232	-0.0843794	-0.155549
0.0287977	0.0266765	0.0826724	0.060916	0.115385	0	0.278107	0.148148	-0.0585472	-0.022494	0.516916	-0.0995369
0.0431273	-0.101195	0.0461239	0.00736278	0.115385	0.00952381	0	0	-0.147005	0.0704061	-0.0606354	-0.0461341
-0.0539036	-0.486761	0.0222303	0.021768	-0.0666667	0.342857	-0.0666667	-0.0481481	-0.13517	0.0275069	-0.0673078	-0.211906
0.00443438	-0.81914	-0.103146	-0.00719799	-0.266667	-0.238095	-0.266667	-0.266667	0.0565506	0.303813	0.043896	0.0233523
-0.062458	-0.235437	-0.40679	0.0153667	-0.0846154	-0.161905	-0.2	-0.107407	-0.121962	-0.0155863	0.498169	-0.144825
0.0587108	0.0304509	0.00292997	0.0620515	-0.0666667	0	-0.0548323	-0.0666667	-0.0345678	0.0650212	0.011556	-0.0269807
-0.0245984	-0.0181262	-0.0231222	-0.00453006	0.0102564	-0.0666667	0.0161736	-0.0666667	-0.272903	-0.122026	-0.279784	-0.283251
0.0581778	0.0714484	0.0562542	0.0732697	0.0589744	-0.00952381	-0.127416	-0.133333	0.0481247	0.258701	0.135055	-0.00546474
-0.0203931	0.0234012	-0.0585206	0.0327563	0.0384615	0.0190476	0	0	-0.0423879	0.21147	0.358848	0.00226581
0.0150859	-0.0524225	-0.0431325	-0.0809104	-0.161538	-0.171429	-0.2	-0.2	0.00644861	0.0868655	0.00860818	-0.0530297
-0.1512	-0.194109	-0.0758328	0.025319	-0.161538	-0.2	-0.194083	-0.162963	0.0364114	0.277752	0.0643766	0.0146299
0.0439008	0.156326	0.112506	0.129914	0	0.00952381	0	0.0185185	-0.00182602	0.319797	0.035757	-0.0735331
0.189949	0.110459	0.167684	0.188641	-0.561538	-0.590476	-0.6	-0.6	-0.0618321	0.214541	0.0899479	0.0326053
-0.0580557	0.12234	0.12462	0.127847	0.0487179	-0.0380952	-0.0666667	-0.0296296	-0.0767491	0.116768	0.282608	-0.0289203
0.121433	-0.607404	0.101744	0.119558	0.0487179	-0.0571429	-0.0666667	-0.0666667	-0.0834614	0.132506	0.0285196	-0.125663
0.000604167	-0.0802508	-0.109694	0.00057192	-0.0282051	-0.0666667	-0.0666667	-0.0111111	-0.239387	0.0854055	-0.0129658	-0.221118
-0.0227441	0.119139	0.120687	0.123301	-0.0666667	-0.0285714	-0.0607495	-0.0666667	0.154409	0.224666	0.097441	-0.0541455
-0.12227	-0.010741	0.0395784	0.0313292	-0.351282	-0.466667	-0.466667	-0.466667	-0.118279	0.3457	0.043993	-0.0579481
0.0891468	0.0177553	0.10695	0.0988715	-0.0282051	-0.00952381	-0.0666667	-0.0666667	0.17485	0.0695203	0.448349	-0.020355
0.170861	-0.0138158	0.12604	0.179352	-0.161538	-0.2	-0.194083	-0.2	-0.0958499	0.197151	-0.0995355	-0.0369367
0.0752162	0.0180663	0.157673	0.187576	-0.217949	-0.333333	-0.333333	-0.333333	-0.336924	-0.348639	-0.125436	-0.268583
0.0543598	0.183533	0.0174553	0.180157	0.0384615	0	0.00591716	0.0555556	-0.0763669	0.203601	0.0219867	0.113036
0.114718	0.211778	0.213421	0.209497	-0.0179487	-0.12381	-0.133333	-0.133333	0.0251095	0.302861	0.246717	-0.0202936
0.133396	0.119144	0.120199	0.0284495	-0.0282051	-0.0666667	-0.0666667	-0.0481481	-0.0471526	0.159287	0.014395	-0.039121
0.39364	0.398825	0.384872	0.420422	-0.0666667	-0.0666667	-0.0666667	-0.0481481	-0.146234	0.177966	-0.0587821	-0.0660218
0.189207	0.188267	0.272264	0.206163	-0.0846154	-0.2	-0.2	-0.2	0.0756877	0.317857	0.00356267	-0.0736232
0.187104	0.0661442	0.167087	0.139475	0.0769231	0.0190476	0	0	-0.00875662	0.139607	0.0956663	-0.0780806
0.060134	0.023638	0.0429805	0.020611	0.135897	-0.133333	-0.133333	-0.133333	-0.00860381	0.434798	-0.0198307	-0.0369713
-0.0128372	-0.0373091	0.0379266	0.000401096	0	0	0	0	-0.0301762	0.216959	0.0260992	-0.0621814
-0.0110547	-0.0514379	-0.0240178	-0.0204471	-0.2	-0.2	-0.188166	-0.181481	-0.0446852	0.547985	0.231587	0.11968
-0.0297674	-0.0457281	-0.193134	0.0265499	0.0487179	-0.0666667	-0.0666667	-0.0666667	-0.0158906	0.291432	0.0015748	-0.096312
0.115884	0.13347	0.132294	0.166189	0.202564	-0.0571429	-0.0666667	-0.0481481	-0.00175778	0.428848	0.0493741	0.0483992
-0.0304458	-0.0950287	0.0088446	-0.217022	-0.0282051	0	-0.0607495	-0.0666667	-0.0248993	0.142132	0.192183	0.0589704
0.164472	0.19213	0.0921343	0.132982	-0.0666667	-0.0571429	-0.042998	-0.0666667	0.00837592	0.355603	0.214684	0.00661706
0.0103556	0.0642301	0.0634933	0.0111127	0.0487179	-0.0571429	-0.0666667	-0.0666667	-0.138446	-0.0663785	-0.193933	-0.182582
0.239613	0.233409	0.350934	0.0878065	-0.123077	-0.2	-0.170414	-0.181481	-0.0210763	0.245017	0.0419889	-0.00938209
0.0395863	0.0146937	0.0099669	0.00762574	0.0487179	0.0666667	-0.0666667	-0.0666667	-0.129076	0.0833523	0.076811	-0.122447
-0.0365404	-0.0430775	0.00681028	0.0192823	-0.0282051	-0.0571429	-0.0548323	-0.0481481	0.000819315	0.0781576	0.139371	-0.00642732
-0.0293179	-0.0890108	-0.183675	0.00508066	0.125641	-0.0666667	-0.0193294	-0.0666667	0.0643105	0.18405	0.207272	0.172385
0.0286955	0.033847	0.0310359	0.0412392	-0.0282051	-0.0666667	-0.0607495	-0.0296296	-0.184293	-0.191635	0.249039	-0.122727
0.0324694	0.00809041	0.0491301	0.0547384	0	0	0	0	0.0364417	0.224021	0.12396	0.0360022
0.0381275	-0.0265819	-0.121532	0.0379482	-0.161538	-0.190476	-0.188166	-0.2	0.12189	0.0938574	0.168491	0.0223939
0.128254	0.116146	0.143726	0.059014	0.115385	0	0	0.0185185	-0.0703597	0.133736	-0.0353339	-0.0570116
0.062557	0.132853	0.070055	0.0824683	-0.217949	-0.257143	-0.333333	-0.277778	-0.257131	0.0847264	-0.287035	-0.324279
0.0513714	-0.0110997	0.0924756	0.124505	-0.0282051	-0.0666667	-0.0666667	-0.0296296	-0.049934	0.0164938	-0.0599059	-0.0862423
0.00521446	-0.00111156	-0.0466735	0.0500305	0.0102564	-0.0571429	-0.0666667	-0.0481481	-0.251651	-0.0738597	-0.0660689	-0.18497
0.00466234	0.00615407	-0.056978	-0.0263066	0.0384615	0.047619	0	0.0185185	-0.223475	-0.074437	-0.00816239	-0.18346
0.105217	0.128852	0.105293	0.128098	-0.2	-0.114286	-0.2	-0.2	-0.218772	0.0190407	-0.171524	-0.130441
-0.056685	-0.0550538	-0.0204486	-0.147547	0	0	0	0.0185185	-0.0747298	0.401536	0.133809	0.0503695
-0.0283077	-0.230487	0.0367172	0.0195714	-0.161538	-0.2	-0.2	-0.125926	-0.109952	0.199297	0.0927413	-0.0221474
-0.0357556	0.0112734	0.00281345	-0.00916994	-0.161538	-0.161905	-0.2	-0.181481	-0.115837	0.300678	0.00440509	-0.0548625
-0.0412708	-0.0714256	0.02475	0.0504007	0.0487179	-0.0571429	-0.0666667	-0.0666667	0.0486873	0.0680219	0.205207	0.0334891
-0.0986282	-0.101214	0.0167075	-0.00260492	-0.0666667	-0.0666667	-0.0607495	-0.0481481	0.0832214	0.413933	0.040306	0.00908042
0.126737	0.14413	-0.0130993	0.137952	0.0487179	-0.047619	-0.0666667	0.174074	-0.0150958	0.340977	0.0737374	0.044071
-0.116783	-0.107683	0.00167238	-0.0171692	-0.0282051	-0.0571429	-0.0666667	-0.0481481	0.144776	0.12138	0.231603	0.117629
-0.00862112	-0.0641557	0.0111262	-0.0232305	-0.389744	-0.457143	-0.46075	-0.466667	-0.0954815	0.0654842	0.0952467	-0.125067
0.0835177	0.000811658	0.0585209	0.095575	0.0384615	0	0	0	-0.0729387	0.129319	0.00731804	0.230992
0.0123029	-0.33191	0.0310764	-0.00108291	-0.0282051	-0.0666667	-0.0666667	-0.0666667	0.0489408	0.152649	0.113405	-0.0110159
-0.0356813	0.0236637	0.00230759	0.029773	-0.0666667	0.104762	-0.0666667	-0.0666667	-0.0322788	0.205881	0.0262616	-0.0245882
-0.0232554	-0.164188	-0.112219	-0.152974	0.0487179	-0.0571429	-0.0607495	-0.0666667	-0.196993	-0.0622431	-0.154138	-0.258478
0.0251713	0.0310249	-0.0665759	-0.367864	0.0384615	0	0.00591716	0.0185185	-0.14409	-0.0731931	-0.025576	-0.123384
-0.0355002	-0.125951	-0.0662874	0.0401853	-0.133333	0.00952381	-0.133333	-0.133333	-0.204035	0.133734	-0.012297	-0.166983
0.113219	0.133532	0.13462	0.122177	-0.2	-0.2	-0.164497	-0.2	0.00394495	0.416388	0.308601	-0.006006
0.0987946	-0.0245313	0.105775	0.0504486	0.0102564	-0.0666667	-0.0666667	-0.0666667	-0.0859519	0.357555	0.19976	-0.0382461
0.0963226	0.080426	-0.282301	0.091337	0.125641	-0.0285714	-0.0548323	-0.0666667	-0.163129	-0.0891991	-0.053691	-0.203574
0.0229043	-0.0246572	0.0798081	0.0806706	-0.0282051	0.152381	-0.0666667	-0.0481481	-0.0307164	0.131573	0.00149832	-0.0477786
0.12749	-0.147801	0.166377	0.0401077	0.0487179	-0.0666667	-0.0548323	-0.0481481	-0.0695626	0.0586329	-0.0241044	-0.0885399
0.0622911	-0.0042417	-0.103175	0.0648195	-0.133333	-0.12381	-0.127416	-0.0962963	-0.254578	-0.128724	-0.241266	-0.326145
0.0624886	0.00700251	0.0282909	0.071938	-0.2	-0.2	-0.194083	0.337037	-0.045731	0.154312	-0.0156913	-0.0758591
0.162199	0.142418	0.203208	0.148944	-0.0282051	-0.0666667	-0.0666667	-0.0666667	-0.112239	0.0442167	-0.0879395	-0.109307
0.012941	-0.0542075	-0.32223	-0.0620968	0.0487179	-0.0190476	-0.0607495	-0.0666667	-0.0608901	0.296746	0.135975	-0.0224859
0.0118222	-0.275363	0.0308685	0.0329417	-0.0282051	-0.0571429	-0.0607495	-0.0666667	-0.125911	0.10881	0.0656355	-0.138003
0.220674	0.200958	0.242142	0.12045	0.0487179	-0.0571429	-0.0666667	-0.0481481	-0.148835	0.0285218	0.0469231	-0.173827
0.255773	0.23621	0.251615	0.247971	-0.2	-0.2	-0.194083	-0.162963	-0.142437	0.113342	0.195214	-0.0575314
0.00444618	-0.0117147	-0.25813	-0.0191573	0.5	0.285714	0	0	-0.225573	0.142345	0.0060121	-0.208972
0.221453	0.233067	0.253571	0.158505	0.115385	0.0571429	0	0.037037	-0.0269229	-0.00201847	-0.0582589	-0.0266502
0.0114534	0.0331052	-0.175629	-0.0926181	-0.294872	-0.333333	-0.333333	-0.333333	0.149059	0.189453	0.140016	0.0361885
0.034538	-0.0238982	0.0493818	-0.0966696	-0.161538	-0.114286	-0.182249	-0.181481	0.0283984	0.31677	0.0687343	0.0442491
-0.0207304	0.0138286	0.0157919	0.0210207	0.0692308	-0.171429	-0.194083	-0.2	-0.272762	0.22279	-0.153884	-0.270691
0.146625	0.0926048	0.14976	0.150715	-0.161538	0.047619	-0.2	-0.2	-0.0616884	0.0426462	-0.0696487	-0.0796754
0.0307099	-0.063105	-0.191702	0.0308501	-0.2	-0.2	-0.2	-0.2	-0.0441433	0.323753	0.236036	-0.0317454
0.0462733	0.0927933	0.0516246	0.0856099	0.0384615	0.0285714	0	0	-0.236195	-0.0200423	0.0316446	-0.227243
0.159904	0.165822	0.173502	0.15311	-0.0282051	-0.0571429	-0.0666667	-0.0296296	-0.101779	0.207295	0.156769	-0.0810877
-0.0104135	-0.12281	0.0310856	0.0521527	-0.0282051	-0.00952381	-0.0666667	-0.0666667	-0.129268	0.386284	-0.0310379	-0.210184
0.0223689	0.0292087	-0.0293839	-0.0346711	-0.161538	-0.133333	-0.2	-0.181481	0.0169928	0.165357	0.141726	-0.0391154
0.244239	0.266936	0.296088	0.26993	0.0384615	0.00952381	0.0118343	0.0185185	-0.0662014	0.500493	0.328312	0.0923988
0.0172712	-0.0202359	0.0213913	0.0103586	0.115385	0	0	0.0185185	-0.0281936	0.612346	0.421918	0.0584474
0.0342923	0.0516804	0.0203456	0.0637554	0.0102564	-0.0571429	-0.042998	-0.0111111	-0.00563522	0.0780652	0.183807	0.0131508
-0.016585	0.0720932	0.0621053	-0.0319215	-0.123077	-0.2	-0.2	-0.2	-0.0477009	0.329717	-0.0329455	0.154851
-0.0534769	0.00154715	-0.136822	0.00488551	-0.217949	-0.285714	-0.327416	-0.333333	0.0846793	0.149584	0.259853	0.0366095
-0.00178933	0.0274512	0.00876423	-0.017961	-0.0666667	-0.047619	-0.0666667	-0.0481481	-0.169814	-0.0747817	0.0487026	-0.235004
0.0328186	-0.0305356	-0.126809	-0.0517218	-0.0666667	-0.0666667	-0.0607495	-0.0666667	-0.153508	0.132506	-0.131658	-0.130642
0.0218968	0.0222726	0.0183376	0.0169318	-0.123077	-0.180952	-0.182249	-0.2	0.0141438	0.109802	0.0415049	-0.130224
0.137265	0.132554	0.1177	0.0899687	-0.228205	-0.266667	-0.266667	-0.062963	0.0068521	0.330804	0.0893078	0.0592657
-0.0137798	-0.0187729	0.081862	0.0665257	-0.0948718	-0.12381	-0.133333	-0.133333	-0.00223361	0.149965	-0.0732441	-0.145699
0.0353729	0.0177221	0.0309516	0.117251	-0.0666667	-0.0571429	-0.0193294	-0.0481481	-0.0526073	0.135865	0.00838237	-0.101339
-0.0552387	-0.01681	0.0593253	0.0575718	-0.0282051	-0.0666667	-0.0370809	-0.0666667	-0.322747	-0.0646894	-0.171546	-0.293929
0.173228	0.0111615	0.110903	0.156861	0.0384615	0	0	0.0185185	-0.490485	-0.292948	-0.020022	-0.487845
-0.154489	-0.0246056	-0.12127	-0.00087036	-0.0282051	-0.0666667	-0.0548323	-0.0666667	0.126852	0.42294	0.101595	0.0429782
0.00372756	-0.0614989	-0.0752789	0.0173473	0.0384615	0	0	0	0.00297966	0.113563	0.430778	-0.082407
-0.0183206	0.0237853	0.0742086	0.0861046	-0.0282051	-0.0666667	-0.0666667	0.062963	-0.119583	-0.121701	0.0222571	-0.14481
-0.0558665	-0.102582	-0.0965408	0.0152551	0	0	0	0	0.00167254	0.0293191	-0.000671336	-0.0460714
-0.0298921	-0.0138361	-0.0980123	0.0432846	-0.0666667	-0.0571429	-0.0666667	-0.0666667	0.103527	0.142939	0.177206	-0.0158202
0.0698707	0.0660613	0.0739902	0.0762932	-0.0666667	-0.0666667	-0.0666667	-0.0666667	-0.325025	-0.0618757	-0.173575	-0.261067
-0.00495099	-0.2067	-0.00484934	-0.0786563	0.125641	-0.0666667	-0.0666667	-0.0666667	-0.141345	0.0166537	-0.104478	-0.0921269
-0.00726403	-0.00449357	-0.0294817	0.0765627	-0.2	-0.2	-0.2	-0.162963	-0.10428	-0.0606843	0.12094	-0.124327
0.0938361	0.120157	-0.0364509	0.063022	0.0384615	0	0	0	-0.103975	0.0883229	0.221351	-0.064111
0.00773066	-0.0984071	0.04004	0.046574	-0.0282051	-0.0666667	-0.0666667	-0.0666667	-0.0203074	0.19211	0.196315	0.0479557
0.0403469	-0.27777	-0.0451838	0.00409681	-0.428205	-0.295238	-0.466667	-0.466667	-0.163695	-0.0515732	-0.0286985	-0.157532
-0.00762694	-0.0446215	0.00562744	0.0539808	-0.0948718	-0.12381	-0.109665	-0.133333	0.0943685	0.0965369	0.0516158	-0.0591428
0.0762829	0.0798933	0.0433344	0.0430527	-0.0948718	-0.133333	-0.127416	-0.114815	-0.161235	-0.0688522	-0.0606644	-0.276112
0.317844	0.222057	0.243558	0.335452	-0.0282051	-0.0666667	-0.0489152	-0.0666667	0.0811461	0.157117	0.519211	-0.0919279
-0.0106343	0.0328876	-0.0381542	0.00280921	0	0	0.0118343	0	-0.0319577	0.180512	-0.0954163	-0.0650608
-0.0625691	0.0118139	-0.0561953	-0.037112	-0.428205	-0.466667	-0.46075	-0.448148	-0.101588	0.0549695	0.0641498	-0.0576642
-0.115706	0.00387988	-0.0087204	-0.22206	0.0487179	-0.0666667	-0.0607495	0.062963	0.10716	0.127753	-0.0566675	-0.00759099
-0.0184191	0.0432608	0.0130499	-0.008064	0.0384615	0.133333	0.130178	0.0185185	-0.05408	0.3105	0.220999	-0.18705
0.134715	0.0403969	-0.0900629	0.119864	-0.294872	-0.32381	-0.333333	-0.314815	-0.166484	-0.215369	-0.19147	-0.212754
0.0340288	0.0301068	0.0321849	0.00861602	0.0384615	0.0285714	0	0	-0.168349	-0.0969945	-0.0998284	-0.19514
0.197193	0.182665	0.192444	0.187073	-0.0282051	-0.0666667	-0.0370809	-0.0481481	-0.0157786	-0.0162929	0.245447	-0.0552344
-0.00543971	-4.20126e-06	-0.305413	0.0187645	0.0487179	-0.0666667	-0.0666667	-0.0481481	0.0287763	0.324242	0.0952847	0.0199433
0.0678136	-0.00420931	-0.000437268	0.0914965	-0.0846154	-0.2	-0.188166	-0.144444	-0.121371	0.204951	-0.00750982	-0.00582655
-0.102265	0.0185675	-0.0587418	0.018773	-0.0666667	-0.047619	-0.0666667	-0.0481481	-0.184195	-0.0147013	-0.0336026	-0.173919
-0.0331787	-0.0157111	-0.365996	-0.00142952	0.115385	0.133333	0	0.0185185	-0.0404377	0.0754121	-0.0189326	-0.0615983
0.0319028	0.0537739	0.0458645	0.0455247	0	0	0.00591716	0.0555556	-0.311305	-0.189922	-0.0707013	-0.378721
-0.0670796	0.00967414	0.00313827	-0.0594504	0.202564	-0.0571429	-0.0666667	-0.0481481	-0.212856	0.123615	-0.149822	-0.18741
0.00581003	0.00308911	0.00758978	-0.0033184	-0.0282051	-0.047619	-0.0666667	-0.0666667	-0.0468229	0.1759	0.314409	-0.0938399
0.0239737	0.059379	0.011516	-0.102853	-0.00769231	-0.2	-0.2	-0.2	-0.0460142	0.0136388	-0.0196651	-0.17135
0.513965	0.460365	0.316634	0.519421	-0.0282051	-0.047619	-0.0666667	-0.0666667	-0.0996993	0.41027	0.294047	-0.0933173
0.0388602	0.0993589	0.0488373	0.0999486	-0.361538	-0.4	-0.4	-0.4	-0.141092	0.208358	-0.0790885	-0.117775
-0.0416151	-0.0543468	-0.0274256	0.000848381	-0.00769231	-0.2	-0.194083	-0.2	-0.00766021	0.211344	0.156448	-0.077271
0.0716445	0.0622798	-0.0292072	0.140386	-0.0666667	-0.0666667	-0.0666667	-0.0111111	-0.00625477	0.176402	0.22214	0.0151817
-0.0076129	-0.00667636	-0.034363	-0.42147	0.0384615	0.0666667	0	0.0185185	0.0463338	0.195557	0.302777	-0.0111822
-0.0112187	-0.12483	-0.130345	-0.0353602	-0.0282051	-0.0666667	-0.0607495	-0.0666667	-0.0300981	0.247598	0.0591254	0.00189136
0.0157001	-0.0384327	-0.0178669	0.00953257	0.0487179	-0.0666667	-0.0666667	-0.0666667	-0.185886	-0.0250026	-0.0311474	-0.106204
0.179227	0.255599	0.314499	0.131149	-0.161538	-0.0666667	-0.182249	-0.181481	-0.0063213	0.449035	0.270632	0.0569354
0.0684213	-0.260612	-0.14759	0.062456	-0.666667	-0.638095	-0.66075	-0.666667	-0.170835	0.0647325	-0.0278248	-0.222508
0.0127588	-0.116376	-0.00503856	0.0189038	0.0384615	0.0857143	0.00591716	0.037037	-0.215634	-0.0954606	-0.215546	-0.146373
0.132176	0.153872	-0.021742	0.153075	-0.0666667	0.0190476	-0.0489152	-0.0481481	0.0111844	0.33613	0.0807463	-0.058456
-0.999029	-0.0167077	-0.0652876	-0.0542245	-0.0666667	-0.0666667	-0.0370809	-0.0666667	0.936569	0.246961	0.0882488	-0.014854
0.143626	0.0484433	0.0545715	0.146498	0	0	0.00591716	0	-0.14962	0.0950707	-0.0358573	-0.0306863
-0.00784665	-0.109013	-0.101964	-0.0756679	-0.0282051	-0.0666667	-0.0548323	-0.0666667	0.0603806	0.330016	-0.0224449	-0.124436
0.300536	0.167875	0.311195	0.283729	0.0487179	-0.0666667	-0.0666667	-0.0666667	-0.138707	-0.0487746	0.0707448	-0.0846373
0.31747	0.322	0.314762	0.25036	-0.161538	0.12381	-0.2	-0.2	-0.231905	-0.119372	-0.0237583	-0.211108
-0.0171183	0.0405338	-0.266076	0.0420459	-0.333333	-0.333333	-0.315582	-0.333333	-0.129099	-0.104133	-0.0878607	-0.174031
-0.127059	-0.0227224	-0.0162597	0.0143432	-0.00769231	-0.2	-0.2	-0.2	-0.0204888	0.249494	0.0508641	0.0212288
0.028666	0.0288419	-0.0537591	0.0178892	0	0.0857143	0.0118343	0.037037	-0.0170023	0.180028	0.113312	-0.0447439
0.0197074	-0.0837535	-0.0563496	0.0134859	0.0384615	0	0.0473373	0	-0.0660259	0.0164148	-0.0405688	-0.0913687
0.143694	0.165075	0.158105	0.16414	-0.2	-0.171429	-0.182249	-0.125926	-0.251727	-0.153884	0.057972	-0.212438
0.110243	-0.281111	0.135956	0.162063	-0.294872	-0.304762	-0.333333	-0.333333	-0.0948928	0.219202	0.0667977	0.0371025
0.382673	0.304718	0.283693	0.337263	-0.0282051	-0.0666667	-0.0666667	-0.0666667	-0.117858	-0.0349654	-0.0086221	-0.104307
0.0377239	-0.0906957	-0.123026	-0.0734111	0.115385	0	0	0	-0.173311	-0.0480645	0.0867668	-0.157943
-0.0612467	-0.0726302	-0.000886946	-0.0149246	0.0487179	0.819048	-0.0607495	-0.0666667	0.0167599	0.565232	0.200264	-0.0676244
-0.0162984	-0.215372	0.0034434	-0.074252	-0.0282051	-0.0666667	-0.0607495	-0.0666667	-0.171603	0.0645861	-0.12871	-0.0954931
0.0249144	0.0407017	0.0378306	-0.00888813	-0.123077	-0.190476	-0.2	-0.181481	-0.0064494	0.213631	-0.0374795	0.0571297
0.0899987	0.0188572	0.103307	0.00754935	0.0384615	0	0	0.0185185	-0.175395	-0.208044	-0.226263	-0.223863
0.166604	0.084993	0.138679	0.0799001	0.125641	-0.0666667	-0.0607495	-0.0481481	-0.0045333	-0.0435629	0.175084	-0.0357751
0.0769415	0.0918408	0.0850726	0.0852012	-0.0282051	-0.0666667	-0.0548323	-0.0481481	-0.0526959	0.175041	0.108644	0.0236178
-0.0254443	0.0345091	0.0507994	0.0403262	-0.0282051	-0.0571429	-0.0666667	-0.0481481	0.0237411	0.178899	-0.0578054	-0.0587479
-0.0387818	0.0454677	0.00765638	0.000285977	-0.133333	-0.133333	-0.133333	-0.0962963	-0.0560124	0.0944834	-0.0120769	-0.00863722
0.0530934	0.0468489	0.0924884	0.111311	-0.0666667	0.52381	-0.0666667	-0.0666667	-0.104569	0.345884	-0.0338567	-0.117931
0.00501394	0.00603864	-0.100119	-0.0693572	-0.0846154	-0.2	-0.2	-0.2	-0.0407756	0.0659341	-0.00482609	-0.0595507
-0.0318778	0.0166897	-0.00671146	0.0419683	0.0769231	0.047619	0	0	-0.179573	0.0133432	-0.0337688	-0.19091
0.000722422	0.0320257	0.0271037	0.00600337	-0.0282051	-0.0666667	0.0280079	-0.0666667	-0.0514534	0.224583	0.0384952	-0.0318439
0.0635282	0.142216	-0.0937271	0.140812	-0.161538	-0.171429	-0.2	-0.2	-0.212443	-0.0993388	0.0435208	-0.153803
0.0557939	0.0563005	-0.0389068	0.0464886	0.0384615	0.00952381	0.00591716	0	-0.12235	0.134729	-0.181211	-0.261144
-0.192643	-0.0366791	-0.445564	-0.0981325	0.146154	-0.2	-0.2	-0.144444	-0.240243	-0.143525	0.00332233	-0.300257
-0.0713617	0.0667071	0.0604952	-0.00208919	-0.161538	-0.2	-0.182249	-0.2	-0.087026	0.348982	-0.109424	-0.0451318
0.015241	0.0290711	-0.113336	0.016912	-0.123077	-0.190476	-0.2	-0.181481	0.000205835	0.0421557	0.053809	-0.0115163
-0.00343964	-0.0114768	-0.0375305	0.00359641	-0.0282051	-0.0666667	-0.0548323	-0.0666667	0.00100735	0.0107421	0.0783207	-0.156956
0.0121273	0.0371743	0.0370435	0.0767117	0.0692308	-0.2	-0.2	-0.162963	-0.0344772	-0.00245833	0.086592	-0.0259312
0.00767523	-0.0661501	-0.0759871	0.00763894	0.0384615	0	0	0	-0.0663308	0.270364	0.0934771	-0.0357387
-0.0224022	-0.0130087	-0.0429133	0.0123878	0.0487179	-0.0571429	-0.0666667	0.00740741	-0.0608199	0.337388	0.198406	0.0335589
0.342133	0.296567	0.157167	0.352168	-0.151282	-0.247619	-0.266667	-0.22963	-0.0176398	-0.0587302	0.0343445	-0.181413
0.111462	0.0916309	0.0308824	0.0953146	0.115385	0.00952381	0	0.0185185	-0.0494687	0.614246	0.144745	0.113412
0.162917	0.257945	0.197654	0.278478	-0.428205	-0.466667	-0.466667	-0.466667	-0.060851	0.162797	-0.0234845	-0.0362503
0.0460177	0.0462567	0.0446722	-0.0897552	0.115385	0	0	0	0.0157477	0.135925	0.0267124	-0.0120783
0.168445	0.197247	0.199624	0.194831	-0.0282051	-0.0666667	-0.0666667	-0.0666667	-0.0246847	0.29877	0.120284	-0.114569
0.17114	0.173841	0.173224	0.181591	0.115385	0	0	0	0.113244	0.320249	0.281357	0.154755
0.0241632	0.00472172	-0.116671	-0.113763	0.153846	0.238095	0	0	-0.295848	0.0586433	-0.221471	-0.290669
0.0881979	0.107819	0.11538	0.160278	-0.0282051	-0.0571429	-0.0548323	-0.0666667	-0.595149	-0.2699	-0.515487	-0.5711
0.108716	0.0996068	0.0415372	0.0929179	0.0384615	0.047619	0	0	-0.209824	-0.0914087	-0.0355681	-0.178287
-0.0282848	0.00615869	-0.0185264	0.0102267	-0.0948718	-0.12381	-0.133333	-0.133333	-0.038087	0.0766291	0.0310263	0.141725
-0.0717435	0.0110721	0.0298665	0.0317917	-0.0282051	-0.0666667	0.0161736	-0.0666667	-0.196149	0.234433	0.0970338	-0.0926025
-0.0159821	-0.476891	-0.019805	0.00721905	-0.161538	-0.2	-0.2	-0.181481	-0.0338287	0.246842	0.0417151	-0.0616449
-0.0108173	-0.0800179	0.0069857	-0.129927	-0.333333	-0.333333	-0.333333	-0.314815	0.0808353	0.233179	0.178426	0.139496
0.109472	0.120906	0.109172	0.0910221	0	0	0	0	-0.103237	0.228286	0.0950287	0.0731908
-0.00477929	-0.154737	-0.085291	0.012486	-0.0564103	-0.0857143	-0.127416	-0.133333	-0.0497377	0.144395	0.00208398	-0.0083541
0.0226756	0.0158746	0.0206726	-0.312273	-0.0666667	-0.0666667	-0.0666667	-0.0666667	-0.270097	-0.0438301	-0.209655	-0.166409
-0.571849	0.0635733	-0.19793	0.0631075	-0.0282051	-0.0571429	-0.0666667	-0.0481481	0.13955	0.17455	0.0941771	0.0903245
0.22776	-0.160158	0.198114	0.230069	-0.0282051	-0.0666667	-0.0666667	-0.0666667	0.0424397	0.151021	0.199702	-0.00305107
-0.0167842	0.0124111	0.0341362	0.0278394	0	0.0380952	0.00591716	0.0185185	0.016288	0.447039	0.189747	-0.00283135
-0.0158013	-0.16256	-0.0261338	0.0193272	-0.161538	-0.2	-0.2	-0.2	0.0333581	0.220986	0.0787273	0.0508778
0.102512	0.0243252	0.00366294	0.0937111	-0.161538	0.00952381	-0.2	-0.181481	0.366868	0.0745803	0.160349	-0.0266418
-0.0848462	-0.0243537	-0.000124458	-0.0204601	-0.428205	-0.419048	-0.466667	-0.466667	0.00598384	0.380978	0.101599	-0.0666469
-0.00165868	-0.149795	0.00991575	-0.0308604	-0.123077	-0.180952	-0.2	-0.181481	-0.0401386	0.146829	0.0668967	-0.0607259
0.161832	0.141423	0.185462	0.188789	-0.0461538	-0.161905	-0.2	-0.2	-0.0336936	0.135951	0.162916	-0.0667058
0.31467	0.706148	0.685656	0.633355	-0.2	-0.2	-0.2	-0.181481	-0.106521	0.141798	0.126185	-0.185216
0.110952	-0.0542965	0.0921256	0.131927	-0.0666667	-0.047619	-0.042998	-0.0111111	0.115696	0.114117	0.0517935	0.0709237
0.31107	0.313399	0.247762	0.311789	0.0384615	0.00952381	0.0118343	0	-0.00891038	-0.129966	0.0675156	-0.184646
0.123233	0.0934639	0.132484	0.0949979	0.0871795	-0.0666667	-0.0666667	-0.0666667	-0.0502716	0.0461435	0.0800177	-0.109756
0.275764	0.277604	0.29074	0.259106	-0.0282051	-0.0571429	-0.0607495	-0.0481481	-0.175333	0.0435406	-0.0409131	-0.126205
0.019728	-0.023828	-0.000515461	0.00954013	-0.0666667	-0.0666667	-0.0666667	-0.0481481	-0.194856	0.0920021	-0.180101	-0.121093
-0.0858597	-0.0139191	0.063964	0.0153477	-0.0846154	-0.190476	-0.194083	-0.2	-0.0593782	0.228571	0.184614	-0.117702
-0.0162258	-0.101159	-0.263158	-0.10159	0.115385	0	0	0.0185185	-0.197397	-0.0720228	-0.123419	-0.172355
0.00533197	0.0291917	-0.0932241	0.0760105	-0.161538	-0.2	-0.176331	-0.2	-0.182469	-0.0726468	-0.111017	-0.00297872
0.0171523	-0.0142063	0.021224	0.0236245	-0.0282051	-0.0666667	-0.0666667	-0.0666667	-0.0634083	0.108291	-0.0152008	-0.0404146
0.0344637	0.0693097	-0.113604	0.0826081	-0.0666667	-0.0571429	-0.0607495	-0.0666667	-0.0978022	0.22207	0.237607	-0.0621906
-0.0354595	-0.141344	-0.333679	-0.0972535	-0.161538	-0.2	-0.2	-0.0703704	-0.220166	-0.0733736	-0.0883557	-0.244418
-0.00417276	-0.185037	-0.00689525	0.0113281	-0.2	-0.2	-0.2	-0.2	-0.277113	-0.0212052	-0.189639	-0.197524
0.0180035	0.103404	0.133331	0.1369	-0.0282051	-0.0571429	-0.0666667	0.0259259	-0.0801972	-0.0264885	-0.0374429	0.11212
-0.0148066	-0.0323433	0.0292964	-0.0938901	-0.0282051	-0.0666667	-0.0666667	-0.0666667	-0.0653875	0.112449	0.0151913	-0.184655
-0.054823	-0.00574346	0.00595418	0.0859135	-0.161538	-0.2	-0.2	-0.2	-0.0253471	0.312152	0.357349	0.0107241
0.113086	0.101886	0.0729039	0.104079	0.115385	0	0.00591716	0	0.0285467	0.142534	0.164274	0.0143089
0.223204	-0.00458637	0.213326	0.305018	-0.00769231	-0.190476	-0.182249	-0.2	-0.00869272	0.160464	0.20439	0.191107
-0.085089	0.0998242	0.157156	0.161218	-0.0282051	-0.0666667	-0.0666667	0.00740741	-0.12836	0.096232	0.00975923	-0.0781587
-0.0411141	-0.0244792	0.0256463	-0.0572992	-0.0846154	-0.0571429	-0.2	-0.2	0.202822	0.343953	0.400694	0.0265141
0.12934	0.158182	0.121645	0.167067	-0.294872	-0.295238	-0.333333	-0.333333	-0.00324616	0.154663	0.0726148	0.128554
0.00477953	0.0223181	-0.0114607	-0.0161842	-0.161538	-0.2	-0.188166	-0.2	-0.0363323	0.19599	0.00475738	-0.01826
-0.00817745	-0.0760983	-0.0255088	0.0231146	0.0871795	-0.0666667	-0.0666667	-0.0481481	-0.00538569	0.0240963	-0.0811638	-0.0622067
0.0153358	0.00461229	0.00504403	-0.0281743	-0.0666667	-0.0666667	-0.0666667	-0.0666667	-0.419764	-0.261443	-0.416257	-0.38347
0.0102248	0.102541	0.02799	0.103254	-0.0948718	-0.0761905	-0.133333	-0.133333	-0.214586	-0.0180558	-0.108237	-0.133187
-0.062124	0.016746	-0.319845	-0.103166	0.0487179	-0.0571429	-0.0666667	-0.0666667	-0.0526813	-0.0503135	0.0048387	-0.0849184
0.0297895	0.0219571	-0.0423663	0.0387828	0.0487179	-0.0666667	-0.0666667	-0.0666667	-0.0857331	0.171461	0.274738	-0.0771163
0.047594	-0.0321468	0.0314876	0.0361152	0.0102564	-0.0571429	-0.00749507	-0.0481481	-0.487968	-0.176396	-0.359694	-0.437797
0.15256	0.157418	0.161948	0.143066	-0.428205	-0.466667	-0.466667	-0.42963	-0.156328	-0.222969	-0.0347384	-0.16691
0.0796677	0.0706823	0.0683816	0.106007	0.0384615	0.00952381	0.0118343	0.148148	-0.143619	0.00167671	-0.00296614	-0.0750036
0.0357911	0.0266719	-0.0324822	0.0283942	0.0384615	0	0.00591716	0	-0.0581437	-0.0416705	0.251148	-0.0320825
0.0604182	0.0786043	0.0518873	0.0312602	-0.123077	-0.0952381	-0.2	-0.162963	-0.176601	-0.190383	-0.159271	-0.182163
0.189487	0.0233574	0.274505	0.152693	-0.123077	-0.171429	-0.2	-0.2	-0.206604	-0.0408406	0.0701603	-0.166399
0.0110359	-0.051719	-0.235804	-0.0437955	0.115385	0.00952381	0	0	-0.086311	0.119321	0.0987439	-0.0355501
0.325972	0.255035	0.305276	0.292491	-0.0282051	-0.0666667	-0.0607495	-0.0481481	-0.0985727	0.100915	-0.0413004	-0.0571538
0.0421765	0.0557979	-0.0493465	0.0593216	-0.2	-0.2	-0.182249	-0.125926	-0.0160093	0.0315182	0.124752	-0.0697609
0.162167	0.194812	-0.0400762	0.097252	-0.0666667	-0.0571429	-0.0666667	-0.0666667	-0.13348	-0.00659547	0.121469	-0.16923
0.0420018	0.0968146	0.1126	0.0728069	0.0487179	-0.0666667	-0.0666667	-0.0111111	-0.200739	0.260796	-0.11084	-0.209162
0.00188635	-0.170423	0.00481992	-0.00483159	0.115385	0	0	0	0.0293454	0.13955	0.172535	-0.0768121
0.387433	0.0927803	0.369856	0.360145	-0.2	-0.2	-0.2	-0.2	0.0131561	0.629877	-0.0171979	-0.0740228
0.115365	0.0557165	0.179476	0.153863	-0.0282051	-0.0666667	-0.0666667	-0.0296296	-0.193771	0.185522	-0.0314896	-0.0364604
-0.0117493	-0.00702455	-0.0541758	-0.0854958	0.164103	-0.0666667	-0.0666667	-0.0481481	-0.0580347	0.324057	-0.103998	0.036509
0.262549	0.280748	0.295258	0.198277	0.0384615	0	0	0	-0.017637	0.0761225	0.0289135	0.0241579
0.422128	0.382412	0.399783	0.322101	-0.123077	-0.2	-0.194083	-0.181481	-0.328853	-0.278856	-0.178622	-0.331353
0.031611	0.02501	-0.0556017	0.0263276	-0.266667	-0.266667	-0.266667	-0.22963	-0.104224	-0.0281921	-0.115013	-0.055158
0.00697948	0.0429854	0.0487194	0.0611475	0.0384615	1	0	0.111111	-0.0865572	-0.126524	-0.0392073	-0.209021
0.132508	0.124831	0.0501382	0.0638617	-0.0282051	-0.0666667	-0.0666667	-0.0666667	-0.000579233	0.138303	0.172166	0.00205078
0.149879	0.146881	-0.0867553	0.107588	0.0102564	-0.0666667	-0.0607495	-0.0666667	-0.190213	0.245739	0.0415061	-0.166583
0.0394767	-0.0216169	0.0264104	0.0506936	-0.0846154	-0.2	-0.182249	-0.2	-0.235839	-0.00866194	-0.12874	-0.173485
-0.00709806	-0.192963	-0.229649	-0.0862011	0.0384615	0	0.00591716	0	-0.132535	0.24755	0.0570629	-0.059847
-0.0638319	-0.292084	-0.0290565	0.00190817	0.0487179	-0.0666667	-0.0370809	-0.0666667	-0.0572542	0.0674586	0.0684558	-0.154132
0.12681	0.244805	0.251233	0.254331	-0.0846154	-0.2	-0.194083	-0.2	-0.0491077	0.0688254	0.0723815	-0.13316
0.140618	0.159521	0.176428	0.0368545	0.125641	-0.0285714	-0.0666667	-0.0666667	-0.0463031	0.135553	0.162867	-0.0448443
0.16719	0.138712	0.160509	0.130943	-0.0666667	-0.0666667	-0.0666667	-0.0666667	-0.18538	0.0416803	-0.129554	-0.19201
0.027774	-0.0273597	0.0303892	0.0166741	-0.0948718	-0.133333	-0.133333	-0.0962963	-0.19614	-0.112959	0.0527054	-0.224445
0.0078116	-0.0772366	-0.180902	0.00493723	-0.0282051	-0.0666667	-0.0548323	-0.0666667	-0.0936123	-0.175023	-0.10739	-0.200824
0.290021	0.308654	0.251786	0.318658	0.0487179	-0.0666667	-0.0607495	-0.0666667	-0.154272	-0.0762523	0.122259	-0.0581184
-0.0981629	-0.588443	-0.0563061	-0.0304097	-0.0666667	0.0952381	-0.042998	0.192593	-0.221278	-0.00438022	-0.170125	-0.212736
0.0286828	-0.0119831	0.00538983	0.0275708	-0.228205	-0.161905	-0.266667	0.140741	-0.0462813	-0.112697	-0.0377454	-0.113363
0.0165436	0.041343	0.0121724	-0.0285423	-0.0179487	-0.0857143	-0.0859961	-0.0962963	0.013941	0.159193	-0.0632813	0.0184653
0.0343509	0.0179592	0.063085	-0.061703	0.0384615	0	0	0	-0.0683598	0.304171	0.0495893	-0.0398459
0.0625345	0.0346171	-0.039227	0.0498184	-0.0666667	-0.0190476	-0.0666667	-0.0666667	-0.196953	-0.0437469	-0.178608	-0.194071
-0.0242156	-0.00274025	-0.164509	-0.0170253	-0.161538	-0.2	-0.2	-0.181481	-0.0412428	0.0976245	0.000611345	-0.124961
0.200073	0.154822	0.166782	-0.071154	-0.0846154	-0.2	-0.2	-0.144444	0.0061335	0.212642	-0.0386851	-0.00414554
0.0431964	2.6241e-05	0.0372847	0.0180363	0.115385	0	0.177515	0.0185185	-0.0614218	-0.006007	0.10004	-0.125473
0.232708	0.00531657	0.31295	0.260741	0.0692308	-0.00952381	-0.2	-0.181481	-0.276002	-0.186477	-0.0324958	-0.279684
-0.00330159	-0.00962787	0.0107529	-0.0825174	-0.294872	-0.32381	-0.327416	-0.296296	0.076079	0.119791	0.228553	-0.0972016
0.0176837	-0.0367368	0.010066	0.0256171	-0.0282051	0.438095	-0.0607495	-0.0296296	-0.0824913	0.0781914	0.0707948	0.403591
0.0741864	-0.636358	0.0909964	-0.00219784	0.0384615	0	0	0.037037	0.199097	0.059671	0.32175	-0.0179711
0.0137091	0.0153716	0.00381116	0.0238814	0.0487179	-0.0666667	-0.0666667	-0.0666667	-0.0151104	0.189683	0.170014	0.014734
0.0973843	-0.126243	0.000976306	0.0942713	-0.0282051	-0.0666667	-0.0666667	-0.0111111	-0.174874	-0.106978	-0.105508	-0.105491
0.0883997	0.0941508	0.106512	0.119283	-0.0282051	-0.0285714	-0.0548323	-0.0666667	-0.191448	0.00765249	-0.111637	-0.149603
0.140697	0.191974	0.206092	0.211117	0	0	0.00591716	0.0185185	0.0378027	0.0813369	0.146255	-0.00835315
0.0148179	-0.400962	-0.0969709	-0.047165	0.0487179	-0.0666667	-0.0666667	-0.0666667	-0.0589693	0.221786	0.526594	-0.0943963
0.0202685	-0.184196	-0.0395893	-0.104169	0.223077	-0.114286	-0.194083	-0.2	-0.0121575	0.0228103	0.257869	-0.00707055
-0.0563233	-0.0984487	-0.0105234	0.00476876	0.0487179	-0.0380952	-0.0666667	-0.0296296	-0.0564656	0.3226	0.163729	0.0277192
0.0498171	-0.116687	0.0234719	0.0548478	-0.0948718	-0.133333	-0.121499	-0.114815	-0.127906	0.402371	-0.0367678	-0.0855721
0.0163983	0.0295244	0.0437067	0.0493598	-0.0179487	-0.12381	-0.127416	-0.0962963	0.00982132	0.175639	0.192454	-0.0146349
0.112177	0.0182441	0.0179653	0.0185896	0.115385	0.219048	0	0.148148	0.107721	0.125937	0.0678777	-0.0238921
0.326955	0.279722	0.304204	0.199586	-0.294872	-0.304762	-0.327416	-0.314815	-0.0271064	0.251261	0.00100189	0.10405
-0.00995206	0.00920989	-0.175304	-0.00514033	-0.0282051	-0.0571429	0.00433925	-0.0666667	-0.0111148	0.292962	0.431019	0.0198352
0.169309	0.178748	0.167056	0.0833367	-0.0282051	-0.0666667	-0.0666667	-0.0296296	-0.0669846	0.0822365	0.0414231	-0.0654171
-0.0215592	-0.0250776	-0.00778059	-0.00125406	0.0487179	-0.0666667	-0.0666667	-0.0666667	-0.0322752	0.206282	-0.0557625	-0.0760537
0.0894901	0.0393393	-0.151327	0.0442241	-0.0666667	-0.0666667	-0.0666667	-0.0666667	-0.0952601	0.421334	0.167735	-0.0751197
-0.0298346	-0.169836	-0.178728	-0.00223301	-0.333333	-0.32381	-0.321499	-0.240741	-0.062221	-0.114183	-0.056224	-0.178048
0.134978	0.0761696	0.147195	0.102168	-0.0666667	-0.0666667	-0.0666667	0.0259259	-0.199298	-0.0908592	-0.270342	-0.307349
0.196481	0.0823404	0.110014	0.205029	-0.161538	-0.2	-0.2	-0.181481	-0.0305821	0.0720615	-0.0195804	0.0150759
0.219965	0.182688	-0.0897326	0.0831681	-0.161538	-0.190476	-0.2	-0.181481	-0.0643795	-0.00950534	0.0895299	-0.056913
0.0604312	0.0680022	0.0212851	0.0948817	0.0102564	-0.0380952	-0.0666667	-0.0666667	-0.0318791	0.476035	0.0819296	0.0436238
-0.0689324	-0.00820971	-0.158382	0.0367434	-0.2	0.0190476	-0.194083	-0.0703704	-0.00415975	0.373617	0.584283	-0.0777199
0.0246492	0.091313	0.0312083	0.0781659	-0.123077	-0.180952	-0.2	-0.181481	-0.12318	0.150752	0.0252848	-0.0713783
-0.0496776	-0.0603227	-0.00998531	-0.0226771	-0.0666667	0.047619	0.0930966	-0.0666667	-0.00551978	0.490175	0.0168762	0.0930094
0.108082	0.145525	0.134456	0.141447	0.433333	-0.0190476	-0.0370809	-0.0296296	0.00458352	0.275895	0.121858	0.0661888
-0.159524	-0.729586	-0.147786	-0.206863	-0.0282051	-0.0666667	-0.0666667	-0.0481481	-0.00913597	0.0729232	0.242935	0.0973754
0.110733	0.0590329	0.083591	0.094845	0.125641	-0.0190476	-0.0666667	-0.0666667	-0.101992	-0.0731863	0.0252266	-0.0917802
0.225782	0.27871	0.104337	0.202973	-0.0282051	-0.0666667	-0.0666667	-0.0296296	-0.0116162	0.166592	-0.134417	-0.0479128
-0.0657698	-0.0902557	-0.00868354	-0.0344584	-0.133333	-0.114286	-0.133333	-0.133333	0.0450208	0.110327	0.0160453	-0.10662
-0.0451312	-0.538554	0.0430813	0.051807	-0.161538	-0.190476	-0.2	-0.2	0.00357181	0.23869	-0.0940774	0.174045
-0.0585839	0.00268164	-0.0942336	0.0104905	-0.217949	-0.304762	-0.333333	-0.296296	-0.0053615	0.130806	0.0705331	-0.08488
0.150775	0.158471	-0.237904	-0.0868918	-0.133333	-0.133333	-0.133333	-0.114815	-0.0555543	0.0245259	0.248706	-0.081711
0.0076485	0.0419783	0.0555401	-0.0502691	-0.228205	-0.266667	-0.266667	-0.266667	-0.211648	0.266066	-0.0701674	-0.0607386
0.133705	-0.275834	-0.0862581	0.128894	-0.0666667	0.104762	-0.0666667	-0.0666667	-0.102667	0.58438	-0.0542474	0.00755875
-0.0374765	-0.106793	-0.183179	-0.0253423	-0.217949	-0.295238	-0.333333	-0.333333	-0.02857	0.366716	-0.00677396	-0.170262
0.162173	0.217433	0.195452	0.0178223	-0.0282051	-0.0571429	-0.0666667	0.118519	0.0320577	0.275799	0.343925	-0.072054
0.0175984	-0.0478286	0.0162222	0.026103	-0.561538	-0.590476	-0.523077	-0.562963	-0.0536843	0.191945	0.0226368	0.00259598
-0.0703188	-0.108853	-0.0660019	-0.0683386	-0.0282051	-0.0571429	-0.0666667	-0.0666667	-0.0793674	-0.0292578	0.253381	-0.0631827
-0.0380582	-0.0109297	0.000606958	0.0180403	-0.0179487	-0.133333	-0.133333	-0.133333	-0.122967	0.075074	-0.0410149	-0.105828
-0.074122	-0.00803345	-0.147326	-0.0110696	-0.266667	-0.266667	-0.266667	-0.192593	0.117874	0.0266343	-0.0463294	-0.0992551
-0.0492706	-0.249365	0.0083843	-0.0712246	-0.228205	-0.257143	-0.237081	-0.266667	0.114819	-0.000534508	0.154804	0.0282925
0.205196	0.157547	0.205685	0.200157	0.0487179	-0.0666667	-0.0666667	-0.0666667	-0.0368487	0.380281	0.140186	0.0332431
-0.0256453	0.00748966	-0.0113907	-0.190337	-0.0282051	0.27619	-0.00157791	-0.0666667	-0.0587833	0.283587	-0.0921336	0.0224517
0.105137	0.0997828	-0.0347697	0.102308	-0.161538	-0.2	-0.2	-0.2	-0.0156674	0.113536	0.219937	-0.0254851
-0.0202425	-0.237976	-0.147746	0.0370272	-0.266667	-0.266667	-0.266667	-0.266667	-0.0600226	0.147972	0.0803736	-0.0417881
-0.0256424	-0.0389045	0.0286537	0.0360703	0.0589744	-0.133333	-0.133333	-0.133333	-0.0708608	0.374376	-0.0223526	-0.11363
0.0740661	0.0720024	0.074271	0.0586295	0.0384615	0	0	0	-0.138227	-0.0208983	-0.0382375	-0.170573
-0.0163392	0.00161768	-0.317939	-0.000356926	0	0.0666667	0	0	0.113445	0.376192	0.17093	0.0445567
-0.032073	0.0200741	-0.0691835	-0.0177496	-0.294872	-0.333333	-0.333333	-0.333333	-0.0151584	0.216414	0.0130093	-0.0639122
0.0399121	0.0472581	-0.130932	0.0501262	-0.0282051	-0.0571429	-0.0607495	-0.0666667	-0.020179	0.0955104	0.189084	0.0494119
0.158273	0.00795189	0.128263	0.10975	-0.0282051	0.0285714	-0.0666667	-0.0666667	0.0766266	0.108723	0.637009	-0.00739782
-0.0898613	-0.152205	0.00543889	0.00482265	0.0487179	-0.0666667	-0.0666667	-0.0666667	-0.180622	0.157396	-0.0907185	-0.190367
0.0140124	-0.182636	0.0608328	-0.0695763	-0.0282051	0.561905	-0.0489152	-0.0481481	-0.0662386	0.228039	0.0428409	-0.127159
-0.0146609	-0.0396051	-0.0147599	-0.0337944	0.0384615	0.0285714	0	0.037037	-0.0120208	-0.00306728	0.264695	-0.0503496
0.0309428	0.0429182	-0.0235774	-0.0277896	-0.0846154	-0.190476	-0.146746	-0.107407	-0.0762432	-0.0776332	0.154806	-0.00276742
-0.0397428	-0.299347	-0.0723199	-0.00993314	-0.25641	-0.27619	-0.333333	-0.314815	-0.0472245	0.273288	0.205168	0.150284
0.0595667	0.124562	0.0946971	0.139615	-0.161538	-0.142857	-0.188166	-0.0148148	-0.216128	-0.0437802	0.118143	-0.115428
0.0180061	-0.0322137	0.00756318	0.0221041	-0.161538	-0.2	-0.188166	-0.2	-0.659539	-0.495333	-0.521159	-0.766959
-0.0610966	-0.0346784	-0.0188763	-0.0553494	-0.0282051	-0.0571429	-0.0666667	-0.0666667	-0.0114456	0.149107	-0.0606142	-0.0517646
0.0547089	0.110575	0.157964	0.049747	0.0384615	0.209524	0.00591716	0	0.022068	0.157969	-0.111661	-0.0630356
-0.0155524	-0.361362	-0.132346	-0.171449	-0.0846154	-0.2	0.149112	-0.2	0.0459138	0.0294589	0.148768	-0.116943
0.073337	0.071115	0.0907952	0.0734113	0.0487179	-0.0666667	-0.0666667	-0.0666667	0.0216102	0.0621295	0.0870694	0.0153042
-0.00933936	0.0778576	-0.0459766	0.084673	0.0487179	-0.0380952	-0.0666667	-0.0666667	-0.0772519	0.0449164	-0.0103032	-0.0483709
-0.0812812	-0.0357234	-0.281527	0.0173437	0.0487179	-0.0666667	-0.0607495	-0.0481481	-0.0556832	0.118917	0.0204779	0.00529082
-0.0214136	-0.00993947	-0.0499465	-0.0140145	-0.0666667	-0.0571429	-0.0666667	-0.0481481	-0.0489908	0.131932	0.12284	-0.0677416
0.00723788	-0.00233899	-0.0690542	0.0242048	0.202564	-0.0666667	-0.0666667	-0.0296296	0.0716129	0.259389	0.0718222	-0.13672
-0.00344266	-0.24407	0.0472686	0.0492239	-0.0666667	-0.0666667	-0.0607495	-0.0666667	0.243305	0.0490803	0.208447	-0.00373854
0.00940134	-0.000901634	-0.0168564	-0.033903	-0.161538	-0.190476	-0.164497	-0.181481	-0.0333462	0.146004	0.204555	0.00811084
0.0402339	-0.476804	0.0493476	-0.104534	0.0487179	-0.0666667	-0.0607495	-0.0666667	0.078178	0.0985906	0.288193	0.106143
0.302578	0.286656	0.213052	0.334453	-0.0282051	-0.0666667	-0.0666667	-0.0481481	-0.172725	0.183917	-0.0155056	-0.0749688
0.117854	0.0461836	0.0965801	0.11942	0.0384615	0.00952381	0.0236686	0	-0.0433227	0.340618	0.0875762	-0.0174127
0.176423	0.0738814	0.156065	0.105155	-0.0948718	-0.12381	-0.127416	-0.133333	0.106425	0.143309	0.104825	-0.034214
0.0153963	-0.0429068	0.0251375	-0.000208014	-0.0282051	-0.0666667	-0.0666667	-0.0666667	0.0951964	0.151848	-0.00388801	0.00645394
-0.0148157	-0.0834951	-0.0614671	-0.0138103	0.184615	-0.190476	-0.2	-0.2	0.0017636	0.540459	0.13142	-0.0289277
-0.0281465	-0.00873743	-0.258139	-0.010455	-0.0282051	-0.0666667	-0.0548323	-0.0666667	-0.116226	0.164625	0.0603237	-0.0792672
0.0431497	-0.191357	-0.197329	0.00357601	0.0692308	-0.2	-0.194083	-0.2	-0.170616	0.0291112	-0.00892113	-0.144465
-0.053536	0.000261293	-0.0881192	-0.107469	-0.0282051	-0.0666667	-0.0548323	-0.0666667	-0.145062	0.219494	-0.0460546	0.0869695
0.155455	-0.0231211	-0.363114	0.134475	-0.161538	-0.2	-0.2	-0.181481	0.0209442	0.212235	0.0984579	-0.094868
0.154809	0.195412	0.1847	0.149864	0.0487179	0.0190476	-0.0666667	-0.0666667	-0.138119	0.10537	0.165506	0.0293963
0.00412999	-0.00100458	0.00487001	0.0132942	-0.161538	-0.2	-0.2	-0.2	-0.152361	0.0727686	-0.0281317	-0.143598
0.148688	0.17936	0.164278	0.149688	0.0487179	-0.0571429	-0.042998	-0.0666667	-0.152184	0.174704	-0.132777	-0.159396
0.0406431	0.186244	0.162323	0.198873	-0.561538	-0.314286	0.181065	-0.6	-0.00932469	0.183034	0.0781784	0.0410525
0.0533753	0.0243908	0.0418122	0.17697	-0.361538	-0.390476	-0.394083	-0.4	0.189775	0.286366	0.321859	-0.000124796
0.104165	0.138081	0.133795	0.136382	0.115385	0	0	0.0185185	0.0897679	0.244563	0.107687	-0.0694299
0.23256	0.265885	0.244688	0.248384	-0.0179487	-0.133333	-0.127416	-0.133333	-0.130678	-0.0535806	0.195434	-0.232089
-0.00483194	-0.0274079	-0.00727632	-0.0608206	-0.0666667	-0.0380952	-0.0666667	-0.0481481	-0.095274	0.0551956	0.0384225	-0.165429
0.0575809	-0.0266047	0.0832085	0.0814059	0.0384615	0.0285714	0	0	-0.10361	0.17839	-0.0594029	0.117704
0.0167277	-0.0562631	0.0224392	-0.0199995	-0.161538	-0.2	-0.146746	-0.181481	-0.225538	-0.108133	-0.229314	-0.223864
-0.0279679	-0.105236	-0.0101091	-0.034874	-0.228205	-0.247619	-0.254832	-0.266667	0.0373724	0.255481	-0.11327	-0.0432942
-0.01125	-0.0597346	-0.145894	0.00256442	-0.0282051	-0.0666667	-0.0666667	-0.0481481	-0.0367542	0.32376	-0.0385501	0.00613041
0.0277927	-0.121603	-0.117661	-0.00415241	-0.0282051	-0.047619	-0.0489152	-0.0481481	-0.330838	0.350083	0.0213111	-0.273143
0.117436	0.1436	0.0316418	0.0983599	0.0487179	-0.0666667	-0.0607495	-0.0666667	-0.023151	0.100015	0.42328	-0.0907893
0.103686	0.151633	0.134953	0.14773	0.269231	0.00952381	0	0	-0.0536121	0.0300113	0.0864204	-0.0657844
0.164335	-0.301023	0.0240045	0.0925683	-0.0282051	-0.0666667	-0.0666667	-0.0666667	-0.379469	-0.208215	-0.315102	-0.314428
0.0118836	-0.00115451	-0.0838313	0.0275928	0	0	0.0295858	0	0.125835	0.234024	0.263875	0.0409012
-0.00131261	-0.262485	-0.0447925	0.0359784	0.0384615	0	0	0.0555556	0.0272759	0.333922	0.229569	0.0759996
-0.0285558	0.0180986	-0.0735577	-0.0120805	0.0384615	0.047619	0	0.0185185	-0.185887	0.0239726	0.106624	-0.17662
-0.0171022	-0.110001	0.0336518	0.00733718	-0.0282051	-0.0666667	-0.0548323	-0.0666667	0.0713844	0.158602	0.160334	0.0307046
0.0270706	-0.000499041	0.100905	0.00180934	0	0.00952381	0	0.277778	-0.00551587	0.133207	0.0592824	-0.0248022
-0.0590797	-0.0148456	-0.272268	-0.056201	-0.123077	-0.2	-0.194083	-0.2	0.530842	0.450265	0.0576483	-0.0512318
0.0486479	0.0378789	-0.0832829	0.0465581	-0.0282051	-0.047619	-0.0607495	-0.0666667	-0.0510289	0.0128862	-0.0210835	-0.125655
0.0550103	0.00153002	0.0174704	0.0530723	-0.161538	-0.152381	-0.194083	-0.2	-0.13602	-0.0169322	0.350497	-0.0957389
-0.0839126	0.048787	0.0839315	0.0690874	-0.0666667	0	-0.0666667	-0.0666667	0.0301916	0.0798546	0.00011129	-0.0347367
0.113191	0.0802463	0.143369	-0.0632491	-0.0666667	-0.0380952	-0.0607495	0.525926	0.0704956	0.0935313	0.21755	-0.113277
0.092311	0.0849492	0.0969329	0.0776236	-0.0666667	-0.0571429	-0.0666667	-0.0481481	0.0582886	0.171297	0.168189	0.0309689
-0.0817592	0.0249838	0.0248364	-0.0251693	-0.161538	-0.190476	-0.2	-0.2	0.00942064	0.265101	0.318377	0.0531303
0.172326	0.171336	0.0377941	0.130357	-0.141026	-0.32381	-0.333333	-0.296296	-0.165233	0.00614374	0.271989	-0.16
-0.0223186	-0.215836	-0.00210904	-0.0147057	0.0384615	0	0	0	0.00754314	-0.0320221	0.0723204	-0.139337
0.0797695	0.0799641	0.0293935	0.0551396	-0.161538	-0.2	-0.2	-0.2	-0.123864	0.125212	-0.101298	-0.0873425
-0.0527138	0.0200522	-0.0516672	0.0348956	0	0.12381	0.00591716	0	-0.176901	0.354186	-0.0974301	-0.106238
-0.0217458	0.0123095	-0.06538	-0.0646619	-0.0282051	-0.0666667	-0.0666667	-0.0666667	-0.0594167	0.0258316	-0.018532	-0.107006
-0.0107974	-0.253559	-0.0184416	-0.0632579	0.741026	-0.0571429	-0.0666667	-0.0666667	0.1479	0.0961866	0.382169	-0.0383176
0.0266429	-0.194222	-0.0160729	0.0241677	-0.161538	-0.0571429	-0.188166	-0.181481	0.163882	0.048781	0.0767439	-0.031079
0.336513	0.297728	0.257351	0.34633	-0.161538	-0.0666667	-0.2	-0.2	-0.108823	0.0575697	0.151569	-0.128521
-0.00288693	-0.120619	0.0629978	0.0746063	-0.217949	-0.333333	-0.285996	-0.314815	0.017064	0.202439	0.336163	-0.0765031
0.104258	0.0716816	0.129339	0.146906	-0.0282051	-0.0571429	-0.0666667	0.174074	0.0332994	0.0881997	0.167174	0.0277139
0.125033	-0.277111	0.141714	0.132872	-0.161538	-0.2	-0.194083	-0.2	-0.0778281	0.10404	-0.00454394	-0.0981252
-0.0465803	-0.0586444	0.0103614	0.0100498	0	0	0	0	-0.00855224	0.00552162	0.0294372	-0.0600678
-0.162513	-0.0328309	-0.122518	-0.0589127	-0.0179487	-0.12381	-0.133333	-0.133333	0.0702752	0.192775	0.0511999	-0.0584215
0.0656403	0.0477228	-0.00161835	-0.038881	0	0	0	0	-0.00365335	0.020242	0.102658	0.0610141
-0.0190564	-0.277236	0.0555063	-0.00268507	-0.0282051	0.314286	-0.0607495	-0.0481481	0.0210361	0.304809	0.10183	0.0632481
0.00208491	-0.00198687	-0.142678	0.000892082	-0.0666667	-0.0666667	-0.0666667	-0.0481481	0.295061	0.486087	0.240953	0.067742
0.0417446	-0.106516	-0.257992	0.0392734	-0.161538	-0.2	-0.2	-0.2	-0.246784	-0.140432	-0.136611	-0.276172
-0.00745538	-0.0681266	0.0127451	0.0117454	-0.0948718	-0.12381	-0.133333	-0.133333	0.0822544	0.362095	0.0967917	-0.0621023
0.0952376	-0.0288745	0.0109736	0.0588117	-0.0282051	-0.0666667	-0.0666667	-0.0481481	-0.210736	0.115787	-0.16874	-0.280784
-0.0190957	0.0932566	0.0627551	0.0292512	0.0769231	0.0190476	0.0118343	0	-0.0185472	0.138098	0.0684923	-0.0363525
-0.00666262	-0.401851	-0.12186	0.00582253	0.0871795	-0.0666667	-0.0666667	-0.0481481	0.060889	0.126814	0.521847	0.010908
0.284927	0.284656	0.240595	0.261052	0.115385	0.0190476	0.00591716	0	-0.213774	0.0322051	-0.156065	-0.245872
0.0210758	0.0172697	-0.000800139	0.0286642	-0.0282051	-0.0285714	0.0575937	-0.0666667	-0.107574	0.382836	0.0667664	-0.0158766
0.147893	-0.307346	0.124538	0.142128	-0.2	-0.161905	-0.182249	-0.2	-0.0780135	0.304347	0.123689	-0.0455672
-0.0908041	0.0122211	-0.165927	0.00868282	0.0384615	0	0	0.037037	-0.0567214	-0.0835102	0.121474	-0.0443909
0.0490698	-0.0865579	-0.0846621	0.0587417	-0.161538	-0.180952	-0.2	-0.2	0.0183844	0.181016	0.0239232	-0.015323
-0.00940429	0.0557802	-0.150001	0.0153749	-0.0282051	-0.0666667	-0.0666667	-0.0666667	-0.0869567	0.0763659	0.274397	0.0415083
-0.00639563	-0.0859635	-0.0682631	0	-0.0666667	-0.0666667	-0.0666667	-0.0481481	-0.00742556	0.0465924	0.255612	-0.0534024
0.0832124	-0.0685697	0.0644134	0.119371	0.0589744	-0.133333	-0.133333	-0.133333	-0.00978457	0.0923642	-0.0741028	-0.0362571
0.197009	0.13469	0.287078	0.283137	-0.161538	0.114286	-0.2	-0.181481	0.0467472	0.107542	0.168606	0.0521985
0.0488527	-0.0148968	0.0375559	0.0653653	-0.0282051	-0.0571429	-0.0489152	-0.0111111	-0.0572593	0.185296	-0.0419366	-0.0143955
0.108995	-0.0649863	0.114217	0.0890483	-0.0666667	-0.0666667	-0.0666667	-0.0481481	-0.0181288	0.152603	0.158365	-0.0864896
0.213208	0.166619	0.159119	0.195954	-0.0282051	-0.0571429	-0.0607495	-0.0111111	-0.109646	0.219846	0.146717	0.0429071
0.165234	-0.0117998	0.176142	0.196856	0.192308	0	0	0	-0.0184477	0.0202533	0.0605395	-0.093728
-0.0633115	-0.0177985	-0.0279096	-0.186781	0.35641	-0.0666667	-0.0607495	-0.0666667	-0.0161902	0.0887987	0.108275	-0.0691119
-0.0252924	-0.212335	-0.11376	-0.00335743	-0.733333	-0.685714	-0.733333	-0.733333	-0.115786	0.384098	-0.0623933	-0.147891
0.187153	0.0854451	0.221354	0.19361	-0.0666667	-0.0666667	-0.0607495	-0.0481481	-0.170362	0.0961586	-0.0881663	-0.13914
-0.000935434	-0.0466116	-0.161431	0.00472471	-0.0666667	-0.0380952	-0.0666667	-0.0666667	0.0128544	0.209068	0.0963592	-0.0163344
0.0257494	0.0172725	-0.18829	-0.0526979	-0.133333	-0.12381	-0.133333	-0.133333	0.0442887	0.184137	0.060081	-0.0616932
0.00684101	-0.0720342	-0.247475	0.0172682	0.115385	0	0.00591716	0.0185185	-0.112743	0.24536	0.0618677	0.0141521
0.0327046	0.00970035	0.0619618	-0.0154591	0.0384615	0.00952381	0	0	-0.0871661	0.170008	-0.121875	-0.104555
0.203752	0.249286	0.310066	-0.382501	-0.217949	-0.285714	-0.321499	-0.333333	-0.0415186	0.400241	0.268998	0.01237
0.210641	0.255277	0.171001	0.233176	-0.2	-0.2	-0.194083	-0.2	-0.17348	0.00448867	0.0134615	-0.175401
-0.0465625	-0.136102	-0.0127871	0.000754465	0.0384615	0.00952381	0.00591716	0	-0.18571	0.0984301	-0.107112	-0.141442
0.0756577	0.0583211	-0.0140482	0.0678745	-0.2	-0.190476	-0.2	-0.2	-0.264697	0.212749	0.0838556	-0.11134
0.160466	0.0579153	0.16365	0.11846	-0.228205	-0.209524	-0.242998	-0.266667	-0.0387132	0.242474	0.0112286	-0.0160328
0.0601261	0.090973	-0.085647	0.134676	-0.2	-0.2	-0.194083	-0.0703704	-0.0993477	0.237231	0.278151	-0.0500657
0.106096	0.109269	-0.117841	0.0475592	0.0384615	0	0	0	-0.0871857	-0.0114008	0.0346651	-0.113495
-0.0410092	0.053422	0.0407634	0.0556707	-0.0282051	-0.0666667	-0.0607495	0.22963	-0.0828141	0.299791	0.00291201	0.112483
-0.0177253	-0.228952	-0.191312	0.00894222	0.0384615	0	0	0	-0.0969417	0.239196	-0.00756762	-0.103734
0.00842157	-0.700973	-0.0904634	-0.0118068	-0.361538	-0.32381	-0.4	-0.362963	-0.121618	0.16665	-0.102524	0.0354878
-0.0151401	-0.000440395	-0.193426	-0.017552	0.125641	-0.0666667	-0.0666667	-0.0666667	-0.0419716	0.175508	0.0490616	-0.0524997
-0.0904588	-0.133659	-0.0919274	-0.0250073	0.153846	0.00952381	0	0	-0.143807	0.292634	0.018094	-0.108413
0.159553	0.129244	0.0943983	0.180834	0.0487179	0.0285714	-0.0666667	-0.0666667	-0.0954763	0.108109	0.0742425	-0.0164181
-0.0425025	-0.272305	-0.102759	-0.0287933	0.0102564	-0.047619	-0.0666667	-0.0481481	-0.00262088	0.35136	0.0797201	0.0626931
0.00703527	-0.0601227	0.0180826	-0.0934988	-0.217949	-0.333333	-0.333333	-0.314815	-0.231827	-0.00408736	0.143032	-0.225559
0.211341	0.168925	0.0930866	0.27331	-0.0282051	-0.0666667	-0.0666667	-0.0666667	-0.0936193	0.0241653	-0.0504519	-0.0219793
-0.0748993	0.0312826	0.0135252	0.0434714	-0.0666667	-0.0380952	-0.0666667	-0.0666667	0.080233	0.399197	0.0141324	0.0422822
-0.0417208	-0.0296764	-0.0118178	-0.114138	-0.0666667	-0.0666667	-0.0666667	-0.0666667	-0.0656927	0.0132028	0.156049	-0.131534
0.259693	0.127912	0.264386	0.295163	-0.428205	-0.352381	-0.466667	-0.466667	-0.183446	0.0665509	0.0277615	-0.0281494
0.0364597	0.116032	0.190974	0.131519	0	0.0761905	0.00591716	0.0185185	0.0134959	-0.087734	-0.0636432	-0.140755
-0.0375646	-0.00894157	-0.000107471	-0.101364	-0.0282051	-0.0666667	-0.0607495	-0.0666667	-0.100839	0.057019	0.0597391	0.0190855
0.0124037	-0.00626248	0.00403181	-0.0188518	0.0384615	0.00952381	0.00591716	0	-0.32037	-0.0967326	-0.0710365	-0.347671
0.0143978	-0.0371416	0.0549888	0.0506541	-0.0564103	-0.00952381	-0.133333	-0.114815	-0.0702375	0.282323	0.136339	0.0136124
0.12497	0.125115	-0.0471963	0.133262	-0.161538	-0.180952	-0.188166	-0.2	-0.022724	0.320467	0.0157428	-0.00786915
0.173384	0.167424	0.0454959	0.172372	-0.294872	-0.190476	-0.327416	-0.314815	-0.0581757	0.0812519	0.0302364	-0.0985993
-0.0839027	0.102824	0.0569093	0.084877	-0.266667	-0.152381	-0.26075	-0.266667	-0.194745	0.106616	-0.149239	-0.116555
0.163487	0.157967	0.0845614	0.16451	-0.0179487	-0.133333	-0.133333	-0.133333	-0.18319	0.0234365	0.0980454	-0.158268
0.155108	-0.129379	0.117276	0.12683	-0.0666667	-0.0380952	-0.0666667	-0.0666667	0.0468817	0.285045	0.0180523	-0.00454121
-0.0698558	-0.0595927	-0.11609	-0.012773	-0.0282051	-0.0666667	-0.0607495	-0.0666667	-0.0512871	0.359695	-0.0160574	0.0982377
-0.0483	-0.00290516	-0.0403789	-0.0416676	-0.161538	-0.190476	-0.2	-0.144444	-0.0326931	-0.0643255	-0.174521	-0.0664555
-0.0950616	-0.0348757	-0.0274848	-0.22523	-0.0666667	-0.0666667	-0.0607495	-0.0666667	-0.160773	0.0171164	0.170828	-0.0322154
-0.0682862	-0.0833776	-0.0904687	-0.00789708	0.202564	-0.0666667	-0.0607495	-0.0666667	0.0286603	0.160421	0.251147	-0.00314091
-0.126474	-0.11404	-0.0591905	-0.00106763	0.0384615	0.00952381	0.00591716	0.0185185	-0.0266754	0.200051	0.0722025	-0.073612
-0.233265	-0.100423	-0.0136129	0.0275808	-0.0666667	-0.0666667	-0.0666667	-0.0666667	0.0990852	0.0570968	0.229139	0.0174032
0.184266	0.159691	0.139636	0.140711	-0.0666667	-0.0666667	-0.0311637	-0.0666667	-0.0752534	0.452847	-0.0135151	0.0648625
0.00655411	0.0194653	0.0198233	0.0086473	-0.161538	-0.2	-0.146746	-0.181481	0.00302338	0.28223	0.105392	-0.0263697
0.155164	0.167076	0.18151	0.172514	0.241026	0.12381	-0.0666667	-0.0666667	-0.0580634	0.214907	-0.113402	-0.0872144
-0.113909	0.0135543	0.00328603	0.0190483	0.0102564	-0.0666667	-0.0548323	-0.0666667	0.0248024	0.194046	0.0791123	-0.056699
-0.114545	0.00201354	-0.00983042	-0.0402293	-0.0282051	-0.0666667	-0.0666667	-0.0666667	-0.0203244	0.219238	0.552572	0.03968
0.0476816	0.00845401	0.0378619	0.0532536	-0.0282051	-0.0666667	-0.0666667	-0.0666667	-0.0272579	0.209412	0.106495	-0.0127815
0.0916092	-0.111203	-0.00746158	0.111034	-0.0282051	-0.0666667	-0.0666667	-0.0481481	-0.131193	0.477462	-0.0547632	0.0224464
-0.0203534	-0.0388375	0.0282998	0.0551182	-0.0666667	-0.0666667	-0.0666667	-0.0666667	-0.0953723	-0.0255682	-0.0670989	-0.171892
-0.0388277	-0.039706	-0.022403	0.0105456	0.269231	0	0	0.203704	-0.193129	-0.0124017	-0.201216	-0.153095
0.0747162	0.0748206	0.0714904	0.0722511	-0.0282051	-0.0571429	-0.0548323	-0.0666667	0.0300726	0.221563	0.0715269	0.218015
-0.0509146	-0.0692809	-0.0519957	0.00221797	0.0487179	0.0952381	-0.0489152	-0.0666667	-0.0915239	0.149967	-0.0285886	-0.124602
0.0580816	0.0250371	0.0700588	-0.0459933	-0.0282051	-0.0666667	-0.0252465	-0.0666667	0.00528301	0.356533	0.271996	0.108033
0.110811	0.114282	0.0711854	0.150486	-0.0846154	-0.171429	-0.2	-0.2	-0.0732148	-0.0250044	0.147963	-0.100424
0.00569757	0.025913	0.0159389	-0.0162275	0	0.00952381	0	0.0185185	-0.00249493	0.144182	0.017067	-0.00636355
0.154801	0.163767	0.1567	0.136831	-0.0846154	-0.0666667	-0.087574	-0.2	-0.0608703	0.183447	0.0238923	-0.124322
-0.0234505	-0.0626664	-0.0241167	-0.0730822	-0.161538	-0.2	-0.2	-0.2	-0.0726518	0.0871497	-0.0626955	-0.000377043
0.00540429	0.00629595	-0.181765	-0.0117297	-0.133333	-0.104762	-0.133333	-0.133333	-0.0444077	-0.124091	0.142732	-0.220047
-0.081002	-0.00136337	-0.234781	-0.0832692	0.115385	0	0.00591716	0	0.0326462	0.0573083	0.301734	-0.0553602
0.0453748	-0.0470316	0.0176562	0.0485737	0.0384615	0.00952381	0.00591716	0.0185185	-0.010979	0.196262	0.144872	0.00564156
-0.176431	0.0380553	0.0304307	0.038367	0.115385	0.114286	0	0	-0.0250388	-0.0216065	0.158309	-0.129941
0.0928507	-0.00872571	0.131169	0.134673	-0.0282051	-0.0380952	-0.0666667	-0.0666667	0.0569836	0.175354	0.030153	0.0129727
-0.0448471	-0.134926	0.00351985	-0.0390368	0.0384615	0	0.00591716	0.037037	-0.227342	0.161289	0.180492	-0.241362
-0.0509591	-0.0371458	-0.0473631	-0.0447641	-0.151282	-0.257143	-0.266667	-0.266667	-0.103446	0.137424	0.0021635	0.0430101
-0.00512078	-0.130377	0.0200623	0.00567916	0.125641	-0.0666667	-0.0311637	-0.0296296	-0.253343	0.0714271	-0.222647	-0.316429
0.11776	0.0898625	0.143785	0.150757	-0.0666667	0.295238	-0.0607495	-0.0481481	0.0348602	0.311464	0.134021	0.0806218
-0.0613375	-0.12807	-0.0764386	-0.170227	-0.294872	-0.314286	-0.333333	-0.333333	-0.180263	-0.0424147	0.167366	-0.133002
0.0293648	0.035276	0.0259078	0.0226588	-0.228205	-0.238095	-0.142406	-0.266667	-0.0613052	-0.0379725	-0.000867742	-0.103373
0.0991039	0.152446	0.126367	0.169565	0.0487179	-0.0571429	0.0398422	-0.0666667	0.00873677	0.0911536	0.147256	-0.118623
0.202508	0.172855	0.190021	0.175678	0	0	0	0.0185185	-0.0858108	-0.102324	-0.110135	-0.212919
0.074139	0.071469	0.0490532	0.0163699	0.0871795	-0.0285714	-0.0666667	-0.0481481	0.0129401	0.487605	0.0823607	0.100544
0.221916	0.190312	0.244154	0.227621	-0.161538	-0.2	-0.164497	-0.162963	0.0105365	0.0722466	0.165327	-0.0237654
-0.111207	-0.0666736	-0.0897148	0.0123439	-0.0282051	0.152381	-0.0666667	-0.0666667	0.0432789	0.0961595	0.0227519	-0.0623905
-0.0782531	0.0237625	0.050877	0.0222182	-0.0641026	-0.0857143	-0.333333	-0.333333	-0.226439	0.275343	-0.163215	-0.145401
0.291603	0.270686	0.178248	0.254633	0.0871795	-0.0666667	-0.0666667	-0.0666667	-0.0394985	0.10396	-0.0290128	-0.0243058
0.226858	0.0271392	0.203878	0.166213	0.0487179	-0.047619	-0.0252465	-0.0666667	-0.129806	0.206841	-0.005187	-0.102528
-0.00859281	-0.130897	0.0241339	0.0393385	-0.00769231	-0.0761905	-0.152663	-0.2	0.0364771	0.309046	0.111661	0.0107797
0.0150141	-0.0198851	-0.0310085	-0.0206199	0.0102564	-0.0666667	-0.0666667	0.211111	0.040569	0.232956	0.196136	0.0504578
-0.175146	0.00357673	0.0327689	-0.190753	-0.0282051	0.0285714	-0.0666667	-0.0666667	-0.0223373	0.260782	0.191431	-0.0198211
0.000236816	0.0018011	0.00236011	-0.00147766	-0.0666667	-0.0666667	-0.0134122	-0.0666667	0.0315317	0.3279	0.102923	-0.0218832
-0.047209	0.0397359	0.0530644	0.0426202	-0.0282051	-0.0571429	-0.0666667	-0.0666667	-0.0814409	0.240972	0.302806	0.0217994
0.298724	0.431805	0.338523	0.496223	-0.0666667	-0.047619	-0.0666667	-0.0666667	-0.153018	0.0402847	-0.0748126	-0.299306
0.0525159	-0.0811041	0.0631863	0.0492777	0.0487179	0.0380952	-0.0666667	-0.0111111	-0.128822	0.126548	-0.211634	-0.0368573
0.0723158	0.0602615	-0.0618109	-0.00389415	0.0487179	0	-0.0666667	0.192593	-0.0187564	0.361561	0.242239	-0.0224464
-0.0535493	-0.0930971	-0.311406	-0.0556904	-0.0282051	-0.0666667	-0.0666667	-0.0666667	-0.011049	0.271693	0.197751	-0.0140781
-0.0112306	0.0434843	-0.38546	-0.122605	-0.0282051	-0.0666667	-0.0666667	-0.0666667	-0.190087	0.0911048	0.290855	-0.115995
-0.00807082	-0.488518	-0.0167531	-0.0452095	-0.0666667	-0.0666667	-0.0666667	-0.0666667	-0.0957149	0.0119398	0.0427829	0.0468352
0.222649	0.0937415	0.250499	0.267371	-0.0666667	-0.0571429	-0.0666667	-0.0666667	-0.015226	0.0904661	0.0484053	0.0464472
0.0313854	-0.112595	-0.0115657	0.0401948	0.0769231	0	0.0177515	0	-0.0492368	0.0243125	0.0510941	-0.136923
0.0484192	-0.388868	0.00351351	-0.0667829	0.192308	0	0	0	0.020432	0.134957	0.0714743	-0.064548
0.00845247	0.0282861	-0.0986391	-0.0063392	-0.0666667	-0.0380952	0.0516765	-0.0481481	-0.116666	0.143894	0.0807907	-0.111515
-0.031721	0.0105606	0.00842333	-0.107453	-0.0282051	-0.0380952	-0.0607495	-0.0481481	0.0153335	0.165525	0.173303	0.112342
-0.0143885	0.0642088	0.0589809	0.0301297	-0.0666667	-0.0380952	-0.0666667	-0.0666667	-0.027272	-0.0179281	0.323281	-0.0423185
-0.0922165	-0.00990102	-0.164149	0.0441215	0.0487179	-0.0666667	-0.0666667	-0.0666667	-0.0157648	0.22342	0.122549	0.00322986
0.0847815	0.0770588	0.0411257	0.112045	0.0384615	0.257143	0	0.259259	-0.0474096	0.263483	0.190976	0.0315236
0.139372	0.12274	0.126772	0.0280128	-0.0282051	-0.0666667	-0.0666667	-0.0666667	-0.568695	-0.335353	-0.304347	-0.488727
0.0234359	-0.0417933	-0.310912	0.066554	0	0.180952	0.00591716	0.12963	-0.0665635	0.414335	0.299241	-0.0467255
0.0263943	-0.0538913	0.202177	0.203433	-0.294872	-0.333333	-0.333333	-0.333333	-0.00214126	0.29788	-0.0398844	0.0122182
0.222842	0.220027	-0.0671217	0.206749	0.0384615	0.047619	0	0.0185185	-0.0366076	0.230189	0.0186563	-0.107254
-0.00447599	-0.117399	-0.0206263	-0.168198	0.125641	-0.0571429	-0.0548323	-0.0666667	0.135037	0.162527	0.0517341	0.0735189
0.0170046	-0.0361739	-0.0358138	-0.0141263	0.0102564	-0.047619	-0.0489152	-0.0111111	-0.20077	0.0486182	-0.104753	-0.209312
0.00640095	0.0100298	-0.207772	0.0417921	-0.266667	-0.266667	-0.266667	-0.248148	-0.169802	-0.0113836	0.139448	-0.00283999
-0.0616911	-0.0212634	-0.0431675	-0.065177	-0.0282051	-0.0380952	-0.0666667	-0.0666667	-0.0809607	0.0201676	0.203173	-0.0990945
0.0793635	0.0341911	0.0689176	-0.0045808	0.0205128	-0.0857143	-0.133333	-0.133333	-0.112706	0.301028	0.0935495	-0.0766358
0.0314198	0.0357529	-0.014314	-0.0446929	-0.0948718	-0.114286	-0.127416	-0.133333	-0.265928	-0.0807756	0.144463	-0.168872
0.0583968	-0.43582	0.0788088	0.0849488	-0.523077	-0.6	-0.576331	-0.6	-0.420715	-0.000615162	-0.216015	-0.354373
-0.0308549	-0.0586224	-0.0830203	0.00562559	0.269231	0.0190476	0	0.037037	-0.0541027	0.153598	0.240076	0.034812
0.0421222	0.00456995	0.056887	0.0662368	0	0.00952381	0.00591716	0	-0.113958	0.0821352	0.0119304	-0.0740488
0.0181305	-0.00652048	-0.0577666	0.0213222	0.0384615	0.00952381	0	0.259259	-0.272482	0.0141624	-0.144115	-0.227798
-0.0319084	-0.161379	-0.19152	-0.0628789	0.0384615	0	0	0	-0.371204	-0.296672	-0.115253	-0.394512
0.0844472	0.0545695	0.0404142	0.0626729	-0.0282051	0.152381	-0.0607495	0.00740741	-0.133851	-0.0451585	0.221708	-0.113207
0.109224	0.297985	0.235879	0.313052	-0.161538	-0.2	-0.188166	-0.2	0.137825	0.267622	4.60847e-05	-0.0503641
0.0119904	0.043307	0.0243659	0.0534234	0.0384615	0.00952381	0.00591716	0	-0.259675	-0.134189	-0.0512542	-0.162432
0.107226	-0.0573437	0.163262	0.0393642	-0.0846154	-0.190476	-0.188166	-0.2	-0.105312	0.29235	0.121648	-0.0892026
-0.0616051	-0.0621598	-0.0494101	-0.0338545	0.115385	0	0	0.037037	-0.0817239	0.138778	0.187876	-0.0369293
-0.0514979	-0.151994	0.0166052	-0.0355319	0.0871795	0.0666667	-0.0607495	-0.0666667	0.0697488	0.166727	0.287806	0.0386964
0.0271662	-0.0394828	0.0251584	-0.0420343	-0.2	-0.2	-0.194083	-0.181481	0.00542145	0.116873	0.132827	-0.117717
0.202535	0.0711604	0.170558	0.223047	-0.0846154	-0.2	-0.188166	-0.2	-0.133055	0.0489914	0.00271949	-0.247862
0.17032	0.20649	0.204514	0.116628	-0.1	-0.580952	-0.6	-0.6	0.00745617	0.198237	0.308278	0.019904
0.00566691	0.0103397	-0.0875056	0.00523416	-0.161538	-0.2	-0.2	-0.181481	-0.266756	-0.0366977	-0.172495	-0.2286
0.00800874	-0.058444	-0.130558	0.00894609	-0.0179487	-0.12381	-0.127416	-0.0962963	0.0286231	0.567079	0.25475	0.214461
-0.00398336	0.0520384	0.085453	0.0989076	-0.161538	-0.190476	-0.170414	-0.162963	0.0148202	0.155643	0.22373	-0.060911
0.0101511	-0.0757485	-0.333409	-0.0502359	0.0384615	0	0.00591716	0	-0.083619	0.0959664	0.119174	-0.108449
0.0949377	0.129441	0.120696	0.100217	-0.0846154	-0.190476	-0.194083	-0.2	0.045118	0.136792	0.12738	0.0540782
-0.0434575	-0.0246001	-0.0670993	-0.0239687	0.0487179	-0.0666667	-0.0193294	-0.0481481	-0.0790943	0.353631	0.103614	-0.105763
0.0299143	0.0029746	0.0332642	-0.0412801	-0.0282051	-0.0666667	-0.0607495	-0.0481481	-0.0899083	0.151671	0.150071	-0.165333
-0.000734662	-0.0998363	-0.02802	-0.0347865	-0.00769231	-0.2	-0.194083	-0.2	-0.146024	0.081718	-0.0270816	-0.185934
-0.00723139	-0.188344	-0.130689	0.0212917	-0.0282051	-0.0571429	-0.0666667	-0.0666667	-0.118033	0.172579	-0.0521669	-0.0774536
0.0454475	-0.0526083	-0.0553986	0.0693132	0.125641	-0.0666667	-0.0666667	-0.0666667	-0.220719	0.118835	-0.118993	-0.144497
-0.117463	-0.0169757	0.00389875	-0.0110309	-0.228205	-0.266667	-0.26075	-0.266667	-0.156251	0.016719	-0.172113	-0.220879
0.0620808	0.0252399	0.0344747	0.0800294	-0.0282051	0.0857143	-0.0548323	-0.0481481	-0.0303978	0.0475045	0.0787629	-0.106765
-0.011498	-0.116086	-0.0497552	0.0035268	-0.0282051	0.142857	-0.0666667	-0.0666667	0.0681478	0.243897	0.00416402	-0.0982947
0.00337874	0.0270589	0.0830348	0.0786511	-0.161538	-0.2	-0.2	-0.2	0.00748724	0.183517	0.0527658	0.00461391
0.0175085	0.07061	0.0333535	0.0426926	-0.351282	-0.428571	-0.466667	-0.42963	0.0978408	0.286028	0.240471	-0.050971
0.258802	0.274111	-0.21021	0.28452	-0.133333	0.104762	-0.133333	-0.114815	0.0698705	0.455874	0.272169	0.00439151
0.0886091	-0.18184	0.133871	-0.032816	0.0384615	0.00952381	0	0	-0.0810584	0.209242	0.0171061	-0.179972
0.192525	0.150034	0.177154	0.121975	-0.0461538	-0.180952	-0.2	-0.2	-0.110841	0.236353	0.068768	-0.128591
-0.0175572	-0.0573964	-0.114412	-0.00896172	-0.0666667	0.257143	-0.0548323	-0.0666667	0.148771	0.137198	0.0667753	0.0671942
-0.0779061	-0.475894	-0.0817031	-0.0116934	-0.733333	-0.733333	-0.733333	-0.659259	0.067423	0.123007	0.215192	0.101896
0.0491126	0.0482174	0.0379339	0.0535533	-0.0282051	-0.047619	-0.0666667	-0.0666667	0.0855284	0.273389	0.192705	-0.00959736
0.195197	0.136589	0.153249	0.189814	-0.0666667	-0.0666667	-0.0666667	-0.0296296	-0.189633	0.0065955	-0.044524	-0.18679
0.0589185	0.0412699	-0.237866	0.0598089	0.0384615	0.00952381	0	0	0.0384236	-0.0202919	0.11443	-0.188976
-0.00160952	-0.068483	-0.0823275	-0.0235982	0.202564	-0.0571429	-0.0193294	-0.0666667	-0.0612471	0.134793	-0.088007	-0.059341
0.0888392	0.0451766	0.0493789	-0.06583	0.0487179	-0.0666667	-0.0666667	-0.0666667	-0.0625607	0.187661	-0.0598794	-0.0621015
0.110182	-0.070182	-0.00244343	0.090086	0	0.00952381	0	0.111111	0.149044	0.245739	0.348861	0.0550177
0.0369573	-0.131755	0.00991149	0.00821378	-0.0948718	-0.133333	-0.133333	-0.133333	0.160946	0.380723	0.222129	-0.0230177
0.0221966	0.0210041	-0.137371	0.0180249	-0.123077	-0.2	-0.2	-0.2	-0.227213	-0.0297471	-0.157992	-0.189075
0.00647218	-0.0073612	-6.22731e-05	0.00112967	0.0384615	0.00952381	0.00591716	0.0185185	-0.0585307	0.0924085	-0.00922356	-0.0562151
0.124018	0.128068	0.0450866	0.142507	0.125641	0.142857	-0.0607495	-0.0481481	-0.166181	-0.0166762	-0.104459	-0.171559
-0.0217308	-0.23715	-0.099174	-0.0584643	-0.0948718	0.152381	-0.133333	-0.133333	-0.185222	0.253488	-0.119496	-0.193137
0.0717459	-0.773266	0.0719185	-0.0974192	-0.25641	-0.32381	-0.333333	-0.333333	0.035806	0.265619	0.177104	0.0307033
-0.0138748	-0.0594525	-0.0164793	0.023028	-0.228205	-0.0666667	-0.266667	-0.174074	-0.0427429	0.387372	0.0658874	0.0825415
0.0877534	-0.0456426	0.105349	0.0973917	-0.0666667	0.257143	-0.0666667	-0.0666667	-0.0326256	0.0728479	0.106949	-0.103287
-0.0455686	-0.0132688	-0.148549	0.000517896	-0.0666667	-0.0666667	-0.0666667	-0.0481481	0.00942945	0.215375	-0.00119439	0.0134739
-0.013473	-0.0656221	0.0115025	0.005327	-0.0282051	-0.0571429	-0.0666667	-0.0481481	-0.019415	0.29162	0.452718	0.0862134
0.258077	0.272875	0.178465	0.285631	-0.0948718	-0.133333	-0.133333	-0.133333	-0.0639463	0.36174	0.018552	-0.0112943
-0.0818285	-0.161749	-0.183017	0.0341481	0	0.00952381	0	0	-0.0834252	-0.0467904	0.0352903	-0.183129
-0.0102313	-0.0999762	0.0218712	0.0314029	-0.0948718	-0.133333	-0.133333	-0.133333	-0.116093	0.027339	-0.129228	-0.0830529
0.014923	0.0017595	0.0253066	0.0279349	-0.0282051	-0.0666667	-0.0666667	-0.0296296	0.0465893	-0.163001	0.121915	-0.127334
0.189381	0.160305	0.184766	0.21915	-0.0666667	-0.0571429	-0.0666667	-0.0666667	-0.124877	0.0692222	-0.138658	-0.12481
0.113546	-0.0968381	0.127792	0.146387	0.0384615	0	0.0177515	0	-0.0769036	0.288817	-0.161046	-0.0717004
0.225235	0.0763516	0.196344	0.229809	0	0.0190476	0	0.0185185	-0.170335	-0.130599	-0.0787294	-0.224456
0.1345	0.184785	0.227539	0.225223	-0.161538	-0.2	-0.2	-0.162963	-0.0640693	0.0860795	-0.0220073	-0.0508552
0.0994297	-0.138186	0.0850695	-0.00321478	0.241026	0.0190476	-0.0489152	-0.0666667	-0.0416264	-0.0223282	0.148292	-0.131981
0.5014	0.440046	0.427904	0.431069	-0.0282051	-0.0571429	-0.0607495	-0.0481481	0.0397454	-0.0164477	0.169448	-0.0171553
0.0615567	0.13137	0.114209	0.135438	-0.161538	-0.2	-0.15858	-0.2	-0.0947784	0.201336	0.273274	-0.172924
0.333972	0.3135	0.324036	0.337286	0.115385	0	0.0532544	0.0740741	-0.111828	0.147988	-0.00941944	-0.0944451
0.0260611	-0.0260587	0.0287301	0.0946434	-0.0666667	-0.0666667	-0.0489152	-0.0666667	0.0353246	0.244805	-0.0450785	-0.0427107
0.0816987	0.0879598	0.0872579	0.0176461	-0.0282051	-0.0571429	-0.0666667	-0.0111111	0.208396	0.0905348	0.198306	-0.00872975
0.0648724	0.102014	0.105409	-0.0712787	-0.312821	-0.371429	-0.466667	-0.466667	-0.0975179	0.0657144	0.021322	-0.11382
0.141798	0.131371	-0.0607222	0.137746	-0.0282051	-0.0666667	-0.0666667	-0.0666667	-0.00510032	0.167359	0.160744	-0.04779
0.0748641	0.0285305	-0.0818954	0.0314417	-0.161538	-0.2	-0.194083	-0.2	-0.06058	0.0895696	0.0783808	-0.0128935
-0.168766	-0.135214	-0.0517758	0.000741894	-0.133333	-0.133333	-0.127416	-0.114815	-0.25324	-0.145195	0.036638	-0.259366
0.0417853	0.040163	0.060095	0.0798875	0.0769231	0.180952	0	0	-0.151729	0.22763	-0.000597766	-0.0019158
-0.0241694	-0.0357274	-0.0968963	-0.0149707	0.0871795	-0.0666667	-0.0607495	-0.0666667	-0.0106051	0.149005	-0.0344051	-0.0321237
-0.0339252	-0.0995095	-0.134973	-0.0390728	-0.00769231	-0.2	-0.2	-0.125926	-0.0673178	-0.172844	-0.056404	-0.171069
0.234538	0.145881	0.189896	0.244644	-0.0846154	-0.2	-0.194083	-0.2	-0.244565	0.202649	-0.250065	-0.143435
0.046316	0.0342457	0.0517008	0.0640712	-0.0948718	-0.12381	-0.133333	-0.133333	-0.14359	0.151493	0.0171524	-0.102412
0.309235	0.309959	0.297725	0.248988	-0.161538	-0.171429	-0.2	-0.2	0.0506737	0.109907	0.164596	-0.0418763
0.260627	0.133754	0.226404	0.154515	0.115385	0	0	0	-0.0708071	0.250382	0.235999	-0.0817897
-0.0125116	-0.0296296	-0.00878627	-0.173539	0.0692308	-0.2	-0.2	-0.2	-0.0849375	0.122926	0.359614	0.11305
0.169234	0.156044	0.172075	0.170024	0.0102564	-0.0380952	-0.0666667	0.0259259	-0.26434	-0.0741812	-0.149103	-0.320183
0.214569	0.15974	0.229078	0.196615	-0.0282051	-0.0666667	-0.0666667	-0.0666667	-0.166399	0.115002	0.0920912	-0.145196
0.195958	0.243433	0.045075	0.217767	-0.0282051	-0.0571429	-0.0666667	-0.0666667	0.0110124	0.0964657	0.152267	0.0136059
0.0447989	-0.701883	0.00133253	-0.00557747	-0.00769231	-0.2	-0.2	-0.2	0.045749	0.327135	0.064637	-0.00518125
0.166776	0.0728273	0.0856763	0.215121	-0.0666667	-0.0666667	-0.0666667	-0.0296296	-0.0576749	0.380547	0.0298583	-0.0443031
0.0125594	-0.11447	-0.0932387	0.0220989	0.0487179	-0.0666667	-0.0666667	-0.0111111	0.00989898	0.159009	0.196978	0.0336526
0.159011	0.0380039	0.0189814	0.153265	-0.266667	-0.266667	-0.266667	-0.266667	-0.14703	-0.0284969	0.0519683	-0.070104
0.0303669	0.0145926	-0.0198265	-0.0659935	-0.0282051	-0.0666667	-0.0666667	-0.0666667	-0.00982762	-0.00772083	0.0794735	-0.051247
-0.0709841	-0.00307166	-0.00641641	0.0362407	-0.161538	-0.2	-0.2	-0.2	0.0229345	0.234161	0.0226179	-0.0357891
0.0633379	0.118276	0.164005	0.179576	0.0487179	0.171429	-0.0666667	-0.0481481	0.0261704	-0.0280858	0.0893162	-0.0814457
0.16872	0.166901	0.13705	0.111432	-0.161538	-0.190476	-0.182249	-0.144444	0.0700147	0.477408	0.17857	0.06818
0.127225	-0.223924	-0.18459	0.0979078	0.0692308	-0.180952	-0.2	-0.2	-0.0402724	0.436649	0.0175733	0.126039
0.102641	0.167183	0.159359	0.110505	-0.0282051	-0.0666667	-0.0666667	-0.0666667	-0.0353264	0.292738	0.055052	0.0818696
-0.209985	-0.0323027	-0.0447869	0.00270485	0.0102564	-0.0666667	-0.0666667	-0.0666667	0.0133235	0.0726781	-0.0295107	-0.0269449
-0.0426188	-0.00298432	0.00255711	0.0100893	-0.161538	-0.2	-0.111243	-0.2	-0.143866	-0.0237877	-0.0374324	-0.107228
-0.0468039	0.0603175	-0.136499	0.0228178	0.0384615	0	0.00591716	0	-0.181505	0.254779	-0.18221	-0.252662
0.0682695	0.0517657	-0.217591	-0.0976343	-0.0846154	-0.104762	-0.194083	-0.181481	-0.0299491	0.520104	0.21405	-0.0198266
-0.0458811	-0.521551	0.0395353	0.0658877	-0.2	-0.2	-0.2	-0.2	-0.0962756	0.210852	0.015975	0.0562432
0.316678	0.147852	0.342501	0.34952	0.115385	0	0	0	-0.271942	-0.142938	-0.265172	-0.228665
-0.100195	-0.104435	-0.0175773	-0.0110903	0.115385	0	0	0.351852	-0.0863303	-0.0675902	-0.0298131	-0.0495334
0.249593	0.253172	0.0931978	0.0894742	-0.2	-0.190476	-0.182249	-0.162963	-0.0368214	0.275609	0.103311	-0.0408992
0.184685	-0.128851	0.0200868	0.165433	-0.0666667	0.266667	-0.0607495	-0.0666667	0.020379	0.23414	0.0151053	-0.0219369
0.0508425	0.125061	0.183737	0.161917	-0.0282051	-0.0666667	-0.0666667	-0.0296296	0.00856105	0.0916845	0.0929301	0.0157097
-0.0477572	-0.0994323	0.000829498	-0.0267613	0.115385	0.00952381	0.0118343	0	-0.157271	0.394543	-0.084171	0.00676243
-0.0350897	-0.0642768	0.00614384	-0.168697	-0.161538	-0.2	-0.2	-0.2	0.00849462	0.129396	0.153819	-0.0228535
-0.200623	-0.488192	0.00347873	-0.0134477	-0.228205	-0.266667	-0.124655	-0.248148	0.00456945	0.262376	0.227936	0.0864848
0.060095	0.0801536	0.0717068	0.0835982	-0.2	-0.2	-0.2	-0.144444	-0.0414688	0.118956	0.157134	0.00611193
0.106924	0.0130449	0.0724117	0.165863	0.0384615	0	0	0	-0.0916151	0.0469383	-0.101003	0.197211
0.10353	0.0550615	0.108161	0.0296787	-0.161538	-0.2	-0.2	-0.2	-0.246458	0.10799	0.0110501	-0.265344
0.033272	0.0348249	0.0350263	-0.0236011	-0.466667	-0.428571	-0.466667	-0.466667	-0.00634245	0.0492015	0.0181014	-0.0118021
0.00911117	0.0230541	-0.151116	0.00325936	-0.0666667	-0.0666667	-0.0666667	-0.0481481	0.00553048	0.117932	-0.000498064	-0.0535083
-0.052876	0.0593616	0.0540735	0.0363071	0.0384615	0	0.00591716	0.0185185	-0.457904	-0.209487	-0.331386	-0.491999
0.215692	0.2327	0.220477	0.145584	-0.217949	-0.333333	-0.315582	-0.314815	-0.0412388	0.0707669	0.0928169	0.0529831
0.2572	0.23505	0.203238	0.256605	-0.00769231	-0.2	-0.2	-0.2	0.00193288	0.0825965	0.32118	0.0511408
0.0302362	0.0517643	0.0382466	0.04141	-0.161538	-0.2	-0.188166	-0.2	0.0832136	0.464956	0.0496381	0.00268149
0.100999	0.0811068	-0.0187575	0.106766	-0.0282051	-0.0666667	-0.0666667	-0.0481481	-0.0401134	0.427221	0.0721608	-0.0668475
0.131508	0.102382	0.0080007	0.108602	-0.0282051	-0.0666667	-0.0666667	-0.0296296	-0.0152348	0.35417	0.21764	0.0231691
0.359235	0.421274	0.422004	0.377754	0.0871795	-0.0666667	-0.0607495	-0.0666667	-0.023514	0.278193	0.0846508	0.00943638
0.551517	-0.158504	0.161208	0.420714	-0.2	-0.2	-0.2	-0.2	-0.095222	0.180117	0.00730451	-0.0511657
0.0642675	-0.0444612	-0.236559	-0.0196898	0	0.142857	0	0	-0.155178	0.0424083	0.0101634	-0.125862
-0.0379547	-0.0205722	-0.184914	0.0591648	0.0487179	-0.0666667	-0.0666667	-0.0666667	0.00322678	0.119398	0.140405	0.0333613
-0.0328389	-0.00830108	-0.111099	-0.0256985	0.0384615	0.0952381	0.00591716	0.0185185	-0.147873	0.418956	-0.0952965	-0.124165
0.063536	-0.824294	0.0364653	-0.124239	0	0.00952381	0.00591716	0.037037	-0.131139	0.0975551	0.0243697	-0.046053
0.00547446	0.0549857	-0.25812	0.0485438	-0.333333	-0.333333	-0.333333	-0.333333	-0.0195104	0.0748861	0.0750266	-0.0279576
-0.102454	-0.126307	-0.00794265	-0.00880546	-0.266667	-0.266667	-0.266667	-0.266667	0.0368194	0.0968864	0.0298712	-0.0324098
0.0470195	-0.0489089	0.0321875	-0.0411458	0	0.00952381	0.00591716	0	-0.132527	0.0907242	0.00806864	-0.0563206
0.195945	-0.0124476	-0.00964414	0.158673	0.0102564	-0.0666667	-0.0666667	-0.0666667	0.14926	0.208755	0.31027	0.218475
0.157509	0.205876	0.230039	0.139278	0.0384615	0.00952381	0	0	-0.0873767	0.088405	0.0769878	-0.0173549
0.239654	0.223942	0.238907	0.222146	0.0769231	0.00952381	0	0	-0.151303	-0.0643625	0.0139219	-0.0813623
-0.0546597	-0.0622726	-0.0309374	-0.141805	-0.161538	-0.2	-0.194083	-0.2	0.0738127	0.588664	0.357652	0.0650555
-0.08982	0.0412974	0.0584412	0.0485387	0.0487179	0.047619	-0.0666667	-0.0666667	-0.0874319	0.0409487	0.0364113	-0.16714
-0.065611	-0.0367433	-0.386362	-0.00283016	-0.217949	-0.333333	-0.321499	-0.333333	-0.175565	0.321874	0.152769	-0.105422
-0.0209428	-0.0627139	-0.0596796	-0.000100302	0.0487179	-0.0571429	-0.0666667	-0.0666667	0.154828	0.369383	0.0799533	0.0339893
0.0676046	0.0565335	0.0352747	0.0781079	0.0102564	-0.0285714	-0.0666667	-0.0666667	0.00594416	0.14135	0.0135694	-0.00637866
-0.0136766	-0.0030335	0.0295966	-0.305446	-0.197436	-0.438095	-0.466667	-0.448148	-0.111478	-0.207723	-0.15015	-0.159539
0.0296462	0.0908998	-0.055509	0.0352922	-0.0282051	-0.047619	-0.0548323	-0.0481481	0.00818333	0.144571	0.199046	-0.082884
0.199927	0.201452	0.0569113	0.199642	0.0487179	-0.0666667	-0.0666667	-0.0481481	-0.093667	0.196529	-0.143073	-0.0617345
-0.0286872	-0.0224255	-0.262512	-0.0316309	-0.0666667	-0.0666667	-0.0666667	-0.0481481	-0.0192634	-0.0298012	0.0264985	-0.0162968
-0.0154893	0.0373803	0.0467601	-0.148558	0.0384615	0	0.0650888	0	-0.082379	0.0991414	-0.0296165	-0.125207
0.0235996	0.0455088	0.0516503	0.0188678	-0.0666667	-0.0571429	-0.0666667	-0.0481481	-0.0773461	0.179015	0.185794	-0.0935516
0.0270919	-0.727131	-0.0644479	0.0305822	-0.0846154	-0.2	-0.194083	-0.2	0.189228	0.121746	0.0581015	-0.0621387
-0.083082	-0.082797	-0.0648948	-0.00992265	-0.0282051	-0.0666667	-0.0666667	-0.0666667	-0.101654	0.361433	-0.0967624	-0.0968326
0.0402752	-0.320173	0.0408268	0.00639008	-0.351282	-0.457143	-0.46075	-0.466667	0.0013213	0.0895071	-0.0136032	-0.0345606
-0.0391996	-0.0606697	0.0027552	-0.114051	-0.0282051	0.00952381	-0.0666667	-0.0666667	-0.044279	0.390525	0.08093	0.000513537
0.0632642	-0.0188112	-0.0323599	0.0605669	-0.0846154	-0.180952	-0.182249	-0.162963	-0.0705254	0.0473883	0.207213	-0.0522752
0.140481	0.134835	0.0644162	0.117084	-0.0666667	-0.0666667	-0.0666667	-0.0666667	-0.11766	0.0426953	0.108909	-0.0392157
0.0243229	-0.0856111	-0.00603447	0.0177149	0.115385	0	0	0	-0.0609051	0.036152	-0.10219	-0.0870091
-0.0473005	0.00879385	-0.0486665	0.015472	-0.0282051	-0.0666667	-0.0489152	-0.0666667	-0.110425	0.183474	0.167114	-0.051434
-0.117984	-0.337689	-0.0132308	0.0214755	0.0384615	0	0	0.0185185	-0.0696957	0.0660897	-0.0620526	-0.137773
0.261506	-0.0272684	0.248832	0.170131	0.0871795	-0.0666667	-0.0666667	-0.0481481	-0.11382	0.0877452	-0.111326	-0.0742895
-0.0536427	-0.171538	-0.11953	-0.0134705	-0.0282051	0	-0.0666667	-0.0666667	-0.034031	0.279593	0.119399	0.00690452
0.120654	0.0840911	0.131925	0.137196	0.115385	0	0	0	-0.317894	-0.105261	-0.0624492	-0.290931
0.195935	0.212064	0.214864	0.211128	0.0384615	0.142857	0	0	-0.0579751	0.0624809	0.120255	-0.0324379
-0.00791273	0.00978309	-0.112974	-0.0397728	-0.0948718	-0.133333	-0.133333	-0.114815	0.138157	0.354585	-0.0163615	0.0398963
0.204861	0.348329	0.348663	0.344167	-0.161538	-0.2	-0.176331	-0.2	-0.0323214	0.0414063	0.0177491	0.0267819
0.160483	0.138567	0.147707	0.153024	0.0384615	0	0	0.111111	-0.0647441	0.164155	0.244503	-0.106075
0.0883492	0.054473	0.0440181	0.0871129	-0.0846154	-0.2	-0.2	-0.2	0.0587313	0.0419393	-0.0190049	-0.110691
0.0278021	-0.0483684	-0.25804	0.0328651	0.0384615	0	0.0414201	0.0185185	0.0564509	0.0940809	0.492007	0.117632
0.0966329	0.070955	0.0921282	0.0600559	0.202564	-0.0666667	-0.0666667	-0.0666667	-0.168822	-0.0282523	0.20122	-0.164722
-0.00614423	-0.12236	-0.14576	-0.0310935	-0.0948718	-0.133333	-0.133333	-0.133333	-0.00397002	0.43241	0.122895	-0.03468
0.166334	0.0601004	0.019948	0.189407	0.0487179	0.561905	-0.0607495	-0.0666667	0.0516197	0.203663	-0.0283209	-0.0580884
0.0880383	-0.0368855	0.0386456	-0.0179831	-0.0846154	-0.171429	-0.15858	-0.2	0.00800043	0.454563	0.0900177	-0.0779992
0.0520578	0.0610605	-0.0921558	0.0580592	-0.0282051	-0.0666667	-0.0666667	-0.0666667	-0.0195519	0.215031	0.168436	0.0744109
0.0293226	0.0685179	0.0428304	-0.00903723	-0.0846154	-0.0666667	-0.2	-0.144444	-0.016663	0.0192334	0.0567443	-0.0114553
0.027302	0.00241908	0.00192123	0.0288899	-0.0666667	-0.0571429	0.0398422	-0.0481481	-0.0660552	0.0263568	0.107369	-0.0856946
0.113976	0.113039	0.0529527	0.0238217	-0.2	0.0190476	-0.2	-0.2	-0.00324555	0.28672	0.120244	0.0638932
-0.196911	-0.414229	0.0341872	0.0369665	-0.2	-0.2	-0.188166	-0.144444	-0.0238338	0.0679737	-0.0137657	-0.120363
0.0270781	0.0236012	-0.12242	0.0025346	-0.484615	-0.6	-0.6	-0.581481	-0.0693586	0.248095	-0.0121794	0.037806
0.0677739	0.048205	-0.0488545	0.0661325	0	0.247619	0	0.037037	-0.0408877	0.080103	-0.0214921	-0.0740342
0.0770853	-0.0102278	0.061819	0.0875926	-0.0846154	-0.180952	-0.2	-0.181481	-0.0657836	0.114115	0.157779	-0.146803
-0.00877788	0.0186339	-0.0356664	0.0143686	-0.0666667	-0.0666667	-0.0607495	-0.0666667	0.0229602	0.018246	0.0317873	-0.0999613
-0.0572082	-0.010216	-0.110878	-0.0364734	-0.0282051	0.247619	-0.0607495	-0.0666667	0.00346812	0.156087	0.0653246	0.00206123
-0.00340283	0.0205513	0.0207872	-0.0208395	-0.00769231	-0.2	-0.2	-0.2	-0.0345592	-0.0186465	0.122815	-0.0102421
0.00099871	0.0255355	-0.168108	0.0225235	-0.228205	-0.257143	-0.266667	-0.22963	-0.0728882	0.101465	0.0302351	-0.0863341
0.464836	-0.346134	0.411377	0.46156	0.0871795	-0.0666667	-0.0666667	-0.0481481	-0.0841517	-0.0358522	0.0851661	-0.199216
-0.0561635	-0.0279244	0.012843	-0.0128511	0.0102564	-0.0666667	0.0871795	-0.0666667	-0.0521342	0.25002	0.389474	0.0145644
-0.0269209	-0.173404	-0.214398	0.00140909	-0.2	-0.2	-0.194083	-0.144444	-0.0788525	0.0798871	0.0517471	-0.123577
0.0331144	-0.0428294	0.0296871	-0.100799	-0.0846154	-0.2	-0.188166	-0.162963	0.0834503	0.186755	0.303039	0.030068
0.12138	0.0711177	0.102442	0.0857275	-0.0282051	-0.0666667	-0.0666667	-0.0666667	0.0634221	0.0696998	0.00537431	0.0291949
0.300172	0.157141	0.164952	0.30723	-0.0666667	-0.0666667	-0.0666667	0.396296	-0.0609438	0.00661718	0.259898	-0.187195
0.0874343	-0.0165896	-0.0135665	0.112963	-0.466667	-0.466667	-0.466667	-0.466667	-0.0611199	0.101025	0.550587	-0.046106
0.0357635	-0.0918183	0.0271179	0.0632781	0.153846	0	0.242604	0.037037	-0.0937042	0.0821516	0.210556	-0.143106
-0.102141	0.0101223	-0.0275046	0.0407585	0.0384615	0.0666667	0	0	-0.111345	-0.0141599	0.113206	-0.0521918
0.179569	0.180053	0.080949	0.0508314	-0.2	0.0571429	-0.2	-0.2	-0.0993444	-0.0760172	0.0491577	0.0170652
-0.0439737	0.00340608	0.00537663	-0.0112915	0.0384615	0	0.0177515	0	-0.0193466	0.101933	0.0147544	-0.0593111
-0.562111	-0.841639	0.0551684	0.00160449	-0.0282051	-0.0666667	-0.0666667	-0.0666667	-0.0778656	-0.0731723	-0.0813048	-0.0540881
0.0298855	0.040493	0.0337111	-0.0860816	0.0487179	0.0190476	-0.0607495	-0.0481481	-0.0906325	0.15938	0.141075	0.0240483
0.0514705	0.0545842	0.0550846	0.0415885	0	0.00952381	0	0	0.0110045	0.226116	0.0363909	0.0447267
-0.0988577	-0.0294923	-0.00111669	-0.150592	-0.0282051	-0.0666667	-0.0548323	-0.0666667	-0.0798801	0.124492	0.00864554	-0.0608353
-0.0140383	-0.189041	-0.00764632	0.0319566	-0.161538	-0.2	-0.194083	-0.2	-0.145973	0.147165	0.201114	-0.0660802
-0.0101074	-0.0286866	0.00314316	-0.0210592	0.0384615	0.00952381	0	0	0.00470062	0.318222	0.156489	0.0249057
0.314483	0.167657	0.10903	0.142406	-0.828205	-0.657143	-0.866667	-0.848148	-0.0725246	0.137838	0.218482	-0.0820088
0.273879	0.28988	0.285363	0.245724	-0.2	-0.2	-0.2	-0.2	-0.107452	0.13469	0.038779	-0.0502712
0.0053808	0.0301641	-0.0044621	0.00627349	-0.0666667	-0.0571429	-0.0607495	-0.0666667	-0.0555716	0.245653	0.0329286	-0.000563949
0.0622737	0.111798	0.0370692	0.0916698	0.279487	-0.0666667	-0.0607495	0.0444444	-0.0502746	0.0180013	0.0230257	-0.108922
-0.0617585	0.02857	0.0306146	0.0493942	0.0487179	-0.0666667	-0.042998	0.00740741	0.130085	0.326147	0.0472912	-0.0574858
0.153765	0.189362	0.106878	0.189075	-0.533333	-0.533333	-0.527416	-0.533333	-0.145194	0.241676	-0.0808402	-0.119227
0.034708	0.0970989	0.0758188	0.0461505	0.135897	-0.12381	-0.133333	-0.0962963	-0.172956	-0.107846	-0.0702612	-0.182522
-0.000681799	0.0168416	-0.198741	0.0272046	-0.0846154	-0.2	-0.2	-0.181481	-0.0230005	0.24982	0.0381914	-0.0652863
0.131756	0.182431	-0.0449028	-0.0986085	0.0871795	0.00952381	-0.0666667	-0.0481481	-0.017203	0.027513	0.110062	-0.0159472
0.444188	0.431207	0.417624	0.232989	0.0384615	0.152381	0.0236686	0.0185185	0.0543735	0.0023598	0.208933	-0.0614844
-0.118339	-0.0609392	-0.257734	0.00625519	0.0384615	0	0	0	0.0422753	0.508943	0.110642	-0.0202114
-0.0446265	-0.272076	-0.155007	0.0326244	0	0.0285714	0	0.037037	-0.158001	0.16088	-0.11367	-0.1231
0.0494573	-0.00667099	0.0694461	0.0742917	-0.0282051	0.180952	-0.0666667	-0.0666667	0.12502	0.223327	0.00393929	-0.0990577
0.00773655	0.0332425	-0.0417318	-0.0158551	-0.161538	-0.161905	-0.2	-0.2	0.0420093	0.615525	0.259397	0.019543
0.00633454	-0.108225	-0.22718	-0.031795	-0.161538	-0.2	-0.2	-0.181481	-0.0546447	0.17497	0.112375	-0.234903
0.0359774	0.0751054	0.0454499	0.0749879	0.0384615	0	0.0828402	0.0185185	0.120258	-0.00783244	0.0263617	-0.0440196
-0.00941887	0.0107987	-0.0221289	0.0133787	-0.2	-0.2	-0.2	-0.181481	-0.0483464	0.157948	0.149248	0.0354141
0.0113658	-0.144891	0.0333478	0.0457055	-0.0846154	-0.2	-0.188166	-0.2	-0.0845269	-0.0863262	0.155711	-0.144517
-0.0873651	0.0251674	0.0318358	0.0330748	0.0487179	-0.0666667	-0.0666667	-0.0666667	-0.0562253	0.368199	-0.00504827	-0.107591
0.144785	0.173733	0.0285678	0.175683	-0.151282	-0.219048	-0.266667	-0.248148	-0.036304	0.43129	0.127688	-0.0359305
-0.027297	0.0393372	-0.00402885	-0.051315	-0.228205	-0.257143	-0.266667	-0.266667	0.0296407	0.409045	0.245486	0.0537412
0.0408579	0.057396	0.106406	0.0123747	0.153846	0	0.0236686	0	0.0100093	0.247397	0.252877	0.00510521
0.135285	0.129275	0.178393	0.104786	-0.2	-0.2	-0.2	-0.181481	-0.00555342	0.0976934	0.356059	-0.087659
0.209083	0.208579	0.0921566	0.20992	-0.0282051	-0.0666667	-0.0666667	-0.0666667	-0.0477319	0.245411	0.400095	0.000299283
0.0343985	-0.146798	-0.00620074	0.0727125	-0.0282051	-0.0666667	0.0102564	-0.0111111	-0.0378886	0.223348	0.18877	0.0997106
0.163616	0.19061	0.118936	0.0939232	0.0384615	0	0	0	-0.121811	0.0778412	0.0740819	-0.197577
0.0997365	0.129191	0.133194	0.0682417	0	0.00952381	0	0.0555556	0.170522	-0.00516768	0.424491	-0.0505422
0.019073	0.0379285	0.0533625	-0.016223	-0.217949	-0.32381	-0.333333	-0.314815	-0.118588	0.0583554	-0.0370727	-0.0523376
0.0680874	0.0371338	0.020198	0.0656513	-0.0282051	0.0380952	-0.0666667	0.266667	-0.065719	0.0584641	0.20853	0.00586148
0.218492	0.217196	0.0892945	0.226168	0.0384615	0	0	0	-0.171238	-0.0152091	-0.155323	-0.1081
0.010492	-0.0213841	0.0077551	0.0428045	-0.0666667	-0.0666667	0.069428	-0.0666667	-0.181488	0.0162101	-0.166548	-0.1279
-0.028426	-0.284127	-0.00301467	-0.0149756	-0.2	-0.2	-0.194083	-0.2	-0.105185	0.177071	-0.0656724	-0.138881
0.115642	0.250698	0.185033	0.258963	-0.0282051	-0.0666667	-0.0607495	-0.0666667	0.00359597	0.0788685	0.160332	-0.0596677
0.0381147	-0.298861	0.0104946	0.0423704	-0.0282051	-0.0666667	0.0575937	-0.0666667	-0.0755623	0.130812	0.393024	-0.0501958
-0.00190547	-0.0251729	0.00110316	-0.00563052	-0.294872	-0.247619	-0.327416	-0.333333	-0.123506	-0.152393	0.0327417	-0.141673
-0.0353116	-0.0411942	0.0134349	-0.214939	0.115385	0	0.136095	0.0185185	-0.134199	0.377312	0.0360649	-0.114285
0.00946751	-0.0485595	-0.148645	0.00851459	-0.2	-0.2	-0.2	-0.2	-0.160661	-0.100366	-0.126992	-0.200532
-0.0850178	-0.0143594	0.100582	0.157831	-0.217949	-0.190476	-0.333333	-0.333333	0.0243773	0.758281	0.340614	0.113832
-0.0533647	0.0335433	0.0476139	0.0227242	-0.0179487	-0.133333	-0.133333	-0.133333	-0.169862	0.0166562	-0.143444	-0.179938
0.247844	-0.347085	0.151091	0.103366	-0.0666667	-0.0571429	-0.0666667	-0.0666667	-0.043932	0.0600923	-0.0675324	-0.0276096
0.167604	0.163083	0.0966011	0.203459	0.0384615	0	0.00591716	0	-0.114122	0.215698	0.0188796	-0.0926965
0.0104539	-0.0254922	-0.0425071	0.0156501	0.0487179	0.0857143	-0.0548323	-0.0666667	-0.00120908	0.321913	-0.0102549	-0.124213
-0.0177066	-0.0181173	-0.165353	-0.948327	0.115385	0	0	0	-0.122275	-0.0247703	0.170907	0.819609
0.0470109	0.0481106	0.062994	0.0895609	-0.351282	-0.457143	-0.466667	-0.448148	-0.0576113	0.067146	0.038052	-0.0384504
-0.0256543	-0.00140088	-0.0362198	0.00739807	-0.0846154	-0.190476	-0.2	-0.162963	-0.208579	0.208941	0.0105237	-0.19373
0.158492	0.169822	-0.114585	0.0126909	-0.123077	-0.180952	-0.2	-0.2	-0.0695074	0.124228	-0.0505769	0.118525
0.0430793	-0.0345929	0.0313289	-0.00757375	-0.0666667	-0.047619	-0.0666667	-0.0481481	0.0822784	0.151633	0.057254	-0.0575109
-0.050421	-0.0359818	-0.152924	0.00679193	-0.0282051	-0.0571429	-0.0666667	-0.0296296	-0.0996226	0.176576	0.00206559	-0.0238865
0.114461	0.0890998	0.131583	0.0841154	-0.0282051	-0.0666667	-0.0666667	-0.0296296	-0.0297695	0.182196	-0.0341387	-0.0814979
0.302445	0.093476	0.0436193	0.330616	-0.0282051	-0.0571429	-0.0489152	-0.0111111	-0.274111	0.0492149	0.0908375	-0.223102
-0.0738112	0.0107083	-0.0509386	-0.182585	-0.228205	-0.266667	-0.266667	-0.192593	-0.0262826	0.370993	0.404728	-0.00749335
0.0239562	-0.0122444	0.0160224	-0.0010466	-0.0666667	-0.0666667	-0.042998	0.1	0.0114447	0.06478	-0.0226008	-0.0963211
0.0814333	0.0732152	0.0492051	0.0868881	-0.0666667	-0.0666667	-0.0666667	-0.0666667	0.000530234	0.0596893	0.123211	-0.0717803
0.121623	0.148623	0.134847	0.13393	0.0692308	-0.171429	-0.2	-0.2	-0.0578101	0.216818	0.0380715	-0.0595245
-0.0348477	0.00701868	-0.134298	-0.0174541	-0.0846154	-0.2	-0.194083	0.151852	0.00708462	0.274193	0.317102	0.0872341
0.0481912	0.117774	0.144914	0.0567593	0.0384615	0	0.00591716	0	0.00716152	0.24588	-0.0898488	-0.0765205
0.0834693	0.236602	0.183668	0.253075	-0.161538	-0.0761905	-0.2	-0.0333333	-0.0641212	0.0244256	0.0398374	-0.145253
0.209229	0.133921	0.0971198	0.195263	0.0487179	-0.0666667	0.0398422	-0.0666667	-0.047357	0.153725	0.235114	-0.0759152
-0.0115286	-0.0786293	-0.0124636	-0.00708142	0.0487179	-0.0666667	-0.0666667	-0.0666667	-0.114236	0.109754	-0.0149017	-0.102346
0.0237943	-0.00901714	0.0599249	0.0912304	-0.333333	-0.32381	-0.333333	-0.333333	0.0576176	-0.0211028	0.0450224	-0.0221297
0.0184814	-0.158126	0.0104794	-0.00130569	0.202564	-0.047619	-0.0666667	-0.0666667	-0.131651	0.221276	-0.0603083	-0.140463
0.0772056	-0.350473	0.0503286	0.0383634	0.241026	-0.0571429	-0.0666667	-0.0666667	-0.0851635	0.105558	0.138578	-0.0909581
-0.00812397	-0.001537	-0.281069	-0.0273744	0.0487179	-0.0666667	-0.0607495	-0.0666667	-0.229878	-0.201152	0.0292025	-0.228472
0.0574589	-0.205771	0.00425716	-0.0233298	-0.161538	-0.2	-0.2	-0.2	0.0599726	0.37017	0.245791	0.0215893
0.130817	-0.284832	-0.188234	0.0722423	-0.0282051	-0.0666667	-0.0666667	-0.0666667	-0.0535564	0.328949	0.237865	-0.121166
0.00555748	0.0854693	0.0700606	0.0805936	-0.0282051	0.171429	-0.0666667	-0.0666667	0.0830662	0.331518	0.0559595	-0.0338821
-0.110304	-0.410595	-0.109561	-0.0143822	0.153846	0	0.0828402	0	0.0060653	0.256495	-0.0999715	-0.0465238
0.141772	0.155051	0.0915277	0.153986	0.269231	0	0	0	-0.184214	0.041018	0.0668083	-0.21117
-0.0621318	-0.0556974	-0.00944639	-0.00848487	0.0769231	0.0285714	0.0118343	0	-0.072817	0.0788461	0.320846	-0.0127619
0.0257941	-0.0337769	0.0218327	0.00762972	0.0307692	-0.2	-0.0816568	-0.2	-0.373414	-0.0601043	0.140092	-0.246843
0.11233	0.120007	0.0870718	-0.135492	-0.0666667	-0.0190476	-0.0666667	-0.0666667	-0.0559617	-0.137147	0.0664565	-0.180662
0.0248498	0.0133837	-0.0643102	-0.0404963	0.0487179	-0.0666667	-0.0666667	-0.0481481	-0.106447	0.19566	0.134142	-0.121623
0.124697	0.173308	0.111326	0.1746	0.115385	0	0	0	-0.0977274	0.150891	0.148088	-0.0382965
0.0652631	0.107634	0.0883275	0.0672445	0	0.00952381	0.0177515	0.037037	0.100758	0.381211	0.0979013	0.0258178
0.0113877	0.0117705	0.0200379	-0.147381	0.0692308	-0.190476	-0.0994083	-0.2	-0.0877644	0.0592746	0.103912	-0.0489379
0.00833058	-0.415952	-0.0280272	0.0351039	-0.0282051	-0.0666667	-0.0666667	-0.0666667	0.0441924	0.626302	0.138375	0.0981088
-0.0554199	0.00446384	-0.193847	-0.00727635	-0.161538	-0.133333	-0.2	-0.2	-0.227181	-0.159987	0.0872618	-0.194785
-0.0133238	-0.0952976	-0.165863	0.00459123	-0.0282051	-0.0666667	-0.0666667	-0.0666667	-0.0362046	0.0806253	0.177509	0.178875
0.0320728	0.059953	0.0346364	0.0385377	0.0102564	0.114286	-0.042998	-0.0666667	-0.0355162	0.416451	0.0796628	0.00722754
0.214808	0.283108	0.282091	0.228503	-0.0282051	-0.0666667	-0.0666667	-0.0111111	-0.035562	0.404014	0.324984	0.00626923
-0.0597408	-0.028229	0.00912882	-0.0221921	-0.0282051	0.32381	-0.0607495	-0.0666667	0.139232	0.149686	0.396116	0.0107538
0.235492	-0.0829774	0.0489846	0.20283	-0.161538	-0.2	-0.2	-0.2	-0.097675	0.137631	0.232773	-0.036115
-0.0106141	-0.260426	-0.0263882	-0.0235407	0.202564	-0.0666667	-0.0666667	-0.0111111	-0.164404	-0.0307638	-0.162674	-0.181576
0.00169794	-0.165319	0.00762084	0.00575289	0.0384615	0	0	0.0555556	-0.151614	0.150749	-0.0758561	-0.231042
0.0450549	0.0364544	-0.0285375	0.0810414	0.0384615	0.114286	0	0.0185185	-0.164042	0.130757	0.10675	-0.0597896
0.162451	-0.0341675	0.0698936	0.13756	-0.0179487	-0.0761905	-0.133333	0.0518519	-0.104157	0.0189907	-0.00782121	-0.0250894
-0.0773176	-0.287148	0.0119336	-0.0353865	-0.0282051	-0.0571429	-0.0607495	-0.0296296	-0.130995	0.219965	0.128499	-0.120333
0.316038	0.280392	0.300098	0.308285	-0.161538	-0.2	-0.170414	-0.2	0.0181789	0.359951	0.0781774	-0.0129692
-0.139307	-0.0413806	-0.205872	-0.0339088	-0.0282051	-0.0666667	-0.0666667	-0.0111111	0.00538552	0.402297	0.0114987	-0.0937961
-0.0147568	-0.404001	-0.013345	-0.0746724	-0.0666667	-0.0666667	-0.0666667	-0.0666667	-0.103958	0.110423	0.0167757	-0.159464
-0.0788783	0.0336728	0.114632	0.0838514	-0.161538	-0.180952	-0.2	-0.144444	-0.075947	0.367096	-0.0763301	-0.0386849
-0.0676709	-0.261771	-0.0237904	0.000612651	-0.0666667	-0.0666667	-0.0666667	0.322222	0.214011	0.0794483	0.352218	0.151768
-0.00296545	0.0498077	-0.0641111	0.0529205	-0.0282051	0.0190476	-0.0666667	-0.0666667	-0.0944734	0.113529	-0.0996747	-0.140037
0.430806	-0.321704	0.450885	0.336707	-0.0282051	-0.0666667	-0.0548323	-0.0481481	-0.0173676	0.323326	0.228994	0.0916291
0.016274	0.0174439	-0.0117778	-0.0218013	-0.161538	-0.152381	-0.194083	-0.181481	0.0724771	0.348626	-0.00916223	-0.0746747
0.147553	0.197943	0.0677156	0.188919	0.0487179	-0.0666667	-0.0666667	-0.0666667	-0.0400118	0.140024	-0.00827269	-0.104168
0.0753631	0.0735404	-0.0390826	-0.0464018	0.125641	-0.047619	-0.0666667	-0.0296296	-0.0865087	0.0292062	0.2075	-0.112728
0.140376	-0.433378	-0.0860207	0.0647472	-0.0282051	-0.0666667	-0.0666667	-0.0666667	-0.0580794	0.189082	0.185956	0.0382047
0.1042	0.105311	0.10876	0.11148	-0.0282051	-0.0666667	-0.0607495	-0.0666667	0.0264686	0.126771	-0.0354117	-0.0311385
0.0516239	-0.0537837	-0.212963	-0.118924	-0.0282051	0	-0.0607495	0.0259259	0.0154859	0.236225	0.170895	0.0795417
-0.0294876	-0.0297851	-0.0228275	0.0133668	0.125641	-0.0571429	-0.0607495	-0.0481481	-0.135446	-0.0700241	-0.037164	-0.175022
0.041575	0.00489255	0.0496317	0.041935	-0.0666667	0.047619	-0.0666667	-0.0666667	0.029791	0.299404	0.122667	-0.0640004
0.272602	0.19422	0.10311	0.213483	-0.0666667	-0.0666667	-0.0666667	-0.0666667	-0.00439072	0.0656341	0.0801057	-0.0287553
0.103417	0.154132	0.153217	0.134805	-0.123077	-0.2	-0.2	-0.2	0.0180115	0.306229	0.249959	0.0622763
0.0322064	0.0453132	0.0455155	-0.0495732	-0.161538	-0.0952381	-0.134911	-0.2	-0.0787744	0.11717	0.265681	-0.098004
0.218564	0.218867	0.0351554	0.190832	-0.0282051	-0.0666667	-0.0666667	0.00740741	-0.00950315	0.44744	0.363925	-0.0248278
-0.0289071	0.00237722	-0.565103	0.00881665	0.0384615	0	0.00591716	0.037037	-0.0171705	0.0659562	0.287722	-0.113336
-0.0547566	0.0216163	0.0266693	0.054539	-0.0666667	-0.0666667	-0.0666667	-0.0666667	-0.0324957	0.0755995	-0.0755422	-0.0295603
0.136965	0.139731	0.0748085	-0.368194	-0.0282051	-0.0666667	0.0516765	-0.0111111	0.0301985	0.289668	0.18076	-0.00669953
-0.0357357	-0.077581	0.00510158	0.000303304	0.0487179	-0.0571429	-0.0666667	-0.0666667	-0.0175935	0.292815	-0.208397	-0.17695
-0.0320845	-0.0655751	0.0556611	-0.021842	0.0487179	-0.0666667	-0.0666667	-0.0666667	0.0213952	0.386554	0.0916832	-0.0100631
0.0175117	0.0198896	0.0121113	-0.129565	0.115385	0.00952381	0	0	-0.0849682	0.109455	0.0910547	0.0532259
-0.00771061	-0.327831	-0.0270868	0.058725	-0.161538	-0.2	-0.170414	-0.2	-0.0549175	0.13125	-0.15222	-0.249858
0.0355249	-0.0242451	0.0379572	-0.0550749	0.135897	-0.104762	-0.127416	-0.133333	-0.0844486	-0.0792981	0.0606333	-0.151369
-0.0766003	0.0652695	-0.0394342	-0.0972199	-0.2	-0.2	-0.2	0.0037037	-0.108454	0.411514	0.0238885	0.00708995
-0.0613284	-0.0366131	-0.0020122	-0.0519483	-0.161538	-0.190476	-0.2	-0.2	-0.519113	-0.365745	-0.388177	-0.341124
0.140049	0.150533	0.0842629	0.138845	-0.0282051	-0.0571429	-0.0666667	-0.0666667	-0.0352701	0.156146	0.172321	-0.00786252
0.0680656	-0.106115	0.0466846	-0.00852592	-0.2	-0.190476	-0.2	-0.162963	0.0793052	0.135865	0.0179037	-0.0120325
0.214496	0.109615	0.0740499	0.199035	-0.428205	0.27619	-0.431164	-0.466667	-0.215419	0.188992	-0.219607	-0.125727
0.143058	0.190295	0.192073	0.166569	0.0487179	-0.0571429	-0.0489152	-0.0666667	-0.0955052	0.365257	0.0481912	-0.0621409
0.0699198	-0.0494598	-0.0174251	0.0779552	-0.428205	-0.361905	-0.466667	-0.448148	-0.0295231	0.269518	0.231057	0.0603302
0.0268115	-0.0264558	0.00117658	0.0026094	-0.0282051	-0.047619	-0.0666667	-0.0666667	-0.00481032	0.219765	0.289655	-0.0479588
0.00103104	0.000309631	-0.0178007	-0.0119834	0.115385	0	0	0.0185185	0.0427496	0.277892	0.0216844	0.0486123
-0.0617097	-0.179266	0.0226725	0.0256144	-0.228205	-0.257143	-0.254832	-0.211111	0.000236902	0.16811	0.0849008	0.0757813
0.0508761	0.0518248	-0.114201	0.0637552	-0.0948718	-0.133333	-0.133333	-0.133333	-0.140735	0.0475421	-0.134563	-0.18873
0.282586	0.288162	0.247968	0.271718	-0.161538	-0.190476	-0.194083	-0.2	-0.100257	0.0291776	0.183822	-0.0330026
0.0599672	0.0385836	-0.219121	0.0362666	-0.0948718	-0.12381	-0.133333	-0.114815	-0.198054	0.0249075	0.0325893	-0.182285
0.0933465	0.0927161	0.108623	0.133288	0.0384615	0.0285714	0	0	-0.110973	0.193812	0.0322794	-0.0280157
0.000573997	-0.0400691	-0.0364298	-0.0722795	-0.0948718	-0.133333	-0.115582	-0.133333	-0.144313	0.185639	-0.133533	-0.172636
0.199857	0.185158	0.140909	0.129702	0.0102564	0.371429	-0.0666667	-0.0666667	-0.142147	-0.0228318	-0.0198198	-0.187814
-0.0282384	0.00209294	-0.0317466	-0.0232273	-0.361538	-0.4	-0.394083	-0.381481	0.0849546	0.167179	0.0870256	0.0781728
0.00126667	-0.0234869	-0.101609	-0.0114304	-0.0666667	-0.0285714	-0.0666667	-0.0666667	0.0669857	0.109141	-0.00800404	-0.0768631
0.13146	0.106135	0.0779653	0.106755	-0.0666667	0.114286	-0.0607495	-0.0296296	0.0590832	0.275854	0.317894	0.234529
-0.00622574	-0.1205	0.00652984	0.0223262	0.0487179	0.0380952	-0.0666667	-0.0666667	-0.137835	0.0916767	-0.157583	-0.0928896
-0.034179	-0.0874448	0.00836501	-0.00364392	-0.266667	-0.0952381	-0.266667	-0.266667	-0.199172	-0.039043	-0.093623	-0.178573
-0.0306727	-0.246972	-0.160647	-0.0837804	0.317949	-0.0571429	-0.0666667	-0.0666667	0.0521148	0.807827	0.202027	0.111795
-0.00412171	-0.0707974	-0.0400395	-0.0671899	-0.0666667	-0.0666667	-0.0607495	-0.0666667	-0.00517444	0.373523	0.138549	-0.0197126
0.0639121	0.0649446	0.0467089	0.0413816	-0.0846154	-0.2	-0.194083	-0.181481	-0.0523066	0.260277	0.0337338	-0.078063
0.0444266	0.0321294	-0.0655902	-0.0773862	0	0	0	0	-0.356559	-0.330042	-0.0567429	-0.341878
-0.0678774	0.029818	0.00447374	-0.0657483	0	0	0	0.0185185	0.0448862	0.199537	-0.0958754	-0.0765959
0.0789371	0.00503154	0.0474425	0.0812885	0.115385	0.0285714	0.0118343	0.277778	0.103787	0.152822	0.438127	-0.0530706
-0.0454044	-0.0428544	0.0183295	0.0199813	0.0487179	-0.00952381	-0.0489152	-0.0481481	-0.0132132	0.145279	0.0599332	-0.0180903
0.270004	0.272483	0.214895	0.29123	0	0.00952381	0.00591716	0.148148	-0.0811656	0.18176	-0.0328778	0.0400903
0.142924	0.0769607	0.142814	0.151415	-0.0666667	-0.0666667	-0.0666667	-0.0666667	-0.0589972	0.332033	0.148151	-0.0832796
0.122014	0.0718847	0.114645	0.112193	-0.0948718	-0.12381	-0.127416	-0.114815	-0.135532	0.403744	-0.0366381	-0.14907
0.174494	-0.00901174	0.162551	0.200079	-0.0666667	-0.0571429	-0.0548323	-0.0666667	-0.139453	-0.022648	-0.0370094	-0.138418
-0.0271187	0.0133418	-0.10886	0.0170162	-0.161538	-0.0571429	-0.2	-0.181481	-0.0226723	0.163303	0.128524	0.0237264
0.0292228	0.0237876	-0.0239137	0.0266268	-0.0666667	-0.047619	-0.0134122	-0.0481481	0.00291862	0.177178	-0.0605941	-0.137293
-0.0178068	-0.166482	0.00596969	0.011892	0.0769231	0.0190476	0	0.0185185	-0.0716389	0.148721	-0.150879	0.0331512
0.0626402	0.155541	0.0395266	0.135763	-0.228205	-0.257143	-0.266667	-0.248148	-0.151108	0.169264	-0.0243904	-0.105603
0.191536	-0.0137344	0.181378	0.184255	0.0487179	-0.0666667	-0.0311637	0.155556	-0.0947906	0.190559	-0.0186542	-0.0764389
0.114775	5.05345e-06	0.0862201	0.161583	-0.0282051	-0.0666667	-0.0607495	-0.0666667	-0.0553542	0.163479	0.0940522	-0.05579
0.0108808	0.0702286	0.081849	0.094449	0.0384615	0	0	0	-0.102596	0.00422154	-0.000123372	-0.196418
-0.112875	-0.037838	-0.199659	0.0168743	0.0384615	0.00952381	0	0.0555556	-0.196581	-0.101782	-0.0338488	-0.179937
-0.0474161	-0.0768193	-0.0854516	0.0198182	-0.0846154	-0.2	-0.2	-0.2	-0.0447436	0.142349	0.0518857	-0.0265166
0.140986	0.125475	0.184721	0.185167	0.115385	0	0	0	0.0652556	0.136075	0.193078	-0.056249
0.263833	0.00696437	0.30412	0.292598	0.269231	0	0	0.037037	-0.0349797	0.887031	0.0405871	-0.0705268
0.119254	0.0866374	0.114483	0.126223	0.115385	0.295238	0	0	0.0562152	0.424903	0.0633573	0.00889855
-0.0131524	0.012376	-0.00234587	-0.130341	0	0.00952381	0	0	0.100629	0.239718	0.254148	0.132748
0.0386516	8.99774e-08	-0.00681795	0.018831	-0.2	-0.2	-0.194083	-0.181481	-0.0589918	0.286446	0.0344882	-0.0654833
0.00246749	0.00884122	-0.0697355	-0.0671344	0	0.152381	0	0.037037	-0.21014	-0.10621	-0.191452	-0.140304
-0.0555103	-0.15761	-0.0976958	-0.0326565	-0.217949	-0.27619	-0.333333	-0.333333	-0.02001	0.17289	0.13648	0.162989
0.480197	0.507214	0.487186	0.509667	-0.266667	-0.266667	-0.266667	-0.266667	-0.0569156	-0.0563266	-0.0424497	-0.0882495
-0.0624951	-0.0154761	-0.255592	-0.111787	0	0	0.0532544	0.0925926	-0.211848	0.119951	0.0832945	-0.164165
0.144217	0.170664	0.0950928	0.132723	-0.161538	-0.171429	-0.2	-0.2	-0.159891	-0.0487516	0.0516974	-0.127095
0.113229	0.157829	0.0478527	0.140298	-0.561538	-0.590476	-0.6	-0.6	0.0994848	0.454712	0.59162	0.118924
0.172047	0.18782	0.182174	0.174859	-0.484615	-0.590476	-0.6	-0.507407	-0.108896	0.0876602	0.0857691	0.141725
-0.0326172	-0.30558	-0.0397337	-0.0272786	-0.25641	-0.333333	-0.327416	-0.333333	-0.0962659	0.259616	-0.0133856	-0.101849
0.0970533	0.198722	0.00315081	0.0900198	-0.0666667	-0.0190476	-0.0666667	-0.0666667	-0.0170738	0.123681	0.0311427	-0.115255
-0.311952	-0.013036	-0.114584	-0.327614	-0.0666667	0.0761905	-0.0666667	-0.0666667	0.0460643	0.371458	0.129618	0.00333403
0.162769	0.100853	0.181497	0.175083	-0.0282051	-0.0666667	-0.0666667	-0.0481481	-0.118753	0.131409	0.112186	-0.0576203
0.159077	0.0491639	0.166744	0.164191	-0.2	-0.190476	-0.2	-0.2	-0.102236	0.237598	0.218487	-0.10474
0.0618344	0.0638583	-0.169255	0.0726027	-0.161538	-0.171429	-0.2	-0.2	0.0218503	0.439651	0.284471	0.0564286
0.0287406	-0.149909	0.0410122	0.0129835	-0.161538	-0.2	-0.2	0.0592593	0.0611751	0.366646	-0.0452264	-0.139891
0.0988277	0.0695293	0.0232383	0.0957246	-0.0282051	-0.0380952	-0.0666667	0.211111	-0.0895316	0.119581	0.00081372	0.069921
0.00955718	-0.00261568	-0.0064774	0.00715874	-0.0846154	-0.2	-0.2	-0.2	0.107806	0.168259	0.155891	-0.0104845
0.144365	0.231976	0.184006	0.241216	-0.0282051	-0.0666667	-0.0607495	0.062963	0.0569526	0.298335	0.280618	0.204869
-0.0335755	-0.310012	0.00114521	-0.0212307	0	0	0.0118343	0.0185185	-0.0643557	0.170015	0.148204	-0.052881
0.301458	-0.314391	0.193693	0.348051	0	0	0	0.0555556	-0.0774457	0.243882	-0.0515554	-0.0949824
0.0796238	0.0393143	0.0625985	0.0443022	0.125641	0.114286	-0.0666667	-0.0296296	0.0147396	0.0404931	-0.00112941	-0.22538
0.195269	0.166419	0.160809	0.183735	-0.0282051	-0.047619	-0.042998	-0.0481481	-0.118328	0.175779	0.00930844	-0.0743298
0.0324942	0.0426295	0.0297409	-0.17579	0	0.0190476	0.0177515	0.037037	0.0144153	0.112641	-0.0156709	0.0279552
-0.102854	-0.016297	-0.0115813	0.107596	0	0	0.0295858	0.0185185	-0.0501921	0.33895	0.0142882	-0.0356643
0.0793277	0.062702	-0.308702	0.0549723	-0.217949	-0.333333	-0.333333	-0.333333	-0.0814103	0.244191	0.204945	0.0617543
0.305462	0.174902	0.13034	0.31437	0.0384615	0	0	0.0185185	-0.118918	-0.0272037	0.037064	-0.0493462
0.041724	0.0506423	0.0135062	0.0459769	-0.0282051	-0.0285714	-0.0607495	-0.0666667	-0.0642506	0.0195526	-0.10736	-0.160897
0.0634381	0.12045	0.0982721	0.0623977	-0.25641	-0.32381	-0.333333	-0.333333	-0.173785	0.159192	-0.0980649	-0.172607
0.00603214	-0.345421	0.0066299	0.0103812	0.0487179	-0.0666667	-0.042998	-0.0481481	-0.0640924	-0.0432724	-0.108256	-0.102124
0.202253	0.111041	0.136764	0.203152	0.0384615	0	0	0	0.02078	0.21118	0.191726	0.0412501
0.0708168	-0.18563	0.0340295	0.00733237	-0.0846154	-0.2	-0.194083	-0.2	-0.0178287	-0.0316717	0.423368	-0.192618
0.0787749	0.100295	-0.115178	0.0551203	-0.4	-0.390476	-0.4	-0.4	0.0109944	0.0398262	0.125437	-0.0617238
0.223142	0.213531	0.221795	0.225733	-0.466667	-0.466667	-0.46075	-0.448148	-0.00250297	0.281817	0.0871906	0.00291363
-0.267014	-0.178011	0.0290353	0.0689662	-0.0282051	-0.0571429	0.459961	-0.0666667	0.0688293	0.217832	0.0714587	-0.0276399
0.0244042	0.0275349	-0.0406055	-0.0458237	-0.0948718	-0.12381	-0.127416	-0.133333	0.0680791	0.0275219	-0.0211895	0.0255265
0.289785	0.286399	0.197999	0.287592	0.0384615	0	0.0532544	0	-0.232434	0.136018	0.101273	-0.239708
-0.0178948	0.0425042	0.0558753	0.0330427	-0.294872	-0.32381	-0.333333	-0.333333	-0.0904781	0.113377	0.0116545	-0.0590621
0.0653619	0.123917	0.00839039	-0.0208317	-0.161538	-0.2	-0.194083	-0.2	-0.0763516	0.178934	-0.0171743	-0.116585
0.125035	0.138383	-0.0967035	0.149386	0.115385	0.0190476	0.00591716	0	-0.332279	0.165188	-0.102335	-0.354055
-0.0463769	0.0301742	-0.0540573	0.0436793	-0.0282051	-0.0666667	-0.0666667	-0.0666667	-0.138989	0.417083	0.285265	0.0133377
0.132888	0.265479	-0.0663187	0.261745	0.202564	0	-0.0666667	-0.0666667	-0.11202	-0.116925	0.149201	-0.0979692
-0.0862779	-0.0278514	0.0331314	-0.0200205	0.0102564	-0.0666667	-0.0370809	-0.0666667	-0.142445	0.145044	-0.0610209	-0.13685
0.146722	0.115096	0.15508	0.0378439	-0.0666667	-0.0666667	-0.0666667	-0.0666667	-0.00467471	0.246838	0.020491	-0.0236926
-0.09423	0.0471965	0.0549122	0.0748831	-0.0179487	-0.12381	-0.133333	-0.133333	-0.173664	-0.0974458	-0.0651775	-0.197821
0.195302	0.184373	0.20512	0.232071	-0.466667	-0.466667	-0.413412	-0.411111	-0.0234311	0.0123828	0.156087	-0.060871
0.0899964	-0.18865	0.0434471	-0.00386062	-0.0846154	-0.190476	-0.194083	-0.2	-0.00350295	-0.0488754	0.126634	0.0983272
-0.0468908	-0.0821712	-0.140348	0.0236716	-0.0666667	-0.0666667	-0.0666667	-0.0666667	0.0993418	0.406222	0.311871	0.0781574
-0.00892677	0.0555574	0.0641582	-0.000347801	-0.0666667	-0.0666667	-0.0666667	0.0259259	-0.146182	0.152105	-0.0423549	-0.157255
0.426073	0.489311	0.348295	0.518696	-0.351282	-0.457143	-0.448915	-0.466667	-0.0713538	0.236978	0.0608916	-0.0886207
-0.0366863	-0.0422318	0.04162	-0.046449	0.0692308	-0.2	-0.2	-0.2	-0.0600215	-0.0362155	-0.0257115	-0.047525
-0.05029	-0.00582222	-0.0628942	-0.15108	-0.761538	-0.790476	-0.794083	-0.744444	-0.14348	0.127863	-0.0718682	-0.0298969
0.193102	0.186202	0.152032	0.197587	-0.0282051	-0.0666667	-0.0666667	-0.0666667	-0.0833037	0.283099	-0.0280045	-0.0416886
0.12771	0.145342	0.182922	0.18847	0.0102564	-0.0571429	-0.0666667	-0.0666667	0.109139	0.0126324	0.281354	0.0259437
-0.0631414	-0.0971459	-0.0260958	-0.0313169	-0.0282051	-0.0666667	-0.0666667	-0.0666667	-0.0310525	0.354561	0.205299	-0.00404183
-0.108133	-0.256248	0.0217611	-0.0312688	-0.0948718	-0.133333	-0.133333	-0.133333	0.166005	0.110603	-0.00137058	-0.0323055
0.0236225	0.0606086	0.00133089	0.0590357	0	0	0	0	-0.263051	0.220015	-0.164892	-0.140497
-0.0573878	0.0802494	-0.0127335	0.0831492	0	0	0	0.0185185	-0.0892799	0.121215	-0.0350262	-0.0698097
-0.104689	-0.172648	-0.0170934	0.000855484	-0.133333	-0.133333	-0.133333	-0.0222222	0.07321	0.247286	0.161213	0.00402022
0.00593295	-0.166218	-0.0651024	0.0329519	-0.2	-0.114286	-0.2	0.17037	-0.162002	0.040665	0.118895	-0.138283
0.144543	0.112836	0.108571	0.191178	-0.161538	-0.180952	-0.2	-0.2	0.0717802	0.368649	0.0260726	-0.0607148
0.691283	0.728975	0.638884	0.641943	0	0	0.00591716	0	-0.139045	-0.00248001	-0.0751819	-0.135582
-0.00637192	-0.147847	-0.20683	0.0290831	0.279487	-0.0571429	-0.0607495	-0.0666667	0.0477455	0.516052	0.0603734	0.0774493
0.256005	0.256116	0.218921	0.252938	0	0	0.0295858	0.0555556	0.0732171	0.234431	0.396151	-0.00210513
-0.235383	0.0077076	-0.0859015	0.009499	0	0	0.035503	0	0.00144695	0.0819786	-0.0585776	-0.016083
0.39616	0.455598	0.450286	0.406573	0	0	0.0295858	0.037037	-0.0972645	0.0190471	0.00381135	-0.114685
-0.00682487	0.0175504	-0.102564	-0.0179438	-0.2	-0.2	-0.2	-0.2	-0.229272	-0.21233	-0.179822	-0.243455
-0.0944619	-0.0472358	-0.0774899	-0.0256901	0.0384615	0	0	0	-0.155976	0.0400084	0.0887678	-0.214792
0.227086	0.229162	0.198616	0.188205	-0.161538	-0.171429	-0.2	-0.2	-0.0315174	0.175406	0.0774836	0.0547346
0.260813	0.256412	0.239373	0.260144	-0.0948718	-0.12381	-0.133333	-0.133333	-0.138604	-0.0316652	0.0261991	-0.0508326
0.13845	0.307467	0.320194	0.128448	-0.0948718	-0.133333	-0.0682446	-0.133333	-0.0591999	-0.013313	-0.0781004	-0.124746
-0.0743495	-0.442061	-0.185296	-0.0964962	0.125641	-0.0666667	-0.0607495	-0.0666667	0.023065	0.137838	0.162409	0.0365748
0.127721	0.126065	0.162961	0.194072	0.0384615	0.2	0.00591716	0.12963	-0.11687	0.132256	0.226261	-0.0642248
0.242226	0.255706	0.248462	0.283685	0.0384615	0	0.00591716	0	-0.180414	0.0047396	-0.062335	-0.220146
0.267812	0.303746	0.294969	0.181406	0	0	0.00591716	0.0185185	0.00378846	0.131402	-0.0222256	0.0351988
0.0491618	0.0459288	0.0338633	-0.150257	-0.0282051	-0.0666667	-0.0666667	-0.0666667	0.0284794	0.178013	-0.00572763	0.00256
-0.040425	0.0136664	-0.0600753	0.011198	0.0384615	0.0666667	0	0	-0.00834844	0.458432	0.215619	-0.0579216
0.0274206	0.0746591	-0.0973818	0.0801347	-0.228205	-0.152381	-0.266667	-0.174074	-0.100894	0.219499	-0.162992	-0.199155
0.0529223	0.0260137	-0.0365671	0.0807097	-0.0948718	-0.12381	-0.133333	-0.133333	-0.258339	0.140457	0.0752316	-0.238415
-0.00500597	-0.135113	0.0223873	0.0954841	-0.161538	-0.190476	-0.176331	-0.125926	-0.0402386	0.0981414	0.194052	-0.108326
0.217192	0.190871	-0.0389337	0.0986898	-0.0282051	-0.0666667	-0.0607495	-0.0111111	-0.149778	0.300202	0.0557023	0.108699
-0.0316045	0.00526401	0.0148775	0.0138301	-0.217949	-0.238095	-0.333333	-0.333333	-0.232475	0.0567363	0.0157175	-0.200611
0.0359035	0.0532523	-0.00390777	0.00964693	-0.0282051	-0.0666667	-0.0666667	0.00740741	0.0769194	0.430184	0.269404	0.0503509
0.0162346	0.0246983	-0.0161252	-0.0419851	0.115385	0	0	0.0555556	-0.00395491	0.269342	-3.4765e-05	0.0454243
0.0986016	0.0541006	0.0853559	-0.0337786	0.0384615	0	0.0414201	0.277778	0.0472742	-0.0664403	-0.0331979	-0.175808
0.213401	0.181736	0.15296	0.217207	-0.133333	-0.12381	-0.133333	-0.0777778	-0.129468	-0.0451997	-0.120831	-0.0949696
0.000323128	-0.00015327	-0.116392	0.00900643	-0.161538	-0.2	-0.194083	-0.2	-0.0202914	-0.0125953	-0.0434793	-0.144643
0.0370817	-0.0803905	-0.0761402	0.0588201	-0.294872	-0.27619	-0.333333	-0.333333	0.0406203	0.266683	0.253508	0.216402
0.135305	0.135874	0.0417132	0.203968	0.279487	-0.0571429	-0.0666667	-0.0666667	0.0387093	0.20432	-0.0385085	-0.024538
0.0221783	0.0237916	-0.121743	0.106488	-0.0282051	-0.0666667	-0.0607495	-0.0111111	-0.0356239	0.245886	-0.0694057	0.00164898
0.179556	0.0872647	-0.235142	0.0760425	0.115385	0	0.00591716	0	-0.12723	-0.0124716	0.211201	-0.0763184
0.186648	0.198413	0.219002	0.208091	-0.466667	-0.466667	-0.425247	-0.466667	0.114288	0.183205	0.395057	0.092945
-0.0522779	-0.0342278	-0.0457299	-0.0392607	0.125641	-0.0571429	-0.0666667	-0.0481481	-0.274252	-0.0521508	-0.129413	-0.278331
-0.105394	-0.139193	-0.0687143	-0.0825263	-0.0282051	-0.0666667	-0.0548323	-0.0666667	-0.0411216	-0.0122706	0.314086	-0.0684937
-0.103241	-0.0854084	-0.000255161	-0.0473545	0.0384615	0.00952381	0	0	-0.134569	0.0865923	0.31879	-0.114111
-0.0708043	0.0499837	0.0427149	0.0627896	-0.0666667	-0.0666667	-0.0666667	-0.0481481	-0.0262723	0.100152	0.0356591	-0.0359064
0.00149162	-0.0218934	0.000108192	-0.00500416	-0.0846154	-0.2	-0.188166	-0.2	0.0164511	-0.0298239	0.202191	-0.0538082
-0.0568253	-0.0489274	-0.000130402	-0.0179643	-0.0666667	-0.0666667	-0.0489152	-0.0111111	-0.0133978	0.368272	0.346057	-0.0734227
-0.0174551	-0.00640668	0.0122964	-0.0281841	0	0	0	0.037037	-0.0700134	0.0755726	-0.0470595	-0.125015
0.0161193	0.0159169	0.00901705	0.0181588	-0.0282051	0.047619	-0.0607495	-0.0666667	-0.131431	0.255143	0.0361693	-0.0781464
0.126734	0.139316	-0.0697371	0.091888	-0.0666667	-0.0666667	-0.0311637	-0.0666667	-0.0403271	0.100473	0.118826	-5.6166e-06
-0.057203	-0.0329242	-0.315635	-0.0411909	0.115385	0.00952381	0.0414201	0	-0.0493048	0.0905399	-0.0578581	0.0235981
-0.0829914	-0.027865	-0.0454377	0.032771	-0.217949	-0.32381	-0.285996	-0.333333	0.0696716	0.454751	0.140921	0.0166856
0.209681	0.195832	0.170529	0.144924	0.0384615	0.0190476	0	0	-0.228949	-0.12874	-0.182327	-0.18682
0.00251146	0.0409317	0.0498691	0.0272122	0.202564	-0.0666667	-0.0666667	-0.0666667	-0.0647364	0.144914	0.120126	-0.0483909
0.00147525	-0.0394275	-0.00968503	-0.139167	-0.0179487	-0.12381	-0.133333	-0.133333	-0.137861	0.0664613	0.100065	-0.0810175
0.113287	-0.0284093	0.0915319	0.0565911	-0.0282051	-0.047619	0.0102564	-0.0111111	-0.149858	0.105353	0.156537	0.0542112
0.362672	0.372344	0.372813	0.355266	0	0	0.00591716	0.0185185	-0.232891	0.0689773	-0.245774	-0.28341
0.124724	-0.512822	0.11963	0.0256069	0.0487179	-0.0666667	-0.0666667	-0.0666667	-0.16465	-0.0395178	-0.0472248	-0.156925
-0.00652027	-0.239592	-0.0780426	0.0129688	0.0487179	-0.0666667	-0.0666667	-0.0666667	0.244289	0.0761543	0.450709	0.108449
-0.248071	0.0420305	0.0251281	0.064329	-0.0666667	-0.047619	-0.0607495	-0.0481481	0.033136	0.258696	0.19051	-0.00145942
0.0739235	0.0640903	0.137491	0.0604974	-0.0179487	-0.0857143	-0.133333	-0.133333	0.0162099	0.130515	0.116431	0.00815464
0.24033	0.238533	0.244761	0.321393	-0.284615	0.2	-0.4	-0.4	-0.0356162	0.0517349	0.409391	-0.0841114
0.156733	0.163654	0.17785	0.105037	-0.0282051	-0.0666667	-0.0666667	-0.0666667	-0.0622488	0.0110792	0.0909896	-0.00891937
0.552842	0.607266	0.565656	0.513339	0.125641	-0.0571429	-0.0489152	-0.0666667	-0.258505	0.0525601	-0.0750669	-0.312352
0.212695	-0.108034	0.181616	0.227602	-0.333333	-0.333333	-0.333333	-0.314815	0.0114447	0.11364	0.17745	-0.0132611
-0.0380479	-0.0647682	0.0325133	0.0765318	-0.217949	-0.333333	-0.333333	-0.333333	0.121983	0.167985	0.0812408	0.125782
0.414953	0.436107	0.308678	0.415851	0.0384615	0	0	0	-0.0267637	0.243851	0.200264	-0.0717455
-0.0239075	-0.0952617	-0.16757	-0.0676823	0.0384615	0	0.00591716	0.0185185	0.00718984	0.340702	0.149423	0.0247953
0.191638	0.236627	-0.247767	0.24162	0.0384615	0	0.00591716	0	-0.0347594	-0.0299727	0.12734	-0.101724
0.0568465	0.0995271	0.101797	0.0682254	-0.0666667	-0.0571429	-0.0548323	0.0259259	-0.234463	0.0271232	-0.0976503	-0.122443
-0.110907	-0.0672895	-0.220868	0.00420723	0.164103	-0.0666667	-0.0666667	-0.0481481	-0.0857854	0.321024	0.0505475	0.020352
0.227227	0.232059	0.289051	0.336571	0	0	0	0	-0.0201281	0.39595	0.125025	-0.0131325
-0.0655625	-0.196485	-0.00606652	-0.0297946	-0.161538	-0.190476	-0.194083	0.133333	-0.0560503	0.0224539	0.000420432	-0.0717266
-0.0440297	-0.272974	-0.0737396	-0.0107154	0.125641	-0.0571429	-0.0666667	-0.0666667	0.0190631	0.297307	0.0980673	-0.0229491
0.100113	-0.0219003	0.0309211	-0.00062549	0.0487179	-0.0380952	-0.0607495	-0.0666667	-0.0820813	0.262519	-0.0852072	-0.0559648
0.0786584	0.0550976	0.12077	0.0830748	-0.189744	-0.266667	-0.266667	-0.248148	-0.0732459	0.290071	-0.0135633	-0.105835
-0.0019239	-0.0577751	-0.0808114	0.0161029	-0.161538	-0.2	-0.2	-0.2	-0.0180997	0.190062	0.104548	0.199392
-0.00630783	0.126855	-0.238735	0.140738	-0.0846154	-0.2	-0.2	-0.181481	-0.00703717	0.164996	0.143473	-0.073419
0.017814	0.040345	0.0296894	0.0500904	-0.0948718	-0.12381	-0.0800789	-0.114815	-0.0996956	0.288109	0.331345	-0.0994889
0.182092	0.216688	0.212859	0.147928	0.269231	0	0	0.037037	-0.0564643	0.0749035	-0.0487169	-0.0744497
-0.0355711	0.0031659	-0.120583	-0.0147061	0	0.114286	0	0	-0.128972	-0.0292602	0.0106131	-0.112537
0.129636	0.197818	0.142201	0.15011	0.223077	-0.2	-0.2	-0.181481	-0.201144	-0.0765838	0.063521	0.0893146
-0.0823832	-0.260014	-0.0535194	0.0120348	-0.0666667	-0.00952381	-0.0666667	-0.0666667	0.000507072	0.479854	0.0646813	0.0440333
0.0958363	0.214393	0.21093	0.145161	-0.0282051	-0.0666667	-0.0666667	-0.0666667	-0.00824815	0.110144	0.0797905	-0.106971
0.186781	0.196735	0.232325	0.26737	-0.0282051	-0.0666667	-0.0666667	0.00740741	-0.0624079	0.0684287	0.140532	-0.0339905
0.0591666	-0.180917	0.067159	0.0669896	-0.123077	-0.171429	-0.2	-0.2	-0.161227	0.135217	0.0525926	-0.121871
-0.0379772	0.0966474	0.0876305	0.0927963	-0.274359	-0.466667	-0.466667	-0.466667	0.0846488	0.0388857	0.331555	-0.00969874
0.0592333	0.0663721	0.0838002	0.127008	-0.123077	-0.2	-0.128994	-0.181481	-0.0373411	0.275447	0.262482	0.00960885
0.0400028	0.0673238	-0.0138797	0.0533123	0.202564	-0.0666667	-0.0666667	-0.0481481	-0.0687832	0.0376587	0.0918587	-0.0259387
0.153064	0.16087	0.118082	0.145952	-0.0179487	-0.133333	-0.133333	-0.114815	-0.0316157	-0.0139886	0.338081	-0.0661323
0.125525	0.124856	-0.15312	0.100122	-0.0666667	-0.047619	-0.0666667	0.00740741	-0.098655	0.269575	0.167431	-0.0383598
0.108806	0.0253486	0.118659	0.0558786	-0.0282051	-0.0571429	-0.0666667	-0.0481481	-0.0905192	0.0221652	0.0163341	-0.0695855
0.0416991	0.0364267	0.00895434	0.0228053	-0.0948718	-0.0952381	-0.127416	-0.0592593	-0.0449003	0.182802	0.0802366	-0.0103873
-0.0474718	-0.00678278	0.00166037	0.00108141	-0.0282051	-0.0571429	-0.0666667	-0.0296296	-0.109165	0.165643	0.0302792	-0.180703
0.0833843	0.0860645	0.0645583	0.0706994	-0.161538	-0.190476	-0.152663	-0.2	0.0543014	0.184478	0.0791361	0.0428714
-0.0304695	-0.0455923	5.76969e-05	-0.176376	-0.351282	-0.142857	-0.454832	-0.448148	-0.0265434	0.346795	0.00569465	-0.0827011
-0.0105458	-0.0807111	-0.00888425	-0.0997534	0.0384615	0.00952381	0	0	-0.153294	0.120198	-0.0314087	-0.214907
0.00449235	-0.0430804	-0.0918661	-0.00913685	0	0.0285714	0.00591716	0.0185185	-0.0305881	0.119199	-0.043345	0.0241008
0.335837	0.294446	0.312331	0.326706	0.0384615	0.0571429	0	0.0185185	-0.0785706	-0.029031	-0.0639583	-0.0697247
0.0104727	0.0357923	0.042022	0.0111756	-0.2	-0.190476	-0.182249	-0.181481	-0.0326231	0.318104	0.0634767	-0.06457
0.0229508	-0.281118	-0.125626	0.097357	-0.0461538	-0.190476	-0.194083	-0.2	-0.178105	-0.0700747	-0.0889788	-0.194607
0.17405	0.168791	0.159691	0.16973	-0.0846154	-0.2	-0.2	-0.2	0.00538941	0.292707	0.0395915	-0.126808
-0.0450906	-0.00477703	0.024475	0.0243212	0.0487179	-0.0666667	-0.0607495	-0.0666667	-0.0394042	0.218879	0.0386272	0.0367163
0.334166	0.300262	0.279793	0.363493	-0.0846154	0.361905	-0.2	-0.2	-0.228155	0.0883231	0.185527	-0.184967
0.0523918	-0.175532	-0.0640711	-0.0742349	0.0769231	0.00952381	0.0177515	0	-0.0945946	-0.0257209	0.0134394	-0.119947
-0.0313035	-0.0091095	-0.0936436	-0.0605051	0.0871795	-0.0666667	-0.0666667	-0.0481481	-0.0691647	0.208478	-0.0361427	0.0498731
0.0751775	-0.131776	0.0524184	0.0910292	0.0487179	-0.0666667	-0.0666667	-0.0666667	0.0276089	0.476772	0.0231156	-0.0632623
0.0747879	0.0452959	0.0250309	0.0709339	0.0871795	-0.0666667	-0.0666667	-0.0666667	-0.00398934	0.335938	0.364641	-0.0440102
0.283984	0.301756	0.337023	0.335402	0.0384615	0.180952	0.00591716	0.0185185	-0.155088	0.0124158	0.210633	-0.187344
0.124806	-0.0203014	0.125926	0.00767342	-0.161538	0.00952381	-0.2	-0.2	-0.015866	0.148432	0.201888	0.0282545
0.0269178	0.0628248	0.0554919	-0.0808105	-0.333333	-0.333333	-0.321499	-0.314815	-0.127335	0.267971	0.0763971	-0.0797934
0.0963075	0.110597	0.015935	0.155877	-0.133333	0.438095	-0.133333	-0.133333	0.136766	0.285561	0.150321	0.128802
-0.0268143	-0.862865	-0.199337	0.00272084	-0.0179487	-0.12381	-0.127416	-0.133333	-0.430905	-0.20777	-0.264568	-0.415298
0.258562	0.312942	0.32999	0.286092	0.0102564	-0.0571429	-0.0548323	-0.0296296	-0.0544289	0.208378	0.0413575	-0.000326901
0.0164545	-0.336088	-0.0666922	-0.292867	-0.0666667	-0.0190476	-0.00157791	-0.0296296	0.273374	0.29554	-0.00450052	-0.0557009
-0.0702	0.0151498	-0.0795818	-0.0120525	-0.0666667	-0.0571429	-0.0607495	-0.0666667	-0.0462736	-0.115295	-0.0384504	-0.12163
-0.203842	-0.197384	0.00640325	-8.11247e-05	-0.161538	-0.152381	-0.194083	-0.2	-0.0561629	0.0459939	0.128898	-0.101217
-0.0413943	-0.102239	-0.108949	0.0120603	-0.161538	-0.190476	-0.2	-0.2	0.0279494	0.269052	0.163185	-0.00693486
0.00425874	0.146454	0.16811	0.168253	-0.0564103	-0.133333	-0.133333	-0.133333	-0.0254853	-0.117443	-0.162409	-0.142278
-0.0525901	-0.0916343	0.00504412	-0.0688007	0.192308	0.0285714	0	0	0.0345198	0.324221	0.183524	0.000525463
0.0155959	0.0425939	0.0133871	0.0275098	-0.0282051	-0.0666667	-0.0548323	-0.0666667	-0.0151757	0.439406	0.0557789	-0.00553322
0.0952551	-0.129628	-0.0124449	0.0986423	-0.161538	-0.152381	-0.2	-0.181481	-0.115128	0.00887427	0.0272925	-0.0630458
0.124968	0.214588	0.200813	-0.00669012	-0.0846154	-0.190476	-0.2	-0.2	-0.21148	0.124537	-0.0449545	-0.163689
-0.0384629	-0.215323	0.0109915	-0.0243179	0.0487179	-0.0571429	-0.0666667	0.451852	-0.0879183	0.170321	0.144778	0.00505869
0.0167022	0.101582	0.103411	0.113721	-0.674359	-0.866667	-0.866667	-0.848148	-0.114513	0.0154838	-0.14526	-0.0880872
0.0853331	-0.0432244	-0.0918028	0.0879442	0.0487179	-0.0666667	-0.0607495	-0.0666667	0.144927	0.131473	0.168072	0.0162754
-0.140107	-0.0597024	-0.0631585	0.0281823	0.0384615	0	0	0.0185185	-0.141721	0.145335	-0.0550627	-0.198087
0.0563562	0.044267	0.0720121	0.0731653	-0.00769231	-0.2	-0.2	-0.181481	-0.0715247	0.205484	0.0028282	-0.0727434
0.184328	0.225358	0.1649	0.191939	-0.2	-0.190476	-0.2	-0.144444	-0.0774982	0.237607	-0.108345	-0.202635
-0.00822827	0.0275596	0.0262923	-0.0842338	-0.466667	-0.466667	-0.46075	-0.374074	-0.0125818	0.0620153	-0.0622308	-0.0671774
0.0153997	0.011307	-0.154996	-0.105034	0	0.0380952	0.0710059	0.0555556	0.0789094	0.0934345	0.058816	-0.0293508
-0.0101715	0.0113211	-0.103371	0.006422	-0.161538	-0.2	-0.2	-0.181481	-0.104701	-0.0995639	-0.138694	-0.157999
0.123033	0.0955053	0.100545	0.0890935	0.0384615	0.00952381	0.00591716	0	-0.149319	0.0369028	0.028172	-0.0902251
-0.105718	-0.123698	0.0170602	0.0556736	-0.161538	-0.2	-0.2	-0.181481	-0.0515128	-0.0712495	-0.164093	-0.174743
0.0413773	-0.00498803	-0.0944838	0.054309	-0.161538	-0.2	-0.2	-0.2	-0.308511	0.229483	-0.102075	-0.187199
-0.0245977	0.0315933	-0.0126143	0.0484719	0.202564	-0.0380952	-0.0607495	-0.0666667	-0.061841	0.0685877	0.236459	-0.0393145
-0.103857	-0.133373	-0.00264768	-0.000944143	-0.2	-0.161905	-0.194083	-0.2	-0.0391701	0.272926	0.390266	0.00366069
-0.00708602	-0.0198283	-0.00112707	-0.0721661	0.0384615	0.104762	0.00591716	0.0185185	-0.941828	-0.657141	-0.619214	-0.843574
-0.0321095	0.00279424	-0.196853	-0.0178421	-0.428205	-0.466667	-0.46075	-0.466667	-0.100259	-0.182033	-0.109144	-0.272788
-0.00758235	-0.00351318	-0.178389	-0.0638255	0	0.0666667	0.0177515	0	0.028591	0.184855	0.172901	0.135741
0.0394228	-0.0183141	0.036278	0.00429351	-0.2	-0.171429	-0.182249	-0.2	-0.0481895	0.223411	0.22271	-0.0674916
0.316995	0.299267	0.304961	0.339164	-0.0666667	-0.0571429	-0.0666667	-0.0666667	0.149553	0.244619	-0.0987369	-0.0398844
0.122225	-0.187351	0.0595302	0.145121	-0.2	-0.142857	-0.188166	-0.181481	-0.0998126	0.124301	0.371399	-0.0396588
-0.0159497	-0.158749	0.0551884	-0.0249886	0	0	0	0.0555556	-0.0407972	0.39134	0.350745	-0.0384744
-0.0237381	-0.0494241	-0.124795	-0.0205019	0	0	0	0.0185185	-0.00866233	0.279767	0.156816	-0.0671412
-0.0693528	-0.00049065	0.00905851	0.00552334	-0.161538	-0.2	-0.194083	-0.2	-0.040225	0.129953	0.0067473	-0.0290464
0.101247	0.0496189	0.099562	0.0712807	-0.0282051	0.152381	-0.0666667	-0.0481481	-0.0340359	0.188038	0.0472843	0.0272257
0.0549753	-0.0695594	-0.0659208	0.0101386	-0.0282051	0.104762	-0.0607495	-0.0666667	0.0274183	0.350492	0.0096944	-0.0168295
0.0338032	0.00324884	0.0152024	0.0068708	-0.161538	-0.2	-0.128994	-0.2	-0.059298	0.0421537	-0.0985864	-0.140265
-0.0132719	-0.0714682	-0.0172074	-0.0763087	-0.333333	-0.161905	-0.333333	-0.333333	-0.189379	-0.0523246	0.0361921	-0.215487
0.00765654	-0.00935974	-0.0709106	-0.0180404	-0.2	-0.133333	-0.2	-0.181481	-0.0210934	0.118699	0.0706637	-0.045614
0.373171	0.306825	0.348083	0.308897	-0.617949	-0.733333	-0.727416	-0.418519	-0.0974049	0.270057	0.0182718	-0.103708
-0.063308	-0.0177555	-0.0207478	-0.0108721	-0.0282051	-0.0666667	-0.00157791	-0.0666667	-0.0520324	0.0644393	0.112757	-0.0581654
0.0617751	0.0351319	0.0693788	-0.0145782	-0.0564103	-0.12381	-0.127416	-0.133333	0.0972965	0.228523	0.0559011	0.0282518
0.400221	0.403965	0.24287	0.37436	-0.2	-0.2	-0.182249	-0.2	-0.242446	-0.00692598	-0.183747	0.0062603
0.0520376	0.106396	0.0238025	0.0852993	-0.0282051	-0.0666667	-0.0607495	-0.0481481	-0.0933735	0.202157	0.284443	0.0310394
0.0190025	0.0748497	0.0375793	0.0992814	0.0384615	0	0.00591716	0.0185185	-0.135644	0.172782	-0.0265432	-0.0694835
0.25741	0.170411	0.230067	0.254119	-0.294872	-0.333333	-0.333333	-0.333333	-0.0685028	0.28119	0.157115	-0.007497
0.104499	-0.0541687	0.0957642	0.101918	0.0487179	-0.0571429	-0.0607495	-0.0666667	0.123936	0.152294	0.0965107	-0.0460753
0.0289516	0.0321669	0.0194661	0.0550378	-0.0282051	-0.0666667	-0.0666667	0.0814815	-0.0678669	0.252211	0.0555116	0.049982
0.0584705	0.081541	0.068815	-0.0305006	-0.0282051	-0.0666667	-0.0607495	-0.0296296	-0.0642374	0.614944	0.106133	-0.099392
0.0945663	0.149506	0.155945	0.168196	-0.361538	-0.314286	-0.4	-0.381481	0.0745882	0.00440908	0.276254	-0.0640695
0.142198	0.127541	0.0807544	0.179831	-0.161538	-0.2	-0.182249	-0.2	-0.0389586	0.244032	0.131931	-0.0106586
0.374547	0.166807	0.373287	0.250616	-0.161538	-0.161905	-0.2	-0.2	-0.0776847	0.16139	0.0556428	-0.0426256
0.0133272	-0.069974	0.0172802	0.0161443	-0.161538	-0.2	-0.2	-0.2	-0.0206585	0.178085	0.0532187	-0.0723985
-0.0852276	-0.215535	0.000809135	-0.0974489	-0.123077	-0.114286	-0.2	-0.181481	-0.0315465	0.164955	0.115302	-0.101533
0.235224	0.204571	0.0565471	0.249897	0	0.247619	0	0	-0.192339	0.0893722	0.170962	-0.0956936
0.0871012	0.087301	0.0304505	0.0831402	-0.228205	-0.257143	-0.266667	-0.266667	0.047247	-0.0237677	0.00999595	-0.0264362
0.0477737	0.026615	-0.0208165	-0.0681199	0.0487179	-0.0380952	-0.0666667	-0.0481481	-0.0626192	0.146414	0.121822	0.101749
-0.197485	-0.0215879	-0.0212992	-0.00521809	0	0	0.00591716	0.0185185	0.0143513	-0.0357437	0.0985783	-0.13661
-0.0104522	-0.00689283	-0.206933	0.0396251	-0.0282051	-0.0571429	-0.0666667	-0.0481481	-0.0261239	0.0366767	0.0720182	-0.045766
0.0541139	-0.139943	0.0633306	-0.0317209	-0.2	-0.2	-0.2	-0.2	-0.179448	0.000539322	-0.0133076	-0.11561
0.131946	-0.0182233	0.0319484	0.119551	-0.0282051	-0.0666667	-0.0666667	-0.0666667	-0.142728	-0.0333294	-0.0326867	-0.250302
-0.00710529	0.0486825	0.00226755	0.015108	-0.541026	-0.733333	-0.733333	-0.677778	-0.119636	0.0100073	0.0700008	-0.0899543
-0.0218966	0.00540049	-0.031676	0.0101065	0.202564	-0.0666667	-0.0666667	-0.0666667	-0.221656	0.276565	-0.0522351	-0.0864786
-0.0848807	-0.039841	-0.0561144	-0.103792	0.0384615	0	0.0650888	0.037037	-0.129911	0.0414181	0.0949088	-0.0746498
0.102934	0.176838	0.178439	0.166451	0.0487179	-0.0666667	-0.0666667	-0.0666667	0.0332999	-0.0807901	0.0648803	-0.130798
-0.277883	0.00783414	-0.269044	-0.0167098	-0.0282051	0.047619	-0.0666667	-0.0481481	-0.378395	-0.0430137	-0.261855	-0.399031
0.286029	0.353295	0.360289	0.362266	0.115385	0.00952381	0.0118343	0	-0.0495832	-0.0122961	0.280948	-0.0789908
0.0208598	0.0321251	-0.160214	0.039226	-0.294872	-0.333333	-0.333333	-0.296296	0.017968	-0.000140421	0.0500868	-0.0106186
-0.0242126	0.00540126	-0.0967616	0.0638314	-0.0282051	-0.0666667	-0.0666667	-0.0666667	0.0281826	0.0256946	0.144695	-0.0135762
-0.0294594	-0.61197	0.00483566	-0.122771	-0.0282051	-0.0666667	-0.0548323	0.396296	-0.127672	0.0899699	-0.166238	-0.146056
-0.0817754	-0.380968	-0.140742	-0.0116826	-0.161538	-0.2	-0.134911	-0.181481	0.0229241	0.185938	0.146287	-0.0834014
0.0665479	0.00655756	0.015693	0.0413586	0.0102564	-0.0666667	-0.0666667	-0.0666667	-0.114084	0.00154145	0.271178	-0.0096626
0.362517	0.383114	0.202452	0.382822	0.0384615	0	0.0118343	0	-0.236231	-0.104992	-0.15462	-0.216753
-0.00932572	-0.366316	-0.0693757	-0.128601	-0.389744	-0.457143	-0.46075	-0.466667	-0.143657	0.0891511	-0.0498643	-0.105457
0.152737	0.154393	0.0718378	0.0256844	0.0384615	0	0.0236686	0.0185185	-0.100277	0.121467	0.00669767	-0.0796873
0.014771	-0.233353	-0.00733251	0.042081	0.164103	-0.0666667	-0.0607495	-0.0666667	-0.0666947	0.0404909	0.0194607	-0.0106883
0.0732193	0.072016	0.172891	0.0844046	-0.0282051	0.0571429	-0.0607495	0.00740741	0.0455636	0.365957	0.00251946	0.0564319
0.123237	0.12501	0.123721	0.125571	0.125641	-0.0666667	-0.0489152	0.00740741	0.0226164	0.436252	-0.00527148	0.0188718
0.0189385	-0.0112894	-0.0266071	0.019547	-0.333333	-0.333333	-0.333333	-0.333333	0.033779	0.0978064	-0.0613223	-0.09346
0.268203	0.301762	0.224171	0.273026	-0.0846154	-0.2	-0.194083	-0.2	-0.173086	0.0362869	-0.0224441	-0.0829978
0.0709964	0.00668733	-0.042734	-0.0106176	-0.351282	-0.190476	-0.466667	-0.42963	-0.0378862	0.0803921	0.138693	0.0269049
0.0171609	-0.0225814	0.0355747	-0.0979402	0	0	0	0	-0.0106596	0.483828	0.218523	-0.119391
0.0294201	-0.275907	-0.0155301	-0.0667122	0.0384615	0.0761905	0	0	0.0622385	0.293879	0.448807	0.0694623
0.00472069	-0.0183426	0.013231	0.023569	0.125641	-0.0666667	-0.0607495	-0.0666667	0.0415746	0.374063	0.459539	-0.00118735
0.011302	-0.0871227	-0.0668275	-0.0511417	-0.161538	-0.2	-0.2	-0.2	-0.235787	0.6156	-0.112997	-0.123607
0.0690454	0.0898303	0.0872114	0.00044171	-0.0282051	-0.0571429	-0.0666667	-0.0666667	-0.0586122	0.03407	0.0923475	-0.0527529
-0.0293737	-0.0831645	-0.0515079	-0.0985796	-0.561538	-0.447619	-0.6	-0.581481	-0.062144	0.376274	0.114317	0.06383
-0.192833	-0.125327	-0.489074	0.0314659	-0.0666667	-0.0571429	-0.0666667	-0.0666667	-0.249002	0.0831364	-0.200248	-0.292847
0.14828	0.155587	0.114671	0.141087	-0.00769231	-0.190476	-0.2	-0.181481	-0.10876	0.0698587	0.00468189	-0.0673357
0.0251758	-0.0122796	-0.0106586	-0.0196675	0.0102564	-0.0380952	-0.0607495	-0.0666667	-0.122249	-0.155572	0.0442896	-0.135158
0.112013	0.0404928	0.0403591	0.145748	-0.0846154	-0.180952	-0.2	-0.2	0.0599152	0.653647	0.254549	-0.0753439
-0.00921684	0.00921235	-0.129216	0.0117632	-0.0948718	0.12381	-0.127416	-0.133333	-0.0743438	0.391089	0.00784766	-0.145872
0.156539	0.330833	0.0417363	0.310029	0.125641	-0.0666667	-0.042998	-0.0666667	-0.146368	0.0556353	-0.0261337	-0.168041
-0.0741812	0.0400218	0.0216221	0.0664772	-0.0282051	-0.0380952	-0.0607495	-0.0666667	0.0176181	0.330918	0.109587	-0.0617468
0.157033	0.154929	0.0816471	0.164462	-0.2	-0.190476	-0.2	-0.2	-0.140835	-0.0109554	-0.0730295	-0.139299
0.00377949	0.01548	0.0165544	-0.00823453	-0.333333	-0.304762	-0.333333	-0.333333	-0.0690095	0.253531	0.0891759	-0.0570704
0.165683	0.188786	0.00603138	0.187376	-0.2	-0.2	-0.2	-0.2	-0.166541	0.250708	-0.0671571	-0.106407
-0.0200321	0.0128662	0.0103413	-0.0152519	0.0384615	0.0190476	0.035503	0.0185185	-0.176602	0.178477	-0.0317068	-0.113907
-0.00429415	0.000224554	-0.0252052	0.00649045	0.0102564	0.0761905	-0.0548323	-0.0666667	0.0338534	0.0788282	-0.0299404	-0.0435813
-0.0044321	-0.0452322	-0.0342103	-0.00278724	0.0102564	-0.0666667	-0.0666667	-0.0666667	-0.127913	0.0246194	-0.0372944	-0.175526
0.0856499	0.0872404	-0.155249	-0.0301659	-0.466667	-0.361905	-0.466667	-0.114815	0.233954	0.182003	0.296683	-0.0837854
0.114625	0.111086	0.0931602	0.103162	0.125641	-0.0666667	0.0161736	-0.0111111	-0.0521139	0.17865	0.0351945	0.0772397
0.0556503	-0.424498	0.0450806	0.046824	-0.161538	-0.180952	-0.2	-0.2	-0.0402047	0.257683	0.209013	0.0607598
0.0300624	-0.0721082	0.00857098	0.110211	-0.0282051	-0.0666667	-0.0666667	-0.0481481	-0.0706021	0.35017	-0.0326453	-0.079058
-0.0130037	-0.0121452	0.0020181	0.00324036	-0.0666667	-0.0666667	-0.0666667	-0.0481481	-0.196971	0.562516	-0.0494806	-0.165298
0.00616997	0.0706625	0.0685598	0.0534656	0.125641	0.209524	-0.0666667	-0.0296296	-0.187122	0.348235	-0.24133	-0.182189
0.0437944	-0.0381155	0.0641478	-0.0720954	-0.0282051	-0.0666667	-0.0666667	-0.0481481	-0.0924898	0.257373	-0.111572	-0.0676108
0.0314981	0.0456203	-0.0941158	0.016989	-0.0282051	-0.0666667	-0.0666667	-0.0666667	0.00164975	0.144408	0.116537	0.107424
0.0314795	-0.289214	-0.0470936	-0.0507383	0.0384615	0	0.00591716	0	-0.0662084	0.0888397	0.0129348	-0.0848977
0.102033	0.102004	-0.0777675	0.0767153	-0.0846154	-0.2	-0.194083	-0.2	-0.00642552	0.183373	-0.0397372	-0.0244482
0.000652359	-0.323846	-0.332601	-0.0467215	0.0769231	0.00952381	0.0236686	0	0.0315957	0.0481834	0.0235292	-0.0867178
-0.0181647	-0.1921	-0.125483	-0.00215976	-0.161538	-0.2	-0.2	-0.181481	-0.360569	-0.232236	-0.162432	-0.449082
0.0388146	0.00925113	0.0458283	-0.133728	-0.133333	-0.133333	-0.133333	-0.114815	-0.09039	-0.102896	-0.0854618	-0.0676409
-0.295365	-0.267414	-0.0342902	-0.0280927	-0.123077	0.190476	-0.194083	-0.2	0.0577776	0.156032	0.0726223	-0.0944178
0.0747537	0.00843119	0.0847778	0.0757551	0.153846	0.0857143	0	0	-0.0624394	0.364918	-0.110839	-0.145378
-0.00572891	-0.242346	-0.0759246	-0.00127381	-0.0666667	-0.0285714	-0.0666667	-0.0666667	-0.134642	0.20833	0.0720405	-0.116492
0.531711	0.500018	0.399386	0.502934	-0.0282051	-0.0571429	-0.0666667	-0.0666667	-0.202886	-0.0747783	-0.139184	-0.186768
0.015015	-0.0440446	-0.0471739	0.0262792	-0.0666667	-0.0666667	-0.0666667	-0.0666667	-0.121943	-0.0557499	-0.122044	-0.20159
0.179214	0.219373	0.172182	0.167513	-0.0666667	-0.0380952	-0.0666667	-0.0666667	-0.187791	0.0937722	-0.0987099	-0.112714
0.0668637	0.0716118	-0.25396	0.0776276	-0.0948718	-0.0666667	0.866667	-0.133333	-0.0193498	0.416896	0.025262	-0.0763888
0.340483	0.287333	0.304194	0.343063	0.0487179	0.2	-0.0489152	-0.0666667	0.19835	0.22371	0.23592	0.00201904
0.077887	-0.491198	0.0515469	0.0776577	-0.0846154	-0.2	-0.123077	-0.2	0.181576	0.232485	0.0725819	0.14408
0.0572212	0.0679085	-0.0183666	0.0611259	-0.0666667	-0.0666667	-0.0666667	-0.0666667	-0.0242898	0.208746	-0.102111	-0.0213862
0.109966	0.0624087	-0.0681227	0.181287	-0.0179487	0.133333	-0.133333	-0.0962963	-0.120048	0.156069	0.0157902	-0.0131309
0.695771	0.0763027	0.493426	0.69363	0.0102564	-0.0666667	-0.0666667	0.0259259	-0.112948	0.0416568	0.407354	-0.175906
0.0719622	-0.00694972	-0.01914	0.0768819	-0.0282051	-0.0666667	-0.0666667	-0.0481481	-0.318966	-0.330753	-0.195558	-0.363752
0.138774	0.137352	-0.0553575	0.159838	-0.0846154	-0.2	-0.2	-0.2	-0.0729942	0.318388	0.000890992	0.00946011
0.160505	0.170884	0.017287	0.0848821	-0.0282051	-0.0571429	-0.0548323	-0.0481481	-0.0361601	-0.035346	-0.0366886	-0.199709
-0.0102094	-0.0188726	-0.0837665	0.000356743	0.0384615	0	0	0	0.114689	0.0835712	0.268205	0.0266074
-0.0396002	-0.047045	-0.036855	0.00939929	-0.2	-0.2	-0.2	-0.2	0.0378484	0.0310702	0.10121	-0.0872473
0.0182562	-0.022884	0.0450813	0.0544743	-0.0948718	-0.133333	-0.127416	-0.133333	0.084553	0.277532	0.2102	0.00795275
-0.0418208	-0.00592307	-0.143903	0.0269794	0.125641	-0.0666667	-0.0666667	-0.0666667	-0.17137	0.0456291	0.0445767	0.043967
0.160072	0.159803	0.110551	0.0880108	-0.0948718	-0.133333	-0.133333	-0.133333	-0.233965	0.121569	-0.15356	-0.195507
-0.020237	-0.0277654	-0.544667	-0.154266	0.0487179	-0.0571429	-0.0666667	0.0259259	-0.0962817	0.515093	0.0862128	0.023623
0.320898	0.237741	0.307866	0.338059	-0.361538	-0.390476	-0.299408	-0.381481	0.0262096	0.228824	0.171391	-0.0254077
0.00410659	0.00833418	0.0165723	0.00448539	0.0487179	-0.047619	-0.0666667	-0.0296296	0.00924894	0.111327	0.246822	0.0747968
0.109805	0.100684	-0.291904	0.108183	0.125641	0.6	-0.0607495	-0.0111111	-0.00763013	0.301404	0.0425728	-0.0108326
0.178282	0.184734	0.137226	0.199599	0.0384615	0.00952381	0	0	0.0494351	0.0785729	-0.00510089	0.00352047
-0.00454516	-0.00900301	-0.110835	-0.0143609	-0.484615	-0.552381	-0.588166	-0.581481	-0.124643	0.000722863	-0.238388	-0.254955
0.204787	0.273186	0.265484	0.242538	-0.0282051	-0.0666667	-0.0666667	-0.0666667	-0.026696	0.221559	0.0348512	0.141759
-0.0530685	0.0641188	0.0051398	0.0549662	0.0871795	-0.0666667	-0.0489152	-0.0666667	-0.111362	0.11686	-0.0664296	-0.0468425
-0.141447	0.0347188	-0.182693	0.0378346	-0.0282051	-0.0666667	-0.0666667	-0.0666667	0.0975539	0.297951	0.300617	0.0230267
-0.0247144	0.000723889	-0.0374924	0.000269338	-0.25641	-0.333333	-0.327416	-0.333333	-0.205114	-0.0252519	-0.0227856	-0.226139
-0.0700662	0.0186728	-0.0834433	0.00333668	-0.151282	-0.238095	-0.237081	-0.266667	0.00791532	0.220627	0.131961	0.0306095
0.884308	0.894127	0.84561	0.924723	-0.141026	-0.266667	-0.315582	-0.314815	-0.0787551	0.295798	0.165837	-0.089175
0.0232221	-0.017648	-0.0250386	0.0328088	-0.0282051	-0.0190476	-0.0489152	-0.0666667	-0.117368	-0.132539	0.0668421	-0.143295
0.026252	0.0637094	-0.0858988	0.0715332	0.0102564	-0.047619	-0.0666667	-0.0666667	0.0193675	0.501817	0.00671333	-0.0155982
0.144027	0.117565	0.182775	0.228673	0.0769231	0.0666667	0	0.0185185	0.0472296	0.148898	-0.0161035	0.00558147
-0.0871557	-0.161802	-0.182652	-0.00170111	0.202564	-0.0666667	-0.0666667	-0.0481481	-0.0389882	0.133304	0.337645	-0.0303728
-0.0401207	-0.0154716	-0.000543083	-0.0287261	-0.0282051	0.00952381	-0.0666667	-0.0666667	-0.104262	0.33873	0.164205	-0.0862852
-0.0348235	-0.0728942	-0.0748621	0.00219644	0.0487179	0	-0.0666667	-0.0666667	-0.0521166	0.176734	0.101799	0.0152208
-0.0455615	-0.0600262	-0.0521021	0.0236144	-0.133333	-0.0952381	-0.127416	-0.0962963	-0.124337	0.337553	-0.08328	-0.093295
-0.0230751	-0.0658794	-0.0202021	0.00499635	0.269231	0	0	0.0185185	-0.203214	0.14559	-0.0904737	-0.0415498
-0.103317	-0.0301627	-0.426332	0.000568543	-0.0179487	-0.133333	-0.133333	-0.114815	-0.108572	0.0619996	0.138242	-0.181587
0.0154135	-0.00980493	0.0443849	0.0529597	0.0384615	0.0190476	0	0	-0.0354573	-0.00474377	0.00531424	-0.0774088
-0.00982366	-0.406602	-0.0843639	0.011206	-0.0282051	-0.0666667	-0.0666667	0.0444444	0.0170124	0.0317484	0.057686	-0.0635333
-0.00785584	-0.0252342	-0.0861753	-0.0435808	0.0384615	0	0	0	-0.0511567	-0.126755	0.0651308	-0.0579772
-0.180168	-0.0504137	-0.0445318	-0.0323834	-0.0666667	0.0761905	-0.00157791	-0.0666667	0.117222	0.671815	-0.0104153	-0.0834964
-0.0503728	-0.0234822	-0.0282152	-0.00257933	-0.0846154	-0.190476	-0.2	-0.2	-0.21865	0.354989	-0.0219065	-0.126627
-0.0432182	-0.193197	-0.0681334	-0.0189023	-0.266667	0.142857	-0.26075	-0.266667	0.04474	0.182146	0.148666	-0.0478378
-0.0881782	-0.102991	0.00483358	-0.0939029	0.0871795	0	-0.0666667	-0.0666667	0.00854052	0.0858734	0.173863	-0.0260242
0.0674726	0.00362302	0.0623413	0.108194	-0.0282051	-0.0666667	-0.0666667	-0.0481481	-0.0120194	0.624448	0.172891	0.0440106
-0.0277872	0.0125931	-0.106723	0.0163195	-0.0846154	-0.133333	-0.2	-0.181481	-0.0207723	0.0332514	-0.0141858	-0.0917715
-0.0117763	-0.309075	-0.0870769	0.000928919	-0.0282051	-0.0380952	-0.0607495	-0.0666667	-0.200998	0.180136	-0.141312	-0.180312
0.403509	0.365991	0.310967	0.36962	0.115385	0.00952381	0	0	-0.122018	-0.121919	-0.0684483	-0.150814
-0.0950712	-0.0111397	0.0135584	-0.0334587	0.115385	0.0761905	0	0	-0.00859866	0.346096	-0.0794064	-0.0578485
-0.0139101	-0.0238206	0.0110832	-0.0649608	0.0384615	0.047619	0.00591716	0	0.00803788	0.129077	-0.0327341	-0.0652394
0.0981538	-0.0237894	0.1123	0.137689	-0.123077	-0.2	-0.2	-0.2	-0.0412775	0.306299	0.0709505	0.0366013
0.0754611	0.0824679	-0.0315528	0.173967	0	0.0190476	0.00591716	0	-0.0358639	0.380463	0.0631345	-0.0395865
0.423115	0.410283	0.419202	0.418363	-0.161538	-0.2	-0.2	-0.181481	-0.030329	0.373339	0.132742	-0.0469427
0.0041051	-0.0720635	-0.053578	0.00584895	-0.161538	-0.0761905	-0.194083	-0.107407	-0.0036614	0.0306398	-0.0370316	0.049626
0.0935768	0.0511674	-0.0114371	0.0834715	-0.428205	-0.447619	-0.466667	-0.151852	-0.0752093	-0.0244938	0.140898	-0.10715
0.032659	0.0394462	0.0279356	0.0696558	-0.161538	-0.190476	-0.2	-0.181481	0.096473	0.508353	0.120761	0.0297544
-0.0464711	-0.0379202	-0.166778	0.00149008	0.192308	0	0	0	-0.326328	-0.199059	-0.0326781	-0.319306
0.0224867	0.0157086	-0.0538954	-0.199094	-0.0282051	-0.047619	0.0457594	-0.0666667	-0.210063	0.168109	-0.0504602	-0.0987819
0.0567103	0.125261	0.014658	0.0855825	-0.0282051	-0.0285714	-0.0666667	-0.0481481	-0.0894125	0.022978	0.280146	-0.083878
0.257571	0.209709	0.270705	0.232523	-0.0461538	-0.190476	-0.188166	-0.2	-0.0211839	0.159828	0.0600441	0.0809356
0.180465	0.178409	-0.0518485	0.170217	-0.0846154	-0.133333	-0.2	-0.2	-0.194074	0.356119	0.0170271	-0.0184231
0.0704381	0.177686	-0.114806	0.138239	-0.0282051	-0.0666667	-0.0607495	-0.0666667	-0.0209597	0.32526	0.166661	0.0790988
-0.0511436	-0.137621	-0.000877641	-0.0817131	0.0487179	-0.0571429	-0.0666667	-0.0111111	-0.119395	0.349826	0.202923	-0.0739891
-0.0249168	-0.0756408	0.00130313	-0.0390349	-0.0282051	0	0.00433925	-0.0666667	-0.0427978	0.115037	-0.111933	-0.0195301
0.157077	0.156955	0.0270668	0.109455	-0.0282051	-0.0666667	-0.0666667	-0.0666667	-0.168648	0.243738	-0.0822989	-0.0683254
0.222653	0.227254	0.23887	0.0218863	0.0487179	-0.0666667	-0.0666667	-0.0666667	-0.0716511	0.0220314	0.141202	-0.0528463
0.044289	-0.186547	-0.080318	0.0422676	-0.0282051	0.47619	-0.0666667	-0.0666667	0.0423507	0.166794	0.199322	0.136337
-0.0262203	-0.232423	-0.0262906	0.00209527	-0.664103	-0.933333	-0.927416	-0.933333	-0.00259223	0.150067	0.0837716	0.138584
-0.0861907	0.139289	0.127452	0.150617	-0.0282051	0.171429	-0.0666667	-0.0481481	-0.0955566	0.161626	-0.0155703	0.024089
0.107225	0.0361059	0.0685035	0.114668	-0.161538	-0.2	-0.2	-0.162963	-0.0276841	0.508336	0.266447	-0.13141
-0.0584668	-0.00175003	-0.00629036	-0.00437887	-0.161538	-0.2	-0.2	-0.2	-0.17378	-0.0179276	0.128472	-0.179302
-0.116283	-0.0339322	-0.0163004	-0.0749224	0.0487179	-0.0571429	-0.0548323	-0.0666667	-0.150241	0.15727	0.0688288	-0.132419
0.204291	-0.268659	0.175093	0.212788	-0.0282051	-0.0571429	-0.0548323	0.0814815	0.0522775	0.23401	0.121478	0.0614977
-0.0824866	0.0152377	0.0142578	0.0171222	-0.294872	-0.333333	-0.333333	-0.333333	0.048241	0.303934	0.156405	-0.0011513
0.212544	0.154435	0.184358	0.222884	-0.0179487	-0.12381	-0.133333	0.0703704	-0.167489	0.137869	0.0384437	-0.118031
0.17219	-0.024768	-0.0668604	0.189891	-0.266667	-0.266667	-0.26075	-0.248148	-0.265066	0.140823	-0.241751	-0.164645
0.242183	0.299449	0.19981	0.105145	-0.294872	-0.333333	-0.268245	-0.314815	-0.0728556	0.304132	0.241123	-0.111343
0.174973	0.195463	0.198097	0.205793	0.192308	0	0	0.0185185	-0.143127	0.18998	0.176115	-0.138696
0.0155641	0.0260125	-0.0380111	0.0435173	-0.0282051	-0.0666667	-0.0666667	-0.0666667	-0.243468	-0.0333955	0.230757	-0.178743
0.0444452	0.0443772	-0.0540916	0.0224754	-0.0282051	-0.0666667	-0.0666667	-0.0666667	-0.101065	0.188437	0.0217221	-0.0452013
-0.137388	0.156295	0.157676	0.16635	-0.161538	-0.0857143	-0.2	-0.144444	0.234423	0.384015	0.0741511	0.392852
0.0604468	0.0291143	0.0993759	0.0743397	0.241026	-0.0571429	-0.0666667	-0.0666667	-0.0928455	0.178146	0.0416299	0.0841149
0.0502144	0.0554481	-0.0388537	0.0343182	-0.133333	-0.133333	-0.133333	-0.133333	-0.0412172	0.224799	0.140043	0.0353109
0.0155554	0.0350253	0.0431915	0.0230786	0.115385	0.047619	0	0.0185185	-0.176952	-0.0479867	-0.094019	-0.175784
-0.124714	0.0363917	-0.0440758	0.0402575	0.0487179	-0.0571429	-0.0666667	-0.0481481	0.0730162	0.399337	0.0188137	-0.0117649
0.0944095	0.0567771	0.052428	0.0895313	0.115385	0.0285714	0	0	-0.0873238	0.104807	-0.0429737	-0.0947256
0.00941264	0.00874505	-0.135673	-0.000488489	0.0384615	0.0857143	0.00591716	0.203704	0.0861855	0.291446	0.133664	-0.00421427
0.0402888	-0.114636	0.0466277	-0.0282135	-0.2	-0.2	-0.2	-0.2	-0.160083	0.0747126	-0.0932646	-0.162181
0.0636748	-0.00321812	0.120535	-0.0271394	-0.0666667	-0.0666667	-0.0666667	0.0259259	-0.114028	0.0745548	-0.142064	-0.169923
0.180289	-0.0447504	0.214675	0.215111	-0.189744	-0.257143	-0.266667	-0.266667	0.0257116	0.362548	0.0106516	0.10167
-0.0822688	-0.091555	-0.00661733	-0.0827696	0.115385	0.0380952	0	0	-0.199104	-0.00712154	0.0476883	-0.225059
0.0109947	-0.0059703	0.0876912	0.0479073	-0.2	-0.2	-0.194083	-0.2	-0.200468	-0.170224	-0.102842	-0.171964
0.057348	0.0525695	0.0590166	0.0636055	0.0384615	0.133333	0	0	-0.0621364	0.40894	-0.0657359	-0.0826328
0.0122726	0.0162844	0.0150403	-0.0619596	-0.0666667	-0.047619	-0.0666667	-0.0666667	0.0282842	0.461246	0.21876	0.146679
0.0729667	0.0455883	0.048176	-0.0035735	0.0487179	-0.0666667	-0.0666667	-0.0666667	-0.200017	0.0523245	-0.0336983	-0.204977
0.28535	0.325057	0.366124	0.337951	0.202564	0	-0.0666667	-0.0666667	-0.158027	-0.0376817	-0.22614	-0.240719
-0.00171462	0.00117903	-0.149375	-0.0661288	0.0487179	-0.0666667	-0.0666667	-0.0666667	-0.00443787	0.119395	0.152256	0.0987072
-0.0124879	0.00576441	0.0146524	-0.0159732	0	0	0.00591716	0	-0.224626	0.0404092	-0.148184	-0.170272
0.0851004	0.0121443	0.109629	0.113203	-0.2	-0.171429	-0.194083	-0.181481	-0.0949646	0.379094	0.0422284	-0.205201
-0.112413	-0.195191	-0.267494	-0.0381587	-0.0846154	0.047619	-0.2	-0.125926	-0.552518	-0.239038	-0.417354	-0.530737
0.0246366	0.0343911	-0.053652	0.0427551	-0.351282	-0.457143	-0.466667	-0.466667	-0.0245776	-0.0420656	0.00149563	-0.0595426
-0.0231276	0.00430297	-0.0340481	-0.0251482	0.0384615	0.0571429	0	0.0185185	0.00659863	0.342502	0.0855424	-0.00619234
0.0855334	-0.140755	0.0217223	0.0792997	-0.0282051	-0.0666667	-0.0666667	-0.0481481	-0.12463	-0.112663	0.171323	-0.138239
0.108689	-0.0219774	0.124958	0.0898403	0.0384615	0.00952381	0.00591716	0	-0.189739	0.362605	-0.0148279	-0.223848
-0.017826	-0.112615	0.0471889	0.0159811	0.0487179	0.0190476	-0.0666667	-0.0666667	0.0110912	0.0406879	0.07606	-0.0624279
0.0224338	-0.0272706	-0.219156	-0.0110769	-0.294872	-0.333333	-0.333333	-0.333333	-0.0389026	0.0727006	0.207893	-0.090567
0.0955297	0.168545	-0.0977107	-0.00205285	-0.0666667	-0.0666667	-0.0370809	0.22963	-0.104414	0.0814195	0.00183428	-0.0222848
0.00522956	-0.00251629	-0.0842527	-0.0298043	-0.333333	-0.333333	-0.333333	-0.240741	-0.0115662	0.0903485	0.0642724	0.00887487
-0.0596842	-0.00667568	-0.0154766	-0.0641756	-0.294872	-0.266667	-0.333333	-0.333333	-0.0137623	-0.0212498	-0.0892966	-0.143401
-0.0129273	0.0281972	0.00993562	0.03267	-0.0282051	-0.0666667	-0.0607495	-0.0666667	-0.138997	0.0432017	0.0163038	0.0496352
-0.0140432	-0.239528	-0.0268602	-0.0162904	-0.0846154	-0.180952	-0.0994083	-0.162963	-0.0835621	0.222651	0.0529959	-0.0201043
-0.00985489	-0.655415	0.0208258	0.00253505	0.0487179	-0.0666667	-0.0666667	-0.0481481	-0.124296	-0.0429066	0.0481741	0.00408149
0.278978	0.28777	0.180027	0.279708	-0.0666667	-0.0666667	-0.0666667	-0.0296296	-0.0515021	0.425301	0.224826	0.0132334
0.615543	0.521482	0.649351	0.615863	-0.0666667	-0.0666667	-0.0666667	-0.0666667	-0.0647351	0.0676741	0.00919839	-0.08339
0.218737	-0.535047	0.215833	0.174819	-0.161538	-0.180952	-0.2	-0.2	-0.0838764	0.103433	0.119226	-0.10556
0.0192684	-0.587482	-0.0171464	-0.12812	0.0487179	-0.0571429	-0.0666667	-0.0111111	-0.0370502	0.0586858	-0.0516495	0.0146573
0.00121191	0.023839	-0.168978	0.0125292	-0.0666667	-0.0666667	-0.0666667	-0.0666667	0.0396481	0.392665	0.0901628	0.106579
0.110067	0.0465809	0.0747173	0.0702063	-0.266667	-0.247619	-0.266667	-0.266667	-0.060208	0.10414	-0.0858533	0.00531572
0.117969	0.123054	-0.0153998	0.0539359	-0.0666667	-0.0666667	-0.0666667	-0.0666667	0.131139	0.157572	0.00159137	0.0130436
0.12653	0.211241	0.253571	0.200653	-0.0282051	-0.0571429	-0.042998	-0.0481481	-0.105725	0.0434752	-0.0451245	-0.0534919
-0.00938584	-0.415826	-0.11865	-0.00318794	-0.428205	-0.457143	-0.425247	-0.392593	-0.0191358	0.168807	0.0198245	-0.0501697
0.0437218	0.046642	-0.0350298	-0.0143791	0	0.104762	0	0	0.0653825	0.137991	0.115649	0.0281284
0.0731998	0.141884	0.141719	0.0887466	0.0384615	0	0	0	-0.14092	0.181933	0.0337576	-0.0300855
0.00257107	0.0176666	-0.168013	0.00227799	0.0487179	0.12381	-0.0666667	-0.0481481	0.124284	0.127607	0.136327	-0.110117
-0.0309387	0.0751378	-0.00251555	0.090184	-0.0282051	-0.0666667	-0.0607495	-0.0666667	-0.108099	0.13199	0.110664	-0.0206559
0.0199437	0.0025682	-0.177949	0.0252161	0	0	0.0177515	0.037037	0.236014	0.0986574	0.0257341	-0.214022
0.0683102	0.0756594	0.0627681	0.0308207	-0.151282	-0.266667	-0.266667	-0.211111	-0.188154	0.00450557	-0.251896	-0.17862
0.153497	0.161588	0.162719	0.149575	-0.0666667	-0.0571429	-0.042998	-0.0666667	-0.181675	-0.0722774	0.057062	-0.146401
0.0579607	0.0513368	0.0484664	0.113741	-0.0282051	-0.0666667	-0.0666667	0.0444444	-0.275786	-0.0845727	-0.18364	-0.160607
-0.0453227	-0.0566039	-0.0118923	0.00937246	-0.0948718	-0.133333	-0.133333	-0.114815	-0.173917	0.0639573	-0.204094	-0.331063
0.103401	0.100554	0.0855362	0.0400708	-0.0282051	-0.0666667	-0.0666667	-0.0481481	-0.0478955	0.0866626	0.259955	-0.0864204
0.0809027	0.107155	0.0395601	0.0598823	0.0384615	0.0190476	0	0	-0.0931201	0.113371	0.166881	-0.134848
-0.21142	-0.390795	-0.0725582	0.0629006	0	0.0190476	0	0	0.105305	0.188985	0.0350909	-0.000248943
-0.0661477	-0.0958431	-0.00243945	-0.0236789	0.0384615	0.0571429	0.00591716	0.0185185	-0.0458915	0.162569	0.261928	-0.00245626
0.0118548	-0.0131167	-0.26679	0.0126136	-0.0282051	-0.047619	-0.0666667	-0.0481481	-0.0881131	0.0708167	0.19077	-0.0566609
0.0542295	0.0681115	-0.137174	0.042055	-0.0846154	-0.2	-0.2	-0.2	-0.00573728	0.0775558	0.0719194	-0.150222
-0.047777	0.0127929	-0.00675732	0.0161976	0.0871795	-0.0666667	-0.0666667	-0.0666667	-0.0745701	0.337658	0.0923435	-0.071872
0.211503	0.227023	0.167309	0.154043	-0.0282051	-0.00952381	0.0161736	-0.0296296	-0.00272038	0.259612	0.121116	-0.103249
-0.00335487	-0.00958617	0.0169847	-0.110596	-0.294872	-0.32381	-0.327416	-0.333333	0.0154101	0.176043	0.0860706	0.106076
0.109875	0.118093	0.115034	0.0917493	-0.294872	-0.333333	-0.327416	-0.333333	-0.179239	0.193491	-0.127596	-0.218466
-0.00584051	0.01885	-0.0113855	0.0112696	-0.161538	-0.12381	-0.2	-0.2	-0.0471547	0.491593	-0.0139385	-0.0972339
0.0843992	-0.135141	-0.00632696	-0.106807	0	0.00952381	0	0	-0.115668	0.225665	-0.121958	-0.0666727
0.0342629	-0.0380845	0.0924037	0.0199899	-0.217949	-0.333333	-0.29783	-0.333333	-0.00353233	0.172742	0.0115767	-0.039088
-0.0288989	-0.082282	-0.043315	-0.0140329	-0.0282051	-0.0380952	-0.0666667	-0.0481481	-0.130528	0.273719	0.0268649	-0.156166
0.0393862	-0.0969824	0.00181043	0.0439059	0.0487179	-0.0666667	-0.0666667	-0.0481481	-0.0303291	0.251809	0.202874	-0.0176932
-0.0229686	-0.037975	-0.101242	-0.0489296	-0.0282051	0.0190476	-0.0607495	-0.0666667	0.100319	0.205058	0.125103	0.00301856
0.0116664	0.00799589	-0.0272041	0.0143798	-0.0282051	-0.0571429	-0.0607495	-0.0666667	-8.65023e-06	0.0970749	0.14168	-0.0362832
0.0510641	0.036372	-0.0565176	0.091908	-0.0282051	-0.0666667	-0.0666667	-0.0666667	0.0213277	0.341475	0.0691972	0.0398259
-0.0228091	0.0221677	-0.217032	-0.0532113	-0.0282051	0.047619	-0.0666667	-0.0666667	-0.0722523	0.00302072	0.0479319	0.0835118
0.286632	0.296384	0.304306	0.177323	0.0487179	0.0190476	0.0102564	-0.0666667	-0.10469	0.0772948	0.216617	-0.0410297
-0.0121706	0.0439918	-0.0114337	0.0568735	0.0384615	0.0190476	0	0	0.0215911	0.239824	0.0684756	0.15395
0.262594	0.191267	0.275888	0.246552	0.0384615	0.00952381	0	0	0.0231642	0.173259	0.0749564	-0.0334376
-0.0546432	-0.0371015	-0.114256	-0.0269648	0	0	0	0.0185185	-0.457256	-0.324745	-0.0645357	-0.437572
0.085832	0.276828	0.216912	0.277908	-0.2	-0.2	-0.2	-0.181481	-0.111036	0.0169819	-0.0456432	-0.124652
0.0620446	0.100332	0.107499	0.104995	-0.161538	-0.2	-0.194083	-0.181481	-0.0940928	0.108238	0.0207195	-0.0422223
0.112296	0.187075	0.143119	0.149368	-0.0282051	-0.0666667	-0.0666667	-0.0666667	-0.132944	0.0293451	-0.00796625	-0.121512
-0.0372383	-0.0678229	-0.0858552	-0.038303	-0.0282051	-0.0666667	-0.0666667	-0.0666667	0.0179835	0.052534	0.134633	-0.120781
-0.12391	0.0187164	-0.0326921	0.0054007	0.0871795	-0.0666667	-0.0666667	-0.0666667	0.0841445	0.147271	-0.0428785	-0.10041
0.288588	0.0417702	-0.191319	0.187398	0.115385	0.0666667	0	0	-0.0272898	0.370929	0.169644	0.0137333
0.0277463	0.0382082	-0.000201858	-0.0154256	-0.0461538	-0.190476	-0.194083	-0.162963	-0.0542002	0.167929	0.0529029	-0.033424
-0.00996999	0.112196	0.0988704	-0.0784205	-0.0282051	-0.0666667	-0.0489152	0.248148	-0.0097781	0.170969	0.0476687	-0.0606618
-0.000296473	-0.310284	-0.0273788	-0.0789656	-0.2	-0.190476	-0.194083	-0.2	0.173718	0.208265	0.103459	0.00106697
-0.00502275	-0.0227805	-0.02275	-0.0155732	-0.0282051	-0.0571429	-0.0666667	-0.0666667	-0.010362	0.323971	0.0933336	0.0406872
-0.0429031	-0.0474904	0.0489611	-0.0277811	-0.0846154	-0.2	-0.194083	-0.181481	-0.0732241	0.126542	0.037238	-0.101131
-0.147492	-0.0705994	0.0117615	-0.00331558	-0.466667	-0.466667	-0.466667	-0.448148	-0.0179246	0.581939	0.148167	-0.0362311
0.100468	0.0511348	0.0889706	0.0881347	0.0487179	-0.047619	-0.0666667	-0.0666667	-0.186221	0.0661299	0.407655	-0.14173
-0.0246836	-0.03962	-0.0302224	0.00138125	0.0589744	-0.133333	-0.127416	-0.133333	-0.0940586	0.090269	0.253758	-0.0937903
0.00852105	-0.19969	0.0120124	0.013874	0.0487179	0.114286	-0.0666667	-0.0481481	-0.0977027	0.354362	0.152515	-0.0479999
0.366381	0.344634	0.373181	0.359697	0.0487179	-0.0666667	-0.0666667	-0.0296296	0.0412804	0.215858	0.0698579	0.0175013
0.07858	0.0679742	0.0609327	-0.0516538	0.0487179	-0.0571429	-0.0607495	-0.0666667	-0.108992	0.107215	-0.101571	-0.102016
0.0171118	-0.0994617	0.0115755	-0.0231814	0.0102564	-0.0666667	-0.0666667	-0.0666667	-0.0255195	-0.00449133	-0.00189551	-0.087941
-0.0765998	-0.00226694	-0.079191	-0.0124818	-0.2	-0.0666667	-0.2	-0.0518519	-0.0325108	0.458615	0.0597061	-0.0875739
-0.0217638	-0.00731981	-0.148538	-0.00294903	-0.161538	-0.133333	-0.2	-0.181481	-0.248119	-0.132686	-0.035353	-0.133387
0.0102197	-0.00985172	-0.0822769	0.0781889	0.0384615	0	0	0	-0.0554966	-0.0558727	0.104079	-0.0845152
0.0918667	0.063537	0.0233889	-0.0036655	0.0487179	-0.0666667	-0.0607495	-0.0296296	-0.219951	0.204086	-0.00165823	-0.0867877
0.154516	0.166338	-0.0646308	0.129446	-0.0666667	-0.0666667	-0.0666667	-0.0666667	-0.0176286	0.133448	0.0951481	-0.0271798
0.0262245	0.012334	-0.120857	-0.142164	0.0487179	-0.0666667	-0.0607495	-0.0481481	0.107416	-0.17866	0.058224	-0.137131
0.220398	0.199278	0.211211	0.214619	0.0102564	0.0190476	-0.0607495	-0.0666667	0.0609999	0.241028	0.110377	-0.0912381
0.0392618	-0.0550694	0.0633781	0.0499161	0.0384615	0	0.00591716	0	-0.0183067	0.440027	-0.0434718	-0.0268173
0.0578172	0.103374	-0.0651169	0.0698417	-0.0282051	-0.0666667	-0.0666667	-0.0666667	0.0601818	0.0500038	0.0988354	-0.0931591
0.154807	0.212731	0.130717	0.24426	-0.2	-0.2	-0.194083	-0.181481	-0.0817433	-0.0140344	0.0678661	-0.130021
0.0982237	0.211546	0.121809	0.154034	0.115385	0.00952381	0	0.037037	-0.211329	0.0197191	-0.11951	-0.177502
-0.0467968	0.123732	0.0226646	0.116441	-0.0282051	-0.0666667	-0.0666667	-0.0481481	0.156673	0.15683	0.227994	0.00969849
-0.100876	0.00809664	-0.00928976	0.0135049	-0.0666667	-0.0666667	-0.0666667	-0.0666667	-0.00129732	0.168827	0.236943	-0.0116601
-0.0605237	0.0130328	-0.0924033	-0.194252	0.0384615	0	0	0	-0.109048	0.079898	-0.00242413	-0.085631
0.110103	0.21756	0.221796	0.235611	-0.2	-0.2	-0.140828	-0.2	0.054229	0.0905709	0.0544722	-0.0721662
0.0304778	-0.00532633	0.0461051	-0.0595936	-0.133333	-0.114286	-0.133333	-0.114815	-0.260037	0.151976	0.0284401	-0.159857
0.569123	0.547338	0.35641	0.542635	-0.0666667	-0.0666667	-0.00749507	-0.0666667	0.0297639	0.0224346	0.0441284	-0.105287
-0.0174127	0.0174697	-0.024777	-0.0260633	0.0974359	-0.133333	-0.133333	-0.133333	-0.193115	0.200009	-0.0567046	-0.159709
0.0547171	0.0190945	0.0659623	0.0628028	-0.0948718	-0.0190476	-0.133333	0.0148148	0.152674	0.0965529	0.142736	0.0127014
0.0873749	0.0574639	0.0796169	0.0822626	0.192308	0	0.0650888	0.0185185	-0.0486539	0.123318	0.338938	-0.0919848
0.0988506	0.132522	0.0857555	0.187987	-0.2	-0.2	-0.111243	-0.2	0.0271126	0.136792	0.149772	-0.0203191
-0.0300651	-0.0221563	-0.113137	-0.272712	0.115385	0	0.0887574	0.0740741	-0.127716	0.255288	0.140814	-0.0866959
0.0992734	0.0531305	0.0933596	-0.542786	0.164103	-0.0666667	-0.0607495	-0.0666667	0.00531776	0.246847	0.317464	-0.0197288
-0.151069	-0.0741123	-0.29399	-0.0126662	-0.0846154	-0.180952	-0.2	-0.2	-0.104873	0.132746	0.0702593	-0.0395545
0.320707	0.286762	0.142421	0.319038	-0.0666667	-0.0571429	-0.0666667	0.1	-0.0990756	0.241172	0.15869	-0.122021
-0.0204295	-0.137061	-0.0608006	-0.000999372	0.115385	0.257143	0.00591716	0	0.0963036	0.456478	0.126337	0.094166
0.150806	0.106654	0.198663	0.214322	-0.266667	-0.180952	-0.26075	-0.248148	-0.0958499	0.0701989	0.00840679	-0.0681223
0.0264433	0.0590903	-0.0332754	0.0584174	0	0.104762	0.0118343	0	0.0308297	0.526407	0.129115	0.243183
0.00790254	0.000816052	0.0376138	-0.00409414	-0.0282051	-0.0666667	-0.0548323	-0.0111111	-0.197341	0.0639033	-0.199632	-0.211575
0.0988329	-0.0336495	0.100949	-0.0160946	-0.00769231	-0.2	-0.2	-0.125926	0.0221262	0.192546	-0.0412587	-0.104197
-0.0036679	0.0128616	-0.0322835	-0.0561687	0.125641	0.380952	-0.0666667	-0.0666667	-0.0948239	0.409029	0.0638536	0.0148662
0.0488215	-0.0529285	-0.0199817	0.0537572	-0.0282051	-0.047619	-0.0370809	-0.0666667	-0.0801158	0.203086	-0.0860257	-0.0884342
-0.0067771	0.0354316	-0.179241	-0.112215	-0.161538	-0.2	-0.194083	-0.162963	-0.134872	0.164173	0.263722	-0.07648
-0.0119935	0.0181503	-0.0943154	0.00644699	-0.8	-0.8	-0.794083	-0.781481	0.0131911	0.0438955	0.0451971	-0.00834187
0.000385964	0.0842573	-0.118632	0.121405	0.192308	0	0.00591716	0	-0.0432184	0.357919	0.30393	-0.00218479
-0.00113086	-0.0265771	-0.0916244	-0.0538998	-0.0666667	-0.0666667	-0.0548323	-0.0481481	0.0185721	0.170872	0.492377	0.0433769
0.0160582	-0.0547253	0.0269895	0.0148788	0.115385	0.00952381	0	0	0.0371895	0.274812	0.15834	0.00681139
0.155661	-0.00597974	0.189675	-0.0769785	0.0384615	0	0.00591716	0.0185185	-0.0331679	0.0128383	0.00765119	0.127086
0.0265714	0.0417031	-0.0519687	-0.0293302	-0.161538	-0.171429	-0.188166	-0.2	-0.00955555	0.285046	0.656907	0.0842072
0.09922	0.252959	0.351525	0.349621	0	0.00952381	0	0	-0.192946	-0.0171929	-0.142387	-0.272414
0.0742786	-0.0931269	0.00699803	-0.0613738	0.0384615	0.228571	0.00591716	0	0.0195787	0.403062	0.0403299	0.0783649
-0.0755851	0.00442846	-0.123052	-0.0007444	0.115385	0	0	0	0.036205	0.242324	0.0782281	-0.0641774
0.12473	0.152969	0.14617	0.0882095	-0.428205	-0.466667	-0.454832	-0.466667	0.0467338	0.360384	0.209034	0.117895
0.0451622	0.0434268	0.00935449	-0.00386428	-0.0666667	-0.0666667	-0.0666667	-0.0666667	-0.118896	-0.0248229	0.169595	-0.117513
-0.132875	0.0191468	0.011305	-0.0263386	0.0487179	-0.0666667	-0.0666667	-0.0666667	-0.166082	0.0155652	-0.190861	-0.195058
-0.0343664	-0.185287	-0.0923236	-0.00658468	0	0.0190476	0.00591716	0.0185185	-0.0346744	-0.0108764	0.180492	-0.0232261
-0.0290515	-0.0323321	-0.211802	0.0880684	-0.0666667	0.342857	-0.0666667	-0.0481481	0.022437	0.0872154	0.243769	-0.0767633
-0.0444016	-0.0589423	-0.0997739	-0.110766	0.0487179	-0.0666667	-0.0666667	-0.0481481	-0.111784	0.146088	0.0754601	-0.055259
0.0231821	0.00233901	0.148699	0.138616	-0.333333	-0.314286	-0.333333	-0.333333	-0.00158615	0.460101	-0.0287772	-0.0480386
-0.123598	0.00346357	-0.00787126	0.0526235	-0.0282051	-0.0666667	-0.0666667	-0.0666667	-0.243099	-0.0408543	-0.0597067	-0.178687
0.333356	0.065271	0.341844	0.322069	-0.0846154	-0.2	-0.194083	-0.2	-0.122813	0.273291	0.260747	-0.0720089
-0.138055	-0.132102	-0.0639037	-0.0520958	-0.428205	-0.295238	-0.46075	-0.411111	0.0807996	0.661615	0.0840364	0.101373
-0.0199967	0.0368276	-0.221484	0.044085	-0.161538	-0.2	-0.194083	-0.181481	0.149403	0.163381	0.325001	0.0315395
-0.0487901	-0.380352	-0.0927259	0.00987121	-0.161538	-0.2	-0.194083	-0.2	-0.257083	-0.155729	-0.121805	-0.242399
0.0762946	0.0773124	0.00742605	0.0646688	-0.161538	-0.152381	-0.2	-0.181481	-0.36347	-0.211633	-0.278569	-0.430929
0.0312734	0.0972935	0.0212532	0.0808139	0.0384615	0.0190476	0	0.166667	0.037744	0.270918	0.192655	0.212171
-0.0157356	0.0346565	-0.0986461	0.0465253	0.269231	0.12381	0.00591716	0	0.0921539	0.455981	0.458083	0.03627
0.0626969	0.0955836	0.0742964	-0.0097751	-0.0282051	-0.0666667	-0.0666667	-0.0666667	-0.0429286	0.241474	0.256473	0.0059361
0.156289	0.12252	0.137389	0.127404	0.0487179	-0.0666667	-0.0607495	-0.0666667	-0.00347188	0.0304692	0.273007	-0.0931851
0.324727	0.346775	0.2053	0.335857	0.269231	0.00952381	0	0	0.0449098	0.098495	0.135537	0.0518067
0.0751001	0.0981505	0.00421486	0.107054	-0.294872	-0.32381	-0.333333	-0.0185185	-0.0990304	0.248552	0.0650458	-0.0756886
0.00693556	0.0047377	-0.0218175	-0.113089	0.0487179	-0.0666667	-0.0666667	-0.0111111	0.0388914	0.202473	0.0505657	0.0650804
0.259928	0.309268	0.303441	0.307144	-0.123077	-0.2	-0.2	-0.2	0.0574051	0.193188	0.0927323	0.0516852
0.16278	0.117969	0.195098	0.138543	-0.0846154	-0.0571429	-0.2	-0.181481	-0.120944	0.182155	-0.0321729	-0.00433489
0.115602	0.179584	0.0442523	0.162178	0.0384615	0.209524	0	0.0555556	-0.0613646	0.116687	0.296589	-0.00981564
0.0066871	-0.00170004	-0.24604	-0.0846883	0.0384615	0.0285714	0.00591716	0.037037	-0.147149	-0.0574551	-0.0321083	-0.0843823
0.0716053	0.039573	0.0656339	0.0252257	-0.0666667	-0.0666667	-0.0607495	-0.0481481	-0.620039	-0.341359	-0.270083	-0.515986
0.429672	0.447169	0.382303	0.262004	-0.0666667	-0.0666667	-0.0548323	-0.0666667	-0.166248	-0.0247718	0.0597859	-0.0976891
-0.0543859	-0.0133617	-0.0497146	0.012848	-0.0282051	-0.0190476	-0.0666667	-0.0481481	-0.130236	0.0969406	0.0581805	-0.0560961
0.135648	0.222375	-0.026005	0.196048	0	0	0.00591716	0	-0.0640255	-0.00367289	0.0111182	-0.16692
-0.0538208	-0.256257	-0.845716	-0.00638279	-0.351282	-0.466667	-0.454832	-0.466667	0.0286583	0.305582	0.410411	-0.0016659
0.0246161	0.0352848	0.0538528	0.0500176	-0.533333	-0.533333	-0.527416	-0.533333	-0.0229602	0.0328578	-0.060358	-0.0493951
-0.0191532	0.00669133	-0.0174781	-0.0161031	0.0487179	-0.0571429	-0.0666667	-0.0296296	-0.111317	0.101497	-0.0822978	-0.0726162
0.133587	0.0590973	0.120594	0.142908	-0.0282051	-0.0666667	-0.0548323	-0.0666667	-0.121662	0.121048	0.00655216	-0.0333763
0.00664023	-0.00801216	-0.00454649	-0.182933	-0.0846154	-0.180952	-0.2	-0.2	-0.0826271	0.0839058	0.193526	-0.0347868
0.187237	0.177913	0.174313	0.211633	0.241026	-0.0666667	-0.0666667	-0.0481481	-0.0777927	-0.0660818	0.0101235	-0.107935
0.10809	0.108769	-0.150948	0.113482	-0.266667	-0.238095	-0.254832	-0.266667	-0.0620603	0.214319	0.000206615	-0.107601
0.0305443	0.0336616	0.00881009	0.0333233	-0.0282051	-0.0666667	-0.0607495	-0.0481481	0.069018	-0.0356614	-0.0400016	-0.141796
0.0384557	-0.166208	0.00545658	0.0798299	-0.0282051	-0.00952381	-0.0548323	-0.0666667	0.131597	0.264962	-0.0695582	0.0399617
0.12492	-0.0592977	0.124067	0.154307	-0.2	-0.2	-0.016568	-0.181481	-0.147286	0.0963551	0.164166	-0.138619
0.0367347	0.0161305	-0.0536571	-0.234282	-0.0666667	-0.0666667	-0.0666667	-0.0666667	-0.0139523	0.151684	0.274841	0.0190915
0.212416	0.0310905	0.207062	0.168543	0.125641	-0.0666667	-0.0548323	-0.0481481	-0.0484468	0.200423	0.156308	-0.118508
0.130029	0.155317	0.104699	0.126463	-0.228205	-0.257143	-0.266667	-0.211111	-0.0664485	0.290931	-0.0722315	-0.0292235
0.16236	0.149158	0.210923	0.202934	0	0	0	0	0.0121441	0.18739	-0.143884	-0.109176
0.0392142	-0.159078	-0.0412327	-0.204737	-0.161538	-0.2	-0.2	-0.2	-0.31487	-0.275374	-0.262778	-0.0932353
0.228959	0.378163	0.306009	0.367906	-0.151282	-0.266667	-0.248915	-0.266667	0.0596644	0.287549	-0.0263202	-0.041067
0.0186955	0.0640782	-0.0804539	0.0949916	-0.0282051	-0.0666667	-0.0193294	-0.0481481	-0.195409	0.222727	0.0704942	-0.253427
-0.0276876	-0.00151325	-0.0745659	0.000343497	-0.161538	-0.190476	-0.2	-0.2	-0.102412	0.0700015	-0.0581688	-0.069006
0.0952784	-0.216764	0.103051	0.0585075	0	0.00952381	0	0	-0.200037	0.0539544	0.111318	-0.0576526
0.084256	0.0404031	0.0872713	0.0865812	-0.0666667	-0.0666667	-0.0607495	-0.0111111	0.00724206	0.593511	0.233221	0.0401
0.206511	0.157795	0.158188	0.155953	0.0487179	-0.0666667	-0.0666667	-0.0296296	-0.0370281	0.122955	0.0752954	-4.96941e-05
0.362958	-0.261509	0.365521	0.353135	0	0.00952381	0	0.037037	-0.00666889	-0.0612707	0.16209	-0.026906
-0.021647	-0.207333	-0.0663867	-0.0323822	-0.333333	-0.333333	-0.333333	-0.0555556	-0.0433316	0.163976	0.387655	-0.00433427
-0.0782029	-0.104286	-0.163268	-0.0240235	-0.00769231	-0.2	-0.2	-0.2	-0.0193897	0.116158	0.198087	0.0589997
0.262455	0.239662	0.269967	0.211263	-0.0666667	0.238095	-0.0489152	-0.0481481	-0.0114718	0.00529444	0.0670378	-0.105288
0.036317	0.0308146	0.0276904	0.0216298	-0.428205	-0.466667	-0.466667	-0.466667	-0.0166876	0.16105	-0.0563387	0.0310842
0.136608	0.114535	0.149728	0.083439	-0.2	-0.180952	-0.182249	-0.181481	-0.083188	0.02211	-0.00480332	-0.0185375
0.201372	0.187858	0.196924	0.274951	0.125641	-0.0666667	-0.0666667	-0.0481481	-0.0433933	0.175102	-0.0559106	-0.0203447
0.0633196	-0.302215	-0.130904	0.0759951	-0.161538	-0.0666667	-0.194083	-0.2	-0.294328	-0.118487	-0.0796457	-0.271362
0.140745	0.144475	0.0583546	0.116463	-0.0948718	-0.114286	-0.133333	-0.0962963	-0.0759533	0.121281	-0.110621	-0.0368208
0.000243138	0.021731	0.0235824	0.022584	-0.0179487	-0.133333	-0.109665	-0.114815	-0.0928053	-0.106723	0.115427	-0.216783
-0.0771906	0.0564151	0.0630641	0.0581936	-0.161538	-0.2	-0.188166	-0.2	-0.0720066	-0.0203143	0.535337	-0.175178
0.00365023	0.0361586	0.0234699	0.0128355	-0.0666667	-0.0666667	-0.0666667	-0.0666667	-0.100316	-0.00767309	-0.123549	-0.15689
-0.133893	-0.0447325	-0.00948459	-0.273784	-0.0282051	-0.0666667	-0.0666667	-0.0666667	-0.069087	0.284668	-0.0559702	0.0115573
-0.109759	0.0160272	-0.00335521	-0.237122	-0.407692	-0.6	-0.6	-0.581481	-0.11513	0.141046	0.224706	0.0212348
-0.0614318	-0.121098	-0.034529	-0.056594	-0.0282051	-0.0571429	-0.0607495	-0.0481481	-0.228009	-0.0560355	-0.151021	-0.222403
0.000405791	-0.00180697	-0.0130334	-0.153335	-0.161538	-0.0571429	-0.2	-0.2	-0.336372	-0.00160489	-0.301536	-0.324608
-0.138463	-0.0488114	-0.141082	0.00368581	-0.228205	-0.266667	-0.225247	-0.248148	-0.274141	-0.121122	-0.28585	-0.222079
0.0155897	0.0749464	0.124317	0.122663	0.0102564	-0.0666667	-0.0666667	-0.0666667	-0.138564	-0.0581963	0.118603	-0.158758
0.419873	0.246027	0.349541	0.43574	-0.0282051	-0.0666667	-0.0666667	-0.0666667	0.000757379	0.181252	0.0778471	-0.0176309
0.0720983	-0.0370186	0.0664316	0.0255818	0.0384615	0	0.0118343	0	-0.542678	-0.263186	-0.308635	-0.516883
0.0551165	-0.000130015	0.0536461	0.0411092	-0.0282051	-0.0666667	-0.0607495	-0.0666667	0.0515979	0.225831	-0.0629846	-0.00663916
0.0537856	-0.0305299	-0.0787056	0.0549376	-0.2	-0.2	-0.2	-0.2	-0.111136	0.245896	0.153882	-0.0960289
0.254324	0.152111	0.31238	0.327474	0.0487179	-0.0571429	-0.0607495	-0.0666667	-0.0389081	0.367016	0.0976436	-0.0882179
-0.0322873	-0.0792899	-0.0652089	-0.0178817	0.125641	-0.0666667	-0.0607495	-0.0666667	0.0617189	0.138576	0.0841648	0.0657163
0.126451	0.122048	0.0905362	0.0489168	0.0384615	0.0285714	0	0	-0.0353639	0.0853778	0.226507	0.00238631
0.285767	0.313462	0.312221	0.32088	0.115385	0.00952381	0	0	-0.174366	0.216024	-0.0835761	-0.0907536
0.0317935	0.0166394	0.033858	-0.0379022	-0.0948718	-0.133333	-0.133333	-0.114815	-0.126122	0.0105894	-0.149085	-0.0840817
0.11844	0.0683378	0.103343	-0.191587	0	0	0.0710059	0.0185185	0.0122921	0.196779	0.219924	0.0281563
0.0161603	0.018835	-0.0446279	-0.0145669	-0.0666667	-0.047619	-0.0607495	-0.0666667	-0.067256	0.145978	0.186022	-0.0945065
0.0227768	-0.565914	0.0354097	0.0111262	0	0.00952381	0	0	-0.0218761	0.306599	0.200127	-0.018849
-0.0891124	-0.168919	-0.0990492	-0.0020241	0.202564	-0.0666667	-0.0666667	-0.0666667	0.185559	0.378406	0.142911	-0.0220604
0.153849	0.148759	0.142828	0.122806	0.0384615	0.0857143	0	0	0.587624	0.375336	0.00292178	-0.0265428
0.118611	0.167324	0.132716	0.113029	-0.133333	-0.12381	-0.133333	-0.114815	-0.268354	-0.108963	-0.170992	-0.124912
-0.0323253	-0.380698	0.0345496	0.0527385	0.0384615	0.180952	0.00591716	0.037037	-0.113022	0.125361	-0.0158204	-0.121638
0.0728293	0.0429284	-0.00854487	0.0103162	-0.0846154	-0.2	-0.2	-0.107407	-0.152537	-0.081974	-0.0441161	-0.130468
-0.00328561	0.0355572	-0.275979	-0.000785829	0.202564	-0.0666667	-0.0548323	-0.0666667	0.00693183	0.341143	0.0726575	0.00120314
0.300834	0.317967	0.161057	0.289807	0.0487179	-0.0285714	-0.0607495	-0.0481481	-0.0788782	0.332466	-0.0483751	-0.0395806
0.0969122	0.0453704	-0.216188	0.12044	-0.428205	-0.466667	-0.0110454	-0.466667	0.032885	0.173065	0.365567	0.0129661
0.212576	-0.4237	0.18253	0.0974945	-0.0666667	-0.0571429	-0.0252465	-0.0666667	-0.114117	0.0659177	-0.0343451	-0.105236
0.0834211	0.0699169	0.0956445	0.0847074	0.0769231	0	0	0.148148	0.0237676	0.507073	0.14791	0.162642
0.13985	0.121725	0.123508	0.0875046	-0.0666667	0.0666667	-0.0666667	-0.0666667	-0.16671	0.00487049	-0.088757	-0.115779
0.0546411	-0.00655879	0.0780214	0.0839681	-0.0179487	-0.133333	-0.109665	-0.133333	-0.1772	0.0859705	0.073594	-0.115159
0.0311272	0.0705956	-0.122787	0.040124	-0.0846154	-0.0571429	-0.2	-0.2	-0.112643	0.141195	-0.027307	-0.102294
0.0386306	0.0133387	0.0544372	-0.0306524	0.115385	0.380952	0.00591716	0.037037	-0.0932522	0.0281601	0.0460343	-0.109484
-0.00561945	-0.0820329	-0.0318525	0.011019	-0.0846154	-0.2	-0.2	0.725926	0.00843351	0.195944	0.0295957	0.0691723
-0.0348851	-0.229677	-0.00309999	-0.0207853	-0.0282051	-0.0666667	-0.0666667	-0.0296296	0.0249172	0.175433	0.110067	-0.0329681
0.0292292	-0.14314	-0.218886	0.0407293	0.0384615	0.00952381	0.00591716	0.0555556	-0.0178607	0.472743	0.183189	0.0279417
0.136544	-0.262531	-0.016534	0.1057	0.0384615	0.00952381	0	0	-0.281218	-0.140094	0.16668	-0.174125
-0.0890104	-0.0307039	0.0239158	0.042489	-0.0666667	-0.0666667	-0.0607495	-0.0666667	-0.343029	-0.00495766	-0.315996	-0.359754
0.130949	0.141004	0.108757	0.133776	-0.161538	0.0190476	-0.2	-0.2	0.0111847	0.590447	0.0623558	0.0668818
0.0232526	0.167377	0.185229	0.174531	0.0102564	-0.0666667	-0.0666667	-0.0666667	0.0276529	0.24707	0.106213	0.114688
0.102817	0.0699138	-0.221027	-0.0117778	-0.228205	-0.257143	-0.266667	-0.266667	0.112047	0.345337	0.351206	0.0898439
0.262827	0.117216	0.0860541	0.140168	0	0.0285714	0	0	-0.131107	0.00759357	0.140078	0.00573374
0.0169261	0.0171938	-0.322455	-0.0159425	-0.0666667	-0.0571429	-0.0666667	-0.0666667	-0.0430973	0.279494	0.0135909	-0.00471931
0.0412541	0.0514733	0.0240007	0.0711439	-0.0666667	-0.0571429	-0.0666667	-0.0666667	-0.211423	0.167319	-0.0286965	-0.238094
0.0221317	-0.0554158	0.0262918	-0.176386	-0.2	-0.2	-0.176331	-0.107407	-0.00419481	0.121317	0.131363	0.0683496
0.129964	0.033187	0.0960732	0.0151911	-0.161538	-0.2	-0.188166	-0.181481	-0.0253057	0.0811244	0.00375598	-0.0826944
0.00961748	0.030264	-0.0151983	0.019955	-0.217949	-0.333333	-0.280079	-0.333333	-0.101125	0.138587	0.0269928	0.0281951
0.0113488	-0.167538	-0.0385955	-0.00924385	0.0871795	-0.0666667	-0.0666667	-0.0296296	-0.0717232	0.280756	0.261072	-0.0293819
0.0650911	0.0791843	-0.0144787	-0.168825	-0.0282051	-0.0285714	-0.0666667	0.062963	0.0522117	0.0420554	-0.00628336	0.120104
0.0634914	0.0558984	0.0373064	0.00443379	-0.466667	-0.466667	-0.466667	-0.466667	-0.0726468	0.011734	0.0551666	-0.0632413
0.00475143	0.0660917	0.0492797	0.0402602	-0.2	-0.2	-0.2	-0.162963	-0.109701	0.136477	-0.0166448	-0.117698
-0.00694778	-0.0417202	-0.107645	0.00471734	0.0102564	-0.0666667	-0.0607495	-0.0666667	-0.0270906	0.213381	0.314406	-0.00501602
0.0777529	0.0803622	-0.0753799	0.0334808	-0.0282051	-0.0571429	-0.0666667	-0.0666667	-0.374154	-0.401727	-0.157186	-0.456615
0.135695	0.145647	0.0252382	0.0379851	-0.161538	-0.190476	-0.2	-0.2	-0.0557326	0.208329	0.120362	-0.00153543
0.0116652	-0.0734801	0.0118217	0.0395103	0	0	0	0	0.0193685	0.23092	0.0416525	0.00214683
-0.072436	-0.0315415	-0.0622227	-0.0117896	0.0769231	0.190476	0.00591716	0.0185185	-0.0574042	0.407458	-0.0219451	-0.0365091
0.0844367	0.0599177	0.0866683	0.0153682	-0.0282051	-0.0666667	-0.0666667	-0.0666667	-0.0174137	0.504554	0.0987936	0.194184
0.0384435	0.0708755	0.0428214	0.0635741	-0.0666667	-0.0666667	-0.0666667	-0.0666667	-0.00560922	0.468451	0.0541804	-0.136682
0.0104271	-0.0376118	0.00961497	-0.0392829	-0.0179487	0.00952381	-0.133333	-0.133333	-0.0946816	0.275439	0.0602506	0.125403
0.0914982	-0.0806173	0.0198226	0.0658118	-0.0282051	-0.0571429	-0.0666667	-0.0666667	-0.144453	0.309698	0.0270527	-0.226132
0.0106119	0.034716	0.0232097	-0.186917	-0.0666667	0.104762	-0.0666667	-0.0111111	-0.109828	0.0443035	0.0424748	0.00194971
0.0869891	-0.0901962	0.0627423	0.0997419	-0.0282051	-0.0666667	-0.0548323	-0.0296296	-0.741284	-0.570406	-0.659335	-0.777531
-0.0439125	0.00257825	-0.195911	-0.0239193	-0.0282051	0.12381	-0.0193294	-0.0666667	-0.00886752	0.360665	0.0869473	-0.0219899
0.098685	0.0806386	0.0997291	-0.0564314	0.0487179	-0.047619	-0.0666667	-0.0666667	0.124283	0.432246	0.13148	0.149232
-0.0528022	0.0910553	0.00108757	0.0927044	-0.133333	-0.133333	-0.133333	-0.133333	-0.181686	0.155367	-0.059421	-0.0212141
0.238282	0.242399	0.0911822	0.251426	-0.0282051	-0.0666667	-0.0548323	-0.0666667	-0.0987813	0.388306	-0.0690854	-0.0748263
0.0552374	0.0333061	-0.100229	0.0624868	0.0384615	0	0	0.0185185	0.0880277	0.399977	0.262031	0.0132222
0.141347	0.132729	0.0734718	0.137566	-0.0282051	-0.0666667	-0.0666667	-0.0666667	-0.0671667	0.160964	-0.0337352	-0.0770405
-0.00173839	-0.00816153	0.00533009	0.015791	0	0.104762	0.0118343	0.0185185	-0.0160457	0.128243	0.0649548	0.0567618
-0.0744724	0.0279369	-0.0839847	0.0619855	-0.123077	-0.190476	-0.2	-0.2	-0.0117004	0.143595	0.0330324	0.0101739
0.207928	-0.00154047	0.179668	0.19507	0	0	0.00591716	0.0925926	0.0813145	0.103625	0.103196	-0.0764753
0.0200496	-0.364565	0.075515	-0.00559577	0.0384615	0	0.0118343	0	-0.186499	0.105016	-0.0219612	-0.196978
-0.0415007	-0.0156425	-0.0808926	0.009758	-0.0282051	-0.0666667	-0.0607495	-0.0481481	-0.0318395	0.125351	0.0259038	-0.0535313
-0.00947176	-0.00442279	-0.0653894	0.00258663	-0.217949	-0.333333	-0.333333	-0.333333	-0.0253943	0.324032	0.121042	-0.0247619
-0.0282936	-0.12518	-0.167513	-0.0308066	-0.161538	-0.2	-0.2	-0.181481	0.012661	0.232484	0.11452	-0.0189513
0.0442222	0.0074226	0.0598822	0.0372929	-0.0666667	-0.0666667	-0.0666667	0.00740741	-0.0556824	0.236919	0.0961931	0.194635
0.132216	-0.0583257	0.0942772	0.125441	-0.533333	-0.533333	-0.533333	-0.533333	0.00914392	0.156253	0.0290523	-0.0682181
0.2368	0.26359	0.128058	0.20858	0.115385	0	0	0	-0.0347865	0.123253	0.0853671	0.0649157
0.0434121	0.0964656	0.086454	0.0989284	-0.0948718	-0.133333	-0.133333	-0.0962963	-0.111563	0.101326	0.152874	-0.0576067
-0.0887837	0.040935	0.0366692	-0.0707168	-0.0282051	-0.047619	-0.0607495	-0.0666667	-0.111771	0.216592	0.186741	-0.0238875
0.0518598	0.027738	0.023358	0.0153181	-0.2	-0.2	-0.2	-0.2	0.146644	0.362128	0.061982	-0.0641621
0.180644	-0.454621	0.00702036	0.114622	-0.0282051	-0.0666667	0.17002	-0.0666667	-0.110021	-0.0590833	0.227885	-0.0616371
0.11411	0.150459	0.101614	0.121236	0.0487179	-0.0666667	-0.0193294	-0.0666667	0.0181141	0.0368168	0.0794228	-0.025687
0.524774	0.271638	0.364461	0.526719	-0.112821	-0.266667	-0.231164	-0.266667	-0.0177753	0.109661	0.127128	-0.0383738
0.180646	0.184675	0.17797	0.114223	0.0487179	0.0952381	-0.0666667	-0.0666667	-0.245251	-0.0317418	-0.220001	-0.222997
-0.032038	-0.413683	-0.0504057	-0.075955	0.0487179	-0.0666667	-0.0666667	-0.0666667	0.0086337	0.422427	0.179575	0.0137301
-0.0283463	0.158064	0.139504	0.144158	0.223077	-0.180952	-0.2	-0.2	-0.191344	-0.095997	-0.197064	-0.144479
-0.032458	0.0320682	0.0218576	0.0326966	0.0384615	0.00952381	0	0	-0.021424	-0.0784314	0.137639	-0.122751
0.0127471	0.0365824	0.0546055	0.0525241	-0.217949	-0.32381	-0.29783	-0.333333	-0.1367	0.0177206	0.110579	-0.11442
0.0988465	0.0409023	0.0342953	0.0240949	-0.0666667	-0.047619	-0.0666667	-0.0481481	-0.0274109	0.0853846	0.166068	-0.0121309
-0.0504819	-0.173741	-0.126766	0.0157645	-0.123077	-0.0952381	-0.2	-0.2	-0.0394457	0.107524	0.22076	-0.107185
-0.00632969	-0.00861851	-0.0713374	0.00396661	0.0384615	0.00952381	0	0	0.0454616	0.234857	0.318333	0.106184
0.0314958	0.0675592	0.039299	0.0321621	-0.0282051	-0.0666667	-0.0489152	-0.0666667	-0.170941	-0.0542239	0.504284	-0.214095
-0.0298549	-0.0334396	0.11437	-0.0188805	0.0487179	-0.0666667	-0.0666667	-0.0111111	-0.000809512	0.264189	0.0120994	-0.0467937
0.00111183	-0.0591393	-0.304947	0.0202298	0.115385	0	0	0.0555556	0.13588	0.0966426	0.348227	0.0290455
-0.00604842	0.0197805	0.0432309	0.0480457	-0.161538	-0.2	-0.188166	-0.162963	-0.00112757	0.0260845	0.313014	-0.0561631
-0.0514456	-0.0252945	-0.00782065	-0.0208036	0.115385	0.00952381	0	0	-0.0779153	0.162962	0.0146703	-0.0869944
-0.0503036	-0.00563886	-0.0100966	-0.00780089	-0.161538	-0.161905	-0.194083	-0.181481	0.00179356	0.380227	0.00217774	-0.0688485
0.0675169	0.0275512	0.0503029	0.0752339	0.0487179	-0.0571429	-0.0311637	-0.0666667	-0.169092	0.20666	-0.138052	-0.142177
-0.0193015	-0.0207305	-0.0869992	0.00748846	0.115385	0.0857143	0	0	0.0543216	0.450362	0.267652	0.0880731
0.00433156	0.0238737	-0.104584	0.0566924	0	0	0	0.0740741	-0.0818487	0.240995	0.141757	0.129337
-0.0480974	-0.269856	0.0207363	0.0412301	0.0487179	-0.0666667	-0.0607495	0.0259259	-0.272085	-0.00823312	0.000214958	-0.245936
0.0557952	-0.0218803	0.0861695	0.0672917	0.0871795	-0.0666667	-0.0607495	-0.0666667	-0.122098	0.39689	0.322379	-0.0694802
-0.0077867	-0.048802	0.0163833	-0.0216073	-0.0948718	-0.133333	-0.133333	-0.133333	-0.0967515	0.0695846	0.012874	-0.0815753
0.193942	0.000820945	0.201069	0.0856777	-0.0666667	-0.0571429	-0.0607495	0.00740741	-0.171326	-0.0855172	-0.0613543	-0.167504
0.227172	0.222124	0.188601	0.217615	-0.0846154	-0.2	-0.2	-0.2	-0.114143	0.0863762	0.116897	-0.220701
0.0377121	0.0457293	0.0540695	0.0536793	-0.0666667	-0.0666667	-0.0666667	-0.0481481	-0.11105	0.0196065	-0.0536612	-0.136799
-0.168398	0.0121304	0.0190433	-0.00917396	-0.694872	-0.733333	-0.733333	-0.714815	-0.103844	0.00708983	0.0580956	-0.150496
0.0762003	-0.110913	-0.00119725	0.0806202	-0.0282051	-0.0571429	-0.0666667	-0.0666667	-0.051036	0.339378	0.133142	-0.0376187
0.676892	0.505487	0.702782	0.64377	-0.0282051	-0.0666667	-0.0607495	0.062963	-0.044443	0.106777	0.180528	-0.0996936
-0.00866859	0.16998	-0.156314	0.0905287	-0.0666667	-0.0666667	-0.0666667	-0.0666667	0.00893926	0.187043	0.223511	0.0998312
0.0477891	-0.244829	0.0669955	0.0741753	0	0.27619	0	0	-0.215081	0.0146566	-0.160573	-0.0890173
0.127127	0.179077	0.172015	0.116681	-0.0666667	-0.0666667	0.0398422	-0.0481481	-0.122901	0.221164	0.0312305	-0.0384924
0.243475	0.24482	0.243062	0.12481	0.153846	0	0	0	0.0853448	0.184119	-0.0513428	0.0197151
0.114982	0.0679765	0.130393	0.146475	0	0.0285714	0	0.0185185	-0.184888	-0.0747225	-0.121476	-0.229157
0.166022	0.156158	0.112779	0.108228	-0.0282051	-0.0571429	-0.0666667	-0.0666667	-0.158458	0.0381026	0.0569613	-0.166585
-0.0170728	-0.210282	0.00599886	-0.00588867	-0.0666667	-0.0666667	-0.0607495	-0.0666667	-0.10885	0.126285	-0.0814505	-0.0919327
0.0601212	-0.0915682	-0.0972147	0.137552	-0.0666667	-0.0571429	-0.0666667	-0.0481481	-0.113822	0.193582	0.185608	-0.0261564
0.346449	0.403206	0.377973	0.401979	0.115385	0	0.0118343	0	-0.104654	0.174687	0.179816	-0.153512
0.247484	0.289466	0.293573	0.288295	0.115385	0.00952381	0.00591716	0.0925926	-0.0953453	0.238344	-0.0674512	-0.0492128
0.357576	0.342183	0.201048	0.362167	0.0102564	-0.0666667	-0.0666667	0.174074	0.0121145	-0.0088764	0.0887142	-0.0754394
-0.0470068	0.00422268	-0.105311	0.00129256	-0.0666667	-0.0666667	-0.0252465	0.0444444	-0.0686505	0.117122	-0.0760117	-0.0658213
-0.0550589	-0.0734017	-0.0332733	-0.0291737	-0.0666667	-0.0666667	-0.0666667	-0.0666667	-0.0656556	0.198538	-0.0759981	0.0104996
0.0132573	-0.539916	0.0444338	0.0548312	-0.0282051	-0.0380952	-0.0607495	-0.0666667	-0.052167	0.00675846	0.137432	0.0033751
0.0843355	0.0811916	0.0346245	0.0616763	-0.266667	-0.266667	-0.266667	-0.266667	-0.0232319	0.301987	0.342644	0.0061608
-0.0311612	0.069966	-0.0734187	0.0587245	-0.161538	-0.2	-0.194083	-0.144444	0.0301166	0.35775	0.111042	0.152139
0.202585	0.201764	0.181951	0.202943	0.0487179	-0.0571429	-0.00749507	-0.0666667	-0.0674297	0.0575227	0.0951372	-0.134533
0.0235738	-0.050519	0.0392597	0.0178223	0.0487179	-0.0666667	-0.0666667	-0.0666667	-0.141709	0.0367328	-0.00676542	-0.126019
-0.0777097	-0.0062549	-0.0562698	-0.0459784	0.0384615	0.00952381	0	0	-0.288967	0.0356097	0.0469831	-0.247969
0.286009	0.133716	0.0711201	0.290263	0.0487179	-0.0666667	-0.0666667	-0.0481481	-0.344294	-0.0993259	0.218021	-0.328444
0.0211695	-0.219184	0.00481377	0.0103706	-0.0461538	0.0666667	-0.2	-0.181481	-0.282633	-0.0853606	-0.0488855	-0.271143
-0.0799435	-0.490823	0.038938	-0.0932559	-0.2	-0.2	-0.2	-0.2	-0.148817	0.120876	0.450441	-0.0982311
-0.0108419	0.0487434	-0.137202	0.0521872	0.0384615	0.104762	0.0295858	0	0.124503	0.208294	0.188542	0.0471951
0.248515	0.322501	0.281874	0.319312	0.125641	-0.0571429	-0.0607495	-0.0666667	-0.0563972	0.288721	-0.0509633	-0.0835325
0.0131577	0.0205979	0.018075	0.018001	-0.0666667	-0.0666667	-0.042998	-0.0666667	0.0337803	0.238489	0.203776	-0.00402188
0.00491174	-0.082413	-0.224221	-0.0911011	-0.0282051	0	-0.0607495	-0.0481481	-0.108766	0.0802086	0.0104892	-0.107514
-0.128556	-0.0144714	-0.0231569	-0.0206449	-0.25641	-0.333333	-0.333333	-0.314815	-0.0191868	0.0854728	-0.0444296	-0.0871296
-0.0610659	-0.00819192	-0.159446	0.0129486	-0.294872	-0.333333	-0.333333	-0.314815	-0.00647681	0.112858	0.0607622	0.0700084
0.0675794	0.0602017	0.0620892	-0.101099	0	0.0190476	0	0	-0.0798959	0.0330668	-0.148087	-0.190205
0.19052	0.27477	0.24081	0.253294	-0.0666667	-0.0571429	-0.0607495	-0.0666667	0.0129868	0.125817	0.168442	-0.0913449
-0.0425653	-0.0463029	-0.00412265	0.0051106	0.0384615	0	0.0118343	0.0740741	-0.143636	-0.144721	-0.000827821	-0.117741
-0.0602667	0.0454005	-0.090475	0.0448908	-0.294872	-0.314286	-0.333333	-0.333333	-0.0883913	-0.0305724	0.0231882	-0.108219
0.111833	0.102438	0.100507	0.00403801	0	0.00952381	0	0.0740741	-0.00114678	-0.00645291	-0.0168996	-0.00525095
0.0490293	0.0774793	0.0668868	0.0384207	-0.161538	-0.0190476	-0.194083	-0.144444	0.0762276	0.270031	0.264911	0.0479917
-0.0562049	0.0668965	-0.905734	-0.0131328	0.0102564	-0.0571429	-0.0607495	-0.0666667	0.00269015	0.0907736	0.0320133	0.00514111
-0.09393	-0.0829738	-0.00636124	-0.00144693	0.0384615	0.0380952	0.00591716	0.0740741	-0.0384191	-0.110576	0.12163	0.0105819
0.133113	-0.071266	0.141376	0.121983	-0.0666667	-0.0571429	-0.0548323	-0.0666667	0.00418791	0.00466278	0.10713	-0.0278235
0.174078	0.129915	0.0485193	0.17038	-0.0282051	-0.00952381	-0.0666667	-0.0481481	-0.110274	0.452147	0.0157044	0.0320033
0.258129	0.234666	0.165972	0.25425	0	0	0	0.203704	-0.130049	0.105713	0.0401234	-0.121483
0.0210456	-0.00888875	0.0202414	-0.0100218	0.0384615	0	0.0177515	0.0185185	0.058709	0.469972	0.0278144	-0.0239468
0.0608051	0.0923497	0.0762523	0.0785995	-0.428205	-0.466667	-0.466667	-0.411111	0.113872	0.31907	0.13312	0.132353
0.0735959	0.136923	0.166531	0.123878	0.0487179	-0.0571429	-0.0607495	-0.0666667	-0.0816857	0.0757278	0.301342	-0.089493
0.268853	0.374044	0.309611	0.30108	-0.294872	0.352381	-0.333333	-0.314815	-0.202919	-0.0344985	-0.189905	-0.0249665
0.337402	0.248018	0.362013	0.307136	-0.217949	-0.333333	-0.333333	-0.0740741	-0.0144189	0.0942103	0.0879841	0.0473545
-0.00167354	0.0225575	0.024098	0.0206907	-0.161538	-0.161905	-0.2	-0.181481	-0.082891	0.160233	-0.0344422	0.020904
-0.00992402	-0.00915903	0.0662805	0.0667374	0.0692308	-0.161905	-0.2	-0.2	-0.0863555	-0.0229283	-0.094229	-0.131033
0.0187259	-0.119873	-0.0602548	0.0182685	0.202564	-0.0190476	-0.0607495	-0.0481481	0.0106273	0.183419	0.0482376	-0.027458
-0.031875	-0.28474	-0.0513315	-1.13908e-05	-0.2	-0.2	-0.188166	-0.181481	0.0125862	0.346549	0.128308	0.164475
-0.0848323	-0.0192018	-0.193364	-0.00784904	-0.2	-0.152381	-0.2	-0.0148148	0.078915	0.306644	0.101938	0.0955692
-0.113323	-0.0558662	-0.0290066	-0.229449	0.153846	0.047619	0.0118343	0	-0.145949	0.127582	0.197072	-0.0680742
0.103957	0.124871	0.136675	0.135257	0.241026	-0.0666667	-0.0666667	-0.0666667	-0.0666802	0.109264	0.0162865	-0.0804298
[truncated: 1,002 more rows]

## Sheet: 3d
GroundTruth	IMPA	MorphDiff(I2I)	MorphDiff(G2I)	Random
0.727626	0.49075	0.486855	0.371345	0.44
0.899804	0.485742	0.485742	0.488189	0.47
0.747495	0.501002	0.5	0.465863	0.51
1	0.489816	0.580989	0.611868	0.5
1	0.501976	0.560277	0.520833	0.49
1	0.499002	0.591816	0.697395	0.52
0.975104	0.529046	0.541494	0.544225	0.45
0.913319	0.511111	0.533333	0.532412	0.55
0.92094	0.514439	0.529412	0.530612	0.5
1	0.511064	0.596417	0.574761	0.5
1	0.511263	0.607248	0.694799	0.48
1	0.499002	0.582834	0.533534	0.5
1	0.514113	0.59879	0.69363	0.49
0.815109	0.500994	0.521869	0.573427	0.49
1	0.528222	0.550586	0.533191	0.5
0.904082	0.524004	0.514811	0.534908	0.49
0.754167	0.51875	0.525	0.527254	0.5
0.785263	0.52	0.52	0.522246	0.54
1	0.524896	0.625519	0.680962	0.5
0.826281	0.520624	0.512821	0.604049	0.5
1	0.516771	0.596436	0.634636	0.52
0.964	0.482482	0.528529	0.593594	0.46
0.865306	0.513265	0.506122	0.508682	0.5
0.876289	0.521649	0.489691	0.50774	0.47
1	0.503049	0.51626	0.549439	0.5
0.742919	0.478735	0.519084	0.561269	0.53
1	0.49692	0.514374	0.511317	0.49
0.716738	0.517167	0.542918	0.614887	0.43
1	0.46701	0.472165	0.485036	0.5
1	0.473186	0.483701	0.489989	0.5
0.997877	0.459086	0.484591	0.525027	0.53
0.769874	0.497382	0.502618	0.515247	0.49
1	0.505631	0.509009	0.511312	0.54
0.718816	0.52381	0.540741	0.524416	0.49
0.997788	0.491694	0.51052	0.530658	0.5
1	0.476706	0.47779	0.483731	0.51
1	0.479084	0.499004	0.513487	0.55
1	0.494416	0.51269	0.481142	0.46
0.997951	0.497436	0.52	0.550978	0.53
0.941414	0.497472	0.519717	0.708037	0.49
1	0.498915	0.522777	0.519651	0.53
0.710204	0.503575	0.519918	0.531828	0.52
1	0.514408	0.512273	0.531755	0.47
1	0.500522	0.498433	0.5	0.52
0.760776	0.517241	0.550647	0.693723	0.48
