# Supplementary material for: Prediction of cellular morphology changes under perturbations with a transcriptome-guided diffusion model
Source: Nat Commun. 2025 Sep 2;16:8210. doi: 10.1038/s41467-025-63478-z (PMC12405515; doi:10.1038/s41467-025-63478-z)
Supplement: Supplementary file 12 — Source Data [file 41467_2025_63478_MOESM12_ESM.zip › Source data/source_data_figure4.xlsx]

## Sheet: 4a
	MorphDiff(g+i)										IMPA										MorphDiff(g)
FID(-1)	0.945207	0.965533	0.964384	0.968994	0.935939	0.964119	1	0.964206	0.913018	0.892568	0.246797	0.256635	0.252645	0.250664	0.242068	0.246759	0.24138	0.251201	0.255	0.25683	0.95234	0.956716	0.973313	0.958804	0.951725	0.935665	0.95313	0.948917	0.947144	0.951439
IS	0.951434	0.946825	0.93456	0.953917	0.970859	0.934476	0.933736	0.934976	1	0.961986	0.608193	0.605982	0.583237	0.575003	0.612627	0.574865	0.602452	0.607356	0.606024	0.605678	0.945704	0.943757	0.95108	0.942553	0.944505	0.932693	0.945049	0.942309	0.953582	0.96097
Density	0.940381	0.994691	0.951216	1	0.942723	0.919167	0.984761	0.956271	0.996105	0.961149	0.5469	0.510149	0.585104	0.546586	0.550676	0.52894	0.536066	0.56309	0.540974	0.548469	0.955651	0.965349	0.95949	0.957873	0.955853	0.956459	0.955247	0.96151	0.97242	0.963328
Coverage	1	0.984204	0.89519	0.973611	0.94596	0.959286	0.880993	0.913812	0.98824	0.981804	0.490281	0.476903	0.484972	0.485611	0.465899	0.49652	0.496466	0.481343	0.49543	0.487481	0.970445	0.975484	0.964034	0.962478	0.972903	0.960183	0.970425	0.979437	0.970834	0.968663
CMMD(-1)	0.902872	0.880179	0.891543	0.961622	0.919198	0.893592	0.88061	0.907827	1	0.9132	0.462508	0.470837	0.479101	0.480285	0.476957	0.471009	0.487224	0.477713	0.476367	0.483415	0.900477	0.904044	0.905658	0.90101	0.903328	0.903328	0.897643	0.909085	0.906377	0.907819

## Sheet: 4b
	MorphDiff(g+i)										MorphDiff(g)										IMPA
NR3C1	0.56015	0.567669	0.556391	0.567669	0.567669	0.556391	0.56015	0.567669	0.578947	0.56015	0.51711	0.498099	0.501901	0.509506	0.498099	0.509506	0.51711	0.509506	0.520913	0.501901	0.555102	0.555102	0.563265	0.567347	0.555102	0.563265	0.555102	0.55102	0.546939	0.555102
EGFR	0.541045	0.552239	0.544776	0.548507	0.55597	0.544776	0.548507	0.548507	0.552239	0.55597	0.534091	0.541667	0.545455	0.537879	0.545455	0.545455	0.545455	0.541667	0.537879	0.537879	0.504065	0.5	0.504065	0.504065	0.50813	0.50813	0.50813	0.504065	0.504065	0.504065
PPARG	0.526119	0.529851	0.529851	0.529851	0.518657	0.529851	0.533582	0.526119	0.529851	0.533582	0.55303	0.549242	0.55303	0.541667	0.549242	0.556818	0.556818	0.55303	0.560606	0.545455	0.52439	0.52439	0.52439	0.528455	0.520325	0.53252	0.53252	0.52439	0.53252	0.536585
CASP3	0.599251	0.599251	0.602996	0.59176	0.58427	0.599251	0.588015	0.569288	0.588015	0.599251	0.536122	0.56654	0.532319	0.547529	0.543726	0.547529	0.543726	0.551331	0.539924	0.56654	0.526531	0.522449	0.538776	0.522449	0.530612	0.518367	0.526531	0.534694	0.522449	0.530612
CDK2	0.544776	0.533582	0.541045	0.548507	0.55597	0.541045	0.537313	0.548507	0.552239	0.533582	0.537879	0.556818	0.545455	0.556818	0.537879	0.530303	0.545455	0.545455	0.560606	0.55303	0.556911	0.565041	0.565041	0.560976	0.552846	0.556911	0.565041	0.556911	0.577236	0.556911
CDK1	0.61194	0.623134	0.619403	0.615672	0.619403	0.630597	0.619403	0.615672	0.615672	0.626866	0.594697	0.583333	0.598485	0.590909	0.579545	0.590909	0.590909	0.587121	0.594697	0.587121	0.49187	0.49187	0.487805	0.495935	0.487805	0.487805	0.487805	0.49187	0.487805	0.49187
HMGCR	0.574627	0.585821	0.567164	0.55597	0.589552	0.585821	0.58209	0.570896	0.574627	0.58209	0.537879	0.537879	0.537879	0.537879	0.537879	0.537879	0.549242	0.518939	0.545455	0.545455	0.560976	0.556911	0.560976	0.565041	0.556911	0.556911	0.54878	0.552846	0.552846	0.552846
CA12	0.622642	0.622642	0.622642	0.611321	0.630189	0.615094	0.633962	0.615094	0.603774	0.626415	0.530303	0.541667	0.556818	0.549242	0.55303	0.545455	0.560606	0.541667	0.564394	0.545455	0.479675	0.48374	0.48374	0.48374	0.48374	0.471545	0.48374	0.487805	0.48374	0.479675
PRKACA	0.526316	0.530075	0.548872	0.541353	0.530075	0.545113	0.530075	0.545113	0.533835	0.552632	0.558935	0.547529	0.551331	0.524715	0.551331	0.528517	0.539924	0.539924	0.547529	0.536122	0.477551	0.465306	0.473469	0.469388	0.473469	0.477551	0.473469	0.465306	0.477551	0.481633
TOP2A	0.69145	0.69145	0.684015	0.687732	0.69145	0.698885	0.684015	0.687732	0.684015	0.69145	0.719697	0.708333	0.715909	0.712121	0.708333	0.715909	0.719697	0.704545	0.715909	0.715909	0.678862	0.678862	0.674797	0.682927	0.691057	0.703252	0.674797	0.682927	0.703252	0.674797

## Sheet: 4c
Ground Truth	Morphdiff(G2I)	Morphdiff(I2I)	IMPA
0.327388	0.0548688	0.0458795	0.159209
0.28792	0.118557	0.12795	0.0707053
0.141147	0.0664635	0.0724923	0.1114
0.307005	0.0215044	0.0299993	0.0423103
0.172358	0	0.0294439	0.213475
0.214408	0.0104673	0.025576	0.433928
0.139417	0.0160383	0	0.193394
0.201962	0.0417005	0.0612751	0.485473
0.327388	0.0548688	0.0458795	0.159209
0.189205	0.183029	0.142121	0.222777
0.7932	0.661781	0.646332	0.38884
0.855782	0.831316	0.788078	0.423236
0.962551	0.823205	0.81925	0.379864
0.860129	0.834997	0.818068	0.632139
0.958013	0.828744	0.822083	0.3604
0.989455	0.833112	0.806425	0.740255
0.28792	0.118557	0.12795	0.0707053
0.189205	0.183029	0.142121	0.222777
0	0.0741406	0.0955321	0
0.131957	0.121795	0.119349	0.0408892
0.204433	0.125931	0.142009	0.250821
0.198514	0.167396	0.179876	0.486279
0.170963	0.165922	0.170678	0.203343
0.203384	0.154288	0.154726	0.566429
0.141147	0.0664635	0.0724923	0.1114
0.7932	0.661781	0.646332	0.38884
0	0.0741406	0.0955321	0
0.709165	0.612699	0.608617	0.191777
0.704369	0.622449	0.637504	0.40459
0.688263	0.656908	0.66964	0.704949
0.640542	0.663931	0.650195	0.389902
0.750524	0.635809	0.641567	0.820054
0.307005	0.0215044	0.0299993	0.0423103
0.855782	0.831316	0.788078	0.423236
0.131957	0.121795	0.119349	0.0408892
0.709165	0.612699	0.608617	0.191777
0.917905	0.824741	0.852869	0.492645
0.994126	1	0.97498	1
0.172358	0	0.0294439	0.213475
0.962551	0.823205	0.81925	0.379864
0.204433	0.125931	0.142009	0.250821
0.704369	0.622449	0.637504	0.40459
0.917905	0.824741	0.852869	0.492645
0.861361	0.859638	0.861984	0.547745
0.812215	0.858686	0.851873	0.47317
0.908037	0.877885	0.86573	0.751919
0.214408	0.0104673	0.025576	0.433928
0.860129	0.834997	0.818068	0.632139
0.198514	0.167396	0.179876	0.486279
0.688263	0.656908	0.66964	0.704949
0.861361	0.859638	0.861984	0.547745
1	0.987343	1	0.816253
0.139417	0.0160383	0	0.193394
0.958013	0.828744	0.822083	0.3604
0.170963	0.165922	0.170678	0.203343
0.640542	0.663931	0.650195	0.389902
0.812215	0.858686	0.851873	0.47317
0.934292	0.999947	0.990647	0.761804
0.201962	0.0417005	0.0612751	0.485473
0.989455	0.833112	0.806425	0.740255
0.203384	0.154288	0.154726	0.566429
0.750524	0.635809	0.641567	0.820054
0.994126	1	0.97498	1
0.908037	0.877885	0.86573	0.751919
1	0.987343	1	0.816253
0.934292	0.999947	0.990647	0.761804

## Sheet: 4e
Ground Truth	MorphDiff(I2I)	MorphDiff(G2I)	Gene Expression	IMPA	Random
0.347826	0.347826	0.391304	0.304348	0.173913	0.130435
0.391304	0.391304	0.391304	0.26087	0.347826	0.347826
0.521739	0.478261	0.478261	0.347826	0.434783	0.0434783
0.478261	0.434783	0.478261	0.391304	0.26087	0.26087
0.521739	0.565217	0.478261	0.347826	0.173913	0.217391
0.434783	0.391304	0.347826	0.304348	0.0869565	0.26087
0.347826	0.391304	0.434783	0.304348	0.26087	0.217391
0.565217	0.521739	0.521739	0.391304	0.304348	0.130435
0.434783	0.434783	0.434783	0.391304	0.391304	0.130435
0.521739	0.478261	0.478261	0.434783	0.347826	0.217391

## Sheet: 4f
Folds of Enrichment				Mean Average Precision (mAP)
MorphDiff(I2I)	MorphDiff(G2I)	IMPA	random	MorphDiff(I2I)	MorphDiff(G2I)	IMPA	random
4.70498	4.00784	1.19978	1.02165	0.0886407	0.0890028	0.081667	0.0747641

## Sheet: 4g
Drug Embeddings	Gene Expression	Ground Truth	MorphDiff(I2I)	MorphDiff(G2I)	IMPA
[-11.802686 -14.118032]	[20.552475 0.30693975]	[ 8.337301 -0.52741945]	[-2.3227262 10.704542 ]	[9.148326 5.3043184]	[11.274138 -8.381423]
[-14.127591 -14.535806]	[22.53748 -3.264814]	[ 7.673629 -0.96428937]	[7.4877987 8.222104 ]	[10.764212 7.1451926]	[11.163408 -8.468164]
[-12.629664 -13.217349]	[19.393814 -2.0454297]	[ 6.7356787 -0.98404795]	[ 6.820716 10.088839]	[0.15519519 5.567853 ]	[10.125657 -7.929402]
[-13.307431 -10.930673]	[22.344563 -2.3884678]	[ 7.2437773 -1.5057795]	[7.0370426 7.1496925]	[3.4335833 4.7985716]	[ 9.676367 -7.219404]
[-13.937851 -11.621242]	[21.307371 -3.3688865]	[ 7.0887017 -1.5672059]	[5.719865 9.655165]	[0.7290745 4.5941486]	[ 9.646507 -7.352632]
[-14.367736 -12.267914]	[21.24943 -2.6667156]	[ 7.311395 -0.99079615]	[8.158001 8.637796]	[4.5733724 9.878369 ]	[10.694595 -7.733475]
[-13.108054 -14.731848]	[20.461174 -0.680909]	[ 7.495565 -1.5583109]	[6.7685204 8.892391 ]	[ 4.0474577 10.583299 ]	[ 9.809881 -7.601606]
[-12.738825 -11.51301 ]	[19.65911 -1.016281]	[ 6.9465127 -0.4484679]	[3.162412 6.704974]	[4.241713 6.5717654]	[11.195678 -7.466829]
[-14.788217 -13.880953]	[21.302563 -0.8442687]	[ 6.651564 -0.6849646]	[-1.6563483 9.853237 ]	[0.95595956 5.5070744 ]	[11.500261 -8.179015]
[-10.944661 -13.052895]	[21.59411 -1.9323418]	[ 7.6725492 -1.1841211]	[3.1191018 4.8650627]	[1.333407 4.9333153]	[11.315243 -7.8820043]
[-11.8118 -11.35415]	[19.30295 -3.9884887]	[ 7.6846647 -0.626609 ]	[ 8.83793 11.683584]	[1.8727925 4.7593026]	[10.072222 -7.5751157]
[-11.283148 -14.823543]	[20.101665 -1.8133491]	[9.631792 1.4963337]	[5.355704 8.854858]	[0.05873984 7.2944355 ]	[10.389056 -8.063663]
[-12.591429 -14.181182]	[18.845776 -1.1621131]	[ 8.585988 -2.9649804]	[0.21702741 5.285944 ]	[2.6772285 4.3322783]	[10.911796 -7.3615327]
[-11.916779 -13.057843]	[18.463066 -2.7694294]	[ 7.5483723 -1.6788367]	[ 8.538817 11.573368]	[8.435147 3.5009685]	[10.776543 -8.024303]
[-12.578936 -12.133162]	[20.119646 -3.8258464]	[8.824455 0.01612674]	[ 8.562003 10.486028]	[3.2435021 9.490211 ]	[10.269878 -7.5972614]
[-11.644316 -12.149241]	[20.65155 -2.411809]	[ 7.0353165 -1.3718945]	[6.545624 5.490196]	[3.0327392 5.199041 ]	[ 9.578428 -7.4306016]
[-13.579293 -13.742404]	[19.205095 -3.0756388]	[11.986921 -3.9054527]	[ 7.8569365 10.686722 ]	[ 4.431845 10.242943]	[10.66298 -8.267579]
[-13.323966 -15.581609]	[22.060701 -1.1758134]	[ 8.87635 -3.055054]	[8.654792 9.433737]	[0.3504017 4.0946207]	[10.133233 -7.556048]
[-13.367945 -12.725808]	[21.799986 -0.11235991]	[15.78217 2.4557629]	[8.196393 5.56684 ]	[5.6861115 3.8365874]	[11.461753 -8.394518]
[-14.3081875 -13.240034 ]	[20.04605 -2.807476]	[ 6.1061664 -1.5752609]	[6.051333 8.699021]	[4.16432 8.572387]	[ 9.633659 -7.1908636]
[-12.349724 -15.2296505]	[20.786638 -1.3889745]	[ 6.917649 -2.638967]	[6.5907288 8.529569 ]	[0.7231037 5.250061 ]	[10.923812 -8.148781]
		[ 7.233463 -1.7028879]	[1.2451522 6.469865 ]	[0.91022897 5.0909286 ]	[10.3305855 -7.323101 ]
		[ 8.568268 -2.9841914]	[-1.2723894 10.230932 ]	[1.2847236 7.013264 ]	[11.320032 -8.054268]
		[ 8.310132 -3.07018 ]	[9.51482 9.029805]	[4.5776815 7.9738765]	[10.910598 -7.49019 ]
		[ 7.0510054 -1.3745083]	[ 3.0742955 11.109423 ]	[-0.44424444 5.56198 ]	[10.767673 -8.359146]
		[ 8.254582 -1.7545494]	[6.527026 7.199981]	[2.7484329 7.078172 ]	[10.16637 -7.561011]
		[ 8.600669 -2.6033669]	[2.2312734 5.8826213]	[4.2636766 7.614802 ]	[10.024668 -8.15422 ]
		[ 7.085891 -0.5675802]	[5.197852 8.077239]	[6.195609 7.010838]	[10.544029 -8.33889 ]
		[ 6.6788635 -1.5964926]	[7.3680415 9.257832 ]	[9.721339 8.242204]	[11.235151 -8.094584]
		[ 7.6568103 -1.4099771]	[ 8.21424 10.95952]	[0.7856987 5.8842754]	[10.074305 -8.082763]
		[15.586595 2.745154]	[5.1990204 7.632543 ]	[0.45117706 3.6026192 ]	[11.375529 -7.7261515]
		[13.45593 1.915172]	[9.621491 8.144625]	[4.0479236 8.3526945]	[11.309461 -8.385902]
		[13.153278 0.37255728]	[6.001261 8.170167]	[3.064344 7.8872085]	[11.209631 -7.944643]
		[ 8.524546 -2.5907536]	[ 9.22445 10.125158]	[0.8068127 6.1471777]	[10.547342 -8.3757715]
		[ 7.7424126 -0.52761215]	[8.280795 8.015379]	[-0.91534203 6.9568925 ]	[ 9.875711 -7.816627]
		[ 7.9950156 -2.208298 ]	[6.415426 8.72337 ]	[-1.0299411 6.7350836]	[ 9.829209 -7.8807244]
		[ 7.2305756 -1.3425303]	[4.8766375 4.8285785]	[0.13648014 5.953491 ]	[11.209397 -8.123818]
		[ 6.7582097 -1.096737 ]	[5.8415036 8.166145 ]	[4.8201423 6.211522 ]	[ 9.987609 -7.2698016]
		[ 5.9459243 -0.8826403]	[-0.37598345 9.097491 ]	[3.6096582 8.147574 ]	[10.017539 -7.772656]
		[ 8.866513 -3.2019727]	[0.1988861 6.8067794]	[3.873151 8.073109]	[10.917532 -8.477133]
		[12.72901 0.33926618]	[0.17974156 6.1196713 ]	[0.6776788 4.230713 ]	[10.116618 -7.5483017]
		[12.131398 -4.2615867]	[ 0.15765637 11.34906 ]	[0.23194472 7.5584006 ]	[10.900404 -8.150187]
		[ 7.68324 -1.7914003]	[10.454402 7.610751]	[0.874929 3.2788477]	[ 9.939121 -8.00814 ]
		[ 8.565059 -2.2996829]	[7.99593 7.401153]	[4.27909 9.526246]	[10.199739 -8.018149]
		[ 8.337041 -2.3524084]	[8.909656 9.484672]	[1.6149269 7.1342993]	[10.501054 -7.703889]
		[11.5017185 -4.1266575]	[10.56978 8.686956]	[11.057899 7.150064]	[11.397766 -7.9729447]
		[ 7.4681745 -1.8859044]	[5.2951355 9.090808 ]	[2.8763864 7.029464 ]	[11.21892 -8.117541]
		[11.766672 1.0936686]	[ 9.531349 11.487042]	[0.9645233 6.5621643]	[10.507397 -8.410782]
		[ 6.570652 -1.632995]	[9.305747 9.8497925]	[ 4.6407614 10.6377535]	[11.365394 -7.7569327]
		[12.58361 -4.9167056]	[-3.2261076 8.19017 ]	[1.178179 5.3492956]	[11.259577 -8.681461]
		[ 6.828464 -1.8975827]	[7.523901 8.196411]	[4.949983 5.9814787]	[ 9.6380205 -7.29208 ]
		[ 8.160309 -1.4817663]	[9.784325 8.351337]	[0.9206643 8.300785 ]	[10.995657 -8.347064]
		[ 6.418814 -0.610413]	[5.9832783 7.8374763]	[0.3915143 7.2513385]	[11.446234 -8.337875]
		[ 7.5520597 -1.5735316]	[9.304188 9.505493]	[0.4521015 5.104178 ]	[10.739054 -7.565363]
		[12.339183 -5.0788736]	[6.9572453 8.990933 ]	[3.8763292 5.532202 ]	[10.835258 -7.9692926]
		[ 6.7382703 -0.13385122]	[10.146464 8.744883]	[1.3417546 3.1485481]	[10.109571 -7.09018 ]
		[12.820392 -1.3689189]	[9.525084 7.7521977]	[1.1834791 6.6435323]	[10.951529 -7.6536193]
		[ 8.866707 -2.87525 ]	[-0.5327579 7.480122 ]	[1.5594082 4.311098 ]	[ 9.5917845 -7.1187305]
		[ 9.10489 -4.1286883]	[6.2260346 8.260902 ]	[11.096322 6.877696]	[10.065513 -7.2244983]
		[12.807571 0.29004705]	[6.5434732 9.583466 ]	[10.10437 4.733972]	[11.544587 -7.9835796]
		[ 9.83697 -4.4522557]	[ 6.484224 10.007627]	[2.7361195 4.00624 ]	[10.825562 -8.097537]
		[ 6.5366826 -1.3993672]	[8.563863 9.647587]	[1.6724672 4.3302755]	[11.152981 -8.532454]
		[ 7.7757072 -0.29759714]	[10.146784 6.0943503]	[0.20794816 6.153595 ]	[10.420468 -7.6223316]
		[ 6.5985394 -0.25086626]	[ 7.872269 10.888856]	[3.2447026 7.9823384]	[11.214689 -8.32975 ]
		[11.947105 -4.4268346]	[10.014698 6.6643314]	[-1.261739 6.3563538]	[ 9.968555 -7.8360553]
		[ 7.492348 -3.6151314]	[7.277173 8.682044]	[6.712312 9.137459]	[11.024248 -7.4150505]
		[ 7.1222744 -1.1129726]	[9.19452 7.51662]	[0.67621046 4.520773 ]	[11.374618 -7.492366]
		[11.680213 -3.9588342]	[4.3190203 9.527753 ]	[10.150195 3.2529771]	[10.371954 -8.40327 ]
		[ 7.092112 -0.1855094]	[6.172984 8.821204]	[0.18825911 4.3556347 ]	[10.460118 -7.9116387]
		[ 8.721103 -0.83873326]	[9.595515 7.6371236]	[1.00341 6.6198325]	[11.0169 -8.473175]
		[ 7.3996153 -1.3369032]	[9.489289 7.761178]	[-0.47139806 4.68522 ]	[10.39341 -7.323904]
		[ 6.9769006 -0.256523 ]	[7.3378296 7.0961785]	[1.4429284 7.467362 ]	[10.946118 -7.169125]
		[ 7.058919 -2.2104561]	[6.2962046 9.459632 ]	[2.5093176 5.2688985]	[11.1683035 -8.274427 ]
		[ 8.650638 -0.425763]	[6.329441 7.7060094]	[0.38203707 8.671395 ]	[10.350145 -7.764701]
		[ 9.439589 -5.075317]	[ 7.8138046 11.43423 ]	[-1.0250899 7.7504787]	[11.233007 -7.93827 ]
		[ 7.2359757 -1.3625371]	[7.232317 6.4394183]	[4.420719 9.627761]	[10.2992 -7.3338976]
		[ 7.1264024 -1.2811917]	[9.687472 7.89038 ]	[4.6626673 9.831357 ]	[10.712471 -7.4235744]
		[ 7.3420906 -0.39098993]	[ 7.767922 10.516795]	[-0.6504738 5.727795 ]	[11.403294 -7.4832883]
		[ 8.896763 -2.5166297]	[ 8.199509 11.405359]	[1.3775908 8.673955 ]	[11.224068 -8.514867]
		[ 6.5844398 -0.17688175]	[6.693485 8.275482]	[2.919509 9.50147 ]	[10.546291 -8.331342]
		[ 6.706556 -0.8885992]	[6.563061 8.074612]	[1.0142667 4.653892 ]	[11.536237 -7.994958]
		[8.45174 0.65468156]	[7.779356 6.9187098]	[0.41161343 8.744996 ]	[11.239073 -7.673043]
		[ 8.007086 -1.5438316]	[7.8729634 7.624642 ]	[0.60443866 5.4663415 ]	[ 9.904267 -7.1965175]
		[ 7.654681 -1.691902]	[9.689201 8.803009]	[1.1663806 5.305675 ]	[10.822145 -7.660378]
		[ 7.451764 -0.6864213]	[7.832867 7.6388454]	[4.895168 5.5972652]	[10.150727 -8.058963]
		[ 8.598612 -3.2553165]	[ 1.6077687 10.093461 ]	[8.144836 6.05139 ]	[10.549198 -8.205878]
		[12.076998 -0.02894499]	[7.41485 9.467049]	[8.231682 5.23029 ]	[11.53339 -8.118659]
		[14.620283 1.7842115]	[6.194012 8.269008]	[1.9482381 6.233588 ]	[11.375156 -8.279514]
		[ 7.043488 -1.960583]	[9.594035 9.441449]	[0.4228037 4.7694554]	[10.041537 -7.7301188]
		[5.032508 2.2282054]	[2.028443 5.3252335]	[0.97157174 4.2669554 ]	[10.072907 -7.452039]
		[8.4238234e+00 1.7981495e-03]	[9.823318 9.0844145]	[1.0927414 4.9555554]	[11.086614 -7.8926415]
		[12.214076 0.460599]	[5.970155 6.0498285]	[-0.19007286 4.9910913 ]	[10.017515 -7.1365056]
		[ 9.2806835 -0.12077349]	[7.60477 7.204306]	[0.36223936 4.4640756 ]	[ 9.722108 -7.1309295]
		[ 9.172761 -2.8207881]	[6.2730584 7.238488 ]	[9.567765 7.4059806]	[ 9.608525 -7.264229]
		[12.401229 -3.9450564]	[6.5832815 9.149469 ]	[0.8838576 6.6013913]	[10.68768 -7.897903]
		[ 8.892787 -1.883886]	[7.475918 8.464798]	[ 3.5116878 10.088024 ]	[11.155563 -7.557947]
		[ 7.733702 -0.60887015]	[7.635624 8.554678]	[0.04208277 6.424644 ]	[11.471849 -8.069514]
		[ 7.8686056 -0.7018146]	[ 8.512217 10.067085]	[-0.7176759 5.348861 ]	[11.530871 -7.844155]
		[12.383007 -4.730437]	[ 1.0819447 11.275825 ]	[2.6351953 5.885781 ]	[10.693873 -8.226777]
		[ 6.6065965 -0.14220758]	[7.1152725 9.112777 ]	[0.914399 4.975704]	[10.742336 -7.308663]
		[ 6.964817 -0.63266265]	[1.3280685 4.6486745]	[0.08532232 5.0453234 ]	[10.815591 -7.955831]
		[ 8.427006 -2.4262788]	[6.0280223 7.5473547]	[0.2726632 3.6720934]	[10.999317 -8.253372]
		[6.397569 2.502389]	[7.277916 9.712455]	[1.7322669 4.039836 ]	[10.956716 -8.334583]
		[ 7.820552 -1.7057606]	[7.8208046 7.1766286]	[1.781115 4.521955]	[11.019528 -7.364891]
		[ 8.344175 -2.5854359]	[6.133166 7.630471]	[2.986997 7.891097]	[ 9.528077 -7.237325]
		[12.229535 -8.418099]	[ 8.75566 10.728916]	[1.1679107 6.695125 ]	[-0.30278906 11.697592 ]
		[12.208528 -8.430044]	[7.9829597 8.2490425]	[3.1275153 5.44424 ]	[-0.24098481 11.864199 ]
		[12.374897 -8.212626]	[9.386781 9.329126]	[3.0421507 7.191549 ]	[-0.02766974 12.372267 ]
		[12.022833 -8.512464]	[9.673964 9.467031]	[1.512583 5.1561823]	[ 0.27592567 11.623661 ]
		[12.111193 -8.387873]	[ 8.710215 11.348183]	[-1.1044183 5.583984 ]	[-8.5878707e-03 1.2346536e+01]
		[11.429451 -8.08384 ]	[1.5308366 4.787126 ]	[-0.5494218 6.799298 ]	[ 0.25524715 12.553629 ]
		[12.37214 -7.9682755]	[7.1613293 6.699902 ]	[-0.07302572 5.2975316 ]	[-0.14565805 11.885988 ]
		[11.982988 -8.09815 ]	[8.412225 8.405224]	[0.1846999 6.475915 ]	[-0.24606392 12.172299 ]
		[11.770008 -8.405096]	[9.625472 9.595935]	[2.6502907 8.300946 ]	[-0.42897606 11.620861 ]
		[12.263739 -8.451519]	[ 7.494553 10.880322]	[ 3.3031645 10.34215 ]	[-0.35032827 11.782122 ]
		[11.401943 -8.005351]	[8.451738 8.622289]	[2.0645466 9.656696 ]	[-0.17749867 12.119015 ]
		[12.369277 -8.328267]	[8.288345 7.472568]	[4.2447205 9.857846 ]	[ 0.0466585 12.245263 ]
		[11.826033 -8.241079]	[10.5466585 7.3335724]	[1.100942 7.3248153]	[-0.04967282 12.219781 ]
		[11.82492 -8.386836]	[7.0596523 6.389758 ]	[4.27142 8.339388]	[-0.10226214 12.210317 ]
		[11.944111 -8.222046]	[4.5328145 7.4480543]	[-1.340707 6.021014]	[-0.314933 11.931244]
		[10.632585 -8.76119 ]	[ 9.554904 11.09327 ]	[2.6132877 7.2885838]	[-0.5212902 11.579753 ]
		[11.324435 -8.289154]	[9.30904 9.423829]	[1.4079157 8.654471 ]	[-0.20411143 11.671475 ]
		[11.749678 -8.288616]	[7.385461 7.560737]	[1.3820424 7.342465 ]	[-0.4264736 11.61901 ]
		[12.433409 -7.943865]	[9.151523 6.09834 ]	[1.8280666 4.859608 ]	[-0.41818002 11.85331 ]
		[12.177804 -8.208618]	[10.593652 7.1280794]	[3.2820668 7.157581 ]	[-0.12112243 11.467654 ]
		[11.733586 -8.209886]	[4.64802 8.108173]	[0.86551625 7.144097 ]	[ 0.03302288 12.261391 ]
		[11.874195 -8.427872]	[ 8.0397835 10.834087 ]	[1.1196662 8.353322 ]	[-0.23395017 11.685171 ]
		[12.289001 -8.186056]	[7.474365 9.347357]	[-0.3648178 7.032694 ]	[-0.56152767 11.622993 ]
		[11.69816 -8.266691]	[1.6259923 7.5934296]	[-0.5938966 5.9524465]	[-0.19187887 11.945348 ]
		[12.069655 -8.326596]	[ 8.598638 11.105643]	[3.6632714 8.696001 ]	[-0.36524 11.80742]
		[11.71969 -8.251312]	[7.286755 8.252628]	[3.7870274 8.00285 ]	[ 0.02146851 12.2205305 ]
		[12.089992 -8.572908]	[10.109464 9.658272]	[2.1139297 7.041524 ]	[ 0.16570213 12.485773 ]
		[12.661978 -7.521179]	[8.142394 7.5123134]	[2.2909422 7.276866 ]	[-0.48781502 11.665489 ]
		[11.71828 -8.369007]	[9.132226 9.476345]	[2.1850405 8.087572 ]	[-0.16646014 12.060987 ]
		[12.316991 -7.902274]	[ 8.866463 10.537811]	[ 4.6760707 10.242316 ]	[-0.35701513 11.905384 ]
		[12.157863 -8.550772]	[6.2087135 7.9048314]	[2.4572265 8.608931 ]	[-0.36577034 12.006123 ]
		[11.968586 -8.578668]	[ 6.955984 10.102683]	[ 8.740217 10.428079]	[-0.25635466 11.99445 ]
		[ 9.5867405 -7.8257546]	[-1.1724613 10.155792 ]	[10.336588 7.2787585]	[ 6.018912 24.947031]
		[ 9.842178 -5.3256145]	[-2.654759 8.143219]	[0.8305486 5.5991488]	[ 4.948646 23.984833]
		[ 8.643064 -5.567292]	[0.05911968 9.207364 ]	[10.728087 6.381559]	[ 6.74367 23.041817]
		[ 9.809612 -6.892025]	[-1.0984017 9.777854 ]	[10.814793 4.1782336]	[ 6.788547 23.198418]
		[ 8.313569 -7.1880407]	[-1.5154529 11.849645 ]	[10.349607 5.840498]	[ 3.675863 21.882723]
		[ 8.505379 -6.786752]	[-1.198561 9.606129]	[11.004024 3.5849295]	[ 6.637433 23.124771]
		[ 9.655913 -3.3694568]	[-1.2351625 7.6584888]	[ 6.7622986 11.138323 ]	[ 4.429938 24.781008]
		[10.608428 -8.790994]	[-0.58424103 12.321365 ]	[12.175861 5.205535]	[ 3.947812 22.270365]
		[ 8.251773 -6.3712497]	[ 1.2254198 11.963607 ]	[9.351458 5.807479]	[ 5.0740457 21.191225 ]
		[11.528721 -8.535922]	[-0.9978876 12.027262 ]	[11.2598095 3.9545345]	[ 5.009737 22.056286]
		[10.109105 -5.229706]	[ 0.7960342 11.366503 ]	[12.274249 5.24247 ]	[ 3.8224666 21.922157 ]
		[ 9.991757 -8.508534]	[-0.34608257 6.9409842 ]	[11.4187355 6.9452295]	[ 4.3959084 21.891476 ]
		[10.644478 8.848065]	[-0.34564745 9.790062 ]	[10.576947 4.471356]	[ 6.953676 22.83857 ]
		[ 7.9564214 -7.8439097]	[0.2537109 7.8222675]	[10.349311 5.4330034]	[ 5.558118 24.721806]
		[15.069296 1.3512528]	[0.99073917 7.723473 ]	[12.916484 4.030402]	[ 7.0270333 22.894941 ]
		[ 8.794798 -7.120084]	[0.19765615 9.953176 ]	[9.7867 7.88737]	[ 7.0661244 22.353573 ]
		[ 9.030747 -7.8706226]	[-1.644234 6.987207]	[10.077145 5.5990725]	[ 4.512865 23.535324]
		[ 8.112702 -6.2316318]	[-1.2960683 8.192441 ]	[10.106662 6.160044]	[ 5.946956 23.69651 ]
		[ 7.868533 -7.55083 ]	[-1.949715 10.014627]	[9.564112 5.232573]	[ 3.5237343 22.067102 ]
		[ 9.462557 -6.7808466]	[ 3.0498834 12.24993 ]	[9.751731 6.406965]	[ 5.5492973 23.48608 ]
		[10.206703 -6.608883]	[-0.89788955 7.807314 ]	[10.858472 4.64087 ]	[ 4.4402127 24.527172 ]
		[ 7.8869586 -7.6848683]	[-0.89638126 8.130825 ]	[10.398013 8.09863 ]	[ 4.3738036 22.20463 ]
		[ 9.76555 -5.0038953]	[-0.71311355 9.5443945 ]	[10.248131 8.205495]	[ 5.6075635 21.655327 ]
		[12.479827 -1.8985726]	[-2.1955988 11.23044 ]	[9.539451 5.200562]	[ 6.1273227 23.365402 ]
		[11.017975 -7.529499]	[ 1.14482 10.649132]	[8.811744 7.4230094]	[ 3.8587062 22.096193 ]
		[ 8.495256 -7.3137264]	[0.11854481 9.630315 ]	[12.822473 4.8033924]	[ 5.268545 24.568764]
		[ 8.57803 -5.8738666]	[0.20817085 6.610453 ]	[10.64035 7.2827744]	[ 5.936692 24.738613]
		[ 9.441266 -4.4864473]	[0.97806937 6.254705 ]	[6.2326612 6.95919 ]	[ 5.753661 21.350899]
		[10.094035 -7.5886436]	[1.0789857 5.791737 ]	[10.476682 2.6920857]	[ 5.564487 24.924252]
		[12.096712 -7.551126]	[-0.52201474 8.693591 ]	[9.4834795 4.4010096]	[ 4.236582 22.801111]
		[ 8.661484 -7.112417]	[0.5306632 6.148926 ]	[9.827411 6.4576397]	[ 4.418373 24.755087]
		[ 8.792785 -8.459953]	[-2.1078513 9.68368 ]	[12.436905 4.5158453]	[ 6.6558814 22.923151 ]
		[ 8.608204 -8.103193]	[ 0.2828779 10.062465 ]	[8.7426815 6.1335235]	[ 6.605978 21.566332]
		[ 8.55398 -6.0481606]	[0.9267631 7.907567 ]	[9.839635 5.9846764]	[ 6.1959834 24.497833 ]
		[ 9.007597 -6.4416504]	[0.4324026 9.143797 ]	[11.200899 7.722738]	[ 5.889293 22.461704]
		[ 9.0418825 -8.161893 ]	[-1.1901292 9.720839 ]	[9.384464 6.0233917]	[ 5.659474 24.239805]
		[10.358583 -6.064465]	[-0.05921319 8.766306 ]	[7.21069 5.941337]	[ 4.4851213 24.32024 ]
		[ 8.674959 -6.883046]	[-0.7564172 6.9078417]	[11.280234 3.177851]	[ 4.150425 24.681993]
		[ 9.779757 -6.490932]	[-1.6374611 9.012904 ]	[11.786379 6.1957684]	[ 4.564369 22.020859]
		[ 9.513734 -7.9851093]	[1.135673 9.7974 ]	[10.261108 4.06511 ]	[ 4.8394694 23.587004 ]
		[ 9.25591 -6.0049405]	[-1.5943367 11.721341 ]	[11.953039 8.130853]	[ 4.2217426 22.734398 ]
		[10.044562 -7.781376]	[-0.14610398 8.495653 ]	[11.458564 7.6499705]	[ 6.392477 22.09643 ]
		[ 8.108726 -7.8471613]	[1.1665181 7.9621043]	[11.370216 4.8757215]	[ 7.131513 23.242592]
		[10.176673 -5.2809763]	[-2.1726 9.420181]	[10.026936 6.864962]	[ 5.0091805 21.586123 ]
		[10.700805 -7.547845]	[-2.9575493 7.824243 ]	[9.616356 5.0659847]	[ 4.9360504 22.45722 ]
		[ 8.863955 -6.7147684]	[0.15403226 8.501171 ]	[9.122794 7.455852]	[ 6.055459 22.603981]
		[ 9.494395 -4.4928265]	[-2.3831933 7.684589 ]	[9.821123 5.421055]	[ 5.4475913 24.706095 ]
		[11.441858 3.8944507]	[5.4174905 9.131486 ]	[9.939079 4.9159894]	[ 5.5615115 23.85453 ]
		[10.28135 -8.049154]	[0.69905216 7.1964126 ]	[12.014802 3.8204916]	[ 5.5939956 23.651075 ]
		[10.356431 -6.034466]	[-2.3875256 11.235653 ]	[10.371949 6.5685825]	[ 4.550024 21.850977]
		[ 8.023281 -7.277845]	[-1.4039949 8.673399 ]	[9.975108 9.555353]	[ 6.992112 23.387476]
		[10.128445 -8.712615]	[-3.072698 10.946303]	[10.74842 8.474489]	[ 5.875444 21.900463]
		[10.42666 -5.0228567]	[ 0.74131054 11.506439 ]	[11.187382 6.6701136]	[ 4.2763243 22.90102 ]
		[ 8.008559 -7.774001]	[-1.7101774 10.844361 ]	[10.246241 4.8471713]	[ 6.69817 21.970165]
		[ 9.640933 -7.7528977]	[1.2616038 3.5323465]	[10.34351 5.841584]	[ 5.6001053 24.376255 ]
		[ 9.831293 -6.7004137]	[-1.3983753 7.5645356]	[11.077473 5.8842597]	[ 4.7587924 23.688858 ]
		[10.419073 -8.484182]	[-0.9229038 11.426332 ]	[11.545632 5.793776]	[ 6.2855186 22.521002 ]
		[ 7.850703 -7.8266053]	[0.7569278 3.0488183]	[11.40918 8.287649]	[ 4.2948537 22.427057 ]
		[11.586773 -8.524026]	[-0.33488426 9.667425 ]	[11.799677 3.1780477]	[ 5.283906 24.939548]
		[18.949362 -1.4143391]	[-0.3495823 10.158521 ]	[10.871506 6.4247127]	[ 6.7293644 22.352192 ]
		[ 8.946782 -6.788465]	[-0.92719114 6.3352227 ]	[9.667416 7.2870274]	[ 5.4883356 21.809193 ]
		[10.561236 -4.527052]	[-2.926591 10.631865]	[11.560268 5.900011]	[ 5.839833 24.559332]
		[ 8.732142 -7.1706977]	[-0.18170401 8.035108 ]	[10.382524 5.5414124]	[ 5.2673755 23.621862 ]
		[ 8.820324 -6.9257426]	[-0.64497155 8.6125765 ]	[12.573268 4.7602534]	[ 6.9329305 22.294416 ]
		[10.663253 -4.480432]	[-0.23897575 6.3241963 ]	[10.868206 8.44449 ]	[ 6.4550686 22.749046 ]
		[ 9.721689 -8.050693]	[-0.66858315 7.187516 ]	[11.688917 4.312921]	[ 5.7712803 23.861933 ]
		[ 8.938464 -7.7781787]	[-1.614554 7.2037992]	[11.538505 5.624239]	[ 5.511667 23.110306]
		[ 8.1608925 -7.6531386]	[1.9879625 7.360646 ]	[10.554463 4.5649633]	[ 3.9112506 23.500685 ]
		[11.974688 -7.3127556]	[-3.4597144 9.328067 ]	[3.0310848 5.340325 ]	[ 6.8286476 21.681969 ]
		[8.988252 0.69795406]	[-2.011182 10.83741 ]	[10.204595 4.6309834]	[ 6.092128 21.551655]
		[ 9.902232 -8.71994 ]	[-0.8995245 7.243382 ]	[9.329693 6.905034]	[ 6.3652234 23.67269 ]
		[10.002342 -7.507925]	[-1.8930553 9.25587 ]	[10.690517 4.7957478]	[ 4.197515 23.787573]
		[12.029983 -7.554301]	[-2.5584695 6.949505 ]	[11.33935 5.359064]	[ 4.9336085 25.05833 ]
		[ 8.044218 -6.1785417]	[-1.2259532 11.314866 ]	[ 7.5412936 10.012414 ]	[ 7.0678816 23.429752 ]
		[10.666112 -6.5728583]	[-0.6541434 11.83783 ]	[8.611917 3.13202 ]	[ 5.6242 23.43371]
		[ 8.741726 -8.007988]	[-0.7968811 10.320897 ]	[9.679007 6.8837004]	[ 4.4886756 25.023638 ]
		[ 8.620009 -8.268419]	[ 2.9831731 12.33414 ]	[12.789145 4.5509877]	[ 6.2708645 23.378817 ]
		[ 9.442201 -7.053675]	[-1.9062363 8.918882 ]	[12.795874 4.456485]	[ 4.102243 21.991255]
		[10.681627 -8.832412]	[ 0.86051404 12.07356 ]	[9.251892 6.538613]	[ 5.269972 23.547531]
		[10.273288 -8.724117]	[-2.535937 8.954189]	[11.774013 4.7319355]	[ 6.5639014 22.934694 ]
		[ 9.9730425 -6.899792 ]	[-1.8321922 7.2800813]	[10.411946 2.689223]	[ 4.459598 23.020042]
		[10.127292 -5.290327]	[-0.9753134 10.35827 ]	[8.959859 4.527124]	[ 4.1030436 22.894663 ]
		[ 9.13409 -7.026007]	[-1.0030484 10.553072 ]	[11.618068 4.309616]	[ 5.346311 21.653429]
		[12.522191 -1.7919575]	[-3.1856709 9.789518 ]	[11.396486 4.549757]	[ 6.411033 22.93093 ]
		[10.479296 -4.9251533]	[ 0.2170611 12.193817 ]	[10.742919 5.124435]	[ 5.2095027 23.197493 ]
		[ 8.717069 -7.232099]	[1.8078816 7.7306404]	[11.322237 5.3034043]	[ 4.1964693 22.724459 ]
		[10.606208 -8.673729]	[0.82425714 9.855397 ]	[9.886701 7.0866785]	[ 6.7427955 21.517382 ]
		[10.326725 -8.489844]	[ 3.4174213 10.338478 ]	[2.7421556 7.960993 ]	[ 3.8504364 22.671904 ]
		[ 9.847015 -7.163214]	[-1.0665933 10.567074 ]	[10.24668 6.814567]	[ 6.0511107 24.760921 ]
		[ 8.831038 -6.114571]	[ 3.7552254 10.077609 ]	[9.493218 5.494982]	[ 4.857837 23.536217]
		[10.565457 -4.7699323]	[-0.27756783 12.265287 ]	[9.4887295 7.294101 ]	[ 4.0015345 23.363611 ]
		[11.3845215 -7.2470794]	[0.01467055 9.084208 ]	[9.222889 4.4285088]	[ 5.993332 23.150406]
		[ 9.702667 -8.724278]	[-1.8904759 6.675074 ]	[10.926246 5.550694]	[ 4.463063 24.625448]
		[10.510181 -4.72487 ]	[-2.7489696 7.340231 ]	[3.489432 5.6604342]	[ 4.2492375 23.733292 ]
		[ 8.47375 -7.3792768]	[-1.3303057 10.647182 ]	[10.827021 6.3840585]	[ 5.094489 22.333836]
		[10.683712 -7.1463175]	[-1.565015 11.412448]	[12.57907 4.256154]	[ 4.3479013 24.622406 ]
		[10.365225 -7.720909]	[-0.31003833 8.997124 ]	[8.679972 6.399231]	[ 4.6550765 24.292614 ]
		[ 8.646832 -8.4222355]	[-0.8388734 11.4092865]	[10.261317 7.2054267]	[ 3.722665 23.753757]
		[ 9.977914 -5.176195]	[-3.4219632 8.487289 ]	[11.214739 5.2873626]	[ 5.3264604 22.869837 ]
		[18.989265 -1.3817164]	[2.5845008 6.76775 ]	[10.74145 4.407033]	[ 5.019827 24.21634 ]
		[ 8.83003 -8.236255]	[-0.42825377 8.270528 ]	[11.528236 4.9017363]	[ 6.956379 22.590008]
		[ 8.249621 -7.5502677]	[-1.6903007 10.007067 ]	[9.743341 7.224814]	[ 6.288814 23.128916]
		[10.040489 -4.186839]	[0.8413004 3.1740005]	[9.603113 6.9254994]	[ 6.111776 23.74332 ]
		[ 9.864953 -7.8268037]	[-1.3384149 7.309853 ]	[11.441276 6.43834 ]	[ 5.3246284 24.486404 ]
		[ 8.029615 -6.271119]	[-3.0258486 9.98352 ]	[10.363671 5.9257827]	[ 5.3224144 23.093367 ]
		[ 9.727674 -8.60023 ]	[0.2171223 8.224429 ]	[11.450362 6.890194]	[ 3.937239 23.739967]
		[ 9.312784 -6.572525]	[ 0.77472407 12.053996 ]	[9.3810835 3.2330642]	[ 5.302684 23.717798]
		[ 8.818557 -7.6147666]	[-0.99913055 10.315 ]	[12.963368 4.7120333]	[ 5.7283835 21.989908 ]
		[10.203656 -6.517198]	[0.33204246 8.087959 ]	[10.845049 3.6115463]	[ 5.3304906 25.13181 ]
		[ 9.826174 -7.281938]	[ 6.591572 10.368244]	[10.550842 8.153792]	[ 4.0529804 23.648153 ]
		[ 8.231019 -7.9000373]	[-0.3013604 7.7877173]	[6.628661 8.708246]	[ 3.572282 22.57734 ]
		[ 9.442297 -5.73398 ]	[-1.065777 10.1124735]	[10.552813 7.2515154]	[ 6.1609507 24.997177 ]
		[ 9.019424 -8.048358]	[-2.6321592 8.252128 ]	[0.83322376 5.6933293 ]	[ 5.089503 24.068886]
		[ 8.540801 -7.320576]	[-0.12399732 9.4072275 ]	[10.770272 6.4820023]	[ 6.8166137 22.967258 ]
		[ 9.469389 -7.324819]	[-1.0956241 9.84912 ]	[10.662322 4.276183]	[ 6.8126907 23.169058 ]
		[11.48129 -7.4288325]	[-1.4602591 11.823519 ]	[10.436048 5.9809003]	[ 3.7266717 21.950891 ]
		[15.043928 1.1613027]	[-1.3184891 9.558796 ]	[11.0633955 3.6625419]	[ 6.6185493 23.24589 ]
		[10.049105 -6.4189315]	[-1.2056028 7.761684 ]	[ 6.8090286 11.156834 ]	[ 4.384029 24.859108]
		[ 9.168777 -5.618013]	[-0.72074795 12.1590605 ]	[12.17744 5.236669]	[ 3.9822984 22.32257 ]
		[ 9.515385 -7.5361814]	[ 1.3118998 11.8642 ]	[9.445876 5.802111]	[ 4.9929285 21.106266 ]
		[ 9.063843 -6.4429164]	[-0.77449846 12.038932 ]	[11.518139 4.040687]	[ 4.9705133 22.036242 ]
		[ 8.830026 -7.673494]	[ 0.7695351 11.485423 ]	[12.358003 5.194877]	[ 3.8790774 21.88487 ]
		[ 9.356135 -7.6156607]	[-0.27144364 7.091395 ]	[11.433862 7.069269]	[ 4.477834 22.051802]
		[10.253888 -6.8027697]	[-0.21038666 9.963383 ]	[10.504703 4.4849057]	[ 6.95061 22.707842]
		[ 9.548742 -3.2939532]	[0.14939336 7.747688 ]	[10.192989 5.2214313]	[ 5.513925 24.638565]
		[ 8.119234 -5.9652843]	[1.1455534 7.5001874]	[12.858817 4.0687575]	[ 7.0817337 22.870504 ]
		[ 8.368732 -7.7847576]	[0.2874962 9.89529 ]	[9.661982 8.033026]	[ 7.1118197 22.267832 ]
		[ 9.1561165 -4.2038994]	[-1.7874285 7.1524987]	[10.018749 5.671042]	[ 4.5570526 23.58243 ]
		[ 8.0805435 -7.5742517]	[-1.5597636 8.099441 ]	[10.192704 6.18693 ]	[ 5.8749633 23.772655 ]
		[ 9.811302 -6.5129547]	[-1.895693 10.074396]	[9.607108 5.3214097]	[ 3.6221492 22.084396 ]
		[10.713427 -7.567716]	[ 3.0575953 12.223895 ]	[9.672661 6.4789224]	[ 5.557238 23.57079 ]
		[10.314482 -8.690173]	[-0.99142146 7.8554273 ]	[10.844378 4.588306]	[ 4.391594 24.540842]
		[ 8.541088 -7.25156 ]	[-1.0150027 8.181408 ]	[10.418444 8.17679 ]	[ 4.3623734 22.20351 ]
		[ 8.434905 -7.3979836]	[-0.81059617 9.35054 ]	[10.603372 7.87955 ]	[ 5.596338 21.704191]
		[ 9.122116 -5.698214]	[-2.181445 11.25769 ]	[9.411451 5.16258 ]	[ 6.1000123 23.376844 ]
		[ 9.242752 -1.2122123]	[ 0.9336895 10.578621 ]	[8.789836 7.5200734]	[ 3.7635376 22.127838 ]
		[10.025653 -7.477011]	[0.16045776 9.834434 ]	[12.729064 4.8744073]	[ 5.236138 24.517252]
		[10.505938 -6.944086]	[0.16385515 6.60028 ]	[10.55791 7.487504]	[ 5.927846 24.792885]
		[ 8.975206 -6.4785924]	[0.9822788 6.4167876]	[6.356525 6.8246727]	[ 5.7541423 21.383701 ]
		[10.009716 -8.577724]	[1.0875579 5.6936183]	[10.475423 2.6604688]	[ 5.4967604 24.927586 ]
		[ 9.937045 -7.435679]	[-0.35464713 8.878939 ]	[9.489144 4.306425]	[ 4.3275595 22.822386 ]
		[11.293809 -7.2210736]	[0.5252176 6.264771 ]	[10.024108 6.4566183]	[ 4.5552907 24.763586 ]
		[10.1792345 -8.459948 ]	[-2.1409621 9.540608 ]	[12.58157 4.6066246]	[ 6.551573 22.936884]
		[10.717323 -4.4649982]	[ 0.3450231 10.235013 ]	[8.688 6.0294595]	[ 6.6533313 21.535355 ]
		[ 7.8677526 -7.8846464]	[0.7688348 7.9777284]	[9.822889 6.072865]	[ 6.111423 24.554905]
		[10.20715 -7.685314]	[0.56840765 9.032303 ]	[11.08438 7.6447573]	[ 5.9544506 22.490831 ]
		[ 9.444702 -7.5880456]	[-1.1690279 9.729438 ]	[9.331679 5.9932637]	[ 5.6580157 24.363838 ]
		[10.661464 -8.827401]	[-0.27438927 8.917759 ]	[7.0701647 6.031157 ]	[ 4.4175186 24.341187 ]
		[10.15691 -5.22834]	[-0.6485683 6.959513 ]	[11.307285 3.3259993]	[ 4.25773 24.723335]
		[ 9.120914 -7.3270884]	[-1.5389197 8.9956255]	[11.878191 6.2493052]	[ 4.6410913 21.993734 ]
		[10.231822 -6.53562 ]	[1.0658325 9.976228 ]	[10.120217 4.1372514]	[ 4.8997016 23.653437 ]
		[ 9.958338 -7.8648987]	[-1.6115052 11.782704 ]	[11.879595 8.098907]	[ 4.317535 22.691477]
		[ 8.791688 -7.770952]	[-0.21814191 8.636714 ]	[11.475319 7.4564505]	[ 6.411997 22.167097]
		[ 9.083732 -6.8008366]	[1.2399511 8.089041 ]	[11.268897 4.941659]	[ 7.1847644 23.164385 ]
		[ 9.157882 -7.2424846]	[-2.2903705 9.450429 ]	[10.183524 6.8431263]	[ 5.0165315 21.626596 ]
		[ 7.951435 -7.7418566]	[-2.8907287 7.7879243]	[9.635387 5.2429323]	[ 4.8575997 22.520292 ]
		[ 9.063572 -7.4826922]	[0.1774861 8.43387 ]	[9.056024 7.433854]	[ 6.265184 22.538244]
		[ 8.866418 -6.173339]	[-2.4981172 7.5195518]	[10.01386 5.3566794]	[ 5.323045 24.706057]
		[ 9.790185 -7.514924]	[5.2526903 9.218073 ]	[10.192453 5.005562]	[ 5.7092214 23.728857 ]
		[ 8.821498 -7.5507817]	[0.88010037 7.3717103 ]	[12.014008 3.8258405]	[ 5.6566634 23.48737 ]
		[ 9.75284 -7.4534974]	[-2.4467208 11.334401 ]	[10.220302 6.621991]	[ 4.601241 21.892769]
		[ 9.266678 -6.060825]	[-1.3333274 8.550394 ]	[9.990143 9.540356]	[ 6.907191 23.399624]
		[ 8.103204 -7.237314]	[-3.0339663 10.984223 ]	[10.701004 8.317938]	[ 5.8806586 21.939558 ]
		[ 9.706408 -8.673432]	[ 0.47407266 11.466941 ]	[11.383076 6.5059795]	[ 4.388163 23.009996]
		[ 8.499915 -8.304177]	[-1.7011445 10.834294 ]	[10.322806 4.662946]	[ 6.6823335 21.975506 ]
		[ 8.366921 -7.0239863]	[1.2385172 3.546829 ]	[10.321454 5.629191]	[ 5.548 24.336798]
		[ 8.618916 -7.0253177]	[-1.6232288 7.542222 ]	[11.039872 5.9551387]	[ 4.712294 23.66698 ]
		[ 9.038774 -4.36253 ]	[-0.9510049 11.534252 ]	[11.733644 5.715423]	[ 6.2991595 22.497149 ]
		[ 9.594708 -7.1552334]	[0.4755773 3.1064515]	[11.478133 8.25558 ]	[ 4.2718425 22.403309 ]
		[ 9.387103 -7.6237354]	[-0.3313247 9.58591 ]	[11.790562 3.1902149]	[ 5.2704806 24.91595 ]
		[ 9.880843 -6.709787]	[-0.23827282 10.13918 ]	[10.794095 6.4876566]	[ 6.7470164 22.38994 ]
		[ 9.364278 -6.9696465]	[-1.0545347 6.1997123]	[9.80474 7.2388997]	[ 5.4350643 21.832827 ]
		[ 8.958663 -8.00485 ]	[-3.0205047 10.713952 ]	[11.556494 5.9061823]	[ 5.6888657 24.551113 ]
		[ 9.591173 -7.7084613]	[-0.41577017 8.147513 ]	[10.33086 5.6322565]	[ 5.3849087 23.552315 ]
		[ 9.250106 -7.7117267]	[-0.73577577 8.666232 ]	[12.5408745 4.8745975]	[ 6.9292393 22.235954 ]
		[ 8.394947 -6.2982583]	[-0.17082475 6.273484 ]	[10.961018 8.338126]	[ 6.6554236 22.957794 ]
		[ 8.494007 -6.3838134]	[-0.57470953 7.1448793 ]	[11.8162565 4.142352 ]	[ 5.766647 23.960043]
		[8.959419 0.88239336]	[-1.5457772 7.3066397]	[11.216096 5.8204775]	[ 5.492413 23.098719]
		[ 8.763279 -7.140122]	[1.8973646 7.216177 ]	[10.60389 4.4062843]	[ 3.7894652 23.394978 ]
		[ 9.60682 -7.394541]	[-3.3757942 9.34759 ]	[2.786533 5.2981496]	[ 6.772047 21.648195]
		[ 9.935664 -6.6239996]	[-2.114223 10.753262]	[10.094251 4.670614]	[ 6.01194 21.547089]
		[12.0031595 -7.337152 ]	[-0.73083335 7.2035475 ]	[9.379104 6.9702897]	[ 6.3044453 23.636906 ]
		[ 8.575928 -6.9524374]	[-1.9687917 9.242399 ]	[10.613703 4.785367]	[ 4.274728 23.757448]
		[ 9.588586 -7.865256]	[-2.5779588 7.0507703]	[11.369806 5.2550116]	[ 4.982418 25.153955]
		[ 8.588027 -7.113735]	[-1.1564666 11.247335 ]	[7.631477 9.917121]	[ 7.064996 23.392326]
		[ 8.056237 -6.3093605]	[-0.6876717 11.754901 ]	[8.7358675 3.1296644]	[ 5.610276 23.481586]
		[10.225581 -8.395539]	[-0.62506354 10.230674 ]	[9.706716 6.8321095]	[ 4.556393 24.888405]
		[ 8.461535 -7.796538]	[ 2.8931599 12.3691225]	[12.829246 4.4746375]	[ 6.3643107 23.413527 ]
		[10.965655 -7.4642076]	[-1.6956172 8.907667 ]	[12.861663 4.6105094]	[ 4.135347 22.051985]
		[ 9.98162 -6.5951304]	[ 0.9562634 12.002589 ]	[9.214279 6.5156584]	[ 5.3496113 23.532343 ]
		[ 9.538549 -6.78169 ]	[-2.4277053 8.994364 ]	[11.858849 4.7420325]	[ 6.5471134 22.78786 ]
		[ 8.633529 -7.089598]	[-1.8829347 7.239875 ]	[10.498191 2.7097464]	[ 4.5221553 22.972288 ]
		[ 9.780943 -7.8814044]	[-1.1121616 10.438476 ]	[8.847038 4.719267]	[ 3.9773257 23.069056 ]
		[ 9.8916235 -8.773518 ]	[-0.93563056 10.517749 ]	[11.674355 4.3254943]	[ 5.373564 21.643164]
		[ 9.552622 -7.5812993]	[-3.1233852 9.854002 ]	[11.356613 4.3554907]	[ 6.448869 22.891968]
		[ 9.096733 -1.1636089]	[ 0.05741551 12.021391 ]	[10.641774 5.1966147]	[ 5.418393 23.159742]
		[ 8.819853 -7.7557893]	[1.701702 7.635009]	[11.50658 5.093926]	[ 4.2909713 22.716059 ]
		[ 9.597238 -7.493932]	[0.80977094 9.804005 ]	[9.851325 6.944847]	[ 6.814704 21.471249]
		[ 9.538525 -6.950518]	[ 3.4374723 10.580444 ]	[2.601642 8.095327]	[ 3.761024 22.718954]
		[ 8.524491 -7.435555]	[-0.9319781 10.576644 ]	[10.098415 6.7443185]	[ 6.0465813 24.788836 ]
		[ 8.54412 -6.076901]	[ 3.7749553 10.228002 ]	[9.447374 5.486126]	[ 4.9350657 23.56313 ]
		[ 8.054653 -6.1213946]	[-0.22714524 12.28191 ]	[9.5096655 7.030652 ]	[ 4.0081716 23.441885 ]
		[ 8.152303 -7.618532]	[0.11364344 8.920077 ]	[9.254769 4.3627253]	[ 5.8886056 23.181448 ]
		[ 9.459714 -7.0487437]	[-1.9319005 6.5792265]	[10.916259 5.590267]	[ 4.4930506 24.649004 ]
		[ 8.928805 -6.467632]	[-2.7726772 7.3575974]	[3.4970171 5.7419195]	[ 4.2393146 23.789482 ]
		[ 8.237033 -6.093541]	[-1.1854705 10.653991 ]	[10.834228 6.4498415]	[ 5.1354537 22.279985 ]
		[10.608064 -8.450819]	[-1.4724398 11.563866 ]	[12.610803 4.2263284]	[ 4.2532744 24.58984 ]
		[10.576522 -6.7098947]	[-0.5077298 8.740732 ]	[8.760155 6.530225]	[ 4.694175 24.280443]
		[ 9.994564 -6.4191394]	[-0.6934458 11.448337 ]	[10.229742 7.3555675]	[ 3.8930347 23.736217 ]
		[ 9.431432 -7.530066]	[-3.3682792 8.51792 ]	[11.292505 5.1624556]	[ 5.2935944 22.841839 ]
		[ 9.771157 -8.675092]	[2.6248758 7.074272 ]	[10.688776 4.48213 ]	[ 4.907075 24.159058]
		[10.439309 -7.6449785]	[-0.40278107 8.467881 ]	[11.439748 4.8877077]	[ 6.925203 22.58682 ]
		[ 9.088199 -7.17682 ]	[-1.6668674 10.05986 ]	[9.773331 7.2812214]	[ 6.2013516 23.310604 ]
		[ 9.035042 -7.4825974]	[0.9170997 3.2084765]	[9.450573 6.9344726]	[ 6.0652785 23.747477 ]
		[ 8.836003 -8.339986]	[-1.4269626 7.131065 ]	[11.389201 6.4358745]	[ 5.3424034 24.49134 ]
		[ 8.597761 -5.5609646]	[-2.9358346 9.898316 ]	[10.247977 6.0960836]	[ 5.1983833 23.076971 ]
		[10.441392 -5.035901]	[0.12201044 8.365265 ]	[11.460151 7.0878673]	[ 4.0754404 23.858938 ]
		[ 8.525982 -8.306088]	[ 0.8578389 12.044636 ]	[9.392935 3.187717]	[ 5.429484 23.73923 ]
		[10.070658 -7.500029]	[-0.97272366 10.402446 ]	[12.937689 4.669309]	[ 5.757611 22.047554]
		[ 9.264879 -6.5548153]	[0.33131042 7.9799643 ]	[10.696274 3.424626]	[ 5.254869 25.091354]
		[ 7.8603344 -7.735236 ]	[ 6.6838155 10.184332 ]	[10.555663 7.945083]	[ 3.997994 23.69975 ]
		[10.299743 -6.40625 ]	[-0.31599805 7.873678 ]	[6.6018305 8.662049 ]	[ 3.58434 22.498642]
		[14.661698 -1.3360583]	[0.701903 9.53705 ]	[4.030718 6.7200313]	[ 6.3928022 14.661605 ]
		[13.189449 3.290118]	[2.1865056 9.701706 ]	[5.728462 4.4647894]	[ 6.8994703 14.44326 ]
		[13.423676 3.0660932]	[2.1982827 9.791211 ]	[9.94052 6.519876]	[ 5.6194777 14.997344 ]
		[10.27514 3.0001166]	[6.2354355 7.4756246]	[8.958844 5.340568]	[ 5.1993523 16.288517 ]
		[12.240884 2.6845202]	[-1.011756 6.6936507]	[7.9077454 4.591092 ]	[ 5.0497584 15.442493 ]
		[12.9845295 3.06353 ]	[3.3222435 3.929041 ]	[3.6322618 6.9228873]	[ 6.2372785 15.171083 ]
		[12.093697 4.5366163]	[-1.0972025 7.9686294]	[0.19204402 6.4581814 ]	[ 6.687068 14.947761]
		[11.4344 2.7353394]	[0.659188 6.9605103]	[7.882174 4.7870994]	[ 8.842853 15.93695 ]
		[10.692752 4.36 ]	[2.0769618 7.2776685]	[9.598642 6.3893857]	[ 7.3140445 14.9757395]
		[12.5215435 3.1864538]	[1.4029438 4.7031856]	[11.232481 6.6554203]	[ 6.589339 14.96799 ]
		[15.642865 -3.0321763]	[4.306627 8.544466]	[7.6631346 7.564185 ]	[ 5.201367 15.661286]
		[12.443796 3.7855856]	[-1.0403893 10.192759 ]	[7.198664 6.460806]	[ 6.188843 14.411628]
		[12.039335 3.1298952]	[0.3074997 7.007982 ]	[3.8508022 8.84561 ]	[ 5.5086465 15.435994 ]
		[12.824882 4.770123]	[8.48913 7.7503734]	[8.957491 6.8966103]	[ 5.3955584 15.376423 ]
		[12.602043 2.6046302]	[0.45974606 7.3984857 ]	[10.984633 7.74662 ]	[ 4.946336 15.77415 ]
		[10.347753 5.016207]	[0.34652752 8.292861 ]	[2.127836 5.917328]	[ 5.943108 15.86178 ]
		[ 9.942768 -0.69271 ]	[4.5837445 4.0582705]	[8.591445 6.245011]	[ 6.227663 14.797787]
		[16.412888 -0.01655208]	[0.5433921 7.152528 ]	[12.714475 3.781604]	[ 5.0825644 15.068362 ]
		[11.649229 6.66603 ]	[3.3202171 8.221449 ]	[8.892399 6.6510053]	[ 5.575762 16.001123]
		[13.041033 3.171559]	[4.9144745 7.7871995]	[9.079006 4.532517]	[ 5.3312087 15.962293 ]
		[10.51985 4.3335505]	[ 1.7443908 10.621855 ]	[7.208961 6.1528983]	[ 4.4456716 15.332603 ]
		[14.368559 -1.8604424]	[1.4184207 7.120595 ]	[-1.1914124 7.5251527]	[ 4.625607 15.34368 ]
		[12.193239 3.404593]	[8.3749895 9.911589 ]	[9.427468 6.809025]	[ 6.46934 14.36941]
		[17.000675 -2.0019996]	[3.921737 6.8133173]	[0.49661636 8.351245 ]	[ 5.416284 16.458097]
		[13.836717 -0.906711]	[7.3935304 7.4488072]	[9.739872 8.749605]	[ 4.910215 16.48689 ]
		[11.330007 2.504698]	[0.07821321 6.7835407 ]	[5.9612923 7.0835137]	[ 6.771679 14.25119 ]
		[14.6300125 -3.0568697]	[ 1.6663038 10.429967 ]	[7.110469 6.2157664]	[ 4.403938 15.343371]
		[16.143295 0.3364496]	[ 3.5415225 11.129726 ]	[10.759451 4.243511]	[ 5.2588964 15.199592 ]
		[12.575349 4.229952]	[7.589772 7.363036]	[9.667669 8.64978 ]	[ 4.8705025 16.473267 ]
		[12.968504 4.814675]	[3.6990004 9.153062 ]	[9.5673065 5.130752 ]	[ 4.7778378 16.159567 ]
		[10.937775 3.4450989]	[ 1.398451 10.307169]	[5.646608 8.881948]	[ 5.2414117 13.787549 ]
		[12.722017 3.3784993]	[1.2443063 8.201636 ]	[11.780025 2.9552948]	[ 6.1577125 14.439629 ]
		[16.35966 0.20560247]	[0.25937825 7.8258767 ]	[2.1401775 7.58071 ]	[ 5.843271 15.127127]
		[13.295928 3.1561136]	[1.9556395 8.72302 ]	[7.3276215 5.9901094]	[ 6.5819807 14.247788 ]
		[12.471191 4.0532155]	[1.4236733 7.9253883]	[10.226322 3.9299014]	[ 5.515289 16.373247]
		[12.652859 4.4111485]	[2.3250098 4.144239 ]	[6.6067066 5.911045 ]	[ 5.18343 15.169296]
		[12.064121 3.2453218]	[ 3.5880702 11.08487 ]	[10.672833 4.2283945]	[ 5.172225 15.227393]
		[8.137229 3.1500306]	[ 2.053969 11.408942]	[8.967043 5.637526]	[ 4.2107806 16.082094 ]
		[12.3547325 4.616487 ]	[4.4402113 3.890502 ]	[12.435107 4.014626]	[ 5.8490424 15.302922 ]
		[11.36995 3.275937]	[3.4878497 9.301828 ]	[6.768947 6.3916144]	[ 4.830803 15.284822]
		[11.833167 2.0550554]	[-0.97724545 6.5966473 ]	[7.918828 4.641309]	[ 5.0972776 15.433633 ]
		[11.3623495 2.936178 ]	[ 2.1890008 10.392519 ]	[3.3081944 8.107552 ]	[ 7.0368447 14.161762 ]
		[11.530164 2.049488]	[ 2.6978126 10.142339 ]	[8.180277 5.550764]	[ 5.3398485 15.974872 ]
		[14.101904 -1.5655035]	[ 2.3855824 10.004616 ]	[9.864587 6.5538125]	[ 5.640864 15.011215]
		[10.054829 4.8241496]	[ 2.423276 10.982128]	[-1.8721647 6.72001 ]	[ 5.616179 14.640586]
		[12.1003 5.056744]	[0.22774029 7.756981 ]	[2.2143962 7.542217 ]	[ 5.924549 15.107418]
		[12.782419 5.0458803]	[2.3019183 9.498238 ]	[10.711052 7.9998636]	[ 4.884476 15.110276]
		[11.823716 6.3429995]	[0.8238529 9.21213 ]	[ 8.102452 10.595066]	[ 6.398117 15.280556]
		[13.077182 3.8457153]	[1.9116219 6.2616744]	[6.720476 6.778791]	[ 5.9322248 14.083551 ]
		[13.600065 -0.36040404]	[8.92201 9.20405]	[6.2838616 3.5508208]	[ 4.3096795 15.852239 ]
		[10.631218 3.2574127]	[ 2.5082726 11.39465 ]	[2.4712768 8.328566 ]	[ 6.3902783 14.31585 ]
		[13.136 3.858442]	[-2.0333905 10.845532 ]	[7.7622733 8.949575 ]	[ 4.867234 15.410138]
		[13.095579 5.125434]	[4.0801396 9.905386 ]	[6.819835 3.1233194]	[ 4.418827 15.816409]
		[12.20952 4.1674743]	[3.2184124 7.623184 ]	[5.7998815 9.120965 ]	[ 5.9535394 13.885845 ]
		[11.987618 2.9916868]	[4.280869 7.3093877]	[ 4.9935503 10.211215 ]	[ 6.3762307 14.534686 ]
		[10.222258 3.1257772]	[6.06953 8.488299]	[2.3178897 6.0062485]	[ 4.8175864 15.508563 ]
		[10.4548435 4.6288238]	[ 3.9410622 11.030432 ]	[7.249238 3.1136806]	[ 6.740782 15.151034]
		[7.8611884 0.7625367]	[3.3399968 7.510206 ]	[5.8068314 9.0458555]	[ 6.0739937 13.814873 ]
		[11.585541 1.3307334]	[0.6139765 9.24159 ]	[7.480804 9.167166]	[ 6.3538246 14.596646 ]
		[12.620134 4.252846]	[6.689361 8.2996 ]	[7.795785 6.31169 ]	[ 5.3562098 14.055247 ]
		[13.947378 -0.65748537]	[6.9432063 7.826642 ]	[6.9967237 6.1150274]	[ 5.285143 16.43999 ]
		[12.189275 2.268072]	[0.5355304 3.846757 ]	[11.223872 4.178092]	[ 5.5653787 15.823873 ]
		[12.4063015 4.3585 ]	[0.4098993 7.4454255]	[8.594777 8.433816]	[ 5.922287 15.407432]
		[12.057719 2.8579473]	[0.32785472 9.893516 ]	[6.839401 4.3253484]	[ 5.510854 15.285378]
		[12.729084 -1.0609872]	[3.4922495 8.259335 ]	[8.842482 6.659397]	[ 5.578549 16.05483 ]
		[10.939437 4.960218]	[-0.04836059 8.450019 ]	[7.76465 6.626644]	[ 4.4365153 15.938637 ]
		[14.675745 -1.169612]	[6.92953 7.7595167]	[6.8369603 6.2617188]	[ 5.241547 16.380365]
		[13.283389 3.318709]	[-0.8102574 6.29252 ]	[3.7155366 5.3820825]	[ 5.1884737 16.44752 ]
		[13.413335 3.1135378]	[ 3.215517 10.725609]	[4.0410986 7.5640216]	[ 5.787982 16.15561 ]
		[10.173088 3.0449474]	[3.7084897 6.7072864]	[4.8374257 9.228968 ]	[ 5.2432942 16.105883 ]
		[12.16662 2.7829595]	[ 3.9528782 11.017304 ]	[7.240599 3.1759062]	[ 6.7698913 14.988041 ]
		[13.028023 3.002388]	[0.03530412 7.1891747 ]	[7.863055 4.024984]	[ 5.841976 14.620066]
		[12.116396 4.447264]	[ 2.0629015 11.444596 ]	[9.002837 5.653041]	[ 4.319854 16.084108]
		[11.419838 2.695522]	[0.6076689 7.323337 ]	[8.63195 5.8119187]	[ 6.218712 15.226672]
		[10.72557 4.4404054]	[2.4493544 9.338096 ]	[9.246552 4.045359]	[ 6.2150726 14.581946 ]
		[12.562179 3.1831942]	[0.5113436 8.30058 ]	[2.2750764 5.676917 ]	[ 5.8430734 15.905285 ]
		[15.630611 -3.0109754]	[8.332535 8.915487]	[12.33213 4.25392]	[ 5.2969656 14.212662 ]
		[12.375501 3.8234737]	[-0.9692596 7.8881145]	[0.20596924 6.474092 ]	[ 6.6065183 14.953416 ]
		[12.180297 3.0201514]	[4.402597 3.8534777]	[12.37829 4.060977]	[ 5.8815994 15.49648 ]
		[12.746152 4.759675]	[ 0.18191683 10.876921 ]	[8.228767 4.833697]	[ 6.8528996 14.881175 ]
		[12.631455 2.6772583]	[1.717145 5.193013]	[9.226032 3.5403244]	[ 5.6756325 15.203062 ]
		[10.481536 5.0486298]	[ 6.445699 10.2886505]	[5.794424 5.6549315]	[ 6.2563257 14.589958 ]
		[ 9.833232 -0.76380193]	[ 2.2355738 10.406808 ]	[3.3692825 7.8900623]	[ 7.005567 14.191667]
		[16.39808 0.05589463]	[ 9.542044 10.979911]	[7.2289257 4.31326 ]	[ 4.981474 16.033789]
		[11.668794 6.680833]	[2.0411994 8.597687 ]	[7.2611346 6.0530033]	[ 6.5246506 14.166742 ]
		[12.920141 3.0918288]	[4.2521234 9.80627 ]	[6.9003873 3.138449 ]	[ 4.4943914 15.706449 ]
		[10.395454 4.1548204]	[-0.31266508 8.725429 ]	[10.756013 6.87885 ]	[ 5.9134703 15.05065 ]
		[14.380543 -1.8850684]	[ 1.5347197 11.143366 ]	[9.578067 3.8077445]	[ 5.903303 14.51264 ]
		[12.234083 3.5618193]	[4.276832 7.2833834]	[ 5.069105 10.227626]	[ 6.239893 14.578327]
		[17.019302 -2.0696723]	[3.0618186 7.8031893]	[5.8688645 8.272329 ]	[ 5.0673122 16.41934 ]
		[13.794334 -0.92468905]	[0.9572042 3.2616212]	[10.75467 5.7377076]	[ 5.0065713 15.705528 ]
		[11.396131 2.4369793]	[4.3157277 8.4200945]	[7.626881 7.603835]	[ 5.318904 15.628187]
		[14.688334 -3.0485506]	[1.2695805 4.7688384]	[11.223073 6.586996]	[ 6.5066686 15.027468 ]
		[16.100382 0.38136744]	[ 3.383597 11.624687]	[8.359225 6.4585185]	[ 6.141683 15.669008]
		[12.616726 4.1852245]	[2.5999591 9.995786 ]	[5.871384 7.8488903]	[ 5.210674 14.755724]
		[13.011571 4.806628]	[1.9439198 6.987349 ]	[8.141488 8.0775 ]	[ 4.6222835 15.52904 ]
		[10.977259 3.355485]	[3.2212281 3.8426743]	[3.6175554 6.7881203]	[ 6.304202 15.095439]
		[12.580004 3.1679006]	[ 3.322672 10.713432]	[3.9662886 7.5903635]	[ 5.8489127 16.209715 ]
		[16.343872 0.08985969]	[-0.11594585 11.226604 ]	[1.7386239 7.5628643]	[ 6.5378356 14.892214 ]
		[13.256666 3.1446702]	[-1.2321849 10.42253 ]	[7.218473 6.3818927]	[ 6.1891174 15.320205 ]
		[12.387498 4.1269565]	[ 2.1185534 10.636579 ]	[9.813525 8.942765]	[ 6.394357 14.384304]
		[12.539306 4.3517385]	[1.2727555 8.283251 ]	[11.736207 2.9506202]	[ 6.0258484 14.52922 ]
		[12.056854 3.1783066]	[1.7378927 9.073084 ]	[11.199706 3.189764]	[ 5.4339666 16.094044 ]
		[8.115225 3.1534545]	[-0.92576504 6.207946 ]	[3.630642 5.3158846]	[ 5.188883 16.419737]
		[12.416599 4.4625096]	[4.0095115 8.946629 ]	[10.733161 6.4131083]	[ 6.0164204 14.796215 ]
		[11.521482 3.3808963]	[-0.01964732 10.679496 ]	[8.781226 4.036456]	[ 6.127537 15.000917]
		[11.797929 2.111923]	[-1.7090915 7.6274447]	[10.804503 6.750172]	[ 6.6317844 14.840524 ]
		[11.457721 2.9454017]	[2.1522386 9.625031 ]	[5.8323846 4.5396 ]	[ 6.8425293 14.474161 ]
		[11.518024 2.027475]	[2.8658812 6.0842204]	[2.8564925 6.338441 ]	[ 6.1289625 15.362199 ]
		[14.090046 -1.3763131]	[1.7921051 8.973011 ]	[11.151932 3.1884923]	[ 5.3849697 16.028893 ]
		[9.955961 4.7133927]	[6.586842 8.267234]	[9.233305 8.323579]	[ 6.4041185 14.819728 ]
		[12.164811 5.0553045]	[0.8562403 9.284986 ]	[ 8.080868 10.516617]	[ 6.4718943 15.237017 ]
		[12.803669 5.1297145]	[3.798518 5.7956877]	[8.49494 6.736306]	[ 5.447761 16.10613 ]
		[11.777264 6.280806]	[0.80558467 7.5027695 ]	[1.7788372 5.3568807]	[ 5.7282085 14.825765 ]
		[13.046282 3.920938]	[3.8390443 9.362944 ]	[8.717794 4.6695895]	[ 6.113798 14.3571825]
		[13.591159 -0.3250321]	[-0.03765948 6.779571 ]	[6.062063 6.9778976]	[ 6.774772 14.345339]
		[10.656674 3.3010633]	[ 0.9682079 10.126789 ]	[7.92411 6.9941883]	[ 6.341964 14.191748]
		[13.114151 3.9548664]	[8.796495 9.26459 ]	[6.3081098 3.6889133]	[ 4.304931 15.892755]
		[13.081514 5.1193314]	[-0.1727857 8.572121 ]	[7.728593 6.6025815]	[ 4.371099 16.017315]
		[12.204816 4.272631]	[1.1905 9.503999]	[9.9046955 4.740345 ]	[ 5.7537074 14.150402 ]
		[12.018782 3.0474207]	[2.4880302 9.249619 ]	[9.216424 4.1760273]	[ 6.238556 14.436676]
		[10.351749 2.99261 ]	[3.5345361 9.727058 ]	[8.08883 5.672973]	[ 5.459529 14.776913]
		[10.49172 4.662356]	[ 2.422784 11.43628 ]	[2.4463124 8.258485 ]	[ 6.436148 14.263233]
		[7.8527813 0.6882184]	[2.9414403 7.8116074]	[6.005677 8.279601]	[ 5.080755 16.398163]
		[11.46288 1.2680386]	[0.7065079 6.8778915]	[7.764412 4.9857163]	[ 8.768983 16.014656]
		[12.564629 4.364219]	[0.86579293 7.297748 ]	[12.590022 3.7611706]	[ 5.017738 15.234465]
		[13.78036 -0.73017573]	[ 9.522822 10.956234]	[7.215811 4.277037]	[ 5.0826797 16.10479 ]
		[12.192706 2.3345702]	[2.5426872 6.018978 ]	[9.480328 4.1148143]	[ 5.939624 15.560291]
		[12.394687 4.311485]	[-0.4950589 8.898577 ]	[10.628089 6.870569]	[ 5.70587 15.042148]
		[11.977341 2.9100747]	[ 1.001186 10.032983]	[7.99803 7.1154075]	[ 6.442655 14.204218]
		[12.723332 -1.088397]	[ 0.18843625 10.58015 ]	[8.762106 3.9166696]	[ 6.1746373 15.080132 ]
		[11.015385 5.028528]	[2.9044962 5.9959493]	[2.7598512 6.433665 ]	[ 6.197345 15.339341]
		[18.485182 -3.8720667]	[-0.32967362 7.3983836 ]	[8.545363 7.332366]	[ 2.7052205 13.228409 ]
		[18.165577 -3.2798066]	[4.0496807 8.431072 ]	[6.38329 9.353803]	[ 1.929 14.066759]
		[18.451607 -4.4755216]	[3.0751727 4.0633144]	[4.9371076 5.0549183]	[ 3.3950992 12.926277 ]
		[17.577923 -4.606248]	[2.9324229 9.802737 ]	[11.823437 5.3933153]	[ 3.5737848 12.88376 ]
		[14.239928 -2.831147]	[ 0.2853508 10.15678 ]	[5.71775 7.801596]	[ 2.41234 13.128716]
		[15.219546 -2.9125595]	[ 0.88075405 11.133804 ]	[5.849008 7.6919804]	[ 2.3601208 13.356338 ]
		[17.17413 -2.188059]	[-1.4537754 8.365327 ]	[4.0461564 5.573152 ]	[ 2.8495514 13.640561 ]
		[17.984444 -5.711002]	[ 1.2008594 11.242714 ]	[9.119257 6.226575]	[ 2.2847617 15.108816 ]
		[18.613329 -5.3021793]	[-0.01673579 10.375987 ]	[5.73787 6.709065]	[ 3.516615 13.256411]
		[18.627369 -4.7502055]	[1.4012729 6.169442 ]	[8.501411 6.046658]	[ 2.7571557 14.631482 ]
		[17.011646 -5.517903]	[-2.606897 9.819179]	[7.4230475 9.60037 ]	[ 2.6925094 14.167646 ]
		[18.11604 -3.6992934]	[1.9174107 6.7008715]	[6.3708463 8.558593 ]	[ 1.4091448 15.197913 ]
		[15.540675 -2.8187819]	[2.9568777 5.0426745]	[5.889784 7.838673]	[ 1.4006639 14.083152 ]
		[16.897484 -4.016065]	[-0.29447746 7.7410045 ]	[10.05325 6.9349775]	[ 1.8634068 15.304165 ]
		[18.684082 -4.4276214]	[0.45091793 9.717245 ]	[8.722027 4.542761]	[ 2.3498938 13.893005 ]
		[17.865335 -3.7140129]	[3.1723194 9.435018 ]	[1.6888492 4.68534 ]	[ 2.0096304 14.570289 ]
		[16.802198 -4.3465347]	[ 1.7501395 10.498408 ]	[5.85383 8.059086]	[ 1.9216132 15.059101 ]
		[16.994768 -5.3194275]	[4.4999833 9.766505 ]	[3.9904308 4.910903 ]	[ 2.23271 15.16122]
		[18.079243 -3.896066]	[-0.9296147 9.127372 ]	[8.441246 5.8570404]	[ 1.1892259 14.176628 ]
		[17.72304 -2.5736148]	[ 0.2787016 12.169734 ]	[8.737568 4.1869617]	[ 4.3398476 12.948084 ]
		[17.28441 -3.8933463]	[3.7387354 7.1671386]	[8.872409 7.7987 ]	[ 2.664926 14.762948]
		[17.848604 -4.7239704]	[1.2781748 7.1745944]	[4.637429 5.941084]	[ 3.496319 13.418155]
		[17.045046 -4.49405 ]	[-0.6914898 11.991898 ]	[5.291992 6.829395]	[ 3.4901469 12.87979 ]
		[18.22117 -4.7413073]	[1.4551961 5.173316 ]	[7.413666 6.4305787]	[ 2.0669932 13.817279 ]
		[17.901714 -2.5737755]	[3.7305882 9.285784 ]	[8.634949 4.4173727]	[ 2.5241842 14.604289 ]
		[17.969387 -3.8608944]	[3.9886012 9.466103 ]	[7.971893 7.344934]	[ 2.2391353 15.141025 ]
		[18.497322 -5.356145]	[ 2.2770422 10.172024 ]	[4.4598365 5.615908 ]	[ 3.1910238 13.281212 ]
		[11.489267 0.9120554]	[1.0343335 7.585415 ]	[3.2061846 6.145669 ]	[ 2.129766 14.842907]
		[16.506954 -5.514899]	[4.6233115 9.693604 ]	[3.9531264 5.060763 ]	[ 2.1453044 15.203428 ]
		[17.200941 -2.2275434]	[2.4728215 4.7530255]	[9.684781 3.7254648]	[ 1.2455348 15.091192 ]
		[18.129995 -3.9251335]	[-0.3114531 10.164283 ]	[7.361373 9.189441]	[ 3.935169 13.672273]
		[16.88712 -5.160582]	[0.24956949 8.061518 ]	[9.082528 7.820324]	[ 1.9423984 14.693272 ]
		[17.442627 -3.997914]	[-0.45887333 8.947454 ]	[10.962945 4.351349]	[ 3.0729904 13.362207 ]
		[16.739079 -3.5147128]	[3.8945222 9.121364 ]	[7.678877 5.522622]	[ 2.547467 14.94603 ]
		[18.03906 -3.493245]	[ 0.2963359 10.057725 ]	[5.5450788 5.839976 ]	[ 3.7299817 12.73941 ]
		[17.652485 -5.628495]	[4.41462 6.71163]	[7.2101817 7.6483183]	[ 2.115829 14.392691]
		[17.755867 -3.8082585]	[ 1.7222749 11.049649 ]	[6.763749 8.845095]	[ 4.1693397 13.148757 ]
		[17.707146 -3.8947003]	[-1.0339825 7.2556715]	[5.6132746 7.446323 ]	[ 1.8654754 14.060514 ]
		[17.196089 -4.8785315]	[-0.72310996 8.501885 ]	[10.276252 5.0997996]	[ 2.0554543 14.918739 ]
		[11.6743355 0.7514593]	[3.5513823 9.304805 ]	[8.734925 4.30981 ]	[ 2.6097977 14.7836485]
		[16.679306 -5.4373097]	[2.9197826 9.960499 ]	[11.741515 5.3592296]	[ 3.6524138 12.888301 ]
		[18.757198 -3.8018544]	[0.27245116 9.970644 ]	[0.01064121 4.6044497 ]	[ 2.367573 13.551548]
		[17.619707 -4.657114]	[3.07657 9.007025]	[ 8.894092 10.322108]	[ 3.4825342 13.197247 ]
		[18.191273 -5.661174]	[0.7896588 9.808646 ]	[8.700263 7.660734]	[ 2.1814594 14.461595 ]
		[18.5935 -4.9542847]	[5.173036 7.641595]	[11.254028 4.6800723]	[ 2.4471154 13.338631 ]
		[17.436691 -3.7037756]	[4.073659 9.854018]	[5.452551 5.8693643]	[ 3.0884266 13.477902 ]
		[18.054647 -4.6287584]	[4.3790035 8.589342 ]	[8.084895 9.190983]	[ 2.9266512 13.684561 ]
		[7.4253073 1.3340646]	[3.3085036 9.916254 ]	[7.8181286 6.8151894]	[ 2.2667997 14.290417 ]
		[15.635826 -4.3909626]	[3.9986236 9.814651 ]	[5.084789 9.104974]	[ 2.102801 14.243673]
		[18.562738 -3.736812]	[ 0.17937037 10.058489 ]	[5.6076117 6.013589 ]	[ 3.794965 12.855695]
		[18.71726 -4.983248]	[ 0.7902992 10.805982 ]	[9.6128235 4.592176 ]	[ 3.4290822 13.579556 ]
		[16.720898 -3.6526675]	[4.4491262 6.744573 ]	[7.214258 7.785005]	[ 2.2653584 14.329561 ]
		[16.032824 2.2199929]	[1.0621496 5.617373 ]	[6.81821 4.8418064]	[ 2.4101915 14.08772 ]
		[17.80179 -3.9985926]	[ 0.19486894 11.517904 ]	[5.9153085 6.0524774]	[ 1.8955752 13.638079 ]
		[17.469818 -4.062471]	[1.7161311 9.530139 ]	[5.6975102 4.7794724]	[ 2.5569913 14.957182 ]
		[7.1374726 5.60618 ]	[-0.7488896 9.073969 ]	[10.791003 4.530307]	[ 3.058059 13.26638 ]
		[18.163473 -3.4926503]	[3.054907 9.877419]	[7.780735 6.9404893]	[ 2.277195 14.443337]
		[18.756065 -5.18873 ]	[0.94164765 5.672226 ]	[6.911586 4.925715]	[ 2.336448 14.00219 ]
		[18.151878 -3.327835]	[ 9.073167 11.898477]	[9.853634 4.4247155]	[ 2.9936552 14.849022 ]
		[17.36128 -4.483414]	[1.5912527 9.892817 ]	[10.442558 6.997152]	[ 3.0820017 12.526714 ]
		[18.156792 -3.2325232]	[0.70956266 8.161448 ]	[3.9728477 5.2039466]	[ 3.2813487 13.384982 ]
		[16.959532 -4.356894]	[1.8604048 6.449853 ]	[6.897671 8.004177]	[ 2.7919257 15.084113 ]
		[18.269482 -5.6640573]	[3.4459558 9.469147 ]	[1.6348258 7.171696 ]	[ 1.6887562 14.948088 ]
		[18.056702 -3.7242932]	[-0.34030423 7.250139 ]	[8.6758175 7.3195977]	[ 2.6542335 13.196878 ]
		[18.471663 -5.0166187]	[ 3.2030938 10.107545 ]	[9.409777 4.895391]	[ 2.9728105 13.272443 ]
		[10.346751 7.2700834]	[3.3082867 8.485328 ]	[11.00606 5.937121]	[ 2.7055247 13.885847 ]
		[18.38331 -4.2642574]	[3.145885 8.950305]	[8.959103 7.9891925]	[ 1.8758302 14.309254 ]
		[12.193236 -0.04817338]	[3.2740781 8.09018 ]	[10.082932 6.3199296]	[ 1.8894174 15.034105 ]
		[18.013903 -4.15613 ]	[2.365383 4.7041807]	[9.797687 3.7531188]	[ 1.3966975 14.976355 ]
		[17.396906 -5.484037]	[0.9637033 5.4331903]	[4.442591 6.3739305]	[ 1.6315392 14.554443 ]
		[18.266356 -4.051266]	[5.26633 8.892383]	[9.73363 5.3728247]	[ 2.3897772 15.250677 ]
		[18.286957 -3.2367043]	[5.3500433 9.045455 ]	[9.8230915 5.410542 ]	[ 2.5480046 15.186338 ]
		[18.448997 -4.4872146]	[0.9072451 7.3979683]	[3.1780612 6.0731134]	[ 2.0334365 14.877388 ]
		[17.67817 -4.6142006]	[-0.12537023 5.9923587 ]	[4.9628954 9.241149 ]	[ 3.8102248 12.922537 ]
		[14.354161 -2.9071083]	[2.8262484 6.4416037]	[9.398399 8.470795]	[ 2.2416582 14.047956 ]
		[15.245336 -2.825306]	[-0.94218075 8.50844 ]	[10.368928 5.143154]	[ 2.0469296 14.832782 ]
		[17.249508 -2.184152]	[-0.24219275 10.7417145 ]	[1.1790078 5.322247 ]	[ 4.086816 13.318236]
		[18.004393 -5.729941]	[ 8.433057 10.019382]	[8.417998 6.146636]	[ 4.0501966 13.27589 ]
		[18.597515 -5.33297 ]	[2.7506912 8.465324 ]	[7.693941 6.1527333]	[ 1.4735234 14.869636 ]
		[18.796644 -4.7309785]	[1.3967832 6.0428224]	[6.04384 7.77282]	[ 1.6021781 13.990355 ]
		[17.06861 -5.5825033]	[ 0.27312887 12.147529 ]	[8.9553175 4.3057218]	[ 4.373337 12.847866]
		[18.02792 -3.6209826]	[ 3.2552 10.098416]	[9.672017 4.9643235]	[ 2.9858809 13.1966505]
		[15.598453 -2.8728356]	[-0.07337135 10.261674 ]	[5.9658155 6.639539 ]	[ 3.5186455 13.316474 ]
		[16.94944 -3.9437354]	[-0.24599458 10.10709 ]	[7.3996954 9.188601 ]	[ 3.9202018 13.566968 ]
		[18.658545 -4.5110645]	[1.0655843 5.538189 ]	[4.551092 6.275919]	[ 1.7229278 14.582374 ]
		[17.841309 -3.6860824]	[ 9.679714 10.295938]	[9.524405 6.732016]	[ 2.6415083 14.941255 ]
		[16.744978 -4.422671]	[5.1186285 7.6939416]	[11.308878 4.476225]	[ 2.436556 13.430529]
		[17.017794 -5.2242064]	[4.7319803 7.5105295]	[9.474381 7.6847754]	[ 3.414053 13.481784]
		[18.25821 -3.9613137]	[ 0.71883506 11.700152 ]	[6.4375796 7.395806 ]	[ 1.077519 14.321219]
		[17.691435 -2.5891979]	[-0.01345658 7.474253 ]	[9.20302 9.029633]	[ 3.1705728 14.021144 ]
		[17.402359 -3.9403539]	[ 3.4149957 11.925256 ]	[8.488901 3.449259]	[ 1.6056008 14.195696 ]
		[18.00734 -4.871635]	[0.7879313 9.975999 ]	[7.8209367 8.998431 ]	[ 0.9835855 14.6450815]
		[17.10693 -4.423538]	[0.5143279 8.5266075]	[6.970751 8.571204]	[ 2.3417478 13.836778 ]
		[18.128704 -4.7053385]	[1.888329 6.7442203]	[6.2542987 8.629703 ]	[ 1.4667261 15.334736 ]
		[17.831251 -2.6319494]	[0.3986089 2.76943 ]	[8.57395 2.8664796]	[ 2.4340098 14.978315 ]
		[18.030155 -3.8890839]	[2.9003725 5.1273546]	[6.010613 7.833061]	[ 1.2546697 14.123701 ]
		[18.537657 -5.3219666]	[4.6987524 8.488035 ]	[8.807635 4.1253657]	[ 3.0950546 13.553999 ]
		[11.4858055 1.0076232]	[ 0.7653302 10.859195 ]	[9.616263 4.539752]	[ 3.2776594 13.451931 ]
		[16.453197 -5.5302734]	[2.923996 6.291603]	[9.448941 8.389295]	[ 2.3358443 14.082325 ]
		[17.17682 -2.244973]	[ 2.1898448 10.267599 ]	[4.4709415 5.565572 ]	[ 3.2339954 13.172477 ]
		[18.172522 -3.9168954]	[3.9899108 9.915543 ]	[5.127984 9.218835]	[ 2.1086771 14.149542 ]
		[16.94901 -5.0692916]	[4.4761534 9.107844 ]	[7.693726 9.40276 ]	[ 2.672943 14.389064]
		[17.48006 -4.020221]	[ 3.1210368 12.224886 ]	[6.0765886 6.6830306]	[ 2.1851847 13.655679 ]
		[16.703394 -3.436587]	[0.13185933 8.370005 ]	[9.944065 7.0496845]	[ 2.2999558 14.892786 ]
		[18.042639 -3.6062074]	[3.4313896 9.864542 ]	[10.727907 6.7778673]	[ 2.6939027 13.63463 ]
		[17.604681 -5.610042]	[-1.0556047 7.3214316]	[5.5943847 7.4190397]	[ 1.8765848 13.890584 ]
		[17.546211 -3.865455]	[ 0.6679048 11.770829 ]	[6.2616334 7.4691496]	[ 0.9590907 14.324194 ]
		[17.605038 -3.9381752]	[2.7602692 8.3854685]	[7.8842845 6.334864 ]	[ 1.3980236 14.885192 ]
		[17.142925 -4.938044]	[-0.23877825 7.6932626 ]	[9.930016 6.9155345]	[ 2.0190866 15.123984 ]
		[11.6072035 0.64433956]	[0.05681666 9.711906 ]	[8.710387 4.4827366]	[ 2.102964 13.8501625]
		[16.682001 -5.426622]	[0.98105526 9.891862 ]	[6.659823 6.8452024]	[ 3.6727028 13.054851 ]
		[18.65772 -3.7806282]	[4.1190343 9.550649 ]	[7.8525147 7.3093147]	[ 2.1764917 15.224983 ]
		[17.776775 -4.52431 ]	[4.6225963 7.1085615]	[9.234544 7.772547]	[ 1.3600309 14.372236 ]
		[18.123314 -5.745783]	[ 2.513234 11.132534]	[3.294859 4.968336]	[ 2.1609232 14.753648 ]
		[18.67297 -5.1352468]	[ 0.12674835 11.446429 ]	[6.0169716 5.7444224]	[ 1.8699957 13.587177 ]
		[17.45733 -3.749629]	[ 0.8613361 10.142691 ]	[7.656185 8.934445]	[ 1.1227502 14.615516 ]
		[17.954472 -4.6296606]	[0.72436315 4.9301553 ]	[1.5016707 8.019465 ]	[ 2.9428303 13.102153 ]
		[7.4099116 1.3022991]	[0.48401836 2.7487626 ]	[8.600102 2.9770572]	[ 2.4765658 15.01085 ]
		[15.552559 -4.360003]	[ 3.1702707 12.233985 ]	[5.883504 6.8431644]	[ 2.1096318 13.5543375]
		[18.537828 -3.6647766]	[0.7771509 9.2206955]	[6.0775557 5.313484 ]	[ 2.19393 14.390732]
		[18.612999 -4.746573]	[ 0.23998404 10.232859 ]	[5.842016 7.700491]	[ 2.5518687 13.140574 ]
		[16.644997 -3.6034803]	[0.379865 7.3649035]	[6.0816894 5.6291184]	[ 2.9496698 14.529833 ]
		[16.122833 2.2253206]	[-2.0312154 10.275521 ]	[6.2059526 5.6731896]	[ 2.0518496 14.620237 ]
		[17.735947 -3.9601316]	[1.0790315 5.095795 ]	[9.958822 8.735312]	[ 1.8138555 15.189297 ]
		[17.46368 -4.060881]	[4.916084 5.2712054]	[5.978502 7.854734]	[ 2.5406473 13.483395 ]
		[7.145175 5.5909557]	[ 3.0528674 11.515096 ]	[ 8.780742 10.036678]	[ 1.5267172 15.201265 ]
		[18.117071 -3.5654304]	[3.4385808 9.418488 ]	[1.8123872 7.191848 ]	[ 1.7482264 14.907325 ]
		[18.759514 -5.1190333]	[2.8198361 8.289462 ]	[ 9.563297 10.469359]	[ 1.4728925 13.973904 ]
		[18.322931 -3.3606486]	[0.6138831 9.677575 ]	[8.555011 7.6316824]	[ 2.112026 14.606917]
		[17.457178 -4.4690943]	[1.5135646 5.144212 ]	[7.5487714 6.530683 ]	[ 2.1337214 13.791326 ]
		[18.155205 -3.2964919]	[ 3.4220874 11.934708 ]	[8.614071 3.3688066]	[ 1.5612286 14.201165 ]
		[16.93451 -4.3096104]	[4.8953233 5.2760515]	[6.324516 8.008626]	[ 2.5464447 13.53953 ]
		[18.272694 -5.5444393]	[4.6213164 7.192476 ]	[9.206985 7.7097964]	[ 1.4403983 14.2929535]
		[18.112696 -3.685987]	[ 1.686137 10.67474 ]	[6.0711575 8.120088 ]	[ 1.9242325 15.124013 ]
		[18.495344 -4.9403825]	[ 3.0275233 11.504169 ]	[ 8.650423 10.140936]	[ 1.5850822 15.237789 ]
		[10.263945 7.1720347]	[-0.9718288 9.977944 ]	[10.235254 7.363154]	[ 1.7594094 13.864878 ]
		[18.480349 -4.370068]	[ 9.683727 10.286821]	[9.542544 6.7593513]	[ 2.6970704 14.865292 ]
		[12.176569 -0.07986693]	[2.7922435 8.209547 ]	[ 9.622801 10.481308]	[ 1.497905 14.03196 ]
		[17.841314 -4.0075474]	[-0.9580037 9.048281 ]	[8.524432 5.89266 ]	[ 1.1013868 14.250509 ]
		[17.43003 -5.4935527]	[-1.0984641 11.51585 ]	[10.610654 7.9818025]	[ 3.113625 13.926504]
		[6.768832 2.6928098]	[4.5069294 8.557443 ]	[1.8602132 8.735603 ]	[ 4.767148 14.371663]
		[ 9.227838 -2.3457744]	[0.7052431 7.3005443]	[3.8258963 5.9288664]	[ 4.207501 14.182035]
		[15.3272505 -2.9079204]	[3.8837187 6.917998 ]	[2.7636578 9.275429 ]	[ 4.1517773 14.152409 ]
		[12.799095 2.0456054]	[ 0.9048918 11.097623 ]	[1.9814228 4.769665 ]	[ 4.443014 14.391988]
		[10.9950695 1.74675 ]	[6.130365 7.788491]	[0.19030878 5.139652 ]	[ 3.9757001 15.379375 ]
		[9.95584 1.9933342]	[ 8.908475 10.044784]	[1.3360906 4.231258 ]	[ 5.0687866 13.745556 ]
		[7.2020054 0.432597 ]	[9.960344 9.155873]	[2.644101 5.3548975]	[ 3.7104583 15.235792 ]
		[13.7605915 -2.0366435]	[ 7.7151694 10.950582 ]	[7.038904 8.648576]	[ 3.6577573 14.87013 ]
		[7.378821 0.6114711]	[8.450451 7.8429794]	[-0.7645633 5.610765 ]	[ 3.8667696 14.360714 ]
		[7.3369756 1.5457001]	[ 8.454692 10.029166]	[0.4975757 6.685903 ]	[ 5.8902855 13.674139 ]
		[8.970241 4.2218866]	[7.763813 7.217651]	[1.6870968 5.478703 ]	[ 3.6755207 14.781517 ]
		[11.659462 4.994265]	[ 6.668241 10.184991]	[1.328448 7.7033467]	[ 4.6249166 14.824777 ]
		[ 8.509221 -1.660974]	[6.492688 7.8118834]	[1.8037646 5.8215375]	[ 4.974955 13.720905]
		[6.8525243 1.5857451]	[ 9.160514 10.288884]	[0.36319056 4.0798206 ]	[ 3.4756258 15.209391 ]
		[ 9.026109 -1.2486556]	[ 7.609265 11.198705]	[3.102151 5.524139]	[ 5.336071 13.818195]
		[ 8.966017 -0.9582899]	[7.4962463 8.38336 ]	[3.1920292 7.088056 ]	[ 3.4961894 14.837014 ]
		[5.1234107 3.7557745]	[0.7256198 8.922886 ]	[3.4515402 9.142826 ]	[ 4.247065 14.485306]
		[ 8.490055 -0.29489315]	[6.6661906 7.583901 ]	[3.403953 8.118724]	[ 5.496825 13.368802]
		[10.17403 -1.3012468]	[3.7717767 7.8087716]	[2.5640278 8.850257 ]	[ 3.8417733 14.782819 ]
		[ 8.20928 -0.36764032]	[8.687722 8.0356865]	[1.2740941 7.0016217]	[ 4.3250813 14.272366 ]
		[7.4109154 5.8570986]	[7.282533 6.8665414]	[4.5236716 9.366066 ]	[ 3.9921336 15.015861 ]
		[ 9.225678 -1.8050401]	[7.709882 8.640366]	[8.543856 5.123201]	[ 3.7795951 14.640635 ]
		[7.426792 1.677629]	[10.66039 9.0092 ]	[ 5.0320673 10.734861 ]	[ 4.8360095 14.324655 ]
		[13.642001 -2.059045]	[10.001311 9.1772995]	[2.9201472 5.264555 ]	[ 3.6884854 15.190694 ]
		[12.729865 -1.7050997]	[ 8.81966 11.682597]	[3.3279107 9.294965 ]	[ 4.636574 14.118221]
		[11.231859 6.9002576]	[ 6.1530395 10.620586 ]	[3.1763124 7.813058 ]	[ 5.2724643 13.201079 ]
		[10.259109 3.2686837]	[ 8.879851 11.108997]	[-0.4664509 7.599167 ]	[ 3.5537834 14.531925 ]
		[ 8.813005 -1.5846953]	[7.2558055 7.348012 ]	[3.3512385 7.443673 ]	[ 3.4384196 15.114581 ]
		[13.579902 -2.2118757]	[ 9.719761 10.017727]	[2.9292808 5.4225183]	[ 4.572616 13.283313]
		[10.962195 1.1611375]	[6.782784 9.721383]	[0.96961 7.7850227]	[ 4.0660167 15.068799 ]
		[9.762197 1.7968514]	[0.63005745 7.373011 ]	[3.751432 5.9830666]	[ 4.1008086 14.193505 ]
		[12.696858 2.0826788]	[6.9520164 8.926657 ]	[1.6782652 6.1553283]	[ 4.7575774 13.417228 ]
		[10.338382 5.8322563]	[ 7.2546253 10.456714 ]	[4.496739 8.968072]	[ 4.8100986 13.654482 ]
		[11.351952 4.3343883]	[10.82318 7.3206964]	[3.124915 9.501005]	[ 4.3603234 13.672807 ]
		[11.024032 -0.7975764]	[ 8.893838 11.650747]	[3.347934 9.3071165]	[ 4.6720185 14.235033 ]
		[10.467089 3.358483]	[7.463806 8.361736]	[3.1807926 7.0517893]	[ 3.4719496 14.894513 ]
		[13.856648 -2.0531623]	[7.193288 9.592845]	[0.05959366 4.6773934 ]	[ 3.4733963 14.262973 ]
		[11.626891 5.055563]	[10.690398 7.301036]	[2.9766698 9.452777 ]	[ 4.356895 13.707648]
		[12.931795 5.297728]	[7.990623 9.53692 ]	[1.170676 7.450583]	[ 4.900979 13.765561]
		[ 7.441887 -2.1971426]	[0.6781868 4.5259395]	[1.2094232 7.2769074]	[ 3.2338822 14.5570135]
		[6.3089576 1.3132132]	[9.8096075 6.018751 ]	[2.2015982 4.7789574]	[ 4.070189 14.105004]
		[8.953687 4.0170593]	[7.334636 9.003969]	[1.8289732 8.050682 ]	[ 4.3052344 13.891789 ]
		[11.062209 1.4923067]	[2.0873246 7.1096377]	[2.6428304 7.025785 ]	[ 3.9304287 14.52963 ]
		[13.645838 -1.8928488]	[7.2845473 7.895998 ]	[2.6754556 8.030876 ]	[ 4.835632 13.405778]
		[13.882808 -2.8533888]	[9.184917 8.307076]	[1.4420251 7.2225995]	[ 4.321251 14.331092]
		[10.021128 1.9574065]	[8.00982 8.229304]	[3.7480173 5.144088 ]	[ 4.721126 14.019026]
		[13.244181 5.3618717]	[9.867927 8.1044 ]	[1.5138946 7.5970416]	[ 3.8683882 14.862345 ]
		[13.155052 5.149041]	[7.1840477 8.337827 ]	[2.924181 8.5378475]	[ 3.7548456 14.876305 ]
		[7.4965997 1.4303399]	[9.7938795 7.9672785]	[0.91831464 7.7306237 ]	[ 3.6355305 15.004942 ]
		[6.575772 3.0267348]	[9.059488 8.140587]	[1.4309384 7.301616 ]	[ 4.25021 14.2108 ]
		[ 9.270874 -1.9762862]	[9.05777 9.785282]	[1.3411427 4.206584 ]	[ 4.9238844 13.835884 ]
		[6.667437 2.6189044]	[10.718571 7.8336463]	[1.3964818 8.385234 ]	[ 3.6023982 14.896067 ]
		[ 9.077181 -2.4675884]	[9.543419 9.4880495]	[ 4.216218 10.15239 ]	[ 4.141788 14.846479]
		[15.321314 -2.9739807]	[ 7.5972967 10.693609 ]	[3.9513502 9.0319395]	[ 5.049749 13.603684]
		[12.784691 1.9660606]	[2.675434 3.7564251]	[3.1503813 9.863644 ]	[ 4.034529 14.871899]
		[11.058854 1.8142564]	[7.039065 9.220515]	[3.6535857 8.264965 ]	[ 4.1429763 14.575089 ]
		[9.8496 2.0880125]	[7.729525 6.6641273]	[2.4592233 7.2014384]	[ 4.4800544 14.110464 ]
		[7.1704392 0.3300904]	[6.8826427 8.058603 ]	[2.0256665 9.660121 ]	[ 3.8225267 14.85465 ]
		[13.733286 -2.1531804]	[7.3873987 9.856862 ]	[1.6581589 5.822127 ]	[ 4.673043 13.7675295]
		[7.4245267 0.36170694]	[ 9.272381 11.714445]	[2.336069 7.023934]	[ 5.0160227 13.938363 ]
		[7.517663 1.7728909]	[10.749291 8.926095]	[ 4.848272 10.662615]	[ 4.9218025 14.272724 ]
		[8.830395 4.452032]	[ 9.34329 10.191585]	[0.46875596 3.9743867 ]	[ 3.5353737 15.136975 ]
		[11.716437 4.9225307]	[8.160626 7.785904]	[2.3629496 3.654616 ]	[ 5.591033 13.446633]
		[ 8.362554 -1.8535068]	[7.584397 9.957409]	[1.5103071 5.796507 ]	[ 4.686795 13.675838]
		[6.89883 1.6333367]	[ 7.0059085 10.058074 ]	[0.34287164 6.894703 ]	[ 4.344997 13.507365]
		[ 8.985838 -1.3695228]	[4.1450133 7.2356477]	[-0.18576731 6.332907 ]	[ 3.9560955 14.536616 ]
		[ 8.86772 -0.96960753]	[9.168655 7.6753697]	[0.90854645 5.7901006 ]	[ 3.6268508 14.122404 ]
		[5.269444 3.7975972]	[ 8.201366 11.28908 ]	[0.6787244 3.219316 ]	[ 4.1306906 14.629457 ]
		[ 8.433005 -0.310646]	[7.6093297 7.1559286]	[1.4969074 5.536712 ]	[ 3.6628313 14.840194 ]
		[10.16856 -1.377776]	[ 7.58858 11.278699]	[3.024313 5.5736084]	[ 5.50019 13.958504]
		[ 8.363694 -0.25379056]	[0.8696944 5.953821 ]	[1.9624866 4.5997634]	[ 5.205541 13.714015]
		[7.411316 5.862679]	[10.643891 7.504753]	[3.713461 9.048552]	[ 3.1427221 14.752122 ]
		[ 9.080495 -1.7626134]	[6.49596 7.8095093]	[1.7572643 6.0212226]	[ 4.9475446 13.738851 ]
		[7.4062304 1.6635517]	[ 9.177545 11.6366 ]	[2.479353 7.1954494]	[ 5.148917 13.92904 ]
		[13.768105 -2.3144524]	[ 7.350446 10.173875]	[-0.09338877 4.060376 ]	[ 2.5259483 14.250444 ]
		[12.733345 -1.6368933]	[8.664597 9.366042]	[2.506088 3.6177776]	[ 4.180179 14.400763]
		[11.226995 6.729622]	[7.088211 8.765663]	[3.8410144 9.34978 ]	[ 4.680698 14.721105]
		[10.238305 3.4332407]	[0.7167376 4.324008 ]	[1.301544 5.2854624]	[ 5.2498665 13.329884 ]
		[ 8.849109 -1.6676788]	[ 8.470187 10.892112]	[3.190823 9.061545]	[ 4.8093405 13.874739 ]
		[13.65148 -2.1611228]	[ 8.838363 11.128917]	[-0.4266575 7.4680643]	[ 3.5388482 14.57915 ]
		[11.095195 1.206059]	[4.040997 7.0772734]	[2.8359182 9.230515 ]	[ 4.1562715 14.206866 ]
		[9.7620535 1.7341185]	[8.62148 9.218996]	[2.539452 3.5590425]	[ 4.28118 14.40582]
		[12.618481 2.107763]	[9.369005 7.3149204]	[3.0359159 8.295206 ]	[ 3.9603143 15.273944 ]
		[10.312597 5.8397956]	[0.6794529 4.5488873]	[1.3381664 5.3775215]	[ 5.2081156 13.363022 ]
		[11.455865 4.421366]	[7.471085 9.762922]	[-1.2783709 5.898522 ]	[ 3.2218966 13.332381 ]
		[11.137455 -0.64582646]	[9.927949 8.016378]	[1.4865505 7.6860185]	[ 3.8258448 14.7355585]
		[10.463197 3.149137]	[ 7.414649 10.66924 ]	[3.960049 9.236249]	[ 4.9083934 13.726129 ]
		[13.741503 -2.2560902]	[9.873065 5.8941984]	[2.096558 4.8328733]	[ 4.2550306 13.976927 ]
		[11.542161 5.033468]	[7.7795353 8.557186 ]	[1.086547 6.4617114]	[ 4.3368273 13.992042 ]
		[12.957937 5.387773]	[8.861321 9.345663]	[2.412843 5.8144193]	[ 4.274244 14.609359]
		[ 7.7325373 -2.1800175]	[7.268944 8.493794]	[0.51433706 9.340367 ]	[ 4.518656 14.953853]
		[6.3553724 1.1181762]	[8.686619 8.139898]	[1.8572624 5.6663074]	[ 4.402126 15.91069 ]
		[8.950225 4.075978]	[7.5982695 6.5645566]	[0.6310449 6.8294706]	[ 4.1405354 14.803036 ]
		[11.059216 1.5912862]	[8.052943 8.150659]	[3.651078 5.151628]	[ 4.7478623 13.936956 ]
		[13.797138 -1.7782091]	[ 7.5160832 10.059569 ]	[-1.2210788 5.9321623]	[ 3.1417527 13.376373 ]
		[13.861801 -2.9783907]	[7.8802686 9.711796 ]	[0.1753219 8.412956 ]	[ 4.013864 13.716362]
		[9.970888 1.9952459]	[8.397725 9.949593]	[0.47679955 6.7370086 ]	[ 5.8893504 13.748028 ]
		[13.303806 5.386995]	[ 0.9205887 11.046521 ]	[2.0914438 4.850462 ]	[ 4.432931 14.309757]
		[13.188697 5.1359143]	[10.070647 8.307232]	[1.7755876 8.2195425]	[ 4.0736876 14.811827 ]
		[7.5211806 1.5191755]	[7.5066686 9.60382 ]	[2.6054204 7.3670206]	[ 4.1138325 13.774954 ]
		[6.7847023 2.9589696]	[ 7.4005327 11.120588 ]	[-0.30083686 4.772765 ]	[ 4.2064853 14.874386 ]
		[ 9.14104 -2.0714839]	[7.6307254 6.49401 ]	[0.3389548 6.7948937]	[ 4.203106 14.837311]
		[13.583872 0.36655593]	[4.362987 7.404283]	[6.0454764 6.464477 ]	[-9.151586 5.8733783]
		[14.967466 2.437094]	[2.1973503 3.9373932]	[8.421486 8.854103]	[-9.754712 6.211986]
		[13.424433 0.11339429]	[ 2.9698422 10.174267 ]	[6.0459585 5.157883 ]	[-10.709347 6.772779]
		[14.144821 0.24357349]	[7.103057 5.3654933]	[6.873189 7.1153765]	[-12.443182 6.337447]
		[14.238911 -0.22526573]	[3.174337 7.3459177]	[1.6954434 7.6915035]	[-11.420664 6.1632133]
		[15.186497 1.8700727]	[3.3750226 9.789452 ]	[6.4704766 8.609775 ]	[-11.140172 6.9475446]
		[13.54814 -5.979703]	[ 1.4217128 10.170175 ]	[4.846413 5.4607916]	[-12.86847 6.212573]
		[14.942746 2.5786898]	[3.1997166 9.233219 ]	[9.312621 5.3248706]	[-11.915717 4.617075]
		[12.657847 -5.232476]	[2.4658842 6.5382442]	[7.544554 9.857967]	[-12.722796 6.321524]
		[13.882188 -5.3947344]	[1.7312979 6.521811 ]	[8.668982 4.8088155]	[-9.33725 6.3566794]
		[12.341872 -4.6462846]	[2.9983723 8.020746 ]	[7.2408714 4.760078 ]	[-9.21795 6.501313]
		[12.279868 -4.572697]	[0.5896959 4.288055 ]	[8.696404 9.708479]	[-11.694134 5.7791533]
		[13.384075 -0.67814577]	[1.276613 5.1194954]	[0.23585111 8.02669 ]	[-11.380731 5.6521606]
		[15.928069 1.9999142]	[ 2.2515194 11.158221 ]	[7.6987534 4.1038985]	[-11.958502 6.0536118]
		[13.789869 0.8711605]	[2.6027 7.073536]	[6.6593227 5.3416476]	[-10.75053 6.9749675]
		[14.233531 0.35896772]	[-0.4819412 10.160293 ]	[8.97312 9.814516]	[-12.951602 4.7454596]
		[14.336629 1.4844992]	[2.3352304 9.679026 ]	[5.415102 7.7318096]	[-12.2077465 6.1473517]
		[ 6.647959 -0.81015474]	[3.864958 5.8980393]	[5.20807 7.379405]	[-10.104489 5.2069745]
		[12.397858 -4.0712867]	[3.9304242 5.9835143]	[7.5666523 6.729433 ]	[-12.621103 6.4449186]
		[14.712413 1.2647978]	[3.3070898 6.811978 ]	[6.7368402 5.5820823]	[-12.291895 6.75928 ]
		[11.870176 -4.166053]	[ 3.8970425 10.275913 ]	[ 8.754288 10.322119]	[-10.584197 5.05514 ]
		[13.150109 -4.5535893]	[7.980079 7.5626435]	[8.007739 4.950691]	[-10.206187 6.6845136]
		[12.842418 -5.2483873]	[3.5908606 5.076738 ]	[5.7426915 8.241778 ]	[-12.49234 5.4933734]
		[15.795125 2.6870716]	[4.510608 7.561386]	[8.302246 4.135442]	[-11.092086 6.8581586]
		[14.461808 0.22794919]	[ 1.4902443 10.218913 ]	[5.606885 5.183863]	[-12.363401 5.0256896]
		[12.544411 -3.9546993]	[4.3065395 7.051867 ]	[5.50112 8.355237]	[-9.403386 5.9384756]
		[14.117539 0.0967094]	[5.4251175 7.1964006]	[6.208677 6.5683317]	[-9.954028 4.888889]
		[13.275389 -4.253962]	[2.0180945 8.939456 ]	[7.2234545 9.125541 ]	[-11.153397 7.558632]
		[15.413882 1.5180552]	[ 3.2435555 11.008935 ]	[6.9200115 4.405465 ]	[-11.00856 7.3390183]
		[15.026827 1.1275716]	[4.4420633 8.268112 ]	[5.392471 8.261172]	[-11.612295 5.4989824]
		[13.574016 -4.5737314]	[2.2596993 8.153349 ]	[3.9012728 6.404204 ]	[-10.234161 6.187515]
		[13.289256 -3.5803695]	[5.1071115 4.5642676]	[4.181343 9.078889]	[-9.850908 5.6833787]
		[14.539325 0.24850233]	[5.417997 6.8899283]	[5.7181067 5.7257414]	[-12.323282 4.692158]
		[14.876732 2.4175704]	[9.217037 9.649169]	[1.2991266 3.8369555]	[-12.467592 5.5203037]
		[12.886726 -4.0696135]	[3.3640444 8.7372875]	[7.4686685 8.1876335]	[-12.617626 4.7853227]
		[14.684628 2.234653]	[2.8036082 5.755482 ]	[0.44493097 5.4495625 ]	[-12.808202 6.549458]
		[15.193763 1.4833796]	[1.7586468 8.777521 ]	[8.601636 3.2323368]	[-10.610548 5.9761815]
		[14.172688 1.5552456]	[5.2661257 7.459201 ]	[8.511036 8.065559]	[-10.124028 7.053816]
		[13.068958 -4.0279417]	[2.1030748 7.303978 ]	[7.4243007 7.267134 ]	[-11.720403 5.145491]
		[12.711183 0.24196039]	[1.7915547 9.018009 ]	[0.5071174 6.907139 ]	[-9.274563 6.1693997]
		[13.468875 1.0084238]	[ 0.99135387 10.945046 ]	[5.983514 6.9093056]	[-12.674461 6.209909]
		[ 7.4236083 -0.60267246]	[2.2195122 7.4352903]	[8.703523 3.2364736]	[-10.402033 5.0922375]
		[13.286889 -0.7306473]	[ 3.2118204 10.897466 ]	[4.33389 6.7471914]	[-10.874731 6.161037]
		[13.989221 -5.4339304]	[3.1918554 7.2554736]	[5.5655146 9.131888 ]	[-12.370935 4.9096026]
		[15.3233 2.184529]	[1.5540731 9.932919 ]	[6.6632433 4.70625 ]	[-10.123979 4.904886]
		[15.302193 0.88332975]	[3.7783642 8.195344 ]	[4.1996913 9.280799 ]	[-11.23673 5.984061]
		[13.559194 0.45846543]	[3.9918416 8.4673815]	[ 8.982746 10.089908]	[-12.449894 6.5574503]
		[13.922112 -5.2768598]	[3.9636433 6.972657 ]	[9.152621 8.913218]	[-10.211616 5.943496]
		[14.982207 2.1201375]	[1.8698152 7.9463787]	[8.170903 6.5285835]	[-10.837288 6.048132]
		[13.559827 -5.9635644]	[1.314607 4.8625374]	[9.042712 8.448961]	[-10.77924 5.716218]
		[13.31859 -4.2710705]	[3.33185 5.0517077]	[4.8250437 5.374619 ]	[-12.171308 4.705537]
		[15.065095 2.424806]	[2.9790576 8.2449255]	[1.3582091 4.933708 ]	[-10.538516 5.693005]
		[13.945064 -5.323229]	[2.0312672 9.732004 ]	[ 8.50561 10.0356655]	[-10.497006 7.4319634]
		[14.474153 0.14430252]	[1.4609898 5.046468 ]	[8.8911295 4.9983096]	[-12.517216 5.010676]
		[13.045794 -5.2707067]	[ 3.555813 11.957293]	[6.7751045 8.515951 ]	[-10.069998 6.176304]
		[12.7354765 -5.1817183]	[4.778444 7.9547563]	[6.1446733 3.7664006]	[-10.995597 6.623093]
		[13.365709 1.1495609]	[ 3.8016782 10.473026 ]	[5.107905 5.0563855]	[-10.538542 6.5744686]
		[14.001439 -5.0104094]	[ 0.1588363 10.965382 ]	[6.8557796 7.3412623]	[-10.15423 5.6457314]
		[14.129257 1.7797176]	[1.3086021 6.569134 ]	[1.9654744 7.271476 ]	[-12.677224 6.2719398]
		[14.126805 -0.02125589]	[2.3140295 6.0076056]	[1.8404014 7.0054636]	[-9.670201 6.6456046]
		[13.718036 0.4480646]	[2.0633767 9.420818 ]	[6.664772 6.18114 ]	[-11.1201515 7.139509 ]
		[13.050157 -4.0220675]	[3.0694928 8.621837 ]	[5.706567 5.9870234]	[-10.72901 6.295183]
		[14.917402 2.2247744]	[2.2696772 5.131345 ]	[4.3796544 9.482703 ]	[-9.361804 6.2105565]
		[15.556101 1.5591118]	[2.804796 6.1888013]	[6.0515623 9.279932 ]	[-9.343694 6.6484365]
		[13.707646 -5.715738]	[5.4207597 7.806471 ]	[4.286586 7.80314 ]	[-12.4661 4.908052]
		[13.843714 1.1524085]	[1.5387236 8.248258 ]	[9.340388 5.129345]	[-10.907249 6.4935107]
		[13.554315 1.1059576]	[ 2.6481602 10.021914 ]	[1.875786 9.271848]	[-11.8874235 6.3646903]
		[15.315476 0.85186577]	[ 2.5985465 10.64462 ]	[8.983953 6.285401]	[-12.348959 6.7372947]
		[15.5130415 1.6360766]	[1.4093359 8.158554 ]	[5.8263416 5.903434 ]	[-10.162096 5.484346]
		[15.909273 2.113272]	[3.948045 9.523566]	[6.8257065 6.568096 ]	[-10.567325 6.7450304]
		[12.125535 -4.21555 ]	[ 0.65874165 10.312083 ]	[7.4161825 8.236603 ]	[-12.311381 5.33339 ]
		[13.702629 0.27579638]	[ 2.586341 10.920031]	[4.52135 8.043413]	[-12.798479 4.926758]
		[13.441283 0.18958649]	[ 3.1566617 10.988903 ]	[8.6677475 3.0892675]	[-10.105617 5.479953]
		[12.460004 -4.1805387]	[ 9.037955 11.425669]	[7.5060263 6.5235333]	[-10.795326 7.591478]
		[13.150178 -4.77304 ]	[3.7454405 9.465125 ]	[0.33495587 7.1548543 ]	[-12.324416 5.19361 ]
		[15.6140585 2.8363762]	[2.959429 5.826653]	[4.3985014 8.6163435]	[-12.031145 6.9008245]
		[15.051438 1.3650309]	[0.77487457 8.561471 ]	[8.255401 9.381649]	[-10.290716 4.8216934]
		[13.726056 0.29633763]	[5.1442943 8.68158 ]	[8.168824 8.826367]	[-11.123105 6.201396]
		[12.8667755 -4.134997 ]	[3.0490303 8.489153 ]	[7.1947775 7.074892 ]	[-11.474617 4.762601]
		[12.606086 -4.0336847]	[3.5028405 9.652182 ]	[4.163467 6.831716]	[-11.804782 5.404805]
		[13.559188 -5.0711465]	[9.9138975 9.99152 ]	[7.0652328 7.5059733]	[-10.618763 5.211444]
		[13.834461 -5.468372]	[2.9701753 7.2470255]	[6.0762634 4.9218893]	[-11.195077 6.0767384]
		[15.379765 0.8757814]	[-0.4010016 10.290414 ]	[5.034937 5.718991]	[-12.258846 5.227586]
		[15.536291 1.6606897]	[7.248184 7.7801323]	[4.798633 5.2230062]	[-12.749786 5.0717573]
		[16.000887 2.1399307]	[0.47220066 4.9095674 ]	[4.861392 6.4199433]	[-10.783224 5.7117004]
		[13.660274 1.0311148]	[2.1531093 4.2202463]	[7.3617277 6.040421 ]	[-10.749011 5.825151]
		[14.828917 2.4241061]	[-0.17177306 7.545274 ]	[4.643939 5.6874194]	[-9.757224 5.5571156]
		[15.500385 2.0110106]	[4.2589974 6.833946 ]	[5.6790915 7.0804324]	[-11.322833 7.2337103]
		[14.33603 1.7236004]	[ 7.8948565 10.121944 ]	[5.2624164 6.8897405]	[-10.7043 5.0906124]
		[15.812355 2.1676366]	[3.7855692 5.6769376]	[6.5632887 7.7963924]	[-10.079545 6.546131]
		[14.266356 -0.25698787]	[1.8643537 6.440113 ]	[2.7032802 6.0294595]	[-10.174735 5.6988573]
		[13.773539 -5.474622]	[7.11536 8.11617]	[5.9405017 8.208854 ]	[-10.8578005 6.215425 ]
		[13.581563 0.16724083]	[4.3505645 8.98733 ]	[6.351166 6.094772]	[-12.003348 6.8548827]
		[14.053098 -0.08437543]	[ 3.3104954 10.310094 ]	[8.498699 6.81562 ]	[-12.524442 5.3482637]
		[15.298214 1.486284]	[3.8478932 8.238369 ]	[7.453551 5.293267]	[-12.184608 6.3480287]
		[13.837295 2.2882166]	[4.1577883 7.144994 ]	[3.7559505 7.0147552]	[-10.587842 5.6234393]
		[14.856926 2.2230232]	[1.1517763 7.889352 ]	[7.0901856 5.3023257]	[-10.570062 5.038987]
		[14.902918 2.5773118]	[2.7349017 9.354873 ]	[7.0936885 5.514075 ]	[-11.412722 7.0495114]
		[13.802626 -5.4309154]	[4.502895 7.8693786]	[7.7159038 9.200692 ]	[-10.327489 7.140744]
		[ 7.137571 -0.87436396]	[4.2763276 5.0240335]	[0.9551453 9.420358 ]	[-10.69155 6.861811]
		[14.320727 2.2674613]	[4.5884986 7.554716 ]	[7.1381564 3.8227549]	[-9.566511 6.2969003]
		[13.954228 0.7813109]	[2.5651393 9.42041 ]	[ 9.555151 10.360975]	[-11.069742 6.064841]
		[14.160644 -4.682424]	[1.7152585 7.693457 ]	[8.683638 8.99084 ]	[-9.737425 6.8581724]
		[15.375919 1.2161955]	[ 2.2516496 10.873435 ]	[8.024098 6.9892 ]	[-11.86298 5.553121]
		[14.904531 1.2282939]	[ 3.4661005 10.722388 ]	[7.757182 5.8294706]	[-11.498229 6.715664]
		[14.427202 0.5960726]	[4.4812655 5.4790716]	[7.565649 9.400547]	[-11.350438 5.3307705]
		[12.787955 -4.280994]	[1.7832006 5.5963497]	[5.6480246 5.326083 ]	[-10.191109 5.939813]
		[14.183494 0.03389927]	[0.9113769 5.9704103]	[6.6798983 3.6106675]	[-9.797627 5.3182716]
		[ 4.169702 -0.78640294]	[1.8208613 8.991622 ]	[2.4016619 4.416407 ]	[-11.168203 5.5389094]
		[13.160226 -4.6811514]	[4.5841537 8.91251 ]	[5.34975 5.3807282]	[-11.144728 7.050942]
		[12.301123 -3.9424393]	[ 2.0846803 10.079228 ]	[1.533281 9.22461 ]	[-12.876232 5.693555]
		[12.558163 0.24019693]	[4.357643 7.2742686]	[5.965901 6.4408193]	[-9.263601 6.000548]
		[12.594967 -4.266112]	[2.244761 4.0111933]	[8.326838 8.781764]	[-9.650423 6.259528]
		[12.743359 0.3435439]	[ 3.0058582 10.210156 ]	[6.1648254 5.2513595]	[-10.631037 6.7505965]
		[13.754169 -5.2792044]	[7.111274 5.415066]	[6.9407487 7.070612 ]	[-12.41378 6.433034]
		[12.792146 0.4215327]	[3.0740483 7.2959666]	[1.9877143 7.771385 ]	[-11.421181 6.0436635]
		[14.519648 0.58153874]	[3.2297335 9.800497 ]	[6.3903675 8.709433 ]	[-11.13958 6.986674]
		[14.448929 1.8484715]	[ 1.4918925 10.204213 ]	[5.007164 5.372837]	[-12.798596 6.205398]
		[15.951704 2.5031211]	[3.253211 9.245239]	[9.415899 5.3951154]	[-11.960936 4.69268 ]
		[ 7.1234307 -0.67402565]	[2.5285044 6.537421 ]	[7.3222146 9.755183 ]	[-12.750586 6.273482]
		[14.855779 2.2274907]	[1.7175485 6.2511673]	[8.880123 4.8572607]	[-9.253027 6.1066585]
		[13.586121 0.4706129]	[3.16508 7.9983416]	[7.2370005 4.7377048]	[-9.370798 6.3654213]
		[14.159068 1.2275914]	[0.6386773 4.287528 ]	[8.728006 9.556788]	[-11.790015 5.6795893]
		[13.022678 -4.807933]	[1.3180083 5.1369433]	[0.2276473 8.13366 ]	[-11.335142 5.691922]
		[14.290495 1.2415284]	[ 1.9620985 11.109316 ]	[7.6667643 4.102191 ]	[-12.059983 6.0147505]
		[15.998637 2.891688]	[2.867774 7.0214915]	[6.635303 5.4659886]	[-10.741501 6.924518]
		[14.395283 0.10903692]	[-0.43672505 10.17255 ]	[8.897794 9.654007]	[-12.838711 4.703421]
		[13.198835 -4.450673]	[2.2398815 9.922337 ]	[5.4508696 7.6805673]	[-12.071643 6.1984024]
		[12.97147 -4.090573]	[3.5883927 5.8685327]	[5.2362537 7.4972425]	[-10.074824 5.2887363]
		[ 6.498312 -0.82112306]	[3.850861 6.0980477]	[7.6602116 6.671392 ]	[-12.6526785 6.5061154]
		[16.113256 2.2483723]	[3.2462516 6.906008 ]	[6.6844735 5.558499 ]	[-12.256916 6.806381]
		[14.737756 2.2740362]	[ 3.6948423 10.492746 ]	[ 8.659055 10.200001]	[-10.758579 5.068073]
		[12.62876 -4.2342205]	[7.954877 7.428504]	[7.9157357 4.7926154]	[-10.163711 6.7192364]
		[11.5922165 -4.287142 ]	[3.471609 5.233183]	[5.7093124 8.397705 ]	[-12.456685 5.4481664]
		[13.670791 -5.820091]	[4.348339 7.4615917]	[8.265561 4.159712]	[-11.127399 6.9587417]
		[14.764589 1.2839807]	[ 1.7672367 10.352536 ]	[5.4367256 5.2594423]	[-12.284244 4.983728]
		[ 4.2557807 -0.6495727]	[4.166179 7.1555853]	[5.531966 8.3182535]	[-9.49043 5.9651213]
		[15.199301 1.9195783]	[5.3353066 7.3537493]	[6.3836136 6.588899 ]	[-9.972787 4.977245]
		[12.648794 -4.57563 ]	[1.9995689 9.095535 ]	[7.2383327 9.186072 ]	[-11.164649 7.5044985]
		[15.489718 1.2001395]	[ 3.2760153 11.018344 ]	[7.0152225 4.4252825]	[-11.011863 7.4302716]
		[13.402993 -4.619098]	[4.435689 8.210459]	[5.43009 8.133007]	[-11.537941 5.615667]
		[13.68846 0.2829754]	[2.4479036 8.00886 ]	[3.9530072 6.455216 ]	[-10.303099 6.268757]
		[13.752816 -5.276303]	[5.153832 4.451263]	[4.301203 8.83385 ]	[-9.863486 5.8012137]
		[14.005987 0.5406058]	[5.411215 7.0223393]	[5.836626 5.744602]	[-12.242587 4.64119 ]
		[12.862593 -5.220949]	[9.34414 9.618723]	[1.2871166 4.021015 ]	[-12.538793 5.414491]
		[15.411805 1.3644837]	[3.484711 8.777038]	[7.5684266 8.377204 ]	[-12.618768 4.9255714]
		[15.348768 1.4267079]	[2.8224804 5.678385 ]	[0.32896206 5.5185986 ]	[-12.631702 6.5949883]
		[12.305994 -4.711496]	[1.9827105 8.896794 ]	[8.635564 3.3264828]	[-10.715313 6.048216]
		[13.832781 -5.5904202]	[5.3963966 7.4435825]	[8.468056 8.038327]	[-10.1228895 7.098196 ]
		[13.674937 0.2255786]	[2.3051307 7.328408 ]	[7.2903757 7.5816183]	[-11.815862 5.1213284]
		[13.487452 0.85343546]	[1.7672213 8.96137 ]	[0.562175 7.00266 ]	[-9.284315 5.9820204]
		[15.819221 2.6030252]	[ 0.92750895 11.050132 ]	[5.999398 6.7738733]	[-12.705599 6.241381]
		[12.422846 0.17683002]	[2.2306633 7.431305 ]	[8.769967 3.198757]	[-10.436437 5.1142855]
		[13.055623 -4.399468]	[ 3.1457872 10.743109 ]	[4.241664 6.7221694]	[-10.777193 6.0453 ]
		[14.574223 0.90434474]	[3.029372 7.2278867]	[5.5602093 9.066513 ]	[-12.355798 4.938946]
		[15.658727 2.5131373]	[1.6055969 9.908669 ]	[6.7190547 4.7543497]	[-10.218467 4.7525797]
		[15.851996 2.9004085]	[3.7338562 8.113324 ]	[4.2061696 9.231845 ]	[-11.408943 6.0971375]
		[14.410873 1.2479887]	[3.9418023 8.511149 ]	[ 9.0076685 10.100804 ]	[-12.4892435 6.492307 ]
		[14.498628 0.493618]	[4.0006723 6.887968 ]	[8.854676 8.937113]	[-10.043328 5.946612]
		[13.756242 1.0959055]	[1.7440976 7.7433105]	[8.354646 6.5265346]	[-10.96835 6.1789374]
		[12.871058 -4.2687807]	[1.2945597 4.85402 ]	[8.986522 8.416053]	[-10.762044 5.6395645]
		[13.95782 1.108825]	[3.3908737 4.9332995]	[4.684449 5.376391]	[-12.264417 4.614846]
		[14.372392 0.21642524]	[3.0476067 8.335051 ]	[1.5077465 5.021932 ]	[-10.457587 5.6881523]
		[11.8477745 -3.98813 ]	[2.252578 9.681265]	[8.460413 9.912094]	[-10.557607 7.4244456]
		[13.686755 0.5212065]	[1.3331437 5.169944 ]	[8.89977 4.930177]	[-12.6254425 5.138044 ]
		[13.5348 -5.024095]	[ 3.533105 12.008702]	[6.7407107 8.561484 ]	[-9.905983 6.26239 ]
		[13.355266 0.7887729]	[4.77587 7.9925804]	[6.223371 3.6966083]	[-11.08547 6.5419874]
		[14.857297 2.469736]	[ 3.5639982 10.389508 ]	[5.036056 5.052111]	[-10.587946 6.491777]
		[14.029738 -4.770877]	[ 0.23425782 11.029726 ]	[6.980186 7.328146]	[-10.105822 5.5855937]
		[13.693843 0.50023615]	[1.2290021 6.481533 ]	[1.9329207 7.1905713]	[-12.56869 6.230266]
		[14.96053 2.4646554]	[2.2144506 5.9753995]	[1.659326 7.13073 ]	[-9.60867 6.608889]
		[14.829482 1.2952952]	[2.1761892 9.404153 ]	[6.6566176 6.3020372]	[-10.972322 7.1290197]
		[14.307201 0.11856047]	[3.2414722 8.56998 ]	[5.7167387 6.103801 ]	[-10.613818 6.3989286]
		[14.852633 1.2628224]	[2.3004823 5.148232 ]	[4.4142137 9.224934 ]	[-9.3088875 6.1707287]
		[12.855096 -4.983038]	[2.9218473 6.3062997]	[6.006819 9.2969055]	[-9.328946 6.6299267]
		[15.756796 2.1779463]	[5.3327966 7.8525486]	[3.990333 7.921463]	[-12.449093 5.0624747]
		[14.369988 1.7782525]	[1.6002364 8.279066 ]	[9.375122 5.044636]	[-10.889196 6.466911]
		[ 7.293796 -0.67262864]	[ 2.805478 10.177103]	[1.9051546 9.197042 ]	[-12.007768 6.563708]
		[14.058209 -0.8099582]	[ 2.656597 10.696522]	[9.04107 6.2370815]	[-12.472144 6.539118]
		[15.681906 2.921988]	[1.3862133 8.2308 ]	[6.006633 6.1243935]	[-10.153721 5.6872096]
		[13.664108 -5.4657717]	[3.8597064 9.638578 ]	[6.965704 6.5910163]	[-10.529489 6.7932086]
		[15.25283 1.6029848]	[ 0.7001719 10.452219 ]	[7.3440056 8.202511 ]	[-12.322892 5.430848]
		[14.581155 1.8333223]	[ 2.5328085 10.927976 ]	[4.599501 8.15314 ]	[-12.720015 4.9649777]
		[14.417636 2.3243473]	[ 3.286538 11.011352]	[8.788216 3.0771856]	[-10.220993 5.460662]
		[14.546757 1.8157318]	[ 9.000809 11.64304 ]	[7.5389075 6.5494957]	[-10.868151 7.4709816]
		[14.188341 1.8226254]	[3.6984987 9.494622 ]	[0.5178993 7.1224475]	[-12.085571 5.097694]
		[14.398261 1.7380068]	[2.9196134 5.731286 ]	[4.4063697 8.650442 ]	[-12.048334 6.9711227]
		[12.598753 -5.3165607]	[0.94822377 8.508758 ]	[8.446714 9.353854]	[-10.35623 4.8147407]
		[12.335696 -4.0174284]	[4.8647356 8.578307 ]	[8.194118 8.76336 ]	[-11.071351 6.2565594]
		[13.406899 0.9762076]	[3.237549 8.549619]	[7.0584297 7.043226 ]	[-11.526186 4.689979]
		[13.127445 -5.2934585]	[3.522643 9.761034]	[4.1200123 6.8400435]	[-11.872134 5.3219995]
		[13.7615795 -5.327108 ]	[ 9.844808 10.075334]	[7.0392966 7.475193 ]	[-10.588063 5.137108]
		[ 7.3353086 -0.7198072]	[3.2280147 7.1862364]	[6.078434 4.9212685]	[-10.996941 6.027617]
		[13.850371 2.3031461]	[-0.17634006 10.1983 ]	[4.998539 5.654936]	[-12.176993 5.2166905]
		[ 7.1822367 -0.69080365]	[7.1389604 7.5841875]	[4.843766 5.154492]	[-12.77405 5.2084117]
		[11.978669 -4.212577]	[0.35858917 4.7294297 ]	[4.9260216 6.491372 ]	[-10.757433 5.717453]
		[14.141418 -0.8650013]	[2.099492 4.3265705]	[7.273307 6.0879173]	[-10.651984 5.8862944]
		[11.708469 -4.352432]	[-0.15231392 7.3983264 ]	[4.6678705 5.800962 ]	[-9.74824 5.6816726]
		[13.57497 0.34342414]	[4.2759466 6.7320957]	[5.777695 7.06156 ]	[-11.281892 7.226972]
		[13.497379 0.87970877]	[ 7.966482 10.074367]	[5.2303953 6.8154144]	[-10.682615 4.9685235]
		[13.256013 -4.398244]	[3.7494998 5.759322 ]	[6.561497 7.708895]	[-10.163956 6.501362]
		[15.86728 2.884869]	[1.9383464 6.4580936]	[2.6361005 6.087149 ]	[-10.244191 5.6865735]
		[14.078537 0.06567317]	[7.479759 8.081723]	[6.0614266 8.2275915]	[-10.697718 6.3213153]
		[13.9785185 0.31988695]	[4.4219675 9.189955 ]	[6.2932796 6.252481 ]	[-11.915681 6.929186]
		[15.435458 0.9057175]	[ 3.230914 10.121211]	[8.42597 6.7700067]	[-12.512346 5.4712186]
		[13.91125 1.1060961]	[3.8996313 8.1433525]	[7.2490563 5.2779145]	[-12.21462 6.371414]
		[15.400791 1.5987324]	[4.068362 7.0868387]	[3.7611783 7.1102977]	[-10.667389 5.635279]
		[14.059943 -4.972216]	[1.0227485 8.196936 ]	[6.902288 5.260218]	[-10.543377 5.044672]
		[14.386179 0.5457033]	[2.7740715 9.581353 ]	[7.068838 5.5333114]	[-11.417751 7.1487184]
		[13.745433 1.2051086]	[4.4272327 7.9555945]	[7.644798 9.081918]	[-10.396594 7.1799335]
		[14.562434 1.1189444]	[4.4126496 5.0324283]	[0.8748198 9.526542 ]	[-10.780858 6.9010587]
		[15.513548 2.0126538]	[4.548243 7.5816913]	[6.998115 3.718651]	[-9.544691 6.277564]
		[13.43418 1.0330297]	[2.4420419 9.451044 ]	[ 9.505777 10.487708]	[-11.052615 6.0489717]
		[12.25447 -4.4866157]	[1.8635063 7.699627 ]	[8.685231 8.993503]	[-9.790115 6.7961287]
		[15.08036 1.201764]	[ 2.2987092 10.600235 ]	[8.024684 7.0217786]	[-11.841834 5.6829724]
		[13.116709 -4.03794 ]	[ 3.5218773 10.569162 ]	[7.5555797 5.9770665]	[-11.633427 6.7798924]
		[14.455483 0.32650864]	[4.393096 5.3185034]	[7.5929456 9.320706 ]	[-11.480708 5.38744 ]
		[13.275722 -3.6112533]	[1.7670894 5.5662203]	[5.657904 5.502387]	[-10.1412945 5.846372 ]
		[15.56649 2.759824]	[0.8187983 6.0422177]	[6.4761086 3.7321134]	[-9.68312 5.4075704]
		[13.884264 0.39481962]	[1.9159893 9.018443 ]	[2.3745053 4.457949 ]	[-11.209305 5.586155]
		[12.944971 -4.977628]	[4.6706142 8.989537 ]	[5.35394 5.483186]	[-11.083509 7.104813]
		[12.962138 -4.815794]	[ 2.1165726 10.260726 ]	[1.6809809 9.076073 ]	[-12.827363 5.677037]
		[10.386759 -1.5507276]	[2.8804872 7.124309 ]	[1.4710925 5.9093103]	[16.723137 8.146309]
		[13.900945 -2.7076573]	[7.780376 6.905658]	[1.8709838 6.0163426]	[16.17851 9.415736]
		[ 9.859664 -1.7852446]	[6.456023 9.524476]	[2.1927004 7.060801 ]	[14.07404 9.782759]
		[7.592566 2.2893205]	[9.227967 8.930742]	[0.09719372 5.7137 ]	[16.005482 9.004592]
		[10.464915 1.5092444]	[6.3884006 8.870605 ]	[2.280907 4.8878207]	[15.948107 9.66836 ]
		[10.702477 -1.3294989]	[ 8.213799 10.473267]	[2.1613393 6.338851 ]	[12.877129 9.346667]
		[9.680733 3.119797]	[8.637533 9.774172]	[-0.44371384 6.124564 ]	[13.427096 8.870813]
		[10.265926 5.5274715]	[8.303273 8.6905775]	[-0.45357418 5.1539946 ]	[15.891918 8.988782]
		[11.271507 5.1688623]	[ 7.2366614 10.04132 ]	[-1.6288023 7.0038466]	[14.097664 9.687589]
		[ 9.484179 -1.0428027]	[10.199575 7.451551]	[3.3478758 5.7422423]	[15.953002 8.61647 ]
		[7.2501383 0.2138729]	[4.222281 4.975291]	[4.2019153 7.710226 ]	[14.347411 9.030101]
		[9.549223 2.398907]	[3.4302833 7.8125505]	[2.7778032 6.938992 ]	[14.025574 9.559027]
		[7.9407797 0.4079964]	[6.84162 7.5297585]	[2.42445 9.180887]	[15.222125 8.259559]
		[10.631931 -0.82057285]	[8.957195 7.327096]	[2.466133 4.7892656]	[14.147615 10.113639]
		[9.206243 2.1093445]	[ 8.131436 10.102683]	[2.6848023 4.2822113]	[15.261697 10.157623]
		[9.245589 0.27741042]	[3.2882059 4.8778377]	[0.9287192 4.660252 ]	[13.897188 10.135312]
		[11.002863 -1.1363314]	[9.081091 8.397747]	[ 6.989381 10.334519]	[12.907498 9.62893 ]
		[7.516339 0.83825135]	[9.212263 7.7288218]	[9.300339 3.3589935]	[16.549305 10.029159]
		[10.113929 -1.6667042]	[5.5605736 7.652764 ]	[1.5721278 5.0851746]	[16.812977 9.580733]
		[8.328107 0.34286365]	[3.9316285 7.118546 ]	[2.6752276 3.8086553]	[15.000395 9.779044]
		[9.8668785 0.6176789]	[8.943004 8.285848]	[4.4004483 7.7987666]	[14.917814 9.741964]
		[ 9.684083 -1.0290563]	[ 9.928314 11.503601]	[3.3199537 8.37707 ]	[15.685363 9.906232]
		[13.772695 -2.3682704]	[1.0516063 4.6394777]	[ 4.734254 10.100398]	[14.325574 7.0328465]
		[10.841352 -2.0640662]	[ 8.1796875 10.545824 ]	[2.179951 6.251621]	[13.041924 9.1704 ]
		[13.93685 -1.5257605]	[8.153649 7.220941]	[2.9934652 7.454239 ]	[14.03911 9.969696]
		[ 9.99387 -1.5114493]	[3.5601346 3.8329542]	[-1.536595 7.1538825]	[15.142626 9.114914]
		[ 9.522638 -2.7528327]	[4.759312 7.191215]	[2.568673 6.051954]	[15.879874 8.674473]
		[10.4805765 1.6564004]	[ 8.422051 10.815827]	[2.7317884 4.9494596]	[12.61292 9.419011]
		[6.9668984 2.8074949]	[7.176213 7.693544]	[2.391061 6.4304886]	[16.435095 8.683068]
		[10.043381 -2.3261561]	[9.025545 8.870895]	[0.9973427 3.9921312]	[16.252985 8.759348]
		[11.7140875 -1.6985337]	[ 8.013824 10.815356]	[1.343658 7.0472064]	[16.355999 9.416879]
		[10.952309 5.214195]	[0.9500415 4.5265503]	[ 4.5654516 10.084513 ]	[14.434449 7.042664]
		[ 9.837027 -2.8061433]	[ 9.126203 10.713163]	[0.38659543 7.5063386 ]	[15.535898 9.390037]
		[8.132876 0.17658944]	[10.561476 9.320605]	[12.51518 4.779371]	[13.956322 8.74439 ]
		[7.484251 2.0279975]	[9.099909 8.580744]	[-0.7641374 6.0601816]	[14.954982 8.972895]
		[8.45192 1.3254993]	[ 8.62476 11.466126]	[0.22958037 4.846007 ]	[12.787976 9.523533]
		[10.866911 -2.0255532]	[6.638526 8.613826]	[6.4908695 6.130032 ]	[15.6247 10.041278]
		[10.461375 -1.8467251]	[ 2.796077 10.547945]	[4.184698 8.620861]	[14.718606 8.705912]
		[8.652058 1.1073103]	[7.3936453 7.8793917]	[3.0585673 7.0968595]	[15.002337 9.346345]
		[9.46286 3.567137]	[9.19534 8.364169]	[4.0840364 9.326735 ]	[14.488777 9.610947]
		[10.541998 -2.4784584]	[ 8.454588 11.515448]	[0.31680197 4.8684936 ]	[12.804772 9.642263]
		[9.186051 0.4617587]	[7.453989 8.854103]	[8.815622 8.286811]	[16.511904 9.611067]
		[10.295292 -2.213183]	[ 9.712354 10.011271]	[0.5959808 6.770689 ]	[16.64625 9.016444]
		[8.127949 0.10713459]	[7.367717 6.9192758]	[2.5096302 6.4262676]	[15.992385 9.418374]
		[8.554877 4.4257355]	[ 8.522623 10.236566]	[1.8454576 3.6902747]	[16.884274 8.968213]
		[14.140518 -2.887053]	[6.3866286 8.799919 ]	[2.3284433 4.93888 ]	[15.983311 9.638453]
		[11.867644 3.8892398]	[8.182875 6.654522]	[3.1191638 9.396236 ]	[15.705928 8.97834 ]
		[10.61002 2.3482075]	[8.906034 9.605547]	[-0.39844745 3.4556777 ]	[16.643106 10.006748]
		[10.489019 1.6855971]	[3.0796933 6.805559 ]	[4.082278 9.454721]	[15.85789 9.831324]
		[9.305562 3.1011705]	[7.808694 7.4471674]	[6.282034 7.1334286]	[14.130736 9.118241]
		[10.480597 -2.3420992]	[6.858365 7.5865493]	[-1.7828075 6.396173 ]	[16.32063 9.1021805]
		[10.862358 -2.0483987]	[0.73779505 4.5049696 ]	[2.9800496 9.851381 ]	[12.535464 9.602331]
		[7.788672 1.9977909]	[3.6319804 3.8083422]	[1.6593719 7.0260816]	[14.330913 9.572813]
		[ 8.215771 -0.2882446]	[2.998085 6.8867307]	[-0.9125127 5.6417236]	[15.573108 8.382458]
		[9.191283 0.78918684]	[7.1285515 9.123415 ]	[2.8899622 8.762803 ]	[14.113218 9.294023]
		[7.5993557 2.1945915]	[9.62372 8.2957115]	[1.9401996 6.886664 ]	[14.603031 8.854462]
		[ 9.073648 -0.5853525]	[5.5815125 7.5936193]	[1.6218647 5.080006 ]	[16.695133 9.527238]
		[10.894032 2.5546002]	[8.355655 8.790842]	[-0.30799854 5.316991 ]	[15.908855 8.863262]
		[ 9.211736 -1.4768732]	[6.5744658 8.189816 ]	[0.4775601 4.997729 ]	[14.490782 10.390345]
		[ 9.839745 -2.3864918]	[8.536348 7.1904526]	[-0.82076806 7.237801 ]	[16.364878 8.908983]
		[11.261878 1.2108836]	[4.871302 7.0758758]	[3.0067823 5.9067454]	[13.731994 9.153254]
		[5.4470243 4.6060953]	[9.167235 6.787501]	[0.44986787 5.8688436 ]	[13.915751 9.738692]
		[ 7.8933854 -0.31325614]	[10.228938 7.9726005]	[2.7966316 5.2497487]	[13.525565 8.650725]
		[10.158797 -1.3697138]	[3.5619116 7.6935005]	[-0.8410649 7.603245 ]	[15.730552 9.167739]
		[ 8.772099 -1.0920697]	[8.730384 8.845397]	[2.1802385 5.8853803]	[14.879413 9.2254095]
		[10.271254 -2.0626476]	[8.450986 9.5967 ]	[-0.2817926 6.1793423]	[13.50407 8.873799]
		[10.337848 -1.8568974]	[ 1.6610733 10.599934 ]	[1.414427 9.1541815]	[15.2356615 9.473572 ]
		[ 9.242627 -3.959327]	[ 9.237479 10.382586]	[4.9024324 6.8650246]	[16.318 10.101599]
		[10.5974865 -1.3330895]	[10.645522 9.24466 ]	[12.458234 4.5220366]	[14.000934 8.8211 ]
		[11.39124 3.217503]	[ 9.975595 11.033119]	[4.042882 6.3780704]	[15.874992 8.900568]
		[10.76312 -2.3143895]	[1.4838387 4.15143 ]	[0.8948748 8.422725 ]	[15.762224 7.994403]
		[8.729534 0.16476902]	[7.0305347 7.5568213]	[-1.7673566 6.3183756]	[16.218262 9.260573]
		[9.524451 1.1152836]	[ 9.039499 10.629546]	[0.36943313 7.386181 ]	[15.447094 9.442857]
		[7.676982 2.3560748]	[ 9.552655 10.576902]	[0.252881 7.009124]	[12.1323 9.112228]
		[12.6281395 3.2976704]	[9.287867 8.547507]	[3.6721885 5.619829 ]	[13.868485 9.262494]
		[ 8.401133 -5.283656]	[2.3016338 5.905998 ]	[3.5151343 7.5751276]	[16.296745 8.280002]
		[10.298267 5.340901]	[7.2846103 8.336677 ]	[3.0992403 6.5997868]	[16.119307 9.084765]
		[11.399466 7.2505727]	[7.609218 9.359834]	[1.3410221 6.6004558]	[16.859144 7.750645]
		[10.798819 -1.0174477]	[ 5.1579785 10.023262 ]	[-1.7168107 6.7275915]	[15.89578 8.487233]
		[10.947636 -0.9330713]	[4.890471 8.565093]	[2.605607 7.9653535]	[14.584536 7.442399]
		[9.19924 0.5486679]	[10.138874 8.07228 ]	[ 2.6643763 10.120641 ]	[14.343278 10.224346]
		[ 8.581412 -0.5466399]	[7.056211 7.1861906]	[1.3931344 8.855193 ]	[14.821302 8.897541]
		[7.407998 1.409192]	[2.1736436 8.040464 ]	[6.0360723 7.390738 ]	[14.349852 8.763376]
		[9.850287 0.71697533]	[11.193104 9.00156 ]	[-1.8611262 6.9289007]	[15.523755 9.867819]
		[12.100522 -1.6919502]	[ 7.838754 11.270913]	[0.49746048 8.034768 ]	[16.462986 8.792226]
		[8.211414 0.5033104]	[ 8.1490135 11.447351 ]	[3.1008668 4.617352 ]	[15.083315 8.456079]
		[10.679891 -1.9856937]	[1.0108106 6.58334 ]	[-0.12203082 7.886722 ]	[16.60197 9.685532]
		[9.263292 2.8674433]	[3.9705899 9.048776 ]	[0.78032947 6.528426 ]	[16.349731 8.481153]
		[9.991161 3.077994]	[8.550007 7.8985844]	[-0.52178866 7.007361 ]	[16.195307 9.373779]
		[ 9.673192 -3.3333678]	[6.7957163 8.725689 ]	[6.4304924 6.1698694]	[15.575346 10.0648365]
		[9.676631 4.0135026]	[2.7190623 7.1993957]	[1.4505271 6.184421 ]	[16.74557 8.123657]
		[13.012792 3.2467496]	[5.0714717 8.555529 ]	[2.5426877 7.758377 ]	[14.453654 7.414008]
		[7.602925 0.12271611]	[10.060972 8.331377]	[3.7690382 8.693859 ]	[14.738501 8.465461]
		[ 8.434169 -0.20998003]	[ 9.346576 10.45998 ]	[1.9647388 4.9562006]	[15.738479 9.582938]
		[13.847116 -2.681394]	[3.2351081 4.931993 ]	[0.9274497 4.7974625]	[13.911325 10.207819]
		[ 9.830769 -1.3177345]	[7.6507564 6.9658604]	[1.9495902 5.86734 ]	[16.234655 9.214359]
		[9.27792 2.4691458]	[ 9.713309 10.1464815]	[2.817094 5.0063367]	[15.746601 9.61434 ]
		[11.150029 -2.2303982]	[8.72228 9.585036]	[-0.44869143 3.5701945 ]	[16.516777 10.085217]
		[10.685628 -1.3419318]	[ 8.801325 10.90363 ]	[2.0600872 6.184109 ]	[14.143774 6.8031435]
		[ 9.769233 -2.872457]	[7.8181496 9.286295 ]	[1.3739756 5.990102 ]	[13.854439 9.380095]
		[ 9.421488 -1.5277076]	[6.5918 7.847142]	[0.5865868 4.9516563]	[14.645855 10.380185]
		[9.571798 0.62337196]	[ 9.16005 10.449202]	[4.7584825 6.7736497]	[16.299776 9.973103]
		[8.737512 2.7439735]	[ 1.7848327 10.809296 ]	[1.856684 6.303128]	[14.385419 8.678939]
		[10.61272 -1.1606784]	[1.8158246 5.938728 ]	[ 8.012361 10.051766]	[14.468059 9.700912]
		[10.167892 -2.109283]	[3.4812803 3.899948 ]	[-1.4860313 7.05235 ]	[15.483044 9.300694]
		[6.1244683 1.2961539]	[ 1.882677 10.690155]	[1.9082708 6.262427 ]	[14.308194 8.801504]
		[7.5210238 0.45945042]	[8.631517 9.876822]	[5.953911 8.928717]	[13.2560425 9.7002325]
		[7.786568 2.3229125]	[ 9.138545 11.336599]	[2.8927023 4.3826513]	[16.380066 8.511016]
		[ 9.728796 -1.6498373]	[9.0592785 9.132924 ]	[6.589014 6.0168247]	[15.826031 9.096596]
		[11.974884 -0.84597635]	[8.142832 6.6294804]	[3.222222 9.262648]	[15.573329 8.962758]
		[ 6.6869445 -0.22043145]	[10.004195 8.410434]	[3.7908602 8.748085 ]	[14.58019 8.376975]
		[ 8.665694 -0.8739836]	[ 9.553736 10.785254]	[0.43963647 7.0142965 ]	[12.140432 9.071123]
		[10.569455 0.57243276]	[ 2.2618964 10.0973215]	[2.4348152 7.7854934]	[16.282906 9.085432]
		[ 9.141902 -1.7267566]	[ 9.908898 11.057494]	[4.04779 6.3401318]	[15.876586 8.905818]
		[ 9.941467 -2.2079177]	[6.630049 8.278014]	[9.074429 6.798884]	[16.691868 9.794367]
		[11.290208 3.3172724]	[8.882239 8.027793]	[-1.198045 7.352746]	[14.456266 9.886702]
		[9.80163 0.04662389]	[7.725083 8.869699]	[1.4384795 4.3158703]	[15.993502 8.950202]
		[10.125738 -1.4436537]	[ 7.8849525 10.578431 ]	[1.9810482 5.179056 ]	[14.764299 9.450288]
		[13.874896 -2.702167]	[10.085595 7.897561]	[ 2.618488 10.104397]	[14.387147 10.214553]
		[ 9.927948 -1.8869703]	[7.4084425 9.156399 ]	[0.7757154 6.822426 ]	[15.909777 9.581261]
		[7.7432055 2.3538496]	[7.885362 9.08796 ]	[1.3253685 5.963449 ]	[13.757467 9.455835]
		[10.595929 1.6165303]	[ 7.889891 10.409506]	[2.5546556 7.5839953]	[13.945081 9.87562 ]
		[10.745595 -1.2000637]	[7.426803 6.7851443]	[1.2827067 6.820112 ]	[15.859757 7.8200917]
		[9.675176 3.1050391]	[ 3.101313 11.082477]	[5.724988 8.019357]	[16.690384 9.191428]
		[10.255149 5.5581574]	[9.57997 8.413656]	[2.074724 6.8848677]	[14.444569 8.762026]
		[11.301637 5.210665]	[0.8323006 4.491933 ]	[2.9411771 9.839356 ]	[12.504484 9.549585]
		[ 9.322629 -0.98721534]	[7.2717247 7.805403 ]	[2.4498942 6.614085 ]	[16.370367 8.827213]
		[7.2174997 0.26674575]	[9.647898 7.7022586]	[0.4757329 7.6631193]	[14.435306 9.352938]
		[9.349049 2.5314007]	[6.955891 8.985087]	[3.1729677 7.04732 ]	[16.975706 8.306105]
		[7.861552 0.47710496]	[8.097468 9.979647]	[0.5711555 5.0675106]	[12.790911 8.945965]
		[10.715546 -0.7857822]	[4.1255474 6.987566 ]	[2.6568823 3.8526373]	[14.915166 9.771041]
		[9.117064 1.9385697]	[3.4974897 7.637496 ]	[-0.8984349 7.52053 ]	[15.624452 9.178619]
		[9.46508 0.41700074]	[7.007977 8.027035]	[0.911657 8.674102]	[16.305883 8.249933]
		[11.061129 -1.1295196]	[ 3.6939278 10.09739 ]	[0.49391502 7.7804456 ]	[14.8650465 8.231795 ]
		[7.4506636 0.9111024]	[5.9840994 8.668197 ]	[1.237701 7.060992]	[15.4049015 8.492986 ]
		[10.137195 -1.570139]	[7.0190434 9.253474 ]	[2.958107 8.769989]	[14.080324 9.32698 ]
		[8.42646 0.4268294]	[1.8182064 5.136998 ]	[8.566777 6.728937]	[13.111237 9.327577]
		[9.91956 0.73142576]	[8.995021 8.157149]	[-1.2873832 7.475092 ]	[14.371144 9.908067]
		[ 9.631837 -0.98359984]	[8.2612 8.506763]	[1.9620309 6.1519427]	[16.26652 8.804917]
		[13.652736 -2.4652348]	[2.9396741 4.3238583]	[1.3895711 7.3848577]	[13.072177 8.58612 ]
		[10.703159 -2.0010514]	[4.0861015 9.071037 ]	[0.55705744 6.4936957 ]	[16.28121 8.530926]
		[14.147937 -1.658685]	[8.449599 7.1668158]	[-0.89551246 7.243638 ]	[16.24783 8.816875]
		[10.037708 -1.6373419]	[6.1937504 7.289429 ]	[-1.2146734 7.0793324]	[16.14621 8.654125]
		[ 9.651768 -2.7099056]	[8.567771 9.090248]	[2.709886 7.279044]	[14.346466 8.900084]
		[10.347616 1.6925106]	[7.903084 8.075094]	[7.9687862 5.708373 ]	[13.172044 9.325233]
		[6.907836 2.6666281]	[6.9447765 7.6588964]	[6.2028294 4.288975 ]	[13.482335 9.689958]
		[10.0374565 -2.3936818]	[1.4281237 8.075917 ]	[-0.10204986 5.282071 ]	[15.277082 8.9825945]
		[11.667909 -1.7270081]	[ 9.029183 10.01405 ]	[0.53458875 6.0026207 ]	[13.794901 9.785635]
		[10.98555 5.1039844]	[7.213485 7.989474]	[8.681022 9.43118 ]	[16.00875 10.123062]
		[ 9.774408 -2.8554041]	[ 7.7743645 10.360608 ]	[2.7017791 7.7514105]	[13.896811 9.85074 ]
		[8.032841 0.30509046]	[ 7.7886887 11.087024 ]	[8.506109 7.051414]	[14.49928 9.730237]
		[7.504608 1.8973763]	[3.2213514 8.587398 ]	[2.268762 6.685134]	[16.462116 9.970159]
		[8.483053 1.2713497]	[6.6327324 7.7575474]	[2.1051645 9.559327 ]	[16.157133 9.146564]
		[10.656804 -1.8747199]	[3.910162 6.3893523]	[2.65683 4.054769]	[16.53688 9.554966]
		[10.445637 -1.8885989]	[9.9296875 7.495483 ]	[0.13250767 6.104366 ]	[12.51655 9.351218]
		[8.654746 1.1263385]	[6.7106423 6.9989085]	[ 4.725044 10.439679]	[14.691146 9.869383]
		[9.404425 3.8057225]	[ 8.671423 10.061389]	[6.1123443 8.996909 ]	[13.235575 9.693233]
		[10.493324 -2.4748392]	[ 8.248399 11.110386]	[1.3845276 5.7520814]	[14.378149 10.01542 ]
		[9.228929 0.19154778]	[ 9.493725 10.700339]	[3.973796 7.0817366]	[12.817908 8.418822]
		[10.356378 -2.1999009]	[7.3516326 7.5711365]	[1.6927649 4.425107 ]	[16.312063 9.906019]
		[8.135475 0.05978536]	[ 2.2686846 10.041945 ]	[0.26488146 7.930923 ]	[15.19477 9.129466]
		[8.5012045 4.477293 ]	[5.254457 9.175505]	[-0.7819927 7.7980313]	[16.791878 8.493267]
		[14.253933 -2.775246]	[ 2.9106002 11.26983 ]	[5.651521 8.013516]	[16.800314 9.254566]
		[11.948583 3.9432752]	[ 1.7191207 10.765935 ]	[1.381233 9.103822]	[15.257766 9.488785]
		[10.613062 2.3670056]	[6.4435325 7.7947173]	[-1.9246527 7.3163724]	[16.67641 9.226459]
		[10.461452 1.6663464]	[6.980694 9.568435]	[1.3565626 6.8243623]	[13.999491 9.969995]
		[9.39683 3.1556256]	[2.861804 7.9528656]	[1.9021351 5.6416154]	[15.901882 9.196682]
		[10.409243 -2.327281]	[8.867483 8.940169]	[2.0395405 5.8752375]	[14.821215 9.181737]
		[10.940002 -1.9790872]	[4.032844 8.0337105]	[4.2890043 9.020873 ]	[15.300739 9.113111]
		[7.7076626 2.0444653]	[9.0370035 7.3894234]	[2.3571367 4.805558 ]	[14.118894 10.105566]
		[ 8.080522 -0.26103806]	[10.450468 7.6660275]	[6.8202558 8.749323 ]	[13.383322 9.540014]
		[9.274078 0.8200662]	[1.5448039 6.559828 ]	[1.6162211 6.719059 ]	[16.262182 9.6238575]
		[7.762125 2.0493274]	[ 8.601799 10.335886]	[2.9140716 4.8266325]	[16.042418 9.535068]
		[ 8.8905325 -0.63501257]	[9.973671 8.317734]	[2.0242012 7.2668443]	[15.729875 8.989643]
		[10.855362 2.6680386]	[3.0527263 8.142585 ]	[-0.08572402 6.886085 ]	[15.115842 8.60564 ]
		[ 9.09758 -1.4052017]	[-2.5706234 9.720708 ]	[7.6465845 6.766726 ]	[12.893856 9.730676]
		[ 9.713202 -2.4540653]	[7.0338254 9.225827 ]	[2.6587832 8.014621 ]	[15.973625 9.319302]
		[11.19111 1.204965]	[9.056491 7.1955414]	[7.4130783 8.364625 ]	[16.218025 8.943362]
		[5.5039277 4.6259184]	[1.558252 6.582759]	[1.6625229 6.8108897]	[16.2256 9.723968]
		[ 7.74025 -0.15688775]	[8.812137 7.426583]	[1.2336075 7.6395736]	[14.152627 9.483025]
		[10.314971 -1.666614]	[ 8.735074 10.425879]	[2.5547433 6.6379337]	[15.21974 8.679469]
		[ 8.743808 -0.99441457]	[6.178615 8.613591]	[2.1175513 6.961619 ]	[16.15385 9.117784]
		[10.392593 -1.8723544]	[9.009483 7.0196686]	[-0.4816357 7.9018273]	[15.563387 8.109603]
		[10.457464 -1.8416002]	[10.702336 9.092019]	[-0.29811597 7.6364303 ]	[15.77829 8.308694]
		[ 9.287733 -3.9228656]	[7.10764 7.403094]	[0.13125837 5.7927036 ]	[15.947857 8.867829]
		[10.466967 -1.1951984]	[7.6045494 6.7997174]	[3.4359353 9.390869 ]	[16.942474 9.27565 ]
		[11.481519 3.156049]	[3.9581316 9.068816 ]	[2.4516075 6.2885528]	[15.423478 8.164737]
		[10.732492 -2.3779886]	[6.978321 8.849681]	[2.9092336 7.1901617]	[17.020395 8.243687]
		[8.558535 0.29547638]	[7.2620535 7.0085464]	[2.3928878 4.8428464]	[16.614216 10.179966]
		[9.427047 1.0594065]	[7.900264 7.992325]	[7.9002886 5.6383257]	[13.23932 9.411546]
		[7.574622 2.2073302]	[7.197561 9.480492]	[2.6659193 7.912494 ]	[15.995023 9.285136]
		[12.615444 3.2415183]	[10.229136 7.350522]	[1.012612 4.932091]	[13.924962 9.810391]
		[ 8.379674 -5.3059907]	[ 8.731026 10.965919]	[2.0126483 6.1547394]	[14.155706 6.9145923]
		[10.206859 5.272846]	[2.6179006 7.6638656]	[5.9248075 3.714532 ]	[16.654436 9.495814]
		[11.245866 7.339112]	[6.38761 7.5689287]	[1.9610453 8.355887 ]	[16.78008 7.8294406]
		[10.694805 -1.0728693]	[4.14045 8.996626]	[0.19857192 5.3379016 ]	[16.779238 9.795494]
		[10.931642 -0.99343395]	[6.574741 8.682017]	[0.5710055 9.083758 ]	[13.373942 9.35718 ]
		[9.24038 0.4000611]	[7.5540743 8.9221115]	[8.83458 8.364628]	[16.441586 9.481507]
		[ 8.786751 -0.5226352]	[ 8.037052 11.533946]	[3.1375823 4.5602894]	[14.917763 8.451007]
		[7.4172215 1.5086868]	[2.8918624 6.862445 ]	[-0.9395869 5.70751 ]	[15.666265 8.485804]
		[9.488346 0.5979681]	[7.243444 8.031734]	[8.848642 9.29248 ]	[15.90257 10.095405]
		[12.032363 -1.6369072]	[ 8.171821 10.555753]	[-1.7199324 7.512479 ]	[15.628919 7.6268525]
		[8.1423435 0.5739549]	[1.433246 8.435653]	[-0.07286717 5.3352323 ]	[15.408248 8.968962]
		[10.721412 -1.7848974]	[2.0329275 4.8508554]	[0.7606039 6.4843287]	[16.656696 10.132224]
		[9.4515295 2.7877614]	[ 9.788014 11.534333]	[3.2658896 8.444234 ]	[15.58743 9.795155]
		[10.040809 2.9820735]	[7.2433496 7.0581717]	[2.283478 4.703588]	[16.540361 10.221307]
		[ 9.777325 -3.2197845]	[2.03624 4.9764338]	[0.6250398 6.425923 ]	[16.661356 10.125595]
		[9.629742 3.976452]	[4.073138 8.185767]	[1.4747471 7.127591 ]	[13.475096 8.668158]
		[13.077267 3.191806]	[10.425767 7.1375413]	[2.632933 9.537543]	[13.791331 9.8185425]
		[7.6966476 0.10977963]	[ 9.508172 10.673349]	[3.7678695 6.9849367]	[12.92173 8.523359]
		[ 8.352232 -0.11492022]	[11.1510515 8.982601 ]	[-1.8817741 6.8424597]	[15.524963 9.936903]
		[13.824539 -2.7545328]	[8.521268 8.7632 ]	[3.5253236 7.6032934]	[14.874001 9.997589]
		[ 9.768933 -1.4348563]	[10.748694 7.6040597]	[3.7374046 5.745622 ]	[12.3562975 8.727509 ]
		[9.24744 2.372938]	[10.492669 8.527155]	[2.5383267 9.4001465]	[16.322243 8.2340145]
		[11.098286 -2.0338852]	[6.6753454 8.732601 ]	[0.63295513 9.061602 ]	[13.438516 9.392957]
		[10.625725 -1.4129844]	[6.4953184 7.890907 ]	[-1.8467972 7.2785807]	[16.604712 9.367457]
		[ 9.843562 -2.7594275]	[6.917622 7.7883177]	[2.3700733 9.144674 ]	[15.326533 8.471833]
		[ 9.430132 -1.4966661]	[6.830162 8.703491]	[1.2259288 7.777985 ]	[16.553171 8.125452]
		[9.641866 0.63699585]	[ 9.355254 10.444028]	[2.081958 4.967564]	[15.628827 9.767552]
		[8.6839075 2.549293 ]	[ 9.629814 10.099519]	[0.7832351 6.7779655]	[16.650827 8.9749 ]
		[10.503101 -1.0988082]	[1.3495305 8.762916 ]	[4.545287 9.284456]	[14.904094 9.475155]
		[10.265112 -2.0380797]	[6.8368626 8.129983 ]	[4.6212177 7.4889836]	[16.404528 8.515629]
		[6.114511 1.1073428]	[3.6310203 8.584528 ]	[4.8609543 7.8092446]	[14.312968 9.532399]
		[7.455507 0.44554415]	[10.167568 7.5339465]	[3.3353477 5.72306 ]	[15.953362 8.541545]
		[7.8031564 2.4025214]	[7.5224314 6.8309207]	[3.3079407 9.522048 ]	[16.90207 9.326178]
		[ 9.875058 -1.6906384]	[4.3179026 4.8594403]	[4.2101107 7.828782 ]	[14.3472805 9.137833 ]
		[12.001198 -0.7486929]	[4.697688 9.140205]	[3.8208742 5.90173 ]	[15.085967 9.050227]
		[ 6.53442 -0.08635833]	[8.123848 8.666476]	[1.9405311 6.0578523]	[16.291859 8.745294]
		[ 8.608629 -0.90022254]	[6.305992 7.505239]	[1.9752815 8.277267 ]	[16.891438 7.9732275]
		[10.552576 0.6308815]	[ 8.086095 10.019608]	[2.331397 5.649985]	[15.015924 7.871664]
		[ 9.214714 -1.5984204]	[2.9579003 7.030238 ]	[4.196078 9.512383]	[15.920879 9.759618]
		[ 9.842559 -2.191945]	[9.30462 8.49979]	[4.028298 9.282066]	[14.53979 9.529955]
		[11.332208 3.3618846]	[ 2.8682458 10.427815 ]	[4.2302737 8.605622 ]	[14.867073 8.747642]
		[9.623965 0.07219378]	[7.8224936 9.645151 ]	[1.0755589 6.465627 ]	[14.976899 8.964925]
		[ 7.3626976 -2.1720855]	[9.81518 6.347591]	[0.4122278 9.094181 ]	[-9.90702 16.451235]
		[7.9962654 2.709792 ]	[2.2028437 8.314476 ]	[ 1.9357482 10.228416 ]	[-10.747313 16.884918]
		[ 7.1436768 -3.0053275]	[4.4582596 8.489152 ]	[4.131935 6.5915856]	[-10.579218 16.82721 ]
		[14.41144 -2.832391]	[9.290323 8.605177]	[2.8424132 5.092733 ]	[-10.147006 16.33655 ]
		[9.781211 4.2622204]	[ 9.087479 10.671628]	[2.0896204 4.7317185]	[-9.971513 16.60976 ]
		[10.131387 -0.13069814]	[ 7.821511 10.673665]	[-0.38247126 7.1214337 ]	[-10.894813 16.745312]
		[5.4325185 5.130774 ]	[7.6880302 6.7341065]	[0.88634264 7.5630894 ]	[-10.144992 16.45505 ]
		[8.877841 5.312746]	[ 1.2122382 11.000844 ]	[3.1345906 5.3462524]	[-10.547411 16.791908]
		[14.87804 -2.1921353]	[ 7.1188273 11.281558 ]	[0.74876267 5.0001826 ]	[-11.013159 16.875187]
		[8.222627 0.9270443]	[5.758028 7.2411456]	[0.87496865 5.9596643 ]	[-10.342362 16.36776 ]
		[ 9.942953 -0.17592126]	[9.735634 9.226307]	[2.3583043 6.3725634]	[-10.4590435 16.425407 ]
		[ 8.510537 -0.16356222]	[7.598881 8.477005]	[-0.78904223 6.6055446 ]	[-10.828074 16.465954]
		[9.994443 3.2021723]	[9.678514 8.483609]	[1.0929062 7.874863 ]	[-10.800847 16.318697]
		[8.72001 6.7922387]	[7.1617055 7.716029 ]	[2.309785 3.8225608]	[-10.56728 16.123392]
		[9.238588 1.9601378]	[ 9.60124 10.982604]	[0.11859021 6.300288 ]	[-10.85169 16.873266]
		[9.816976 0.09906868]	[6.2428985 8.275952 ]	[1.9133146 8.196121 ]	[-10.636441 16.519907]
		[15.268771 -1.3081383]	[9.549864 9.660388]	[3.0179245 7.4529715]	[-10.458553 16.131374]
		[14.246613 -1.5285773]	[ 8.736394 10.353447]	[-0.7492825 4.869009 ]	[-10.230512 15.916409]
		[9.130213 1.7634448]	[8.397161 8.526957]	[-0.17193268 7.7586436 ]	[-10.721281 16.449488]
		[8.626302 1.3035058]	[8.29534 7.717916]	[1.6161968 7.84977 ]	[-9.646323 16.39435 ]
		[6.9020915 0.33714566]	[ 8.289315 10.698779]	[-1.1206753 5.5262713]	[-10.594354 16.8222 ]
		[9.144876 2.7155397]	[10.13477 8.256719]	[-1.5097955 7.203512 ]	[-10.301359 16.106926]
		[8.511599 6.819913]	[6.5456004 8.840423 ]	[2.393065 7.214024]	[-9.933636 16.426289]
		[8.960707 2.27904 ]	[4.2093315 7.856296 ]	[-0.9474174 6.809289 ]	[-10.778719 16.855284]
		[11.667754 0.76791537]	[9.017864 8.63989 ]	[-0.13150418 6.63551 ]	[-10.278457 16.83403 ]
		[9.857325 5.0820713]	[9.686456 6.6661496]	[3.2044375 9.681047 ]	[-10.123273 16.033129]
		[8.435745 2.7231288]	[8.624708 9.022238]	[0.85320747 4.0109887 ]	[-10.069617 16.522118]
		[13.790041 -1.5443196]	[ 8.186454 11.300275]	[1.7170138 3.8626063]	[-10.558652 17.006996]
		[5.548288 1.519716]	[5.4422846 7.996705 ]	[0.26218346 8.240854 ]	[-10.137969 16.56777 ]
		[11.450274 4.6709723]	[8.034043 6.791921]	[3.6191845 7.4335313]	[-10.01574 16.345257]
		[10.928956 2.261962]	[ 6.2177343 10.503997 ]	[3.3166654 5.6098485]	[-10.580442 16.378479]
		[10.180847 2.3751023]	[9.16129 9.709456]	[0.42945674 5.784999 ]	[-10.439798 16.276024]
		[8.701322 3.200746]	[9.190574 7.1998477]	[1.3018456 6.3467093]	[-10.33712 16.17939]
		[8.614112 2.0856419]	[9.268163 7.5287046]	[0.8641226 8.155943 ]	[-10.685938 16.376434]
		[9.10478 4.4444237]	[7.7950125 8.749453 ]	[3.8175497 5.945349 ]	[-10.79099 16.945276]
		[11.012356 8.266131]	[7.867541 9.582441]	[-0.23283166 5.1347814 ]	[-10.14131 16.236715]
		[13.389227 -1.3273957]	[9.31442 8.292248]	[1.1005027 5.9212 ]	[-9.991819 16.765818]
		[10.378348 2.576156]	[8.991996 9.820501]	[3.2355583 6.700544 ]	[-10.250376 16.02023 ]
		[9.431257 0.5298639]	[10.431961 8.035454]	[2.5312004 8.098713 ]	[-10.022188 16.46077 ]
		[8.396277 7.303594]	[7.444951 8.954101]	[1.6392819 6.025316 ]	[-10.749137 16.473694]
		[8.438606 3.5459146]	[9.729789 9.289051]	[-1.58868 7.040288]	[-10.8311205 16.79761 ]
		[8.252967 2.933818]	[ 1.7209901 11.297234 ]	[1.5649396 5.904953 ]	[-10.218668 16.868727]
		[9.651608 1.8572626]	[ 5.4209037 10.502293 ]	[1.1492561 6.9442406]	[-10.531352 16.963991]
		[8.995345 4.413425]	[ 5.851967 10.103463]	[1.3635144 4.7924685]	[-10.020176 16.297441]
		[7.630772 1.8371615]	[6.8152394 9.789575 ]	[1.2182858 4.2582216]	[-10.082613 16.512766]
		[9.557812 5.300575]	[10.398488 7.7977495]	[-0.93845683 5.541768 ]	[-9.745395 16.371704]
		[9.762913 2.4540796]	[7.951626 8.064912]	[-1.4759089 6.367868 ]	[-10.185024 16.123974]
		[9.016037 3.2110894]	[10.514847 7.546465]	[0.42192146 5.410216 ]	[-10.553584 16.536371]
		[10.439054 -0.50742954]	[10.334598 9.037185]	[3.892631 9.638243]	[-10.834642 16.574984]
		[14.418051 -1.946673]	[8.254669 7.8949294]	[2.2995558 5.410111 ]	[-10.158227 16.672915]
		[-3.397325 9.478043]	[10.381154 6.8552012]	[4.126999 7.0010004]	[-10.182504 16.326609]
		[8.503245 1.6862429]	[7.907654 9.040454]	[0.24949709 5.98705 ]	[-9.833477 16.594103]
		[8.371542 3.3782558]	[5.435469 9.868405]	[0.67148125 6.5802345 ]	[-10.463793 16.112667]
		[9.021415 1.808225]	[8.900169 7.8068027]	[-0.6155341 6.1723275]	[-10.065754 16.751783]
		[6.902228 4.2809944]	[8.203563 8.99526 ]	[1.3857343 6.8748574]	[-10.345736 17.036816]
		[ 6.755638 -2.7820609]	[3.0856488 5.2309175]	[0.6694952 7.913841 ]	[-10.058149 16.725931]
		[10.225702 3.6270685]	[ 9.841464 11.619884]	[2.7405996 7.4179063]	[-10.443122 16.419355]
		[9.815574 3.6739442]	[9.581781 8.94526 ]	[-0.39454383 7.8562145 ]	[-10.723809 16.760254]
		[ 9.485442 -0.99317044]	[ 0.19369534 11.2971525 ]	[8.326226 4.2861114]	[ 7.9545016 13.504844 ]
		[14.782768 -1.3003651]	[4.4618826 8.334031 ]	[3.2740097 7.342642 ]	[ 8.130425 13.502368]
		[15.597047 -4.043235]	[3.4768658 8.3865185]	[3.695087 7.4797363]	[ 8.50758 12.871549]
		[ 8.512306 -1.5321003]	[6.643715 6.9443955]	[6.7062325 8.225939 ]	[ 9.719603 11.609935]
		[12.166028 2.373881]	[ 9.542808 11.476402]	[0.3948257 5.3179607]	[ 7.4269114 14.086411 ]
		[10.956835 1.3493322]	[7.4744296 5.564631 ]	[-0.4003965 5.9470167]	[ 8.789551 13.460259]
		[7.8189545 0.16469854]	[-0.5821684 10.501267 ]	[8.660653 3.86425 ]	[ 9.5458355 13.696021 ]
		[ 8.219005 -1.7445827]	[-0.28520167 8.265689 ]	[5.3479643 6.6244545]	[ 9.31066 12.2897 ]
		[11.3501 -1.0436548]	[ 2.258452 11.111061]	[6.206864 4.982673]	[10.233065 12.849785]
		[12.043098 2.2181764]	[2.9594548 9.510261 ]	[10.966765 4.4681177]	[10.020991 12.629628]
		[ 8.522394 -0.65125656]	[8.18477 9.901113]	[6.5661454 7.8870745]	[ 8.720264 12.929746]
		[15.489768 -4.2471795]	[ 1.753556 10.564781]	[1.0105232 7.95167 ]	[ 9.081163 12.457181]
		[8.686113 3.3026862]	[8.666693 7.324868]	[1.5040913 3.7088456]	[ 9.071873 12.492948]
		[11.601426 2.4826777]	[ 8.514302 10.761 ]	[7.418581 6.855466]	[ 9.941341 12.082786]
		[ 8.526808 -3.223182]	[3.0487552 9.743223 ]	[2.7439995 6.726884 ]	[ 8.470629 13.6887045]
		[11.611585 5.9914618]	[6.6795907 8.622278 ]	[1.3268505 8.001795 ]	[ 9.087265 13.295782]
		[ 7.985779 -0.7787923]	[3.9094617 8.603991 ]	[6.99315 5.717455]	[ 8.642841 13.081457]
		[ 9.079349 -2.8218975]	[3.753487 3.708071]	[1.536063 8.730545]	[ 8.544644 13.996064]
		[11.372431 1.1777673]	[0.85394967 6.5017796 ]	[11.090806 6.308396]	[ 9.417713 11.709105]
		[ 9.343917 -1.5276377]	[1.0654116 8.964142 ]	[-1.1319373 6.485654 ]	[ 9.291101 13.091095]
		[9.344964 2.3289258]	[2.2139328 8.300405 ]	[1.4481745 5.2124453]	[ 9.415307 12.766373]
		[8.530296 4.6153407]	[6.851009 9.015397]	[8.747492 6.3753877]	[ 9.039034 13.881908]
		[ 8.931437 -2.5120046]	[ 1.5845398 10.223784 ]	[8.000169 5.7084637]	[ 9.253187 13.388635]
		[9.640809 1.2865938]	[2.666635 8.27082 ]	[1.133248 5.5816402]	[ 9.528917 12.130074]
		[8.590051 3.0864692]	[8.179093 9.696916]	[0.3102632 5.3301477]	[ 8.07224 13.193919]
		[8.621118 5.1571093]	[4.9311423 5.6251445]	[1.0683283 5.144342 ]	[ 8.848794 13.387941]
		[6.436796 1.1184216]	[5.4017086 9.4979925]	[-0.21312816 5.686869 ]	[ 9.486368 13.416003]
		[ 7.269289 -0.19619317]	[-0.36515975 11.359682 ]	[7.8909655 9.371526 ]	[ 9.736792 12.933032]
		[10.258853 0.832019]	[2.6375835 3.8760798]	[0.8831129 4.39586 ]	[ 8.650244 13.305097]
		[7.054456 0.46836782]	[2.4947355 9.453109 ]	[5.030251 9.469772]	[ 9.968643 12.077394]
		[11.2186365 -1.1497914]	[-1.8320969 10.675573 ]	[6.0077214 2.8414867]	[ 8.493178 13.741414]
		[10.980215 -1.3407377]	[10.004179 8.470797]	[11.317672 8.585004]	[ 9.816886 12.157585]
		[10.357368 1.2188628]	[3.4207966 6.3636174]	[3.728494 5.5137095]	[ 9.86698 12.759186]
		[7.0852222 0.493647 ]	[ 1.5738351 10.635742 ]	[4.6659665 7.9542403]	[ 8.092656 13.992062]
		[11.20544 -1.2576244]	[0.68620515 4.667037 ]	[0.4458916 6.4439683]	[ 9.858407 12.53018 ]
		[ 6.3242188 -0.38554803]	[3.3332803 9.681625 ]	[0.9991695 7.0542207]	[ 8.964145 12.70614 ]
		[8.6797 0.19100647]	[3.2862587 8.422175 ]	[3.808808 7.722638]	[ 8.546906 12.890008]
		[11.74511 0.35472885]	[-0.6515414 12.169255 ]	[6.8732595 3.9833238]	[ 9.225207 12.452853]
		[11.75927 2.5467224]	[-1.6572412 6.0518823]	[6.705219 9.305806]	[ 7.8810935 13.492055 ]
		[11.5284605 6.06413 ]	[1.8480197 9.217182 ]	[6.7432246 6.0075374]	[ 9.764343 12.914417]
		[7.072205 0.98039347]	[ 1.5403676 10.109291 ]	[7.8898005 5.589536 ]	[ 9.4125395 13.37517 ]
		[12.225754 1.21103 ]	[7.5741687 8.455321 ]	[3.3822374 5.3387284]	[ 8.685798 13.510546]
		[ 8.379355 -2.890597]	[11.172874 9.194187]	[5.6679354 4.8319025]	[ 8.413885 13.827516]
		[11.586593 0.60355204]	[9.537279 8.594254]	[4.1321554 8.753704 ]	[10.304723 12.302575]
		[8.987936 0.2593324]	[-1.2686669 7.8065205]	[7.8819776 7.1396775]	[ 9.788886 11.84057 ]
		[9.018913 2.642524]	[3.1153266 4.2527122]	[6.6383944 7.259526 ]	[ 9.494916 13.6515875]
		[10.983042 2.7916436]	[0.72741336 8.016298 ]	[7.2200484 5.6719284]	[ 9.743131 12.396077]
		[10.312297 2.15878 ]	[6.8983593 9.323861 ]	[8.673669 7.4790897]	[ 9.381815 12.596471]
		[11.729566 2.2690682]	[ 1.7503179 11.404785 ]	[1.7120023 5.697377 ]	[ 8.453344 12.912535]
		[ 9.708218 -2.434091]	[5.851703 6.1753592]	[-0.00996312 7.495983 ]	[ 9.804401 13.048039]
		[10.78375 -2.3482323]	[ 9.567494 11.315419]	[0.30294892 5.229564 ]	[ 7.3652387 14.083155 ]
		[16.832024 -2.0153468]	[ 8.256564 10.5219345]	[0.30819112 7.6604886 ]	[ 8.77066 13.495376]
		[10.1240225 1.2939872]	[6.6629357 8.139409 ]	[7.96523 4.920607]	[10.29076 12.0620165]
		[ 9.238474 -2.5301867]	[10.068223 8.514856]	[11.415414 8.499275]	[ 9.7282505 12.213183 ]
		[ 8.266577 -0.56465954]	[4.136425 9.083192]	[8.3026495 7.0534153]	[ 9.014222 13.190769]
		[11.454934 1.6551875]	[3.2136798 5.5484877]	[3.1214979 6.5131764]	[ 9.7482815 12.843839 ]
		[ 6.645881 -0.8268797]	[0.09568743 7.529892 ]	[8.685949 6.2571144]	[ 8.318936 13.413682]
		[11.589162 3.0934956]	[11.035913 9.226881]	[5.6594095 4.8647065]	[ 8.356175 13.829743]
		[12.191357 0.26415503]	[1.0224471 7.987417 ]	[9.3757925 4.9986634]	[ 8.717617 12.536647]
		[11.805191 3.2403996]	[0.42575634 4.756987 ]	[6.427463 5.946287]	[ 9.35897 13.378387]
		[10.11339 2.1805468]	[8.186408 7.5492506]	[1.2382823 8.665234 ]	[ 9.800736 13.634374]
		[11.407307 1.4086149]	[3.2850442 5.494107 ]	[3.0910184 6.4283633]	[ 9.625806 12.680374]
		[12.117232 1.5057602]	[1.3843933 9.621401 ]	[4.2735133 9.660215 ]	[ 7.8555555 13.86947 ]
		[10.774107 3.2248743]	[ 9.342941 11.082661]	[8.70615 8.24679]	[ 9.896731 11.680485]
		[6.345628 3.4226239]	[8.017454 7.3099523]	[7.38029 7.9123654]	[ 9.7638855 12.576321 ]
		[6.8964095 1.9091233]	[8.817982 9.996498]	[7.0189047 6.074766 ]	[ 9.197416 13.446302]
		[ 9.086908 -2.1633143]	[8.744221 9.979891]	[7.032585 5.9981728]	[ 9.22346 13.461407]
		[ 6.6625247 -0.45431212]	[7.74844 6.7357125]	[8.307144 8.164612]	[ 9.614893 12.740552]
		[ 7.56327 -0.23647408]	[10.580971 8.337192]	[0.52025384 5.9566197 ]	[ 7.407702 13.185497]
		[12.320369 2.336086]	[3.1682413 5.063998 ]	[3.0731812 7.7208157]	[ 9.7464075 12.119002 ]
		[11.149115 -0.9489605]	[ 9.702922 10.905537]	[9.267755 7.9571576]	[ 7.49998 13.665342]
		[ 8.552584 -2.6034937]	[ 9.679003 11.058734]	[9.203242 7.9931493]	[ 7.52341 13.56617]
		[11.76857 0.62806463]	[0.531401 9.069174]	[7.9028387 3.9125774]	[ 7.0348196 13.17663 ]
		[9.7625265 1.1204658]	[4.211524 5.4557114]	[2.030046 7.204725]	[ 9.295539 12.736661]
		[12.07057 0.9019599]	[8.247541 9.757493]	[0.31474432 5.274434 ]	[ 8.118671 13.371006]
		[12.2284975 2.53466 ]	[7.5325108 8.567369 ]	[3.440945 5.246173]	[ 8.742407 13.371133]
		[16.75943 -1.888075]	[10.700378 7.6379237]	[7.3248906 6.8194056]	[ 9.151181 13.151983]
		[11.61235 2.2881823]	[4.094111 7.646542]	[2.9305315 6.5563684]	[ 9.482259 11.796547]
		[12.476306 1.7726479]	[-0.4740048 10.561 ]	[8.6436825 3.830548 ]	[ 9.4866705 13.723912 ]
		[11.800937 1.3741057]	[ 1.0546309 10.710165 ]	[-1.6587181 6.4683175]	[ 9.135 13.411507]
		[10.15761 -2.097008]	[0.525377 7.498671]	[9.839025 4.965988]	[10.1846895 12.753502 ]
		[14.780722 -3.1053815]	[-0.57830936 7.25842 ]	[2.3485603 3.8468838]	[ 7.8561406 13.024999 ]
		[10.340305 2.6732311]	[-0.67697346 12.102281 ]	[6.893585 4.0656934]	[ 9.329798 12.573678]
		[11.472631 2.0312843]	[3.261078 8.132345]	[9.231173 7.168607]	[ 8.023572 13.676655]
		[ 7.963897 -0.9764395]	[0.46705478 4.8887854 ]	[6.358519 5.897678]	[ 9.362028 13.431684]
		[16.715738 -2.324272]	[8.200516 8.784582]	[2.540793 9.673035]	[ 8.0094185 13.391461 ]
		[10.268613 -0.45295602]	[4.8366437 5.440887 ]	[0.98034817 5.1283636 ]	[ 8.836796 13.223417]
		[ 9.533506 -1.1628782]	[9.192663 8.197688]	[3.093082 6.532122]	[ 9.37673 11.673963]
		[14.844556 -1.3481977]	[1.0541178 6.767088 ]	[1.2824692 6.0450754]	[10.138235 12.720389]
		[15.602125 -3.9728305]	[9.190313 9.32495 ]	[ 7.304548 10.888769]	[ 9.649745 13.079428]
		[ 8.691634 -1.7015069]	[ 2.9226325 10.177055 ]	[6.2667823 8.25196 ]	[ 8.785619 13.204858]
		[12.225117 2.3234205]	[-0.16802818 9.64775 ]	[0.18992062 7.7834134 ]	[ 8.383915 13.523815]
		[11.005152 1.4120328]	[2.8155403 7.2056584]	[1.7041848 5.414578 ]	[ 9.661458 13.435323]
		[7.7651167 0.16844116]	[-0.35174564 10.321232 ]	[1.8117888 4.9809175]	[ 8.053884 13.259328]
		[ 8.295337 -1.6185353]	[2.6843011 9.37987 ]	[7.287327 8.261774]	[ 9.73384 12.980765]
		[11.379693 -1.1646532]	[ 2.117062 11.176724]	[6.321709 4.997069]	[10.1658745 12.820176 ]
		[11.940452 2.3479147]	[1.5596212 7.5021353]	[0.41712865 5.8180842 ]	[ 9.53721 12.574283]
		[ 8.536707 -0.51516646]	[7.5325575 7.3437777]	[-0.27769744 6.2601504 ]	[ 8.803008 12.2682085]
		[15.496811 -4.2052236]	[10.312534 7.566283]	[1.6848185 6.5714154]	[10.228616 12.069724]
		[8.586386 3.3152623]	[0.57201284 7.5315657 ]	[9.909428 5.173444]	[10.171423 12.698504]
		[11.633893 2.5229385]	[0.4755661 6.7207155]	[4.0784726 8.225364 ]	[10.241 12.06468]
		[ 8.456532 -3.2506094]	[3.1421356 9.551657 ]	[2.2925477 9.733811 ]	[ 9.21854 12.596193]
		[11.469301 6.092763]	[7.7422347 6.4921427]	[4.7972193 8.227201 ]	[ 8.521365 13.57071 ]
		[ 8.017582 -0.7746325]	[ 0.45265874 11.148616 ]	[2.9926136 4.8185434]	[ 9.523096 13.554416]
		[ 9.002098 -2.8570068]	[4.546529 9.840393]	[8.453314 8.164936]	[ 9.957513 12.5689335]
		[11.335079 1.0366275]	[ 2.3433275 11.365052 ]	[0.66006535 7.1674376 ]	[ 8.019359 13.528554]
		[ 9.202356 -1.6175078]	[5.1684055 8.24052 ]	[7.056074 6.779293]	[ 8.020003 13.402117]
		[9.523722 2.3726966]	[9.392575 9.47125 ]	[1.7810334 7.6756735]	[ 7.786682 13.194223]
		[8.60481 4.55005]	[8.522157 7.675105]	[9.038168 4.988141]	[ 9.970379 11.847058]
		[ 8.776878 -2.5839865]	[4.972912 7.6228538]	[0.21015525 7.4153004 ]	[ 9.788952 11.712906]
		[9.75078 1.2370249]	[0.9455332 7.21891 ]	[7.523046 7.411302]	[ 9.580371 13.774429]
		[8.67065 2.9136558]	[4.726713 9.858347]	[8.474562 8.292948]	[10.047182 12.629549]
		[8.503223 5.343189]	[3.8181202e-04 1.1398034e+01]	[4.285827 8.417959]	[ 8.575646 13.160533]
		[6.5243254 1.0047973]	[1.0192531 6.763895 ]	[1.2588167 6.10932 ]	[10.033269 12.882071]
		[ 7.3666334 -0.25246462]	[9.001861 8.9566145]	[1.2144262 5.846319 ]	[ 9.646738 12.784549]
		[10.147333 0.9109472]	[6.6736746 6.952183 ]	[6.6041884 8.291201 ]	[ 9.92711 11.763797]
		[6.831464 0.5340851]	[4.2399855 7.5511956]	[2.8573258 6.577228 ]	[ 9.602151 11.8573265]
		[11.188233 -1.1480366]	[ 1.1679384 10.791792 ]	[-1.5563703 6.6159606]	[ 8.980371 13.284842]
		[10.9595175 -1.4808732]	[-1.7621862 9.834668 ]	[1.5378052 6.4628043]	[ 8.757163 13.313815]
		[10.342229 1.0533872]	[-1.8646358 6.940429 ]	[-0.28555012 5.5870414 ]	[ 9.646544 11.81057 ]
		[7.1884694 0.6431196]	[3.4296563 5.796184 ]	[0.14710608 5.731561 ]	[ 8.178545 13.513112]
		[11.111766 -1.1679672]	[-1.6732223 8.107678 ]	[9.476687 6.925381]	[10.16845 12.52234]
		[ 6.351106 -0.43741104]	[1.2006683 7.0199623]	[6.291447 5.355448]	[ 9.948377 11.7962 ]
		[8.779145 0.17471725]	[8.269026 9.561412]	[8.616968 5.8730664]	[ 8.821528 12.700693]
		[11.721949 0.22919944]	[ 8.158591 11.189147]	[0.7919436 4.351365 ]	[ 7.35514 13.442741]
		[11.798308 2.484467]	[3.3953815 6.371008 ]	[3.8325565 5.669207 ]	[ 9.89367 12.805074]
		[11.537375 6.019467]	[9.30508 9.364888]	[1.6624954 7.651206 ]	[ 7.662381 13.15186 ]
		[6.960058 1.0279102]	[6.4993505 9.288174 ]	[2.4453242 7.666888 ]	[ 9.348471 12.276775]
		[12.2325735 1.2241809]	[8.675475 7.8534904]	[3.8150454 8.276303 ]	[ 9.137125 12.879488]
		[ 8.39248 -2.9971633]	[6.6936927 6.2347255]	[3.979501 6.964323]	[ 9.824045 12.829421]
		[11.667483 0.48488745]	[4.6164913 8.483625 ]	[3.0876245 7.247476 ]	[ 8.061298 13.538064]
		[9.066055 0.23595376]	[3.7406533 6.650619 ]	[0.9087195 6.8303666]	[ 8.946396 12.4997225]
		[9.079474 2.7588644]	[7.9536824 6.5579844]	[9.667632 5.634908]	[ 8.057941 13.150764]
		[10.969121 2.729094]	[1.5045433 7.487333 ]	[0.52460015 5.8942895 ]	[ 9.399265 12.639172]
		[10.215848 2.0975463]	[8.635003 7.3376513]	[1.4986404 3.7118354]	[ 9.035444 12.518497]
		[11.605746 2.226623]	[8.257187 7.3042855]	[0.71150154 5.1628685 ]	[ 9.809135 11.966074]
		[ 9.666795 -2.493417]	[-0.47548464 7.281339 ]	[2.3900187 3.903818 ]	[ 7.8526373 12.964634 ]
		[10.709463 -2.3390331]	[0.5654092 6.099135 ]	[2.6711717 6.285026 ]	[ 8.768294 13.692765]
		[16.858807 -2.0392308]	[ 5.311415 10.215898]	[8.141859 3.8420467]	[ 9.317246 12.2864485]
		[10.287301 1.3101671]	[2.4194188 9.766608 ]	[8.446526 4.902211]	[ 8.942442 11.8792 ]
		[ 9.190535 -2.3350222]	[5.99698 7.107608]	[6.260627 8.639705]	[ 9.861991 12.062483]
		[ 8.439718 -0.5471145]	[6.6720033 8.074609 ]	[7.817384 5.1332746]	[10.231942 12.158842]
		[11.567035 1.577108]	[6.90753 9.356291]	[9.552065 5.8651066]	[ 9.41914 12.314964]
		[ 6.8142457 -0.56448483]	[8.428855 7.5910525]	[1.3126727 8.522499 ]	[ 9.736262 13.719626]
		[11.431016 3.2791204]	[0.7657883 6.4504786]	[11.131243 6.225223]	[ 9.492768 11.81732 ]
		[12.063866 0.30420268]	[1.1847497 7.1026716]	[6.1218166 5.119586 ]	[ 9.976369 11.663176]
		[11.771776 3.238714]	[1.3331655 9.621205 ]	[4.4192295 9.731356 ]	[ 7.795926 13.841198]
		[10.190534 2.3492708]	[3.6003351 3.8085577]	[1.6062071 8.886456 ]	[ 8.777429 13.807029]
		[11.305924 1.2508507]	[2.876183 9.329132]	[0.02224451 5.481288 ]	[10.0951395 12.667671 ]
		[12.127288 1.5273048]	[ 2.623753 10.882133]	[10.388012 2.953496]	[ 7.9011903 13.573389 ]
		[10.706484 3.216492]	[4.8517866 4.5459967]	[10.9182825 5.0772834]	[ 9.695072 11.737234]
		[6.4286947 3.3026533]	[3.6972296 6.8125896]	[0.92576927 6.702658 ]	[ 8.974018 12.383752]
		[6.9984117 2.0301182]	[5.959341 9.044323]	[6.5557137 4.868324 ]	[ 9.189461 13.807704]
		[ 9.05301 -2.265056]	[-1.9988536 9.68948 ]	[3.8208737 7.3397665]	[ 9.352238 12.828875]
		[ 6.5500875 -0.48811716]	[8.23783 8.792092]	[2.288817 9.627545]	[ 8.078593 13.310907]
		[7.564164 0.01342171]	[10.601525 8.563239]	[8.817926 5.104341]	[ 9.193495 12.854963]
		[12.2858095 2.2629042]	[2.1229002 8.32319 ]	[4.204691 9.46639 ]	[ 7.6939926 13.61582 ]
		[11.266755 -0.8990311]	[7.0614347 9.080559 ]	[8.852866 6.3612857]	[ 8.967248 13.911855]
		[ 8.512622 -2.7302618]	[4.113656 6.1725583]	[6.1873055 5.2972493]	[ 8.342791 12.616203]
		[11.708333 0.73148966]	[2.0887017 8.398276 ]	[5.1238594 6.47233 ]	[ 9.1660795 12.266464 ]
		[9.685413 1.1712106]	[2.9675078 9.715068 ]	[2.705505 6.9097514]	[ 8.394485 13.689998]
		[11.940398 0.7647616]	[4.876239 4.560251]	[11.024476 5.0892024]	[ 9.762728 11.854333]
		[12.276366 2.4785957]	[-1.8387698 6.885319 ]	[3.4339786 6.989284 ]	[10.077628 12.068638]
		[16.749926 -1.9029299]	[0.47006592 9.178558 ]	[1.3606313 6.7827783]	[ 9.159785 13.496188]
		[11.502407 2.3914607]	[9.1271515 9.317073 ]	[3.285492 8.033113]	[ 8.713557 13.398341]
		[12.46378 1.7227327]	[-0.13735732 8.767377 ]	[8.880936 4.5989804]	[ 9.252076 13.615479]
		[11.728005 1.1090403]	[-1.8384371 6.911436 ]	[-0.19619934 5.6434045 ]	[ 9.436486 11.941412]
		[10.092957 -1.9076016]	[2.733639 8.609714]	[8.737542 7.6064477]	[ 9.6639 12.20096]
		[14.834221 -3.1236296]	[2.7474864 9.325622 ]	[10.898316 4.5289583]	[ 9.967134 12.803846]
		[10.307393 2.5543935]	[3.0635908 7.5830803]	[3.8663104 7.0432725]	[ 9.448328 13.058614]
		[11.561436 1.9114153]	[1.6822432 9.250771 ]	[6.8933463 5.9249496]	[ 9.75434 12.932357]
		[ 7.9527783 -1.0261763]	[6.645503 6.2300644]	[3.9152997 6.957039 ]	[10.022616 12.692838]
		[16.668087 -2.2813666]	[9.829208 7.574159]	[0.987004 6.0551476]	[ 9.429562 13.093234]
		[10.365801 -0.22442076]	[-2.141065 8.629699]	[6.341698 5.890641]	[ 8.413988 12.671146]
		[10.5252 9.532136]	[1.7918451 9.433596 ]	[5.438602 6.7281427]	[12.6005945 7.2711987]
		[10.889551 8.75453 ]	[4.2204623 8.511004 ]	[7.068076 7.9238925]	[13.393635 5.8627954]
		[17.06594 -0.3907961]	[3.6685493 6.284763 ]	[6.161062 5.928776]	[13.426511 5.631038]
		[10.380094 9.648658]	[4.246213 9.427053]	[6.7445145 7.252319 ]	[12.405601 7.2328463]
		[17.105778 -0.5811361]	[3.7751024 6.6329207]	[5.990635 7.236862]	[13.019391 6.241539]
		[12.102215 5.573957]	[2.870251 7.5442305]	[5.941429 8.500673]	[12.826363 6.3525777]
		[10.722785 8.766442]	[4.804994 7.3136396]	[5.6783085 7.963836 ]	[13.087624 6.0553017]
		[16.505789 -0.4463666]	[0.8289529 3.0350878]	[7.1553106 8.037137 ]	[13.354724 5.636495]
		[10.6810055 9.354542 ]	[2.7391262 7.8741736]	[7.4215326 6.591716 ]	[13.212189 6.48191 ]
		[10.690413 5.6616826]	[3.7912276 8.85002 ]	[6.2627797 5.1655493]	[13.43769 5.663592]
		[10.938673 8.584833]	[5.1593456 7.1997895]	[6.785325 6.236277]	[13.446418 5.8876634]
		[15.484915 -4.46907 ]	[4.0846086 6.3601327]	[8.268311 9.811469]	[13.886652 5.6012955]
		[15.466317 -3.7529297]	[5.179703 5.5992007]	[5.4050975 6.6166134]	[12.94047 6.5687714]
		[10.558897 9.493626]	[4.6213045 8.752367 ]	[5.723137 6.5308084]	[12.793755 6.6045246]
		[10.975412 8.692274]	[4.0633397 6.8207903]	[8.566672 9.21648 ]	[13.245313 5.7099104]
		[17.206966 -0.44725093]	[3.5551941 7.23839 ]	[6.235886 6.20902 ]	[14.216979 5.790901]
		[10.376711 9.641612]	[0.9508916 5.8832006]	[6.124315 6.9852366]	[14.209342 5.833744]
		[17.141752 -0.5540232]	[2.7282066 9.675117 ]	[8.081528 7.8440657]	[12.804745 6.822633]
		[12.085102 5.5662165]	[0.77060896 5.033404 ]	[6.461512 6.973647]	[13.845836 5.7329044]
		[10.578398 8.818322]	[3.2271001 8.984777 ]	[6.099251 8.386078]	[13.192661 5.901519]
		[16.574072 -0.32264605]	[2.523374 5.7230372]	[ 9.057087 10.023324]	[13.472271 5.8377624]
		[10.71254 9.409333]	[ 3.393865 10.257999]	[7.2731767 8.7458725]	[13.665284 5.830625]
		[10.801887 5.628829]	[3.0895398 8.467757 ]	[7.5799217 7.2921677]	[13.27803 6.0512404]
		[10.951653 8.567921]	[ 2.5068648 10.400583 ]	[5.9616833 7.151009 ]	[12.822429 6.250862]
		[15.512941 -4.5110927]	[2.7918282 8.896788 ]	[6.8758326 7.443239 ]	[12.88643 8.093205]
		[15.411642 -3.6225657]	[ 4.2162027 10.913578 ]	[5.9679894 6.328652 ]	[13.418938 5.6119223]
		[10.59021 9.430385]	[3.7107015 9.992449 ]	[5.871166 4.4963555]	[12.473337 7.156485]
		[10.925739 8.641445]	[2.1148543 8.687886 ]	[6.137232 5.039082]	[12.484735 8.058115]
		[17.145521 -0.4436308]	[ 2.4079797 10.396637 ]	[6.083377 7.600791]	[12.550473 7.559696]
		[10.296008 9.739206]	[4.291773 8.872953]	[7.920336 8.302489]	[13.127988 5.9694777]
		[17.13557 -0.46777695]	[4.5040874 9.396052 ]	[5.79304 6.8234344]	[13.119587 6.2080326]
		[12.081432 5.607599]	[1.1905504 6.2894106]	[7.8714395 6.8839316]	[13.160672 5.6191964]
		[10.543496 8.813937]	[2.0022829 5.6442986]	[9.400389 8.940495]	[12.934021 5.8962736]
		[16.653814 -0.40670153]	[2.1035805 7.096522 ]	[7.800693 7.1446037]	[13.645289 5.733853]
		[10.600143 9.448923]	[2.901521 6.568796]	[7.7117414 9.140123 ]	[13.362061 5.7812114]
		[10.823554 5.7121253]	[1.7925508 5.4821267]	[6.133641 6.753767]	[13.225033 5.825761]
		[10.923706 8.598569]	[3.4067774 7.6962194]	[6.0768356 6.40119 ]	[13.768585 5.718973]
		[15.329302 -4.6110215]	[4.5155725 9.589815 ]	[ 8.864767 10.274747]	[13.822376 5.894703]
		[15.462552 -3.5998566]	[4.943198 8.691349]	[6.7094026 4.7322254]	[13.858406 5.9673686]
		[10.558487 9.393236]	[ 1.8709812 10.805209 ]	[5.887878 6.7449985]	[13.491392 6.1781387]
		[10.746168 8.698275]	[1.970317 5.3320947]	[6.502494 5.6993594]	[13.931767 6.10367 ]
		[17.257208 -0.4658676]	[2.6702867 8.319654 ]	[6.0767164 6.6214814]	[12.287547 7.818332]
		[10.355478 9.72434 ]	[4.2016597 7.901708 ]	[5.8254395 7.353648 ]	[13.621902 5.5955234]
		[17.10642 -0.53945225]	[1.1725066 8.486968 ]	[7.481724 4.9883027]	[12.521615 7.4893937]
		[12.103164 5.580732]	[3.672123 8.913842]	[6.0128775 6.0356307]	[13.0689745 5.7446413]
		[10.635409 8.739513]	[2.6851408 8.489297 ]	[8.720274 3.694519]	[13.002878 6.735291]
		[16.590296 -0.43606418]	[3.1340919 9.394352 ]	[6.64962 4.126989]	[12.996207 5.8265915]
		[10.587145 9.458263]	[1.9533765 5.3417206]	[6.349198 7.1734586]	[13.106431 6.5953245]
		[10.777599 5.530022]	[-1.3311934 8.264951 ]	[7.0511146 7.6847043]	[12.988681 6.062527]
		[10.942438 8.575018]	[3.9963632 8.01648 ]	[6.3493333 5.379043 ]	[13.144622 5.9670234]
		[15.42574 -4.544683]	[5.056747 7.158575]	[5.675468 5.8796215]	[13.351082 5.681106]
		[15.487199 -3.6943126]	[2.1529272 7.678136 ]	[5.255886 5.719295]	[13.218971 5.761855]
		[ 8.287201 -1.3053719]	[6.71983 7.0010567]	[0.89871716 5.5167174 ]	[ 4.366813 -0.18440558]
		[7.40749 4.8232045]	[8.958419 9.656574]	[3.446959 6.9974527]	[ 3.4951916 -2.1664538]
		[9.77019 4.2033024]	[4.520749 5.2060843]	[4.1580267 9.847921 ]	[3.1960306 0.38935044]
		[ 8.498772 -0.41026306]	[10.019567 7.3846655]	[0.8153184 8.145517 ]	[ 3.9911711 -1.1427332]
		[9.204714 4.5546064]	[8.721411 8.023388]	[2.2871838 8.862404 ]	[ 4.909667 -0.12138773]
		[11.397056 1.4437475]	[7.8804665 9.843757 ]	[0.08632765 3.7190998 ]	[ 4.544839 -2.2139778]
		[ 9.154834 -0.30018824]	[5.7254524 7.7852015]	[1.5970571 8.569058 ]	[3.0438151 0.41395754]
		[7.98315 3.4589942]	[7.990472 9.370971]	[4.1494374 8.95197 ]	[ 3.7481623 -0.7551033]
		[9.557504 4.895129]	[8.274401 7.4681864]	[9.280043 9.064769]	[4.2793407 0.2722604]
		[13.640569 -1.2067348]	[6.8908596 9.108058 ]	[10.796668 5.351404]	[3.500376 0.10609243]
		[8.058251 4.2111173]	[10.0914 7.157393]	[0.35566485 3.4465878 ]	[ 2.4466898 -1.2231687]
		[10.586866 4.946827]	[ 8.709595 10.060254]	[1.3386111 5.6903086]	[2.2087862 0.38967118]
		[ 9.706101 -0.09637087]	[0.24903685 5.277515 ]	[3.1621003 7.732587 ]	[ 4.0202703 -2.0160513]
		[7.110372 0.6716406]	[10.332035 9.445924]	[8.720542 7.202 ]	[2.2155569 0.01333867]
		[12.987991 -0.68428874]	[0.6626457 2.778627 ]	[8.275592 7.5092273]	[3.6706378 0.12926778]
		[8.951632 1.6065706]	[2.8230233 5.9278927]	[1.0930848 6.6484494]	[ 3.324148 -0.60895157]
		[8.2830515 4.1081 ]	[9.693821 6.642207]	[7.824426 6.9795017]	[3.3692908 0.393343 ]
		[8.210072 4.3450503]	[ 8.904978 10.129201]	[10.137421 4.7615204]	[ 4.0769663 -2.3683722]
		[15.205232 -0.7392966]	[-0.96669906 11.362234 ]	[0.747175 7.1278405]	[ 3.9934804 -2.400316 ]
		[9.439721 0.5217792]	[7.8373823 6.6656375]	[0.46306354 7.7625484 ]	[3.222221 0.68408245]
		[5.850249 1.74217 ]	[9.814931 8.763733]	[1.0424908 4.150926 ]	[3.9571698 0.33542374]
		[8.017158 0.33505777]	[ 0.19327833 12.240015 ]	[1.7935996 7.3456616]	[ 4.9179935 -0.80884635]
		[10.320333 -0.1431641]	[3.4147701 5.729265 ]	[0.52512413 8.701521 ]	[4.4033456 0.28575853]
		[6.818209 1.0786754]	[1.5087897 8.40455 ]	[5.918255 2.5634084]	[ 4.765486 -0.49225566]
		[10.217248 3.6509202]	[ 8.762249 10.338704]	[2.3679783 8.168474 ]	[ 4.773032 -0.41015497]
		[ 5.111055 -0.27041292]	[-0.7690311 6.391161 ]	[3.8143358 7.5156603]	[5.0897536 0.48419598]
		[8.256778 0.7308274]	[0.18923832 7.7594876 ]	[2.3249774 6.5149965]	[ 4.063735 -0.34306824]
		[7.6401114 5.209654 ]	[10.128417 7.2304397]	[8.57123 6.024844]	[ 2.5673661 -0.6321313]
		[6.7318993 2.8941317]	[3.0577536 8.266698 ]	[6.764723 7.152485]	[ 3.695184 -1.0692688]
		[11.1333 3.1699579]	[8.823862 9.294906]	[0.03333058 3.1380496 ]	[3.4369988 0.68666714]
		[8.573224 1.5948509]	[6.365647 8.850673]	[0.87150013 5.3651996 ]	[4.819303 0.20951504]
		[7.9442754 4.8034973]	[ 3.3296428 11.473896 ]	[2.9466932 5.635857 ]	[ 4.126554 -1.8290018]
		[9.877388 3.9268808]	[10.28101 9.826534]	[3.745662 6.1895866]	[ 3.1556253 -0.51916164]
		[10.598925 4.317077]	[5.2599125 7.1084933]	[ 7.2081714 11.204797 ]	[ 2.7859373 -0.46618068]
		[8.437257 1.9443054]	[-0.63796055 8.183987 ]	[3.3663049 9.609701 ]	[ 4.074623 -0.03831878]
		[6.752271 1.9493426]	[9.465127 8.5097275]	[3.1331406 6.018937 ]	[3.0827765 0.59118825]
		[7.254805 3.307168]	[ 1.892149 10.785639]	[0.47874126 5.741206 ]	[ 4.999333 -1.4868648]
		[15.36063 -0.5665984]	[ 8.366195 10.747263]	[2.421789 5.2130966]	[ 3.6071215 -2.1159039]
		[6.2144723 2.2038112]	[ 7.337276 10.280019]	[2.0266173 5.231493 ]	[ 2.5384822 -1.5539025]
		[9.525883 3.4604034]	[-1.1623416 6.3217525]	[5.3601646 7.4776735]	[ 3.8479466 -1.9948943]
		[5.9099383 3.8416188]	[4.43989 5.8698645]	[1.5688449 8.575156 ]	[2.5077577 0.2932168]
		[8.402536 4.604225]	[ 9.264694 11.476323]	[3.1863773 8.248477 ]	[ 4.060519 -0.63290924]
		[12.969816 -0.80028224]	[3.3511946 7.6062655]	[3.4537013 7.6813006]	[5.150039 0.56501746]
		[7.7296786 2.7190146]	[1.4224513 9.148039 ]	[3.2094238 4.462915 ]	[ 4.0361414 -0.33733627]
		[10.724937 4.977322]	[8.4020815 9.8078375]	[2.1752985 4.6599636]	[ 4.1204104 -1.5832592]
		[8.32012 2.1004565]	[6.8652678 9.471885 ]	[0.41102386 4.531364 ]	[ 3.1880138 -1.1714178]
		[7.8857226 3.7538867]	[3.9794798 9.576992 ]	[1.2342536 7.3679333]	[4.7298727 0.48380086]
		[8.438375 3.8394723]	[ 7.4887986 11.145282 ]	[0.98217344 6.175713 ]	[2.2498758 0.45373875]
		[4.806003 1.0949632]	[2.8887362 7.653873 ]	[2.6094089 5.3876715]	[ 3.1301992 -1.0458571]
		[8.027627 4.051254]	[ 0.76137805 11.067846 ]	[0.39002916 6.1490846 ]	[ 3.696419 -1.2607597]
		[ 9.380395 -1.232643]	[2.0366843 9.892186 ]	[3.1057773 5.142018 ]	[ 4.9249506 -1.9882249]
		[9.629874 4.533043]	[9.435401 8.410456]	[3.9009888 5.9786344]	[3.9101987 0.6835551]
		[ 7.969584 -0.9500778]	[1.4826871 4.323137 ]	[1.0070355 5.3687725]	[3.926122 1.228079]
		[7.4889317 3.5412169]	[9.5081625 8.592752 ]	[2.6868618 4.5394745]	[ 5.096259 -0.11981571]
		[4.649797 1.9570694]	[ 9.92256 11.288218]	[7.2533045 7.314346 ]	[ 5.0586376 -2.1809268]
		[13.185621 -0.92012286]	[9.133378 5.956057]	[ 3.924138 10.325109]	[4.168189 0.4006777]
		[7.7733088 0.93580437]	[9.603652 9.74799 ]	[2.5245862 5.147762 ]	[ 4.8131785 -0.8408836]
		[7.794248 4.923528]	[0.362831 3.1612077]	[3.8594117 9.102046 ]	[ 3.613413 -1.1028494]
		[6.2533016 2.240859 ]	[ 7.8967185 11.310589 ]	[-0.6894216 5.488644 ]	[ 2.4949362 -0.04829501]
		[15.232404 -0.5238788]	[2.5289636 3.664046 ]	[3.4255466 7.9664154]	[ 4.2987547 -1.723775 ]
		[14.149564 -2.5155404]	[-1.39881 10.021653]	[9.201754 3.7902389]	[ 2.573306 -1.1890818]
		[7.5476694 3.4217234]	[10.714292 7.654184]	[1.3649123 7.5631647]	[ 4.978654 -0.07797771]
		[5.7115855 2.114382 ]	[9.642126 7.09432 ]	[-0.23208272 5.224698 ]	[ 3.2205243 -1.9626946]
		[ 9.614464 -0.9667629]	[6.344089 9.232865]	[2.9154918 9.273753 ]	[3.7627888 0.69850945]
		[6.80718 4.065345]	[-0.64811975 7.054329 ]	[3.5016146 7.5089903]	[ 4.839792 -2.050142]
		[9.237415 4.6195745]	[6.786604 9.251632]	[-1.9636352 7.0736074]	[ 4.8308115 -0.71318555]
		[6.81565 2.1033432]	[7.14731 9.673027]	[-0.7438088 5.031444 ]	[ 3.2998116 -2.057282 ]
		[6.023932 1.2523477]	[10.240071 6.360499]	[1.203618 3.554856]	[3.349448 0.36741805]
		[10.68764 4.2608714]	[4.95971 8.191407]	[2.7766044 4.6110816]	[ 3.3386211 -0.5281316]
		[ 7.574224 -1.0725743]	[7.6650486 7.3798647]	[8.45649 7.3195662]	[ 2.78507 -1.1320164]
		[6.1422434 3.071666 ]	[5.3991585 7.05863 ]	[0.10303691 3.6218753 ]	[3.8010747 0.00993876]
		[8.041497 3.6914165]	[7.4088354 8.761825 ]	[2.9365444 5.526934 ]	[ 2.7972429 -1.5932082]
		[8.494733 2.4102573]	[1.4537629 9.611232 ]	[1.1456946 9.817729 ]	[ 4.5720553 -1.2553216]
		[4.4830785 1.8501655]	[7.636384 7.544624]	[2.0412965 3.8850498]	[3.6539843 0.09960797]
		[15.198795 -0.8124907]	[8.694015 8.303817]	[0.81548625 6.731283 ]	[ 3.7602105 -0.60126704]
		[8.13382 3.8952959]	[6.6064224 9.031964 ]	[8.220428 3.2732227]	[3.939766 0.2911839]
		[7.200725 0.7162541]	[7.602216 7.897541]	[0.15098499 7.624511 ]	[ 3.3159177 -0.3227562]
		[7.912033 0.9882635]	[9.421062 6.249565]	[2.3620303 6.916543 ]	[ 3.6319814 -0.4528223]
		[5.039635 2.5930548]	[4.59839 6.357703]	[0.7439749 4.9000864]	[ 3.914252 -0.54942775]
		[7.2166195 4.2404337]	[10.053258 7.3115706]	[7.680347 7.8322496]	[ 3.2092066 -1.5953302]
		[13.61986 -1.1931429]	[1.9466028 4.583005 ]	[3.3021154 5.847153 ]	[ 2.6091602 -0.1655061]
		[7.6358385 2.8091502]	[5.0388603 7.88396 ]	[2.6156967 4.5024357]	[ 3.4114287 -1.4880223]
		[9.550038 4.8153615]	[-3.399709 8.484041]	[9.071636 9.354535]	[ 2.3053505 -0.15821825]
		[5.911851 1.9395906]	[4.3165126 8.909499 ]	[6.500864 4.883264]	[ 3.0784338 -1.5786097]
		[5.9574976 1.8170235]	[4.9886007 5.7061477]	[-0.85634273 5.6486034 ]	[ 4.9094725 -0.19838394]
		[ 9.792944 -0.10336293]	[0.41947344 6.963999 ]	[8.913529 3.497247]	[ 3.52676 -0.41849995]
		[8.253253 3.9123976]	[10.967398 9.232087]	[9.710512 8.206184]	[ 4.0844116 -0.6014568]
		[8.851963 4.4831047]	[4.219435 6.4983044]	[7.897743 3.64786 ]	[4.0279827 0.6883533]
		[5.812319 1.5731676]	[9.39008 6.1703463]	[ 4.146456 10.371486]	[ 4.9579906 -1.1133683]
		[7.9013796 2.6808615]	[0.51244885 3.4284806 ]	[2.7900567 6.4371233]	[3.8690424 1.0213625]
		[6.079556 2.853847]	[6.973622 9.541299]	[1.6298186 8.83224 ]	[ 3.9424818 -2.091898 ]
		[ 8.423354 -1.4793268]	[0.4369233 2.903569 ]	[5.8389354 5.916844 ]	[ 4.4645224 -0.13928626]
		[ 8.264925 -0.88469356]	[6.171205 9.521672]	[1.0277263 9.158591 ]	[ 2.4662201 -0.38056266]
		[10.915249 3.2123263]	[2.638574 8.934613]	[3.4679556 7.349391 ]	[3.712207 0.40404972]
		[7.832178 3.2773879]	[-1.2567431 9.056312 ]	[-0.39951763 6.2185283 ]	[ 2.6346388 -0.7460941]
		[7.177849 2.800119]	[9.478366 6.3164787]	[1.9030138 6.9417105]	[ 3.389226 -0.728824]
		[9.272796 4.637535]	[4.717898 4.184389]	[1.479978 7.0347767]	[ 2.1657789 -0.44995603]
		[7.7608385 5.9910927]	[2.4127917 5.0816965]	[-0.85015047 5.2560773 ]	[ 2.3964226 -0.86683315]
		[8.110276 4.0934267]	[ 0.4515774 10.735695 ]	[3.171952 4.299091]	[ 4.9744654 -2.158948 ]
		[10.507897 4.6902037]	[ 7.903835 11.489707]	[3.9465249 9.98533 ]	[ 3.3368027 -0.98313713]
		[5.9175186 1.9967986]	[6.837584 8.722236]	[9.53449 5.988573]	[2.8078 0.40357742]
		[9.840926 4.3155513]	[2.973231 6.2287006]	[11.888862 5.474597]	[4.3681555 0.28412023]
		[7.791339 4.3780136]	[8.296409 7.923314]	[3.3658564 9.96818 ]	[ 4.9847646 -0.3866621]
		[10.925457 4.7484665]	[10.722537 7.0753884]	[0.24203771 8.677428 ]	[ 5.1386604 -0.2901039]
		[7.454495 4.967702]	[5.3626237 7.5559926]	[0.05667482 4.461081 ]	[3.688319 0.87563074]
		[8.046944 3.5150685]	[10.8171425 7.6141653]	[2.6240327 5.4186664]	[3.0033367 0.59068173]
		[9.033944 1.6988388]	[ 8.109278 10.530702]	[2.9178696 7.467199 ]	[ 3.7867897 -1.2271945]
		[6.606236 1.5989227]	[4.324427 5.192302]	[2.9154541 4.756934 ]	[ 3.4746826 -1.9381254]
		[8.505331 2.3358376]	[ 1.9485768 10.538965 ]	[6.7884927 8.778043 ]	[2.462565 0.32464162]
		[6.7334003 2.9008412]	[3.673772 9.274481]	[2.4212382 6.4454155]	[ 3.7899132 -1.379903 ]
		[9.510788 3.3703527]	[ 8.281418 10.966 ]	[2.5487864 6.151824 ]	[ 2.3433204 -0.9656961]
		[15.2728405 -0.55726784]	[6.7385526 7.0456967]	[0.8252032 5.719995 ]	[ 4.312933 -0.04558946]
		[10.064732 6.116227]	[8.754253 9.851694]	[3.399828 7.04914 ]	[ 3.595546 -2.034366]
		[6.3185763 3.4589715]	[4.486744 5.308009]	[4.008075 9.7396 ]	[3.2241886 0.33507323]
		[9.3539915 0.4560329]	[9.905875 7.4948993]	[1.0151224 8.205241 ]	[ 4.1637993 -1.2282012]
		[8.770447 6.4868 ]	[8.861621 8.102128]	[2.2151153 8.808215 ]	[ 4.750389 -0.0912739]
		[6.7169023 1.8705356]	[7.7844157 9.901372 ]	[0.18871902 3.6807795 ]	[ 4.5293775 -2.1649823]
		[9.069066 3.6372578]	[5.820461 7.75838 ]	[1.4641018 8.402749 ]	[2.9278445 0.3872479]
		[5.719919 2.1811576]	[8.059806 9.412672]	[4.2034674 9.023448 ]	[ 3.7734063 -0.8442168]
		[8.978439 4.9749975]	[8.247248 7.5015273]	[9.360268 8.9993105]	[4.299579 0.44287822]
		[8.4816065 2.1631596]	[6.9798384 9.039372 ]	[10.758027 5.214316]	[3.4684901 0.06492627]
		[4.6575003 1.0627421]	[10.154394 7.1780896]	[0.38504565 3.4117625 ]	[ 2.5136702 -1.2444463]
		[ 5.1035414 -0.25633147]	[ 8.750664 10.201119]	[1.2931879 5.638489 ]	[2.290519 0.28254887]
		[7.91452 0.21030575]	[0.1680076 5.38458 ]	[3.047352 7.553964]	[ 4.003806 -1.9022381]
		[7.7819963 5.9359636]	[10.261667 9.620997]	[8.6107645 7.2741776]	[ 2.0089629 -0.01942775]
		[9.688953 4.562013]	[0.565928 2.758638]	[8.290986 7.3044815]	[ 3.7814076 -0.07561535]
		[7.8735847 0.64315885]	[2.6995378 6.0351057]	[0.7933522 6.75673 ]	[ 3.1618655 -0.73843783]
		[10.870576 -0.7539939]	[9.615332 6.71724 ]	[7.7818813 6.9706736]	[3.393134 0.45090845]
		[ 7.5545754 -1.0000468]	[ 8.942219 10.203117]	[10.181258 4.6399655]	[ 3.9290798 -2.3208106]
		[6.931347 3.5471597]	[-1.013458 11.264712]	[0.67922086 7.252869 ]	[ 4.0028386 -2.4347003]
		[10.040337 0.09350703]	[7.7379255 6.54323 ]	[0.44041866 7.7469893 ]	[3.2131672 0.5980313]
		[7.5806985 3.013489 ]	[9.841346 8.781819]	[0.98528993 4.074404 ]	[3.997175 0.23921674]
		[7.7111297 2.8832555]	[ 0.16948918 12.11933 ]	[1.7024292 7.3721895]	[ 4.9414697 -0.7309454]
		[10.382216 3.743857]	[3.5953567 5.8341775]	[0.39081547 8.522768 ]	[4.3968344 0.26149452]
		[4.5964966 1.9479814]	[1.3781244 8.285854 ]	[6.012128 2.6626873]	[ 4.738448 -0.5614233]
		[6.492777 2.7527494]	[ 8.926437 10.323168]	[2.4571412 8.171472 ]	[ 4.8800025 -0.4269142]
		[ 8.464481 -0.29263952]	[-0.6353072 6.249909 ]	[3.8276782 7.6008625]	[5.17155 0.48825386]
		[6.868038 4.021413]	[0.01989611 7.9946804 ]	[2.463743 6.443752]	[ 4.0154276 -0.3848345]
		[9.736595 0.5005665]	[10.048631 7.30039 ]	[8.644151 5.991919]	[ 2.5082958 -0.57041866]
		[8.477065 4.6164594]	[3.0643396 8.324338 ]	[6.6307783 7.0606265]	[ 3.6161728 -0.9681542]
		[4.6193414 0.8605853]	[8.994496 9.379012]	[0.0263999 3.177644 ]	[3.531912 0.72865 ]
		[6.9832473 3.5289545]	[6.4379587 8.822509 ]	[1.0145454 5.4258204]	[4.860402 0.22370516]
		[7.8785577 0.62981534]	[ 3.1063688 11.489916 ]	[2.8947928 5.808625 ]	[ 4.133273 -1.9062773]
		[ 9.882386 -2.214224]	[10.279972 9.842793]	[3.6690638 6.285379 ]	[ 3.375113 -0.3302641]
		[7.81013 4.3067055]	[5.1970024 6.933113 ]	[ 7.277281 11.236829]	[ 2.7200115 -0.41693357]
		[ 8.3096075 -0.76585746]	[-0.6885921 8.007635 ]	[3.1995037 9.522174 ]	[4.0210395 0.04384259]
		[8.11637 3.868256]	[9.501916 8.658127]	[3.2184613 5.9818974]	[3.1019871 0.60227937]
		[8.199126 2.2496212]	[ 1.8397235 10.647383 ]	[0.5087214 5.8144746]	[ 4.970973 -1.5469617]
		[10.674835 4.5730104]	[ 8.420201 10.779806]	[2.5264144 5.218405 ]	[ 3.628237 -2.1105642]
		[4.4950976 2.0818563]	[ 7.3038616 10.469285 ]	[1.9915934 5.277273 ]	[ 2.3544788 -1.5929276]
		[8.449428 4.451551]	[-1.1344604 6.255707 ]	[5.362636 7.5253587]	[ 3.7873507 -1.9711359]
		[8.652504 4.6372714]	[4.606296 5.8771973]	[1.4751713 8.60986 ]	[2.600992 0.18420632]
		[6.052902 3.673261]	[ 9.269872 11.467641]	[3.1142714 8.281911 ]	[ 4.0355644 -0.6438165]
		[15.271632 -0.44409865]	[3.178514 7.787905]	[3.3201892 7.694758 ]	[5.10593 0.43998012]
		[3.957064 1.1959203]	[1.3636265 9.088032 ]	[3.2974763 4.524427 ]	[ 3.955838 -0.1609574]
		[7.9249454 1.2258059]	[8.325022 9.854457]	[2.1420991 4.820659 ]	[ 4.150201 -1.5854813]
		[8.395344 3.8258789]	[6.667138 9.706708]	[0.48085222 4.576273 ]	[ 3.3123786 -1.174001 ]
		[7.1623616 4.299237 ]	[4.002704 9.356428]	[1.6560224 7.4459853]	[4.682623 0.3896159]
		[ 8.398822 -1.6968625]	[ 7.6820235 11.277407 ]	[0.9163947 6.199544 ]	[2.2573338 0.59585667]
		[8.549612 4.5699773]	[3.0240984 7.7758126]	[2.528208 5.4092937]	[ 3.0630913 -0.94440204]
		[8.420317 4.623041]	[ 0.86014074 10.980524 ]	[0.39592886 5.9848084 ]	[ 3.6972466 -1.3157364]
		[8.440231 2.0497675]	[1.8533963 9.783317 ]	[3.1123872 4.951322 ]	[ 4.896949 -1.896096]
		[9.912681 4.0307407]	[9.515408 8.373995]	[3.9241073 5.910743 ]	[3.792404 0.565253]
		[5.949604 2.574912]	[1.4792951 4.3137927]	[0.937211 5.388223]	[3.7674048 1.0456619]
		[6.97584 2.5257506]	[9.579653 8.609773]	[2.524028 4.6486163]	[ 5.0630155 -0.0914681]
		[7.142354 2.7324607]	[ 9.867144 11.234342]	[7.26239 7.309738]	[ 5.0542283 -2.1375105]
		[7.984631 2.692493]	[9.045197 6.0291452]	[ 3.9457192 10.322388 ]	[4.1534534 0.33025837]
		[9.558606 0.589711]	[9.578178 9.624983]	[2.4889393 5.1073027]	[ 4.750558 -0.8743911]
		[10.558433 1.8286475]	[0.44715118 3.1470523 ]	[3.79619 9.221065]	[ 3.7985861 -1.1635255]
		[7.8399305 1.0019798]	[ 7.8689103 11.354643 ]	[-0.69146717 5.477221 ]	[2.3942604 0.13429819]
		[8.177821 5.404964]	[2.470108 3.7297459]	[3.4893548 7.9185843]	[ 4.243893 -1.7414025]
		[7.61241 5.2298856]	[-1.4722155 10.207039 ]	[9.1057 3.8571703]	[ 2.5935972 -1.3169556]
		[5.789562 1.9255629]	[10.754852 7.6642613]	[1.4415967 7.47169 ]	[ 5.0043554 -0.13296157]
		[8.052874 3.8968186]	[9.772453 7.1249104]	[-0.2224318 5.2458167]	[ 3.3083098 -1.9031452]
		[10.723088 -0.18508948]	[6.3739862 9.348678 ]	[2.7504938 9.051302 ]	[3.8395283 0.62774396]
		[6.655891 4.412824]	[-0.67055684 7.1732054 ]	[3.676534 7.580058]	[ 4.81686 -1.957018]
		[8.046459 2.3900886]	[6.7220736 9.080395 ]	[-1.9247342 7.0747366]	[ 4.748573 -0.72824097]
		[8.7765465 6.298284 ]	[7.1814055 9.591421 ]	[-0.6643116 4.9516397]	[ 3.352018 -1.9780427]
		[6.0807905 1.0761296]	[10.2501955 6.3334947]	[1.220718 3.5615819]	[3.400415 0.29202652]
		[4.7115345 0.7984533]	[4.911534 8.371379]	[2.8483493 4.615058 ]	[ 3.2491689 -0.61271477]
		[8.287827 2.1272209]	[7.615904 7.2942524]	[8.432815 7.2520385]	[ 2.8047764 -1.3089684]
		[10.65207 4.3718514]	[5.3197737 6.998842 ]	[0.1075871 3.6190882]	[ 3.7117312 -0.05943231]
		[ 9.367211 -1.2540007]	[7.4479547 8.723356 ]	[2.8492975 5.2640576]	[ 2.8535693 -1.6161886]
		[5.852735 3.6597981]	[1.3323865 9.545296 ]	[1.0204154 9.661278 ]	[ 4.5141454 -1.3061551]
		[5.8354526 1.6150894]	[7.747742 7.727029]	[2.0826821 3.8432186]	[ 3.7530086 -0.05263867]
		[9.137827 3.5688038]	[8.8616905 8.189618 ]	[1.0407108 6.727996 ]	[ 3.8107553 -0.47905484]
		[10.090817 6.182699]	[6.6621604 9.039248 ]	[8.281905 3.1451201]	[3.8559308 0.36351937]
		[8.022651 3.9359756]	[7.5510406 8.122996 ]	[0.32057095 7.7134356 ]	[ 3.2802117 -0.31295124]
		[8.42659 2.0917037]	[9.2621155 6.2494035]	[2.4775782 7.0327435]	[ 3.5493512 -0.3308199]
		[5.8409386 1.7143543]	[4.661804 6.4174147]	[0.67179716 5.049383 ]	[ 4.0466027 -0.59883773]
		[8.514069 4.2636375]	[10.183314 7.178959]	[7.5408034 7.9769583]	[ 3.2614388 -1.6520203]
		[10.342922 3.6263564]	[1.8461244 4.4511147]	[3.214364 5.991124]	[ 2.5272908 -0.00793018]
		[ 1.0759247e+01 -6.3873115e-03]	[5.0737414 7.804165 ]	[2.5026357 4.540655 ]	[ 3.4836779 -1.3563154]
		[6.4699836 2.5931315]	[-3.4092689 8.495383 ]	[9.030356 9.1621685]	[ 2.2256398 -0.11572984]
		[5.1113772 2.5837567]	[4.3620467 9.031175 ]	[6.5658584 4.893418 ]	[ 3.0726697 -1.5692219]
		[9.988081 5.504092]	[4.946204 5.6650653]	[-0.89405245 5.682483 ]	[ 4.8503423 -0.2260905]
		[ 9.893537 -2.2615132]	[0.5146329 6.949798 ]	[8.98694 3.6279755]	[ 3.6162906 -0.5243682]
		[ 8.416981 -1.4123025]	[10.955313 9.205218]	[9.547446 8.340726]	[ 4.065814 -0.63555664]
		[3.966504 1.0885291]	[4.1630483 6.525836 ]	[7.9779806 3.675898 ]	[4.0605235 0.63039297]
		[10.973648 4.73313 ]	[9.284239 6.213756]	[ 4.150954 10.503532]	[ 4.912937 -1.1524335]
		[6.7021704 4.3731365]	[0.5316598 3.3634968]	[2.9221697 6.417942 ]	[3.9218218 1.078137 ]
		[5.265502 2.0580943]	[7.062366 9.428234]	[1.6861608 9.010744 ]	[ 3.951454 -2.0804825]
		[ 7.8601108 -0.94173867]	[0.5790841 2.965034 ]	[5.994536 6.0313106]	[ 4.5346246 -0.22877881]
		[10.6713505 1.8631032]	[6.159418 9.453444]	[1.0300602 9.138155 ]	[ 2.4786448 -0.4136595]
		[ 8.35598 -1.2919021]	[2.742986 8.946587]	[3.5547907 7.347499 ]	[3.6677225 0.2827829]
		[13.076871 -0.9085169]	[-1.3275329 8.919352 ]	[-0.45932937 6.156252 ]	[ 2.7340336 -0.7159301]
		[9.079093 4.5707207]	[9.529983 6.419314]	[1.7688788 7.0731926]	[ 3.470172 -0.6935348]
		[ 8.047236 -1.2620797]	[4.7222853 4.148186 ]	[1.4964349 7.059197 ]	[ 2.2869825 -0.46748427]
		[10.735275 4.2491407]	[2.3273764 4.98843 ]	[-0.79996926 5.302818 ]	[ 2.4678738 -0.8338824]
		[5.942821 1.9347637]	[ 0.47679263 10.668745 ]	[3.1154597 4.4048314]	[ 5.0233436 -2.245575 ]
		[7.875782 0.9412776]	[ 7.7907553 11.511525 ]	[ 3.9637907 10.04874 ]	[ 3.4004476 -1.0675303]
		[7.4528065 5.0467834]	[7.0112877 8.628099 ]	[9.405796 6.027844]	[2.898963 0.51839936]
		[10.067563 0.1671018]	[3.0385656 5.993158 ]	[11.860584 5.324624]	[4.2832446 0.166362 ]
		[ 9.994728 -1.4426188]	[8.23775 7.7649536]	[3.3405807 9.806957 ]	[ 4.8998246 -0.41985187]
		[7.49084 4.899791]	[10.695804 7.0930758]	[0.08850022 8.639544 ]	[ 5.1003914 -0.1482646]
		[7.162988 4.443032]	[5.3243885 7.5963745]	[0.23269206 4.5407777 ]	[3.659814 0.7967942]
		[ 8.588235 -3.285353]	[10.845739 7.5591707]	[2.530402 5.5203133]	[2.993877 0.5675912]
		[8.27102 5.2096105]	[ 8.0140505 10.395775 ]	[2.9993346 7.441482 ]	[ 3.6216002 -1.1613852]
		[ 8.574106 -1.4959886]	[4.3350625 5.3291903]	[3.030624 4.6335354]	[ 3.427687 -1.8411244]
		[10.548145 1.8903929]	[ 1.9506826 10.683279 ]	[6.627178 8.772349]	[2.5096328 0.23985162]
		[8.395858 1.7048976]	[3.6277385 9.135255 ]	[2.388002 6.5609117]	[ 3.825291 -1.4550337]
		[ 9.703532 -0.7354749]	[ 8.380213 11.077709]	[2.4981205 6.2576747]	[ 2.2510579 -0.95287764]
		[4.8496537 2.1280975]	[-2.095261 11.223179]	[6.3582244 9.396208 ]	[ 7.316482 15.714193]
		[9.636209 6.138965]	[3.180904 4.417873]	[7.4662857 4.2759647]	[ 7.5039253 16.295639 ]
		[14.421013 -3.3165843]	[-1.6513042 8.734268 ]	[ 8.980633 10.305129]	[ 7.2806454 16.843916 ]
		[4.1293135 1.0050465]	[-1.9839156 9.707655 ]	[11.819845 4.0613537]	[ 8.662468 16.59568 ]
		[3.993939 2.0496562]	[8.569824 9.520517]	[12.18828 6.172832]	[ 9.681478 19.396078]
		[6.2896776 4.031152 ]	[ 3.700673 10.592249]	[7.7844043 5.5786657]	[ 9.527402 18.56495 ]
		[8.044103 6.1660147]	[8.162147 8.532375]	[8.077129 7.3932085]	[ 7.298744 15.643506]
		[7.164748 5.2754574]	[3.5790107 5.6522465]	[1.4172641 8.32087 ]	[ 9.359183 19.09712 ]
		[6.3931203 4.518245 ]	[2.3152456 5.2176476]	[9.586116 4.8641453]	[ 9.958091 18.431805]
		[4.649946 3.285906]	[1.2643002 9.779095 ]	[11.134397 4.6694736]	[10.772106 18.460712]
		[5.9996715 1.1799693]	[3.1927295 4.497134 ]	[7.649143 4.0793867]	[ 7.526314 16.379004]
		[4.351448 1.9939786]	[3.3004951 9.650032 ]	[11.242693 5.517394]	[ 7.394273 17.30371 ]
		[5.5645146 0.35050225]	[4.7692266 4.0666347]	[11.119092 6.653332]	[10.92992 18.42727]
		[15.109509 1.5320557]	[ 3.5832572 10.784282 ]	[9.843564 4.739439]	[ 9.376239 17.736757]
		[8.814519 6.201879]	[-2.5316844 11.420874 ]	[6.175124 3.44532 ]	[ 9.796927 19.233387]
		[11.471791 6.8623486]	[1.7373297 7.060327 ]	[7.4282494 3.6963089]	[ 8.105775 16.207253]
		[5.8887615 3.1046484]	[ 0.42171088 11.538634 ]	[6.2413216 3.1909418]	[ 8.559079 17.445173]
		[8.992897 6.348809]	[0.7011846 3.1310325]	[5.7920704 7.906652 ]	[ 9.612101 18.563143]
		[6.096326 3.2181654]	[6.59689 7.581305]	[2.0713365 6.7932005]	[ 8.964478 17.168173]
		[8.301468 5.2013593]	[1.487732 4.1999445]	[-2.082595 6.894585]	[ 9.839036 17.748238]
		[6.584337 4.640682]	[-1.4704278 9.731929 ]	[9.838482 6.9307666]	[10.571193 18.881405]
		[8.971141 3.675696]	[1.7908932 6.6272745]	[0.96810037 4.961901 ]	[ 8.416361 16.69313 ]
		[7.2231584 4.573555 ]	[0.05224224 9.335767 ]	[8.077926 5.0132723]	[ 8.310683 18.678946]
		[4.81369 0.94928163]	[-0.15899067 8.548916 ]	[7.513381 9.806628]	[ 7.2383413 17.56364 ]
		[8.016213 4.1423655]	[7.8774624 9.009912 ]	[11.352393 3.8219786]	[ 8.666559 16.680555]
		[9.71938 3.5033803]	[ 9.048114 11.391751]	[10.277109 4.227805]	[ 7.724651 16.197008]
		[4.655794 0.7125618]	[-1.085244 6.415421]	[9.127051 4.265807]	[ 9.816797 18.10211 ]
		[10.396358 4.8403873]	[1.0701222 6.5486226]	[2.1631548 4.2444077]	[ 8.995569 16.303299]
		[8.178399 5.025407]	[8.1563225 8.79753 ]	[8.185 6.39844]	[ 9.610715 18.564783]
		[6.0487466 3.80133 ]	[-3.370348 8.183793]	[-0.8133814 5.4263644]	[ 9.355012 18.832499]
		[9.001732 6.364554]	[0.5052331 8.482339 ]	[ 7.030474 11.2392 ]	[ 9.69498 18.550808]
		[4.3522058 2.895105 ]	[3.2957602 4.0357924]	[11.184435 4.1236053]	[ 8.716482 18.645071]
		[5.3675375 1.2998961]	[-0.90325683 6.7634444 ]	[8.179007 5.720549]	[10.679544 18.146332]
		[8.521586 3.7798364]	[ 0.19490705 10.259285 ]	[9.703208 4.94006 ]	[10.194604 18.942404]
		[5.3935714 3.0834804]	[-0.586295 11.455827]	[0.06353527 6.4722867 ]	[ 7.277842 16.401571]
		[4.678968 1.7517669]	[0.3191849 8.669588 ]	[-0.14274742 4.431587 ]	[ 8.540554 19.043217]
		[3.6863732 1.0148003]	[7.637709 7.588137]	[9.893622 7.402522]	[ 8.332214 17.742924]
		[4.133904 1.9587693]	[8.323996 9.359187]	[5.8920035 4.4293027]	[ 8.879152 19.190384]
		[5.440838 3.1715748]	[3.7053082 5.9538403]	[11.682863 3.2076654]	[10.549253 17.164337]
		[8.846448 5.653366]	[-1.1373986 8.845832 ]	[10.234983 5.1926 ]	[10.385222 18.043594]
		[5.207782 2.842768]	[5.8106656 9.718674 ]	[5.0467176 7.3525066]	[ 7.412726 17.434788]
		[4.7660565 0.9518861]	[3.6878357 6.3219957]	[-0.54345393 5.058156 ]	[10.060987 19.336401]
		[ 7.665381 -0.8366675]	[5.5838366 6.174097 ]	[11.551195 4.384873]	[10.045504 16.531878]
		[9.2107115 5.346893 ]	[-1.4340832 5.852113 ]	[7.029256 6.1361756]	[ 8.188819 16.66995 ]
		[6.710832 2.298258]	[3.3505712 3.9763086]	[11.389303 4.1685486]	[ 8.727849 18.731863]
		[9.2735405 1.5254827]	[4.1460714 5.847652 ]	[9.210808 4.8652945]	[11.073579 17.82423 ]
		[9.9386425 3.6269305]	[-0.35258377 9.680109 ]	[9.298507 4.7733426]	[ 8.615987 17.814713]
		[5.1733046 1.7498094]	[8.023352 8.596901]	[8.159283 7.286008]	[ 7.1667542 15.6352215]
		[ 4.8194075 -0.27225402]	[-3.2979724 8.1666565]	[-0.84499353 5.408466 ]	[ 9.2402 18.487171]
		[5.416179 2.199506]	[-0.19062632 10.803204 ]	[6.485071 7.3828793]	[ 9.463972 17.89349 ]
		[5.472075 0.07584663]	[-1.7889855 11.233907 ]	[11.9780655 5.4089966]	[ 8.463016 17.462547]
		[5.053331 1.470702]	[3.4888077 8.597151 ]	[9.18613 4.8396034]	[ 8.229889 17.292362]
		[5.9048734 2.083899 ]	[-1.5293325 7.589042 ]	[8.441407 9.869193]	[ 9.506882 18.891024]
		[5.0819597 3.3083637]	[ 0.40067187 10.8139305 ]	[11.776394 6.1905932]	[ 8.605653 17.900875]
		[ 6.862903 -2.9062157]	[ 0.322071 10.954079]	[6.7914114 8.022937 ]	[ 7.8251705 15.329831 ]
		[8.325514 4.825338]	[3.1381886 6.9045815]	[4.5841284 8.007325 ]	[ 8.4457655 18.422886 ]
		[ 5.3949385 -0.1173628]	[-0.4303484 7.6844378]	[12.085721 5.2843556]	[ 9.535084 18.080456]
		[5.945399 0.69131386]	[7.75822 8.871695]	[11.34378 3.818567]	[ 8.561456 16.78386 ]
		[6.0876703 2.462065 ]	[-1.777753 10.701867]	[6.797468 3.5735474]	[ 9.076925 16.202684]
		[3.9802105 0.1767888]	[6.220257 9.320058]	[7.5076237 8.735963 ]	[10.143312 18.764296]
		[ 6.820505 -1.9196941]	[9.50444 7.4176235]	[-0.9176694 5.6665473]	[10.461856 18.682413]
		[4.973713 2.3709671]	[1.1832314 7.283199 ]	[11.901246 3.506395]	[ 8.308345 15.676867]
		[15.572789 -2.6596782]	[0.838139 9.95216 ]	[10.465782 4.831428]	[ 8.070825 17.003996]
		[10.141586 4.477889]	[-1.7109814 6.7621884]	[9.262177 3.160238]	[ 8.227568 15.926025]
		[3.7193143 0.8047742]	[7.232428 7.2973356]	[5.824319 8.817163]	[ 7.420389 15.720995]
		[ 4.528009 -0.4052878]	[-1.1250772 7.316617 ]	[1.9707507 8.079396 ]	[ 7.6774144 17.729057 ]
		[8.43448 6.1845894]	[10.068875 6.7518625]	[7.3899446 8.280508 ]	[ 8.800991 17.882078]
		[5.64779 2.6132023]	[3.600871 6.4477634]	[9.605238 8.7499695]	[10.118045 17.12931 ]
		[4.6307573 0.57952476]	[1.9983433 8.761905 ]	[2.6495595 8.489911 ]	[ 9.05781 16.934204]
		[4.035192 0.920014]	[ 2.1296706 11.412472 ]	[7.987131 4.576612]	[ 9.505899 16.492641]
		[8.971057 4.0400414]	[3.8176012 7.8622613]	[11.465768 7.131649]	[10.434074 18.434668]
		[5.520522 1.9475597]	[4.690445 4.096412]	[ 6.3092504 10.549308 ]	[ 7.792859 15.606842]
		[8.0261 5.2190833]	[ 2.8624096 10.377762 ]	[8.817431 4.958859]	[ 9.113234 17.879309]
		[4.467754 0.33986896]	[ 2.756249 10.2483015]	[9.603585 5.483566]	[ 7.8620787 16.985083 ]
		[5.7372165 3.4566224]	[-1.5094525 11.446466 ]	[7.344674 4.468691]	[ 8.602757 18.046211]
		[6.5160747 3.471018 ]	[-1.7217596 6.7565265]	[9.307991 3.1776092]	[ 8.314821 15.879017]
		[9.057797 1.6439847]	[-2.174726 11.908094]	[6.896269 7.7003565]	[ 8.309432 17.101566]
		[6.2159996 3.105421 ]	[ 2.5618613 10.265069 ]	[9.705716 5.224636]	[ 7.861543 16.920635]
		[8.964013 5.401061]	[-0.39699674 11.397531 ]	[0.2895991 6.5867414]	[ 7.4333177 16.298195 ]
		[3.6038177 0.47122926]	[5.269019 6.177361]	[7.6635823 9.3607645]	[ 9.531963 19.11899 ]
		[9.108914 6.316419]	[7.6780677 7.6964927]	[-1.64384 6.464124]	[ 9.171608 18.4955 ]
		[5.6069283 2.2712042]	[4.660574 6.3501043]	[8.111261 9.993902]	[ 9.298404 19.09276 ]
		[4.1035104 0.8653433]	[0.7222896 8.134647 ]	[ 9.560843 10.195101]	[ 8.216921 15.756549]
		[9.3961 6.17026]	[-1.9633071 7.064941 ]	[6.335455 8.094851]	[ 7.4806895 17.487154 ]
		[5.600714 0.30885574]	[0.15328242 5.658676 ]	[2.316086 7.1275706]	[ 9.756264 17.883001]
		[6.5608573 5.2867436]	[3.343546 9.0199375]	[6.725509 3.8343165]	[ 7.4384804 15.899642 ]
		[9.309085 5.823321]	[5.2822995 8.494728 ]	[8.843384 8.609095]	[ 9.156599 18.113874]
		[6.3049836 4.085978 ]	[4.6931996 6.208167 ]	[8.11238 9.960658]	[ 9.244738 19.11043 ]
		[3.9196167 2.3412263]	[-0.75845945 9.997578 ]	[6.768654 9.18532 ]	[ 8.301723 17.49375 ]
		[ 8.27162 -1.8746078]	[-3.252925 7.7773914]	[1.4959011 8.909475 ]	[ 8.83038 18.494728]
		[9.833835 5.7629323]	[2.3946223 3.806948 ]	[10.699885 2.8449972]	[ 7.3054514 16.770096 ]
		[4.7928843 3.6398578]	[-1.1813171 7.2736044]	[2.1596677 7.9322367]	[ 7.5321126 17.552822 ]
		[8.997228 5.6608396]	[-2.21417 11.922044]	[6.8857017 7.6745415]	[ 8.223837 17.37562 ]
		[5.880694 4.143359]	[1.4159379 6.238564 ]	[9.241458 6.4434133]	[ 7.937816 17.699259]
		[4.3688245 1.7098517]	[-1.2610006 11.671536 ]	[10.803847 5.682313]	[ 7.51535 16.671598]
		[ 7.385311 -1.9907355]	[1.0878078 6.377019 ]	[2.1973941 4.318038 ]	[ 8.887475 16.396782]
		[3.8165796 0.45892665]	[-1.3206484 10.294942 ]	[10.779606 7.509399]	[ 9.146146 18.45503 ]
		[9.897212 6.583091]	[-0.4027417 8.902188 ]	[8.887883 5.2065477]	[ 8.651781 17.237278]
		[5.5711093 3.205348 ]	[3.030226 9.853785]	[-0.02776925 4.8804317 ]	[ 8.803383 16.144325]
		[5.3182273 2.5430903]	[-0.511355 9.13594 ]	[2.3433902 7.5085144]	[ 8.966509 16.395847]
		[9.432658 0.16408393]	[ 0.06587526 10.52277 ]	[8.044765 7.9908285]	[ 8.892889 17.97352 ]
		[5.9856796 3.5027547]	[-1.4051641 8.8326235]	[8.474383 7.961697]	[ 9.526143 16.431776]
		[7.4809833 3.3267627]	[4.3602095 5.8131175]	[7.6324444 7.7190843]	[ 9.9257555 17.931849 ]
		[3.7940156 1.3515179]	[-1.1757487 7.5146303]	[11.090381 5.161911]	[ 7.8756595 17.287119 ]
		[9.189183 6.2977433]	[4.744063 5.778537]	[11.490196 5.404027]	[ 7.7945156 16.952717 ]
		[4.7611184 2.5243576]	[ 0.46787637 11.254477 ]	[6.599141 2.7376592]	[ 9.237824 18.494997]
		[5.1173315 1.1566272]	[-0.5095252 11.573405 ]	[11.44612 6.509958]	[ 7.4075856 15.518232 ]
		[9.434816 3.7611344]	[7.5401945 7.3766227]	[6.2153883 8.916256 ]	[ 7.4904647 15.787847 ]
		[5.770684 0.9082157]	[1.7821941 9.935927 ]	[10.500454 7.6534295]	[ 8.594598 15.735813]
		[8.184621 5.5036516]	[10.20004 6.7312255]	[7.5660696 8.178026 ]	[ 8.689147 18.093992]
		[4.3315973 1.847862 ]	[-0.9158763 6.69471 ]	[8.580061 7.5322556]	[10.267045 17.902273]
		[9.253317 4.8425612]	[-0.26549342 11.232704 ]	[8.561582 9.88378 ]	[10.08643 18.860338]
		[8.119547 3.4297268]	[-3.0494642 7.8960304]	[10.338052 9.012499]	[ 8.874012 17.025639]
		[4.9088373 1.670333 ]	[3.3570075 5.6545362]	[7.732165 8.324076]	[ 7.573607 15.572282]
		[7.273962 1.5268735]	[4.2323337 7.335744 ]	[10.58193 6.9541817]	[10.218893 17.923506]
		[5.6070466 0.81315374]	[-1.4704092 6.527009 ]	[8.862127 5.1779523]	[ 9.281287 18.88748 ]
		[9.460097 6.059534]	[-0.33048615 10.900275 ]	[3.098544 6.290388]	[ 7.4785438 17.278374 ]
		[ 4.4846435 -0.2711045]	[4.63221 4.067456]	[10.962529 6.488303]	[10.849854 18.40289 ]
		[14.538334 -3.4189174]	[-2.1362543 10.934522 ]	[6.8623314 7.330491 ]	[ 7.620942 16.571514]
		[3.7508085 2.2299879]	[3.5093346 6.0345907]	[10.16197 4.536229]	[10.080264 17.055447]
		[6.1104665 2.314708 ]	[3.8074067 4.47625 ]	[2.8531063 5.694971 ]	[ 7.351891 16.681278]
		[4.8380265 2.507561 ]	[3.9158194 6.4584613]	[-0.44669947 5.0275354 ]	[10.136584 19.274385]
		[14.745072 -1.0369694]	[-1.521338 8.419695]	[6.8705335 6.9537277]	[ 8.3444195 15.921154 ]
		[8.34014 5.864417]	[-0.89894706 8.656099 ]	[10.916827 5.7288923]	[ 7.6979814 17.398249 ]
		[14.513619 -2.991471]	[10.009458 9.267388]	[8.325094 5.9823723]	[10.225197 19.039425]
		[5.4909234 2.1586025]	[1.5156293 4.1842375]	[-2.0952322 6.8075385]	[ 9.874341 17.92214 ]
		[ 6.428758 -2.2107236]	[-0.15271172 5.595588 ]	[9.094756 8.612259]	[ 8.069477 16.579874]
		[5.53365 3.2763505]	[5.8877015 9.796629 ]	[5.1377354 7.3474874]	[ 7.3703747 17.305126 ]
		[5.0275416 3.9821892]	[2.3371854 6.5834804]	[8.833421 8.010698]	[ 9.759785 19.03751 ]
		[4.671743 1.4130576]	[-0.5564494 12.07258 ]	[12.12449 4.170146]	[ 7.5791802 17.903824 ]
		[9.159334 3.07125 ]	[-0.36803603 7.879205 ]	[7.2926116 6.034492 ]	[ 8.579033 16.100245]
		[4.4742346 3.1769445]	[-0.15551613 8.058532 ]	[3.466898 4.362411]	[ 9.210625 18.380014]
		[ 4.503282 -0.84479105]	[-0.7910956 11.553356 ]	[8.454262 4.544573]	[ 8.079722 18.062725]
		[7.903614 4.298306]	[3.4960182 4.4530363]	[7.916118 5.882335]	[ 8.023996 17.50711 ]
		[4.0089564 2.570989 ]	[ 0.5030476 11.722694 ]	[11.010382 7.833227]	[ 8.36386 17.321072]
		[9.247072 6.531468]	[-0.46376586 6.951788 ]	[9.61919 3.6909382]	[ 9.491056 18.790543]
		[6.0439076 4.183854 ]	[3.7904382 6.380231 ]	[9.609881 8.705886]	[10.089345 17.2172 ]
		[ 4.6298847 -0.02280916]	[3.5534072 8.655431 ]	[3.180715 8.683322]	[ 9.233791 17.921999]
		[7.8563814 5.315856 ]	[-0.86041105 12.190426 ]	[10.41229 6.1503334]	[ 7.665468 15.827501]
		[5.272634 2.3303707]	[4.1767554 6.11322 ]	[9.21342 5.084198]	[11.041321 17.850952]
		[7.885238 3.8932207]	[ 9.1105385 11.514265 ]	[10.291445 4.100777]	[ 7.688294 16.147879]
		[5.7890697 4.3005404]	[-1.5549328 11.47885 ]	[7.2926807 4.4345503]	[ 8.663526 18.129578]
		[8.771647 5.478482]	[4.711202 8.022717]	[7.660506 8.323371]	[ 8.979923 18.75912 ]
		[4.211082 1.6348325]	[-0.84835863 9.816262 ]	[6.8671665 9.327676 ]	[ 8.268745 17.555012]
		[3.6328604 0.6443028]	[0.52398527 8.086396 ]	[ 9.486202 10.136983]	[ 8.381705 15.992709]
		[7.5481257 3.968151 ]	[4.447936 4.7703676]	[8.49122 5.6995707]	[ 8.980189 18.838308]
		[6.9518995 4.828197 ]	[4.700185 4.0586314]	[ 6.19983 10.45152]	[ 7.7064114 15.653369 ]
		[8.454085 5.828706]	[5.1415977 4.295612 ]	[ 6.6571383 10.899242 ]	[10.705619 17.261866]
		[6.6792254 5.2152305]	[1.5751386 7.160682 ]	[7.5344315 3.7864375]	[ 8.0508795 16.253458 ]
		[4.4369407 1.5911714]	[-0.66360146 8.28518 ]	[7.460396 7.4152985]	[ 7.9465313 17.52905 ]
		[5.174051 1.9552784]	[-0.7241645 9.218309 ]	[6.329367 6.5784597]	[ 9.823424 17.80648 ]
		[14.367999 -3.0080822]	[-1.625609 6.523273]	[11.768615 3.3032873]	[11.098479 18.180252]
		[5.3823676 1.9403343]	[-0.35869005 8.579025 ]	[3.0934474 6.8447766]	[10.289179 18.692888]
		[6.8008037 5.456867 ]	[4.430724 4.899583]	[8.560921 5.553744]	[ 9.078296 18.678314]
		[9.654556 0.06656202]	[-0.4109948 11.137567 ]	[9.84773 7.190276]	[10.165617 17.229809]
		[5.829833 3.3103778]	[-1.4434197 5.87442 ]	[7.1183724 5.904867 ]	[ 8.174047 16.577831]
		[8.419721 2.7245903]	[ 3.2497463 10.556639 ]	[10.559273 5.0220695]	[ 9.325234 17.70033 ]
		[4.8651433 2.1434026]	[6.238842 8.009715]	[ 6.5544662 10.128446 ]	[ 9.43792 18.361937]
		[9.631145 6.0891733]	[4.1881456 6.8456674]	[10.591765 7.6425304]	[10.265621 18.150692]
		[14.323138 -3.2750108]	[-1.8844123 10.7453 ]	[6.6934676 3.5959032]	[ 9.056447 16.178349]
		[4.29534 1.0703714]	[3.5109837 7.0081415]	[7.2419677 7.6919036]	[ 9.141009 18.654205]
		[4.003373 2.0280614]	[1.9511169 8.730964 ]	[2.4305863 8.547422 ]	[ 9.04459 17.03118]
		[6.224653 3.9561055]	[1.676081 6.5716095]	[0.87509936 4.777096 ]	[ 8.480412 16.6409 ]
		[8.102002 6.08925 ]	[-0.15958975 9.002673 ]	[9.485894 8.334695]	[ 9.817718 16.34077 ]
		[7.2053537 5.2701435]	[7.192437 7.417836]	[11.181832 3.9518945]	[ 9.457848 18.057167]
		[6.4185405 4.6278977]	[-1.0671285 12.041247 ]	[5.392475 3.7159529]	[ 9.284812 17.655905]
		[4.6568213 3.3090515]	[-2.1149588 12.071902 ]	[10.622614 6.015109]	[ 9.416234 16.700577]
		[6.0546145 1.1665764]	[-0.5258504 11.445886 ]	[10.268206 4.369882]	[ 7.6314745 17.15881 ]
		[4.4481077 1.7762986]	[-2.7661154 10.95983 ]	[8.521058 3.4087882]	[ 9.847345 16.442577]
		[5.5281324 0.38314334]	[5.0077486 9.657368 ]	[5.5036855 7.5841136]	[11.000938 18.162418]
		[15.374037 1.5196207]	[-1.50425 6.6574073]	[11.398608 4.6123443]	[ 7.379196 17.654957]
		[8.844548 6.129229]	[3.73037 3.6558013]	[9.810732 8.1078415]	[ 9.307918 18.569284]
		[11.435722 6.910606]	[-1.4625332 9.07743 ]	[6.763361 8.600013]	[10.327291 18.931524]
		[6.001186 3.1774936]	[10.274243 9.881885]	[11.17769 7.898461]	[ 9.547922 17.878908]
		[8.8852005 6.3071523]	[ 0.48604223 10.756445 ]	[12.032878 6.2810626]	[ 8.802217 18.013397]
		[6.1298413 3.2374465]	[3.469948 4.4750266]	[7.9023457 5.9364142]	[ 8.201327 17.544493]
		[8.22921 5.173099]	[1.4796259 8.421839 ]	[10.499994 5.874102]	[10.793112 17.676672]
		[6.5986285 4.6353087]	[5.6203427 6.2080917]	[11.523789 4.491419]	[10.011248 16.50532 ]
		[9.030465 3.7939987]	[-1.4514753 8.181029 ]	[6.966831 6.9285636]	[ 8.229081 15.968074]
		[7.2573385 4.4965982]	[-0.4874435 12.057453 ]	[12.036283 4.220358]	[ 7.5340343 17.876196 ]
		[4.7919326 0.97848564]	[-2.8016288 8.348473 ]	[10.831814 6.5975795]	[ 9.830571 18.13807 ]
		[7.981494 4.3619742]	[8.692391 9.532268]	[12.030442 6.162634]	[ 9.614091 19.484386]
		[9.539909 3.582516]	[1.8778911 7.5528517]	[11.139136 7.0667496]	[ 8.513006 16.721388]
		[4.6335382 0.6930102]	[ 2.9091022 10.598382 ]	[10.533839 3.2691877]	[ 7.9798636 16.24837 ]
		[10.272947 4.879247]	[-0.06757911 10.685836 ]	[6.544875 7.6049376]	[ 9.506659 17.978338]
		[8.07241 5.063921]	[-1.2647712 7.4809246]	[10.482984 8.867015]	[ 7.1378937 16.725946 ]
		[6.0690656 3.7550118]	[0.9214132 4.7453766]	[6.5323434 4.933339 ]	[ 8.994503 17.304321]
		[8.915324 6.283582]	[3.7121723 5.8972993]	[11.619674 3.133184]	[10.521705 17.200527]
		[4.3242903 2.9942024]	[8.265277 8.998846]	[7.436102 8.796152]	[ 9.358325 17.496557]
		[5.253896 1.5133426]	[-3.0583048 7.970886 ]	[10.346217 9.005071]	[ 8.917524 17.12946 ]
		[8.365503 3.766377]	[-2.3003268 8.238377 ]	[6.65974 3.963104]	[ 7.5233636 16.158785 ]
		[5.415023 3.0711699]	[6.1743846 9.430669 ]	[7.50213 8.870726]	[10.267577 18.789593]
		[4.817019 1.6679343]	[3.1024194 6.6784787]	[4.6417594 7.996136 ]	[ 8.495919 18.410454]
		[3.7090256 1.0548023]	[-0.6626751 8.386176 ]	[7.3368034 7.4316363]	[ 7.9953613 17.404535 ]
		[3.9406574 2.026518 ]	[-2.0156868 11.010502 ]	[6.2540984 9.40955 ]	[ 7.216413 15.814567]
		[5.381618 3.1177778]	[3.655856 8.590518]	[3.2250826 8.591214 ]	[ 8.969757 18.079264]
		[8.936871 5.645902]	[2.3051622 6.661516 ]	[8.85443 8.034781]	[ 9.582623 19.121069]
		[5.23476 2.8515258]	[0.07153824 9.2960005 ]	[8.199427 5.0183697]	[ 8.3561535 18.636282 ]
		[4.89437 1.0293974]	[-2.444572 11.269125]	[6.065811 3.4343245]	[ 9.782675 19.283276]
		[ 7.738444 -0.7496426]	[-0.96298754 9.874426 ]	[10.529844 6.2447944]	[ 9.352831 17.52646 ]
		[9.197354 5.2255893]	[1.542624 8.307939]	[10.268175 6.0271177]	[10.723008 17.753998]
		[6.6465416 2.1458051]	[-1.1887603 6.855426 ]	[0.9294233 5.8297644]	[11.294682 18.048273]
		[9.159656 1.4517341]	[5.134075 7.352864]	[0.45597914 5.9150476 ]	[ 8.151547 16.020927]
		[9.889411 3.5370834]	[1.0993445 7.2813363]	[12.0380745 3.3928483]	[ 8.354483 15.702271]
		[5.2661114 1.7893242]	[-0.83262676 7.445247 ]	[10.044141 5.2663975]	[ 9.604627 18.450583]
		[ 4.83342 -0.17482728]	[-0.9659165 9.932295 ]	[10.549065 6.3561673]	[ 9.319611 17.58864 ]
		[5.3475556 2.2132142]	[-3.3533893 8.840709 ]	[7.0530353 8.92019 ]	[ 7.047087 16.662863]
		[5.4069166 0.12348474]	[-0.8658453 7.0637617]	[8.733599 7.671718]	[10.170675 17.93319 ]
		[5.0681953 1.5814805]	[6.3415504 8.01192 ]	[ 6.647455 10.151952]	[ 9.490795 18.315567]
		[5.9070897 2.0933518]	[-0.16961813 8.8082285 ]	[9.436854 8.345797]	[ 9.718985 16.34651 ]
		[5.0982165 3.0031192]	[-3.394174 8.809518]	[7.3116145 8.902969 ]	[ 7.0952764 16.574356 ]
		[ 6.9041843 -2.9069211]	[5.1507607 4.2969637]	[ 6.670876 10.83135 ]	[10.696794 17.324335]
		[8.353404 4.9026155]	[-2.2029057 12.00351 ]	[10.731981 5.8579865]	[ 9.332714 16.749363]
		[ 5.5019875 -0.02386063]	[6.75661 8.213671]	[11.679258 4.9271293]	[ 8.515292 18.548548]
		[5.840345 0.6005829]	[-1.4511266 6.7196546]	[11.378117 4.648939]	[ 7.249433 17.611755]
		[6.1903124 2.3955503]	[2.0143168 7.573166 ]	[11.082891 7.005495]	[ 8.411118 16.599865]
		[4.06766 0.166519]	[2.488955e-03 8.494932e+00]	[12.154059 3.9843457]	[ 9.863544 18.891033]
		[ 6.8043666 -1.869129 ]	[-1.1766888 9.010769 ]	[10.326698 5.365262]	[10.414525 18.018278]
		[5.079661 2.3783402]	[-0.5373826 7.8432107]	[7.387353 6.370549]	[ 8.725949 16.105679]
		[15.70018 -2.7597826]	[ 3.3446527 10.528931 ]	[10.640852 5.27439 ]	[ 9.048505 17.721914]
		[10.135244 4.427319]	[-0.03017408 11.364851 ]	[11.221146 6.038096]	[10.121471 17.363295]
		[3.5679183 0.7229656]	[8.929786 9.9068775]	[10.690868 5.2546797]	[ 8.559927 17.236721]
		[ 4.5382843 -0.21937649]	[3.7321465 8.626254 ]	[-1.1273654 7.6495156]	[ 9.449751 18.122007]
		[8.525016 6.1003056]	[3.4109602 5.6696987]	[7.864136 8.435081]	[ 7.7335453 15.611041 ]
		[5.7645335 2.674143 ]	[5.446168 7.0268183]	[12.079653 3.3998342]	[ 8.752502 18.206224]
		[4.7688146 0.592932 ]	[3.743776 6.0534053]	[11.772626 4.205683]	[10.822216 18.423569]
		[4.0221186 0.82051456]	[-0.14240666 7.9819098 ]	[3.446223 4.3053927]	[ 9.284805 18.373848]
		[8.96012 3.9725244]	[1.0427985 6.956372 ]	[6.1931596 4.7459354]	[ 9.451569 17.296827]
		[5.3654256 1.7826564]	[ 2.334905 10.214706]	[6.7052803 5.337781 ]	[ 9.580735 16.26921 ]
		[8.064249 5.1863174]	[-2.409718 8.472202]	[8.958919 3.7834322]	[ 7.3626738 15.684141 ]
		[4.505908 0.4138066]	[-3.2869914 7.8446355]	[1.2549505 8.999638 ]	[ 8.7809925 18.603165 ]
		[5.764108 3.5936928]	[2.063879 9.883617]	[ 7.142716 11.211692]	[ 9.438895 18.312187]
		[6.467129 3.3479464]	[-2.9733973 8.658132 ]	[7.0989323 8.949894 ]	[ 8.747729 17.85634 ]
		[8.89832 1.6205664]	[0.33603808 8.727515 ]	[-0.2125519 4.51613 ]	[ 8.586513 18.955086]
		[6.096527 2.9124048]	[-2.711912 11.028896]	[8.524393 3.4404752]	[ 9.894828 16.455706]
		[8.927641 5.3920608]	[2.126949 6.1538544]	[10.304894 2.6955187]	[ 9.150425 18.232265]
		[3.5700755 0.5587375]	[ 0.24914049 10.334702 ]	[9.754236 4.745322]	[10.191495 18.935486]
		[9.097729 6.210558]	[-0.11057837 10.647814 ]	[7.9172573 7.918673 ]	[ 8.977698 18.084656]
		[5.5592113 2.154879 ]	[-0.64453673 9.2572975 ]	[2.363444 7.4574876]	[ 8.921103 16.365107]
		[4.220836 0.78591454]	[3.3952565 9.081313 ]	[6.798477 3.828695]	[ 7.585867 15.8537035]
		[9.458527 6.160013]	[-1.3516926 10.325646 ]	[10.680113 7.303369]	[ 9.087174 18.477428]
		[5.5222306 0.22998516]	[-0.38035294 9.452086 ]	[10.259858 7.635109]	[ 8.415254 16.685526]
		[6.659135 5.3497434]	[7.973914 8.931561]	[8.28957 6.19121]	[ 9.552933 18.746433]
		[9.478554 5.848992]	[4.148756 7.999339]	[10.57331 3.3881896]	[ 7.6358886 18.119768 ]
		[6.3610644 4.2380056]	[-2.0319343 9.814686 ]	[11.865267 3.9598646]	[ 8.792788 16.56577 ]
		[3.8667102 2.241405 ]	[8.262544 9.436284]	[5.6147103 4.3953404]	[ 9.019269 19.15458 ]
		[ 8.30741 -1.8283305]	[-0.47860003 11.4703665 ]	[11.295181 6.5087795]	[ 7.3300796 15.501593 ]
		[9.786405 5.7622185]	[2.3841493 3.799616 ]	[10.606906 2.8952098]	[ 7.332283 16.818193]
		[4.8260684 3.68107 ]	[-0.48831475 11.492821 ]	[10.331279 4.3929396]	[ 7.700858 17.165703]
		[9.15022 5.7659125]	[0.5128963 8.425561 ]	[ 7.078698 11.228518]	[ 9.507307 18.645155]
		[5.9212503 4.201422 ]	[-0.2500692 9.5482 ]	[10.451627 7.4268007]	[ 8.408041 16.676044]
		[4.3934464 1.6073833]	[3.07168 6.898009]	[4.005466 7.781725]	[11.104571 18.295712]
		[ 7.460096 -1.8846314]	[-1.4252458 11.430609 ]	[10.185158 3.7754302]	[ 9.568531 18.094406]
		[3.73989 0.51381695]	[-1.0941153 6.8748093]	[1.0987504 5.787264 ]	[11.340772 17.952951]
		[9.758076 6.556763]	[2.8111038 7.4051204]	[10.596912 7.5233965]	[10.262592 18.491327]
		[5.5190225 3.0694482]	[7.250992 7.3373413]	[11.19655 4.012399]	[ 9.534313 18.219013]
		[5.2428865 2.5429697]	[-0.97791934 5.8804274 ]	[2.7482116 7.8784223]	[ 8.779098 16.988758]
		[ 9.251629 -0.02757014]	[ 0.47436848 11.234727 ]	[6.6939106 2.7660263]	[ 9.260643 18.652882]
		[6.1037393 3.700569 ]	[3.1434689 9.6578 ]	[11.435109 5.4499707]	[ 7.5007358 17.246798 ]
		[7.4391413 3.3277645]	[-0.7566674 9.186459 ]	[6.177986 6.666606]	[ 9.9379015 17.879263 ]
		[3.7656546 1.3866143]	[8.942574 7.886391]	[3.1299422 8.569838 ]	[ 7.962855 17.06486 ]
		[9.098669 6.30405 ]	[5.558098 7.0053616]	[11.949949 3.3997486]	[ 8.707637 18.212473]
		[4.7112327 2.4387927]	[-1.7005041 7.105581 ]	[6.437601 7.9123116]	[ 7.5012894 17.534897 ]
		[5.13998 1.197764]	[-2.125973 10.901047]	[7.023664 7.291674]	[ 7.478094 16.559195]
		[9.529947 3.780393]	[10.343017 9.861223]	[11.140395 7.964696]	[ 9.680812 17.76497 ]
		[5.7614837 0.8297606]	[ 0.5071076 11.177211 ]	[6.6682143 7.8956747]	[ 7.799559 15.401437]
		[8.196287 5.4969506]	[0.12118331 8.774409 ]	[7.6576567 9.741785 ]	[ 7.409257 17.645926]
		[4.2820535 1.8860115]	[5.9492087 7.1639194]	[10.124647 6.0857005]	[ 8.649393 16.52392 ]
		[9.310014 4.8483996]	[4.155076 8.099386]	[7.526488 5.374692]	[10.577046 18.754871]
		[8.1971035 3.4240067]	[ 1.052362 11.51732 ]	[7.0502114 8.233763 ]	[ 8.265078 17.885118]
		[4.9312935 1.6790619]	[4.3921247 6.8675914]	[10.705885 7.7461667]	[10.182424 18.21977 ]
		[7.204125 1.4616145]	[ 6.919163 10.101214]	[10.366602 5.490571]	[ 9.722589 18.827255]
		[5.7120495 1.0736027]	[2.9879897 6.8381224]	[3.830691 7.895572]	[11.09973 18.305862]
		[9.36674 6.033943]	[3.396578 9.287964]	[7.122955 7.9097548]	[ 7.8642535 17.208944 ]
		[ 4.532629 -0.32806033]	[6.4310665 8.217814 ]	[11.722666 4.884641]	[ 8.551264 18.524382]
		[14.434361 -3.221759]	[3.4866917 9.827861 ]	[9.981007 4.620804]	[ 8.502369 18.511568]
		[3.6962874 2.227398 ]	[3.2353039 6.104738 ]	[10.201014 4.692291]	[ 9.989788 17.101885]
		[6.2055078 2.5297992]	[3.7529502 4.487585 ]	[2.8494458 5.602582 ]	[ 7.3371654 16.498276 ]
		[4.751965 2.4892235]	[ 0.10285501 11.231591 ]	[11.321642 5.9767494]	[10.2208 17.230064]
		[14.74643 -0.95974547]	[4.827071 8.156278]	[7.7662334 8.333436 ]	[ 8.938536 18.803612]
		[8.250867 5.826224]	[8.187584 7.4298115]	[5.824972 3.5906289]	[ 8.376176 16.34748 ]
		[14.515855 -2.9418366]	[2.4253752 8.703046 ]	[12.227699 5.968639]	[ 8.970908 16.025454]
		[5.5075364 2.2504838]	[4.2101707 7.9377337]	[10.565876 3.4019885]	[ 7.694106 18.033724]
		[ 6.3848577 -2.184756 ]	[-0.9106482 11.6971245]	[11.691197 6.1139255]	[ 9.689248 18.200594]
		[5.467001 3.2725997]	[1.3353094 9.723681 ]	[11.091839 4.6849027]	[10.761516 18.448713]
		[5.0386977 3.9345944]	[4.253928 5.8900084]	[7.639335 7.4497766]	[ 9.744669 17.832256]
		[4.7053537 1.4370707]	[-1.0403895 11.984729 ]	[5.409103 3.643621]	[ 9.435605 17.74212 ]
		[9.209068 3.1185975]	[ 1.6738001 11.687672 ]	[-1.5167384 6.2454615]	[ 8.844035 17.139097]
		[4.540579 3.2576132]	[9.99885 9.259172]	[8.376119 6.098236]	[10.143097 19.074837]
		[ 4.480533 -0.7384378]	[5.9214654 9.267677 ]	[11.960057 4.1743994]	[ 9.1815815 17.397717 ]
		[7.9922624 4.2288094]	[3.6671588 3.6447716]	[9.85974 8.078086]	[ 9.307985 18.63451 ]
		[3.9729962 2.5204515]	[-1.4539403 8.507355 ]	[0.26783252 4.850791 ]	[ 9.43102 18.57353]
		[9.112748 6.6873927]	[ 2.231926 11.440718]	[7.87369 4.6040936]	[ 9.488988 16.406244]
		[6.03613 4.207155]	[0.4129667 8.311487 ]	[6.849201 6.6969786]	[ 9.875429 18.659002]
		[ 4.7310176 -0.08222054]	[5.2947373 6.135512 ]	[7.5603538 9.533766 ]	[ 9.521412 19.15027 ]
		[7.938708 5.3328757]	[ 1.6967363 10.023071 ]	[10.457806 7.709032]	[ 8.507122 15.767828]
		[5.1890225 2.3655636]	[-1.3406776 7.4675264]	[10.577098 8.887604]	[ 7.2153306 16.660374 ]
		[7.6989336 3.8910851]	[-0.81766796 7.400277 ]	[9.951597 5.164061]	[ 9.483797 18.263535]
		[5.7840776 4.4432263]	[-0.44698074 10.9725895 ]	[9.868894 7.172488]	[10.288531 17.172707]
		[8.6774 5.564474]	[-0.08769271 5.619963 ]	[9.008937 8.645685]	[ 8.133379 16.554203]
		[4.189685 1.6962032]	[3.7770798 7.8437376]	[11.222659 7.00581 ]	[10.450052 18.357656]
		[3.5940974 0.5827958]	[5.9269285 7.2967486]	[10.060776 6.406707]	[ 8.712239 16.635693]
		[7.596662 3.997404]	[2.3554275 8.644126 ]	[12.077027 6.069462]	[ 9.124705 16.060638]
		[6.9206114 4.771989 ]	[-1.5560929 9.767772 ]	[10.015992 6.85816 ]	[10.564921 18.846676]
[truncated: 922 more rows]
