# Supplementary material for: Prediction of cellular morphology changes under perturbations with a transcriptome-guided diffusion model
Source: Nat Commun. 2025 Sep 2;16:8210. doi: 10.1038/s41467-025-63478-z (PMC12405515; doi:10.1038/s41467-025-63478-z)
Supplement: Supplementary file 12 — Source Data [file 41467_2025_63478_MOESM12_ESM.zip › Source data/source_data_sup_fig12.xlsx]

## Sheet: Sheet1
1.741176470588235228e-02,1.886274509803921584e-02,2.756862745098039025e-02,1.683137254901960755e-01,2.901960784313725381e-02,1.509019607843137267e-01,1.741176470588235228e-02,1.741176470588235228e-02,1.741176470588235228e-02,1.741176470588235228e-02,1.741176470588235228e-02,1.741176470588235228e-02,1.741176470588235228e-02,1.741176470588235228e-02,1.741176470588235228e-02,1.741176470588235228e-02…
1.741176470588235228e-02,1.886274509803921584e-02,2.756862745098039025e-02,1.683137254901960755e-01,2.901960784313725381e-02,1.509019607843137267e-01,1.741176470588235228e-02,1.741176470588235228e-02,1.741176470588235228e-02,1.741176470588235228e-02,1.741176470588235228e-02,1.741176470588235228e-02,1.741176470588235228e-02,1.741176470588235228e-02,1.741176470588235228e-02,1.741176470588235228e-02…
1.450980392156862586e-01,1.349411764705882311e-01,9.286274509803921218e-02,1.871764705882352775e-01,1.117254901960784280e-01,1.828235294117647181e-01,1.741176470588235228e-02,4.207843137254901889e-02,1.741176470588235228e-02,1.741176470588235228e-02,1.741176470588235228e-02,1.741176470588235228e-02,1.741176470588235228e-02,1.741176470588235228e-02,1.741176470588235228e-02,1.741176470588235228e-02…
1.741176470588235228e-02,2.321568627450980304e-02,1.741176470588235228e-02,1.320392156862745248e-01,1.741176470588235228e-02,2.611764705882353016e-02,1.741176470588235228e-02,1.741176470588235228e-02,4.062745098039215880e-02,1.741176470588235228e-02,1.741176470588235228e-02,1.741176470588235228e-02,2.611764705882353016e-02,1.741176470588235228e-02,1.741176470588235228e-02,1.741176470588235228e-02…
1.407450980392156714e-01,1.305882352941176439e-01,9.576470588235294623e-02,1.610588235294117543e-01,1.262352941176470567e-01,2.249019607843137092e-01,1.741176470588235228e-02,1.741176470588235228e-02,1.741176470588235228e-02,1.741176470588235228e-02,1.741176470588235228e-02,1.741176470588235228e-02,1.741176470588235228e-02,1.741176470588235228e-02,1.741176470588235228e-02,1.741176470588235228e-02…
1.407450980392156714e-01,1.305882352941176439e-01,9.576470588235294623e-02,1.610588235294117543e-01,1.262352941176470567e-01,2.249019607843137092e-01,1.741176470588235228e-02,1.741176470588235228e-02,1.741176470588235228e-02,1.741176470588235228e-02,1.741176470588235228e-02,1.741176470588235228e-02,1.741176470588235228e-02,1.741176470588235228e-02,1.741176470588235228e-02,1.741176470588235228e-02…
1.683137254901960755e-01,1.871764705882352775e-01,1.102745098039215610e-01,1.378431372549019651e-01,1.755686274509803690e-01,2.161960784313725625e-01,1.741176470588235228e-02,1.741176470588235228e-02,1.741176470588235228e-02,1.741176470588235228e-02,1.741176470588235228e-02,1.741176470588235228e-02,1.741176470588235228e-02,1.741176470588235228e-02,1.741176470588235228e-02,1.741176470588235228e-02…
1.247843137254902035e-01,9.576470588235294623e-02,1.001176470588235196e-01,1.900784313725490116e-01,6.094117647058823473e-02,2.002352941176470391e-01,1.741176470588235228e-02,2.176470588235293949e-02,1.741176470588235228e-02,1.741176470588235228e-02,1.741176470588235228e-02,1.741176470588235228e-02,1.741176470588235228e-02,1.741176470588235228e-02,1.741176470588235228e-02,1.741176470588235228e-02…
1.247843137254902035e-01,9.576470588235294623e-02,1.001176470588235196e-01,1.900784313725490116e-01,6.094117647058823473e-02,2.002352941176470391e-01,1.741176470588235228e-02,2.176470588235293949e-02,1.741176470588235228e-02,1.741176470588235228e-02,1.741176470588235228e-02,1.741176470588235228e-02,1.741176470588235228e-02,1.741176470588235228e-02,1.741176470588235228e-02,1.741176470588235228e-02…
1.044705882352941206e-01,1.378431372549019651e-01,4.933333333333333320e-02,3.192156862745097745e-02,1.175294117647058684e-01,2.074901960784313604e-01,1.741176470588235228e-02,1.741176470588235228e-02,1.741176470588235228e-02,1.741176470588235228e-02,1.741176470588235228e-02,1.741176470588235228e-02,1.741176470588235228e-02,1.741176470588235228e-02,1.741176470588235228e-02,1.741176470588235228e-02…
1.160784313725490152e-01,5.368627450980392735e-02,1.741176470588235228e-02,3.380784313725490042e-01,8.415686274509803777e-02,2.205490196078431220e-01,1.741176470588235228e-02,4.933333333333333320e-02,1.741176470588235228e-02,1.741176470588235228e-02,1.741176470588235228e-02,1.741176470588235228e-02,1.741176470588235228e-02,1.741176470588235228e-02,1.741176470588235228e-02,1.741176470588235228e-02…
7.835294117647058354e-02,5.223529411764706032e-02,3.047058823529411736e-02,1.581568627450980202e-01,4.933333333333333320e-02,2.205490196078431220e-01,1.741176470588235228e-02,1.741176470588235228e-02,1.741176470588235228e-02,1.741176470588235228e-02,1.741176470588235228e-02,1.741176470588235228e-02,1.741176470588235228e-02,1.741176470588235228e-02,1.741176470588235228e-02,1.741176470588235228e-02…
7.835294117647058354e-02,5.223529411764706032e-02,3.047058823529411736e-02,1.581568627450980202e-01,4.933333333333333320e-02,2.205490196078431220e-01,1.741176470588235228e-02,1.741176470588235228e-02,1.741176470588235228e-02,1.741176470588235228e-02,1.741176470588235228e-02,1.741176470588235228e-02,1.741176470588235228e-02,1.741176470588235228e-02,1.741176470588235228e-02,1.741176470588235228e-02…
1.581568627450980202e-01,1.610588235294117543e-01,9.576470588235294623e-02,1.987843137254901860e-01,1.392941176470588183e-01,1.857254901960784244e-01,1.741176470588235228e-02,1.741176470588235228e-02,1.741176470588235228e-02,1.741176470588235228e-02,1.741176470588235228e-02,1.741176470588235228e-02,1.741176470588235228e-02,1.741176470588235228e-02,1.741176470588235228e-02,1.741176470588235228e-02…
1.001176470588235196e-01,8.705882352941175795e-02,3.192156862745097745e-02,1.958823529411764797e-01,5.078431372549020023e-02,1.741176470588235159e-01,1.741176470588235228e-02,1.741176470588235228e-02,1.741176470588235228e-02,1.741176470588235228e-02,1.741176470588235228e-02,1.741176470588235228e-02,2.611764705882353016e-02,1.741176470588235228e-02,1.741176470588235228e-02,1.741176470588235228e-02…
9.286274509803921218e-02,5.949019607843137464e-02,3.917647058823529177e-02,1.842745098039215712e-01,4.643137254901960609e-02,1.683137254901960755e-01,1.741176470588235228e-02,1.741176470588235228e-02,1.741176470588235228e-02,1.741176470588235228e-02,1.741176470588235228e-02,1.741176470588235228e-02,2.321568627450980304e-02,1.741176470588235228e-02,1.741176470588235228e-02,1.741176470588235228e-02…
5.803921568627450761e-02,4.643137254901960609e-02,5.658823529411764752e-02,1.596078431372549011e-01,3.917647058823529177e-02,1.552549019607843139e-01,1.741176470588235228e-02,1.741176470588235228e-02,1.741176470588235228e-02,1.741176470588235228e-02,1.741176470588235228e-02,1.741176470588235228e-02,1.741176470588235228e-02,1.741176470588235228e-02,1.741176470588235228e-02,1.741176470588235228e-02…
1.334901960784313779e-01,1.625098039215686352e-01,1.117254901960784280e-01,1.305882352941176439e-01,1.741176470588235159e-01,1.944313725490196265e-01,1.741176470588235228e-02,1.741176470588235228e-02,1.741176470588235228e-02,1.741176470588235228e-02,1.741176470588235228e-02,1.741176470588235228e-02,1.741176470588235228e-02,1.741176470588235228e-02,1.741176470588235228e-02,1.741176470588235228e-02…
1.204313725490196163e-01,1.218823529411764695e-01,7.835294117647058354e-02,1.088235294117647078e-01,1.117254901960784280e-01,1.741176470588235159e-01,1.741176470588235228e-02,1.741176470588235228e-02,1.741176470588235228e-02,1.741176470588235228e-02,1.741176470588235228e-02,1.741176470588235228e-02,1.741176470588235228e-02,1.741176470588235228e-02,1.741176470588235228e-02,1.741176470588235228e-02…
1.204313725490196163e-01,1.218823529411764695e-01,7.835294117647058354e-02,1.088235294117647078e-01,1.117254901960784280e-01,1.741176470588235159e-01,1.741176470588235228e-02,1.741176470588235228e-02,1.741176470588235228e-02,1.741176470588235228e-02,1.741176470588235228e-02,1.741176470588235228e-02,1.741176470588235228e-02,1.741176470588235228e-02,1.741176470588235228e-02,1.741176470588235228e-02…
1.320392156862745248e-01,1.334901960784313779e-01,5.513725490196078050e-02,1.581568627450980202e-01,1.189803921568627493e-01,1.088235294117647078e-01,1.741176470588235228e-02,1.741176470588235228e-02,1.741176470588235228e-02,1.741176470588235228e-02,1.741176470588235228e-02,1.741176470588235228e-02,1.741176470588235228e-02,1.741176470588235228e-02,1.741176470588235228e-02,1.741176470588235228e-02…
5.513725490196078050e-02,5.223529411764706032e-02,1.001176470588235196e-01,1.218823529411764695e-01,5.223529411764706032e-02,2.031372549019608009e-01,1.741176470588235228e-02,1.741176470588235228e-02,1.741176470588235228e-02,1.741176470588235228e-02,1.741176470588235228e-02,1.741176470588235228e-02,1.741176470588235228e-02,2.176470588235293949e-02,1.741176470588235228e-02,1.741176470588235228e-02…
1.044705882352941206e-01,1.102745098039215610e-01,9.141176470588235903e-02,1.857254901960784244e-01,1.160784313725490152e-01,2.002352941176470391e-01,1.741176470588235228e-02,1.741176470588235228e-02,1.741176470588235228e-02,1.741176470588235228e-02,1.741176470588235228e-02,1.741176470588235228e-02,1.741176470588235228e-02,3.192156862745097745e-02,1.741176470588235228e-02,1.741176470588235228e-02…
1.175294117647058684e-01,1.276862745098039098e-01,8.705882352941175795e-02,2.147450980392157094e-01,1.334901960784313779e-01,1.987843137254901860e-01,1.741176470588235228e-02,1.741176470588235228e-02,1.741176470588235228e-02,1.741176470588235228e-02,1.741176470588235228e-02,1.741176470588235228e-02,1.741176470588235228e-02,3.627450980392156465e-02,1.741176470588235228e-02,1.741176470588235228e-02…
9.576470588235294623e-02,8.705882352941175795e-02,4.643137254901960609e-02,2.031372549019608009e-01,3.772549019607843168e-02,1.291372549019607630e-01,1.741176470588235228e-02,1.741176470588235228e-02,2.031372549019607940e-02,1.741176470588235228e-02,1.741176470588235228e-02,1.741176470588235228e-02,1.741176470588235228e-02,1.741176470588235228e-02,1.741176470588235228e-02,1.741176470588235228e-02…
5.803921568627450761e-02,2.756862745098039025e-02,3.917647058823529177e-02,1.102745098039215610e-01,4.207843137254901889e-02,2.220000000000000029e-01,1.741176470588235228e-02,1.741176470588235228e-02,1.741176470588235228e-02,1.741176470588235228e-02,1.741176470588235228e-02,1.741176470588235228e-02,1.741176470588235228e-02,1.741176470588235228e-02,1.741176470588235228e-02,1.741176470588235228e-02…
5.803921568627450761e-02,2.756862745098039025e-02,3.917647058823529177e-02,1.102745098039215610e-01,4.207843137254901889e-02,2.220000000000000029e-01,1.741176470588235228e-02,1.741176470588235228e-02,1.741176470588235228e-02,1.741176470588235228e-02,1.741176470588235228e-02,1.741176470588235228e-02,1.741176470588235228e-02,1.741176470588235228e-02,1.741176470588235228e-02,1.741176470588235228e-02…
2.263529411764705901e-01,2.190980392156862688e-01,1.349411764705882311e-01,4.643137254901960609e-02,1.784705882352941309e-01,1.378431372549019651e-01,1.741176470588235228e-02,1.741176470588235228e-02,1.741176470588235228e-02,1.741176470588235228e-02,1.741176470588235228e-02,1.741176470588235228e-02,1.741176470588235228e-02,1.741176470588235228e-02,1.741176470588235228e-02,1.741176470588235228e-02…
1.741176470588235228e-02,1.741176470588235228e-02,1.741176470588235228e-02,2.031372549019608009e-01,1.741176470588235228e-02,1.944313725490196265e-01,1.741176470588235228e-02,1.741176470588235228e-02,1.741176470588235228e-02,1.741176470588235228e-02,1.741176470588235228e-02,1.741176470588235228e-02,1.741176470588235228e-02,2.756862745098039025e-02,1.741176470588235228e-02,1.741176470588235228e-02…
1.102745098039215610e-01,1.378431372549019651e-01,4.498039215686274600e-02,1.871764705882352775e-01,1.349411764705882311e-01,1.871764705882352775e-01,1.741176470588235228e-02,1.741176470588235228e-02,1.741176470588235228e-02,1.741176470588235228e-02,1.741176470588235228e-02,1.741176470588235228e-02,1.741176470588235228e-02,1.741176470588235228e-02,1.741176470588235228e-02,1.741176470588235228e-02…
1.102745098039215610e-01,1.378431372549019651e-01,4.498039215686274600e-02,1.871764705882352775e-01,1.349411764705882311e-01,1.871764705882352775e-01,1.741176470588235228e-02,1.741176470588235228e-02,1.741176470588235228e-02,1.741176470588235228e-02,1.741176470588235228e-02,1.741176470588235228e-02,1.741176470588235228e-02,1.741176470588235228e-02,1.741176470588235228e-02,1.741176470588235228e-02…
1.262352941176470567e-01,1.305882352941176439e-01,1.567058823529411671e-01,9.576470588235294623e-02,1.262352941176470567e-01,1.712156862745098096e-01,1.741176470588235228e-02,1.741176470588235228e-02,1.741176470588235228e-02,1.741176470588235228e-02,1.741176470588235228e-02,1.741176470588235228e-02,1.741176470588235228e-02,1.741176470588235228e-02,1.741176470588235228e-02,1.741176470588235228e-02…
9.141176470588235903e-02,8.705882352941175795e-02,5.513725490196078050e-02,2.161960784313725625e-01,1.349411764705882311e-01,2.089411764705882413e-01,1.741176470588235228e-02,1.741176470588235228e-02,1.741176470588235228e-02,1.741176470588235228e-02,1.741176470588235228e-02,1.741176470588235228e-02,1.741176470588235228e-02,1.741176470588235228e-02,1.741176470588235228e-02,1.741176470588235228e-02…
9.141176470588235903e-02,8.705882352941175795e-02,5.513725490196078050e-02,2.161960784313725625e-01,1.349411764705882311e-01,2.089411764705882413e-01,1.741176470588235228e-02,1.741176470588235228e-02,1.741176470588235228e-02,1.741176470588235228e-02,1.741176470588235228e-02,1.741176470588235228e-02,1.741176470588235228e-02,1.741176470588235228e-02,1.741176470588235228e-02,1.741176470588235228e-02…
1.668627450980392224e-01,1.596078431372549011e-01,9.286274509803921218e-02,3.627450980392156465e-02,1.509019607843137267e-01,3.917647058823529177e-02,1.741176470588235228e-02,1.741176470588235228e-02,1.741176470588235228e-02,1.741176470588235228e-02,1.741176470588235228e-02,1.741176470588235228e-02,1.741176470588235228e-02,1.030196078431372536e-01,3.627450980392156465e-02,1.741176470588235228e-02…
5.513725490196078050e-02,3.627450980392156465e-02,3.337254901960784448e-02,1.523529411764705799e-01,4.643137254901960609e-02,2.132941176470588007e-01,1.741176470588235228e-02,1.741176470588235228e-02,1.741176470588235228e-02,1.741176470588235228e-02,1.741176470588235228e-02,1.741176470588235228e-02,1.741176470588235228e-02,3.627450980392156465e-02,1.741176470588235228e-02,1.741176470588235228e-02…
2.118431372549019476e-01,2.045882352941176541e-01,1.044705882352941206e-01,1.436470588235294055e-01,2.161960784313725625e-01,1.871764705882352775e-01,1.741176470588235228e-02,1.741176470588235228e-02,1.741176470588235228e-02,1.741176470588235228e-02,1.741176470588235228e-02,1.741176470588235228e-02,1.741176470588235228e-02,1.741176470588235228e-02,1.741176470588235228e-02,1.741176470588235228e-02…
2.118431372549019476e-01,2.045882352941176541e-01,1.044705882352941206e-01,1.436470588235294055e-01,2.161960784313725625e-01,1.871764705882352775e-01,1.741176470588235228e-02,1.741176470588235228e-02,1.741176470588235228e-02,1.741176470588235228e-02,1.741176470588235228e-02,1.741176470588235228e-02,1.741176470588235228e-02,1.741176470588235228e-02,1.741176470588235228e-02,1.741176470588235228e-02…
1.465490196078431395e-01,1.450980392156862586e-01,9.286274509803921218e-02,1.538039215686274608e-01,1.465490196078431395e-01,2.147450980392157094e-01,1.741176470588235228e-02,1.741176470588235228e-02,1.741176470588235228e-02,1.741176470588235228e-02,1.741176470588235228e-02,1.741176470588235228e-02,1.741176470588235228e-02,1.741176470588235228e-02,1.741176470588235228e-02,1.741176470588235228e-02…
1.494509803921568736e-01,1.334901960784313779e-01,1.146274509803921621e-01,1.857254901960784244e-01,1.102745098039215610e-01,2.103921568627450944e-01,1.741176470588235228e-02,1.741176470588235228e-02,1.741176470588235228e-02,1.741176470588235228e-02,1.741176470588235228e-02,1.741176470588235228e-02,1.741176470588235228e-02,1.741176470588235228e-02,1.741176470588235228e-02,1.741176470588235228e-02…
1.494509803921568736e-01,1.334901960784313779e-01,1.146274509803921621e-01,1.857254901960784244e-01,1.102745098039215610e-01,2.103921568627450944e-01,1.741176470588235228e-02,1.741176470588235228e-02,1.741176470588235228e-02,1.741176470588235228e-02,1.741176470588235228e-02,1.741176470588235228e-02,1.741176470588235228e-02,1.741176470588235228e-02,1.741176470588235228e-02,1.741176470588235228e-02…
9.286274509803921218e-02,6.384313725490195490e-02,4.352941176470587897e-02,2.045882352941176541e-01,1.218823529411764695e-01,2.292549019607843241e-01,1.741176470588235228e-02,3.337254901960784448e-02,1.741176470588235228e-02,1.741176470588235228e-02,1.741176470588235228e-02,1.741176470588235228e-02,1.741176470588235228e-02,1.741176470588235228e-02,1.741176470588235228e-02,1.741176470588235228e-02…
1.305882352941176439e-01,1.030196078431372536e-01,1.712156862745098096e-01,6.384313725490195490e-02,8.415686274509803777e-02,1.813725490196078372e-01,1.741176470588235228e-02,1.741176470588235228e-02,1.741176470588235228e-02,1.741176470588235228e-02,1.741176470588235228e-02,1.741176470588235228e-02,1.741176470588235228e-02,1.741176470588235228e-02,1.741176470588235228e-02,1.741176470588235228e-02…
1.712156862745098096e-01,1.392941176470588183e-01,1.088235294117647078e-01,1.088235294117647078e-01,1.421960784313725523e-01,1.958823529411764797e-01,1.741176470588235228e-02,1.741176470588235228e-02,1.741176470588235228e-02,1.741176470588235228e-02,1.741176470588235228e-02,1.741176470588235228e-02,1.741176470588235228e-02,1.741176470588235228e-02,1.741176470588235228e-02,1.741176470588235228e-02…
1.712156862745098096e-01,1.392941176470588183e-01,1.088235294117647078e-01,1.088235294117647078e-01,1.421960784313725523e-01,1.958823529411764797e-01,1.741176470588235228e-02,1.741176470588235228e-02,1.741176470588235228e-02,1.741176470588235228e-02,1.741176470588235228e-02,1.741176470588235228e-02,1.741176470588235228e-02,1.741176470588235228e-02,1.741176470588235228e-02,1.741176470588235228e-02…
1.204313725490196163e-01,6.384313725490195490e-02,1.117254901960784280e-01,2.466666666666666660e-02,8.996078431372549200e-02,1.668627450980392224e-01,1.741176470588235228e-02,1.741176470588235228e-02,1.741176470588235228e-02,1.741176470588235228e-02,1.741176470588235228e-02,1.741176470588235228e-02,1.741176470588235228e-02,1.741176470588235228e-02,1.741176470588235228e-02,1.741176470588235228e-02…
4.933333333333333320e-02,2.756862745098039025e-02,1.741176470588235228e-02,1.770196078431372499e-01,4.643137254901960609e-02,1.320392156862745248e-01,1.741176470588235228e-02,3.337254901960784448e-02,1.741176470588235228e-02,1.741176470588235228e-02,1.741176470588235228e-02,1.741176470588235228e-02,1.741176470588235228e-02,1.741176470588235228e-02,1.741176470588235228e-02,1.741176470588235228e-02…
4.933333333333333320e-02,2.901960784313725381e-02,1.741176470588235228e-02,1.784705882352941309e-01,4.643137254901960609e-02,1.334901960784313779e-01,1.741176470588235228e-02,3.337254901960784448e-02,1.741176470588235228e-02,1.741176470588235228e-02,1.741176470588235228e-02,1.741176470588235228e-02,1.741176470588235228e-02,1.741176470588235228e-02,1.741176470588235228e-02,1.741176470588235228e-02…
1.320392156862745248e-01,1.262352941176470567e-01,3.627450980392156465e-02,2.031372549019608009e-01,1.088235294117647078e-01,3.453333333333333255e-01,1.741176470588235228e-02,2.176470588235293949e-02,1.741176470588235228e-02,1.741176470588235228e-02,1.741176470588235228e-02,1.741176470588235228e-02,1.741176470588235228e-02,1.741176470588235228e-02,1.741176470588235228e-02,1.741176470588235228e-02…
1.741176470588235228e-02,1.741176470588235228e-02,1.741176470588235228e-02,2.089411764705882413e-01,1.741176470588235228e-02,1.160784313725490152e-01,1.741176470588235228e-02,1.886274509803921584e-02,1.741176470588235228e-02,1.741176470588235228e-02,1.741176470588235228e-02,1.741176470588235228e-02,1.741176470588235228e-02,1.741176470588235228e-02,1.741176470588235228e-02,1.741176470588235228e-02…
2.756862745098039025e-02,1.886274509803921584e-02,4.643137254901960609e-02,1.538039215686274608e-01,1.741176470588235228e-02,1.189803921568627493e-01,1.741176470588235228e-02,1.741176470588235228e-02,1.741176470588235228e-02,1.741176470588235228e-02,1.741176470588235228e-02,1.741176470588235228e-02,1.741176470588235228e-02,1.741176470588235228e-02,1.741176470588235228e-02,1.741176470588235228e-02…
2.756862745098039025e-02,1.886274509803921584e-02,4.643137254901960609e-02,1.538039215686274608e-01,1.741176470588235228e-02,1.189803921568627493e-01,1.741176470588235228e-02,1.741176470588235228e-02,1.741176470588235228e-02,1.741176470588235228e-02,1.741176470588235228e-02,1.741176470588235228e-02,1.741176470588235228e-02,1.741176470588235228e-02,1.741176470588235228e-02,1.741176470588235228e-02…
2.901960784313725381e-02,3.627450980392156465e-02,1.741176470588235228e-02,1.944313725490196265e-01,3.917647058823529177e-02,2.118431372549019476e-01,1.741176470588235228e-02,1.741176470588235228e-02,1.741176470588235228e-02,1.741176470588235228e-02,1.741176470588235228e-02,1.741176470588235228e-02,1.741176470588235228e-02,1.741176470588235228e-02,1.741176470588235228e-02,1.741176470588235228e-02…
1.117254901960784280e-01,4.643137254901960609e-02,1.741176470588235228e-02,1.900784313725490116e-01,1.059215686274509738e-01,2.161960784313725625e-01,1.741176470588235228e-02,1.741176470588235228e-02,1.741176470588235228e-02,1.741176470588235228e-02,1.741176470588235228e-02,1.741176470588235228e-02,1.741176470588235228e-02,1.741176470588235228e-02,1.741176470588235228e-02,1.741176470588235228e-02…
5.078431372549020023e-02,3.627450980392156465e-02,1.741176470588235228e-02,1.538039215686274608e-01,4.933333333333333320e-02,1.828235294117647181e-01,1.741176470588235228e-02,1.741176470588235228e-02,1.741176470588235228e-02,1.741176470588235228e-02,1.741176470588235228e-02,1.741176470588235228e-02,1.741176470588235228e-02,1.741176470588235228e-02,1.886274509803921584e-02,1.741176470588235228e-02…
1.741176470588235228e-02,1.741176470588235228e-02,1.741176470588235228e-02,8.705882352941175795e-02,1.741176470588235228e-02,1.320392156862745248e-01,1.741176470588235228e-02,1.741176470588235228e-02,1.741176470588235228e-02,1.741176470588235228e-02,1.741176470588235228e-02,1.741176470588235228e-02,1.741176470588235228e-02,1.741176470588235228e-02,2.176470588235293949e-02,1.741176470588235228e-02…
4.062745098039215880e-02,5.223529411764706032e-02,1.741176470588235228e-02,1.479999999999999927e-01,3.192156862745097745e-02,1.712156862745098096e-01,1.741176470588235228e-02,1.741176470588235228e-02,1.741176470588235228e-02,1.741176470588235228e-02,1.741176470588235228e-02,1.741176470588235228e-02,1.741176470588235228e-02,1.741176470588235228e-02,1.741176470588235228e-02,1.741176470588235228e-02…
1.741176470588235228e-02,1.741176470588235228e-02,3.917647058823529177e-02,1.741176470588235228e-02,1.741176470588235228e-02,1.741176470588235228e-02,2.190980392156862688e-01,1.581568627450980202e-01,1.552549019607843139e-01,2.176470588235294157e-01,2.031372549019608009e-01,1.450980392156862586e-01,1.552549019607843139e-01,1.030196078431372536e-01,1.436470588235294055e-01,1.262352941176470567e-01…
1.741176470588235228e-02,1.741176470588235228e-02,3.917647058823529177e-02,1.741176470588235228e-02,1.741176470588235228e-02,1.741176470588235228e-02,2.190980392156862688e-01,1.581568627450980202e-01,1.552549019607843139e-01,2.176470588235294157e-01,2.031372549019608009e-01,1.450980392156862586e-01,1.552549019607843139e-01,1.030196078431372536e-01,1.436470588235294055e-01,1.262352941176470567e-01…
1.741176470588235228e-02,1.741176470588235228e-02,1.741176470588235228e-02,1.741176470588235228e-02,1.741176470588235228e-02,1.741176470588235228e-02,1.799215686274509840e-01,1.102745098039215610e-01,1.886274509803921307e-01,1.741176470588235228e-02,4.788235294117647312e-02,3.917647058823529177e-02,5.078431372549020023e-02,1.741176470588235228e-02,1.465490196078431395e-01,3.337254901960784448e-02…
1.741176470588235228e-02,1.741176470588235228e-02,1.741176470588235228e-02,1.741176470588235228e-02,1.741176470588235228e-02,1.741176470588235228e-02,1.610588235294117543e-01,4.207843137254901889e-02,1.770196078431372499e-01,1.030196078431372536e-01,1.189803921568627493e-01,1.552549019607843139e-01,5.658823529411764752e-02,3.627450980392156465e-02,1.683137254901960755e-01,5.658823529411764752e-02…
1.741176470588235228e-02,1.741176470588235228e-02,1.741176470588235228e-02,1.741176470588235228e-02,1.741176470588235228e-02,1.741176470588235228e-02,2.074901960784313604e-01,1.088235294117647078e-01,1.088235294117647078e-01,1.567058823529411671e-01,1.871764705882352775e-01,1.509019607843137267e-01,1.421960784313725523e-01,4.207843137254901889e-02,1.828235294117647181e-01,1.567058823529411671e-01…
1.741176470588235228e-02,1.741176470588235228e-02,1.741176470588235228e-02,1.741176470588235228e-02,1.741176470588235228e-02,1.741176470588235228e-02,2.220000000000000029e-01,1.247843137254902035e-01,7.835294117647058354e-02,1.712156862745098096e-01,2.074901960784313604e-01,1.494509803921568736e-01,1.596078431372549011e-01,4.352941176470587897e-02,1.871764705882352775e-01,1.755686274509803690e-01…
1.741176470588235228e-02,1.741176470588235228e-02,1.741176470588235228e-02,1.494509803921568736e-01,1.741176470588235228e-02,1.421960784313725523e-01,1.741176470588235228e-02,1.378431372549019651e-01,1.741176470588235228e-02,1.741176470588235228e-02,1.741176470588235228e-02,1.741176470588235228e-02,1.741176470588235228e-02,1.741176470588235228e-02,5.223529411764706032e-02,4.207843137254901889e-02…
1.741176470588235228e-02,1.741176470588235228e-02,1.741176470588235228e-02,1.538039215686274608e-01,1.741176470588235228e-02,9.576470588235294623e-02,1.741176470588235228e-02,1.741176470588235228e-02,1.741176470588235228e-02,1.741176470588235228e-02,1.886274509803921584e-02,1.741176470588235228e-02,2.756862745098039025e-02,1.741176470588235228e-02,1.741176470588235228e-02,3.192156862745097745e-02…
1.741176470588235228e-02,1.741176470588235228e-02,1.741176470588235228e-02,1.538039215686274608e-01,1.741176470588235228e-02,9.576470588235294623e-02,1.741176470588235228e-02,1.741176470588235228e-02,1.741176470588235228e-02,1.741176470588235228e-02,1.886274509803921584e-02,1.741176470588235228e-02,2.756862745098039025e-02,1.741176470588235228e-02,1.741176470588235228e-02,3.192156862745097745e-02…
1.741176470588235228e-02,1.741176470588235228e-02,4.643137254901960609e-02,3.192156862745097745e-02,1.741176470588235228e-02,1.523529411764705799e-01,1.741176470588235228e-02,1.741176470588235228e-02,1.741176470588235228e-02,1.741176470588235228e-02,1.741176470588235228e-02,1.741176470588235228e-02,1.741176470588235228e-02,1.741176470588235228e-02,1.886274509803921584e-02,1.741176470588235228e-02…
1.741176470588235228e-02,1.741176470588235228e-02,9.576470588235294623e-02,1.421960784313725523e-01,1.741176470588235228e-02,1.160784313725490152e-01,1.741176470588235228e-02,2.176470588235293949e-02,2.756862745098039025e-02,1.741176470588235228e-02,1.741176470588235228e-02,1.741176470588235228e-02,1.741176470588235228e-02,2.611764705882353016e-02,1.741176470588235228e-02,4.643137254901960609e-02…
1.741176470588235228e-02,1.741176470588235228e-02,1.741176470588235228e-02,9.576470588235294623e-02,1.741176470588235228e-02,3.337254901960784448e-02,4.062745098039215880e-02,4.933333333333333320e-02,1.741176470588235228e-02,1.741176470588235228e-02,4.352941176470587897e-02,3.337254901960784448e-02,1.741176470588235228e-02,1.741176470588235228e-02,1.741176470588235228e-02,1.741176470588235228e-02…
1.741176470588235228e-02,1.741176470588235228e-02,1.741176470588235228e-02,9.576470588235294623e-02,1.741176470588235228e-02,3.337254901960784448e-02,4.062745098039215880e-02,4.933333333333333320e-02,1.741176470588235228e-02,1.741176470588235228e-02,4.352941176470587897e-02,3.337254901960784448e-02,1.741176470588235228e-02,1.741176470588235228e-02,1.741176470588235228e-02,1.741176470588235228e-02…
3.917647058823529177e-02,4.498039215686274600e-02,1.741176470588235228e-02,8.705882352941175795e-02,1.305882352941176439e-01,1.625098039215686352e-01,1.741176470588235228e-02,1.741176470588235228e-02,1.741176470588235228e-02,1.741176470588235228e-02,1.741176470588235228e-02,1.741176470588235228e-02,1.741176470588235228e-02,1.741176470588235228e-02,1.741176470588235228e-02,1.741176470588235228e-02…
1.741176470588235228e-02,1.741176470588235228e-02,1.741176470588235228e-02,1.378431372549019651e-01,2.321568627450980304e-02,2.190980392156862688e-01,1.741176470588235228e-02,1.741176470588235228e-02,1.741176470588235228e-02,1.741176470588235228e-02,1.741176470588235228e-02,1.741176470588235228e-02,1.741176470588235228e-02,1.741176470588235228e-02,2.321568627450980304e-02,1.741176470588235228e-02…

## Sheet: Sheet2
1.741176470588235228e-02,1.189803921568627493e-01,1.741176470588235228e-02,1.305882352941176439e-01,1.494509803921568736e-01,3.627450980392156465e-02,1.741176470588235228e-02,4.207843137254901889e-02,1.741176470588235228e-02,3.047058823529411736e-02,3.917647058823529177e-02,1.741176470588235228e-02,1.741176470588235228e-02,1.741176470588235228e-02,1.088235294117647078e-01,1.741176470588235228e-02…
1.741176470588235228e-02,1.378431372549019651e-01,4.352941176470587897e-02,1.552549019607843139e-01,5.658823529411764752e-02,2.611764705882353016e-02,1.189803921568627493e-01,1.741176470588235228e-02,1.741176470588235228e-02,1.741176470588235228e-02,1.741176470588235228e-02,1.741176470588235228e-02,1.741176470588235228e-02,4.352941176470587897e-02,1.117254901960784280e-01,1.741176470588235228e-02…
1.741176470588235228e-02,1.378431372549019651e-01,4.352941176470587897e-02,1.552549019607843139e-01,5.658823529411764752e-02,2.611764705882353016e-02,1.189803921568627493e-01,1.741176470588235228e-02,1.741176470588235228e-02,1.741176470588235228e-02,1.741176470588235228e-02,1.741176470588235228e-02,1.741176470588235228e-02,4.352941176470587897e-02,1.117254901960784280e-01,1.741176470588235228e-02…
1.741176470588235228e-02,1.741176470588235228e-02,2.611764705882353016e-02,1.741176470588235228e-02,1.741176470588235228e-02,2.031372549019607940e-02,1.741176470588235228e-02,1.741176470588235228e-02,1.741176470588235228e-02,1.741176470588235228e-02,8.705882352941175795e-02,1.741176470588235228e-02,4.643137254901960609e-02,3.047058823529411736e-02,3.337254901960784448e-02,4.643137254901960609e-02…
3.627450980392156465e-02,5.658823529411764752e-02,4.933333333333333320e-02,1.204313725490196163e-01,3.192156862745097745e-02,1.015686274509804005e-01,1.741176470588235228e-02,1.741176470588235228e-02,1.741176470588235228e-02,1.741176470588235228e-02,1.741176470588235228e-02,1.741176470588235228e-02,1.175294117647058684e-01,1.741176470588235228e-02,1.741176470588235228e-02,2.176470588235293949e-02…
2.176470588235293949e-02,9.576470588235294623e-02,1.741176470588235228e-02,1.117254901960784280e-01,4.498039215686274600e-02,7.835294117647058354e-02,1.741176470588235228e-02,2.031372549019607940e-02,1.741176470588235228e-02,3.627450980392156465e-02,1.102745098039215610e-01,1.741176470588235228e-02,1.450980392156862586e-01,1.189803921568627493e-01,1.741176470588235228e-02,2.611764705882353016e-02…
2.176470588235293949e-02,9.576470588235294623e-02,1.741176470588235228e-02,1.117254901960784280e-01,4.498039215686274600e-02,7.835294117647058354e-02,1.741176470588235228e-02,2.031372549019607940e-02,1.741176470588235228e-02,3.627450980392156465e-02,1.102745098039215610e-01,1.741176470588235228e-02,1.450980392156862586e-01,1.189803921568627493e-01,1.741176470588235228e-02,2.611764705882353016e-02…
1.741176470588235228e-02,3.047058823529411736e-02,1.741176470588235228e-02,1.654117647058823692e-01,1.741176470588235228e-02,4.643137254901960609e-02,2.176470588235293949e-02,1.741176470588235228e-02,1.741176470588235228e-02,1.741176470588235228e-02,1.741176470588235228e-02,1.741176470588235228e-02,1.741176470588235228e-02,1.567058823529411671e-01,2.756862745098039025e-02,1.001176470588235196e-01…
1.741176470588235228e-02,1.567058823529411671e-01,1.320392156862745248e-01,1.828235294117647181e-01,9.576470588235294623e-02,5.658823529411764752e-02,1.741176470588235228e-02,1.741176470588235228e-02,1.741176470588235228e-02,1.741176470588235228e-02,1.741176470588235228e-02,1.741176470588235228e-02,1.741176470588235228e-02,1.741176470588235228e-02,1.741176470588235228e-02,1.741176470588235228e-02…
2.466666666666666660e-02,2.089411764705882413e-01,2.176470588235293949e-02,2.205490196078431220e-01,1.378431372549019651e-01,1.305882352941176439e-01,9.286274509803921218e-02,5.513725490196078050e-02,1.741176470588235228e-02,1.741176470588235228e-02,1.741176470588235228e-02,1.741176470588235228e-02,1.741176470588235228e-02,4.352941176470587897e-02,1.741176470588235228e-02,1.741176470588235228e-02…
2.466666666666666660e-02,2.089411764705882413e-01,2.176470588235293949e-02,2.205490196078431220e-01,1.378431372549019651e-01,1.305882352941176439e-01,9.286274509803921218e-02,5.513725490196078050e-02,1.741176470588235228e-02,1.741176470588235228e-02,1.741176470588235228e-02,1.741176470588235228e-02,1.741176470588235228e-02,4.352941176470587897e-02,1.741176470588235228e-02,1.741176470588235228e-02…
1.741176470588235228e-02,9.141176470588235903e-02,5.223529411764706032e-02,1.755686274509803690e-01,5.513725490196078050e-02,2.176470588235293949e-02,5.368627450980392735e-02,1.886274509803921584e-02,1.741176470588235228e-02,1.741176470588235228e-02,2.176470588235293949e-02,1.741176470588235228e-02,1.102745098039215610e-01,9.286274509803921218e-02,1.741176470588235228e-02,1.741176470588235228e-02…
2.031372549019607940e-02,1.712156862745098096e-01,1.262352941176470567e-01,2.118431372549019476e-01,5.658823529411764752e-02,5.078431372549020023e-02,6.384313725490195490e-02,1.741176470588235228e-02,1.741176470588235228e-02,1.741176470588235228e-02,1.741176470588235228e-02,1.741176470588235228e-02,2.466666666666666660e-02,1.175294117647058684e-01,2.031372549019607940e-02,1.886274509803921584e-02…
1.741176470588235228e-02,1.712156862745098096e-01,1.131764705882352950e-01,2.002352941176470391e-01,1.001176470588235196e-01,4.352941176470587897e-02,1.741176470588235228e-02,1.741176470588235228e-02,1.741176470588235228e-02,1.741176470588235228e-02,1.741176470588235228e-02,1.741176470588235228e-02,3.627450980392156465e-02,1.886274509803921584e-02,1.741176470588235228e-02,1.741176470588235228e-02…
1.741176470588235228e-02,1.712156862745098096e-01,1.131764705882352950e-01,2.002352941176470391e-01,1.001176470588235196e-01,4.352941176470587897e-02,1.741176470588235228e-02,1.741176470588235228e-02,1.741176470588235228e-02,1.741176470588235228e-02,1.741176470588235228e-02,1.741176470588235228e-02,3.627450980392156465e-02,1.886274509803921584e-02,1.741176470588235228e-02,1.741176470588235228e-02…
1.741176470588235228e-02,1.450980392156862586e-01,1.291372549019607630e-01,1.987843137254901860e-01,1.146274509803921621e-01,5.368627450980392735e-02,1.741176470588235228e-02,1.741176470588235228e-02,1.741176470588235228e-02,1.741176470588235228e-02,1.741176470588235228e-02,1.741176470588235228e-02,4.643137254901960609e-02,5.223529411764706032e-02,2.611764705882353016e-02,1.741176470588235228e-02…
1.102745098039215610e-01,1.436470588235294055e-01,1.450980392156862586e-01,9.576470588235294623e-02,1.813725490196078372e-01,1.581568627450980202e-01,1.741176470588235228e-02,1.741176470588235228e-02,1.741176470588235228e-02,1.741176470588235228e-02,1.741176470588235228e-02,1.741176470588235228e-02,4.643137254901960609e-02,1.741176470588235228e-02,1.741176470588235228e-02,1.741176470588235228e-02…
1.305882352941176439e-01,1.378431372549019651e-01,1.305882352941176439e-01,1.799215686274509840e-01,1.044705882352941206e-01,1.305882352941176439e-01,1.741176470588235228e-02,1.741176470588235228e-02,1.741176470588235228e-02,1.741176470588235228e-02,1.741176470588235228e-02,1.741176470588235228e-02,1.741176470588235228e-02,1.741176470588235228e-02,1.741176470588235228e-02,1.741176470588235228e-02…
1.305882352941176439e-01,1.378431372549019651e-01,1.305882352941176439e-01,1.799215686274509840e-01,1.044705882352941206e-01,1.305882352941176439e-01,1.741176470588235228e-02,1.741176470588235228e-02,1.741176470588235228e-02,1.741176470588235228e-02,1.741176470588235228e-02,1.741176470588235228e-02,1.741176470588235228e-02,1.741176470588235228e-02,1.741176470588235228e-02,1.741176470588235228e-02…
1.741176470588235228e-02,1.117254901960784280e-01,1.741176470588235228e-02,1.552549019607843139e-01,4.062745098039215880e-02,1.741176470588235228e-02,4.498039215686274600e-02,1.741176470588235228e-02,1.741176470588235228e-02,1.741176470588235228e-02,1.741176470588235228e-02,1.741176470588235228e-02,7.835294117647058354e-02,2.611764705882353016e-02,1.741176470588235228e-02,1.741176470588235228e-02…
1.741176470588235228e-02,4.498039215686274600e-02,2.031372549019607940e-02,2.074901960784313604e-01,5.513725490196078050e-02,1.117254901960784280e-01,1.741176470588235228e-02,1.741176470588235228e-02,1.741176470588235228e-02,1.741176470588235228e-02,4.643137254901960609e-02,1.741176470588235228e-02,4.207843137254901889e-02,1.741176470588235228e-02,5.078431372549020023e-02,1.741176470588235228e-02…
4.498039215686274600e-02,1.596078431372549011e-01,4.643137254901960609e-02,2.220000000000000029e-01,1.436470588235294055e-01,5.803921568627450761e-02,1.741176470588235228e-02,1.741176470588235228e-02,1.741176470588235228e-02,1.741176470588235228e-02,1.741176470588235228e-02,1.741176470588235228e-02,1.741176470588235228e-02,1.741176470588235228e-02,2.176470588235293949e-02,1.741176470588235228e-02…
4.643137254901960609e-02,1.581568627450980202e-01,4.788235294117647312e-02,2.190980392156862688e-01,1.421960784313725523e-01,5.803921568627450761e-02,1.741176470588235228e-02,1.741176470588235228e-02,1.741176470588235228e-02,1.741176470588235228e-02,1.741176470588235228e-02,1.741176470588235228e-02,1.741176470588235228e-02,1.886274509803921584e-02,2.176470588235293949e-02,1.741176470588235228e-02…
1.247843137254902035e-01,1.291372549019607630e-01,1.712156862745098096e-01,1.886274509803921307e-01,1.044705882352941206e-01,8.996078431372549200e-02,1.741176470588235228e-02,1.741176470588235228e-02,1.741176470588235228e-02,1.741176470588235228e-02,1.741176470588235228e-02,1.741176470588235228e-02,1.741176470588235228e-02,4.498039215686274600e-02,1.741176470588235228e-02,1.741176470588235228e-02…
1.741176470588235228e-02,3.337254901960784448e-02,3.917647058823529177e-02,1.625098039215686352e-01,2.611764705882353016e-02,1.741176470588235228e-02,5.658823529411764752e-02,3.482352941176470457e-02,1.741176470588235228e-02,1.741176470588235228e-02,1.146274509803921621e-01,1.741176470588235228e-02,1.349411764705882311e-01,7.835294117647058354e-02,1.349411764705882311e-01,4.788235294117647312e-02…
1.683137254901960755e-01,1.741176470588235228e-02,2.756862745098039025e-02,1.378431372549019651e-01,1.741176470588235228e-02,1.741176470588235228e-02,1.160784313725490152e-01,1.741176470588235228e-02,1.741176470588235228e-02,1.741176470588235228e-02,1.741176470588235228e-02,5.803921568627450761e-02,1.741176470588235228e-02,7.835294117647058354e-02,1.741176470588235228e-02,1.552549019607843139e-01…
1.683137254901960755e-01,1.741176470588235228e-02,2.756862745098039025e-02,1.378431372549019651e-01,1.741176470588235228e-02,1.741176470588235228e-02,1.160784313725490152e-01,1.741176470588235228e-02,1.741176470588235228e-02,1.741176470588235228e-02,1.741176470588235228e-02,5.803921568627450761e-02,1.741176470588235228e-02,7.835294117647058354e-02,1.741176470588235228e-02,1.552549019607843139e-01…
3.337254901960784448e-02,5.223529411764706032e-02,1.625098039215686352e-01,1.741176470588235159e-01,1.276862745098039098e-01,1.610588235294117543e-01,1.741176470588235228e-02,1.741176470588235228e-02,1.741176470588235228e-02,1.741176470588235228e-02,1.741176470588235228e-02,1.741176470588235228e-02,7.835294117647058354e-02,1.189803921568627493e-01,1.741176470588235228e-02,1.741176470588235228e-02…
1.741176470588235228e-02,8.705882352941175795e-02,2.901960784313725381e-02,1.741176470588235228e-02,4.207843137254901889e-02,1.741176470588235228e-02,1.378431372549019651e-01,3.917647058823529177e-02,3.917647058823529177e-02,9.576470588235294623e-02,1.421960784313725523e-01,1.741176470588235228e-02,2.147450980392157094e-01,1.189803921568627493e-01,1.436470588235294055e-01,1.741176470588235228e-02…
1.886274509803921584e-02,1.741176470588235228e-02,2.756862745098039025e-02,1.741176470588235228e-02,1.741176470588235228e-02,1.741176470588235228e-02,1.741176470588235228e-02,3.337254901960784448e-02,1.741176470588235228e-02,3.772549019607843168e-02,1.320392156862745248e-01,1.741176470588235228e-02,4.933333333333333320e-02,1.741176470588235228e-02,1.741176470588235228e-02,2.756862745098039025e-02…
3.192156862745097745e-02,4.498039215686274600e-02,3.772549019607843168e-02,4.062745098039215880e-02,4.498039215686274600e-02,3.627450980392156465e-02,1.741176470588235228e-02,2.756862745098039025e-02,1.741176470588235228e-02,3.047058823529411736e-02,8.270588235294118462e-02,1.741176470588235228e-02,3.917647058823529177e-02,4.062745098039215880e-02,1.741176470588235228e-02,2.466666666666666660e-02…
4.933333333333333320e-02,1.784705882352941309e-01,5.658823529411764752e-02,1.291372549019607630e-01,1.944313725490196265e-01,1.030196078431372536e-01,1.741176470588235228e-02,1.741176470588235228e-02,1.741176470588235228e-02,1.741176470588235228e-02,1.741176470588235228e-02,1.741176470588235228e-02,1.741176470588235228e-02,1.334901960784313779e-01,1.741176470588235228e-02,1.741176470588235228e-02…
3.482352941176470457e-02,1.015686274509804005e-01,1.349411764705882311e-01,5.513725490196078050e-02,1.741176470588235228e-02,1.741176470588235228e-02,1.320392156862745248e-01,3.337254901960784448e-02,1.741176470588235228e-02,1.741176470588235228e-02,1.741176470588235228e-02,1.741176470588235228e-02,1.741176470588235228e-02,1.741176470588235228e-02,1.741176470588235228e-02,2.176470588235293949e-02…
2.176470588235293949e-02,2.756862745098039025e-02,4.933333333333333320e-02,1.247843137254902035e-01,1.741176470588235228e-02,2.756862745098039025e-02,4.207843137254901889e-02,1.741176470588235228e-02,1.741176470588235228e-02,1.741176470588235228e-02,1.741176470588235228e-02,1.741176470588235228e-02,6.094117647058823473e-02,1.334901960784313779e-01,1.741176470588235228e-02,2.756862745098039025e-02…
1.581568627450980202e-01,1.450980392156862586e-01,1.044705882352941206e-01,1.509019607843137267e-01,1.218823529411764695e-01,1.059215686274509738e-01,3.192156862745097745e-02,3.772549019607843168e-02,1.741176470588235228e-02,1.741176470588235228e-02,1.741176470588235228e-02,1.741176470588235228e-02,1.741176470588235228e-02,3.627450980392156465e-02,1.741176470588235228e-02,1.741176470588235228e-02…
1.581568627450980202e-01,1.450980392156862586e-01,1.044705882352941206e-01,1.509019607843137267e-01,1.218823529411764695e-01,1.059215686274509738e-01,3.192156862745097745e-02,3.772549019607843168e-02,1.741176470588235228e-02,1.741176470588235228e-02,1.741176470588235228e-02,1.741176470588235228e-02,1.741176470588235228e-02,3.627450980392156465e-02,1.741176470588235228e-02,1.741176470588235228e-02…
1.886274509803921584e-02,1.044705882352941206e-01,1.262352941176470567e-01,2.074901960784313604e-01,5.078431372549020023e-02,9.141176470588235903e-02,2.756862745098039025e-02,2.176470588235293949e-02,1.741176470588235228e-02,1.741176470588235228e-02,1.741176470588235228e-02,1.741176470588235228e-02,1.741176470588235228e-02,1.146274509803921621e-01,1.741176470588235228e-02,1.886274509803921584e-02…
1.741176470588235228e-02,1.712156862745098096e-01,7.835294117647058354e-02,2.190980392156862688e-01,5.368627450980392735e-02,9.286274509803921218e-02,1.741176470588235228e-02,1.741176470588235228e-02,1.741176470588235228e-02,1.741176470588235228e-02,1.741176470588235228e-02,1.741176470588235228e-02,1.741176470588235228e-02,2.901960784313725381e-02,1.741176470588235228e-02,1.741176470588235228e-02…
1.741176470588235228e-02,1.712156862745098096e-01,2.756862745098039025e-02,2.234509803921568560e-01,1.349411764705882311e-01,1.015686274509804005e-01,1.741176470588235228e-02,1.886274509803921584e-02,1.741176470588235228e-02,1.741176470588235228e-02,3.192156862745097745e-02,1.741176470588235228e-02,3.627450980392156465e-02,4.352941176470587897e-02,4.498039215686274600e-02,1.741176470588235228e-02…
1.741176470588235228e-02,1.712156862745098096e-01,2.756862745098039025e-02,2.234509803921568560e-01,1.349411764705882311e-01,1.015686274509804005e-01,1.741176470588235228e-02,1.886274509803921584e-02,1.741176470588235228e-02,1.741176470588235228e-02,3.192156862745097745e-02,1.741176470588235228e-02,3.627450980392156465e-02,4.352941176470587897e-02,4.498039215686274600e-02,1.741176470588235228e-02…
1.741176470588235228e-02,3.047058823529411736e-02,2.176470588235293949e-02,5.658823529411764752e-02,1.741176470588235228e-02,1.741176470588235228e-02,1.044705882352941206e-01,1.741176470588235228e-02,1.741176470588235228e-02,1.117254901960784280e-01,9.141176470588235903e-02,1.741176470588235228e-02,1.001176470588235196e-01,1.741176470588235228e-02,2.611764705882353016e-02,5.803921568627450761e-02…
1.741176470588235228e-02,2.176470588235293949e-02,1.741176470588235228e-02,9.576470588235294623e-02,1.741176470588235228e-02,1.741176470588235228e-02,1.349411764705882311e-01,9.286274509803921218e-02,1.741176470588235228e-02,1.741176470588235228e-02,3.192156862745097745e-02,1.741176470588235228e-02,6.094117647058823473e-02,2.321568627450980304e-02,2.611764705882353016e-02,1.378431372549019651e-01…
1.741176470588235228e-02,1.741176470588235228e-02,1.741176470588235228e-02,1.683137254901960755e-01,1.741176470588235228e-02,3.917647058823529177e-02,4.643137254901960609e-02,3.627450980392156465e-02,1.741176470588235228e-02,1.741176470588235228e-02,1.001176470588235196e-01,1.741176470588235228e-02,1.044705882352941206e-01,1.117254901960784280e-01,4.933333333333333320e-02,1.044705882352941206e-01…
1.741176470588235228e-02,1.741176470588235228e-02,1.741176470588235228e-02,1.683137254901960755e-01,1.741176470588235228e-02,3.917647058823529177e-02,4.643137254901960609e-02,3.627450980392156465e-02,1.741176470588235228e-02,1.741176470588235228e-02,1.001176470588235196e-01,1.741176470588235228e-02,1.044705882352941206e-01,1.117254901960784280e-01,4.933333333333333320e-02,1.044705882352941206e-01…
1.741176470588235228e-02,1.741176470588235228e-02,2.611764705882353016e-02,3.772549019607843168e-02,1.886274509803921584e-02,1.741176470588235228e-02,1.741176470588235228e-02,1.741176470588235228e-02,1.741176470588235228e-02,1.741176470588235228e-02,3.337254901960784448e-02,7.835294117647058354e-02,4.643137254901960609e-02,1.059215686274509738e-01,1.741176470588235228e-02,1.741176470588235228e-02…
2.466666666666666660e-02,1.320392156862745248e-01,4.062745098039215880e-02,1.871764705882352775e-01,1.741176470588235228e-02,1.654117647058823692e-01,1.741176470588235228e-02,1.741176470588235228e-02,1.741176470588235228e-02,1.741176470588235228e-02,1.741176470588235228e-02,1.741176470588235228e-02,6.094117647058823473e-02,9.576470588235294623e-02,1.741176470588235228e-02,3.337254901960784448e-02…
3.192156862745097745e-02,8.705882352941175795e-02,1.741176470588235228e-02,1.581568627450980202e-01,3.047058823529411736e-02,1.450980392156862586e-01,2.176470588235293949e-02,2.176470588235293949e-02,1.741176470588235228e-02,1.741176470588235228e-02,1.741176470588235228e-02,1.741176470588235228e-02,1.741176470588235228e-02,5.223529411764706032e-02,1.741176470588235228e-02,1.741176470588235228e-02…
3.192156862745097745e-02,8.705882352941175795e-02,1.741176470588235228e-02,1.581568627450980202e-01,3.047058823529411736e-02,1.450980392156862586e-01,2.176470588235293949e-02,2.176470588235293949e-02,1.741176470588235228e-02,1.741176470588235228e-02,1.741176470588235228e-02,1.741176470588235228e-02,1.741176470588235228e-02,5.223529411764706032e-02,1.741176470588235228e-02,1.741176470588235228e-02…
2.176470588235293949e-02,4.352941176470587897e-02,4.352941176470587897e-02,1.596078431372549011e-01,2.176470588235293949e-02,1.320392156862745248e-01,1.741176470588235228e-02,1.741176470588235228e-02,1.741176470588235228e-02,1.741176470588235228e-02,1.741176470588235228e-02,1.741176470588235228e-02,1.741176470588235228e-02,1.741176470588235228e-02,1.741176470588235228e-02,1.741176470588235228e-02…
1.741176470588235228e-02,9.576470588235294623e-02,5.803921568627450761e-02,1.392941176470588183e-01,4.062745098039215880e-02,3.047058823529411736e-02,1.741176470588235228e-02,1.741176470588235228e-02,1.741176470588235228e-02,1.741176470588235228e-02,2.756862745098039025e-02,1.741176470588235228e-02,2.611764705882353016e-02,8.415686274509803777e-02,5.078431372549020023e-02,1.741176470588235228e-02…
4.207843137254901889e-02,1.146274509803921621e-01,1.712156862745098096e-01,2.147450980392157094e-01,9.576470588235294623e-02,2.205490196078431220e-01,1.741176470588235228e-02,1.741176470588235228e-02,1.741176470588235228e-02,1.741176470588235228e-02,1.741176470588235228e-02,1.741176470588235228e-02,1.741176470588235228e-02,9.866666666666666641e-02,1.741176470588235228e-02,1.741176470588235228e-02…
4.207843137254901889e-02,1.146274509803921621e-01,1.712156862745098096e-01,2.147450980392157094e-01,9.576470588235294623e-02,2.205490196078431220e-01,1.741176470588235228e-02,1.741176470588235228e-02,1.741176470588235228e-02,1.741176470588235228e-02,1.741176470588235228e-02,1.741176470588235228e-02,1.741176470588235228e-02,9.866666666666666641e-02,1.741176470588235228e-02,1.741176470588235228e-02…
3.192156862745097745e-02,1.741176470588235228e-02,2.611764705882353016e-02,1.741176470588235228e-02,1.741176470588235228e-02,5.368627450980392735e-02,1.741176470588235228e-02,3.192156862745097745e-02,5.658823529411764752e-02,1.741176470588235228e-02,1.741176470588235228e-02,1.741176470588235228e-02,7.835294117647058354e-02,8.415686274509803777e-02,1.741176470588235228e-02,1.741176470588235228e-02…
3.192156862745097745e-02,4.498039215686274600e-02,1.204313725490196163e-01,1.987843137254901860e-01,2.611764705882353016e-02,6.094117647058823473e-02,9.141176470588235903e-02,1.741176470588235228e-02,1.741176470588235228e-02,1.741176470588235228e-02,1.741176470588235228e-02,1.741176470588235228e-02,5.658823529411764752e-02,6.094117647058823473e-02,1.741176470588235228e-02,1.741176470588235228e-02…
1.741176470588235228e-02,1.741176470588235228e-02,1.741176470588235228e-02,1.741176470588235228e-02,1.741176470588235228e-02,1.741176470588235228e-02,1.741176470588235228e-02,4.352941176470587897e-02,8.705882352941175795e-02,4.207843137254901889e-02,1.741176470588235228e-02,1.755686274509803690e-01,1.741176470588235228e-02,1.741176470588235228e-02,3.337254901960784448e-02,1.668627450980392224e-01…
1.741176470588235228e-02,1.741176470588235228e-02,1.741176470588235228e-02,1.741176470588235228e-02,1.741176470588235228e-02,1.741176470588235228e-02,1.741176470588235228e-02,4.352941176470587897e-02,8.705882352941175795e-02,4.207843137254901889e-02,1.741176470588235228e-02,1.755686274509803690e-01,1.741176470588235228e-02,1.741176470588235228e-02,3.337254901960784448e-02,1.668627450980392224e-01…
3.627450980392156465e-02,1.741176470588235228e-02,4.933333333333333320e-02,1.741176470588235228e-02,1.741176470588235228e-02,3.772549019607843168e-02,3.192156862745097745e-02,1.741176470588235228e-02,8.996078431372549200e-02,1.741176470588235228e-02,1.741176470588235228e-02,1.741176470588235228e-02,1.741176470588235228e-02,3.337254901960784448e-02,1.741176470588235228e-02,1.741176470588235228e-02…
1.741176470588235228e-02,1.741176470588235228e-02,1.741176470588235228e-02,1.741176470588235228e-02,1.741176470588235228e-02,1.741176470588235228e-02,1.436470588235294055e-01,8.705882352941175795e-02,2.103921568627450944e-01,1.407450980392156714e-01,9.866666666666666641e-02,1.305882352941176439e-01,1.305882352941176439e-01,1.741176470588235228e-02,5.223529411764706032e-02,4.643137254901960609e-02…
1.741176470588235228e-02,1.204313725490196163e-01,2.901960784313725381e-02,1.741176470588235228e-02,1.204313725490196163e-01,4.643137254901960609e-02,1.741176470588235228e-02,1.741176470588235228e-02,4.207843137254901889e-02,5.658823529411764752e-02,4.352941176470587897e-02,1.741176470588235228e-02,1.741176470588235228e-02,1.741176470588235228e-02,4.643137254901960609e-02,1.741176470588235228e-02…
1.741176470588235228e-02,1.204313725490196163e-01,2.901960784313725381e-02,1.741176470588235228e-02,1.204313725490196163e-01,4.643137254901960609e-02,1.741176470588235228e-02,1.741176470588235228e-02,4.207843137254901889e-02,5.658823529411764752e-02,4.352941176470587897e-02,1.741176470588235228e-02,1.741176470588235228e-02,1.741176470588235228e-02,4.643137254901960609e-02,1.741176470588235228e-02…
1.741176470588235228e-02,2.176470588235293949e-02,3.627450980392156465e-02,1.479999999999999927e-01,1.741176470588235228e-02,1.131764705882352950e-01,1.741176470588235228e-02,1.741176470588235228e-02,1.741176470588235228e-02,1.741176470588235228e-02,1.741176470588235228e-02,1.741176470588235228e-02,4.207843137254901889e-02,1.596078431372549011e-01,1.741176470588235228e-02,1.044705882352941206e-01…
3.917647058823529177e-02,1.741176470588235228e-02,1.059215686274509738e-01,1.044705882352941206e-01,1.741176470588235228e-02,3.772549019607843168e-02,1.741176470588235228e-02,1.741176470588235228e-02,1.741176470588235228e-02,2.321568627450980304e-02,3.917647058823529177e-02,1.741176470588235228e-02,6.094117647058823473e-02,1.741176470588235228e-02,1.741176470588235228e-02,9.286274509803921218e-02…
1.741176470588235228e-02,1.741176470588235228e-02,1.741176470588235228e-02,1.741176470588235228e-02,1.741176470588235228e-02,3.482352941176470457e-02,1.741176470588235228e-02,1.741176470588235228e-02,1.741176470588235228e-02,1.741176470588235228e-02,1.741176470588235228e-02,1.741176470588235228e-02,1.741176470588235228e-02,2.611764705882353016e-02,1.741176470588235228e-02,3.917647058823529177e-02…
1.741176470588235228e-02,2.321568627450980304e-02,1.741176470588235228e-02,3.047058823529411736e-02,1.741176470588235228e-02,3.047058823529411736e-02,2.176470588235293949e-02,1.741176470588235228e-02,1.741176470588235228e-02,2.466666666666666660e-02,3.627450980392156465e-02,1.741176470588235228e-02,3.337254901960784448e-02,3.482352941176470457e-02,2.321568627450980304e-02,4.352941176470587897e-02…
1.741176470588235228e-02,3.627450980392156465e-02,1.741176470588235228e-02,5.658823529411764752e-02,1.741176470588235228e-02,1.741176470588235228e-02,3.337254901960784448e-02,2.031372549019607940e-02,1.741176470588235228e-02,3.917647058823529177e-02,1.349411764705882311e-01,1.741176470588235228e-02,1.102745098039215610e-01,6.384313725490195490e-02,3.627450980392156465e-02,5.368627450980392735e-02…
3.337254901960784448e-02,1.857254901960784244e-01,4.788235294117647312e-02,9.866666666666666641e-02,1.465490196078431395e-01,1.813725490196078372e-01,1.741176470588235228e-02,1.741176470588235228e-02,1.741176470588235228e-02,1.741176470588235228e-02,1.741176470588235228e-02,1.741176470588235228e-02,1.741176470588235228e-02,1.741176470588235228e-02,1.741176470588235228e-02,1.741176470588235228e-02…
1.741176470588235228e-02,1.175294117647058684e-01,4.788235294117647312e-02,1.436470588235294055e-01,3.917647058823529177e-02,9.866666666666666641e-02,1.741176470588235228e-02,1.741176470588235228e-02,1.741176470588235228e-02,3.627450980392156465e-02,1.117254901960784280e-01,1.741176470588235228e-02,1.741176470588235228e-02,1.741176470588235228e-02,1.741176470588235228e-02,1.741176470588235228e-02…
1.741176470588235228e-02,2.031372549019607940e-02,1.886274509803921584e-02,1.291372549019607630e-01,1.886274509803921584e-02,1.291372549019607630e-01,2.756862745098039025e-02,4.933333333333333320e-02,1.363921568627451120e-01,1.886274509803921584e-02,3.337254901960784448e-02,1.741176470588235228e-02,1.146274509803921621e-01,3.192156862745097745e-02,1.741176470588235228e-02,1.741176470588235228e-02…
1.741176470588235228e-02,1.741176470588235228e-02,1.741176470588235228e-02,1.291372549019607630e-01,1.741176470588235228e-02,1.305882352941176439e-01,2.756862745098039025e-02,5.078431372549020023e-02,1.421960784313725523e-01,1.741176470588235228e-02,3.192156862745097745e-02,1.741176470588235228e-02,1.204313725490196163e-01,3.337254901960784448e-02,1.741176470588235228e-02,1.741176470588235228e-02…
1.741176470588235228e-02,1.741176470588235228e-02,5.513725490196078050e-02,9.286274509803921218e-02,1.741176470588235228e-02,1.479999999999999927e-01,1.741176470588235228e-02,1.407450980392156714e-01,1.741176470588235228e-02,1.741176470588235228e-02,1.741176470588235228e-02,1.741176470588235228e-02,1.741176470588235228e-02,6.094117647058823473e-02,1.741176470588235228e-02,4.933333333333333320e-02…
1.189803921568627493e-01,5.658823529411764752e-02,5.513725490196078050e-02,6.094117647058823473e-02,5.223529411764706032e-02,1.813725490196078372e-01,1.741176470588235228e-02,2.756862745098039025e-02,1.741176470588235228e-02,1.741176470588235228e-02,1.741176470588235228e-02,1.741176470588235228e-02,1.741176470588235228e-02,1.494509803921568736e-01,1.741176470588235228e-02,1.741176470588235228e-02…
3.337254901960784448e-02,1.828235294117647181e-01,9.576470588235294623e-02,6.094117647058823473e-02,1.407450980392156714e-01,9.866666666666666641e-02,1.741176470588235228e-02,1.741176470588235228e-02,1.741176470588235228e-02,1.741176470588235228e-02,1.741176470588235228e-02,1.741176470588235228e-02,2.031372549019607940e-02,1.146274509803921621e-01,1.741176470588235228e-02,1.741176470588235228e-02…

## Sheet: Sheet3
1.651764705882352927e-02,1.266352941176470404e-01,4.404705882352941138e-02,3.854117647058823148e-02,1.211294117647058743e-01,1.046117647058823485e-01,9.910588235294116866e-02,1.651764705882352927e-02,1.651764705882352927e-02,1.651764705882352927e-02,1.651764705882352927e-02,1.651764705882352927e-02,1.651764705882352927e-02,1.651764705882352927e-02,1.651764705882352927e-02,1.651764705882352927e-02…
3.716470588235293998e-02,1.417764705882352816e-01,8.534117647058822587e-02,4.955294117647058433e-02,1.362705882352941156e-01,1.142470588235294099e-01,1.073647058823529454e-01,1.651764705882352927e-02,1.651764705882352927e-02,1.651764705882352927e-02,1.651764705882352927e-02,1.651764705882352927e-02,1.651764705882352927e-02,1.651764705882352927e-02,1.651764705882352927e-02,1.651764705882352927e-02…
3.234705882352940653e-01,1.927058823529411713e-01,1.940823529411764836e-01,1.472823529411764754e-01,1.885764705882352621e-01,1.417764705882352816e-01,1.266352941176470404e-01,1.651764705882352927e-02,1.651764705882352927e-02,1.651764705882352927e-02,1.651764705882352927e-02,1.651764705882352927e-02,1.651764705882352927e-02,1.651764705882352927e-02,1.651764705882352927e-02,1.651764705882352927e-02…
2.202352941176470569e-02,1.651764705882352927e-02,5.781176470588234723e-02,1.844470588235294084e-01,2.202352941176470569e-02,1.211294117647058743e-01,1.500352941176470445e-01,1.651764705882352927e-02,1.651764705882352927e-02,1.651764705882352927e-02,1.651764705882352927e-02,1.651764705882352927e-02,1.651764705882352927e-02,1.651764705882352927e-02,1.651764705882352927e-02,1.651764705882352927e-02…
1.059882352941176331e-01,1.651764705882352927e-02,9.772941176470588409e-02,9.910588235294116866e-02,1.651764705882352927e-02,1.266352941176470404e-01,1.582941176470588074e-01,1.651764705882352927e-02,1.651764705882352927e-02,1.651764705882352927e-02,1.651764705882352927e-02,1.651764705882352927e-02,1.651764705882352927e-02,1.651764705882352927e-02,1.651764705882352927e-02,1.651764705882352927e-02…
1.211294117647058743e-01,1.266352941176470404e-01,1.238823529411764712e-01,7.432941176470587996e-02,1.486588235294117599e-01,1.720588235294117363e-01,1.803176470588234992e-01,1.651764705882352927e-02,1.651764705882352927e-02,1.651764705882352927e-02,1.651764705882352927e-02,1.651764705882352927e-02,1.059882352941176331e-01,1.651764705882352927e-02,1.651764705882352927e-02,1.651764705882352927e-02…
1.211294117647058743e-01,1.266352941176470404e-01,1.238823529411764712e-01,7.432941176470587996e-02,1.486588235294117599e-01,1.720588235294117363e-01,1.803176470588234992e-01,1.651764705882352927e-02,1.651764705882352927e-02,1.651764705882352927e-02,1.651764705882352927e-02,1.651764705882352927e-02,1.059882352941176331e-01,1.651764705882352927e-02,1.651764705882352927e-02,1.651764705882352927e-02…
1.899529411764705744e-01,1.541647058823529259e-01,1.844470588235294084e-01,9.635294117647058565e-02,1.514117647058823568e-01,1.775647058823529301e-01,1.871999999999999775e-01,1.651764705882352927e-02,1.651764705882352927e-02,1.651764705882352927e-02,1.651764705882352927e-02,1.651764705882352927e-02,1.651764705882352927e-02,1.651764705882352927e-02,1.651764705882352927e-02,1.651764705882352927e-02…
3.441176470588235004e-02,1.307647058823529496e-01,1.651764705882352927e-02,1.582941176470588074e-01,5.781176470588234723e-02,1.734352941176470486e-01,2.009647058823529064e-01,1.651764705882352927e-02,1.651764705882352927e-02,1.651764705882352927e-02,1.651764705882352927e-02,1.651764705882352927e-02,1.651764705882352927e-02,1.651764705882352927e-02,1.651764705882352927e-02,1.651764705882352927e-02…
4.267058823529411293e-02,8.809411764705882275e-02,9.497647058823528721e-02,1.225058823529411589e-01,5.368235294117647272e-02,3.854117647058823148e-02,3.441176470588235004e-02,1.651764705882352927e-02,1.651764705882352927e-02,1.651764705882352927e-02,3.441176470588235004e-02,1.651764705882352927e-02,1.651764705882352927e-02,1.651764705882352927e-02,1.651764705882352927e-02,1.651764705882352927e-02…
4.267058823529411293e-02,8.809411764705882275e-02,9.497647058823528721e-02,1.225058823529411589e-01,5.368235294117647272e-02,3.854117647058823148e-02,3.441176470588235004e-02,1.651764705882352927e-02,1.651764705882352927e-02,1.651764705882352927e-02,3.441176470588235004e-02,1.651764705882352927e-02,1.651764705882352927e-02,1.651764705882352927e-02,1.651764705882352927e-02,1.651764705882352927e-02…
5.781176470588234723e-02,5.368235294117647272e-02,1.651764705882352927e-02,1.651764705882352927e-02,2.890588235294117361e-02,1.927058823529411574e-02,1.651764705882352927e-02,1.651764705882352927e-02,1.651764705882352927e-02,5.368235294117647272e-02,2.477647058823529216e-02,1.651764705882352927e-02,1.651764705882352927e-02,3.165882352941176009e-02,2.615294117647058714e-02,1.651764705882352927e-02…
2.174823529411764600e-01,1.803176470588234992e-01,1.651764705882352857e-01,1.403999999999999970e-01,1.624235294117647166e-01,2.023411764705882188e-01,2.161058823529411754e-01,1.651764705882352927e-02,1.651764705882352927e-02,1.651764705882352927e-02,1.651764705882352927e-02,1.651764705882352927e-02,1.651764705882352927e-02,1.651764705882352927e-02,1.651764705882352927e-02,1.651764705882352927e-02…
2.078470588235294125e-01,1.569176470588235228e-01,1.348941176470588310e-01,1.679294117647058826e-01,1.307647058823529496e-01,1.638000000000000012e-01,1.734352941176470486e-01,1.651764705882352927e-02,1.651764705882352927e-02,1.651764705882352927e-02,1.651764705882352927e-02,1.651764705882352927e-02,1.651764705882352927e-02,1.651764705882352927e-02,1.651764705882352927e-02,1.651764705882352927e-02…
1.348941176470588310e-01,1.376470588235294001e-01,4.955294117647058433e-02,1.803176470588234992e-01,1.004823529411764532e-01,1.527882352941176414e-01,1.679294117647058826e-01,1.651764705882352927e-02,1.651764705882352927e-02,1.651764705882352927e-02,1.651764705882352927e-02,1.651764705882352927e-02,1.651764705882352927e-02,1.651764705882352927e-02,1.651764705882352927e-02,1.651764705882352927e-02…
1.348941176470588310e-01,1.376470588235294001e-01,4.955294117647058433e-02,1.803176470588234992e-01,1.004823529411764532e-01,1.527882352941176414e-01,1.679294117647058826e-01,1.651764705882352927e-02,1.651764705882352927e-02,1.651764705882352927e-02,1.651764705882352927e-02,1.651764705882352927e-02,1.651764705882352927e-02,1.651764705882352927e-02,1.651764705882352927e-02,1.651764705882352927e-02…
1.004823529411764532e-01,3.854117647058823148e-02,4.817647058823529282e-02,1.266352941176470404e-01,1.059882352941176331e-01,1.706823529411764517e-01,1.885764705882352621e-01,1.651764705882352927e-02,6.056470588235293717e-02,1.651764705882352927e-02,1.651764705882352927e-02,1.651764705882352927e-02,1.651764705882352927e-02,1.651764705882352927e-02,1.651764705882352927e-02,1.335176470588235187e-01…
1.651764705882352927e-02,2.752941176470587864e-02,1.651764705882352927e-02,2.064705882352941071e-02,1.651764705882352927e-02,4.817647058823529282e-02,8.258823529411764286e-02,1.651764705882352927e-02,1.651764705882352927e-02,1.651764705882352927e-02,2.752941176470587864e-02,1.651764705882352927e-02,1.651764705882352927e-02,1.651764705882352927e-02,1.651764705882352927e-02,1.651764705882352927e-02…
5.781176470588234723e-02,1.266352941176470404e-01,8.671764705882352431e-02,1.954588235294117682e-01,9.635294117647058565e-02,1.459058823529411630e-01,1.596705882352940919e-01,1.651764705882352927e-02,1.651764705882352927e-02,1.651764705882352927e-02,1.651764705882352927e-02,1.651764705882352927e-02,1.651764705882352927e-02,1.651764705882352927e-02,1.651764705882352927e-02,1.651764705882352927e-02…
5.781176470588234723e-02,1.266352941176470404e-01,8.671764705882352431e-02,1.954588235294117682e-01,9.635294117647058565e-02,1.459058823529411630e-01,1.596705882352940919e-01,1.651764705882352927e-02,1.651764705882352927e-02,1.651764705882352927e-02,1.651764705882352927e-02,1.651764705882352927e-02,1.651764705882352927e-02,1.651764705882352927e-02,1.651764705882352927e-02,1.651764705882352927e-02…
4.817647058823529282e-02,9.497647058823528721e-02,1.651764705882352927e-02,1.775647058823529301e-01,4.404705882352941138e-02,1.624235294117647166e-01,1.913294117647058590e-01,1.651764705882352927e-02,1.651764705882352927e-02,1.651764705882352927e-02,1.651764705882352927e-02,1.651764705882352927e-02,1.651764705882352927e-02,1.651764705882352927e-02,1.651764705882352927e-02,1.651764705882352927e-02…
3.578823529411764154e-02,4.267058823529411293e-02,1.651764705882352927e-02,2.064705882352941071e-02,1.927058823529411574e-02,1.651764705882352927e-02,1.651764705882352927e-02,1.651764705882352927e-02,1.651764705882352927e-02,9.910588235294116866e-02,1.651764705882352927e-02,8.258823529411764286e-02,1.651764705882352927e-02,2.202352941176470569e-02,1.651764705882352927e-02,1.651764705882352927e-02…
1.651764705882352927e-02,1.651764705882352927e-02,1.651764705882352927e-02,1.128705882352941253e-01,1.651764705882352927e-02,1.651764705882352927e-02,1.651764705882352927e-02,1.651764705882352927e-02,2.064705882352941071e-02,1.514117647058823568e-01,1.927058823529411713e-01,9.910588235294116866e-02,1.651764705882352927e-02,1.087411764705882300e-01,1.651764705882352927e-02,1.679294117647058826e-01…
7.432941176470587996e-02,1.004823529411764532e-01,1.651764705882352927e-02,1.858235294117646930e-01,3.991764705882352299e-02,1.293882352941176372e-01,1.514117647058823568e-01,1.651764705882352927e-02,1.651764705882352927e-02,1.651764705882352927e-02,1.651764705882352927e-02,1.651764705882352927e-02,1.651764705882352927e-02,1.651764705882352927e-02,1.651764705882352927e-02,1.651764705882352927e-02…
7.432941176470587996e-02,1.004823529411764532e-01,1.651764705882352927e-02,1.858235294117646930e-01,3.991764705882352299e-02,1.293882352941176372e-01,1.514117647058823568e-01,1.651764705882352927e-02,1.651764705882352927e-02,1.651764705882352927e-02,1.651764705882352927e-02,1.651764705882352927e-02,1.651764705882352927e-02,1.651764705882352927e-02,1.651764705882352927e-02,1.651764705882352927e-02…
1.417764705882352816e-01,1.624235294117647166e-01,1.004823529411764532e-01,1.651764705882352927e-02,1.541647058823529259e-01,1.403999999999999970e-01,1.362705882352941156e-01,1.651764705882352927e-02,1.651764705882352927e-02,1.651764705882352927e-02,2.752941176470587864e-02,1.651764705882352927e-02,1.651764705882352927e-02,1.651764705882352927e-02,1.651764705882352927e-02,1.651764705882352927e-02…
2.161058823529411754e-01,1.514117647058823568e-01,1.624235294117647166e-01,1.500352941176470445e-01,2.037176470588235311e-01,1.018588235294117655e-01,5.092941176470588277e-02,3.441176470588235004e-02,1.651764705882352927e-02,1.651764705882352927e-02,1.651764705882352927e-02,1.651764705882352927e-02,4.679999999999999438e-02,1.651764705882352927e-02,2.615294117647058714e-02,1.651764705882352927e-02…
1.183764705882352913e-01,1.582941176470588074e-01,4.955294117647058433e-02,1.651764705882352857e-01,1.624235294117647166e-01,1.816941176470588393e-01,1.885764705882352621e-01,1.651764705882352927e-02,1.651764705882352927e-02,5.368235294117647272e-02,1.651764705882352927e-02,1.651764705882352927e-02,1.651764705882352927e-02,1.651764705882352927e-02,1.651764705882352927e-02,1.651764705882352927e-02…
1.183764705882352913e-01,1.582941176470588074e-01,4.955294117647058433e-02,1.651764705882352857e-01,1.624235294117647166e-01,1.816941176470588393e-01,1.885764705882352621e-01,1.651764705882352927e-02,1.651764705882352927e-02,5.368235294117647272e-02,1.651764705882352927e-02,1.651764705882352927e-02,1.651764705882352927e-02,1.651764705882352927e-02,1.651764705882352927e-02,1.651764705882352927e-02…
1.472823529411764754e-01,1.307647058823529496e-01,1.844470588235294084e-01,1.651764705882352927e-02,1.541647058823529259e-01,1.913294117647058590e-01,2.037176470588235311e-01,1.651764705882352927e-02,1.651764705882352927e-02,4.542352941176470982e-02,1.651764705882352927e-02,1.651764705882352927e-02,4.955294117647058433e-02,1.651764705882352927e-02,1.651764705882352927e-02,1.101176470588235146e-01…
9.084705882352941964e-02,1.183764705882352913e-01,1.431529411764705662e-01,1.885764705882352621e-01,1.087411764705882300e-01,1.748117647058823332e-01,1.940823529411764836e-01,1.651764705882352927e-02,1.651764705882352927e-02,1.651764705882352927e-02,1.651764705882352927e-02,1.651764705882352927e-02,1.651764705882352927e-02,1.651764705882352927e-02,1.651764705882352927e-02,1.651764705882352927e-02…
1.651764705882352927e-02,1.651764705882352927e-02,1.651764705882352927e-02,1.651764705882352927e-02,1.651764705882352927e-02,1.651764705882352927e-02,1.651764705882352927e-02,1.651764705882352927e-02,1.651764705882352927e-02,1.307647058823529496e-01,1.403999999999999970e-01,1.459058823529411630e-01,1.651764705882352927e-02,3.991764705882352299e-02,1.651764705882352927e-02,1.789411764705882077e-02…
5.368235294117647272e-02,1.651764705882352927e-02,1.651764705882352927e-02,1.651764705882352927e-02,2.615294117647058714e-02,1.789411764705882077e-02,1.651764705882352927e-02,1.651764705882352927e-02,1.651764705882352927e-02,1.348941176470588310e-01,1.514117647058823568e-01,1.610470588235294043e-01,1.651764705882352927e-02,1.032352941176470501e-01,9.635294117647058565e-02,1.651764705882352927e-02…
1.073647058823529454e-01,1.651764705882352927e-02,1.651764705882352927e-02,1.651764705882352927e-02,3.028235294117646859e-02,1.927058823529411574e-02,1.651764705882352927e-02,1.651764705882352927e-02,1.651764705882352927e-02,1.376470588235294001e-01,1.569176470588235228e-01,1.679294117647058826e-01,1.651764705882352927e-02,1.252588235294117558e-01,1.348941176470588310e-01,1.651764705882352927e-02…
1.651764705882352927e-02,5.781176470588234723e-02,1.651764705882352927e-02,5.781176470588234723e-02,3.441176470588235004e-02,9.635294117647058565e-02,1.142470588235294099e-01,1.651764705882352927e-02,1.651764705882352927e-02,1.651764705882352927e-02,1.032352941176470501e-01,1.651764705882352927e-02,1.651764705882352927e-02,1.651764705882352927e-02,1.651764705882352927e-02,1.651764705882352927e-02…
1.624235294117647166e-01,1.720588235294117363e-01,1.541647058823529259e-01,2.105999999999999817e-01,1.555411764705882105e-01,2.009647058823529064e-01,3.207176470588234962e-01,1.651764705882352927e-02,1.651764705882352927e-02,1.651764705882352927e-02,1.651764705882352927e-02,1.651764705882352927e-02,1.651764705882352927e-02,1.651764705882352927e-02,1.651764705882352927e-02,1.651764705882352927e-02…
1.280117647058823249e-01,1.527882352941176414e-01,9.910588235294116866e-02,4.679999999999999438e-02,1.362705882352941156e-01,1.197529411764705898e-01,1.142470588235294099e-01,1.651764705882352927e-02,1.651764705882352927e-02,1.651764705882352927e-02,1.651764705882352927e-02,1.651764705882352927e-02,1.651764705882352927e-02,1.651764705882352927e-02,1.651764705882352927e-02,1.651764705882352927e-02…
1.280117647058823249e-01,1.527882352941176414e-01,9.910588235294116866e-02,4.679999999999999438e-02,1.362705882352941156e-01,1.197529411764705898e-01,1.142470588235294099e-01,1.651764705882352927e-02,1.651764705882352927e-02,1.651764705882352927e-02,1.651764705882352927e-02,1.651764705882352927e-02,1.651764705882352927e-02,1.651764705882352927e-02,1.651764705882352927e-02,1.651764705882352927e-02…
1.651764705882352927e-02,1.651764705882352927e-02,1.651764705882352927e-02,1.280117647058823249e-01,1.651764705882352927e-02,1.651764705882352927e-02,1.651764705882352927e-02,1.651764705882352927e-02,1.651764705882352927e-02,2.615294117647058714e-02,1.651764705882352927e-02,1.651764705882352927e-02,1.651764705882352927e-02,1.651764705882352927e-02,1.651764705882352927e-02,1.651764705882352927e-02…
2.133529411764705508e-01,2.064705882352941002e-01,1.596705882352940919e-01,2.615294117647058714e-02,2.133529411764705508e-01,2.105999999999999817e-01,2.092235294117646971e-01,1.651764705882352927e-02,1.651764705882352927e-02,1.651764705882352927e-02,1.651764705882352927e-02,1.651764705882352927e-02,1.651764705882352927e-02,1.651764705882352927e-02,2.890588235294117361e-02,1.651764705882352927e-02…
1.913294117647058590e-01,3.289764705882352591e-01,1.390235294117646847e-01,5.505882352941175728e-02,2.161058823529411754e-01,3.276000000000000023e-01,3.303529411764705714e-01,1.651764705882352927e-02,1.651764705882352927e-02,1.651764705882352927e-02,1.651764705882352927e-02,1.651764705882352927e-02,1.651764705882352927e-02,1.651764705882352927e-02,1.651764705882352927e-02,1.651764705882352927e-02…
1.775647058823529301e-01,1.968352941176470527e-01,1.252588235294117558e-01,8.671764705882352431e-02,1.940823529411764836e-01,1.954588235294117682e-01,1.968352941176470527e-01,1.651764705882352927e-02,1.651764705882352927e-02,1.651764705882352927e-02,1.651764705882352927e-02,1.651764705882352927e-02,1.651764705882352927e-02,1.651764705882352927e-02,1.651764705882352927e-02,1.651764705882352927e-02…
1.252588235294117558e-01,1.307647058823529496e-01,5.505882352941175728e-02,1.307647058823529496e-01,1.238823529411764712e-01,1.266352941176470404e-01,1.280117647058823249e-01,1.651764705882352927e-02,1.651764705882352927e-02,1.651764705882352927e-02,1.651764705882352927e-02,1.651764705882352927e-02,1.789411764705882077e-02,1.651764705882352927e-02,1.651764705882352927e-02,1.651764705882352927e-02…
1.651764705882352927e-02,1.651764705882352927e-02,1.651764705882352927e-02,1.280117647058823249e-01,1.651764705882352927e-02,4.542352941176470982e-02,5.781176470588234723e-02,1.651764705882352927e-02,3.441176470588235004e-02,1.651764705882352927e-02,1.651764705882352927e-02,1.651764705882352927e-02,1.307647058823529496e-01,1.651764705882352927e-02,5.368235294117647272e-02,1.651764705882352927e-02…
1.651764705882352927e-02,4.267058823529411293e-02,1.651764705882352927e-02,9.635294117647058565e-02,2.339999999999999719e-02,1.789411764705882077e-02,1.651764705882352927e-02,1.651764705882352927e-02,1.651764705882352927e-02,2.615294117647058714e-02,1.376470588235294001e-01,3.441176470588235004e-02,3.165882352941176009e-02,1.651764705882352927e-02,1.651764705882352927e-02,1.651764705882352927e-02…
7.432941176470587996e-02,1.252588235294117558e-01,1.238823529411764712e-01,2.147294117647058909e-01,1.156235294117646945e-01,1.293882352941176372e-01,1.335176470588235187e-01,1.651764705882352927e-02,1.651764705882352927e-02,1.651764705882352927e-02,1.651764705882352927e-02,1.651764705882352927e-02,1.390235294117646847e-01,1.651764705882352927e-02,1.651764705882352927e-02,1.651764705882352927e-02…
7.432941176470587996e-02,1.252588235294117558e-01,1.238823529411764712e-01,2.147294117647058909e-01,1.156235294117646945e-01,1.293882352941176372e-01,1.335176470588235187e-01,1.651764705882352927e-02,1.651764705882352927e-02,1.651764705882352927e-02,1.651764705882352927e-02,1.651764705882352927e-02,1.390235294117646847e-01,1.651764705882352927e-02,1.651764705882352927e-02,1.651764705882352927e-02…
2.078470588235294125e-01,8.809411764705882275e-02,1.225058823529411589e-01,4.679999999999999438e-02,7.432941176470587996e-02,3.441176470588235004e-02,2.615294117647058714e-02,1.651764705882352927e-02,1.651764705882352927e-02,1.651764705882352927e-02,8.534117647058822587e-02,1.651764705882352927e-02,1.651764705882352927e-02,1.651764705882352927e-02,1.651764705882352927e-02,1.651764705882352927e-02…
2.890588235294117361e-02,4.542352941176470982e-02,1.651764705882352927e-02,1.582941176470588074e-01,1.651764705882352927e-02,9.772941176470588409e-02,1.238823529411764712e-01,1.651764705882352927e-02,1.651764705882352927e-02,1.651764705882352927e-02,1.651764705882352927e-02,1.651764705882352927e-02,1.651764705882352927e-02,1.651764705882352927e-02,1.651764705882352927e-02,1.651764705882352927e-02…
8.258823529411764286e-02,1.651764705882352927e-02,1.651764705882352927e-02,1.927058823529411574e-02,1.651764705882352927e-02,1.651764705882352927e-02,1.651764705882352927e-02,1.651764705882352927e-02,1.651764705882352927e-02,3.165882352941176009e-02,1.706823529411764517e-01,1.651764705882352927e-02,1.651764705882352927e-02,1.651764705882352927e-02,2.064705882352941071e-02,1.651764705882352927e-02…
2.752941176470587864e-02,1.651764705882352927e-02,1.651764705882352927e-02,1.073647058823529454e-01,2.752941176470587864e-02,5.781176470588234723e-02,9.910588235294116866e-02,1.651764705882352927e-02,1.651764705882352927e-02,1.927058823529411574e-02,1.706823529411764517e-01,5.092941176470588277e-02,4.404705882352941138e-02,7.708235294117646297e-02,1.651764705882352927e-02,1.651764705882352927e-02…
1.651764705882352927e-02,1.651764705882352927e-02,1.651764705882352927e-02,1.321411764705882341e-01,3.028235294117646859e-02,1.032352941176470501e-01,1.238823529411764712e-01,1.651764705882352927e-02,1.651764705882352927e-02,1.651764705882352927e-02,1.706823529411764517e-01,8.534117647058822587e-02,5.368235294117647272e-02,1.046117647058823485e-01,1.651764705882352927e-02,1.651764705882352927e-02…
9.084705882352941964e-02,3.854117647058823148e-02,1.651764705882352927e-02,1.651764705882352927e-02,2.615294117647058714e-02,1.927058823529411574e-02,1.651764705882352927e-02,1.651764705882352927e-02,1.651764705882352927e-02,5.368235294117647272e-02,1.514117647058823568e-01,7.432941176470587996e-02,1.651764705882352927e-02,1.059882352941176331e-01,4.267058823529411293e-02,1.651764705882352927e-02…
1.651764705882352927e-02,1.651764705882352927e-02,1.651764705882352927e-02,1.651764705882352927e-02,1.651764705882352927e-02,1.651764705882352927e-02,1.651764705882352927e-02,3.358588235294117652e-01,3.441176470588234726e-01,1.624235294117647166e-01,2.092235294117646971e-01,1.995882352941176219e-01,1.417764705882352816e-01,1.693058823529411672e-01,1.514117647058823568e-01,1.706823529411764517e-01…
1.651764705882352927e-02,1.651764705882352927e-02,1.651764705882352927e-02,1.101176470588235146e-01,1.651764705882352927e-02,1.651764705882352927e-02,1.651764705882352927e-02,1.651764705882352927e-02,1.651764705882352927e-02,1.651764705882352927e-02,1.624235294117647166e-01,1.651764705882352927e-02,1.348941176470588310e-01,1.651764705882352927e-02,1.651764705882352927e-02,1.651764705882352927e-02…
1.651764705882352927e-02,1.651764705882352927e-02,1.651764705882352927e-02,1.101176470588235146e-01,1.651764705882352927e-02,1.651764705882352927e-02,1.651764705882352927e-02,1.651764705882352927e-02,1.651764705882352927e-02,1.651764705882352927e-02,1.624235294117647166e-01,1.651764705882352927e-02,1.348941176470588310e-01,1.651764705882352927e-02,1.651764705882352927e-02,1.651764705882352927e-02…
3.441176470588235004e-02,3.716470588235293998e-02,1.197529411764705898e-01,1.651764705882352927e-02,3.716470588235293998e-02,2.202352941176470569e-02,1.651764705882352927e-02,1.390235294117646847e-01,1.376470588235294001e-01,1.651764705882352927e-02,1.651764705882352927e-02,2.477647058823529216e-02,1.734352941176470486e-01,3.854117647058823148e-02,4.679999999999999438e-02,1.651764705882352927e-02…
1.651764705882352927e-02,1.651764705882352927e-02,1.651764705882352927e-02,1.651764705882352927e-02,1.651764705882352927e-02,1.651764705882352927e-02,1.651764705882352927e-02,1.541647058823529259e-01,1.569176470588235228e-01,1.225058823529411589e-01,3.165882352941176009e-02,1.940823529411764836e-01,1.059882352941176331e-01,8.258823529411764286e-02,1.651764705882352927e-02,4.817647058823529282e-02…
1.651764705882352927e-02,1.651764705882352927e-02,1.651764705882352927e-02,1.651764705882352927e-02,1.651764705882352927e-02,1.651764705882352927e-02,1.651764705882352927e-02,1.651764705882352927e-02,1.651764705882352927e-02,1.238823529411764712e-01,2.752941176470587864e-02,1.569176470588235228e-01,1.651764705882352927e-02,1.321411764705882341e-01,1.761882352941176455e-01,1.651764705882352927e-02…
2.752941176470587864e-02,1.651764705882352927e-02,3.028235294117646859e-02,1.651764705882352927e-02,1.651764705882352927e-02,1.651764705882352927e-02,1.651764705882352927e-02,1.651764705882352927e-02,1.651764705882352927e-02,1.128705882352941253e-01,2.477647058823529216e-02,1.445294117647058785e-01,1.651764705882352927e-02,1.046117647058823485e-01,1.403999999999999970e-01,2.064705882352941071e-02…
4.817647058823529282e-02,1.651764705882352927e-02,7.432941176470587996e-02,1.651764705882352927e-02,1.651764705882352927e-02,1.651764705882352927e-02,1.651764705882352927e-02,1.651764705882352927e-02,1.651764705882352927e-02,8.534117647058822587e-02,1.651764705882352927e-02,1.183764705882352913e-01,1.651764705882352927e-02,3.578823529411764154e-02,4.404705882352941138e-02,2.752941176470587864e-02…
1.651764705882352927e-02,1.651764705882352927e-02,1.651764705882352927e-02,4.679999999999999438e-02,1.651764705882352927e-02,1.362705882352941156e-01,1.693058823529411672e-01,1.651764705882352927e-02,1.651764705882352927e-02,1.651764705882352927e-02,1.651764705882352927e-02,1.651764705882352927e-02,1.651764705882352927e-02,1.651764705882352927e-02,1.651764705882352927e-02,3.991764705882352299e-02…
8.671764705882352431e-02,1.651764705882352927e-02,5.505882352941175728e-02,1.995882352941176219e-01,1.651764705882352927e-02,1.252588235294117558e-01,1.569176470588235228e-01,1.651764705882352927e-02,1.651764705882352927e-02,1.651764705882352927e-02,1.651764705882352927e-02,1.651764705882352927e-02,1.651764705882352927e-02,1.651764705882352927e-02,1.651764705882352927e-02,4.679999999999999438e-02…
1.651764705882352927e-02,3.441176470588235004e-02,1.651764705882352927e-02,1.651764705882352927e-02,2.064705882352941071e-02,6.056470588235293717e-02,9.910588235294116866e-02,1.651764705882352927e-02,1.651764705882352927e-02,1.651764705882352927e-02,1.651764705882352927e-02,1.651764705882352927e-02,1.651764705882352927e-02,1.651764705882352927e-02,8.258823529411764286e-02,1.651764705882352927e-02…
1.651764705882352927e-02,3.441176470588235004e-02,1.651764705882352927e-02,1.651764705882352927e-02,2.064705882352941071e-02,6.056470588235293717e-02,9.910588235294116866e-02,1.651764705882352927e-02,1.651764705882352927e-02,1.651764705882352927e-02,1.651764705882352927e-02,1.651764705882352927e-02,1.651764705882352927e-02,1.651764705882352927e-02,8.258823529411764286e-02,1.651764705882352927e-02…
2.752941176470587864e-02,1.376470588235294001e-01,6.056470588235293717e-02,1.775647058823529301e-01,1.073647058823529454e-01,1.417764705882352816e-01,1.527882352941176414e-01,1.651764705882352927e-02,1.651764705882352927e-02,1.651764705882352927e-02,1.651764705882352927e-02,1.651764705882352927e-02,1.651764705882352927e-02,1.651764705882352927e-02,1.651764705882352927e-02,1.651764705882352927e-02…
1.651764705882352927e-02,1.651764705882352927e-02,1.651764705882352927e-02,3.716470588235293998e-02,3.165882352941176009e-02,2.615294117647058714e-02,2.477647058823529216e-02,7.432941176470587996e-02,1.789411764705882077e-02,7.983529411764704597e-02,8.671764705882352431e-02,2.477647058823529216e-02,1.128705882352941253e-01,2.615294117647058714e-02,1.651764705882352927e-02,1.651764705882352927e-02…
1.651764705882352927e-02,1.651764705882352927e-02,2.064705882352941071e-02,1.390235294117646847e-01,2.064705882352941071e-02,1.059882352941176331e-01,1.321411764705882341e-01,1.651764705882352927e-02,1.651764705882352927e-02,1.651764705882352927e-02,1.238823529411764712e-01,1.651764705882352927e-02,8.258823529411764286e-02,1.651764705882352927e-02,1.651764705882352927e-02,2.202352941176470569e-02…
1.651764705882352927e-02,1.651764705882352927e-02,2.064705882352941071e-02,1.390235294117646847e-01,2.064705882352941071e-02,1.059882352941176331e-01,1.321411764705882341e-01,1.651764705882352927e-02,1.651764705882352927e-02,1.651764705882352927e-02,1.238823529411764712e-01,1.651764705882352927e-02,8.258823529411764286e-02,1.651764705882352927e-02,1.651764705882352927e-02,2.202352941176470569e-02…
1.238823529411764712e-01,2.339999999999999719e-02,1.816941176470588393e-01,1.651764705882352927e-02,4.955294117647058433e-02,2.477647058823529216e-02,1.651764705882352927e-02,1.651764705882352927e-02,1.651764705882352927e-02,1.651764705882352927e-02,1.156235294117646945e-01,1.651764705882352927e-02,1.266352941176470404e-01,1.651764705882352927e-02,1.651764705882352927e-02,1.651764705882352927e-02…
1.871999999999999775e-01,1.624235294117647166e-01,1.844470588235294084e-01,1.156235294117646945e-01,1.693058823529411672e-01,1.940823529411764836e-01,2.037176470588235311e-01,1.651764705882352927e-02,1.651764705882352927e-02,1.651764705882352927e-02,1.651764705882352927e-02,1.651764705882352927e-02,1.651764705882352927e-02,1.651764705882352927e-02,1.651764705882352927e-02,2.339999999999999719e-02…
2.339999999999999719e-02,1.362705882352941156e-01,1.651764705882352927e-02,9.084705882352941964e-02,1.321411764705882341e-01,1.610470588235294043e-01,1.679294117647058826e-01,1.651764705882352927e-02,1.651764705882352927e-02,1.651764705882352927e-02,1.651764705882352927e-02,1.651764705882352927e-02,4.679999999999999438e-02,1.651764705882352927e-02,1.651764705882352927e-02,1.651764705882352927e-02…
