# Supplementary material for: Prediction of cellular morphology changes under perturbations with a transcriptome-guided diffusion model
Source: Nat Commun. 2025 Sep 2;16:8210. doi: 10.1038/s41467-025-63478-z (PMC12405515; doi:10.1038/s41467-025-63478-z)
Supplement: Supplementary file 12 — Source Data [file 41467_2025_63478_MOESM12_ESM.zip › Source data/source_data_sup_fig13.xlsx]

## Sheet: target
	MorphDiff(g+i)										MorphDiff(g)										DMIT										MDTv2										VQGAN
FID(-1)	0.261609	0.205008	0.180068	0.252386	0.154435	0.265348	0.187911	1	0.209972	0.202766	0.154241	0.0898087	0.365685	0.114275	0.126118	0.136154	0.148	0.216087	0.107767	0.126722	0.144326	0.1655	0.118094	0.185307	0.160973	0.145695	0.177931	0.172342	0.158539	0.143191	0.113319	0.0328075	0.0336357	0.100104	0.0903682	0.105117	0.0875223	0.0326985	0.0714315	0.090606	0.0558235	0.0560285	0.0577624	0.057368	0.0568471	0.056282	0.0539843	0.0566155	0.0583566
IS	0.774735	0.810908	0.834435	0.797007	0.824212	0.820292	0.823665	0.835426	0.819697	0.822526	0.902255	0.908874	1	0.95771	0.914111	0.957292	0.868881	0.850357	0.9295	0.891396	0.73813	0.713559	0.714208	0.733853	0.72095	0.691526	0.755852	0.714402	0.705886	0.73801	0.712214	0.588662	0.579266	0.711074	0.722977	0.724138	0.711954	0.580645	0.697677	0.740529	0.581058	0.578895	0.59458	0.579312	0.566807	0.582959	0.591	0.578338	0.586839
Density	0.753736	0.657218	0.720595	0.763792	0.668879	0.666867	0.748262	0.763792	0.641163	0.803942	0.500984	0.407472	0.550858	0.479089	0.437855	0.60999	0.594041	0.655192	0.485119	0.455778	0.515664	0.591294	0.611592	0.691316	0.552619	0.500856	0.587614	0.552182	0.554712	0.57027	0.539657	0	0	0.61382	0.65456	0.470001	0.627882	0	0.530637	0.515506	0.194669	0.195262	0.186338	0.182528	0.183545	0.179257	0.199831	0.221594	0.191657
Coverage	0.949445	0.951958	0.971298	0.991697	0.935808	0.95934	0.926275	1	0.930069	0.971642	0.857792	0.721066	0.882663	0.811983	0.753245	0.95684	0.827895	0.722123	0.86973	0.727976	0.714296	0.827895	0.722123	0.86973	0.727976	0.701754	0.794427	0.692822	0.630965	0.812323	0.640867	0	0	0.838953	0.855365	0.662126	0.843653	0	0.766922	0.810272	0.38974	0.396285	0.395666	0.375631	0.380315	0.373065	0.399162	0.440622	0.367992
CMMD(-1)	0.283927	0.361288	0.38097	0.318366	0.355378	0.389546	0.379978	0.883983	0.28448	0.332141	0.4181	0.266719	1	0.318565	0.298102	0.3627	0.31128	0.298538	0.317772	0.348941	0.118721	0.135568	0.113745	0.156027	0.131636	0.125372	0.156625	0.0989221	0.117037	0.133946	0.0516602	0.0245514	0.0249009	0.0579332	0.0521351	0.0487206	0.0534275	0.0236179	0.0477298	0.0488517	0.048798	0.0507708	0.0475658	0.0483886	0.0506398	0.0479883	0.0479861	0.0502362	0.0494742
[truncated: 41 more columns]

## Sheet: moa
	MorphDiff(g+i)										MorphDiff(g)										DMIT										StarGANv1										DRIT++
FID(-1)	1	0.715191	0.847455	0.816589	0.979431	0.684328	0.836064	0.982073	0.784919	0.859143	0.573571	0.662597	0.493088	0.438337	0.471868	0.463812	0.516379	0.474122	0.390979	0.479096	0.714377	0.76305	0.511358	0.615217	0.550889	0.698903	0.504499	0.607774	0.572807	0.79748	0.429329	0.388372	0.366656	0.124774	0.423515	0.124454	0.360155	0.382501	0.122616	0.124259	0.552169	0.533805	0.542235	0.501631	0.541323	0.585916	0.603391	0.558712	0.574281
IS	0.854481	0.848938	0.870135	0.839529	0.859555	0.834924	0.867435	0.849596	0.85114	0.849187	1	0.968329	0.930547	0.939502	0.94341	0.998104	0.977197	0.956286	0.938869	0.972989	0.788041	0.774999	0.763198	0.739127	0.752861	0.753519	0.789793	0.767299	0.771169	0.775669	0.736144	0.70809	0.752624	0.608734	0.740089	0.530568	0.715559	0.740155	0.615185	0.595413	0.774859	0.774241	0.776639	0.774491	0.778021	0.768752	0.780352	0.769967	0.772558
Density	0.736739	0.702491	0.764841	0.789296	0.652991	0.747773	0.735696	0.833919	0.804983	0.758947	0.516087	0.635497	0.575976	0.567266	0.541648	0.510669	0.54094	0.586179	0.457116	0.460814	0.573306	0.671741	0.649351	0.511591	0.654042	0.634335	0.719435	0.69422	0.648505	0.706768	0.736001	0.81431	0.766941	0	0.69667	0	0.691767	0.720147	2.42088e-05	0.0083879	0.574386	0.68666	0.639628	0.637479	0.605516	0.562759	0.576487	0.519405	0.570926
Coverage	0.967	0.946874	0.965529	0.995995	0.954788	1	0.980302	0.954904	0.985626	0.979343	0.820039	0.8975	0.867905	0.832897	0.828027	0.798326	0.778677	0.829817	0.709644	0.75355	0.709313	0.831945	0.828297	0.818626	0.805793	0.802855	0.800461	0.793271	0.827732	0.838823	0.872232	0.918591	0.901491	0	0.818212	0	0.831213	0.844866	0.000147625	0.00680372	0.629812	0.703502	0.651795	0.600915	0.638595	0.628664	0.683885	0.610539	0.602214
CMMD(-1)	0.878823	0.854329	0.817277	0.885252	1	0.839051	0.895598	0.774857	0.924035	0.959516	0.848966	0.808937	0.765058	0.765313	0.835696	0.783038	0.770442	0.78491	0.627628	0.79688	0.418476	0.579641	0.377892	0.364631	0.330554	0.294131	0.46799	0.366447	0.395612	0.455699	0.132737	0.152542	0.135744	0.0564431	0.14164	0.0554343	0.140612	0.141531	0.0541514	0.056348	0.176602	0.188582	0.181438	0.191807	0.183538	0.179148	0.171375	0.176263	0.187169
[truncated: 41 more columns]
