# Supplementary material for: Prediction of cellular morphology changes under perturbations with a transcriptome-guided diffusion model
Source: Nat Commun. 2025 Sep 2;16:8210. doi: 10.1038/s41467-025-63478-z (PMC12405515; doi:10.1038/s41467-025-63478-z)
Supplement: Supplementary file 12 — Source Data [file 41467_2025_63478_MOESM12_ESM.zip › Source data/source_data_sup_fig14.xlsx]

## Sheet: a
above		below
IMPA	MorphDIff(i2i)	IMPA	MorphDiff(G2I)
0.549213	0.641909	0.549213	0.657703
0.573712	0.818796	0.573712	0.824359
0.57674	0.720816	0.57674	0.751051
0.509409	0.695946	0.509409	0.68068
0.12044	0.828368	0.12044	0.832016
0.517716	0.7264	0.517716	0.66184
0.794624	0.895777	0.794624	0.498713
0.468006	0.821532	0.468006	0.747329
0.624546	0.736443	0.624546	0.862196
0.559288	0.756742	0.559288	0.785432
0.185242	0.424789	0.185242	0.675344
0.605057	0.574803	0.605057	0.598268
0.466078	0.537674	0.466078	0.301887
0.546158	0.439108	0.546158	0.60164
0.682274	0.849176	0.682274	0.813472
0.695626	0.809795	0.695626	0.788601
0.522265	0.722916	0.522265	0.735502
0.207251	0.655936	0.207251	0.455955
0.375469	0.482045	0.375469	0.863731
0.587074	0.698433	0.587074	0.582537
0.51074	0.75234	0.51074	0.762355
0.602608	0.812394	0.602608	0.707447
0.540074	0.718185	0.540074	0.799278
0.667132	0.408123	0.667132	0.804601
0.758193	0.814136	0.758193	0.638058
0.427879	0.819461	0.427879	0.774679
0.418071	0.682246	0.418071	0.810418
0.613044	0.763649	0.613044	0.820025
0.568052	0.73266	0.568052	0.803116
0.328427	0.781745	0.328427	0.629575
0.309354	0.689136	0.309354	0.643072
0.491238	0.64645	0.491238	0.677061
0.584692	0.64977	0.584692	0.649401
0.535481	0.859544	0.535481	0.874338
0.708753	0.790182	0.708753	0.845789
0.658489	0.604358	0.658489	0.455797
0.709168	0.743658	0.709168	0.754139
0.68852	0.712327	0.68852	0.653927
0.539934	0.668917	0.539934	0.539928
0.509736	0.820395	0.509736	0.794867
0.499193	0.62419	0.499193	0.676088
0.228541	0.79489	0.228541	0.610456
0.674597	0.803302	0.674597	0.636987
0.712216	0.866041	0.712216	0.844349
0.643122	0.726611	0.643122	0.640022
0.731946	0.812992	0.731946	0.626788
0.691619	0.779234	0.691619	0.72051
0.281608	0.740291	0.281608	0.821536
0.552412	0.519492	0.552412	0.479928
0.682696	0.767317	0.682696	0.702542
0.591019	0.670452	0.591019	0.583784
0.462587	0.785461	0.462587	0.703345
0.555049	0.771547	0.555049	0.783804
0.582325	0.751506	0.582325	0.68648
0.418011	0.895847	0.418011	0.785595
0.13278	0.281154	0.13278	0.109971
0.647873	0.76392	0.647873	0.73036
0.338615	0.565458	0.338615	0.749551
0.367073	0.797639	0.367073	0.451825
0.706531	0.792977	0.706531	0.760916
0.645826	0.829211	0.645826	0.759913
0.708703	0.853687	0.708703	0.555537
0.729149	0.780557	0.729149	0.782839
0.645772	0.769476	0.645772	0.770256
0.483358	0.778152	0.483358	0.806307
0.482568	0.681668	0.482568	0.587857
0.41209	0.700642	0.41209	0.661458
0.531015	0.573803	0.531015	0.684022
0.441702	0.764347	0.441702	0.610074
0.189719	0.342372	0.189719	0.418289
0.393291	0.692455	0.393291	0.759017
0.68808	0.667074	0.68808	0.765954
0.4276	0.619549	0.4276	0.772765
0.72606	0.786414	0.72606	0.832343
0.548028	0.670159	0.548028	0.786869
0.421821	0.773072	0.421821	0.791598
0.696331	0.738561	0.696331	0.760919
0.653397	0.655725	0.653397	0.814444
0.372095	0.562967	0.372095	0.690763
0.514562	0.715322	0.514562	0.760136
0.563344	0.813359	0.563344	0.720854
0.540989	0.49567	0.540989	0.512498
0.578404	0.66309	0.578404	0.691992
0.504684	0.629485	0.504684	0.798438
0.142612	0.535801	0.142612	0.702128
0.607116	0.817421	0.607116	0.752819
0.482795	0.493147	0.482795	0.524958
0.560568	0.823191	0.560568	0.774694
0.240773	0.722133	0.240773	0.61696
0.542592	0.801562	0.542592	0.809563
0.684877	0.767279	0.684877	0.605311
0.394217	0.662032	0.394217	0.567452
0.59376	0.645851	0.59376	0.713498
0.657225	0.616218	0.657225	0.797308
0.541531	0.790573	0.541531	0.60875
0.5127	0.661562	0.5127	0.606845
0.555771	0.883012	0.555771	0.71041
0.736954	0.764728	0.736954	0.822525
0.226739	0.306655	0.226739	0.737239
0.251641	0.57269	0.251641	0.373603
0.176607	0.328728	0.176607	0.0534406
0.732481	0.873235	0.732481	0.68792
0.721433	0.767967	0.721433	0.608398
0.728929	0.828318	0.728929	0.792844
0.692353	0.682731	0.692353	0.777456
0.551314	0.637012	0.551314	0.558854
0.446225	0.621692	0.446225	0.759245
0.616775	0.827915	0.616775	0.728197
0.691172	0.742204	0.691172	0.614899
0.672522	0.708914	0.672522	0.37985
0.516023	0.639288	0.516023	0.756074
0.472155	0.6065	0.472155	0.535882
0.535605	0.83082	0.535605	0.534838
0.260439	0.921987	0.260439	0.55472
0.413971	0.65639	0.413971	0.75823
0.489164	0.762267	0.489164	0.748213
0.450825	0.705132	0.450825	0.766369
0.299812	0.531695	0.299812	0.0665508
0.399824	0.747072	0.399824	0.662698
0.683368	0.767972	0.683368	0.802779
0.298	0.732593	0.298	0.738234
0.400495	0.688924	0.400495	0.600804
0.669823	0.751233	0.669823	0.500256
0.36238	0.547137	0.36238	0.544073
0.469494	0.74407	0.469494	0.858591
0.642899	0.844235	0.642899	0.744355
0.425546	0.535958	0.425546	0.344118
0.597254	0.817184	0.597254	0.803457
-0.0902973	0.608882	-0.0902973	0.697408
0.343637	0.712567	0.343637	0.661824
0.440853	0.647018	0.440853	0.617814
0.566445	0.757859	0.566445	0.606783
0.608825	0.650552	0.608825	0.732303
0.272841	0.243126	0.272841	0.143493
0.340568	0.553191	0.340568	0.588707
0.715724	0.851335	0.715724	0.607603
0.569328	0.88397	0.569328	0.770052
0.301989	0.525058	0.301989	0.431577
0.559261	0.617868	0.559261	0.676876
0.35538	0.417554	0.35538	0.766812
0.572738	0.887898	0.572738	0.766219
0.640704	0.806552	0.640704	0.69363
0.645664	-0.0440891	0.645664	0.531047
0.653426	0.553401	0.653426	0.771949
0.713096	0.848626	0.713096	0.815034
0.572785	0.690716	0.572785	0.575246
0.309512	0.561572	0.309512	0.691098
0.52064	0.786096	0.52064	0.634853
0.529106	0.700087	0.529106	0.674059
0.640432	0.525154	0.640432	0.577463
0.489148	0.534702	0.489148	0.722396
0.786521	0.716144	0.786521	0.565289
-0.305445	0.300716	-0.305445	0.555451
0.462395	0.608019	0.462395	0.713216
0.639433	0.70909	0.639433	0.823764
0.632491	0.835866	0.632491	0.785191
0.423581	0.59246	0.423581	0.784654
0.624906	0.680212	0.624906	0.818493
0.673082	0.825335	0.673082	0.802794
0.696873	0.818463	0.696873	0.824308
0.489378	0.584464	0.489378	0.668604
0.62224	0.782488	0.62224	0.800007
0.449062	0.537422	0.449062	0.567542
0.234056	0.725759	0.234056	0.759062
0.556128	0.490465	0.556128	0.509068
0.292016	0.678899	0.292016	0.504378
0.549941	0.601087	0.549941	0.84432
0.593853	0.647482	0.593853	0.486433
0.6164	0.796186	0.6164	0.548203
0.571334	0.787864	0.571334	0.71647
0.561266	0.611921	0.561266	0.780573
0.629162	0.866785	0.629162	0.683533
0.693269	0.359761	0.693269	0.805159
0.594205	0.54851	0.594205	0.420994
0.415092	0.791809	0.415092	0.838308
0.711852	0.680938	0.711852	0.756953
0.64843	0.839726	0.64843	0.84992
0.617537	0.766761	0.617537	0.680101
0.391785	0.567925	0.391785	0.483794
0.617323	0.75547	0.617323	0.754891
0.63057	0.711196	0.63057	0.673038
0.663508	0.698281	0.663508	0.699152
0.649143	0.821823	0.649143	0.854034
0.648944	0.40864	0.648944	0.835354
0.642534	0.75599	0.642534	0.679838
0.455903	0.805019	0.455903	0.803199
0.61788	0.788945	0.61788	0.704827
0.307676	0.665214	0.307676	0.759954
0.609208	0.745655	0.609208	0.612521
0.689552	0.274411	0.689552	0.53303
0.229354	0.600687	0.229354	0.593273
0.393952	0.316241	0.393952	0.541965
0.709262	0.784618	0.709262	0.717383
0.615039	0.810924	0.615039	0.798327
0.383003	0.537935	0.383003	0.497663
0.601533	0.626888	0.601533	0.671732
0.585039	0.723747	0.585039	0.647244
0.663972	0.48916	0.663972	0.339381
0.475896	0.843088	0.475896	0.77417
0.652007	0.799842	0.652007	0.770844
0.519867	0.791969	0.519867	0.826246
0.199488	0.302368	0.199488	0.477037
0.703819	0.6605	0.703819	0.738413
0.335727	0.621505	0.335727	0.712156
0.636203	0.780788	0.636203	0.803153
0.632275	0.58134	0.632275	0.722187
0.749415	0.591203	0.749415	0.877033
0.512148	0.737226	0.512148	0.806823
0.233304	0.0608389	0.233304	0.229631
0.569059	0.635635	0.569059	0.683412
0.735179	0.670115	0.735179	0.727693
0.571431	0.826068	0.571431	0.750031
0.498712	0.739646	0.498712	0.756341
0.602934	0.602751	0.602934	0.794355
0.567015	0.641886	0.567015	0.465741
0.516208	0.640985	0.516208	0.540382
0.653602	0.887117	0.653602	0.857261
0.404499	0.528594	0.404499	0.468888
0.745956	0.338425	0.745956	0.887083
0.620212	0.814631	0.620212	0.783345
0.725462	0.640346	0.725462	0.680348
0.645582	0.425836	0.645582	0.701446
0.315215	0.782337	0.315215	0.831764
0.615663	0.836044	0.615663	0.807799
0.241269	0.547972	0.241269	0.448569
0.209422	0.345617	0.209422	0.55742
0.423465	0.71979	0.423465	0.660114
0.0197447	0.64386	0.0197447	0.811705
0.349484	0.509996	0.349484	0.637234
0.699531	0.72208	0.699531	0.690968
0.633872	0.830845	0.633872	0.618652
0.542826	0.84728	0.542826	0.789887
0.72425	0.854499	0.72425	0.55195
0.454925	0.718095	0.454925	0.5765
0.340001	0.465819	0.340001	0.471399
0.695667	0.784163	0.695667	0.857843
0.765797	0.750062	0.765797	0.847275
0.649049	0.839017	0.649049	0.859563
0.641962	0.859488	0.641962	0.794597
0.658986	0.859973	0.658986	0.822707
0.625509	0.55168	0.625509	0.707924
0.426335	0.676348	0.426335	0.578183
0.245715	0.331249	0.245715	0.634188
0.574787	0.547056	0.574787	0.552392
0.539041	0.871074	0.539041	0.82527
0.684828	0.54386	0.684828	0.7174
0.677993	0.702793	0.677993	0.721144
0.174248	0.650391	0.174248	0.831529
0.554291	0.728024	0.554291	0.599437
0.588699	0.820902	0.588699	0.705764
0.324242	0.642202	0.324242	0.687594
0.610464	0.831332	0.610464	0.750669
0.469528	0.496163	0.469528	0.437155
0.395846	0.645644	0.395846	0.719485
0.591583	0.746897	0.591583	0.771961
0.453613	0.805732	0.453613	0.776143
0.60329	0.816968	0.60329	0.808226
0.607397	0.559784	0.607397	0.606289
0.716326	0.729015	0.716326	0.626607
0.732053	0.860468	0.732053	0.803779
0.425936	0.623963	0.425936	0.613105
0.382093	0.488887	0.382093	0.569968
0.521102	0.841927	0.521102	0.816063
0.699455	0.840081	0.699455	0.809571
0.736202	0.76759	0.736202	0.811173
0.688414	0.86568	0.688414	0.73401
0.660005	0.842887	0.660005	0.753397
0.520159	0.764506	0.520159	0.610896
0.554611	0.797023	0.554611	0.728256
0.416741	0.730287	0.416741	0.689357
0.567289	0.558145	0.567289	0.720484
0.707141	0.77307	0.707141	0.664364
0.653549	0.569969	0.653549	0.672726
0.0844015	0.678397	0.0844015	0.629059
0.606279	0.76402	0.606279	0.838298
0.523907	0.729024	0.523907	0.692596
0.605268	0.721198	0.605268	0.749054
0.644158	0.468654	0.644158	0.71603
0.603512	0.824404	0.603512	0.824982
0.36199	0.782118	0.36199	0.792783
0.671715	0.849544	0.671715	0.798414
0.751944	0.739033	0.751944	0.652066
0.385204	0.553746	0.385204	0.599021
0.536431	0.575884	0.536431	0.664605
0.398478	0.588594	0.398478	0.47158
0.483442	0.757766	0.483442	0.483692
0.678711	0.695533	0.678711	0.830889
0.587334	0.651308	0.587334	0.786617
0.642826	0.773703	0.642826	0.767805
0.5793	0.674389	0.5793	0.64552
0.538301	0.58217	0.538301	0.73013
0.68798	0.816087	0.68798	0.849376
0.675375	0.866811	0.675375	0.831911
0.405876	0.640511	0.405876	0.535193
0.648702	0.806845	0.648702	0.825408
0.707714	0.604751	0.707714	0.716172
0.631156	0.819386	0.631156	0.796154
0.51675	0.807404	0.51675	0.417267
0.524075	0.719946	0.524075	0.720724
0.670891	0.781013	0.670891	0.759307
0.676996	0.80612	0.676996	0.747992
0.436758	0.808621	0.436758	0.731051
0.455738	0.558584	0.455738	0.563225
0.316164	0.371158	0.316164	0.355614
0.580556	0.443172	0.580556	0.274991
0.481853	0.669859	0.481853	0.76764
0.442753	0.494884	0.442753	0.317557
0.631371	0.80397	0.631371	0.777344
0.62475	0.757554	0.62475	0.685368
0.729616	0.75385	0.729616	0.684387
0.653118	0.83418	0.653118	0.800698
0.201248	0.684066	0.201248	0.732213
-0.0890724	0.323514	-0.0890724	0.64681
0.512562	0.824019	0.512562	0.751985
0.493252	0.867344	0.493252	0.636622
0.67418	0.7555	0.67418	0.702735
0.478194	0.397368	0.478194	0.657214
0.664527	0.7892	0.664527	0.850763
0.641769	0.841967	0.641769	0.519172
0.657362	0.729982	0.657362	0.840448
-0.0592484	0.445816	-0.0592484	0.362937
0.639075	0.794078	0.639075	0.640535
0.598641	0.77592	0.598641	0.760727
0.324378	0.749765	0.324378	0.788657
0.248604	0.763166	0.248604	0.768399
0.605758	0.768028	0.605758	0.735608
0.517879	0.783569	0.517879	0.871781
0.515847	0.557565	0.515847	0.63963
0.297777	0.746155	0.297777	0.451184
0.623916	0.80466	0.623916	0.69787
0.602323	0.831443	0.602323	0.740733
0.342236	0.565991	0.342236	0.5929
0.636381	0.833842	0.636381	0.710346
0.663105	0.633903	0.663105	0.727302
0.751543	0.84573	0.751543	0.854125
0.690705	0.804897	0.690705	0.719593
0.408047	0.687565	0.408047	0.735244
0.683773	0.818556	0.683773	0.725164
0.360688	0.672104	0.360688	0.765153
0.478594	0.838577	0.478594	0.806754
0.709179	0.825994	0.709179	0.830155
0.675602	0.780699	0.675602	0.651334
0.327003	0.464913	0.327003	0.660333
0.156993	0.702544	0.156993	0.510577
0.585479	0.835853	0.585479	0.72652
0.587481	0.837888	0.587481	0.674903
0.293126	0.527529	0.293126	0.685921
0.561289	0.670521	0.561289	0.684543
0.477436	0.656812	0.477436	0.647763
0.606016	0.490572	0.606016	0.787241
0.670503	0.857737	0.670503	0.756792
0.665943	0.753313	0.665943	0.651848
0.694872	0.649571	0.694872	0.735947
0.498246	0.806438	0.498246	0.793891
0.250496	0.321719	0.250496	0.412741
0.409891	0.591991	0.409891	0.73205
0.579292	0.862337	0.579292	0.762828
0.704475	0.776912	0.704475	0.596457
0.744623	0.865285	0.744623	0.795887
0.609095	0.575316	0.609095	0.649245
0.645238	0.486214	0.645238	0.453494
0.668981	0.706184	0.668981	0.769282
0.648139	0.476732	0.648139	0.698679
0.519213	0.695327	0.519213	0.530271
0.676975	0.812446	0.676975	0.742079
0.623405	0.809724	0.623405	0.837501
0.400437	0.678887	0.400437	0.73294
0.631033	0.492073	0.631033	0.8148
0.707958	0.746422	0.707958	0.724745
0.413975	0.622264	0.413975	0.549633
0.454903	0.855873	0.454903	0.757788
0.483531	0.611463	0.483531	0.824676
0.679356	0.723574	0.679356	0.751492
0.48935	0.774111	0.48935	0.783753
0.634808	0.773788	0.634808	0.661089
0.480514	0.740216	0.480514	0.738426
0.342964	0.713909	0.342964	0.688638
0.625893	0.718712	0.625893	0.831556
0.536533	0.0733518	0.536533	0.673925
0.656624	0.791396	0.656624	0.631326
0.372974	0.742812	0.372974	0.857663
0.518495	0.648894	0.518495	0.614176
0.625335	0.6402	0.625335	0.748789
0.651416	0.783431	0.651416	0.674164
0.362351	0.711938	0.362351	0.729586
0.457748	0.607409	0.457748	0.803855
0.450848	0.749627	0.450848	0.558534
0.530745	0.845767	0.530745	0.728548
0.644274	0.865479	0.644274	0.811213
0.610218	0.742474	0.610218	0.740034
0.588819	0.8893	0.588819	0.805314
0.535386	0.689138	0.535386	0.783945
0.431203	0.677752	0.431203	0.608547
0.700009	0.760977	0.700009	0.647346
0.677185	0.712594	0.677185	0.82595
0.630118	0.707266	0.630118	0.824113
0.662245	0.765135	0.662245	0.642623
0.664158	0.852214	0.664158	0.434004
0.440489	0.819761	0.440489	0.544766
0.476815	0.780266	0.476815	0.725389
0.467493	0.71703	0.467493	0.660223
0.658277	0.699216	0.658277	0.53534
0.552953	0.644641	0.552953	0.785413
0.198515	0.8015	0.198515	0.771655
0.475204	0.705058	0.475204	0.760005
0.685987	0.794627	0.685987	0.83024
0.612139	0.737043	0.612139	0.784244
0.706522	0.892483	0.706522	0.670044
0.476671	0.809689	0.476671	0.779276
0.216848	0.558494	0.216848	0.496344
0.6789	0.76258	0.6789	0.683249
0.639911	0.675444	0.639911	0.768148
0.403201	0.362308	0.403201	0.654122
0.559221	0.807749	0.559221	0.600806
0.724152	0.757371	0.724152	0.550761
0.410444	0.77147	0.410444	0.776852
0.680281	0.80562	0.680281	0.707147
0.65011	0.752138	0.65011	0.732191
0.57976	0.805596	0.57976	0.704959
0.480812	0.550546	0.480812	0.652266
0.685835	0.780368	0.685835	0.720708
0.407296	0.658481	0.407296	0.475731
0.602679	0.785716	0.602679	0.778302
0.428749	0.574676	0.428749	0.802969
0.389693	0.831224	0.389693	0.632845
0.364728	0.813547	0.364728	0.791769
0.541583	0.690466	0.541583	0.68938
0.659864	0.716135	0.659864	0.813559
0.654278	0.901236	0.654278	0.854852
0.511577	0.630036	0.511577	0.649336
0.614866	0.703272	0.614866	0.747585
0.549952	0.796515	0.549952	0.682947
0.605509	0.832894	0.605509	0.767577
0.567138	0.793499	0.567138	0.778616
0.564038	0.74974	0.564038	0.749423
0.658946	0.803967	0.658946	0.607025
0.606666	0.833073	0.606666	0.590629
0.362391	0.680547	0.362391	0.864471
0.403063	0.786784	0.403063	0.539438
0.251356	0.472951	0.251356	0.74665
0.348006	0.773496	0.348006	0.704895
0.583633	0.792856	0.583633	0.64632
0.497938	0.816582	0.497938	0.632249
0.375284	0.678726	0.375284	0.714392
0.544718	0.667983	0.544718	0.768549
0.246944	0.456726	0.246944	0.59068
0.534862	0.621693	0.534862	0.65791
0.331753	0.643084	0.331753	0.565
0.565837	0.710976	0.565837	0.728958
0.260131	0.736526	0.260131	0.586683
0.412754	0.82594	0.412754	0.639244
0.550036	0.677292	0.550036	0.846136
0.298164	0.707905	0.298164	0.82792
0.638177	0.731495	0.638177	0.779255
0.277139	0.763403	0.277139	0.732132
0.558495	0.783243	0.558495	0.483975
0.62712	0.875204	0.62712	0.852561
0.588385	0.793403	0.588385	0.7729
0.457827	0.424415	0.457827	0.64381
0.513743	0.845121	0.513743	0.786524
0.621531	0.741193	0.621531	0.765297
0.36501	0.503086	0.36501	0.689183
0.710744	0.800943	0.710744	0.617651
0.554863	0.614986	0.554863	0.669555
0.709504	0.835317	0.709504	0.806214
0.610989	0.569935	0.610989	0.548815
0.687019	0.549003	0.687019	0.697857
0.740019	0.610243	0.740019	0.692578
0.60379	0.706895	0.60379	0.647795
0.460086	0.816576	0.460086	0.751875
0.682572	0.813898	0.682572	0.776239
0.607134	0.784991	0.607134	0.749252
0.584659	0.742542	0.584659	0.61175
0.642036	0.493132	0.642036	0.806923
0.62983	0.837873	0.62983	0.78265
0.673828	0.836526	0.673828	0.792811
0.344709	0.481805	0.344709	0.700705
0.504	0.914712	0.504	0.801465
0.659627	0.244693	0.659627	0.71209
0.380513	0.685504	0.380513	0.825293
0.0900504	0.760585	0.0900504	0.624924
0.549572	0.654468	0.549572	0.506184
0.526949	0.924098	0.526949	0.657212
0.716201	0.874242	0.716201	-0.0212834
0.56883	0.75813	0.56883	0.803159
0.725867	0.731283	0.725867	0.572575
0.387526	0.585491	0.387526	0.723755
0.373721	0.797271	0.373721	0.700973
-0.0693273	0.445272	-0.0693273	0.0979085
0.612726	0.826755	0.612726	0.70963
0.745162	0.77693	0.745162	0.73132
0.454261	0.777705	0.454261	0.710291
0.673694	0.881855	0.673694	0.482408
0.139791	0.396898	0.139791	0.482862
0.57727	0.640751	0.57727	0.771763
0.375402	0.772719	0.375402	0.672119
0.498436	0.448338	0.498436	0.452901
0.626268	0.68075	0.626268	0.65279
0.260624	0.599927	0.260624	0.473002
0.691534	0.759826	0.691534	0.680774
-0.0494541	0.673978	-0.0494541	0.317357
0.467296	0.692192	0.467296	0.650961
0.500477	0.798422	0.500477	0.854353
0.677766	0.496921	0.677766	0.739496
0.589751	0.778477	0.589751	0.869874
0.66497	0.680778	0.66497	0.776031
0.619496	0.61443	0.619496	0.74093
-0.214225	-0.12405	-0.214225	-0.215174
0.65914	0.544909	0.65914	0.79633
0.0725225	0.733382	0.0725225	0.624702
0.433118	0.639006	0.433118	0.779744
0.729695	0.801192	0.729695	0.796189
0.578734	0.714941	0.578734	0.657908
0.572019	0.705724	0.572019	0.801616
0.578485	0.552144	0.578485	0.777452
0.585877	0.782993	0.585877	0.721922
0.479494	0.640341	0.479494	0.579617
0.667279	0.888678	0.667279	0.801502
0.321703	0.398908	0.321703	0.517389
0.508807	0.856572	0.508807	0.736502
-0.125951	0.600335	-0.125951	0.545562
0.554931	0.84871	0.554931	0.807068
0.554527	0.701748	0.554527	0.703496
0.698446	0.871464	0.698446	0.843177
0.297549	0.653107	0.297549	0.555812
0.450279	0.819349	0.450279	0.790895
0.594684	0.787794	0.594684	0.829115
0.633599	0.408132	0.633599	0.822935
0.657123	0.729472	0.657123	0.781768
0.708087	0.889238	0.708087	0.512566
0.681359	0.595415	0.681359	0.605454
0.604406	0.649924	0.604406	0.738167
0.497249	0.694572	0.497249	0.660488
0.542887	0.830559	0.542887	0.771516
0.622705	0.820566	0.622705	0.760904
0.691521	0.505992	0.691521	0.710535
0.643951	0.798287	0.643951	0.698528
0.627594	0.810593	0.627594	0.771412
0.406492	0.645426	0.406492	0.625711
0.597174	0.817732	0.597174	0.745092
0.365114	0.536745	0.365114	0.654396
0.69082	0.779487	0.69082	0.781733
0.725694	0.719429	0.725694	0.594409
0.463769	0.800188	0.463769	0.879684
0.596355	0.22463	0.596355	0.642521
0.389854	0.497092	0.389854	0.560617
0.640523	0.796448	0.640523	0.872978
0.586054	0.549556	0.586054	0.669263
0.366922	0.850157	0.366922	0.725407
0.250058	0.515385	0.250058	0.358725
0.423419	0.830902	0.423419	0.765237
0.686254	0.758504	0.686254	0.615471
0.682045	0.710881	0.682045	0.756154
0.424387	0.783629	0.424387	0.670746
0.600165	0.736062	0.600165	0.379562
0.42416	0.786786	0.42416	0.65656
0.583251	0.710827	0.583251	0.760073
0.43312	0.591825	0.43312	0.563961
0.524682	0.672203	0.524682	0.532576
0.603553	0.756409	0.603553	0.853198
0.54051	0.397056	0.54051	0.623332
0.490625	0.545248	0.490625	0.683685
0.502067	0.145793	0.502067	0.250626
0.642468	0.758009	0.642468	0.700668
0.607076	0.706697	0.607076	0.674602
0.6748	0.547254	0.6748	0.497538
0.354767	0.57027	0.354767	0.75031
0.596962	0.758603	0.596962	0.720126
0.683461	0.706659	0.683461	0.704901
0.527643	0.167972	0.527643	0.748213
0.557649	0.710408	0.557649	0.690468
0.13733	0.535192	0.13733	0.575646
0.623623	0.77615	0.623623	0.589964
0.630103	0.866411	0.630103	0.810993
0.574712	0.782099	0.574712	0.797082
0.590692	0.606399	0.590692	0.709241
0.641886	0.668772	0.641886	0.776375
0.426541	0.737405	0.426541	0.628134
0.483771	0.564984	0.483771	0.697662
0.511586	0.597974	0.511586	0.655015
0.413892	0.673726	0.413892	0.805953
0.612052	0.730919	0.612052	0.720577
0.584744	0.791415	0.584744	0.502831
0.51686	0.767158	0.51686	0.64167
0.796992	0.861252	0.796992	0.498329
0.0417679	0.802454	0.0417679	0.397045
0.608704	0.869672	0.608704	0.704161
0.190488	0.364138	0.190488	0.745344
0.377382	0.770384	0.377382	0.612709
0.703749	0.720925	0.703749	0.771653
0.495584	0.721303	0.495584	0.661545
0.628328	0.619475	0.628328	0.741515
0.571908	0.624351	0.571908	0.704175
0.676057	0.548892	0.676057	0.796395
0.601059	0.574323	0.601059	0.658182
0.774846	0.563343	0.774846	0.78663
0.700024	0.785697	0.700024	0.726143
0.741323	0.603759	0.741323	0.624596
0.280149	0.715629	0.280149	0.807686
0.486517	0.641287	0.486517	0.757878
0.447014	0.833913	0.447014	0.823067
0.662057	0.80857	0.662057	0.668829
0.353772	0.498067	0.353772	0.447313
0.379999	0.799785	0.379999	0.743925
0.700352	0.863838	0.700352	0.795478
0.634159	0.782055	0.634159	0.731232
0.0514258	-0.052981	0.0514258	0.0437573
0.676744	0.902552	0.676744	0.78844
0.493013	0.662972	0.493013	0.604647
0.446976	0.589233	0.446976	0.686514
0.365495	0.180351	0.365495	0.480051
0.735401	0.813135	0.735401	0.236634
0.642472	0.826479	0.642472	0.588556
0.377491	0.596547	0.377491	0.508352
0.471835	0.790059	0.471835	0.801629
0.368826	0.778275	0.368826	0.541303
0.3498	0.891993	0.3498	0.869881
0.60065	0.50681	0.60065	0.617001
0.623758	0.657316	0.623758	0.762795
0.632664	0.840974	0.632664	0.854424
0.546622	0.590412	0.546622	0.548003
0.411442	0.564604	0.411442	0.634498
0.601418	0.622308	0.601418	0.678154
0.608342	0.7268	0.608342	0.797317
0.560604	0.766785	0.560604	0.778438
0.744462	0.893067	0.744462	0.814199
0.41126	0.523391	0.41126	0.684605
-0.0612164	0.408509	-0.0612164	0.565847
0.39881	0.850448	0.39881	0.714062
0.567182	0.781187	0.567182	0.724808
0.689831	0.76786	0.689831	0.511409
0.623117	0.736469	0.623117	0.720214
0.704591	0.895441	0.704591	0.82282
0.552148	0.720942	0.552148	0.701853
0.4755	0.588943	0.4755	0.636072
0.747164	0.812031	0.747164	0.758331
0.589174	0.683722	0.589174	0.814289
0.631039	0.780032	0.631039	0.855616
0.539531	0.498068	0.539531	0.638715
0.659151	0.848782	0.659151	0.785261
0.583942	0.778274	0.583942	0.448077
0.663179	0.753862	0.663179	0.810102
0.744161	0.710528	0.744161	0.715232
0.581548	0.631259	0.581548	0.596679
0.377152	0.688038	0.377152	0.828193
0.298223	0.657577	0.298223	0.540757
0.609606	0.833865	0.609606	0.753876
0.322373	0.866924	0.322373	0.737357
0.620703	0.818736	0.620703	0.745568
0.619698	0.639708	0.619698	0.838344
0.540611	0.804604	0.540611	0.727262
0.592558	0.623207	0.592558	0.703227
0.598138	0.658637	0.598138	0.581039
0.513876	0.810235	0.513876	0.815002
0.253308	0.791987	0.253308	0.767773
0.507498	0.852321	0.507498	0.710351
0.384272	0.756107	0.384272	0.807073
0.415418	0.859209	0.415418	0.820642
0.666737	0.816634	0.666737	0.839717
0.371769	0.759645	0.371769	0.836412
0.493622	0.77326	0.493622	0.723176
0.436436	0.829653	0.436436	0.676923
0.657329	0.836891	0.657329	0.649719
0.609393	0.757052	0.609393	0.578033
0.425793	0.59522	0.425793	0.71001
0.485543	0.235678	0.485543	0.637282
0.403716	0.793905	0.403716	0.800326
0.739389	0.848188	0.739389	0.771292
0.605025	0.349337	0.605025	0.84793
0.473512	0.708498	0.473512	0.77509
0.535933	0.506494	0.535933	0.607021
0.725564	0.813302	0.725564	0.673979
0.561828	0.525554	0.561828	0.647083
0.385791	0.346378	0.385791	0.413699
0.261967	0.201685	0.261967	0.36793
0.581235	0.540317	0.581235	0.773054
-0.0995544	-0.532198	-0.0995544	-0.474535
0.62648	0.642372	0.62648	0.553712
0.267355	0.706629	0.267355	0.507486
0.58922	0.752903	0.58922	0.802943
0.682131	0.592081	0.682131	0.60031
0.626089	0.742824	0.626089	0.69323
0.373818	0.551891	0.373818	0.477887
0.635407	0.826889	0.635407	0.779069
0.620959	0.76186	0.620959	0.699414
0.146531	0.335484	0.146531	0.381689
0.638569	0.470549	0.638569	0.77618
0.771655	0.4914	0.771655	0.856555
0.522538	0.506686	0.522538	0.707036
0.439815	0.777027	0.439815	0.650697
0.73635	0.670072	0.73635	0.817217
0.480384	0.810741	0.480384	0.806118
0.683136	0.896805	0.683136	0.621302
0.598738	0.824713	0.598738	0.749792
0.337528	0.657001	0.337528	0.443628
0.700576	0.791159	0.700576	0.56926
0.250672	0.792944	0.250672	0.519088
0.537783	0.845187	0.537783	0.785862
0.218666	0.618019	0.218666	0.516943
0.448233	0.740496	0.448233	0.842634
0.254936	0.750984	0.254936	0.64425
0.626588	0.705716	0.626588	0.625452
0.634136	0.397725	0.634136	0.612853
0.617682	0.621984	0.617682	0.547859
0.512339	0.879222	0.512339	0.76512
0.633037	0.915028	0.633037	0.753285
0.463246	0.641558	0.463246	0.563535
0.18868	0.655932	0.18868	0.269911
0.639501	0.731513	0.639501	0.697092
0.621812	0.709778	0.621812	0.703043
0.553639	0.711137	0.553639	0.444882
0.71139	0.757017	0.71139	0.722802
0.538207	0.636307	0.538207	0.320701
0.462539	0.703519	0.462539	0.714816
0.707878	0.816647	0.707878	0.561112
0.584313	0.496447	0.584313	0.612113
0.192534	0.41257	0.192534	0.159204
0.434839	0.334721	0.434839	0.73994
0.461132	0.689387	0.461132	0.742721
0.117402	0.549626	0.117402	0.456408
0.402052	0.567114	0.402052	0.697718
0.590263	0.83956	0.590263	0.822524
0.589941	0.694058	0.589941	0.368435
0.605186	0.696401	0.605186	0.808726
0.534179	0.873731	0.534179	0.838336
0.616457	0.835124	0.616457	0.638715
0.449353	0.759625	0.449353	0.742737
0.674876	0.860083	0.674876	0.826881
0.398753	0.279399	0.398753	0.390623
0.611426	0.680099	0.611426	0.67299
0.517934	0.853042	0.517934	0.814916
0.647082	0.660445	0.647082	0.72443
0.510322	0.64615	0.510322	0.420306
0.645165	0.854055	0.645165	0.742668
0.501207	0.550587	0.501207	0.722295
0.626523	0.736617	0.626523	0.775261
0.366612	0.522492	0.366612	0.597208
0.581544	0.832709	0.581544	0.671333
0.601282	0.651292	0.601282	0.754565
0.280017	0.140145	0.280017	0.303776
0.705238	0.635625	0.705238	0.817037
0.539273	0.927137	0.539273	0.806834
0.513768	0.796402	0.513768	0.730672
0.434972	0.658988	0.434972	0.570167
0.607972	0.777324	0.607972	0.596364
0.655682	0.646852	0.655682	0.753495
0.641941	0.639899	0.641941	0.79954
0.541749	0.581624	0.541749	0.67632
0.359841	0.701439	0.359841	0.570315
0.278461	0.411411	0.278461	0.192949
0.707258	0.825236	0.707258	0.810059
0.588061	0.627283	0.588061	0.513721
0.659798	0.627625	0.659798	0.640251
0.565044	0.762848	0.565044	0.813747
0.381139	0.385137	0.381139	0.198368
0.478211	0.81816	0.478211	0.823443
0.76855	0.709432	0.76855	0.747274
0.223907	0.573917	0.223907	0.570529
0.631205	0.820192	0.631205	0.706094
0.641737	0.589591	0.641737	0.747848
0.702717	0.729707	0.702717	0.697024
0.672174	0.799798	0.672174	0.743749
0.55517	0.594724	0.55517	0.681549
0.545841	0.840973	0.545841	0.814255
0.543946	0.869686	0.543946	0.610157
0.533149	0.852889	0.533149	0.826485
0.271838	0.883309	0.271838	0.869971
0.54952	0.844355	0.54952	0.823464
0.331511	0.626575	0.331511	0.780828
0.585592	0.801184	0.585592	0.589455
-0.126767	0.279071	-0.126767	0.432842
0.746497	0.837042	0.746497	0.79603
0.651199	0.533567	0.651199	0.731751
0.705123	0.85153	0.705123	0.703488
0.482934	0.788542	0.482934	0.489348
0.574664	0.776904	0.574664	0.651562
0.259907	0.712204	0.259907	0.794219
0.423672	0.419776	0.423672	0.598818
0.451601	0.678959	0.451601	0.481357
0.342296	0.665161	0.342296	0.747237
0.683049	0.774097	0.683049	0.81506
0.636928	0.784772	0.636928	0.778936
0.511628	0.501902	0.511628	0.46123
0.518791	0.828598	0.518791	0.758599
0.681103	0.830905	0.681103	0.505299
0.555293	0.734304	0.555293	0.759365
0.659553	0.740273	0.659553	0.646714
0.352857	0.619723	0.352857	0.68601
0.586543	0.826738	0.586543	0.5508
0.388275	0.425477	0.388275	0.226511
0.386957	0.722893	0.386957	0.784682
0.648984	-0.0525247	0.648984	0.574826
0.5088	0.745622	0.5088	0.566049
0.496011	0.775291	0.496011	0.745458
0.699154	0.766197	0.699154	0.709793
0.229308	0.280625	0.229308	0.362663
0.631978	0.721963	0.631978	0.737239
0.603903	0.745522	0.603903	0.806069
0.388058	0.712971	0.388058	0.76507
0.424176	0.622973	0.424176	0.637377
0.305363	0.154408	0.305363	0.208823
0.655352	0.631127	0.655352	0.633855
0.599972	0.819858	0.599972	0.701315
0.510571	0.616208	0.510571	0.741477
0.6124	0.658172	0.6124	0.717125
0.512523	0.673159	0.512523	0.761565
0.643965	0.735568	0.643965	0.625808
0.421573	0.499145	0.421573	0.508528
0.535742	0.746135	0.535742	0.699322
0.435719	0.535662	0.435719	0.754068
0.686328	0.897675	0.686328	0.784536
0.498962	0.84215	0.498962	0.72273
0.557237	0.675753	0.557237	0.414568
0.511075	0.723581	0.511075	0.734207
0.427136	0.7371	0.427136	0.691384
0.667369	0.807952	0.667369	0.679699
0.273656	0.620487	0.273656	0.773476
0.536663	0.492927	0.536663	0.628378
0.601334	0.839598	0.601334	0.749251
0.618694	0.850009	0.618694	0.634832
0.674478	0.72619	0.674478	0.773566
0.462711	0.710141	0.462711	0.600688
0.744822	0.846592	0.744822	0.609163
0.642625	0.581379	0.642625	0.701423
0.598729	0.703315	0.598729	0.826819
0.495915	0.84615	0.495915	0.826678
0.625603	0.657675	0.625603	0.620537
0.268963	0.302838	0.268963	0.332814
0.517577	0.835132	0.517577	0.762961
0.596322	0.797394	0.596322	0.757753
0.488077	0.605695	0.488077	0.547807
0.413265	0.566648	0.413265	0.497557
0.365645	0.675629	0.365645	0.832224
0.166683	0.649171	0.166683	0.364618
0.673266	0.878139	0.673266	0.720977
0.462814	0.534502	0.462814	0.276762
0.457609	0.813363	0.457609	0.776672
0.497673	0.643149	0.497673	0.507875
0.550525	0.769317	0.550525	0.737137
0.766864	0.518025	0.766864	0.716109
0.43563	0.695636	0.43563	0.694421
0.490399	0.411973	0.490399	0.57088
0.619846	0.622764	0.619846	0.507724
0.702178	0.800829	0.702178	0.856455
0.469118	0.638685	0.469118	0.307724
0.564672	0.787085	0.564672	0.764926
0.104055	0.549704	0.104055	0.44137
0.643972	0.771222	0.643972	0.756556
0.45349	0.735813	0.45349	0.700002
0.558642	0.608645	0.558642	0.70516
0.483125	0.68568	0.483125	0.705649
0.640305	0.752384	0.640305	0.760972
0.707573	0.732484	0.707573	0.77667
0.494521	0.512804	0.494521	0.611218
0.587595	0.676418	0.587595	0.682507
0.555625	0.814605	0.555625	0.717528
0.558947	0.776709	0.558947	0.85172
0.35659	0.491667	0.35659	0.737689
0.718019	0.729593	0.718019	0.775954
0.485198	0.566843	0.485198	0.582924
0.671517	0.763278	0.671517	0.694684
0.785627	0.68423	0.785627	0.668338
0.626039	0.461518	0.626039	0.690027
0.557845	0.760631	0.557845	0.527506
0.607014	0.83066	0.607014	0.803307
0.368028	0.714733	0.368028	0.705854
0.534838	0.526427	0.534838	0.732059
0.665062	0.791056	0.665062	0.755299
0.638624	0.621486	0.638624	0.625574
0.686974	0.87786	0.686974	0.856632
0.715369	0.776319	0.715369	0.813804
0.395694	0.552956	0.395694	0.618545
0.745407	0.810025	0.745407	0.890753
0.538671	0.826578	0.538671	0.70822
0.373861	0.666442	0.373861	0.737317
0.738874	0.698469	0.738874	0.779399
0.634029	0.853719	0.634029	0.73223
0.474936	0.744156	0.474936	0.747572
0.697171	0.859995	0.697171	0.868521
0.708058	0.795656	0.708058	0.848841
0.560839	0.806987	0.560839	0.710352
0.351203	0.791498	0.351203	0.747129
0.518096	0.848206	0.518096	0.781172
0.295609	0.813682	0.295609	0.636607
0.415475	0.71428	0.415475	0.613848
0.1655	0.0267883	0.1655	0.125801
0.420017	0.855128	0.420017	0.537465
0.568987	0.755754	0.568987	0.635056
0.683144	0.772078	0.683144	0.697674
0.434446	0.819987	0.434446	0.635746
0.705794	0.568697	0.705794	0.813974
0.623511	0.648532	0.623511	0.70071
0.584649	0.73013	0.584649	0.525269
0.500848	0.78732	0.500848	0.664364
0.69921	0.813244	0.69921	0.818239
0.520547	0.803463	0.520547	0.674911
0.574458	0.635359	0.574458	0.742197
0.463574	0.663056	0.463574	0.280236
0.654376	0.693127	0.654376	0.603339
0.457515	0.605004	0.457515	0.752261
0.159333	0.444711	0.159333	0.642316
0.587103	0.823351	0.587103	0.725375
0.324865	0.835667	0.324865	0.762673
0.599481	0.735412	0.599481	0.662174
0.606469	0.841302	0.606469	0.806518
0.700924	0.842681	0.700924	0.853415
0.603138	0.586643	0.603138	0.641665
0.5526	0.506836	0.5526	0.719574
0.658025	0.713166	0.658025	0.635608
0.0768011	0.828613	0.0768011	0.536136
0.233188	0.673622	0.233188	0.639805
0.303527	0.837291	0.303527	0.51864
0.708824	0.859615	0.708824	0.876321
0.580035	0.313478	0.580035	0.494127
0.669286	0.685786	0.669286	0.729079
0.264663	0.58913	0.264663	0.622663
0.527163	0.728397	0.527163	0.759603
0.494062	0.863903	0.494062	0.488673
0.569772	0.687986	0.569772	0.4941
0.518014	0.808139	0.518014	0.726312
0.46798	0.513367	0.46798	0.698809
0.615978	0.732163	0.615978	0.592783
0.44932	0.779243	0.44932	0.727655
0.676485	0.789962	0.676485	0.631464
0.698188	0.737643	0.698188	0.787281
0.430342	0.59288	0.430342	0.524766
0.396559	0.655822	0.396559	0.798291
0.638523	0.795513	0.638523	0.734956
0.658584	0.828649	0.658584	0.740348
0.741129	0.661952	0.741129	0.864789
0.472734	0.766654	0.472734	0.619609
0.670721	0.831302	0.670721	0.736949
0.476104	0.669791	0.476104	0.467045
0.562639	0.83579	0.562639	0.790292
0.531062	0.63687	0.531062	0.641943
0.599563	0.72418	0.599563	0.829512
0.659495	0.702488	0.659495	0.696039
0.299449	0.56498	0.299449	0.603568
0.550153	0.574608	0.550153	0.641128
0.641601	0.777683	0.641601	0.762849
0.399575	0.724316	0.399575	0.604397
0.605243	0.744209	0.605243	0.560126
0.594112	0.568666	0.594112	0.423251
0.684357	0.775018	0.684357	0.767725
0.647554	0.829612	0.647554	0.739779
0.505582	0.545909	0.505582	-0.00585633
0.593282	0.85465	0.593282	0.74025
0.277972	0.424089	0.277972	0.596919
0.346301	0.626581	0.346301	0.705398
0.674802	0.834309	0.674802	0.810212
0.588001	0.810807	0.588001	0.811191
0.693583	0.837453	0.693583	0.844421
0.663684	0.507719	0.663684	0.595115
0.652958	0.803616	0.652958	0.869544
0.209302	0.0483365	0.209302	0.575886
0.620098	0.875119	0.620098	0.717047
0.405771	0.763971	0.405771	0.688782
0.593113	0.7952	0.593113	0.547292
0.635802	0.777498	0.635802	0.445756
0.561563	0.619034	0.561563	0.712891
0.704873	0.835072	0.704873	0.883943
0.423958	0.671844	0.423958	0.634334
0.674019	0.890537	0.674019	0.778726
0.313749	0.595981	0.313749	0.624338
0.488738	0.819981	0.488738	0.521918
0.413163	0.428504	0.413163	0.629875
0.594343	0.35134	0.594343	0.660554
0.642283	0.862815	0.642283	0.795969
0.666896	0.800959	0.666896	0.760111
0.422283	0.655399	0.422283	0.610571
0.588013	0.739807	0.588013	0.5207
0.630457	0.745884	0.630457	0.732159
0.636618	0.796782	0.636618	0.643574
0.579867	0.861948	0.579867	0.496635
0.662034	0.68997	0.662034	0.764216
0.608373	0.640588	0.608373	0.769269
0.656554	0.793893	0.656554	0.710663
0.713057	0.724045	0.713057	0.677727
0.282757	0.261897	0.282757	0.327019
0.123095	0.627505	0.123095	0.453757
0.531929	0.757874	0.531929	0.698679
0.699596	0.784628	0.699596	0.737055
0.596159	0.860323	0.596159	0.859193
0.0290603	0.562328	0.0290603	0.735454
0.703868	0.58369	0.703868	0.769591
0.69726	0.850819	0.69726	0.761006
0.481751	0.699046	0.481751	0.677943
0.458944	0.837229	0.458944	0.839528
0.710664	0.68322	0.710664	0.528716
0.507188	0.837149	0.507188	0.820622
0.5962	0.770978	0.5962	0.770493
0.373746	0.411419	0.373746	0.566694
0.478142	0.653336	0.478142	0.498736
0.479146	0.707013	0.479146	0.67375
0.6941	0.665856	0.6941	0.666365
0.484527	0.725313	0.484527	0.695598
0.46203	0.733969	0.46203	0.788122
0.653028	0.660028	0.653028	0.585963
0.435287	0.653603	0.435287	0.657136
0.28678	0.485082	0.28678	0.517265
0.655123	0.902272	0.655123	0.49932
0.250991	0.892221	0.250991	0.477784
0.747971	0.768573	0.747971	0.519349
0.276314	0.692134	0.276314	0.726961
0.637468	0.620179	0.637468	0.658516
0.619203	0.86171	0.619203	0.905991
0.630158	0.536219	0.630158	0.565824
0.659666	0.69603	0.659666	0.546037
0.713644	0.775658	0.713644	0.859327
0.486223	0.697283	0.486223	0.759406
0.501843	0.741604	0.501843	0.754396
0.499228	0.637837	0.499228	0.751525
0.384053	0.78904	0.384053	0.573553
0.597843	0.574187	0.597843	0.694153
0.636429	0.773585	0.636429	0.743764
0.442475	0.753692	0.442475	0.816792
0.425735	0.670664	0.425735	0.746188
0.559433	0.737689	0.559433	0.826726
0.536676	0.495628	0.536676	0.704957
0.305862	0.849291	0.305862	0.75232
0.438477	0.601118	0.438477	0.626496
0.559542	0.712699	0.559542	0.754312
0.720624	0.839287	0.720624	0.845842
0.606057	0.778561	0.606057	0.718577
0.571829	0.473872	0.571829	0.80708
0.492697	0.745639	0.492697	0.777221
0.5847	0.754715	0.5847	0.679955
0.631812	0.883032	0.631812	0.859204
0.451538	0.693793	0.451538	0.724283
0.673068	0.749994	0.673068	0.723774
0.533251	0.716516	0.533251	0.77549
0.36237	0.826706	0.36237	0.698233
0.607942	0.742571	0.607942	0.711574
0.642477	0.812674	0.642477	0.783962
0.716323	0.412938	0.716323	0.683522
0.4027	0.80346	0.4027	0.727334
0.584744	0.702955	0.584744	0.763017
0.547342	0.695986	0.547342	0.400423
0.407072	0.215649	0.407072	0.101413
0.732484	0.701213	0.732484	0.674639
0.189675	0.835231	0.189675	0.830067
0.652823	0.814681	0.652823	0.77969
0.519351	0.791196	0.519351	0.76449
0.318476	0.590944	0.318476	0.614356
0.248418	0.433569	0.248418	0.531339
0.46995	0.761872	0.46995	0.700799
0.565938	0.728816	0.565938	0.595435
0.683103	0.792489	0.683103	0.84318
0.0555283	0.527947	0.0555283	0.348971
0.676865	0.831902	0.676865	0.718092
0.538278	0.769828	0.538278	0.56088
-0.10868	0.586152	-0.10868	0.763457
0.319272	0.58227	0.319272	0.573473
0.418667	0.65064	0.418667	0.730759
0.392706	0.557404	0.392706	0.817739
0.41139	0.767947	0.41139	0.830154
0.618777	0.742261	0.618777	0.729627
0.355267	0.649355	0.355267	0.720725
0.646078	0.800764	0.646078	0.625391
0.439237	0.710899	0.439237	0.613279
0.612397	0.888937	0.612397	0.763392
0.724869	0.838488	0.724869	0.798005
0.582361	0.698507	0.582361	0.723912
0.60072	0.462605	0.60072	0.698071
0.537135	0.774056	0.537135	0.661383
0.500718	0.618503	0.500718	0.462124
0.378998	0.61148	0.378998	0.461618
0.6108	0.79312	0.6108	0.635423
0.751559	0.897572	0.751559	0.783489
0.420683	0.582348	0.420683	0.67222
0.699951	0.801988	0.699951	0.706496
0.261548	0.745172	0.261548	0.590877
0.461527	0.748171	0.461527	0.65967
0.692067	0.882227	0.692067	0.55517
0.683818	0.763269	0.683818	0.651829
0.588104	0.79013	0.588104	0.527909
0.487472	0.359313	0.487472	0.455772
0.323442	0.459482	0.323442	0.71398
0.702928	0.858166	0.702928	0.763709
0.770373	0.855942	0.770373	0.82542
0.678332	0.751324	0.678332	0.745564
0.541633	0.718071	0.541633	0.815728
0.560794	0.706729	0.560794	0.823575
0.574137	0.845255	0.574137	0.711221
0.641268	0.470172	0.641268	0.769267
0.592839	0.713804	0.592839	0.412437
0.29566	0.554673	0.29566	0.421415
0.590714	0.860878	0.590714	0.66924
0.0763202	0.490775	0.0763202	0.499142
0.751794	0.848117	0.751794	0.453525
0.562288	0.804327	0.562288	0.816748
0.481526	0.788136	0.481526	0.669918
0.544313	0.698946	0.544313	0.682814
0.574177	0.734791	0.574177	0.754611
0.622398	0.828129	0.622398	0.779913
0.453923	0.394881	0.453923	0.352058
0.538786	0.517518	0.538786	0.637719
0.605428	0.785703	0.605428	0.788925
0.608742	0.715122	0.608742	0.699565
0.472961	0.573175	0.472961	0.749029
0.358953	0.723042	0.358953	0.710103
0.632025	0.688581	0.632025	0.751785
0.449841	0.696482	0.449841	0.809758
0.666789	0.768127	0.666789	0.775834
0.594381	0.754566	0.594381	0.674494
0.372613	0.687301	0.372613	0.469766
0.7345	0.846871	0.7345	0.757488
0.701715	0.800482	0.701715	0.855687
0.39181	0.57055	0.39181	0.750742
0.673321	0.852919	0.673321	0.770939
0.347261	0.406997	0.347261	0.692351
0.558801	0.725537	0.558801	0.681166
0.395339	0.436941	0.395339	0.872017
0.517085	0.856761	0.517085	0.841031
0.510211	0.755768	0.510211	0.867947
0.552057	0.806431	0.552057	0.845188
0.618669	0.456698	0.618669	0.635019
0.474478	0.335226	0.474478	0.525147
0.638643	0.826822	0.638643	0.510941
0.649012	0.872629	0.649012	0.636229
0.636402	0.599918	0.636402	0.478538
0.705798	0.767962	0.705798	0.802846
0.687701	0.791968	0.687701	0.841145
0.715531	0.7339	0.715531	0.679275
0.648646	0.708725	0.648646	0.77351
0.377532	0.761451	0.377532	0.794537
0.420661	0.729256	0.420661	0.680016
0.690649	0.892599	0.690649	0.617066
0.702584	0.585433	0.702584	0.740922
0.554739	0.72985	0.554739	0.859295
0.558335	0.766062	0.558335	0.582355
0.70842	0.928204	0.70842	0.754717
0.300956	0.820822	0.300956	0.827837
0.604278	0.771803	0.604278	0.769312
0.6931	0.768209	0.6931	0.486632
0.335706	0.758633	0.335706	0.649933
0.61626	0.658966	0.61626	0.441976
0.634253	0.839944	0.634253	0.852437
0.660228	0.654968	0.660228	0.748827
0.66686	0.805353	0.66686	0.862988
-0.0120565	0.316806	-0.0120565	0.520123
0.422804	0.751976	0.422804	0.774294
0.608857	0.835649	0.608857	0.734897
0.685016	0.743748	0.685016	0.760987
0.541385	0.616997	0.541385	0.597293
0.577356	0.742945	0.577356	0.615636
0.34734	0.758394	0.34734	0.593105
0.621532	0.867356	0.621532	0.694153
0.618773	0.775987	0.618773	0.631525
0.631674	0.714231	0.631674	0.653355
0.414352	0.782073	0.414352	0.745693
0.470585	0.711797	0.470585	0.786427
0.534232	0.534013	0.534232	0.739245
0.448455	0.586788	0.448455	0.727457
0.49209	0.428335	0.49209	0.479386
0.212297	0.757007	0.212297	0.609076
0.566561	0.80274	0.566561	0.576742
0.539031	0.796393	0.539031	0.77646
0.454319	0.785411	0.454319	0.642148
0.521482	0.502308	0.521482	0.792125
-0.240923	-0.0498381	-0.240923	0.0425397
0.636769	0.879814	0.636769	0.699772
0.665965	0.781896	0.665965	0.750953
0.570521	0.787686	0.570521	0.745441
0.289401	0.604924	0.289401	0.751042
0.716248	0.753459	0.716248	0.865312
0.530244	0.801156	0.530244	0.778181
0.591261	0.722238	0.591261	0.629504
0.418378	0.792796	0.418378	0.832122
0.718074	0.57856	0.718074	0.706372
0.328027	0.137942	0.328027	0.690492
-0.339831	0.383049	-0.339831	0.552165
0.54935	0.785191	0.54935	0.837515
0.345736	0.862235	0.345736	0.680394
0.109361	0.681216	0.109361	0.43288
0.473514	0.756281	0.473514	0.456666
0.609455	0.784513	0.609455	0.762578
0.699984	0.820968	0.699984	0.856669
0.443386	0.89297	0.443386	0.698142
0.491265	0.642347	0.491265	0.64254
0.380182	0.650926	0.380182	0.46187
0.588721	0.848003	0.588721	0.728752
0.468973	0.822761	0.468973	0.6562
0.622573	0.81153	0.622573	0.72673
0.577857	0.771231	0.577857	0.801199
0.57866	0.765163	0.57866	0.611446
0.534712	0.566121	0.534712	0.662978
0.521401	0.813457	0.521401	0.757376
0.483736	0.660885	0.483736	0.743282
-0.340838	-0.495921	-0.340838	-0.314277
0.683952	0.769841	0.683952	0.814318
0.709482	0.89038	0.709482	0.857911
0.549188	0.839833	0.549188	0.648955
0.58665	0.807918	0.58665	0.788856
0.492759	0.635131	0.492759	0.677354
0.342098	0.792842	0.342098	0.807761
0.675731	0.786799	0.675731	0.421555
0.718675	0.844784	0.718675	0.842471
0.606736	0.74465	0.606736	0.727352
0.613757	0.800754	0.613757	0.699824
0.638303	0.863685	0.638303	0.829557
0.722156	0.689817	0.722156	0.659939
0.638526	0.853352	0.638526	0.793925
0.671628	0.836282	0.671628	0.661403
0.378975	0.610279	0.378975	0.715306
0.702832	0.857105	0.702832	0.776852
0.470558	0.447399	0.470558	0.775838
0.418735	0.362525	0.418735	0.663951
-0.11044	0.598688	-0.11044	0.443328
0.591073	0.747142	0.591073	0.746008
0.679853	0.845594	0.679853	0.374491
0.632692	0.867583	0.632692	0.798156
0.367438	0.808523	0.367438	0.784308
0.579149	0.792047	0.579149	0.455052
0.512681	0.823006	0.512681	0.740082
0.490632	0.373435	0.490632	0.710388
0.473001	0.693467	0.473001	0.713865
0.26246	0.23401	0.26246	0.554135
0.687183	0.872237	0.687183	0.71378
0.421916	0.782114	0.421916	0.784522
0.501968	0.724595	0.501968	0.789251
0.458581	0.736295	0.458581	0.574479
0.469982	0.491478	0.469982	0.590043
0.499244	0.718118	0.499244	0.738478
0.0383945	0.270173	0.0383945	0.167732
0.527319	0.681064	0.527319	0.722193
0.487649	0.521338	0.487649	0.798246
0.0240862	0.312669	0.0240862	0.305793
0.636571	0.885905	0.636571	0.719325
0.668864	0.66874	0.668864	0.817207
0.697213	0.545319	0.697213	0.588089
0.253073	0.842005	0.253073	0.538976
0.733078	0.775284	0.733078	0.788143
0.550584	0.773301	0.550584	0.784989
0.400042	0.665435	0.400042	0.69166
0.156299	0.677372	0.156299	0.617784
0.547952	0.859061	0.547952	0.656439
0.50845	0.787641	0.50845	0.709189
0.696309	0.848279	0.696309	0.572661
0.516552	0.581763	0.516552	0.754399
0.45038	0.74148	0.45038	0.60527
0.59125	0.661566	0.59125	0.820225
0.622416	0.774321	0.622416	0.710806
0.677399	0.70132	0.677399	0.759524
0.389599	0.770328	0.389599	0.737666
0.182557	0.0568803	0.182557	0.70505
0.183239	0.533423	0.183239	0.536975
0.593733	0.686273	0.593733	0.681656
0.458422	0.701406	0.458422	0.67191
0.631205	0.747042	0.631205	0.892244
0.21004	0.836713	0.21004	0.682963
0.356283	0.653132	0.356283	0.676627
0.556655	0.819765	0.556655	0.666603
0.623962	0.20493	0.623962	0.554275
-0.171902	0.802161	-0.171902	0.687687
0.348929	0.635518	0.348929	0.821836
0.759965	0.830433	0.759965	0.644879
0.4263	0.593473	0.4263	0.540848
0.629743	0.753405	0.629743	0.779792
0.480575	0.711065	0.480575	0.403456
0.529938	0.781423	0.529938	0.765921
0.618045	0.738359	0.618045	0.410159
0.554064	0.828114	0.554064	0.718904
0.627866	0.735544	0.627866	0.554487
0.410059	0.587631	0.410059	0.693528
0.47409	0.262312	0.47409	0.477602
0.617382	0.462697	0.617382	0.760559
0.721613	0.901683	0.721613	0.790229
0.663859	0.835804	0.663859	0.763906
0.643732	0.81832	0.643732	0.73092
0.57132	0.780599	0.57132	0.59403
0.672734	0.439533	0.672734	0.547649
0.64547	0.835403	0.64547	0.827168
0.536069	0.869816	0.536069	0.866207
0.560338	0.715872	0.560338	0.726745
0.553028	0.44896	0.553028	0.722683
0.723159	0.630319	0.723159	0.890354
0.666728	0.859826	0.666728	0.646999
0.597726	0.790334	0.597726	0.805078
-0.273859	0.399065	-0.273859	0.499467
0.713049	0.789554	0.713049	0.571204
0.654888	0.832731	0.654888	0.792259
0.682802	0.587393	0.682802	0.810354
0.516236	0.806021	0.516236	0.457644
0.677769	0.64884	0.677769	0.710709
0.619243	0.937282	0.619243	0.76052
0.497659	0.670687	0.497659	0.678279
0.636899	0.707951	0.636899	0.611759
0.679149	0.735675	0.679149	0.692294
0.522141	0.815632	0.522141	0.625976
0.239338	0.570369	0.239338	0.823964
0.549418	0.714331	0.549418	0.630836
0.18073	0.66101	0.18073	0.689334
0.69544	0.858949	0.69544	0.662243
0.579206	0.717385	0.579206	0.716562
0.427786	0.785893	0.427786	0.751011
0.556574	0.749535	0.556574	0.783123
0.643147	0.797584	0.643147	0.587892
0.587394	0.74219	0.587394	0.780343
0.219329	0.885131	0.219329	0.824124
0.665198	0.617296	0.665198	0.877565
0.675673	0.907723	0.675673	0.540527
0.527649	0.756435	0.527649	0.747041
0.613277	0.586688	0.613277	0.670488
0.633212	0.835809	0.633212	0.863291
0.657143	0.820381	0.657143	0.762114
0.575281	0.780536	0.575281	0.74077
0.329845	0.467854	0.329845	0.558503
0.624545	0.597994	0.624545	0.762289
0.638765	0.852673	0.638765	0.764993
0.677893	0.706294	0.677893	0.686761
0.782621	0.703412	0.782621	0.664981
0.563033	0.689767	0.563033	0.629157
0.328385	0.793818	0.328385	0.745162
0.249766	0.631741	0.249766	0.511763
0.743414	0.810516	0.743414	0.769029
0.60224	0.771325	0.60224	0.740264
0.301684	0.713203	0.301684	0.340934
0.261568	0.63475	0.261568	0.469845
0.365997	0.36197	0.365997	0.449991
0.704142	0.745761	0.704142	0.724701
0.082492	0.649623	0.082492	0.715392
0.674456	0.669335	0.674456	0.780092
0.170949	0.453109	0.170949	0.480658
0.315395	0.699156	0.315395	0.787516
0.735046	0.829463	0.735046	0.84992
0.461979	0.719003	0.461979	0.878902
0.666225	0.797044	0.666225	0.73796
0.588712	0.799378	0.588712	0.821783
0.567997	0.859224	0.567997	0.744529
0.545794	0.819425	0.545794	0.547443
0.427091	0.826238	0.427091	0.69652
0.48867	0.407963	0.48867	0.464073
0.411973	0.293289	0.411973	0.659571
0.278987	0.362059	0.278987	0.350263
0.596209	0.747134	0.596209	0.667274
0.519081	0.726105	0.519081	0.709398
-0.0304741	0.617846	-0.0304741	-0.048374
0.675429	0.792304	0.675429	0.769094
0.399494	0.495099	0.399494	0.504011
0.483464	0.697026	0.483464	0.62237
0.672841	0.794547	0.672841	0.755224
0.566242	0.546138	0.566242	0.733597
0.625339	0.790767	0.625339	0.77053
0.436312	0.457902	0.436312	0.68145
0.356781	0.60449	0.356781	0.477151
0.470404	0.853088	0.470404	0.793962
0.674347	0.837066	0.674347	0.816913
0.717055	0.654197	0.717055	0.679726
0.671143	0.822571	0.671143	0.749738
0.578816	0.528942	0.578816	0.598943
0.361658	0.546913	0.361658	0.517119
0.564226	0.69728	0.564226	0.53868
0.588411	0.550543	0.588411	0.690723
0.470744	0.591488	0.470744	0.669898
0.582919	0.806318	0.582919	0.523413
0.616817	0.799376	0.616817	0.825191
0.652089	0.837048	0.652089	0.578838
0.687647	0.668944	0.687647	0.838912
0.334653	0.71569	0.334653	0.743198
0.5824	0.783924	0.5824	0.695266
0.373161	0.809025	0.373161	0.800146
0.492501	0.671368	0.492501	0.749696
0.528503	0.870296	0.528503	0.82416
0.617473	0.707241	0.617473	0.783608
0.626873	0.810502	0.626873	0.725367
0.636245	0.500491	0.636245	0.817614
0.701171	0.828139	0.701171	0.579454
0.362278	0.187386	0.362278	0.171048
0.342946	0.723413	0.342946	0.733106
0.597422	0.89127	0.597422	0.72886
0.494088	0.839372	0.494088	0.777073
0.590238	0.758293	0.590238	0.622483
0.67276	0.77499	0.67276	0.775445
0.572203	0.735485	0.572203	0.741558
0.774151	0.744753	0.774151	0.54852
0.586698	0.663855	0.586698	0.746169
-0.103467	0.372238	-0.103467	0.590049
0.673805	0.863579	0.673805	0.892514
0.482325	0.737736	0.482325	0.62498
0.546365	0.737551	0.546365	0.69862
0.223866	0.756297	0.223866	0.814239
0.594769	0.772501	0.594769	0.703231
0.519466	0.602914	0.519466	0.704477
0.415503	0.720232	0.415503	0.458791
0.32026	0.702774	0.32026	0.5716
0.632632	0.741766	0.632632	0.630455
0.73358	0.925153	0.73358	0.741744
0.722267	0.863345	0.722267	0.78389
0.499391	0.748409	0.499391	0.757868
0.470865	0.336047	0.470865	0.160114
-0.323888	0.127043	-0.323888	0.234175
0.413862	0.538776	0.413862	0.725886
0.620201	0.794463	0.620201	0.779048
0.418472	0.400885	0.418472	0.781192
0.546348	0.55379	0.546348	0.508514
0.68371	0.832082	0.68371	0.783888
0.564626	0.615729	0.564626	0.803132
0.711408	0.864246	0.711408	0.79913
0.643232	0.350407	0.643232	0.542247
0.0857569	0.274851	0.0857569	0.326141
0.614431	0.815649	0.614431	0.595981
0.61194	0.809294	0.61194	0.777797
0.416688	0.89189	0.416688	0.75013
0.616526	0.697913	0.616526	0.556116
0.0238305	0.715924	0.0238305	0.524323
0.371461	0.75008	0.371461	0.629464
0.553801	0.772459	0.553801	0.577098
0.564219	0.601046	0.564219	0.581029
0.568102	0.772629	0.568102	0.639008
0.524449	0.839785	0.524449	0.769153
0.620992	0.740391	0.620992	0.56806
0.147998	0.546382	0.147998	0.492108
0.619163	0.702075	0.619163	0.544641
0.661278	0.694735	0.661278	0.847051
-0.0204261	0.528782	-0.0204261	0.505827
0.625922	0.777331	0.625922	0.796165
0.546337	0.748787	0.546337	0.651012
0.374982	0.420592	0.374982	0.628539
0.655197	0.801232	0.655197	0.773558
0.566168	0.673055	0.566168	0.517489
-0.0136847	0.653265	-0.0136847	0.555692
0.744966	0.882497	0.744966	0.729314
0.687227	0.7674	0.687227	0.561978
0.630068	0.735724	0.630068	0.671919
0.232741	0.588751	0.232741	0.659555
0.515183	0.526383	0.515183	0.28022
0.574624	0.688041	0.574624	0.716441
0.332279	0.795849	0.332279	0.703756
0.391837	0.629488	0.391837	0.736153
0.398845	0.64254	0.398845	0.495789
0.417593	0.790454	0.417593	0.806792
0.592559	0.622544	0.592559	0.674698
0.369305	0.763114	0.369305	0.61907
0.41896	0.52364	0.41896	0.601406
0.703927	0.742721	0.703927	0.652481
0.65838	0.686855	0.65838	0.600559
0.448272	0.785114	0.448272	0.599524
0.702098	0.692712	0.702098	0.737559
0.55737	0.722823	0.55737	0.731349
0.656697	0.785845	0.656697	0.579884
0.518584	0.909703	0.518584	0.728214
0.707562	0.80575	0.707562	0.628963
0.602109	0.444903	0.602109	0.48934
0.591368	0.706388	0.591368	0.713905
0.669453	0.803857	0.669453	0.72234
0.337069	0.604297	0.337069	0.560105
0.63271	0.73066	0.63271	0.745152
0.637862	0.587042	0.637862	0.683484
0.495613	0.748761	0.495613	0.695127
0.443274	0.759621	0.443274	0.578616
0.573786	0.657284	0.573786	0.774455
0.214428	0.765672	0.214428	0.731831
0.433579	0.761788	0.433579	0.556577
0.552908	0.813936	0.552908	0.654319
0.584906	0.779765	0.584906	0.750101
0.250268	0.795069	0.250268	0.687796
0.718461	0.803504	0.718461	0.618688
0.672985	0.756381	0.672985	0.841644
0.578924	0.839347	0.578924	0.721328
0.532631	0.80993	0.532631	0.802165
0.712723	0.795726	0.712723	0.768364
0.735879	0.819936	0.735879	0.809072
0.295246	0.487184	0.295246	0.538225
0.572759	0.572722	0.572759	0.601837
0.572696	0.726356	0.572696	0.742796
0.49733	0.721456	0.49733	0.727687
0.0354892	0.759334	0.0354892	0.746814
0.714099	0.346159	0.714099	0.748142
0.410757	0.642748	0.410757	0.580445
0.558866	0.868514	0.558866	0.752933
0.553745	0.835038	0.553745	0.778497
0.675338	0.671274	0.675338	0.677685
0.529173	0.809993	0.529173	0.798432
0.477083	0.60404	0.477083	0.44672
0.663655	0.804652	0.663655	0.760882
0.225768	0.587229	0.225768	0.508843
0.402421	0.703345	0.402421	0.557459
0.637148	0.75867	0.637148	0.718986
0.323852	0.529231	0.323852	0.559211
0.646563	0.751869	0.646563	0.771052
0.688949	0.585453	0.688949	0.59966
0.370128	0.27929	0.370128	0.487029
0.603083	0.730151	0.603083	0.601094
0.675715	0.706888	0.675715	0.54319
0.742878	0.775034	0.742878	0.740314
0.591775	0.588023	0.591775	0.661553
0.278941	0.649748	0.278941	0.56321
0.479707	0.712852	0.479707	0.405686
0.578462	0.424451	0.578462	0.65394
0.300734	0.648401	0.300734	0.688121
0.640089	0.920579	0.640089	0.806266
0.704226	0.776864	0.704226	0.864108
0.437861	0.856921	0.437861	0.797204
0.153138	0.864581	0.153138	0.711542
0.619308	0.797136	0.619308	0.740175
0.692407	0.825212	0.692407	0.771776
0.593409	0.708239	0.593409	0.481161
0.615051	0.679246	0.615051	0.778519
0.48943	0.446226	0.48943	0.585011
0.637523	0.887275	0.637523	0.497295
0.563807	0.713627	0.563807	0.724558
0.454501	0.675343	0.454501	0.608568
0.122473	0.901562	0.122473	0.695715
0.508599	0.638834	0.508599	0.773479
0.502502	0.65253	0.502502	0.704072
0.654316	0.661418	0.654316	0.494926
0.656045	0.746627	0.656045	0.667151
0.698106	0.844188	0.698106	0.829525
0.73903	0.908615	0.73903	0.730453
0.65937	0.77814	0.65937	0.751577
0.598146	0.671422	0.598146	0.819096
0.574937	0.576352	0.574937	0.541386
0.701121	0.888631	0.701121	0.777214
0.718865	0.730605	0.718865	0.526957
0.297596	0.664147	0.297596	0.590325
0.418109	0.515444	0.418109	0.627406
0.53725	0.863469	0.53725	0.723567
0.639439	0.89479	0.639439	0.676964
0.366346	0.728885	0.366346	0.763226
0.575819	0.74866	0.575819	0.76911
0.643598	0.69037	0.643598	0.634648
0.709004	0.801169	0.709004	0.799202
0.504699	0.722867	0.504699	0.769333
0.273734	0.223976	0.273734	0.244764
0.688068	0.727274	0.688068	0.826342
0.603428	0.548974	0.603428	0.782579
0.393874	0.659317	0.393874	0.785243
-0.00191684	-0.137668	-0.00191684	0.348691
0.681815	0.8618	0.681815	0.724429
0.476558	0.667421	0.476558	0.595422
0.541891	0.89	0.541891	0.684993
0.58853	0.85126	0.58853	0.620621
0.620783	0.699058	0.620783	0.320186
0.64684	0.838065	0.64684	0.455667
0.650001	0.751908	0.650001	0.664833
0.532103	0.641114	0.532103	0.802186
0.582185	0.803727	0.582185	0.761073
0.634948	0.631203	0.634948	0.660111
0.401233	0.839572	0.401233	0.751797
0.327278	0.59793	0.327278	0.798179
0.221714	0.611947	0.221714	0.496259
0.488041	0.740291	0.488041	0.735987
0.576868	0.748196	0.576868	0.611634
0.4168	0.494387	0.4168	0.503904
0.576274	0.595791	0.576274	0.199081
0.27939	0.0678983	0.27939	0.440429
0.603159	0.691361	0.603159	0.818342
0.629467	0.45013	0.629467	0.625344
0.750851	0.89117	0.750851	0.912048
0.355585	0.598035	0.355585	0.595973
0.741902	0.726545	0.741902	0.435197
0.279474	0.781957	0.279474	0.722303
0.46508	0.718397	0.46508	0.787936
0.479138	0.644939	0.479138	0.767536
0.483162	0.750879	0.483162	0.672712
0.230286	-0.068601	0.230286	0.0359495
-0.28359	-0.0333721	-0.28359	-0.131825
0.539413	0.853902	0.539413	0.680105
0.572899	0.875714	0.572899	0.83495
0.535142	0.610023	0.535142	0.660652
0.614733	0.784929	0.614733	0.629264
0.519732	0.725151	0.519732	0.668588
0.625103	0.726795	0.625103	0.811141
0.503455	0.85069	0.503455	0.791952
0.434957	0.580063	0.434957	0.720833
0.664195	0.826463	0.664195	0.76969
0.542525	0.743602	0.542525	0.895084
0.677415	0.763594	0.677415	0.742306
0.61799	0.57174	0.61799	0.293374
0.501204	0.814396	0.501204	0.825342
0.616682	0.69715	0.616682	0.478618
0.504357	0.789396	0.504357	0.654147
0.565816	0.762316	0.565816	0.776063
0.647348	0.743921	0.647348	0.71423
0.471961	0.498284	0.471961	0.807063
0.459586	0.873414	0.459586	0.655301
0.614828	0.871989	0.614828	0.742891
0.588961	0.779074	0.588961	0.717421
0.36762	0.775026	0.36762	0.811504
0.709686	0.838401	0.709686	0.807733
0.389875	0.812536	0.389875	0.702766
0.603531	0.829018	0.603531	0.643093
0.676239	0.705322	0.676239	0.783369
0.654975	0.789399	0.654975	0.721312
0.70415	0.858921	0.70415	0.726509
0.653649	0.874165	0.653649	0.815904
0.596448	0.721833	0.596448	0.84992
0.701947	0.697716	0.701947	0.766618
0.0631799	0.317357	0.0631799	0.447594
0.508481	0.753832	0.508481	0.632772
0.459803	0.603351	0.459803	0.771415
0.211652	0.821363	0.211652	0.559865
0.664126	0.6216	0.664126	0.640014
0.711138	0.735697	0.711138	0.740113
0.4431	0.830785	0.4431	0.762299
0.767779	0.741575	0.767779	0.837328
0.401949	0.694284	0.401949	0.786048
0.380335	0.713302	0.380335	0.776506
0.59476	0.497058	0.59476	0.415193
0.691642	0.84119	0.691642	0.798814
0.214141	0.789251	0.214141	0.794587
0.320159	0.660475	0.320159	0.637346
0.671983	0.781869	0.671983	0.719858
0.460924	0.516515	0.460924	0.437032
0.692907	0.766876	0.692907	0.849036
0.508309	0.746456	0.508309	0.681968
0.695454	0.792937	0.695454	0.708952
0.668508	0.830614	0.668508	0.739666
0.544125	0.539995	0.544125	0.602243
0.350078	0.729613	0.350078	0.475937
0.606115	0.799889	0.606115	0.800373
0.460063	0.615285	0.460063	0.646581
0.649854	0.830373	0.649854	0.695026
0.602359	0.82514	0.602359	0.713623
0.676031	0.737786	0.676031	0.819825
0.544871	0.572767	0.544871	0.623229
0.464776	0.620047	0.464776	0.734794
0.741466	0.821007	0.741466	0.753887
0.352921	0.759089	0.352921	0.673144
0.440638	0.794213	0.440638	0.757623
0.698741	0.235548	0.698741	0.730462
0.66587	0.791506	0.66587	0.764185
0.546815	0.479057	0.546815	0.500429
0.475617	0.763176	0.475617	0.524822
0.296474	0.741857	0.296474	0.621279
0.272693	0.797897	0.272693	0.701314
0.647849	0.600899	0.647849	0.60353
0.479138	0.720206	0.479138	0.580184
0.653476	0.842543	0.653476	0.197821
0.697435	0.824788	0.697435	0.782381
0.680956	0.469411	0.680956	0.731149
0.689345	0.798683	0.689345	0.772319
0.648037	0.704858	0.648037	0.768397
0.740161	0.84478	0.740161	0.832367
0.193094	0.515343	0.193094	0.394402
0.138604	0.56213	0.138604	0.449697
0.519303	0.724639	0.519303	0.670436
0.362293	0.678722	0.362293	0.697714
0.498053	0.823857	0.498053	0.628322
0.468272	0.792674	0.468272	0.594325
0.584659	0.464918	0.584659	0.758276
0.259559	0.146086	0.259559	0.477578
0.623841	0.736065	0.623841	0.820231
0.537111	0.739405	0.537111	0.669486
0.5114	0.805132	0.5114	0.511964
0.563107	0.763727	0.563107	0.788365
0.675934	0.854132	0.675934	0.829747
0.68872	0.591089	0.68872	0.784911
0.547712	0.644508	0.547712	0.480901
0.580416	0.651195	0.580416	0.803465
0.522978	0.766782	0.522978	0.720946
0.600319	0.797043	0.600319	0.742574
0.436137	0.77785	0.436137	0.867414
0.407588	0.310098	0.407588	0.794681
0.338206	0.614685	0.338206	0.504113
0.0436546	0.551119	0.0436546	0.672031
0.589284	0.65581	0.589284	0.485695
0.50317	0.55389	0.50317	0.599819
0.596816	0.835524	0.596816	0.623028
0.326802	0.149329	0.326802	0.285315
0.68394	0.44842	0.68394	0.721284
0.500371	0.823719	0.500371	0.747638
0.497778	0.845019	0.497778	0.769812
0.078027	0.859883	0.078027	0.640553
0.413187	0.840151	0.413187	0.785791
0.60868	0.729483	0.60868	0.632864
0.677435	0.682672	0.677435	0.772067
0.640262	0.761563	0.640262	0.724702
0.412054	0.811878	0.412054	0.69141
0.484171	0.875642	0.484171	0.624725
-0.0504814	-0.101594	-0.0504814	-0.0921156
0.302329	0.595453	0.302329	0.584602
0.643287	0.806911	0.643287	0.804406
0.670971	0.703198	0.670971	0.494098
0.399125	0.799329	0.399125	0.854887
0.629083	0.834724	0.629083	0.730438
0.637057	0.797611	0.637057	0.745253
0.488395	0.616551	0.488395	0.77927
0.711855	0.742879	0.711855	0.810308
0.222743	0.791224	0.222743	0.610646
0.599371	0.801222	0.599371	0.685696
0.482743	0.807363	0.482743	0.491285
0.574918	0.065615	0.574918	0.544668
0.57992	0.681736	0.57992	0.726264
0.634978	0.505405	0.634978	0.609173
0.464767	0.734297	0.464767	0.445272
0.411834	0.841922	0.411834	0.808755
0.520405	0.717902	0.520405	0.744995
0.565878	0.874717	0.565878	0.794151
0.3336	0.493451	0.3336	0.243545
0.607095	0.871721	0.607095	0.645376
0.665375	0.697833	0.665375	0.74222
0.532467	0.680797	0.532467	0.672703
0.660505	0.751645	0.660505	0.77535
0.0575597	0.43791	0.0575597	0.273262
0.250012	0.755922	0.250012	0.719799
0.748609	0.609561	0.748609	0.576031
0.180837	0.458676	0.180837	0.671855
0.560248	0.852316	0.560248	0.646727
0.318651	0.785926	0.318651	0.553697
0.475838	0.791206	0.475838	0.70988
0.573517	0.858933	0.573517	0.582257
0.660644	0.465022	0.660644	0.728062
0.471825	0.372948	0.471825	0.597819
0.692858	0.774179	0.692858	0.834662
0.618812	0.763917	0.618812	0.844952
0.71892	0.839429	0.71892	0.839381
0.385803	0.235962	0.385803	0.826741
0.702709	0.77871	0.702709	0.812475
0.271548	0.834799	0.271548	0.682698
0.556554	0.810497	0.556554	0.726645
0.54679	0.813432	0.54679	0.725096
0.213091	0.413491	0.213091	0.643585
0.577297	0.76614	0.577297	0.844854
0.620148	0.780699	0.620148	0.715488
0.0964199	0.185948	0.0964199	0.186756
0.61929	0.771165	0.61929	0.501381
0.497337	0.450765	0.497337	0.75747
0.661402	0.815323	0.661402	0.677121
0.692135	0.91549	0.692135	0.825108
0.590511	0.721525	0.590511	0.628567
0.468463	0.408428	0.468463	0.725071
0.169561	0.611486	0.169561	0.525985
0.414053	0.481178	0.414053	0.28197
0.456101	0.428677	0.456101	0.423174
0.746478	0.595622	0.746478	0.858976
0.641245	0.726662	0.641245	0.752464
0.642586	0.790443	0.642586	0.688884
0.534054	0.797176	0.534054	0.528556
0.380686	0.750097	0.380686	0.757326
0.513055	0.813319	0.513055	0.72454
0.698285	0.830559	0.698285	0.750246
0.12396	-0.110365	0.12396	0.0591904
0.370069	0.572393	0.370069	0.745495
0.383681	0.812135	0.383681	0.732361
0.654821	0.764603	0.654821	0.347619
0.694579	0.753084	0.694579	0.760679
0.489586	0.780047	0.489586	0.599236
0.541782	0.843768	0.541782	0.752049
0.663581	0.844836	0.663581	0.735725
0.241914	0.532331	0.241914	0.639159
0.57508	0.754674	0.57508	0.744452
0.677142	0.624552	0.677142	0.595296
0.486918	0.746606	0.486918	0.64647
0.716529	0.751189	0.716529	0.623261
0.54396	0.502798	0.54396	0.812382
0.474489	0.85533	0.474489	0.651567
0.552582	0.667546	0.552582	0.796878
0.363546	0.461944	0.363546	0.591073
0.586335	0.764296	0.586335	0.709279
0.664911	0.741237	0.664911	0.731347
0.597918	0.645012	0.597918	0.60583
0.458997	0.775022	0.458997	0.578019
0.502752	0.410964	0.502752	0.692727
0.742203	0.856427	0.742203	0.704146
0.527496	0.733694	0.527496	0.432588
0.655907	0.768567	0.655907	0.53504
0.431407	0.77333	0.431407	0.584056
0.512585	0.481906	0.512585	0.649715
0.655903	0.783057	0.655903	0.368771
0.64657	0.830703	0.64657	0.684496
0.427057	0.687004	0.427057	0.756379
0.305962	0.326249	0.305962	0.488367
0.103852	0.813995	0.103852	0.82306
0.631855	0.737076	0.631855	0.716111
0.520589	0.426969	0.520589	0.714918
0.457854	0.866199	0.457854	0.721584
0.615176	0.65866	0.615176	0.678589
0.317176	0.860855	0.317176	0.743293
0.0276701	0.453243	0.0276701	0.607928
0.678645	0.770065	0.678645	0.865788
0.523587	0.77522	0.523587	0.751169
0.549408	0.718169	0.549408	0.636501
0.475788	0.677325	0.475788	0.523956
0.590213	0.720478	0.590213	0.760932
0.482305	0.747773	0.482305	0.710805
0.400392	0.423529	0.400392	0.784192
0.376026	0.842846	0.376026	0.783284
0.334355	0.744414	0.334355	0.562105
0.657988	0.80315	0.657988	0.786872
0.611894	0.773402	0.611894	0.811754
0.620961	0.458885	0.620961	0.654302
0.509156	0.73288	0.509156	0.780848
0.437686	0.794534	0.437686	0.722065
0.642127	0.810724	0.642127	0.638439
0.520008	0.688594	0.520008	0.553047
0.236968	0.84578	0.236968	0.699639
0.516279	0.62585	0.516279	0.836693
0.0709761	0.664328	0.0709761	0.728465
0.504779	0.824721	0.504779	0.73149
0.528475	0.779729	0.528475	0.60781
0.660043	0.575742	0.660043	0.623624
0.440801	0.738967	0.440801	0.794048
0.52363	0.809269	0.52363	0.562614
0.253355	0.632956	0.253355	0.419351
0.641386	0.764294	0.641386	0.601109
0.615629	0.825669	0.615629	0.763964
0.471082	0.798738	0.471082	0.746573
0.359828	0.771638	0.359828	0.889606
0.41859	0.620363	0.41859	0.783437
0.706306	0.890259	0.706306	0.645342
0.546304	0.720264	0.546304	0.42822
0.328288	0.768818	0.328288	0.822596
0.526343	0.759506	0.526343	0.70049
0.516467	0.502544	0.516467	0.545358
0.684378	0.733045	0.684378	0.830686
0.448299	0.15791	0.448299	0.288642
0.412575	0.723769	0.412575	0.547366
0.70492	0.630237	0.70492	0.656086
0.532846	0.668105	0.532846	0.744833
0.582984	0.733678	0.582984	0.54779
0.52274	0.723686	0.52274	0.74624
0.562667	0.859393	0.562667	0.808304
0.147294	0.894515	0.147294	0.767345
0.702073	0.569292	0.702073	0.856363
0.633961	0.826451	0.633961	0.810451
0.696672	0.80468	0.696672	0.700634
0.598992	0.702659	0.598992	0.501247
0.644301	0.822762	0.644301	0.820022
0.739873	0.869671	0.739873	0.777653
0.36565	0.822126	0.36565	0.810215
0.619648	0.88464	0.619648	0.72021
0.594201	0.737625	0.594201	0.587957
0.53222	0.893306	0.53222	0.798347
0.36245	0.871366	0.36245	0.604929
0.559589	0.676764	0.559589	0.404862
0.753597	0.679755	0.753597	0.865678
0.597838	0.638915	0.597838	0.753932
0.704137	0.877205	0.704137	0.733207
0.587845	0.841798	0.587845	0.802943
0.672453	0.189056	0.672453	0.782845
0.65427	0.837319	0.65427	0.732117
0.629886	0.769907	0.629886	0.7556
0.140283	0.424608	0.140283	0.572349
0.471263	0.902841	0.471263	0.735273
0.710852	0.775299	0.710852	0.77109
0.735613	0.878347	0.735613	0.795045
0.626407	0.764033	0.626407	0.644685
0.717128	0.645956	0.717128	0.753192
0.746951	0.869671	0.746951	0.835232
0.373638	0.85575	0.373638	0.759036
0.207876	0.442734	0.207876	0.517193
0.590342	0.689926	0.590342	0.765317
0.576177	0.680027	0.576177	0.634
0.445955	0.771728	0.445955	0.815042
0.390955	0.87165	0.390955	0.713278
0.72411	0.728898	0.72411	0.729297
0.242944	0.333164	0.242944	0.744402
0.515927	0.815941	0.515927	0.811166
0.463338	0.852261	0.463338	0.69872
0.511109	0.572346	0.511109	0.753232
0.56702	0.84252	0.56702	0.830259
0.673571	0.821195	0.673571	0.674653
0.551363	0.675237	0.551363	0.748218
0.0736997	0.249224	0.0736997	0.624236
0.667101	0.547577	0.667101	0.607213
0.506697	0.85053	0.506697	0.772588
0.448739	0.648824	0.448739	0.704135
0.428098	0.861837	0.428098	0.703781
0.136046	0.798691	0.136046	0.832047
0.163919	0.277626	0.163919	0.480397
0.640944	0.777271	0.640944	0.709108
0.576734	0.767756	0.576734	0.761475
0.223578	0.420134	0.223578	0.148528
0.524722	0.7472	0.524722	0.757262
0.483526	0.786494	0.483526	0.816343
0.585235	0.774958	0.585235	0.716686
0.368862	0.756331	0.368862	0.678179
0.596207	0.518427	0.596207	0.471805
0.545765	0.839472	0.545765	0.701138
0.151686	0.485015	0.151686	0.498691
0.242352	0.385846	0.242352	0.280574
0.613642	0.705938	0.613642	0.720996
0.254088	0.77781	0.254088	0.753226
0.436249	0.692473	0.436249	0.601012
0.38791	0.693882	0.38791	0.713217
0.59537	0.718146	0.59537	0.61833
0.529902	0.63149	0.529902	0.688764
0.612106	0.641022	0.612106	0.461354
0.548064	0.846154	0.548064	0.645391
0.496185	0.894559	0.496185	0.838195
0.390062	0.55734	0.390062	0.785964
0.156113	0.868991	0.156113	0.785117
0.754676	0.738428	0.754676	0.791762
0.517558	0.678327	0.517558	0.47219
0.612134	0.774676	0.612134	0.70288
0.493521	0.849668	0.493521	0.579949
0.685832	0.754369	0.685832	0.658499
0.531673	0.870398	0.531673	0.783715
0.483589	0.392701	0.483589	0.651268
0.54358	0.750212	0.54358	0.720987
0.639156	0.77997	0.639156	0.852786
0.647973	0.79869	0.647973	0.799105
0.471483	0.823903	0.471483	0.827447
0.553113	0.729002	0.553113	0.719203
0.496313	0.709872	0.496313	0.804323
0.753013	0.541062	0.753013	0.782806
0.662957	0.727762	0.662957	0.70817
0.425501	0.82778	0.425501	0.691151
0.520444	0.751496	0.520444	0.683666
0.619987	0.772599	0.619987	0.808083
0.671555	0.648538	0.671555	0.440302
0.623011	0.80933	0.623011	0.825977
0.537747	0.79473	0.537747	0.643247
0.480395	0.470114	0.480395	0.55464
0.697991	0.844701	0.697991	0.474832
0.646343	0.460815	0.646343	0.476905
0.537519	0.822045	0.537519	0.722254
0.577129	0.695021	0.577129	0.627979
0.483874	0.738352	0.483874	0.797269
0.600821	0.628814	0.600821	0.598557
0.400997	0.811023	0.400997	0.759137
0.496305	0.751652	0.496305	0.796879
0.571732	0.846613	0.571732	0.801096
0.368114	0.76637	0.368114	0.598733
0.465968	0.738896	0.465968	0.675517
0.550373	0.627367	0.550373	0.750928
0.502198	0.674913	0.502198	0.633141
0.374052	0.811682	0.374052	0.76653
0.526715	0.391303	0.526715	0.521556
0.459074	0.596447	0.459074	0.735192
0.720027	0.692976	0.720027	0.684983
0.537492	0.737313	0.537492	0.864163
0.730261	0.455221	0.730261	0.806407
0.535593	0.509692	0.535593	0.833716
0.644403	0.821325	0.644403	0.712502
0.488247	0.740648	0.488247	0.791469
0.561725	0.823471	0.561725	0.836574
0.376423	0.682833	0.376423	0.826064
0.759728	0.619117	0.759728	0.684801
0.654684	0.758712	0.654684	0.694315
0.736245	0.900811	0.736245	0.876084
0.551147	0.810741	0.551147	0.729622
0.209919	0.603936	0.209919	0.791835
0.752872	0.833992	0.752872	0.500637
0.712735	0.81063	0.712735	0.743267
0.543851	0.726811	0.543851	0.708365
0.622332	0.79201	0.622332	0.682371
0.483473	0.714618	0.483473	0.707549
0.71104	0.844371	0.71104	0.657587
0.620908	0.800993	0.620908	0.712068
0.616264	0.785771	0.616264	0.588588
0.650714	0.609723	0.650714	0.627816
0.611567	0.769697	0.611567	0.690451
0.637776	0.745421	0.637776	0.784207
0.666308	0.809348	0.666308	0.824429
-0.0371747	0.435214	-0.0371747	-0.073378
0.497291	0.638399	0.497291	0.661535
0.581805	0.67645	0.581805	0.78497
0.583707	0.681356	0.583707	0.694177
0.176107	0.356887	0.176107	0.44214
0.589141	0.731881	0.589141	0.634884
0.593853	0.803125	0.593853	0.802111
0.701862	0.849353	0.701862	0.784609
0.646114	0.642594	0.646114	0.796761
0.304247	0.718937	0.304247	0.722537
0.388408	0.634458	0.388408	0.63327
0.432783	0.509961	0.432783	0.720633
0.42037	0.79228	0.42037	0.716315
0.610132	0.81704	0.610132	0.769133
0.62781	0.829808	0.62781	0.782963
0.596796	0.733432	0.596796	0.752531
0.653854	0.87188	0.653854	0.851033
0.487374	0.601668	0.487374	0.623304
0.619984	0.700794	0.619984	0.720917
0.335784	0.735712	0.335784	0.697201
0.668849	0.783366	0.668849	0.710531
0.595864	0.737194	0.595864	0.801211
0.658298	0.778039	0.658298	0.698009
0.520506	0.610988	0.520506	0.722522
0.491833	0.559851	0.491833	0.706127
0.656735	0.860664	0.656735	0.749087
0.710961	0.873269	0.710961	0.842079
0.693616	0.68825	0.693616	0.740816
0.676936	0.697157	0.676936	0.751474
0.600962	0.843639	0.600962	0.841513
0.494277	0.507428	0.494277	0.748074
0.619151	0.651704	0.619151	0.764576
0.734738	0.689991	0.734738	0.704562
0.562394	0.738891	0.562394	0.582977
0.628145	0.722673	0.628145	0.498624
0.0921772	0.631882	0.0921772	0.653792
0.604115	0.774298	0.604115	0.771478
0.577443	0.835795	0.577443	0.852633
0.650434	0.683895	0.650434	0.609698
0.234895	0.764334	0.234895	0.486586
0.0657792	0.773933	0.0657792	0.570768
0.69294	0.782734	0.69294	0.565396
0.67055	0.657138	0.67055	0.743055
0.452481	0.667422	0.452481	0.425001
0.784589	0.883162	0.784589	0.633112
0.537844	0.711743	0.537844	0.767186
0.405399	0.838029	0.405399	0.830473
0.37281	0.796672	0.37281	0.846703
0.459811	0.828999	0.459811	0.752226
0.446618	0.666145	0.446618	-0.277436
0.658757	0.775037	0.658757	0.691094
[truncated: 2,830 more rows]

## Sheet: b and c
Granularity_11_DNA				Granularity_13_DNA				Texture_AngularSecondMoment_Mito				Granularity_8_RNA				Granularity_7_Mito				Granularity_7_ER				Correlation_Overlap_RNA_DNA
Ground Truth	IMPA	MorphDiff(G2I)	MorphDiff(i2i)	Ground Truth	IMPA	MorphDiff(G2I)	MorphDiff(i2i)	Ground Truth	IMPA	MorphDiff(G2I)	MorphDiff(i2i)	Ground Truth	IMPA	MorphDiff(G2I)	MorphDiff(i2i)	Ground Truth	IMPA	MorphDiff(G2I)	MorphDiff(i2i)	Ground Truth	IMPA	MorphDiff(G2I)	MorphDiff(i2i)	Ground Truth	IMPA	MorphDiff(G2I)	MorphDiff(i2i)
0.039524	0.0772428	0.0709329	-0.0375285	-0.0280009	0.081569	-0.0737198	-0.0737198	0.000181188	0.137464	-0.0158402	0.257799	0.201133	0.685919	0.156732	0.204815	0.200387	0.110099	0.173884	0.010081	-0.0110044	0.109625	0.208351	-0.0563396	0.108028	-0.108288	0.0989203	0.0409581
0	1	0.0352404	0.221763	0.0787716	0.706764	0.0862283	0.260679	-0.0412326	0.116867	-0.0281697	0.146453	0.0615413	-0.102676	0.0861277	-0.0804137	-0.105057	-0.267668	-0.156547	-0.251071	-0.117945	0.0727846	-0.0617236	-0.106257	0.114246	0.00225816	0.103132	-0.392355
-0.0333287	0.0805153	-0.0386725	0.0254435	-0.111093	0.107353	-0.0835029	-0.0653091	-0.0191981	0.0800902	-0.0107817	-0.0185908	0.0172981	-0.139932	-0.0557713	-0.073966	-0.170961	-0.203054	-0.0870165	-0.24631	0.122226	0.0462629	0.145815	-0.122402	0.180038	0.0676756	0.0964516	0.0793025
-0.036642	-0.0209338	-0.0107127	-0.117493	0.0531159	0.180774	0.0358491	0.0663256	0.0163234	0.101746	0.0180105	0.00718222	0.0844225	-0.00175539	0.0338311	0.0378308	0.027051	0.0242687	-0.00841218	0.0503831	-0.220949	-0.187965	-0.240997	-0.294908	0.165114	0.0601058	0.118283	0.141627
-0.0530447	-0.00311794	-0.00151556	0.0351482	0.0343803	0.106727	0.0256292	0.00136872	-0.00702035	0.201843	0.0100998	0.0313441	-0.0790111	0.262613	-0.120447	0.0636473	0.0708134	0.0835039	0.0474332	-0.0704254	0.0103138	-0.0162889	0.0848267	-0.0288192	-0.139611	-0.0456187	-0.100943	0.0507162
0.0105755	-0.0164001	-0.0664545	0.0021353	-0.0142398	0.152217	-0.054049	0.00789669	-0.0138208	-0.00432131	0.0411292	-0.0105046	-0.0345132	0.0816273	-0.0102556	0.0289882	-0.00701782	0.0208823	-0.0287648	-0.156026	-0.122255	-0.216344	0.0322015	0.0197553	0.155434	0.0199928	-0.0136553	0.0118157
0.0102769	-0.0255552	-0.0518105	0.00572795	-0.11436	0.0920351	-0.11436	-0.0639947	-0.0281696	0.0816196	-0.000724456	0.00705041	-0.383726	-0.375779	-0.262891	-0.0739383	-0.242754	-0.105067	-0.035737	-0.0156623	-0.0546162	0.00788107	0.0393459	0.132449	0.00747919	-0.194795	0.0250753	0.0852476
-0.0324931	-0.0629545	0.035459	-0.102355	0.0444182	0.284221	0.0993523	0.311492	0.00409755	0.084819	0.0318292	0.00619751	0.0683229	0.203323	0.0492384	0.218477	0.10597	0.423854	0.0555206	0.178403	-0.124352	0.12263	-0.0987891	0.238565	0.0893826	-0.361941	0.0614047	-0.156345
-0.032739	-0.0570886	0.0224743	-0.00160285	0.0469748	0.128355	0.0634934	0.0424828	-0.0142843	0.126154	0.0106402	0.00491491	-0.138677	0.224809	-0.0115206	0.0012741	-0.227335	-0.100232	-0.156539	-0.171342	-0.0552727	0.00855935	0.0148864	0.0867007	-0.0424753	-0.105647	-0.0179974	0.00651514
-0.415689	-0.289466	-0.40977	-0.329619	-0.249672	-0.222088	-0.185374	-0.226435	0.0193271	0.0414605	0.000199163	0.0152989	0.20993	0.248613	0.0910588	0.102549	0.193028	0.161003	0.323413	0.0360892	-0.0806389	-0.0834737	0.143499	-0.123224	0.122881	-0.177934	0.0805837	-0.0228954
-0.0502842	-0.0293409	0.2	0.000658569	-0.0763105	-0.123192	-0.00285537	-0.0700947	-0.313456	-0.223971	-0.313828	-0.272456	0.095916	0.264619	-0.009302	0.0720223	0.0255436	-0.104652	-0.0361648	0.0340691	-0.127142	-0.0586132	-0.0455172	0.0230016	0.760789	0.751524	0.726875	0.688906
-0.0717447	-0.0798926	0.202086	-0.105157	0.0424686	-0.0567487	-0.0225536	0.0128719	-0.0890385	-0.015601	-0.129562	-0.101947	0.00056586	0.0904905	0.0360294	0.0397694	0.180004	0.172665	0.300555	0.0787184	0.199943	-0.0663521	0.257686	-0.021426	0.191149	0.124802	0.1008	0.227654
-0.0718266	-0.0797056	-0.0505994	-0.0473952	0.0716321	0.154962	0.055972	0.0945266	-0.0322856	-0.0163041	-0.0651505	0.0163715	-0.391675	-0.426273	-0.575845	-0.469527	-0.345953	-0.257599	-0.434183	-0.397951	-0.426381	-0.348229	-0.379433	-0.27468	0.139215	0.0702204	0.00467722	0.0496807
-0.238078	-0.186893	-0.0570448	-0.192008	0.124263	0	0.0550297	0.0470366	-0.00584363	0.0425143	0.00276128	0.038003	-0.16415	-0.151706	-0.0743555	-0.0925544	0.117027	0.215691	0.153501	0.0672673	-0.128891	-0.0338163	-0.0286256	-0.0857418	0.0275212	-0.0380726	0.0892602	-0.0308323
-0.0478374	-0.0694657	0.0708623	-0.00773336	0.0306518	0.0418561	-0.0425924	-0.048093	-0.0365159	0.151289	-0.0224742	-0.0106328	-0.0796461	0.0643303	0.00593549	-0.0637708	0.140437	0.0745441	0.15715	0.0811472	0.0827285	0.201024	0.100141	0.170938	0.0782129	-0.052708	-0.0137228	-0.0186694
-0.0386404	-0.0259255	0.629092	-0.0813404	0	0.104568	0	0.0739118	-0.0313249	0.072144	-0.000652287	-0.0181255	0.101493	-0.0152917	-0.289306	-0.109704	0.0046379	0.138067	-0.157448	-0.118998	-0.251242	-0.00366586	-0.101131	-0.0461187	0.0743708	0.133925	0.0578444	0.0569071
0.00268641	-0.0982155	-0.0150936	-0.0710992	-0.0970103	0.155811	-0.0625296	-0.0970103	0.00538782	0.0528597	-0.00376183	0.00316364	0.0746295	0.179934	-0.132868	0.197842	-0.0415113	0.0191642	-0.0397527	-0.0933334	0.0980768	-0.140799	0.0893369	-0.0737285	-0.0216435	-0.0347795	0.065087	0.101546
0	0.107143	0	0.0266954	5.66215e-05	-0.0668698	7.48231e-05	-0.0668698	-0.00731652	0.099813	0.00337628	-7.4878e-05	0.247698	0.201909	-0.0619879	0.0336603	0.0380048	0.0152603	-0.133755	0.0185957	-0.461394	-0.392862	-0.222622	-0.463849	0.0770486	-0.0322503	0.0302195	0.0519835
-0.00976199	-0.0868048	-0.00896252	-0.0522173	-0.0539781	-0.0539781	0.00329507	0.0136862	-0.00129561	0.0893952	0.0448636	0.00336106	-0.197378	0.119566	0.035161	-0.161679	0.0808681	0.202262	0.114081	-0.105917	-0.0377116	0.212071	0.202543	0.0457909	0.0798808	-0.0836291	0.0951277	0.111145
0.0188545	0.0246071	-0.00499904	0.00576453	0.0480863	0	0	0.0270159	-0.00362161	0.0174903	-0.0178363	-0.0234767	0.506339	-0.121023	0.0670962	-0.125273	-0.0795436	-0.0926004	-0.087069	-0.25358	0.0648759	-0.12343	-0.146305	-0.30624	0.0261187	-0.411638	0.0218666	-0.0335182
0.0120742	-0.0332979	-0.0983895	-0.0983895	-0.0485154	0.0579093	0.0455689	-0.0485154	0.00679517	0.0563791	0.027985	0.0594379	0.0596115	0.178773	0.0336331	-0.0409756	0.175341	0.0287627	0.341967	-0.0275105	0.357339	-0.106592	0.37585	0.0548981	0.0400425	-0.0521141	-0.000971212	0.0528044
-0.0672159	-0.0724779	-0.0361532	-0.0765812	-0.0245358	0.0232971	0.0412829	-0.028516	0.0048066	0.175003	0.0402034	0.0936028	0.221705	0.341981	0.193338	0.40288	-0.00214984	0.0257208	0.0974126	0.160575	-0.140025	-0.061585	0.00545494	-0.0904552	0.250674	0.16488	0.137057	0.231362
-0.0749448	-0.0282308	0.0183614	-0.0376358	-0.0791046	0.195674	-0.0719482	-0.0490137	-0.0256274	0.0730434	-0.0173956	-0.0239902	0.0585494	0.394251	-0.110548	0.0943068	0.0818343	0.211286	0.335631	0.00298598	-0.0357433	0.107792	0.228444	0.113785	0.072238	-0.0977224	-0.297193	0.0197916
-0.0615313	-0.132917	-0.0655008	-0.0434668	-0.00546783	0.144189	0.00362417	-0.000534019	-0.0195796	0.00906467	-0.0166074	-0.0181996	0.342546	0.0766121	0.184253	-0.136542	-0.0786571	-0.0807381	-0.00393556	-0.155471	0.0165902	-0.0744834	-0.0155899	-0.0314244	0.119254	0.00271557	-0.11852	-0.0165359
-0.0796679	-0.105887	-0.0554209	-0.0507714	6.65326e-05	-0.055439	0.0686762	-0.055439	-0.0509538	0.11169	-0.039237	-0.00398866	0.177296	0.489043	0.0938614	0.22106	-0.125401	-0.12846	-0.187663	0.18595	-0.299921	-0.270713	-0.389243	0.392021	0.0950957	-0.208672	0.0450418	-0.0657476
0.0608059	0.0323854	0.0691314	0.0604917	-0.0629561	-0.0629561	-0.0135043	0.00803791	-0.00349556	0.0973579	0.0112305	0.0162364	-0.0880361	0.0827197	0.0304181	-0.00929712	-0.374795	-0.275167	-0.106547	-0.321348	-0.135404	-0.0451776	-0.0807457	-0.206635	-0.00612792	-0.205479	-0.0656263	0.0136625
-0.0635355	-0.0283201	-0.134982	-0.0963211	-0.036685	-0.036685	-0.036685	-0.036685	-0.00650469	0.115421	0.00204628	0.0307115	0.182007	0.220015	0.124848	0.18425	0.178592	0.235871	0.185962	0.15671	0.0395167	0.039863	-0.100182	-0.00937586	0.177966	-0.00791606	0.123438	0.112276
-0.0205406	-0.0565646	-0.0104931	-0.0557558	0.0424932	0.15975	0.0108288	-0.0551975	0.00773784	0.0955559	-0.00494647	0.0385027	0.168699	0.441783	0.379112	0.208201	0.079821	0.113985	0.410379	0.107476	0.0800361	0.133897	0.255946	0.124616	0.156343	0.0132483	0.0656765	0.134639
-0.0301394	-0.00776147	-0.0773407	-0.0402977	0	0	0	0	-0.0434547	0.125404	-0.0370266	0.0146397	-0.0925586	0.792652	0.0022331	0.182285	0.102607	0.258955	0.0585174	0.120046	-0.0285271	0.0117712	-0.11854	-0.128561	0.161493	0.0963238	0.0509079	0.127182
-0.152621	-0.0920844	0.00845618	-0.01731	0	0.0647469	0.16702	0.0697127	0.00229281	0.0455334	-0.00414581	0.00723192	0.0349585	0.0486987	-0.0107531	0.139926	-0.172616	-0.0937584	-0.142187	-0.138619	-0.0871185	-0.0561822	0.0168517	0.0504557	0.106639	-0.0020647	0.0104678	0.0290942
-0.00679449	-0.00540393	0.085165	-0.0363642	-0.0218804	-0.109206	-0.0509076	-0.109206	-0.013582	0.0890569	-0.0030198	-0.000613792	-0.0287676	0.340909	-0.0229921	-0.0080559	-0.167935	0.0128528	0.0181334	0.0173484	-0.265181	-0.13283	-0.0566025	-0.176013	0.221754	-0.0957494	0.134941	0.207977
-0.144278	-0.214937	-0.142507	-0.240613	-0.0412466	-0.0907926	-0.0311238	-0.0907926	0.00326716	0.101374	0.0386345	0.0464241	0.0821957	0.197261	0.10357	0.114153	0.109026	0.135033	0.190369	0.158067	0.139222	0.0817086	0.214788	0.149342	0.0214057	-0.022806	-0.209693	0.0216556
-0.0223874	-0.0854002	-0.103698	-0.120064	-0.0803112	0.0205147	-0.0803112	-0.0803112	-0.0127875	0.0336346	0.0197187	-0.000293965	0.0822453	0.219579	0.0291684	0.0392087	0.0709826	0.244685	0.0171743	-0.118884	-0.0361976	0.10391	0.12977	0.0600336	0.15608	0.00427751	0.105198	-0.0497994
0.0678404	0.0329768	0.0259227	0.0492034	0.0389059	0.154041	0.0777647	0	-0.1181	-0.077877	-0.11106	-0.0722209	-0.202075	0.00354953	0.0546216	-0.00487128	-0.22157	-0.243833	-0.22359	-0.316611	-0.350812	-0.20323	-0.259389	-0.296361	0.107554	0.038147	-0.0418394	0.0997578
0.0224297	-0.048615	0.57163	-0.0495528	-0.122058	-0.157792	-0.0354017	-0.080303	-0.015152	0.0682606	0.0170094	-0.00543251	-0.0352653	0.386478	0.0791605	0.119442	-0.0666537	0.581297	0.172064	0.126596	-0.0968937	-0.0358129	0.0729441	-0.0957955	0.0652602	-0.0062355	0.068348	0.0886061
-0.0665313	-0.0665313	0.124745	-0.0253407	-0.0721943	-0.0721943	-0.0244323	-0.00778502	0.00100082	0.112971	0.0176414	0.0165906	0.0375677	0.267224	0.0277594	-0.031449	0.00177921	0.179633	-0.0430622	-0.314896	-0.289503	-0.187751	-0.258097	-0.249922	0.00502328	-0.0766333	-0.0895885	0.0177543
-0.0584523	-0.0659794	-0.0967619	-0.0273334	-0.0935281	-0.15257	-0.0544772	-0.0379258	-0.0361151	0.0375293	0.0174658	0.0146181	-0.0857408	-0.135872	-0.0727098	-0.109086	0.0457276	0.183484	0.0332931	-0.0852516	0.152573	0.0406422	-0.00993284	-0.0697071	0.0888679	-0.0376691	0.0192479	-0.173803
0.0304778	0.299705	0.0658646	0.211212	0.0580496	0.252628	0	0.107554	-0.00178172	0.0557102	0.0349994	0.0465835	-0.216	0.266933	-0.269021	-0.0487759	-0.23632	-0.194973	-0.256004	-0.032884	-0.120564	0.20037	-0.0481714	0.107594	0.0909834	-0.0268956	0.0191131	-0.859616
0.0116069	0.11445	-0.0226163	-0.0402427	0.0548414	0.275725	0	0	-0.0120413	0.0720308	-0.0118408	0.077259	-0.0808391	-0.025425	0.0875269	-0.139146	-0.10212	-0.237062	0.271473	-0.0929778	-0.00848492	0.221974	-0.088444	0.104282	-0.0433136	-0.297618	-0.0507169	0.00238045
-0.0421431	-0.0136968	-0.0892064	-0.0274446	-0.0662263	-0.0662263	-0.0662263	-0.0191925	-0.00392435	0.0380125	0.00586885	-0.000375964	-0.0772425	0.0354059	0.0894054	-0.121546	-0.0997116	0.131395	0.420356	-0.156246	-0.0136784	0.0658013	0.250253	-0.103254	0.112942	0.114722	0.052831	0.100193
-0.0468375	-0.0468375	0.0597586	-0.0162457	0	0.285803	0.0681939	0	-0.0204007	0.0678154	-0.0124246	-0.0154235	0.110024	0.140622	-0.018409	-0.0722332	0.220022	0.0804175	0.122373	-0.00944869	0.236091	0.0505313	0.226933	0.0353995	0.0840828	-0.175636	0.0657277	-0.00753222
0.0531346	0.0299581	0	0.0567279	-0.200586	0.00377237	-0.200586	-0.200586	0.00206818	0.0680365	0.0154816	0.0271728	-0.0377231	0.02135	0.171181	0.122868	-0.175431	-0.0565734	0.142711	-0.0256429	-0.0155006	-0.00733182	0.129822	-0.0420611	0.177391	-0.0132274	0.164155	0.165807
-0.0563669	-0.126077	-0.106227	-0.0648293	0.0377907	0	0.0371686	0.0477989	-0.00728598	0.0581412	-0.00190556	-0.00225901	-0.144048	-0.076723	0.0326366	-0.156165	0.0589414	0.0719129	0.294278	-0.0722882	0.175669	0.208723	0.198706	0.148137	0.0224138	-0.0300491	-0.072959	-0.0420941
-0.121508	-0.0898638	-0.0490437	-0.086864	0	0.119249	0.0503526	0	0.00715161	0.174427	-0.00609706	0.0599007	-0.0848795	0.156157	0.0259962	0.151314	0.113218	0.0136226	0.0783077	0.0108007	-0.0443788	0.308483	-0.0390401	-0.0364075	0.189495	-0.00432472	0.168875	0.151017
-0.0399833	0.0403909	-0.0365088	-0.0250459	0.022067	0.117198	-0.00235803	-0.0634592	-0.0123077	0.0352732	0.000520566	0.0223174	-0.0956653	0.0211044	-0.0731789	-0.154722	-0.0300961	-0.0333372	0.0733127	0.120815	-0.0475742	-0.104843	0.0143722	-0.110568	0.0357209	-0.239179	-0.097718	-0.132746
-0.0538745	-0.0403775	-0.0319047	-0.0772536	-0.0107805	0.0398898	-0.010811	-0.0258214	-0.00437774	0.0369036	0.0138764	-0.00875778	0.0399614	0.387075	0.079123	-0.0460201	0.0456326	0.128014	0.194857	0.075195	0.0486572	0.145088	0.126316	-0.020172	0.0807944	-0.0644209	0.0506581	-0.0618024
-0.115667	-0.0198451	0.362905	-0.0910495	0.0568918	0.656534	0.126628	-0.0269471	-0.0493442	0.00429446	-0.0369612	-0.0445865	-0.069136	0.0086356	-0.279369	-0.146555	0.0210058	0.196142	0.0720989	-0.0441473	-0.0277848	-0.186796	0.0901915	-0.0750651	0.176515	0.153952	0.145897	0.0810241
0.00110555	-0.00521411	0.271737	-0.0191424	-0.0282761	-0.0877439	0.0409865	-0.0877439	-0.0320249	-0.0146373	-0.0183274	-0.0289496	-0.170297	0.0492887	-0.221312	-0.145788	-0.169527	-0.0785835	0.0939794	-0.0613986	0.00824704	-0.119006	0.129026	-0.132673	0.101752	-0.0770945	0.0072176	0.0560981
0.0105733	0.213481	-0.0125429	0.00141554	-0.0647718	-0.0295199	-0.04757	-0.0474539	0.0018431	-0.00220551	0.0107406	-0.0158458	-0.19744	-0.00812132	-0.100301	-0.335868	0.0143794	0.0384049	0.268955	-0.0073287	0.0260799	0.0386218	0.171334	-0.0154946	0.00336049	-0.1203	-0.0851759	-0.0713832
-0.0102477	0.0297779	-0.00343947	-0.00107606	-0.0465076	-0.0465076	-0.0465076	0.000242797	-0.0174871	0.012864	0.0219506	-0.00857734	0.0100792	0.35552	0.246601	0.00657448	-0.0418194	0.296514	0.0332582	-0.070913	0.0126728	0.451773	0.183881	0.0607734	0.13826	0.0885594	0.129861	0.146098
-0.0574181	-0.0253907	-0.0917908	-0.0143226	0.0862986	0	0.0615516	0.0549046	-0.0425442	0.216151	-0.0244603	0.0944176	-0.208646	0.0820008	-0.0472313	0.0627776	-0.0150045	0.235785	0.0405089	0.0451707	-0.140334	-0.032931	-0.0834685	-0.0703031	0.0940386	-0.306794	0.019709	0.0249338
0.0368308	-0.150953	-0.0681475	-0.150139	-0.0700403	-0.0700403	-0.0700403	-0.0194867	-0.00357171	0.0637295	0.0148484	-0.00608966	-0.00462969	0.359551	0.203697	0.106623	-0.0147845	-0.0649005	0.135873	0.0660665	-0.0199804	0.0908836	0.0685923	0.0548988	0.0475238	-0.115296	0.0255864	-0.080908
0.136017	0.00250091	-0.0295136	0.0298211	0	0.228493	0	0	-0.00546932	0.121464	0.0099086	0.0465678	-0.0609556	0.279803	0.0773882	0.0991823	0.027558	-0.0816473	0.158951	-0.0377066	-0.221506	-0.0681268	-0.038168	-0.185284	-0.0703732	-0.140749	-0.0519171	-0.0555677
0.00464935	-0.0743685	0.048438	-0.0711773	0.00203874	-0.0506512	-0.0122734	-0.00435215	-0.0511788	-0.010782	-0.0526979	-0.0523327	0.0311692	-0.0519719	0.0380069	-0.0341436	0.0267066	0.225861	0.146894	0.0109097	0.0198326	0.127119	0.108342	-0.0288304	0.0267013	-0.0946931	0.102874	0.058768
0	0.0158092	0.0941147	0.123119	0.0243743	0.0974992	0	0.083651	-0.05001	0.0464149	-0.0280612	-0.0451411	-0.201646	-0.0517055	-0.147061	-0.197091	-0.186008	0.243895	0.00177843	-0.152428	-0.143092	0.036425	-0.0289235	-0.215651	0.315436	0.217934	0.0269434	0.221801
-0.0375111	-0.0375111	-0.0375111	0.0272237	-0.0636112	-0.0636112	-0.0636112	-0.0636112	0.0285438	0.117646	0.0572526	0.0176437	0.102725	0.192564	0.132506	0.00418971	0.0702723	0.194134	0.30513	0.0807436	0.0911786	0.284625	-0.00576345	-0.0135835	0.0874142	-0.00193043	0.0980423	0.102015
-0.0514237	-0.107647	0.0513931	-0.0427816	-0.0568469	0.0703019	-0.0429402	-0.0867185	-0.0350015	0.00478357	0.0249576	-0.0157857	-0.159089	0.162737	-0.0339815	0.12188	-0.0049167	0.048851	0.0985149	-0.0841768	-0.12062	-0.129382	0.100286	-0.133176	0.0781143	0.00864396	-0.0608641	0.13454
-0.184187	-0.167692	-0.217655	-0.217655	0.0630547	0.0296607	0.0398297	0.00523608	0.00528595	0.0542342	0.0828809	0.00936874	0.0884219	0.057651	0.115494	0.0623899	0.0668408	0.166076	0.131491	0.0857835	-0.0790812	0.0737323	0.160189	-0.00877152	-0.0213231	-0.0875885	-0.24461	-0.038251
0.145975	0.0957286	0.0905147	0.0253597	0.0422642	0.22584	0.0748586	0.0418189	-0.0484365	0.00185529	-0.0489846	0.00333724	-0.0172971	-0.0328979	0.0787431	0.145943	-0.16587	-0.146098	-0.229713	-0.223739	0.123543	0.168605	0.275633	0.104685	0.00172763	-0.291661	-0.00614014	-0.00739371
-0.0304171	-0.0428718	0.0155718	-0.0513874	-0.0349423	0.032644	-0.0363433	-0.0356876	-0.0149658	0.110032	-0.00901841	-0.0200693	-0.321838	-0.024359	-0.299894	-0.267279	-0.284793	-0.105495	-0.157829	-0.203592	0.113666	0.267542	0.148166	0.111722	0.0600707	0.0323125	-0.0277726	0.0759275
0.0746048	-0.00912404	-0.0429167	-0.00750914	0.0779406	0.131651	0.18343	0	-0.0267055	0.0367282	-0.000293018	-0.0181538	-0.171622	-0.127934	-0.0295102	-0.134697	-0.244208	0.0175505	0.0916398	-0.261783	-0.344752	-0.357197	0.00507615	-0.323905	-0.0118183	-0.0898258	-0.0695114	-0.00899226
0.0517261	8.27512e-05	0.426858	-0.0347049	-0.0635459	-0.103916	0.0511454	-0.056804	-0.0128545	0.125885	-0.00182942	0.000361666	-0.0158887	0.0916208	0.0557118	0.170243	-0.020221	-0.0605528	0.252775	-0.0917775	-0.0791812	0.212399	0.258663	0.0975889	0.0673025	-0.149254	-0.0423132	-0.0392768
0.00323682	-0.00540645	-0.0529712	-0.0534095	0.0100183	-0.0350514	-0.0350514	0.0150404	-0.00786272	0.0880241	-0.0201185	0.024405	-0.273519	-0.179183	-0.13002	-0.100242	-0.111377	-0.00428263	0.066255	0.0245272	-0.109843	-0.0563456	0.130321	-0.0397131	0.0940311	0.0244507	0.0878911	0.0512542
-0.0666969	-0.0373863	-0.0539628	-0.0624273	-0.0436842	0.181958	0.041017	0.0318013	-0.0473094	0.0193451	-0.0358955	-0.0423057	-0.131196	-0.11188	-0.00577891	0.233362	-0.163966	0.193915	0.204161	0.0052468	-0.0545774	0.0239926	0.0908164	0.0652198	0.161755	-0.17809	0.0642498	0.172999
0.0827839	-0.101431	-0.0184713	-0.0682883	-0.0653172	0.161982	-0.0809873	-0.134981	-0.0300877	-0.0291476	0.0167509	-0.0259074	-0.201987	-0.236888	-0.181369	-0.281755	0.0140614	0.00844415	-0.143031	-0.147634	-0.213868	-0.0333775	0.0941169	-0.134644	0.109967	0.0522218	0.0785955	-0.0328015
0.0846703	0.0436257	0.120871	0.0338847	-0.0177111	0.0837386	-0.0322759	-0.0110704	-0.0118386	0.0470513	0.0204676	-0.00551424	-0.219589	-0.168152	-0.164454	-0.304959	-0.256617	-0.230845	-0.175424	-0.27958	-0.0452983	-0.0171615	-0.00178361	0.084648	0.0798103	-0.16386	-0.0921571	-0.0239228
-0.0308985	-0.00192465	0.0165088	-0.0606167	-0.0801106	-0.0801106	-0.0801106	0.0757101	-0.0397792	0.335336	-0.0319024	0.205573	-0.183798	0.129204	-0.306996	-0.0617596	-0.444214	-0.0526944	-0.366497	-0.140527	-0.276826	-0.205345	-0.268185	-0.0438038	0.146336	-0.350586	0.0397594	-0.0717912
-0.0141212	-6.74755e-05	-0.0395945	-0.013182	0.0595948	0.109517	0	0.062836	-0.0105801	0.0858361	0.00296593	0.0143906	-0.152701	-0.114485	-0.123766	-0.0163036	-0.113376	-0.0881132	-0.000872606	0.000920321	-0.0121149	-0.0616434	0.188564	0.109649	0.0819627	0.0477294	-0.0512555	0.0994309
0.0909486	-0.0206239	-0.000938189	-0.0366605	0.0420809	0.11568	-0.0477185	0.0847147	-0.0190765	0.120295	-0.0165287	0.0276029	-0.194039	-0.150396	-0.306596	-0.0468169	-0.166078	-0.0569835	0.154903	-0.0590268	-0.14856	0.0634485	0.126127	0.0439227	0.00802224	-0.282934	-0.0257632	0.0417728
0.0382318	-0.0812167	-0.0042225	0.00166331	-0.177015	0.00165516	-0.121062	-0.115782	-0.15463	-0.100725	-0.148866	-0.152553	-0.168702	-0.256342	-0.335745	-0.330808	-0.247359	-0.166701	-0.0773289	-0.262657	-0.0922864	-0.0179309	0.0641709	-0.185547	0.145393	0.0426628	0.149689	0.141662
-0.00467224	0.0135838	-0.058928	2.97194e-05	-0.0611687	0.195744	-0.0782556	-0.0258049	-0.00438152	0.0440828	0.010112	0.0636402	-0.134625	-0.0256847	0.18606	0.0602237	-0.154816	-0.0157103	0.317633	-0.102353	-0.13324	0.0931979	-0.0149907	-0.030017	0.0104919	-0.473638	0.0135463	0.0123928
0.289914	0.0275597	0.0141666	0.0202924	-0.0801825	0.123833	-0.10648	-0.00614075	-0.00864025	0.0756274	0.0344469	0.0215795	-0.00749467	0.204205	0.10429	0.0496821	0.049082	0.205558	0.485915	0.128671	-0.0483252	0.128483	0.206516	0.129172	0.057473	-0.144134	0.0756753	-0.000200325
-2.72428e-05	-0.0021845	0.0174327	-0.0549813	-0.0279595	-0.0279595	0.0497728	0.0297483	-0.000408262	0.0609577	0.0125252	0.00449699	0.0789361	0.128974	0.213407	0.121289	-0.119555	-0.0743644	0.179396	-0.0689764	-0.20381	-0.0131674	-0.0867511	-0.0790782	0.0506818	-0.161865	0.0509712	0.0314704
0.0266791	-0.0145703	-0.0629079	0.110758	0	0.161781	0.0512285	0.0403151	-0.196747	-0.0909065	-0.177593	-0.172845	-0.219962	-0.193537	-0.138692	-0.205468	-0.172892	-0.13697	-0.12898	-0.200562	-0.175449	-0.142798	-0.0580884	-0.0275555	0.0882902	0.0444065	0.090532	0.113158
0.012792	-0.0351358	0.0506957	0.0292387	-0.0591965	0.0408564	0.00722109	-0.0591965	0.0197402	0.0317415	0.0603248	-0.0173102	0.0770401	0.196662	0.183879	0.0349526	-0.0297804	-0.0265269	0.0827864	-0.0983088	-0.077133	-0.10246	-0.0763104	-0.110915	0.00504313	-0.00894048	0.00325414	0.0358732
-0.14036	-0.088463	0.00576444	-0.0602026	-0.195449	-0.195449	-0.195449	-0.14445	0.0388865	0.0956142	0.0194748	0.0094529	0.088174	0.235325	0.172454	0.023118	0.0983296	0.23218	0.379588	0.057032	0.0418624	0.0843924	0.387049	0.101064	-0.00982475	-0.0946851	-0.0250545	-0.000722592
0.325143	0.0680848	0.104392	0.124005	0.291425	-0.062477	-0.062477	0.00853374	-0.00371767	0.0288885	-0.000577202	0.00667184	0.0458727	-0.00633709	0.222365	0.11619	-0.258927	-0.192027	-0.107789	-0.136766	-0.217843	-0.0914351	-0.0227147	-0.0968684	0.151543	-0.0820993	0.0865976	0.152785
0.108154	0.081799	0.427629	0.0567316	0.142528	0.336743	0.205201	0.0599021	-0.167226	-0.0826291	-0.190413	-0.120054	-0.135764	0.100083	-0.0635316	0.0864184	-0.0562524	0.36807	-0.091079	-0.0687431	-0.0307888	0.0365447	0.135111	0.0480382	0.0804109	0.05829	0.0931598	0.0266755
-0.305839	-0.305839	-0.193297	-0.253407	-0.0963937	0.528637	0.0558567	-0.0963937	0.0566948	0.0621855	0.0072806	-0.00234258	-0.202325	-0.119609	0.0611422	-0.170488	0.367372	0.0316575	0.309838	0.0714108	-0.0171329	-0.127652	-0.0283338	-0.170856	0.0244241	-0.19156	0.0583352	0.0478557
0.0255865	0.086418	-0.0593538	0.0493948	0.0384557	0.222792	0	0.113817	-0.03107	0.0436875	-0.0135508	-0.0178189	-0.118922	0.106809	0.120561	0.0763886	-0.0370077	0.199221	0.326009	0.107873	-0.0803405	0.0055449	0.00233286	0.222965	0.156866	0.0352242	0.140153	0.125396
-0.128133	0.106433	-0.15666	-0.0339398	0.0173692	-0.0427473	-0.0427473	-0.0145459	-0.0150636	-0.0149665	-0.0137518	-0.0184043	0.146385	-0.10024	0.00053031	-0.0658856	-0.0286243	-0.0441971	-0.0919757	-0.270642	-0.0100367	-0.0405648	-0.0419579	-0.110834	0.0420428	0.0839584	0.054028	0.0725352
0	0.225931	0.0472589	0.105724	-0.0909064	0.0942967	-0.0909064	0.00310514	-0.017077	0.234114	0.0519854	0.0375353	-0.134487	-0.0969144	0.498732	-0.159512	-0.0657124	-0.0130977	0.271116	-0.210897	0.0262694	-0.0129851	0.0558965	-0.145834	0.0356349	-0.19755	0.0458576	-0.0958428
0.0509523	0.0260627	0.0469516	0.297757	0.0117156	0.0781123	0.425787	0.142079	-0.0569075	-0.0113572	-0.0639214	-0.0615451	-0.0657375	-0.266872	0.0682413	-0.155809	-0.197141	-0.128862	0.0890567	-0.23341	0.139037	0.0998356	0.262286	0.0376475	0.00644704	-0.000650231	-0.0798306	-0.00613061
-0.0515305	-0.0515305	0.0237294	-0.0515305	0.0252108	0.105263	0.0517668	0	-0.033248	0.00409948	-0.0291246	-0.0286757	0.013243	0.30687	0.151796	0.0433186	0.178398	0.784641	0.303454	0.0763536	0.202752	0.130462	0.192916	0.0724525	0.0432844	-0.197125	0.00958717	-0.0301689
-0.180438	-0.185132	-0.182951	-0.231758	0.0128151	-0.0746469	-0.0746469	-0.0103819	0.000334492	0.0866134	0.00077445	0.0177096	0.108435	0.418371	0.0189974	0.172479	0.114649	0.156468	0.172865	0.142597	0.132022	0.100757	0.179489	0.0606376	-0.127816	-0.100317	-0.141459	-0.032055
0.0870094	-0.0509623	0.12409	-0.020104	0	0	0	0.10318	-0.00951126	0.112082	0.0187718	0.0209171	-0.0455915	0.129141	-0.10868	-0.0249277	0.0102437	0.0254031	-0.0629202	-0.127782	0.0313381	0.0468874	-0.081596	-0.0952551	0.0458274	-0.0752042	-0.0587108	0.0208121
-0.012571	-0.0330357	-0.0596718	-0.0784071	-0.0338909	0.0739128	0.014889	0.00205423	-0.0135358	0.0517264	0.0148056	0.0119553	-0.115609	0.0986447	0.0350785	-0.049371	-0.0778848	0.0919808	-0.00835795	0.0137654	0.0374885	0.148418	0.110605	0.176953	0.0171158	-0.118585	-0.00617935	-0.032304
-0.0595211	-0.0526443	-0.112235	-0.0856284	-0.0740774	0.0143864	-0.0257554	-0.0525735	-0.0173652	0.113552	-0.00901247	0.0112321	0.0202389	0.0891675	0.0861042	0.232131	0.156239	0.15406	0.351497	0.205885	0.120014	0.146978	0.111238	0.183109	0.0756535	-0.0435498	0.0506574	0.0927693
0.100238	0	0.356615	0.0677918	0.0788139	0	0.114569	0.0563218	-0.0917997	-0.046936	-0.0875905	-0.0952013	-0.107489	0.147046	-0.086499	-0.0551244	-0.246044	-0.102518	-0.132106	-0.198498	-0.320636	-0.197998	-0.0486447	-0.255936	0.169611	0.00386452	0.0857802	-0.000567579
-0.0565917	-0.0550029	-0.00535081	-0.0196904	-0.789887	-0.698289	-0.728564	-0.707203	-0.00272367	0.0673963	0.0186862	0.0634558	-0.194137	0.106585	0.155513	0.0122619	0.0174152	0.0482418	0.273123	0.040183	-0.126881	0.266228	0.12038	-0.0747693	0.00537567	-0.26452	-0.00488741	0.0182307
0.0202692	-0.0696984	-0.0211933	0.0269273	-0.032041	0.142249	-0.0304126	-0.0297643	-0.0131953	0.155079	-0.00126157	0.00861265	0.220704	0.442393	0.204971	0.0606005	-0.0193845	0.0817337	-0.0544417	-0.0864803	-0.0303899	0.115965	0.0891055	0.074783	0.0780831	-0.0334255	-0.01311	0.0624628
0.0151261	-0.0587104	-0.008517	-0.0361932	0.0429037	0.0869411	0.0702562	0.0737979	-0.0207169	0.0266339	0.00595176	-0.0410651	-0.137415	0.0153262	-0.148347	-0.110727	-0.0876478	-0.0644567	0.142216	-0.0584854	-0.0578964	0.135689	0.0686671	0.0526536	0.0170456	-0.17677	-0.0585444	0.0410706
0.113059	0	0.043817	0.08194	-0.0126812	-0.0630556	0.0129523	0.0124778	-0.0494605	0.059064	-0.0305016	-0.0324641	0.0420443	0.0631147	0.14777	0.0151102	-0.0820214	-0.0407694	0.200863	-0.0953331	-0.16226	0.0416142	0.0894143	-0.097	0.0768741	0.00174665	0.12204	0.0475816
0.110216	-0.0383683	0.0392107	0.578421	-0.0111282	0.356672	0.000578228	0.27062	0.00863237	0.167231	0.023881	0.0410111	-0.115577	-0.194789	0.0255731	-0.115444	0.217176	0.533238	0.325117	0.0266658	0.160198	0.758116	0.201099	0.136077	-0.00418698	-0.132525	0.0809337	0.118262
-0.0909293	-0.0801473	-0.184703	-0.132444	0.0484836	0.0528845	0.0326139	0.0595611	-0.00204289	0.038752	0.00429996	0.00373193	-0.0455326	0.267469	0.359283	-0.0700341	0.325125	-0.130672	0.243918	-0.0750247	0.208881	-0.140651	-0.0361403	-0.100683	0.143776	-0.0965745	0.0979651	0.14838
0.0546521	0.0343984	0.180775	0	-0.0559991	-0.0559991	0.039192	-0.0559991	-0.0224132	0.0500923	0.025011	-0.0144963	0.153041	0.0836067	0.0918875	-0.0183752	-0.0636835	0.0329285	0.189701	0.0476842	-0.114034	0.0886061	0.158049	0.147541	0.0367579	-0.155407	-0.0806297	0.0155731
-0.0939422	-0.00433181	-0.130841	-0.0714665	0.0141076	0.194764	-0.0554042	-0.0554042	-0.0099868	0.0685519	0.0540671	0.0493216	-0.389079	-0.197088	-0.336759	-0.305961	-0.103325	-0.0944925	-0.0797435	-0.10018	0.0400504	0.225963	0.0340532	-0.0741852	0.069691	-0.0581485	-0.00290326	0.0577634
-0.0734196	0.0129206	0.0173597	-0.12964	0.0668901	0	0.0475292	0.0769249	-0.0114863	0.0209613	-5.47014e-05	-0.005532	0.094526	0.258579	0.135875	0.126026	0.00850241	0.13998	0.0536365	0.0709507	-0.129356	0.00797494	0.0208676	0.0257969	0.0803209	-0.150634	0.00812843	0.0681365
-0.00742184	-0.0137791	0.0492232	0.0842384	-0.111371	-0.111371	-0.111371	-0.0687567	-0.010513	0.0688633	0.0051074	-0.00425033	-0.135431	0.0814535	-0.0786625	-0.0441456	0.0984953	-0.0354911	0.173495	0.00857941	0.0784593	0.0563029	0.215157	0.0825503	-0.0333137	-0.0817983	-0.154501	0.0159406
-0.143091	-0.103538	-0.120159	-0.125403	0	0.112004	0.0777999	0	-0.000289575	0.0556277	0.0209882	-0.000543641	-0.0483514	0.0244411	-0.00384643	-0.134652	-0.0204127	-0.0106431	0.0290487	-0.105447	0.102361	0.141654	0.103347	-0.037585	0.0828588	0.0753873	0.0382449	0.109061
-0.0998831	-0.0998831	-0.0195333	-0.0998831	-0.056957	-0.056957	-0.000714655	0.0817061	0.00478088	0.186804	0.0134026	0.201844	0.163538	0.384124	-0.0561875	0.264608	0.187188	0.216565	-0.13879	0.118009	0.0325358	-0.081414	-0.15412	0.15572	0.013751	-0.142363	0.00274185	0.0445354
-0.0498003	0.015943	0.0261005	-0.018219	0.00852294	0.159089	-0.0509003	-0.0290991	0.026131	0.126632	0.00748613	0.0262201	0.127145	0.109314	-0.0803908	0.138885	0.113439	-0.0940558	0.00669858	-0.1538	0.223215	0.0236973	0.247907	-0.00880825	-0.00400575	-0.10664	-0.0124209	-0.0480195
-0.00253565	0.0265644	-0.0195861	-0.0343753	-0.0497263	-0.0912328	-0.0197598	-0.0912328	-0.0149298	0.0387228	-0.0122066	0.00554933	-0.0623013	0.00392383	-0.0182377	0.0071978	-0.221073	-0.148614	-0.18767	0.0271474	-0.0451777	-0.072582	-0.0408483	-0.029819	0.0703882	-0.135402	-0.0190934	-0.0702332
0.0609839	-0.0200799	0.0184367	-0.0177837	0.0237496	0.0587658	-0.0112728	-0.0603883	-0.00743333	0.0285047	0.0493836	0.00696392	0.00136884	0.113362	-0.0685301	0.0467751	-0.0377179	-0.0927606	0.271656	0.0136751	0.000447818	0.123843	-0.00806797	-0.0676121	0.109664	-0.0660471	0.012204	0.127738
-0.0994239	-0.0816339	-0.0634141	-0.0319941	-0.0539999	0.0388886	-0.0068544	-0.0064705	-0.0295797	0.13514	0.0107319	0.106703	-0.16781	-0.309255	-0.36555	-0.383254	-0.124681	-0.12848	-0.0977789	-0.186294	-0.192118	-0.0996036	-0.26277	-0.291573	-0.0125231	-0.142112	-0.189697	-0.127388
-0.0628129	-0.0158699	0.0549503	-0.0868265	0.00855943	-0.0424923	-0.00147373	0.000984982	-0.0113967	0.00586806	-0.00554383	-0.0128241	-0.0249473	0.0908366	-0.0199018	-0.118223	-0.0829466	-0.0505707	0.0806345	-0.139646	-0.0390222	-0.0927063	0.00505065	-0.0971114	0.0430726	-0.17145	0.0227085	0.128083
-0.0883938	-0.0479663	-0.155029	-0.0805189	0	0.0864524	0.184333	0	-0.0140037	0.0558525	-0.0151262	-0.00920281	-0.0535631	0.323657	-0.123613	-0.120373	0.0158016	0.166614	0.191249	0.0244027	-0.0359106	-0.0130524	-0.00628874	0.00307687	0.079277	-0.0192096	0.0192964	0.0462761
0.0139585	0.0274526	-0.0356171	-0.0413427	0.0428231	0.118589	0	0	-0.030526	0.00584402	-0.0278158	-0.0260135	-0.044321	0.0720865	0.0895501	-0.156383	0.0927995	0.250049	0.259855	-0.024371	-0.141075	0.00128197	0.108031	-0.0572958	0.0705233	-0.0780049	0.0138613	-0.0733895
0.0502759	0.0806515	0.0484581	0.0576358	0.037008	-0.0411949	0.0234356	0.00121242	-0.00261887	0.0749515	0.0234155	0.00533277	-0.108429	-0.0553168	0.041293	-0.280284	0.125038	0.104479	0.252153	-0.00330367	0.172381	0.0244304	0.296927	0.0327428	0.0495748	-0.0308005	-0.0861063	-0.0315985
-0.0893291	-0.0556438	-0.101756	-0.105128	0	0	0.0631215	0.0347233	-0.0132466	0.033499	0.0257455	-0.00778127	0.0252613	0.135095	-0.0842858	-0.046542	-0.0570663	-0.139103	0.147038	-0.0936633	-0.100005	-0.14829	0.175923	-0.0599822	0.148185	0.160953	0.0190639	0.152447
-0.163076	-0.164017	-0.115485	-0.156957	0.0811007	0	0	0.0473853	-0.00838944	0.022057	0.0166732	0.0246006	-0.127002	-0.0119354	-0.0330379	0.091135	-0.15563	0.0287668	0.0763706	-0.0875401	-0.0655191	0.0119402	0.0602462	0.0322735	0.034881	-0.111914	-0.0798852	0.0151161
0.0106583	0.342371	0.112267	0.575594	-0.105142	0.115251	-0.105142	-0.00919953	0.00814731	0.0486575	0.0163207	0.0214147	0.06976	-0.0250809	0.167978	0.00847367	0.21739	0.265561	0.370118	0.0874945	0.119671	0.0497786	0.0715668	0.134385	0.0345053	-0.0544148	-0.0419388	0.0367281
0.0166944	0.02484	0.0768526	-0.0111567	-0.122226	0.120167	-0.122226	-0.062408	-0.0170767	0.0177052	0.108156	0.0185418	-0.0848869	0.0476479	0.0990993	0.0502062	0.16192	0.110313	0.595502	0.116125	0.0663008	0.172368	-0.035943	0.362964	0.0821391	-0.0840754	-0.00873005	-0.000671717
0.127155	0.0259984	-0.0112799	0.00444877	0.0610163	0.10193	0	0.0759612	-0.0152322	0.0160304	-0.014833	-0.000510254	0.0805841	0.0201788	-0.100805	-0.0832144	-0.0189667	-0.103901	-0.125743	-0.111507	0.101973	0.222154	0.140941	0.113459	-0.204899	-0.0341402	-0.049717	0.0428519
-0.0355621	-0.0145241	0.00995238	-0.0400553	0.0679639	0.227048	0.09117	0.0555692	-0.000270479	0.242072	0.0340234	0.0653962	-0.103848	0.0655614	0.0771148	-0.0188567	0.0795135	0.116639	0.404388	0.0209911	-0.0751108	0.0764219	0.0374097	0.059241	0.0372613	-0.0427028	-0.10845	-0.0187468
0.0541624	0.0784012	0.0502958	0.0137522	0	0	0.0485793	0.0569129	-0.00588028	0.0572569	0.0174718	0.0843067	0.0519219	0.0953612	-0.0664133	-0.101448	-0.278511	-0.0408979	0.0923903	-0.0834742	-0.187016	-0.0315231	0.0352875	0.00787593	0.0930526	-0.562924	-0.0899156	-0.0360118
0.0580652	0.142832	0.0299262	0.0266104	0.0189722	0.253967	0.0715327	0.0452243	0.0016908	0.0382567	0.0063288	0.0607159	-0.0732252	-0.297395	-0.0861396	-0.254108	-0.123876	-0.0182439	-0.00547807	-0.282863	0.117334	0.140154	-0.123864	-0.0175014	-0.0391921	-0.08083	-0.0257946	0.038075
0.0708509	0.138266	-0.038873	0.0375829	-0.0450734	0.0402404	-0.0450734	-0.0450734	-0.00511276	0.145045	0.00563152	0.0143157	-0.0528653	-0.129278	0.15378	0.0349983	-0.0590046	-0.0702192	0.0445253	-0.119507	-0.0185056	-0.0208312	0.0756493	-0.003111	0.0481587	0.0646131	0.120584	0.109533
-0.0020325	0.102702	0.177322	0.00961126	0	0	0.042949	0.0404781	-0.00387213	0.0823266	0.00216814	0.0323826	0.0355856	0.272097	0.0013603	0.0747526	0.0988824	0.021798	0.472909	-0.0165746	-0.0177601	0.0467142	0.294433	-0.0534292	0.213035	-0.0318448	0.223355	0.138049
0.211268	0.0325329	0.104328	0.0283345	0	0.113546	0.0473972	0.0476851	-0.997465	-0.932898	-0.970018	-0.975671	-0.889582	-0.44858	-0.783739	-0.714028	-0.0821204	0.0429746	0.230425	-0.000275845	-0.0456898	0.147642	0.370258	0.231867	0.20625	0.0646227	0.0877841	0.225725
0.050594	0.0858167	0.0439049	0.00324433	-0.00696334	-0.0624059	-0.0624059	-0.0624059	-0.0106184	0.106474	0.282223	-0.0145543	-0.0375412	0.132764	0.756343	-0.0553772	0.296548	0.0642952	0.573588	-0.0221302	-0.127472	0.000745781	0.726713	-0.133941	0.0260049	-0.04459	-0.0927613	0.0456728
0.00680349	0.00251362	0.0510217	0.000796912	0.0370924	0.0288971	0.0271321	-0.0161321	-0.015848	0.117676	0.00902387	-0.00702848	0.0658883	-0.0490075	-0.107151	-0.0294276	0.03465	-0.0299229	-0.059948	-0.15686	-0.120541	-0.0024171	0.0581942	-0.111293	0.0534678	-0.0614081	-0.081558	0.0409158
0.114146	0	0.0372187	0.0573308	0.207703	0	0.0494777	0	-0.0104643	0.0497471	-0.00878826	0.0133221	-0.135128	0.22483	-0.0506065	0.0290101	0.0104914	0.265889	-0.00742538	0.0557244	-0.145475	-0.112956	-0.14673	-0.039052	0.233339	0.113484	0.158674	0.162083
0.0532487	0.027826	0.137561	0.0739158	0.0289724	-0.0644207	0.0247334	-0.00210305	-0.015758	0.0247628	0.0110885	-0.0146881	-0.0410107	0.106903	0.149216	0.0628295	-0.0935201	0.151428	0.370938	0.014893	-0.172103	-0.0416673	0.174314	-0.047783	0.0606693	-0.00150792	0.0577246	0.0301129
-0.0474989	-0.0615514	-0.0830405	-0.0520762	0.0383721	0	0.0737306	0.031229	-0.0188973	0.107282	-0.0226996	-0.010686	-0.0980286	0.1111	0.00251975	-0.0283059	-0.0480954	0.207889	0.000724283	0.0171776	-0.103231	0.11209	-0.0704324	0.0161393	0.0676537	-0.55572	0.0643033	0.0595114
0.0301861	0.0889139	-0.00228071	0.059342	0.0780605	0.1093	0	0.0626898	0.00212122	0.0564363	0.00224586	-0.00614961	-0.111152	-0.113486	-0.1012	-0.131106	-0.0276723	0.0595232	-0.0216009	-0.0538936	-0.0135244	-0.0901616	-0.0374271	-0.0122967	0.0564849	0.0604484	0.0152166	0.0850372
0.17198	0.0326335	0.12341	-0.0581777	0.0905519	-0.0837228	-0.00626403	-0.0308361	-0.0290721	0.0116333	-0.00345864	0.0256865	-0.00208492	0.138049	0.133359	0.126556	0.0254718	-0.0407507	0.148554	0.11473	-0.0125942	0.0218511	-0.130315	-0.221603	-0.00956281	-0.335395	0.0180026	0.0375912
0	0.12531	0.0447643	0	-0.000223244	-0.0529173	0.0661785	-0.0529173	0.0162496	0.0819641	-0.000472355	0.0396066	-0.175808	0.052056	-0.0621084	-0.0751767	-0.315985	-0.0892381	-0.053077	-0.190393	-0.390155	-0.284918	-0.238642	-0.167	0.0651999	-0.00325905	0.140101	0.0734485
0.0571368	0.0338525	-0.00226346	-0.0405804	-0.0839684	0.036787	-0.0643839	-0.0567291	0.0144891	0.0586319	-0.00134111	0.00882741	-0.165208	-0.0960723	-0.134673	-0.190933	-0.14378	-0.111879	0.0368583	-0.121423	-0.0863208	-0.227887	0.0259408	0.00861742	0.0973411	0.0318789	-0.119687	-0.0297719
0.0604497	0.0320578	0.0393666	0.0371654	-0.0438613	0.184976	6.02717e-05	0.088298	-0.0121934	0.0642749	-0.00653238	-0.000414107	-0.377276	-0.262856	-0.366336	-0.361463	-0.278504	-0.251777	-0.239066	-0.255019	0.0370429	0.15763	0.181375	0.229132	-0.000784722	-0.198971	-0.203071	-0.170899
-0.0204609	-0.0135088	0.0662998	0.054561	-0.0564426	0.00892838	-0.0793955	-0.0793955	-0.0132743	0.0262887	0.061893	-0.00844832	-0.113082	-0.0466821	-0.0154569	-0.0341723	0.0244515	0.238107	0.33749	0.0402265	-0.00242391	-0.150132	-0.116224	-0.0442416	0.0759121	-0.0374694	0.0843019	0.0387671
-0.0221744	-0.0492264	-0.0626385	-0.0526663	0	0.140777	0.0411285	0	-0.00627923	0.121602	0.0162425	0.185095	-0.0764327	0.023931	-0.121449	0.544715	0.211696	0.166518	0.0333207	0.290845	0.0720864	0.183772	0.103296	0.584554	-0.0341428	-0.361821	-0.0616891	-0.241789
-0.0637755	-0.0637755	-0.0122101	-0.0158387	-0.0461213	-0.0849224	-0.00742901	-0.0426522	-0.0222247	0.0445406	-0.0259619	-0.00879404	-0.116167	-0.0590584	-0.111726	-0.16351	0.154823	0.00201951	0.319899	-0.0867319	-0.016439	-0.0259986	-0.0716522	-0.139293	0.0330719	-0.199322	0.0444255	0.00625567
0.0301742	-0.0448671	0.0227206	-0.0168085	-0.201651	-0.113375	-0.201651	-0.155629	-0.0168942	0.0356051	0.00882391	-0.0177953	0.0771805	0.23892	-0.0943519	-0.141538	-0.0074575	-0.0323686	0.210021	-0.00605209	-0.244771	-0.231142	0.0578547	-0.28476	0.0936684	-0.106601	-0.0894911	0.115246
-0.0914435	0.0374989	-0.0170522	0.415447	0	0.0654654	0.0481819	0.0320863	0.00914673	0.0495841	0.00128667	-0.00342481	0.126143	-0.0815366	0.0454861	-0.017541	0.114283	0.230946	0.121955	-0.0810571	-0.0273184	0.081913	0.0368594	-0.119813	0.0915395	-0.0899102	-0.147215	0.0474739
-0.101643	-0.120114	-0.116332	-0.181894	0.00652895	0.010179	-0.0365585	-0.0548797	0.253538	0.0115627	-0.00331674	-0.0126266	0.0784667	-0.162952	0.18041	-0.129119	0.347096	0.0801844	0.123157	-0.0725507	0.367779	-0.067191	0.260101	0.0988762	0.054421	-0.165915	0.0688513	-0.0254444
0.160609	0	0	0.0268377	-0.0944368	-0.0944368	0.130691	-0.0944368	-0.0139546	-0.000152349	-0.0069526	-0.0202905	-0.237739	-0.0122944	-0.272036	-0.184406	-0.109676	-0.214441	-0.278186	-0.124276	-0.222782	-0.331754	-0.314415	-0.269393	0.0190631	-0.0989008	0.0537105	0.0486462
-0.0587482	0.0580253	0.0787078	0.00206341	0.168261	0.136288	0.0389394	0	-0.00505793	0.0552316	0.313974	0.0324172	-0.0625402	0.163608	-0.0679891	0.060049	-0.0322371	0.00425831	-0.00121871	0.0832703	0.0348402	-0.0244751	-0.0517407	-0.100213	0.0306542	-0.149689	-0.0480133	-0.000705827
-0.0090936	-0.0542921	-0.0764571	-0.0516206	0.134118	0.0817669	0	0	-0.00375587	0.0552392	0.0203036	4.09762e-05	-0.0910987	-0.145981	0.115314	-0.139335	-0.0946684	-0.055409	0.0833081	-0.215838	-0.0864656	-0.0777202	0.00865386	-0.164241	0.0335389	-0.120014	0.0841923	0.0500036
0.038004	0.029632	0.283603	0.0437879	-0.0468766	0.0146838	0.0209107	-0.0468766	0.00933739	0.112563	0.0102876	0.223773	0.107276	0.150727	-0.0369646	0.156178	0.116535	0.131726	0.00785451	0.0560505	0.156925	0.297192	0.0599242	0.198003	0.0175078	0.00142074	0.00425391	0.0769501
-0.166317	-0.171121	-0.112021	-0.121641	0.00845143	0.147855	-0.0496678	0.0214745	-0.0193782	0.0968249	-0.0212083	0.0209534	0.00621409	0.10657	0.068405	0.082876	0.0380443	0.0950868	-0.100631	0.0885082	0.0239293	0.227803	-0.0028427	0.0771277	0.0834716	-0.2904	0.110065	0.048043
0.0308093	0.369542	-0.0121766	-0.025617	0	0.32352	0.0635389	0.751407	-0.000865815	0.0325865	-0.000646988	-0.00382239	-0.10374	-0.187661	0.0101739	-0.188433	-0.116711	-0.0575253	0.0178255	-0.148775	-0.259712	-0.0981932	-0.00646811	-0.282779	0.0693972	-0.178676	0.0694039	0.0525895
-0.138181	-0.138181	-0.0624896	-0.138181	0	0	0.0632523	0.0627569	-0.034825	-0.0130814	0.0079887	-0.0302115	-0.192362	-0.0530621	0.0304803	-0.0899806	-0.0926603	-0.0829037	0.421713	-0.119602	-0.0706125	-0.0910462	0.226596	-0.069767	0.0722635	0.0912927	0.162179	0.139632
-0.0480198	-0.0244214	0.0692503	-0.0513294	-0.0545281	0.0529764	-0.0147603	0.00830129	-0.0232425	0.0318449	0.0209411	-0.0153855	0.0012959	0.143907	-0.0701041	0.0671044	0.180007	0.194767	0.273848	0.213919	0.085069	0.184971	0.256653	0.0856352	0.107874	0.0369823	-0.0694193	0.089695
0.00629963	0.00180883	-0.03574	-0.0285399	-0.053769	0.0284376	-0.0572296	-0.0969858	-0.0116035	0.0109169	0.00690386	0.00379595	-0.0959061	0.0445702	-0.0189337	0.166133	0.0851757	0.173723	0.09804	0.200176	0.0157781	0.100861	0.235542	0.0203115	0.0233827	-0.309017	-0.0795922	0.0700621
-0.0074148	-0.0239286	0.0234104	-0.0050142	-0.0233051	0.0377604	-0.0116182	0.0202463	-0.0141952	0.159015	0.0908642	0.983405	-0.0324631	0.00288465	0.170796	0.487859	-0.0667736	-0.11004	0.229184	0.458085	0.0239429	0.355874	0.178009	0.902905	0.049342	-0.403268	-0.0372779	-0.0323242
0.0185296	-0.0405507	-0.0671157	-0.0416928	0.0809236	0.0986636	0.0604927	0	-0.0519637	-0.00421152	-0.0429141	-0.0285458	-0.197429	0.121133	-0.108698	0.116302	-0.161224	0.0557722	-0.118515	0.019117	-0.197499	-0.0662442	-0.0783546	-0.061382	0.140649	-0.126337	0.0693554	0.0436826
-0.0244771	0.0297808	-0.00524885	-0.0183804	0	0	0	0.0688315	-0.00954773	0.0859554	0.101137	0.030459	-0.277415	-0.0360874	-0.0589019	-0.0630834	0.028254	0.266294	0.282849	0.156636	-0.102576	0.0306337	0.0196602	0.0933647	-0.0184607	0.000435889	-0.000673943	0.0140377
0.0279595	-0.00717925	-0.0474367	-0.0295691	0.00381531	0.0559139	-0.00490353	-0.00526872	-0.0265117	0.027573	-0.0059492	-0.0192474	-0.101425	0.167242	-0.0460899	-0.0276139	-0.0247715	0.204787	0.158968	-0.0635001	-0.110244	-0.0492532	0.149669	-0.112113	0.0498996	-0.178578	-0.0193416	0.0180818
-0.00362047	-0.0752594	-0.0411001	-0.0447143	-0.0526096	-0.0526096	-0.00780918	-0.0526096	-0.0157654	0.00745188	0.0213689	-0.0200908	-0.355396	-0.377793	-0.247915	-0.36076	-0.11411	-0.0938126	-0.150986	-0.34933	-0.284258	0.0525269	-0.0752937	-0.359146	0.0462705	-0.104527	-0.0389991	-0.00569319
-0.0573329	0.0150167	-0.0387661	-0.0238895	0.0366151	0	0.0697366	0	-0.00711947	0.0128095	0.00079653	-0.0048709	-0.240018	-0.12065	0.00585728	-0.156272	-0.0649716	-0.178837	0.600642	-0.0591633	0.00772295	0.0677993	0.547593	-0.0412555	-0.00759671	-0.18644	0.0148169	-0.0267479
0.00188321	0.0823967	0.165282	0.00192605	-0.0725298	0.0942103	-0.0371968	-0.0138267	-0.0206156	0.0510428	-0.0161117	-0.0212991	-0.110505	0.126007	-0.0325548	0.0141673	-0.119467	0.0859493	-0.102307	-0.0843859	-0.000586569	0.101522	0.0460394	0.0292657	0.0866615	-0.326962	-0.122702	0.0308695
-0.0826176	-0.139608	-0.164573	-0.139942	-0.0626644	-0.100989	-0.100989	-0.0258075	-0.107346	-0.0699693	-0.072635	-0.0962229	-0.0680159	0.0622529	0.102664	-0.0354323	-0.202135	0.028352	0.126325	-0.171667	-0.0775228	-0.020235	0.192728	-0.0536822	0.0323574	-0.0508421	-0.000567637	0.00252849
-0.068784	-0.0156162	0.0250304	0.186026	-0.0148443	0.00691127	-0.0113496	-0.067459	-0.00466559	0.0612698	0.00416462	-0.00496445	-0.148079	0.136453	-0.123398	-0.263158	-0.34008	0.147222	0.013222	-0.260572	-0.19958	-0.118004	0.0529787	-0.111498	-0.0369615	-0.110182	-0.0350089	0.0330917
-0.0722391	-0.00395813	-0.000695598	-0.0243966	-0.121425	0.0295258	-0.121425	-0.082751	-0.0109169	0.0988219	0.0218278	-0.00803987	-0.205141	-0.25096	-0.133088	-0.217161	-0.105647	0.148344	0.458047	-0.204973	-0.117381	-0.0682061	0.23331	-0.121863	0.108425	-0.0132828	0.136227	0.118491
-0.0280625	-0.0631251	0.121731	-0.0631251	0	0.274544	0.0684372	0.0379458	-0.00778298	0.103964	-0.00436338	-0.00850658	0.0914206	0.500251	-0.0397036	0.077554	-0.0137391	0.547655	0.0252502	0.0619611	-0.231227	0.0547057	-0.113147	-0.0403535	0.104903	0.0295172	0.0529915	0.0576861
-0.00695096	0.0441058	0.286967	-0.0451047	-0.124541	-0.124541	-0.0385225	-0.0394623	0.0959717	0.000230531	-0.046945	-0.0398384	0.183639	0.0644752	-0.00498899	-0.174549	0.397574	-0.123695	-0.0114767	-0.0329548	0.646706	-0.108682	0.100449	0.00992317	-0.0598792	-0.306003	0.00378455	-0.0424036
0.0743676	0.0403153	0.00847993	-0.0271359	0.034829	0	0.0565014	0	-0.0317953	0.0347516	-0.0241028	-0.0103923	-0.0159879	0.232167	-0.203337	0.0962219	0.0357094	0.446032	-0.0145132	0.255059	-0.177787	0.1925	-0.243019	-0.0373112	-0.0126717	-0.0922158	-0.014135	-0.0105018
-0.0743812	-0.0158245	-0.0772982	-0.0895594	0	0	0.0592032	0	-0.0278648	0.0126262	-0.0111525	0.00350598	-0.181507	0.100081	-0.149746	-0.154039	-0.0566601	-0.0711995	0.0912294	-0.0555584	-0.141175	-0.106045	-0.191258	-0.0844315	0.0509758	-0.269422	-0.00662799	-0.0790609
0.0342785	0.111192	0.0351849	-0.00910324	0.022084	0.16321	-0.0124577	-0.064637	0.00800258	0.16672	-0.0150874	0.0430759	0.125166	-0.0580821	-0.081958	-0.0765842	0.230681	0.136421	0.157067	0.0294618	0.106027	0.0987976	0.0604551	0.0648554	0.0600434	-0.0171966	-0.0715725	0.0145971
-0.0872659	-0.0801577	-0.0359602	-0.0388314	-0.0274613	-0.0596492	-0.0596492	-0.0596492	-0.0128163	0.044204	-0.0154288	0.0744045	-0.201308	-0.2175	-0.423376	-0.109446	0.0407336	-0.138737	-0.348179	0.0575124	-0.255757	-0.269069	-0.161308	-0.166958	0.177921	0.113047	0.117331	0.127992
0.00840505	-0.0313006	-0.0290434	-0.0529817	-0.0345461	-0.0409424	-0.0425234	-0.0578854	-0.00783943	0.105069	0.0297195	0.0272632	-0.0454054	-0.026887	0.0201527	-0.143224	-0.0926458	-0.164888	0.369596	-0.0399191	0.00288642	0.108216	0.314246	0.00410766	-0.0202742	-0.0900199	-0.00108175	-0.0238289
-0.0962473	-0.0203409	-0.0278782	-0.0701931	-0.100199	-0.00437401	-0.0999896	-0.0470764	-0.0165545	0.0240905	-0.0127809	-0.0113232	-0.0984664	0.0210075	-0.0678184	-0.196014	-0.0964558	0.00411704	-0.0870067	-0.197159	0.0576922	-0.0355697	0.171101	-0.0823669	0.0525107	-0.0190513	0.0310967	0.0342928
-0.0137958	-0.0381435	-4.81364e-05	-0.0251287	0.0162635	-0.0404422	0.0314335	-0.0404422	-0.0225376	0.0214953	0.00813207	-0.0068393	-0.0199576	-0.103213	0.141808	-0.122323	0.048411	0.128822	0.387332	0.37404	0.0301715	-0.0464048	0.2125	0.218631	0.0421379	-0.173754	-0.0493804	-0.0255177
-0.0150927	-0.0588371	0.259079	-0.0433486	-0.0898339	0.11733	0.0424783	-0.0116791	-0.0151701	0.0203769	-0.0231419	-0.0183654	-0.439576	0.0553741	-0.34016	-0.248183	-0.0261574	0.0980448	0.131659	0.0270447	-0.023747	0.126453	0.0360451	-0.0013219	-0.0625672	-0.204959	-0.111452	-0.136962
0.0305393	0.06738	0.0189542	-0.00964594	0.0414472	0	0.0561462	0.0447124	0.00507993	0.0354208	-0.00529731	0.0377105	0.0730315	-0.12321	-0.0943411	-0.0243714	-0.113422	0.125944	-0.0522903	0.0183547	-0.0198612	0.179935	0.104709	0.0407748	0.0656125	-0.0187623	-0.0721118	0.015013
0.0332298	0.152388	0.0678048	0.123665	-0.116425	-0.0193943	-0.0256893	-0.081348	-0.00217355	0.0917785	-0.0173693	-0.0311489	-0.208607	-0.2388	-0.123965	-0.209029	-0.295109	-0.300921	-0.15755	-0.347489	-0.0919392	-0.182254	-0.00387524	-0.172222	-0.0270596	0.011289	-0.00113189	0.0386057
0.0162378	0.0209477	0.125756	0.022143	0.0739269	0	0.0311078	0.0422833	-0.0589014	-0.00150618	0.000484132	-0.0439765	0.135547	-0.106555	-0.238242	-0.0810915	0.0393753	-0.214169	0.0284073	-0.0843459	0.0819339	-0.0812529	0.156472	0.00329121	0.117978	0.0449404	0.00877079	-0.0249369
-0.023104	-0.0591862	-0.00486785	-0.0204911	-0.157649	-0.0759394	-0.0601782	-0.0918731	-0.038364	0.139742	-0.0357581	0.0172664	-0.248573	-0.0440655	0.0809598	-0.0632042	-0.314707	-0.134855	0.0847382	-0.0916914	-0.202196	-0.0186185	0.0192754	0.0753375	0.080286	-0.116287	-0.168418	0.0503115
-0.0971298	-0.0683073	0.00136447	-0.0138869	0.513695	-0.079319	-0.00706826	-0.0264516	-0.0339938	0.0348153	-0.00120724	0.0106555	-0.361537	0.101484	-0.0222645	-0.0116533	-0.0342914	0.234303	0.242171	0.0525187	-0.145741	-0.131306	-0.051208	-0.246096	0.0977291	0.0149549	0.0929065	0.0840354
-0.0515248	-0.0706243	-0.070255	-0.0469902	-0.0150989	-0.048616	-0.048616	0.0293665	-0.0348208	0.0176401	0.0172347	-0.0163135	-0.0569844	-0.0420296	-0.133113	-0.0125292	0.114078	0.176146	0.557181	0.102465	-0.113264	-0.0532709	0.0697972	-0.0549525	0.0129882	-0.46475	-0.0798703	-0.0641065
-0.0167484	-0.0847927	0.182811	-0.0159848	-0.0444637	-0.0681332	0.494952	-0.0681332	-0.0893022	-0.0308103	-0.0822458	-0.0568848	-0.30215	-0.30157	-0.426856	-0.320463	-0.0765992	-0.232548	-0.286169	-0.198923	-0.060332	-0.144698	-0.184161	-0.105138	0.193012	0.130828	0.193576	0.120358
-0.0203533	0.0958464	0.0148737	-0.00884875	0.0757942	0.150061	0	0.0615933	-0.0623152	0.0714997	-0.0492765	-0.0579774	-0.0143071	0.0599943	0.0500011	0.0443919	-0.051558	0.13911	-0.0111776	-0.111563	-0.233422	-0.292261	-0.158195	-0.27784	-0.036504	-0.347849	-0.0760843	-0.0691726
0.0386216	-0.0231541	-0.0244143	0.0109197	-0.0363265	-0.0784125	-0.0286757	-0.0784125	-0.0225631	0.0798624	-0.00821139	0.0993537	0.0537054	0.0541673	-0.219731	0.0830591	-0.0306594	0.217648	0.0977573	0.772894	-0.298428	-0.155056	-0.211631	0.427391	0.112565	-0.182377	0.102403	-0.0942628
-0.0995774	-0.0583735	-0.0917889	-0.10441	-0.0545557	0.208965	-0.0381179	-0.0413524	-0.0152978	0.100165	0.00458724	0.0144657	0.103862	0.0477159	0.0962472	0.0232313	-0.0951052	-0.0778799	0.0200191	-0.0255786	0.0316902	-0.0419748	-0.0283837	0.0775352	0.12077	0.105596	0.0492409	0.0489645
-0.0507994	-0.0717038	-0.109359	-0.0306875	-0.0552391	0.0578713	-0.0552391	0.0233843	-0.0232938	0.00234184	-0.010407	-0.0254144	-0.284444	-0.318212	-0.233228	-0.295645	-0.336187	-0.145921	-0.155858	-0.367392	-0.248305	-0.0590165	-0.138032	-0.171628	-0.009217	-0.190628	-0.0557778	0.0271504
0.062842	0.0377015	0.0969823	0.0585357	-0.0577511	-0.103739	-0.00151711	-0.103739	-0.00988319	0.0341014	-0.00678852	0.011332	-0.0337174	-0.0143737	-0.00833453	0.0767441	-0.148089	-0.0934148	-0.0666887	-0.160855	-0.0472352	-0.0749891	0.0351894	-0.142558	0.015633	-0.0946782	-0.102586	-0.00400993
0.0238392	0.0615631	0.0682263	0.0641351	-0.0294084	0.0810202	-0.124683	-0.0228731	-0.0103726	0.205812	-0.00242929	0.00944521	-0.0360451	0.178746	0.0254838	0.0181506	0.0951054	0.0489386	0.156215	0.0794572	0.0450008	0.075017	0.0488448	0.13309	0.0148283	-0.105621	0.0653319	-0.0391304
-0.114474	-0.102264	-0.0389721	-0.136127	-0.00131033	-0.0559688	-0.0559688	-0.016965	-0.117236	-0.0136442	-0.113799	-0.111596	-0.116343	-0.0835494	-0.111403	-0.0812832	-0.20114	-0.187326	-0.0757435	-0.0222365	-0.0424422	0.0442259	-0.0262828	-0.020306	0.0867633	-0.305318	0.0723591	0.0999611
-0.0870754	-0.0367604	0.0510441	-0.0801306	-0.0691068	0.0464798	0.163607	-0.0100341	-0.00262856	0.0870095	0.00318204	0.0290029	-0.0997425	0.006055	-0.0284833	0.0335304	0.0128584	0.0012596	0.348058	0.00246171	0.0701282	0.0845418	0.00821403	0.0912862	0.0751034	-0.130543	0.0947532	0.0462141
-0.0359714	0.0202213	0.0406936	0.000384126	-0.0684441	0.117606	-0.011984	-0.00719705	-0.00602757	0.148176	-0.000536943	0.0173387	0.0094585	0.310567	-0.0138619	0.0282431	0.151752	0.202251	0.0715947	0.0617842	0.0687211	0.131349	0.123615	0.0990706	0.0374564	-0.0261299	0.0321847	-0.00425113
0.0355319	0.0300881	0.0509397	0.0497596	-0.179055	-0.0689697	-0.179055	-0.12829	0.00130487	0.121097	0.0538513	0.0166926	0.127395	0.299837	0.0277832	0.123939	0.114654	0.139931	0.270137	0.0249451	0.024121	0.18305	0.143351	0.132177	0.209391	0.090994	-0.0366259	0.16069
-0.0224597	-0.0389464	-0.0337111	-0.0127379	-0.103215	0.0110734	-0.103215	-0.103215	0.000311627	0.0478144	0.00668323	0.0108414	-0.0447229	0.123012	-0.0198013	0.0307964	-0.0137983	0.12175	0.150527	0.0601773	-0.00210325	0.123813	0.226781	0.0372202	0.0841694	0.0033196	0.0177077	0.0204401
0.0166922	-0.0717609	-0.0272517	-0.0311398	0.0502534	0.167745	0.0766436	0	0.027863	0.166256	0.00130374	0.00883123	-0.11062	0.0949128	-0.0683125	0.0113624	-0.0678832	0.0743254	0.151754	0.132813	-0.134936	-0.108184	-0.0900003	0.0704499	-0.00148442	-0.0555893	0.00259285	0.0715625
-0.350174	-0.317889	-0.255975	-0.347908	-0.174118	-0.0637836	-0.1352	-0.174118	-0.00700256	0.0519438	0.0103067	0.016524	0.106984	0.125951	-0.0719563	0.0652852	-0.00622735	0.0496697	0.0344533	-0.0144386	0.007364	0.136557	0.0854766	0.0144846	0.0658559	0.043399	-0.102914	0.0608852
-0.125287	-0.0473103	-0.0400262	-0.0769521	0	0	0.115554	0.0447083	-0.0385165	0.0259507	-0.0135827	-0.0163574	-0.20689	-0.225437	-0.106703	-0.229857	-0.117728	-0.0394706	-0.034462	-0.170322	-0.28212	-0.131978	-0.0815605	-0.201423	0.103129	-0.0485831	0.116976	0.143001
0.0985078	-0.00630429	0.0443371	0.0108648	-0.0626447	-0.0626447	0.0260113	0.000366546	-0.0637664	0.0440655	-0.054585	-0.0213256	-0.0572873	0.151389	-0.0250925	-0.114414	-0.150779	-0.0778069	0.00018327	-0.19596	0.0278477	0.073474	0.20744	-0.150575	0.0497303	0.025729	-0.0771863	0.0545887
-0.0831776	-0.106908	-0.0666005	-0.0776836	-0.0784242	-0.0784242	-0.0784242	-0.0784242	-0.0322916	-0.00210676	-0.00996795	-0.0269668	-0.165883	0.00298414	0.0523947	-0.0447686	-0.227614	-0.164297	0.0210674	-0.182292	-0.187312	0.0179608	0.0234271	-0.0917721	0.0705519	-0.0713133	0.0917581	0.126663
-0.12567	-0.0978323	-0.0759705	-0.0803304	0	0.121628	0.0403446	0.0648098	-0.0323431	0.0950507	-0.0137203	-0.0169261	0.0568665	0.245543	0.0830545	-0.0397799	-0.169934	-0.0612975	-0.0272755	-0.205744	-0.22497	-0.0220181	0.00703906	-0.159139	0.0786937	-0.0542808	-0.0411618	0.026188
0.0216068	0.121565	-0.0161005	0.0288441	0	0.102535	0	0.044203	-0.00427953	0.216302	0.0192543	0.0594955	-0.0463668	0.299623	0.0415996	0.187767	0.0295779	0.194818	0.239119	0.120393	0.109317	0.179974	0.23444	0.0760746	0.0353504	0.00518225	-0.0599664	0.0341717
0.00769528	-0.0576501	-0.0205785	-0.0251603	-0.010844	0.241584	0.00305088	-0.0114939	-0.0363993	0.0294022	0.206491	-0.0295945	-0.0274776	0.381443	-0.115456	-0.0335628	-0.0364507	0.252722	-0.0703405	-0.0802621	-0.00707253	0.119466	-0.00521261	-0.0636702	0.0541308	-0.0580346	-0.0351165	0.0129237
0.0711047	-0.0189655	-0.0240735	-0.0846009	-0.0339705	0.151043	-0.0057417	-0.0197955	-0.021939	-0.00344852	-0.0470618	-0.0402887	0.0472602	0.0932547	0.10117	0.020133	-0.00907622	-0.107826	0.144987	-0.0331698	-0.16691	0.0425214	-0.203203	-0.151724	0.213478	0.154389	0.122798	0.170681
0.0364267	-0.0203931	0.0542227	-0.0509392	0	0.130442	0.0563479	0.0476344	-0.157695	-0.119197	-0.164307	-0.156324	0.138685	0.325923	0.130113	0.175506	0.20769	0.281913	0.482347	0.142601	0.0227272	0.122758	0.29877	0.113543	0.366589	0.208055	0.304732	0.344371
0.0229174	0.108197	0.0264054	0.052721	0	0	0	0	-0.034647	0.0824436	-0.0266505	0.00936963	0.0189953	0.426248	-0.0934208	0.0725885	0.0308703	-0.0134681	-0.131557	-0.0378153	-0.0786191	-0.123596	-0.100153	-0.199035	0.0484449	-0.115376	-0.0431158	0.0457721
-0.0745803	-0.00635406	-0.0745125	0.0389416	-0.000433785	0.146656	-0.0443301	0.0663133	-0.00563121	0.117	0.0659941	0.0153561	0.0893493	0.0326089	-0.0345512	-0.100028	0.0770332	0.111217	0.159467	0.00405576	-0.181197	-0.139277	-0.000722714	-0.0914859	0.0350561	-0.103905	-0.0435186	-0.0223582
0.0506864	-0.0798722	-0.0478157	-0.043092	0.0275828	0.0475035	-0.0271854	-0.0123185	-0.0326644	0.0280922	-0.0174908	-0.0307265	-0.134433	-0.180666	-0.143609	-0.110311	0.0981642	0.140746	0.28536	0.126101	0.063258	-0.011859	0.131192	0.0756734	0.0355837	0.00429073	-0.00122363	0.0145128
-0.0401427	-0.044987	-0.0353943	0.0073888	-0.0130128	0.0231573	-0.0663462	-0.0266171	-0.0186878	0.0790483	-0.0241449	-0.0132657	0.0888183	0.165377	-0.0674668	-0.0117767	0.019817	0.021521	-0.0356118	0.019914	-0.111497	-0.0126793	-0.1241	0.0627694	0.176284	0.171211	0.0702937	0.153136
0.0162343	-0.0716091	0.0279572	-0.00354016	-0.0575019	0.236737	0.000747026	-0.0304481	-0.0140492	0.062241	0.00271808	0.00141267	-0.238376	-0.128425	-0.075648	-0.16756	-0.0859514	0.0971729	0.148819	0.0302016	-0.195741	-0.1101	-0.117682	0.000873121	0.0729191	-0.0314377	0.0201613	-0.00735158
-0.028609	-0.0827578	-0.04203	-0.0750365	-0.0141468	-0.0617289	-0.0126503	-0.00777283	-0.0211151	0.0434693	0.00555887	0.0406363	-0.163063	0.0669773	-0.0137422	0.177013	0.115459	-0.0336826	0.155079	0.164369	-0.0138419	0.0359268	0.256048	0.191345	0.0275556	-0.22558	-0.0686989	0.0281705
-0.0540795	-0.0101066	-0.0407538	-0.138384	-0.0318917	0.130655	-0.00566548	-0.0947362	-0.0182061	0.191254	0.057321	0.21418	-0.232358	-0.100366	-0.0153612	-0.224838	-0.339276	0.526974	0.282496	0.101004	-0.294941	0.453839	-0.043938	-0.0549082	-0.0267641	-0.312881	-0.0023861	-0.00655205
-0.0505959	-0.0573818	0.0197416	-0.0625201	0.0694234	0.245966	0	0.0514407	-0.0123158	0.0367143	0.218828	-0.0124702	0.200512	0.138214	-0.0466683	0.170187	0.0427865	0.0555893	0.00730065	0.119761	0.0326176	-0.00754887	-0.113293	0.00613521	0.108605	-0.0413857	0.10212	-0.0338166
0.00146754	0.00235717	0.0372235	-0.022259	-0.0398646	-0.0735098	-0.0735098	-0.0735098	-0.0131404	0.0310758	-0.00864692	0.0696178	0.045326	0.0217768	0.159284	0.0693435	-0.113064	0.281836	0.279372	0.0193974	-0.0310832	0.204689	0.411452	0.140533	0.110747	0.0379164	0.0180484	0.0179333
-0.0599142	-0.153293	-0.13651	-0.119565	-0.11964	-0.158078	-0.0694103	-0.158078	-0.000104744	0.0308254	0.052787	0.0123038	0.151499	0.0132167	0.269013	0.0887804	0.202574	0.274956	0.402608	0.25626	-0.0422856	-0.0309054	0.23278	0.150083	0.129122	0.0595172	0.082433	0.129211
-0.0410366	0.00942916	-0.0585719	-0.0756834	0.0692006	0	0.056763	0	-0.00509787	0.0517752	0.00571299	0.00889187	-0.194297	-0.0146975	-0.10566	0.0737068	0.0474827	0.131088	0.192627	-0.0169334	0.00241491	0.0530639	0.0989002	-0.0695487	0.0357597	-0.0829406	-0.0118322	-0.0104789
0.0371961	0.0337678	0.0616515	0.0661676	0.00703758	0.24485	-0.039242	0.021176	0.00271723	0.130076	0.030351	0.270272	0.116823	0.244745	0.278368	0.257751	0.0499679	0.308929	0.517056	0.217641	0.0145235	0.00185181	0.196784	0.127321	0.102909	-0.111846	0.0581773	0.0578258
-0.0115371	-0.032159	0.17157	-0.0706066	-0.0882861	0.0961609	-0.02016	-0.0533643	0.0336293	0.0454958	0.0130925	0.00596599	-0.0156874	0.114581	-0.0555092	-0.0332632	-0.0804664	-0.0610186	-0.0193164	-0.0977878	-0.0980567	-0.155413	0.113982	-0.0905338	0.0806209	0.0565594	-0.059318	0.0643108
-0.0814137	-0.0349199	-0.0856027	-0.0307492	-0.0184749	0.0536658	-0.0234361	-0.00853953	-0.0373413	0.056194	-0.0334749	0.0271489	-0.0107468	0.086814	-0.0779794	0.0351844	-0.114126	-0.162119	0.0606299	-0.0300922	-0.111084	0.0694195	-0.00349276	-0.012793	0.187835	-0.22201	0.14573	0.155163
0.106024	0.0816251	0.0445301	0.0434851	-0.0969586	0.0172229	-0.0969586	-0.0969586	-0.0523685	0.0374794	-0.0440664	-0.0429228	-0.0964795	0.164724	0.103298	-0.238808	-0.265395	-0.109554	-0.115556	-0.207843	-0.0391579	-0.0118166	0.251712	-0.161092	0.0973649	-0.158412	0.0391527	-0.043937
-0.0904427	-0.123117	-0.0928408	-0.0836598	-0.0274682	0.000426957	-0.0293816	-0.071135	0.00777987	0.0944751	0.00932312	0.0351841	0.331187	0.151497	0.0308999	0.245818	-0.0404633	-0.176604	-0.178788	-0.152482	0.125717	0.161637	0.192453	0.000682941	0.0513483	-0.0742832	-0.0485451	-0.0404853
0.0599964	0.0132697	0.0932472	0.035625	0.0923152	0.128107	0.0383814	0	-0.0963749	-0.0264785	-0.103399	-0.0859667	0.0898637	0.107402	0.140037	0.053612	-0.426783	-0.503037	-0.366852	-0.516674	-0.874216	-0.799127	-0.77357	-0.835047	0.125962	-0.115081	0.0895043	0.0938808
0.0534503	0.0380598	-0.0281886	-0.0119413	-0.0055065	0.252785	0.0136674	0.0201136	-0.00560279	0.0780847	0.0569417	0.0103836	-0.0667401	0.07915	0.142155	0.0525937	-0.00793013	0.145918	0.119533	0.0894964	-0.0380078	0.0716799	0.0899627	0.0541094	0.039814	-0.152404	0.0359038	0.0371274
-0.0581787	-0.0474062	-0.0995504	-0.0995504	-0.0345493	-0.0929422	-0.0929422	0.538922	-0.00267584	0.123299	0.204174	0.427027	-0.0285811	0.465135	0.111506	0.0687891	0.14939	0.230799	0.528632	0.0474616	-0.0612982	0.101692	-0.00692753	0.0852376	-0.0834288	-0.0635929	-0.0786559	-0.2128
0.0736373	0.0367308	-0.0138019	-0.0800815	-0.0195956	0.15339	-0.057104	-0.057104	-0.0187619	0.0435019	-0.0158033	-0.00723837	-0.0527391	0.244636	0.0252419	0.0522459	0.174932	0.216669	0.0661314	-0.0472373	-0.047018	0.0340402	-0.0258359	-0.126773	0.0917205	-0.192228	-0.0275995	0.0454364
0.200525	-0.00524211	-0.00347473	-0.0317184	0.0103354	0.0792165	-0.00345819	-0.0571738	-0.034148	0.0515789	0.0125504	0.00809714	-0.0952192	0.171877	-0.0695903	-0.0170872	0.251712	0.280453	0.176714	0.146234	-0.0506055	-0.00748443	0.107399	-0.0974135	0.122914	-0.0451682	0.0251493	0.0651107
0.142815	0.0627397	-0.0487091	0.0292775	-0.118682	-0.138836	-0.138836	-0.0966818	-0.0131791	0.0324157	0.114757	0.0012474	-0.415519	-0.209447	-0.10941	-0.37133	-0.124988	-0.124892	0.240381	-0.171298	-0.0952588	-0.0576197	0.030716	-0.147566	0.0624645	0.0332296	-0.0410402	0.0398307
-0.126324	-0.113415	0.198117	-0.15519	-0.0437044	0.0524565	0.151621	-0.0437044	0.0384778	0.037542	-0.00925169	-0.010392	0.185426	0.155139	0.149974	0.00312108	-0.11348	0.269811	0.424595	0.107112	-0.183906	-0.11834	0.118838	0.0430426	-0.062831	-0.235848	0.0395448	-0.0379748
-0.012127	-0.00333561	0.0300999	0.0180263	0.0380563	0.239583	0.0500738	0	-0.00774508	0.264103	0.0163886	0.0464992	-0.0816592	-0.0390061	-0.0292337	0.0442216	-0.218175	-0.158744	0.050513	0.0516818	-0.127291	-0.0370489	-0.0430388	-0.0628008	0.0505917	-0.450989	-0.0650427	0.0386464
-0.030877	-0.101624	-0.0513151	0.0613211	-0.0483588	0.0586777	0.00983523	-0.00384209	0.00223105	0.179467	0.00631752	0.00643815	0.00218856	0.0653833	-0.0553069	0.00754871	0.0145865	0.382713	0.0367477	0.114763	-0.309422	-0.280658	-0.289991	-0.244944	0.0312669	-0.0890194	0.031096	-0.0278447
-0.108333	-0.0690498	-0.0739934	-0.0755936	0.00830539	0.102258	0.000169539	0.0227649	-0.0174433	0.0374294	-0.00420946	-0.0165104	0.0825544	0.221227	0.0785223	0.165613	0.0247627	0.132335	0.00084764	-0.0198894	-0.128166	0.0592155	0.163912	-0.0734176	0.0203867	-0.156854	-0.0641787	-0.0228699
0.068439	0.0319112	0.0500254	0.0678998	0.0413724	0	0.0464607	0	0.00699515	0.0540811	0.00774228	0.00552014	0.140568	0.189202	0.0999452	0.0728946	0.110782	0.0433031	0.341366	-0.0455665	0.0336158	0.0843278	0.0442167	-0.0986202	-0.0210571	-0.111366	-0.0707565	-0.0802872
0.00906179	0.0855305	-0.0185634	-0.0350105	-0.0649549	0.139727	-0.0532334	0.0186652	-0.00949348	0.0594847	0.0689774	0.0272582	0.0527495	0.10128	0.0230997	0.164586	0.0627981	-0.076764	0.0794089	0.133168	0.0763179	0.0153207	0.0644603	-0.0652949	-0.0039713	-0.298029	0.0201803	0.0676537
0.0379695	0.06783	0.0413754	0.0586042	-0.258284	-0.314502	-0.251613	-0.265689	-0.00170792	0.0976414	0.00114405	0.00151301	0.0868667	0.449777	0.244547	-0.0155589	0.228355	0.241391	0.269145	0.163708	-0.063797	0.0586442	0.035723	-0.0286403	0.268019	0.14535	0.168115	0.217617
-0.06309	-0.0984012	-0.0438818	-0.0659526	-0.0207648	0.0468684	0.013155	-0.060875	-0.00608025	0.0493696	0.0237431	0.0662751	-0.242579	-0.0847694	-0.255169	-0.342582	-0.145546	0.103246	0.130971	-0.0248873	-0.0850316	0.061792	-0.0882943	0.024545	0.0920564	-0.22133	0.165357	-0.0732148
-0.0613798	-0.00576316	-0.0234851	-0.0758822	-0.0207167	-0.0717969	-0.0717969	-0.0717969	-0.0494565	0.0299993	-0.0259188	-0.0268205	-0.296912	0.0218574	-0.104793	-0.016371	-0.0924756	-0.0718569	0.0471413	-0.0779203	-0.00304238	0.209744	0.0152662	-0.0268554	-0.0286752	-0.205989	0.106146	0.0659375
-0.0102412	0.0603084	-0.0198288	0.0451349	0	0	0.0455478	0.061641	-0.0153474	0.00184252	0.164229	-0.016955	-0.231961	-0.165801	-0.121069	-0.230663	-0.365284	-0.172499	-0.116327	-0.189745	-0.233459	-0.355161	-0.193315	-0.208978	0.0164357	-0.126883	-0.0375763	0.000244674
-0.0180131	0.0459915	0.024071	-0.0463608	-0.0555766	0.0390021	-0.0434606	-0.0267939	0.00672114	0.157173	0.00811841	0.0336271	-0.0476722	0.172453	0.156924	0.144037	0.160397	0.335662	0.433624	0.0933375	0.0334073	0.392855	0.218351	0.107319	0.131851	-0.0586946	-0.0347536	0.138746
-0.162373	-0.117159	-0.105071	-0.10144	-0.0622736	-0.0622736	0.0388938	-0.0622736	-0.0412134	0.014106	0.118993	-0.0294223	0.102385	-0.0242428	0.0969023	0.0175982	-0.0886296	-0.0446297	0.221169	-0.0744283	-0.0727118	0.00764115	0.150152	0.0341027	0.119911	-0.116262	0.132089	0.103954
-0.0089113	0.0356542	0.000942149	0.0461359	0	0	0.096666	0.0597097	0.0289303	0.150799	0.141162	0.0301841	0.233451	0.275771	0.218483	0.163625	-0.0147311	-0.175251	0.172152	-0.23225	-0.14168	-0.123588	-0.127576	-0.262022	0.0484894	-0.139059	-0.10631	-0.0737746
0.104225	0.0035449	0.122449	0.015195	-0.008952	0.019175	-0.0667217	-0.0667217	-0.0084013	0.0668018	0.00670463	0.0121797	-0.120112	0.416656	0.0322604	0.0815959	-0.116078	-0.0524573	-0.0812814	-0.0493478	0.105556	0.0205027	0.14731	0.0662624	-0.063094	-0.100257	0.0397549	0.0546188
0.0635173	0	0.0475682	0.0699205	-0.159197	-0.251804	-0.251804	-0.19416	0.0160645	-0.0046729	0.00721499	0.012927	-0.0840067	-0.11523	0.205147	-0.0101648	-0.0108929	0.0126066	0.378515	0.00445597	-0.0588352	0.136456	0.173496	0.0198634	-0.0319944	-0.0945027	-0.00625067	0.0243453
-0.0999221	-0.0506934	0.0466724	0.0199607	0.0576465	0.0520096	0.0487329	0.0805861	-0.0221791	0.0298862	0.091188	-0.0166237	0.143802	0.0639645	0.105695	0.135987	0.105857	-0.0327105	0.217249	-0.0754473	-0.0436927	-0.00274857	0.211256	-0.0633702	0.00451151	-0.120656	-0.132732	-0.0370928
0.0489856	-0.0542594	0.0253163	-0.0193916	0.0642502	0.0198694	0	0.0725314	-0.0745193	0.0730822	-0.0406451	0.0114766	-0.1813	-0.215699	-0.188722	-0.218432	-0.112677	0.0648859	0.0678892	-0.0738439	-0.0513696	-0.00672967	0.0302053	-0.0927768	0.163943	-0.0716749	-0.166522	0.0467532
-0.107161	-0.0817749	-0.127185	-0.116273	-0.020564	0.00468306	0.0194143	0.00549597	0.0162172	0.0641603	-0.00320141	-0.000612812	0.0934224	0.188818	0.0491993	0.220314	-0.0368149	-0.0288694	0.051413	0.0813579	0.180834	0.31303	0.0876909	0.150781	-0.0242214	-0.43583	-0.0416467	-0.00018429
0.023434	0.0151358	-0.00786866	-0.0676939	-0.0296064	0.177112	-0.0138125	-0.00461241	-0.0312979	-0.00630119	-0.0209175	-0.00161433	-0.178091	-0.105311	-0.166868	-0.00752151	-0.164692	-0.0368772	-0.0205047	-0.154922	-0.196206	-0.286829	-0.32102	-0.156119	0.0770988	-0.391679	-0.0156546	0.0651735
0.0028742	-0.0968244	-0.0367393	-0.0970894	-0.0812897	-0.0812897	-0.0812897	-0.00552893	-0.0796344	0.0914161	-0.0664988	-0.0321299	-0.144823	-0.0501362	-0.170355	-0.114236	-0.193827	0.178532	-0.152266	-0.0299413	-0.0862058	0.278854	-0.0402985	0.0250451	-0.00465804	-0.165007	-0.0305898	-0.151053
0.00947202	-0.115677	-0.0330787	-0.0824857	0.0315163	0.0575507	0.0196755	-0.0487612	-0.0148091	0.0304261	0.045357	-0.010935	0.0378266	0.294132	0.123072	0.183224	0.0224931	0.125662	0.173236	0.0611194	-0.107058	-0.0151036	-0.144959	-0.00785263	0.0534017	-0.164116	0.0288696	0.029109
-0.0394069	-0.0707745	-0.0195584	0.112542	0.0168456	0.683873	0.0241596	0.00615288	-0.0119199	0.0349255	0.000957886	0.0299643	-0.12765	-0.00419046	0.138891	-0.0980889	-0.00511852	0.0426933	0.381327	0.0270305	0.0709306	0.174508	0.241815	0.103786	-0.0238376	-0.436714	-0.0201743	0.0371887
-0.0117962	-0.0220122	0.076481	0.0105411	0.00277441	0.290398	0.00905403	0.0445703	-0.0047161	0.177151	0.00602167	-0.00483245	0.117343	-0.0418471	0.151169	0.0524866	0.0904803	0.112506	0.32355	0.0810493	0.119414	0.32584	0.246676	0.108317	0.0180985	-0.00647855	-0.106384	-0.0228942
0.457577	0.0443396	0.0296552	-0.0741801	0.362317	0	0.0493435	0	-0.00783631	0.12071	0.0423656	0.00989145	-0.123204	0.239196	-0.0644232	0.0507967	-0.154699	-0.0685317	-0.0339356	-0.0518486	-0.18658	0.0171766	-0.159127	-0.00267687	0.189788	0.0246195	0.127516	0.17147
-0.0727068	-0.00612082	0.0835827	-0.0162903	0.0758778	0.192362	0.0384043	0	0.210977	0.0402116	-0.040874	-0.0056174	-0.36276	0.055202	-0.154347	-0.155825	0.118562	-0.025852	-0.122179	-0.215557	0.208539	-0.194401	-0.15011	-0.220119	-0.0284257	-0.230076	-0.0349477	0.0155183
0.00305639	-0.0819046	-0.0984385	0.000261188	0.0142737	-0.0474619	0.0223243	0.0148303	-0.066234	-0.014851	-0.0347092	-0.0437241	-0.236227	-0.0277759	0.150645	-0.176831	-0.0383176	0.0986714	0.374967	-0.0629426	-0.0264299	-0.0627058	0.355835	-0.0407787	0.0343266	-0.298471	0.0637629	0.088737
-0.190718	-0.243577	-0.151927	-0.203182	-0.0345312	-0.0128206	0.0450305	-0.0345312	0.000621028	0.0365401	0.0109084	0.0139868	0.118174	0.44051	0.191233	0.243407	-0.0296715	0.449686	0.20952	0.0288779	0.0815646	0.243549	0.122906	0.147399	0.00119402	-0.109249	-0.280992	-0.0145449
-0.0397443	0.00248132	0.00116615	0.0280347	0.13048	0.0803995	-0.00562103	-0.00280449	-0.0636453	0.0316622	-0.0558293	-0.0625485	-0.19525	0.183197	-0.037504	-0.15967	-0.201268	-0.124918	-0.0868413	-0.131859	-0.196282	-0.124671	-0.124128	-0.0611992	0.0902854	0.0579795	-0.0543696	0.0193463
0.0542945	0.0099726	-0.0433328	-0.0680993	0.0523313	0	0.0817643	0.0460522	-0.00742283	0.0715547	-0.0114141	0.0517813	0.0585753	0.183472	-0.130346	0.0651159	0.0504667	0.101069	0.0828019	0.206913	0.0491476	0.145141	0.159996	0.176328	0.0114353	-0.139178	-0.0981166	-0.0963565
-0.0607822	-0.0418393	-0.0283113	-0.0997531	0.0744831	-0.0398874	0.0506562	0.0193541	-0.0219732	0.0856119	-0.0204021	-0.00399555	-0.111764	0.164293	-0.0450154	-0.073113	-0.061455	0.183841	0.245006	0.0794765	-0.0733475	0.0163924	0.0689449	0.0293706	0.153393	-0.0537167	0.0514693	0.0493174
-0.102626	-0.150466	-0.119574	-0.0917161	-0.00457844	-0.0607433	-0.00879991	0.0380615	-0.0370639	0.0665754	-0.0279592	0.0015531	0.0708285	0.0938354	-0.0562358	-0.113095	0.00926589	0.250661	0.056059	-0.0796281	0.0708792	0.142531	0.407763	0.110867	0.0163227	-0.140421	-0.198368	-0.0233741
-0.0543981	-0.0766905	-0.0718747	-0.0529723	-0.058991	0.109461	-0.0171991	-0.058991	-0.0120886	0.0573028	-0.00118367	-0.0077398	0.0937851	0.161007	-0.0186324	0.0201472	-0.0147119	0.307773	0.0371275	-0.0547135	-0.111562	0.298496	0.0217904	-0.0982443	0.196285	0.0988077	0.163346	0.129571
0.0169481	-0.00418838	0.0032774	-0.0177383	-0.0261934	-0.0772332	-0.0772332	-0.0772332	-0.0171977	0.0861722	0.00369307	0.103461	0.0586721	0.192769	0.207923	0.0811585	-0.10373	0.155804	0.197001	0.0874942	-0.116941	0.110778	0.482926	0.00459086	0.0734702	-0.077705	0.106622	0.126695
-0.0977122	-0.112352	-0.1405	-0.14169	0	0	0.0455088	0.0956102	0.202182	0.0583464	0.0195166	0.0117439	-0.0312193	0.198293	-0.0122914	-0.0443203	0.0927357	0.116379	0.397055	0.103434	-0.0354879	0.260259	0.163735	0.0704934	0.101689	-0.0778483	-0.00899576	-0.00279129
-0.0357571	0.150183	0.000150521	-0.0769046	-0.0612489	0.111659	0.0645606	0.0256658	-0.0509447	-0.0367251	-0.0492281	-0.0456863	-0.308619	-0.053895	-0.187506	-0.281464	-0.0316714	0.0510641	0.319588	-0.0609218	0.0471014	0.172711	0.644576	0.148125	-0.0115598	-0.182795	-0.186756	-0.0401417
-0.0890016	0.120541	-0.0695489	-0.0334072	-0.108978	0.0439138	-0.0807482	-0.0138186	-0.000102666	0.186497	0.0180852	0.00738561	0.0573962	-0.168846	-0.102759	-0.0197471	-0.00245108	0.248301	0.325657	0.143678	-0.250238	-0.210481	0.0209184	-0.269471	0.110272	0.0401668	0.0813068	0.0882819
-0.0108571	-0.0205788	0.0270963	-0.0564251	0.0352594	0.110088	0.0375487	0.0674467	-0.0667598	-0.0292702	-0.0224115	-0.0507054	-0.309332	-0.123359	-0.339639	-0.162128	-0.197667	-0.0704742	0.0493947	-0.101221	-0.235339	-0.126602	0.0647398	-0.244511	0.0479424	-0.13993	-0.0567621	0.135537
-0.0655637	-0.128306	0.0324088	-0.111595	0	0	0.0882891	0.0627282	0.0126647	0.109381	0.00265471	0.0222897	-0.465881	-0.209546	-0.268907	-0.390135	-0.512598	-0.209428	-0.385057	-0.423447	-0.228066	-0.115427	-0.0856939	-0.0956517	-0.0521873	-0.117368	0.050482	-0.0152931
0.0584794	0.0180036	0.0256797	-0.0019254	0.0197773	0.0974142	0.00606965	-0.00523903	-0.106723	0.103359	-0.0780547	-0.0592381	0.157054	0.199302	0.217753	0.142078	0.110177	0.0260452	0.302021	-0.0418978	0.0953804	0.191999	0.158104	0.102465	0.637814	0.341622	0.596093	0.577124
0.251066	0.0750815	-0.0228084	-0.0482744	0.000149126	-0.000126436	-0.0398753	-0.0480218	-0.0215345	0.143838	0.0181163	0.0047757	-0.130392	0.0472649	-0.0177082	-0.0400913	-0.0930642	0.0595722	0.277112	-0.140195	0.156206	0.209559	0.276059	0.0435056	0.134373	0.0508269	-0.0540374	0.101759
-0.0588476	-0.013263	-0.0322559	-0.0302244	-0.0549986	-0.0549986	0.00861318	-0.0137552	-0.0275254	0.0869609	-0.0243424	-0.0263502	-0.281729	-0.249647	-0.308908	-0.424054	-0.136376	-0.0736931	0.235796	-0.163566	-0.0507418	0.00780493	0.0740589	-0.0713768	0.0424426	0.128204	0.0392318	-0.0109732
0.20124	0.0849871	-0.0276851	0.117027	-0.0681958	0.136991	-0.0465735	0.0807544	0.00305766	0.0934338	-0.00442024	0.00418258	-0.141319	0.190641	-0.079639	-0.0832741	-0.120842	0.158571	-0.162821	-0.0324814	-0.254006	-0.0583863	-0.157082	-0.0797124	0.0484063	-0.0842201	-0.0225655	0.0180886
-0.0142972	-0.0480491	0.0184717	-0.0110938	0.0351143	0.213768	0.0375749	0.0621582	-0.00828262	0.0533526	-0.00444597	-0.0041287	0.168339	0.41864	0.194522	0.0930658	0.220154	0.117268	0.260597	0.101855	0.00400374	0.209868	0.214435	0.0815672	0.00566621	-0.0549492	-0.028766	0.023165
-0.056884	0.100383	-0.0987634	-0.086061	-0.060294	0.197009	-0.0152109	-0.060294	-0.0185613	-0.010112	-0.012233	-0.0347773	0.064702	-0.207269	-0.175173	-0.280077	-0.0274719	-0.184455	0.0394046	-0.093339	-0.0844121	0.0845878	-0.00810463	0.0809487	-0.0131057	-0.319281	-0.0684555	-0.108036
0.00878415	-0.0584089	-0.0378577	-0.0879217	0.0575852	0	0	0	0.0465765	0.137833	0.0801892	0.00560355	-0.00992995	0.0270411	-0.119599	-0.120719	0.2929	0.127895	0.0933576	0.0350604	0.236413	0.0244948	0.264041	0.0377796	0.0950121	0.00147741	-0.0123451	0.109245
0.118115	0.0310518	0.0378167	0.0552204	0.0295022	0.112887	0	0	-0.00703582	0.171517	0.0216819	0.0167155	-0.0367057	0.044005	-0.0239668	0.079473	-0.182054	0.238683	-0.0866212	-0.068251	-0.00470334	0.389494	0.111302	0.057858	0.177251	-0.0189619	0.0135612	0.108033
-0.0199038	-0.0544226	0.0380241	0.00165439	0	0	0.0571728	0	-0.0261203	0.112427	0.00338153	0.0581061	-0.293995	0.611899	-0.0783066	0.113258	-0.146309	0.0385808	-0.139909	-0.265145	-0.0481799	0.0101344	0.131832	0.126952	-0.0077566	-0.147778	-0.0829362	0.000566115
0.106796	-0.00671084	0.0730738	-0.0169716	0.10405	0.145128	0	0	0.00381775	0.0439339	-0.00816768	0.0107135	0.251217	0.247666	0.207749	0.381357	-0.0025174	0.010988	0.157514	0.0691639	-0.0710942	0.0341295	0.121573	-0.0858382	0.0685862	-0.0153071	-0.0112138	0.100754
-0.0174582	-0.0237498	0.029061	0.00604598	0.046886	0	0	0.0672092	0.0149372	0.12141	0.0120517	0.00588359	-0.0964069	0.199801	0.0330512	0.0851909	0.12204	0.33001	0.235318	0.277036	0.016955	0.212535	0.252221	0.153413	-0.0446865	-0.103318	-0.0854286	-0.083452
-0.151184	-0.151184	-0.053324	-0.151184	-0.100475	-0.100475	-0.011611	-0.100475	-0.0133781	0.0705265	-0.00376687	0.0743943	0.044394	0.339093	0.102664	0.0241825	0.195086	0.148426	0.279208	0.209354	0.000547559	-0.0990183	0.110893	0.296525	0.120987	-0.219114	0.0267294	0.00232113
0.0683415	-0.0303693	-0.0255878	-0.0847129	-0.049706	0.0914672	0.02691	0.0161835	-0.0251841	0.0218316	0.00512128	0.0183012	0.129957	0.0397001	0.0602692	0.142764	0.0133433	0.087992	-0.064611	-0.00796755	-0.0786465	-0.0854747	-0.134105	0.0184794	0.185304	0.0828309	0.138028	0.180361
-0.00513938	-0.0536353	-0.0389523	-0.105479	0.0531326	0.0496602	0.0109094	-0.00336373	0.00713439	0.00540477	0.0185842	0.002552	-0.0107181	0.0568259	-0.0208976	-0.00791455	-0.015884	0.0579286	0.200804	-0.0390855	0.0563491	0.266153	0.379174	-0.022282	0.0619606	-0.155323	-0.121083	-0.0289568
0.0156927	-0.030752	0.0232239	-0.020401	-0.0244575	-0.000868357	-0.0177997	-0.0157586	0.00242973	0.173441	0.00906909	0.0238776	-0.0437608	0.42015	0.035327	0.0795504	-0.113115	0.0262014	0.0837641	-0.123288	-0.112262	0.0574124	-0.00175548	-0.0010656	0.143554	-0.007136	-0.0362565	0.0653381
-0.0492777	-0.0897735	-0.0446792	-0.13269	0.0617359	0	0	0.0527171	-0.0670345	0.0303739	-0.0641463	-0.0591796	-0.311519	-0.0833816	-0.0990878	-0.156532	-0.336455	-0.276546	-0.0690946	-0.0795826	0.0771808	0.13601	0.185921	0.0173123	0.0405047	-0.0768959	0.0119433	0.120526
-0.126194	-0.186265	-0.115692	-0.106648	-0.0877005	0.130989	-0.0880993	-0.101267	-0.0307542	0.0601636	-0.0244737	-0.0172063	0.0584964	0.314831	-0.0618313	0.0394988	-0.165363	0.287105	-0.0272327	-0.0702073	-0.340017	-0.113301	-0.189588	-0.300855	0.0704179	-0.0542235	-0.00638254	-0.046762
-0.0571874	0.0875407	-0.0543586	-0.0215237	-0.0639172	-0.0639172	0.0220091	-0.0639172	-0.0107956	0.00420927	0.0183172	-0.0182548	-0.114295	0.10839	0.0794381	0.0626313	-0.0315746	0.427052	0.189967	0.176102	-0.140729	-0.0372189	0.0278781	0.0733944	0.021959	0.00473639	-0.0494728	0.0141779
-0.0531112	-0.0224539	0.0121441	-0.0584268	0.0660864	0	0.0397504	0.0589589	-0.0694836	0.0218103	0.458158	-0.0167229	-0.229315	-0.0478709	-0.191655	-0.184689	-0.0743331	0.132485	0.0198627	-0.0106605	-0.0537139	0.0286173	0.11999	0.0665681	-0.0329264	-0.267543	-0.0859856	-0.0153638
-0.0127477	-0.00681926	0.0449976	-0.0142237	-0.0498163	0.0747934	0.0168364	0.0179237	0.0034218	0.0314315	0.0460535	0.0194025	0.0596805	0.112297	0.310233	0.12165	-0.120046	-0.0732905	0.394255	-0.0316493	-0.0648468	0.0983341	0.100559	-0.0469362	0.062086	-0.192699	0.0180364	0.0067432
-0.0623729	-0.17035	-0.174232	-0.166542	-0.0642141	-0.0418899	-0.129923	-0.129923	-0.00312686	0.071369	0.0363525	0.0387663	-0.0772363	0.0830148	0.0584488	0.0986032	0.0637909	0.0520043	0.141376	0.262505	0.0228054	0.0255245	0.103758	-0.0146861	0.121945	-0.343268	0.0720684	0.103728
0.0427564	-0.0376764	-0.0690699	-0.00625967	0.0230005	-0.0496142	0.446321	0.00946467	-0.0175873	0.169814	-0.0191357	-0.00387429	0.233863	-0.0595703	-0.0680571	0.0118134	-0.181926	0.160211	0.0303528	0.00271059	-0.1339	0.0326581	0.0464196	-0.041218	0.253922	-0.110838	0.214814	0.174955
0.0222662	0.0042175	-0.00729889	-0.000201365	-0.0649271	0.111585	-0.14341	-0.14341	-0.0166031	0.0160654	-0.00159205	0.0949512	-0.0802193	-0.000205208	-0.113751	-0.126072	0.108435	0.0331873	0.253007	0.102169	-0.022259	-0.104821	0.0392509	0.0661233	0.0360699	-0.214945	-0.0323764	-0.166241
0.0575339	0.0898044	0.111499	0	0.0347102	0.0903625	-0.00644541	-0.00512272	0.00109883	0.0908467	0.501646	0.0074321	-0.0918704	-0.0104374	-0.076455	-0.0914725	0.0132297	-0.0208886	0.0772274	0.0120293	-0.107083	-0.0503997	0.153979	0.0713608	0.0664156	-0.0519238	-0.137956	-6.90446e-05
0.0523865	0.00709773	0.0120038	0.0248925	0.00581729	-0.052161	0.0122898	0.0620054	-0.00920262	0.0474957	0.00831577	0.107597	0.216371	0.238648	0.10037	0.0814655	0.102263	0.126337	0.162805	0.106445	-0.0964573	0.0216689	0.263821	0.0179455	0.120838	0.0160728	0.077959	0.0669878
-0.049099	-0.00620842	0.0308165	-0.0527681	0.0485701	0.123751	0.0611863	0.0538021	-0.0317731	0.0924809	-0.0079049	-0.0135185	-0.371425	-0.0462434	-0.339801	-0.193111	0.123395	0.296559	0.0281559	0.172793	0.0964128	0.107749	0.0312756	0.0798568	0.271869	0.256115	0.204196	0.272378
-0.000623567	0.0341688	-0.0041134	0.0291053	0	0.109335	0.0494658	0	0.0111081	0.0540791	0.0380998	0.020104	-0.0493582	-0.00648255	0.153256	0.0768236	0.0390018	0.1787	0.25315	0.0878176	0.0377685	0.00843973	0.0884534	0.13455	-0.0532907	-0.101853	0.0733375	0.0422688
0.641714	-0.106417	-0.0744686	-0.0710099	0	0.0677814	0.0359585	0.0623334	-0.00722787	0.0368902	0.00106106	-0.00921358	0.0171671	-0.157766	-0.043486	0.0301601	0.305232	-0.196566	0.0282768	-0.0900841	0.102083	-0.0592534	-0.0277651	-0.0583715	0.0521318	-0.379422	0.020625	0.0266831
0.159035	0.0824549	0.110381	-0.0341462	0.0623536	-0.040025	0.00954703	-0.040025	-0.177346	-0.0034834	-0.166939	-0.174923	-0.0826741	0.269717	0.0221703	0.0970727	0.0215629	0.293471	0.0909585	-0.0457893	0.0249042	-0.00829542	0.000115522	-0.0682037	-0.0841834	-0.0956607	0.0381301	0.0888528
-0.0467695	-0.0980432	0.224497	-0.0980432	0.0267263	0	0.616986	0	-0.0152603	0.0120125	-0.0169	0.0017327	-0.0791518	-0.0635323	-0.113975	0.0377585	0.00667272	0.0205731	-0.017188	0.0686837	0.0146327	-0.043966	0.0160361	-0.0435358	0.0397465	-0.15276	-0.0854735	0.0432561
-0.0468393	-0.00306345	-0.0468393	0.00507934	-0.0703936	0.0126491	0.500406	-0.0703936	-0.0609942	-0.0141394	-0.0221156	-0.0255854	-0.0797722	-0.019952	-0.0823541	-0.0917885	-0.233199	-0.231346	-0.0355664	-0.266763	-0.0633398	-0.0397418	0.0887004	-0.0699005	0.126007	-0.3676	0.176855	-0.0450879
-0.00912886	-0.0617738	-0.0668363	-0.015548	0	0.0803608	0.085927	0.0458205	-0.00903307	0.186652	-0.00168804	0.0157559	0.0917235	0.079958	0.027113	-0.0895018	-0.172904	-0.16248	-0.0566768	-0.195336	-0.110027	-0.0542727	-0.0628944	-0.150685	0.239885	0.113143	0.265437	0.19306
-0.0987896	-0.00486003	-0.0170441	-0.0987896	-0.0717414	-0.0717414	-0.0717414	-0.00776552	0.0106279	0.0499564	0.00406056	0.0321732	0.0811834	0.115723	0.00269703	0.122441	0.0545234	0.0349056	0.0250449	0.204529	0.167483	0.0564427	0.245234	0.0585411	0.0616139	0.00904756	-0.0398851	0.0940902
-0.116326	0.0610162	-0.0292628	-0.0625483	0	0	0.0611877	0	-0.0456614	0.0338963	-0.00690065	-0.0252375	-0.184913	-0.218503	0.178537	-0.139421	-0.0658162	-0.178953	-0.0353901	-0.00249693	0.0216385	0.150358	-0.00912363	0.0923304	-0.061717	-0.268353	0.0167438	-0.0476916
-0.0719108	-0.038907	-0.0170522	-0.00352043	0.0221077	0.195181	0.0317539	0.0682193	-0.00742867	0.0672327	-0.00804288	-0.00388725	0.00923328	0.137899	-0.145576	-0.0881492	0.0358335	0.0848635	0.111672	0.0861516	0.0211901	0.0689435	0.125829	0.063444	-0.00654136	-0.118522	-0.091354	-0.0863842
-0.030264	0.0122774	0.0213994	-0.038006	0.00321878	-0.0408361	-0.0408361	-0.0408361	-0.100265	-0.0419327	-0.0857183	-0.0981275	0.173695	0.413798	0.0730981	-0.0779447	0.165273	0.102478	0.26612	-0.147373	-0.112485	0.0839985	0.172285	-0.0437443	0.0694834	-0.0225356	0.0583922	0.0764771
-0.195547	-0.160959	-0.128449	-0.135362	-0.0698538	-0.0698538	-0.0698538	-0.0698538	-0.00174259	0.0641211	0.00212205	0.139839	-0.0787087	-0.198077	-0.0875808	-0.230146	-0.082921	0.00947419	-0.123277	-0.136879	-0.189181	-0.180695	-0.0532073	-0.0859169	0.0287854	-0.0698168	-0.0187474	-0.0101475
0.0165513	0.0209325	-0.0193211	-0.0572158	0.100681	0	0.0473931	0	-0.0149079	0.154186	0.00889509	0.00167809	-0.194617	-0.115823	-0.169608	-0.244097	-0.13623	-0.0981363	0.197809	-0.138324	-0.226729	0.0236381	-0.0362868	-0.117634	0.0345678	-0.182304	0.0558307	0.029789
-0.0835579	-0.0142038	0.00629321	-0.046121	0.0407953	-0.0593421	-0.0593421	-0.0239008	0.0363453	0.00983655	0.0317702	-0.0125562	0.453107	0.349661	-0.01855	0.202189	0.262948	0.139085	0.0778536	0.118738	0.0912325	0.0139067	0.0577939	0.020498	0.0517575	-0.0269288	-0.0374999	0.0848169
-0.0776	-0.0642631	-0.0885705	-0.0928106	-0.0149507	-0.0625749	-0.0625749	-0.0157636	-0.0175804	0.0852881	-0.0129001	-0.0195123	0.107716	0.126707	-0.107091	-0.112204	0.00765568	0.309211	0.10832	0.0163477	-0.270562	0.0701512	-0.0540733	-0.224484	0.0267117	-0.0629032	0.0474864	0.0377496
-0.0573304	-0.0722211	0.456906	0.0502615	0.0146325	0.0259391	0.0354719	0.0373507	-0.00452323	0.0360669	0.00687659	0.00984137	0.076615	0.180425	0.0441798	0.0930777	-0.061975	-0.0679886	0.141104	-0.0771316	-0.302633	-0.284286	-0.252954	-0.275703	0.0265666	-0.19606	0.0163318	-0.13824
-0.0434972	-0.0319492	0.00602691	-0.0304377	-0.0773247	-0.0773247	0.0407201	-0.0773247	-0.0125651	0.0656914	0.0885608	0.0262786	-0.148233	0.166028	0.0406914	0.0125194	-0.069696	0.106455	0.133523	-0.0928686	0.138077	0.0859551	0.118029	0.0662144	0.0397182	-0.205863	0.0208969	0.0686798
-0.0471108	-0.136095	-0.0554403	-0.107734	0.0382863	0	0.0738586	0	0.00183707	0.113433	0.012461	0.0167731	0.277634	0.609337	0.2641	0.314615	-0.216777	-0.104408	0.164799	-0.218924	-0.0778366	-0.0734468	-0.177215	-0.0847195	0.176762	0.121737	0.165599	0.252769
-0.0225554	-0.0558682	-0.0010675	-0.0488897	-0.113375	-0.00276169	-0.0576732	-0.0639935	-0.0553923	0.100028	-0.0479964	-0.0198452	0.0747536	0.0437175	-0.0460535	-0.0512228	0.0766297	-0.128314	0.18373	0.00400094	0.0415918	0.142714	0.167956	0.0737438	0.027978	-0.115471	0.0694872	-0.0815793
-0.0423233	-0.0936537	-0.0510461	-0.0332895	0.0599153	0	0.125878	0.0800483	-0.0279783	0.0453974	0.0261247	-0.0214181	-0.27474	-0.234658	-0.17359	-0.118252	-0.135421	-0.045483	0.10819	-0.253161	-0.179978	-0.112919	0.326987	-0.115877	0.0235794	-0.10026	-0.0924165	-0.0773198
0.0874279	0.0143162	-0.0840466	-0.0322946	0	0	0.0409574	0	-0.00541213	0.135284	0.00746353	0.0192411	0.00978713	0.240483	0.0996068	0.102556	-0.104523	0.116213	0.0892881	-0.0144792	0.0455896	0.136477	0.0473924	0.0570647	0.147061	0.153218	0.0859951	0.129643
-0.0376277	-0.0813163	-0.0754875	-0.048768	0.0233013	-0.0370799	0.0113223	-0.0370799	-0.0307565	0.110919	-0.00864021	0.0501164	-0.254809	0.061382	-0.256156	-0.111224	-0.0950513	-0.0515987	-0.015109	-0.059709	-0.202181	-0.167856	-0.0974954	-0.0310204	0.0484036	-0.0232924	-0.272333	-0.0972848
-0.0444066	-0.0444066	0.0471009	-0.0127882	-0.0489623	0.206215	-0.0297621	-0.0228467	-0.00976115	0.0426654	0.00935292	-0.00163085	0.199013	0.165475	-0.0667917	-0.0455841	0.0670234	0.138204	-0.0130711	0.00730048	0.0586158	0.0617416	0.0576506	0.111978	0.142051	0.019242	0.103862	0.14559
-0.0989976	-0.0583239	-0.0233027	-0.0710026	0.0186671	0.116039	0.00360971	0.0191716	-0.0436484	-0.00433415	-0.0241712	-0.0376292	0.290789	0.212624	0.19	0.106398	0.174339	0.125022	0.429833	0.00215309	0.115991	-0.0308776	0.211135	0.087184	0.132454	0.130858	0.0483505	0.126273
0.0413607	0	0.100087	0.0553183	-0.0966939	0.0247193	-0.0509693	-0.0482415	0.00428179	0.120095	0.026029	0.0126175	0.0820575	0.321979	0.0198839	0.127546	0.0526145	0.0116538	-0.0359138	0.00401568	-0.411197	-0.250989	-0.377501	-0.316656	0.102567	-0.0287827	-0.0653591	-0.0083023
-0.072534	-0.0557124	0.0884269	0.0425235	-0.0784525	-0.0784525	0.0767022	-0.0408261	-0.228611	-0.187372	-0.228368	-0.224361	-0.00237111	-0.0254488	-0.150132	-0.118373	0.0352613	0.146576	-0.0358451	-0.0864607	-0.0764477	-0.0658958	0.00333524	-0.000231271	0.0741008	0.0960698	0.0902173	0.112032
0	0.0514924	0.0601596	0.0331931	-0.395291	-0.568502	-0.483409	-0.452914	-0.00863185	0.0197784	0.077809	-0.0141801	0.00667805	-0.0412982	0.0718213	0.0401836	0.118221	0.0688458	0.315979	0.139599	0.280559	0.0868036	0.69521	0.0562871	0.106937	-0.14429	0.0362889	-0.029771
-0.0488816	-0.0163681	0.0237477	0.0516875	0	0.0986047	0.0462179	0.031965	-0.0449715	-0.0908253	-0.0516491	-0.10478	0.0152479	0.113876	-0.0842969	-0.0581616	0.323816	0.0324174	0.185603	0.067403	0.334511	-0.0598317	0.319874	0.10225	-0.0614661	-0.0587863	-0.156632	-0.0610501
0.0783715	0.0613733	0.0578945	0.0319101	-0.0718259	-0.0718259	0.00773583	-0.025167	0.00545242	0.126061	-0.00197498	0.0321561	-0.0770179	0.0120905	-4.01431e-05	0.04904	0.0377777	-0.0511609	0.10526	0.021166	0.0949506	0.0662728	0.0850832	0.132134	0.0188385	-0.259593	-0.247015	-0.0292425
-0.0613793	-0.0373567	-0.0635672	-0.0130005	0	0.27021	0.0423708	0.0529335	-0.01233	0.0358438	-0.00859593	0.00521183	-0.0144604	0.127784	0.0689651	0.105123	0.153462	0.195255	0.226343	0.134333	0.0693576	0.0158565	0.0673628	0.0165102	0.0717531	-0.157184	0.0514367	0.0410003
0.0121637	-0.0569138	-0.0243824	0.0179533	0.0293607	0.05842	-0.037733	0.0617044	-0.0203292	0.0581719	-0.0122802	-0.0122293	0.0262733	0.0371553	0.0586448	-0.0592033	0.0423859	0.063035	0.0498057	0.0302499	-0.115119	-0.0790049	0.0309824	-0.0111469	0.139352	0.0141282	0.133719	0.124807
-0.105012	-0.0506828	-0.0365203	-0.103654	-0.0954165	-0.0954165	-0.0954165	-0.0954165	0.000642835	0.173209	0.00794137	-0.0060351	-0.00509863	0.342086	0.082526	-0.0321678	0.214762	0.172527	0.402744	0.100058	0.00629749	0.11504	-0.0551112	-0.049283	0.0955438	-0.164339	0.124298	0.0813766
0.0893357	0.000130963	-0.0210845	0.00323977	-0.0395116	0.171102	-0.0896012	-0.0409825	0.169619	0.0547088	-0.0433234	-0.00706973	-0.357675	-0.0639169	-0.440658	-0.297265	-0.14662	-0.0134423	0.00699045	-0.0114732	-0.0866288	0.00975181	-0.0828912	-0.173603	-0.0418362	-0.30602	-0.106815	-0.0362228
0.0243136	0.279993	0.0382431	-0.0316714	0.0175746	0.388032	0.00104273	0.0905166	-0.0302948	0.0111808	-0.0115726	-0.0195868	-0.0670265	-0.238872	-0.0249852	-0.192771	-0.0888567	-0.17402	0.126696	-0.0977569	0.0258483	0.0933817	0.262947	0.0338077	0.170947	0.00857608	-0.00326837	0.124827
-0.105993	-0.134787	0.026621	-0.104566	0.0840143	0.111757	0.0499296	0	-0.0994847	0.037602	-0.0446129	-0.0834588	-0.04602	-0.0276313	-0.1552	-0.136957	-0.16728	0.164242	-0.0297593	-0.118337	-0.142902	-0.17514	-0.166677	-0.183055	0.221892	0.170117	0.129132	0.208849
-0.0015673	-0.0181071	-0.0300044	0.0335154	-0.00874114	-0.0892132	-0.0892132	-0.0418186	-0.0370659	0.0448885	-0.0141101	-0.0433264	-0.159717	-0.132946	0.0932747	-0.189182	0.285165	0.193315	0.360334	-0.0174418	0.0432527	0.0259008	-0.0842601	-0.0435734	0.149144	-0.0100984	0.138279	0.16474
-0.212856	-0.135616	-0.168051	-0.160178	-0.0953556	0.00581808	-0.0228815	-0.0488993	0.00887611	0.0676729	0.00305995	0.0239743	-0.0318008	0.0146515	0.0891124	0.0315689	-0.0984206	0.14093	0.105819	0.124252	-0.0140093	0.16605	0.187835	0.0492744	0.0394998	-0.0190416	-0.292531	0.0474468
-0.208833	-0.176158	-0.134899	-0.223963	-0.0919552	-0.0919552	-0.0435751	-0.0919552	-0.017315	0.0277225	0.0122339	0.111091	-0.0931887	0.0496853	0.152996	-0.0246035	-0.121324	-0.126776	0.0366905	0.0649025	-0.181847	-0.187389	-0.140528	-0.186003	0.296744	0.151589	0.164791	0.267453
-0.087777	-0.0664356	-0.0097559	-0.0677596	0.00439536	-0.0406232	-0.0406232	-0.0406232	0.0479324	0.0798213	0.00183246	-0.00278056	0.00645377	0.0125376	0.166462	0.158135	-0.00095984	0.14342	0.182457	0.0251118	-0.0352715	0.10112	0.116229	-0.0535155	0.0562053	-0.195072	0.112608	0.113446
-0.0599191	-0.10457	0.0473951	-0.0626807	-0.0616579	-0.0616579	0.0619984	-0.0616579	-9.72714e-05	0.140362	0.0446724	0.0271362	0.128982	0.227485	0.0793769	0.242986	0.000213912	-0.0342756	0.0175264	0.0831818	-0.0931531	-0.0908576	0.011106	0.0344526	0.0293911	-0.304783	-0.146864	0.015962
-0.151305	-0.14085	-0.236231	-0.162836	-0.0352898	0.436234	0.161917	5.32833e-05	-0.00755149	0.034813	-0.00572297	0.00381428	-0.0329979	-0.100999	0.192241	-0.0797282	0.0822566	-0.0740937	0.184651	-0.00986096	-0.00331494	0.0397911	0.301995	0.0839493	0.0668284	-0.214652	-0.120844	-0.0274127
-0.228686	-0.100288	-0.194945	-0.201573	0.0486197	-0.0341355	0.0122348	0.00634481	-0.0400146	-0.0382116	-0.0259615	-0.0407869	-0.0493003	-0.167916	-0.037729	-0.177389	-0.216701	-0.191467	-0.168578	-0.276434	-0.123174	-0.175969	-0.11584	-0.175969	0.151819	-0.0173444	0.0486135	0.127487
-0.437636	-0.501313	-0.462949	-0.477961	-0.123484	-0.131929	-0.209259	-0.175416	-0.0070852	0.0337454	0.00222745	-0.00748372	0.128818	0.253091	-0.00590054	0.154052	0.177275	0.444083	0.115359	0.114416	-0.152173	-0.00551767	0.185744	-0.0402938	0.0458422	-0.00889552	-0.0912017	0.0476542
-0.209449	-0.134786	-0.101128	-0.170002	0.356654	0.0688659	0.0269168	0.0212072	-0.00637325	0.0468696	-0.00711067	0.0254024	-0.105392	0.024301	-0.0530389	-0.0217335	0.0672704	0.059872	-0.05306	0.0328838	-0.0431457	-0.0853523	-0.115225	-0.205715	-0.00217034	-0.320324	-0.0283336	-0.0364968
-0.0592436	-0.00252779	0.0445913	-0.0966315	0.0437115	0.186914	0.0701413	0	-0.00911099	0.000518587	-0.0176016	-0.0232607	0.0412951	-0.193392	0.120883	-0.189533	0.0309619	-0.162653	-0.0198531	-0.0169717	-0.0573298	-0.113374	0.0888887	0.0315164	0.0871592	-0.545996	0.0519913	-0.028069
-0.190549	-0.116288	-0.263214	-0.210248	-0.0849373	-0.0849373	-0.0849373	-0.0849373	-0.00415989	0.0179491	0.0488121	0.013535	0.0860237	0.24355	0.21127	0.178401	0.0297076	0.171666	0.458523	0.251309	0.00758805	-0.063018	0.273579	0.239923	-0.0337819	-0.0109434	0.0150462	-0.0399348
-0.0580828	-0.0230746	0.0118053	0.0231528	-0.0829931	0.0226618	-0.0829931	-0.0829931	-0.006848	0.0421348	0.130366	0.00526953	-0.200555	-0.134321	-0.0820478	-0.203394	-0.0696267	0.204133	0.121485	-0.0423627	0.0154288	0.0932903	0.00342328	0.123017	0.0937034	-0.157085	0.114677	0.0812731
-0.133302	-0.10452	-0.132063	-0.188086	0.047589	-0.0226751	0.033617	0.0253308	0.0107788	0.0836825	0.0820452	0.0346828	-0.103819	0.106647	0.24282	0.0652565	-0.0710848	0.057294	0.169182	-0.0643133	-0.0866814	0.155054	0.0933474	-0.0409931	0.128816	-0.321333	0.0460544	0.128503
-0.135471	-0.119045	-0.0742663	-0.0957538	-0.0388949	-0.0388949	-0.0012108	0.031521	0.00404379	0.122054	-0.00617803	0.0340902	0.0223489	0.125593	-0.256371	0.0135361	0.0584349	0.134204	-0.0817248	0.11367	-0.0783866	-0.0557166	-0.204178	-0.0828689	0.148951	-0.038484	0.0588225	0.110974
-0.0102951	0.0661492	0.00035875	-0.0613689	-0.00999799	0.217903	-0.00467678	0.050004	-0.00455446	0.107212	0.00403441	0.0229165	-0.291291	-0.189426	-0.0834646	-0.185124	-0.0772948	-0.00965442	0.310697	-0.0785086	-0.173914	-0.107328	0.151386	-0.0713261	0.0432636	0.0470717	-0.354869	0.053802
0.0363286	0.0366626	0.00142114	0.0313922	0.00611861	-0.0742734	-0.0742734	-0.0742734	-0.020218	0.0844232	-0.0150829	0.0242849	-0.130999	-0.119268	-0.00630721	-0.100562	0.0497982	0.0173563	0.135167	0.0133357	-0.0826296	-0.122044	0.16108	0.0111362	0.152022	0.0870286	0.120901	0.121085
-0.0390094	-0.0252731	-0.0240735	-0.0546679	-0.018252	0.317601	0.00661192	-0.00543769	0.0107138	0.0532835	0.00681461	0.0276946	0.101916	0.279292	0.0788905	0.135287	-0.0075584	0.206148	0.00286046	0.00151569	-0.137912	0.0292778	-0.162355	-0.0549251	0.0497439	0.056402	0.0193471	-0.0213183
0.0360128	-0.0427699	0.0168318	-0.00765357	-0.0061696	0.0839963	-0.062504	0.0013516	-0.0105396	0.0153908	0.0188437	-0.0155857	0.0166988	-0.149027	0.0898909	-0.0817409	-0.0120539	0.108627	0.402153	0.00430735	-0.00475081	0.0190918	0.287433	0.0405085	0.0272617	-0.0751721	0.0479607	0.0216798
0.00397629	-0.0366068	-0.00587245	-0.0499052	0.0107529	0.0775024	0.015426	-0.0384456	5.64406e-05	0.0486415	0.0275082	0.0153802	-0.0601816	0.185541	0.21736	0.0293152	-0.0309936	0.223081	-0.0399928	0.00899632	0.0284947	0.206509	0.132688	0.129053	0.00468846	-0.355538	-0.0107562	-0.0289295
-0.0175412	-0.074276	-0.014583	-0.0234987	-0.0756458	-0.0756458	-0.0388862	-0.0756458	-0.0113778	0.027768	0.00231227	0.0177645	0.137011	0.184901	0.132097	0.222943	0.189129	0.199245	-0.0352682	0.0237781	0.0261892	-0.0339508	-0.0479115	-0.135672	0.220918	0.016897	0.106546	0.197035
0.0731246	0.0494152	-0.0666527	-0.0227327	-0.0406508	-0.114879	-0.114879	-0.0838844	-0.0536124	0.0166398	-0.0539618	-0.032874	-0.0377902	0.199586	-0.0372951	-0.00433732	-0.026087	0.119829	0.146296	-0.0165379	-0.08811	0.0911318	0.0643666	-0.0724967	0.0823127	-0.110948	-0.0748938	-0.0191617
-0.104941	-0.164791	0.22174	-0.105888	0.0145995	0.0616889	0.111894	-0.000548312	-0.00141323	0.085737	0.012299	0.0235091	0.308144	0.256601	0.124258	0.129016	0.18783	0.303511	0.242548	0.0877023	0.0560235	0.0994529	0.167337	0.0105202	0.041984	-0.185454	-0.241536	0.0541004
-0.0377878	-0.0432924	-0.0255464	0.0316351	-0.0475717	0.148923	0.0141221	0.0247037	-0.0343664	-0.00867872	0.373985	-0.0312937	0.010218	-0.11307	-0.029332	-0.181211	-0.159674	-0.0505445	0.0256211	-0.271036	0.0706876	0.0689955	-0.133009	-0.0301829	0.0269106	0.00938619	0.0210025	0.015848
0.171986	0.0459347	0.0756539	0	0.0414902	0	0	0	0.00275245	0.137913	0.0539992	0.0301712	-0.132017	0.127111	0.0749495	0.0281686	0.00201714	-0.0317386	-0.02792	-0.0486237	-0.036038	0.0547852	0.0290974	-0.0438703	0.117614	-0.0739856	0.136363	0.129998
-0.00776339	0.029751	-0.00712905	0.0340042	-0.00982325	0.251824	0.0125868	-0.0058521	-0.00727031	0.0495163	0.0385727	-0.0100185	0.0452495	0.288156	0.201746	0.0175615	-0.0528518	-0.00920632	0.0877862	-0.0419993	0.0828653	0.094671	0.0507786	-0.00469987	0.0632553	0.0509037	-0.0218461	0.0575467
-0.126001	-0.0940786	0.088949	-0.0587733	0	0.131372	0.0851427	0	-0.0203248	0.0789395	0.0627739	-0.00245709	-0.0302166	0.218369	-0.136533	0.0322677	0.0528494	0.240756	0.380261	0.0789814	-0.166632	0.0587044	0.03071	0.0895554	0.0548307	-0.0930423	-0.103608	0.0616441
-0.0462233	-0.039918	-0.0367973	-0.0319152	0.0516778	0.192187	0	0	-0.0627558	-0.0177509	-0.0603717	-0.0474106	-0.360618	-0.384446	-0.0646791	-0.247711	-0.143655	0.0147064	-0.030961	-0.0838548	-0.133113	0.099668	-0.131644	-0.109637	0.0142825	-0.298093	-0.028968	2.98579e-05
0.0613006	0.0863817	-0.00190092	-0.0117696	0.0182428	-0.0534332	0.00589665	-0.0534332	-0.0252707	0.00714729	0.0376749	-0.0142069	-0.260801	-0.08041	-0.145485	-0.16799	-0.213682	-0.140712	-0.0346281	0.222054	-0.0805782	0.245445	0.0492302	0.126943	0.0252078	-0.313724	0.00757614	0.0376934
-0.0334532	0.0179234	0.00228672	-0.0448192	0.0107977	-0.0525339	0.00251898	-0.0525339	0.0094612	0.0241425	0.0224265	-0.000811753	0.27333	0.120968	0.120721	0.0469731	-0.0220476	0.11401	0.0591714	0.0183083	0.215495	0.102529	0.105371	0.0821097	0.055582	-0.0103957	0.03671	0.143328
0	0	0.144379	0.0393738	0.0736453	0	0	0	-0.0715893	0.00526203	-0.0453692	-0.0439636	0.0258689	0.0926249	-0.0861942	-0.0533684	-0.126228	-0.0857073	-0.146758	-0.229801	0.188034	0.0324351	0.0792113	-0.00692437	0.0992623	-0.389188	-0.0173521	0.0157062
-0.193602	-0.224554	-0.214928	-0.20756	-0.0625071	0.336478	-0.0061221	-0.013907	-0.000816403	0.114043	-0.00682536	0.0173286	0.137644	0.479218	0.0159739	0.109444	-0.0502623	0.122246	0.332959	-0.00629056	-0.327538	-0.269392	-0.084281	-0.261455	0.0941633	-0.0168373	0.101332	0.0635428
-0.122729	-0.0839021	-0.0763473	-0.166201	-0.056806	0.0751347	0.0057828	-0.056806	-0.000116546	0.0869467	0.00687901	0.0123556	0.0757439	0.14265	0.0579399	-0.0557866	0.0242326	0.223117	0.159542	-0.00824781	-0.0722046	-0.0585348	0.121001	-0.113028	0.0581633	0.0510146	-0.0742996	0.0306915
-0.0737078	-0.0998794	-0.0215656	-0.0995579	-0.0195843	-0.103857	-0.0593431	-0.00235327	0.0100432	0.077071	-0.00494365	-0.00693939	-0.235383	0.114097	-0.218715	-0.202385	0.193523	0.358202	-0.00926419	0.102533	0.111716	0.0999449	0.200325	0.0536106	0.088697	-0.211232	-0.130138	0.0186119
0.0100615	0.0150654	0.305863	-0.0123044	0.0400716	0.0802899	0	0	-0.00219166	0.0537954	0.00267285	0.0181384	-0.10405	-0.00988789	-0.147459	-0.130017	-0.0593013	0.023602	-0.0553379	-0.0928596	0.0497417	0.242298	0.0793244	0.0449457	-0.0143484	-0.504595	-0.151729	-0.0359049
0.0129663	0.0335197	0.00999653	-0.00684309	0	0.103578	0.0757535	0	-0.104307	-0.0842268	-0.0680051	-0.095298	-0.269513	-0.184768	-0.164463	-0.329386	-0.244562	-0.1258	0.0516441	0.0634353	-0.0477927	0.19202	0.118977	0.153998	-0.0263496	-0.154257	-0.16402	-0.110471
0.141512	0.0537665	0.0623294	-0.0253737	0.15041	0.309257	0.0703625	0.0705665	-0.028801	-0.00192826	-0.0051327	-0.0226517	-0.219268	0.241596	-0.178798	-0.173746	-0.00843446	0.134408	0.317814	0.0660916	-0.0288871	0.0612932	0.156922	0.0228587	-0.0210425	-0.103245	-0.244921	-0.16715
0.00272116	0.0115528	0.0216977	0.0297518	-0.08709	-0.157225	-0.0737585	-0.157225	-0.00240759	0.0578691	0.0761145	0.000871401	0.0482653	0.0599288	-0.0103687	-0.102957	0.239625	0.0682642	0.151893	-0.00140089	0.00129386	0.16841	0.018539	0.00982918	0.12887	-0.0287904	0.0175776	0.0792262
-0.0532259	-0.0187185	-0.0591412	-0.063618	0.0327898	0.0885494	0.076947	0	-0.0349497	-0.0101686	-0.0118847	-0.0108951	-0.064803	0.0322725	0.0705485	-0.160613	-0.0173207	0.208111	0.373403	-0.0533452	-0.00763966	0.451047	0.225612	0.0674114	0.0919494	-0.0441126	0.0200507	0.0671899
-0.0636097	-0.128507	-0.0764288	-0.167458	-0.0550301	-0.10716	-0.0249288	-0.0476261	-0.0109272	0.0238015	0.0133167	0.00942548	0.00755952	0.178848	0.134472	0.234286	0.0193108	0.178647	0.029232	0.0500456	-0.0625527	-0.135022	-0.0697519	-0.141657	0.171661	-0.0331123	0.206665	0.196334
-0.0533147	-0.0382552	-0.0407798	-0.108883	0.049668	0.0539335	-0.0148422	-0.0633941	-0.00486918	0.194221	0.17468	0.00519616	-0.201333	0.00105736	0.102594	-0.0400969	0.0331998	-0.0971019	0.315977	0.0798771	-0.101887	-0.0675114	0.0736337	-0.108308	-0.0168082	-0.362072	0.041699	-0.00520956
0.0837756	0.139675	0.0984071	0.0995492	-0.552971	-0.318101	-0.552971	-0.552971	-0.0268501	0.0156387	-0.019769	-0.0266745	0.0179289	0.151099	-0.102642	-0.156222	-0.32615	-0.23495	-0.15012	-0.236514	-0.500131	-0.388603	-0.140833	-0.299602	0.197592	0.0526158	0.0781493	0.10099
-0.00603245	0.00228183	-0.00553764	-0.00362868	-0.0649567	0.0875945	-0.0649567	0.0467735	-0.0158554	0.035734	-0.015876	-0.00295027	-0.12555	0.180939	0.182398	-0.101633	0.0207569	0.00569253	0.159483	0.0230985	0.119244	0.219178	0.1595	0.135253	0.128036	-0.0985095	0.0505574	0.0240176
0.0017504	0.00358536	-0.0377992	0.0206011	0	0.253221	0	0.049317	0.00121654	0.0718638	0.136549	-0.00316035	0.0187776	0.245872	0.394415	0.0890997	-0.108179	0.0455751	0.556032	0.0600444	-0.0527258	0.102245	0.376199	-0.0374665	0.0126377	-0.0531212	-0.0322107	-0.0276888
-0.076408	-0.027999	-0.0635599	-0.0590101	0.00270694	-0.0514884	0.016401	-0.0514884	-0.0694197	0.154831	-0.0327994	0.0119184	0.0970824	0.144554	0.152868	0.22289	-0.236414	0.0101137	0.0245004	0.0768305	-0.19479	-0.0551585	-0.0301342	-0.0806155	0.184001	0.0252581	0.149549	0.110283
-0.0217834	0.032082	0.116729	0.0411569	0	0	0.0502519	0.0502309	-0.0218858	0.0907075	-0.00711929	0.0396817	-0.0572086	-0.0820125	-0.301075	-0.0596959	-0.131331	-0.143138	-0.230452	-0.139471	-0.18181	-0.107051	-0.0088927	-0.0582065	0.155635	0.0140638	-0.0643099	0.0869442
0.0511864	-0.00203361	-0.0142403	-0.00692307	0.00724617	-0.0868246	-0.0521683	-0.0868246	-0.0131479	0.0362655	-0.000510534	-0.00968151	-0.120993	-0.162988	-0.144184	-0.173667	-0.135778	-0.291238	0.171975	-0.234852	-0.0599054	0.0438132	0.0577758	-0.0714669	0.0115399	-0.391517	0.0450734	0.0294817
0.0886024	-0.0245397	0.0486092	-0.0245397	-0.0154784	-0.0154784	-0.0154784	-0.0154784	-0.00344808	0.0383897	-0.00942493	0.000880541	0.186008	-0.0827396	0.318414	-0.139258	0.0759931	-0.10021	-0.124947	-0.131184	-0.00988895	-0.138741	0.0493375	-0.126559	0.0883087	-0.0578361	-0.323379	0.0890007
0.126876	0	0.104124	0	-0.0860294	0.0109542	-0.0860294	-0.0860294	-0.016884	0.0513191	0.0101486	0.0299105	-0.293331	-0.179655	-0.273401	-0.161966	0.0323457	0.15111	0.144179	0.191434	-0.102497	0.0904544	0.0203982	0.0383941	0.0109628	-0.0549698	-0.05688	-0.0144403
-0.0444143	-0.0548478	0.0936691	-0.0935319	0.0687675	-0.011927	0.0341226	0.0277469	0.00223259	0.0742948	0.0171228	0.0302796	0.277512	0.426614	0.28624	0.0762758	0.0561908	0.172096	0.0510466	0.087789	0.075355	0.528527	0.179551	0.118482	0.144453	-0.12976	0.159878	0.0691312
-0.159251	-0.11162	-0.118707	-0.163278	-0.0492585	0.0415894	-0.0427459	-0.0383644	-0.0209068	0.0205834	-0.0199453	-0.0105336	-0.169847	-0.129002	-0.0143598	0.138926	-0.14444	-0.196642	0.128464	0.00664996	-0.0608375	0.0957985	0.0682374	-0.0395703	0.227376	-0.0485689	0.125634	0.214496
-0.0477554	0.0569659	0.125722	-0.0282371	0.0537957	0.0822331	0.0717922	0.0825169	-0.0145571	0.0164563	0.00795914	-0.00269614	-0.0217499	-0.119104	-0.256449	-0.176439	0.0116881	-0.126502	-0.0132174	-0.186953	-0.0218427	0.0451719	0.0221224	-0.0786843	0.101645	-0.0355963	0.0239509	0.0128518
-0.0532952	-0.0934846	-0.0619756	-0.0523122	-0.0384079	0.0955279	-0.02305	-0.0976465	0.0119116	0.0616399	0.00310814	-0.000289948	0.177979	0.32299	0.0788606	-0.0376712	-0.0587879	0.450858	0.10401	-0.142897	-0.123242	0.0308428	-0.0702412	0.0134927	0.0759912	-0.0533118	-0.16098	-0.0270918
-0.100801	-0.0528459	-0.100801	-0.0634704	-0.047003	-0.0759589	-0.0326503	-0.0759589	-0.0475848	-0.0228877	-0.0472952	-0.043016	0.228696	0.2392	-0.23021	-0.0476788	-0.162633	0.209316	0.0471813	-0.0748765	-0.14737	-0.145154	0.0678485	-0.0986451	-0.0322344	-0.176146	-0.0430677	0.0207447
-0.220082	-0.252508	-0.234779	-0.19481	-0.10724	-0.10724	-0.10724	-0.0257833	-0.00359717	0.0759949	0.0153046	0.0497676	0.0611483	0.133214	0.208216	0.168966	0.116331	0.105555	0.28502	-0.00296764	-0.0514499	0.11503	0.191701	0.00423255	0.086719	-0.265675	0.0139645	0.0554855
-0.104994	-0.228373	-0.163978	-0.211138	-0.30036	-0.386974	-0.300226	-0.356595	-0.00876934	0.0046792	0.0109034	0.0138211	-0.116516	-0.162839	0.0201907	-0.106423	-0.0226224	-0.0802885	0.209364	-0.102942	0.0651619	0.0652722	0.236608	0.0260047	0.212703	0.0151598	0.209376	0.195622
-0.112183	-0.0138583	0.0883766	-0.132357	-0.0416796	-0.0776868	-0.0131444	-0.00994487	-0.00110687	0.0539817	0.0200919	0.0254326	-0.205729	-0.0886201	0.0813001	0.0222949	-0.0220658	0.110907	0.143939	0.0884557	-0.0367055	0.20236	0.0993348	0.123171	0.0867707	-0.160331	0.045455	0.114282
0.0102398	0.0745757	0.0226927	0.116115	-0.0626258	0.0331262	-0.0525705	-0.0150489	-0.0858254	-0.0437342	-0.0285234	-0.0957201	-0.190682	-0.156432	-0.0789548	-0.0153056	0.048872	0.262916	0.357345	0.186405	-0.495626	-0.537281	-0.484894	-0.377849	-0.00327727	-0.123369	-0.173127	-0.0221725
-0.0893522	-0.121799	-0.198305	-0.170284	0.0268285	-0.0342225	-0.0342225	0.0176215	-0.00753005	0.138969	0.0211311	-0.007155	-0.24208	-0.124436	-0.256343	-0.25873	0.00943952	-0.0182243	0.0368974	-0.0872451	0.091525	0.196189	0.129586	0.0364215	-0.00383838	-0.0460094	0.058162	0.0279824
-0.0091963	-0.0534672	-0.0819116	-0.0485194	0.0444146	0	0.229762	0.0558804	-0.00396272	0.038342	0.00989606	0.0159985	-0.00518033	0.232514	-0.0125885	0.139336	0.135978	0.255199	0.12167	0.0223896	0.00481782	0.302402	0.0860962	0.146126	0.102196	-0.0488305	0.0177434	0.0602683
-0.00848468	-0.0494242	-0.0803305	-0.105118	-0.123752	-0.0360487	-0.126029	-0.102074	-0.036406	0.0201367	-0.036243	-0.0273143	-0.0197164	0.162656	0.0537111	0.0554647	0.0413586	0.184881	0.112018	0.223413	-0.0776808	-0.207164	-0.168886	0.00570521	0.0411578	-0.135585	-0.00165287	0.0467723
-0.054581	-0.0843776	-0.0168539	-0.0130961	-0.0912161	-0.0912161	-0.0912161	-0.0341809	-0.0209825	0.0678928	0.00150907	-0.0112184	-0.212445	-0.0817906	-0.0362023	-0.026648	-0.0489739	0.131331	0.211555	-0.0251441	-0.023643	0.0097322	0.0950141	0.0682315	-0.00487701	-0.178892	0.0178619	-0.0847378
-0.00959974	0.103638	-0.0563146	0.0149719	0.0543445	0	0.110997	0	-0.0133522	-0.0167945	-0.0858486	-0.0180483	-0.249135	-0.250167	-0.0452679	-0.203297	-0.0681177	-0.120033	0.275765	-0.165764	-0.16738	-0.108217	-0.00623912	-0.00307304	-0.390304	-0.174626	0.00782221	-0.0598339
-0.0614582	-0.0567323	-0.0343677	-0.106805	-0.0722271	0.0587068	-0.0217655	-0.0722271	-0.0226924	0.0515889	-0.0150346	0.00209948	-0.0546429	0.0607922	-0.0756096	0.0355333	-0.00170937	0.137808	-0.0780104	-0.068696	-0.024079	0.0582322	-0.00535008	-0.033871	-0.0489392	-0.0711413	-0.166605	-0.054544
-0.0881043	-0.0807968	-0.0654544	-0.047037	-0.0314082	-0.0816914	-0.0816914	-0.0816914	-0.0241688	0.107695	-0.0160446	0.0539608	-0.273682	0.0271125	-0.180669	0.308678	0.113091	0.546679	0.281237	0.4413	0.0816171	0.0406539	0.064784	0.379589	0.00397284	-0.210649	-0.0124797	-0.14334
-0.0431553	-0.115132	-0.0735896	-0.0810395	-0.0572523	-0.0572523	-0.0572523	-0.0572523	-0.0540481	0.0904314	-0.0275851	0.0176666	-0.132836	-0.133053	-0.25709	-0.093565	-0.0906567	-0.139148	0.000962158	-0.227436	-0.0220239	0.102101	-0.0518244	-0.101346	0.049208	-0.162389	-0.198329	0.0124814
-0.0342012	0.0206156	-0.0494883	0.00632591	-0.0103374	0.0343446	-0.0774517	-0.0354772	-0.0146469	0.0456231	0.0021642	-0.00921939	-0.0431503	-0.0121069	0.0955138	-0.0845042	0.0930789	-0.124556	0.147817	0.0137059	0.011612	0.214833	0.280181	0.170876	0.0637123	-0.136566	-0.0200081	-0.066864
0.0360116	0.0529953	0.0551687	0.00422549	0	0.0830631	0.0568941	0.038219	-0.00654006	0.0057141	0.0250961	-0.00168648	-0.0479933	0.243715	-0.0934204	-0.0897065	0.0547567	0.0538818	0.180287	-0.102535	-0.137498	-0.0587295	-0.0396708	-0.169527	0.000718022	-0.100949	-0.0144674	-0.0192328
-0.127811	-0.143263	-0.106595	-0.146412	0.00427092	-0.0602435	-0.0602435	-0.00139706	-0.0132855	0.00750294	0.00248877	-0.00434268	0.00102542	0.188077	-0.00681204	-0.1092	0.143859	0.155858	0.198102	0.062379	-0.0980433	-0.0408024	-0.0102819	-0.102831	0.086708	-0.0566578	0.0545543	0.0901434
0.0423168	-0.0542077	-0.0450565	0.0294179	0.0240623	0	0.0708534	0	0.00281501	0.124798	0.00138026	0.000823252	-0.181008	0.219675	0.302153	0.00756701	0.098217	0.232039	0.327385	0.176539	0.061898	0.0650007	0.207525	0.0693587	0.0557452	0.0066263	0.0340269	0.025069
0.401152	0.0447854	-0.0179418	0.00719143	0.0293717	0.113486	-0.00729218	-0.00729218	-0.0188208	0.0423923	0.0408158	0.00669585	-0.0156743	-0.0586141	0.0622968	-0.087299	-0.0993853	-0.111057	0.191618	-0.099836	-0.0920633	-0.185232	0.15319	-0.188711	-0.0231361	-0.206814	-0.190873	0.0501992
0.0183495	-0.00408142	-0.041176	-0.0516958	0.0438013	0.08066	0.0545422	0.0884279	0.00627355	0.0648323	0.0168823	0.0194487	0.0606457	-0.016488	0.22451	-0.0505088	-0.378062	-0.300117	-0.0496605	-0.522615	-0.298608	-0.313227	-0.124036	-0.382303	0.0206424	-0.124664	0.0202452	-0.105904
-0.0439149	-0.0708729	0.383275	-0.0715432	-0.156418	-0.0901511	-0.167098	-0.0542278	-0.00310615	0.0746556	0.00235678	-0.00161259	0.103731	0.164167	-0.113248	-0.0158022	0.0694513	0.162429	0.520834	0.118282	-0.0799391	0.0753711	0.335846	-0.039448	0.0626678	-0.140529	-0.17635	0.0326512
-0.138092	-0.0983337	-0.0954272	-0.0132374	-0.043776	-0.043776	0.0202679	0.0777529	-0.00191055	0.194981	0.001329	0.0305525	0.0524807	-0.0274062	0.0697906	0.0595207	0.1295	0.113132	0.0453564	0.11963	0.142857	0.107659	0.138618	0.0783114	0.0207727	-0.122611	-0.038182	-0.0243392
-0.0824555	-0.116483	0.0386912	-0.116483	-0.0814003	-0.0814003	-0.00697221	-0.0814003	-0.0188126	0.303746	-0.00411907	0.0570049	-0.246101	-0.0520026	-0.267273	0.17238	0.0735486	0.129616	0.125242	0.0440904	-0.0521506	0.0594427	0.309143	-0.0886951	0.0421114	-0.128208	-0.0651617	-0.0384667
-0.0357305	-0.10754	0.0247252	-0.079771	0	0.197149	0.0352127	0.0652592	-0.0113287	0.0384505	-0.00941992	0.00788023	-0.31559	-0.408344	-0.404684	-0.407716	0.00935491	0.211161	-0.0345187	-0.123051	-0.187959	-0.0461579	-0.197781	-0.108423	0.0391252	-0.0865792	0.00861111	-0.0347461
-0.109359	-0.0612923	-0.0275944	-0.056039	0.0201843	0.0998256	0.0162845	0.0428637	-0.0448911	0.0221286	-0.0535839	-0.0567444	-0.00844346	-0.082664	-0.121724	-0.131004	-0.0115542	0.0314651	-0.124197	-0.00688988	-0.0371251	0.105305	-0.164118	-0.0149226	0.149753	-0.0165066	0.0608568	0.0516386
-0.0283768	-0.0685603	0.399624	-0.0668265	-0.00164711	-0.0459141	-0.0134797	-0.00305066	-0.0615928	-0.0483295	-0.0660011	-0.06494	-0.137586	-0.127072	-0.14321	-0.218934	-0.162285	-0.282861	-0.32304	-0.297549	-0.209782	-0.180199	-0.0676555	-0.14437	0.126178	0.061307	0.0613157	0.137578
-0.0241681	-0.0969578	-0.0395745	-0.0488299	-0.0663015	-0.125381	-0.125381	-0.0832648	-0.0110594	0.0346801	0.077333	-0.00449524	-0.188735	0.0997667	0.000878944	-0.113905	0.145995	0.341408	0.12991	0.184768	0.101827	0.151201	0.234957	0.052628	-0.0603987	-0.245742	-0.0996138	-0.0201858
0.000138637	0.0115872	0.183785	-0.00970202	-0.0371919	0.0276239	0.0569688	-0.0387808	-0.061512	0.0242901	-0.0636011	-0.0520547	0.0530896	0.0682022	-0.0340564	-0.0291766	-0.140281	0.035695	-0.140538	-0.111262	-0.000755377	-0.0646194	0.100148	0.142857	0.18175	0.178659	0.107664	0.0470866
-0.0612076	-0.0300665	0.0481418	-0.0265898	-0.0678582	0.249456	0.0147084	-0.0678582	-0.0536778	-0.0270016	-0.0424449	-0.0202269	-0.147782	-0.0397411	-0.139497	-0.209555	0.0104769	0.620239	0.142737	0.33126	-0.0246935	0.0967656	0.13085	0.262647	0.0358262	-0.135109	0.0172819	-0.261169
-0.0669683	-0.0672547	-0.0763255	-0.0597802	0.0795242	0.0851072	0.0608401	0	-0.014808	0.162943	0.0127622	-0.00173811	-0.174563	0.199566	-0.106476	-0.0505347	-0.0725561	0.0483782	-0.0478349	-0.0445557	0.0482112	0.0501787	-0.0756514	-0.145152	0.00631823	-0.078389	-0.0435162	-0.0332451
0.115068	0.0637581	0.0955863	0.0338452	0.0788175	0	0.0471003	0	0.00610124	0.12658	0.0623017	0.0685567	-0.0092498	0.288448	0.0647216	0.205998	0.0183408	-0.0139218	0.233629	0.103267	-0.100765	-0.209668	-0.0307952	0.0787523	0.156002	0.0543844	-0.087791	0.204464
-0.0523115	0.04639	-0.0420063	0.0398269	0.00116988	-0.0490345	0.0173073	-0.0490345	-0.00659012	0.156078	0.0570256	-0.0080448	-0.179498	0.0234339	0.0633649	-0.16842	-0.0448055	0.187973	0.126413	0.0272667	0.0490041	0.143301	0.165015	0.0476505	0.0868156	-0.176235	-0.0204493	0.0848197
0.0444421	-0.0235332	0.0813449	0.000940067	-0.0809457	-0.0809457	-0.0305111	-0.0284593	-0.00834	0.122318	-0.00993228	0.060074	0.269644	0.26119	0.0149741	0.174331	-0.20818	-0.0691349	-0.134422	0.0567165	-0.136725	-0.0778843	-0.188023	0.0326024	-0.0282792	0.0178923	0.0262125	0.0569881
-0.006056	0.0405545	-0.00760318	0.00513697	0.0287234	0.0717807	0.0280794	0.0235675	-0.0182998	0.034889	0.128675	-0.0194971	-0.242485	-0.143457	-0.354467	-0.268037	-0.267275	-0.125693	-0.254308	-0.239239	-0.126464	0.0249095	-0.171339	-0.069131	0.304406	0.240752	0.173001	0.267323
0.00292382	0.0221716	0.0152438	-0.035579	0.0500684	0.109354	0.0485782	0.0755931	-0.00882532	0.129698	0.0312305	0.0116789	0.15506	0.188576	0.0791431	0.126399	0.00798877	-0.0731554	0.211775	0.0773401	0.0502477	-0.00801392	0.340037	0.153651	0.0563815	-0.280346	0.0417812	0.0685184
0.0804541	-0.0443217	-0.00407092	-0.0126085	-0.00615028	-0.0625981	-0.00114587	0.00536377	-0.00795805	0.0375002	0.0195864	0.0214921	-0.170136	0.0668089	-0.0910439	-0.128412	0.0434432	0.0858382	-0.00811988	-0.166783	0.0630734	0.0160516	0.237318	-0.0196714	-0.0390193	-0.359208	-0.0793854	-0.0131728
-0.052118	0.0287315	-0.0280957	-0.00870644	0.0580942	0.129618	0	0.0343175	-0.0788224	-0.0581051	-0.0747856	-0.0747275	0.239732	-0.194215	-0.180151	-0.060774	0.262218	0.23175	0.463651	0.138304	0.118783	0.172344	0.435108	0.223923	0.0797516	-0.0106973	0.0331696	-0.0274223
-0.0225424	-0.0873593	0.0108367	-0.0840016	0	0.230332	0.0543022	0.06207	0.00233511	0.186843	0.1214	0.0320774	0.0152338	-0.0238009	0.249952	0.00701676	0.0100337	-0.0104507	0.145163	0.132145	0.0406523	0.0482527	0.0954055	0.143205	-0.0190411	-0.109673	-0.0650925	-0.10124
0.0238115	-0.00992931	0.017835	0.0193702	-0.065145	0.0507077	-0.065145	-0.0058923	-0.0391141	0.114367	-0.0211109	-0.00752906	0.0473243	0.249617	-0.223265	-0.0519115	0.188662	0.131458	-0.0238926	-0.0255285	0.0818794	0.245926	-0.00776462	0.0107631	-0.000214914	-0.254524	-0.0530429	-0.0414012
-0.0133956	-0.100346	0.0507141	-0.125893	0	0	0.0615996	0	-0.00425427	0.0260657	0.0409515	0.198224	0.0804268	0.00600022	0.206821	-0.0257158	0.109086	0.124193	0.305244	0.131463	0.00144059	0.0544273	0.315909	0.00463024	0.103948	0.0531506	0.00153	0.0160213
0.0455649	-0.0035289	-0.053506	-0.0380331	-0.0678787	0.122269	-0.00451966	-0.0315207	-0.0708717	-0.0628006	-0.0442059	-0.0647552	-0.0871107	0.103346	0.0335228	0.108271	-0.186908	-0.137286	0.0407963	-0.167798	-0.0863201	0.031279	-0.128377	-0.0860906	0.0203078	-0.252447	-0.141157	-0.0509037
-0.0166783	-0.0872167	-0.0263593	0.0189469	-0.0666677	-0.0666677	-0.0666677	-0.0666677	-0.081342	0.0493607	-0.072533	0.0780552	-0.169302	0.240217	-0.0352242	0.187253	-0.213977	-0.0972141	-0.135612	-0.106309	0.0105781	-0.106523	0.0384593	0.189392	0.0396321	-0.129699	0.00202251	-0.0656126
-0.0644098	0.0715931	0.00838737	-0.0264414	0	0	0.0591529	0.0988063	-0.0287681	-0.014313	-0.0194871	-0.0258609	-0.12123	0.148347	-0.0675539	-0.0038324	-0.156521	-0.123922	-0.168984	-0.238517	-0.0563885	-0.00403254	-0.0258191	-0.0313184	0.113462	0.138543	-0.0544316	0.105299
0.0592646	-0.0152529	0.0497886	0.0536167	0.0651624	0.0405751	0.0214494	0.0114144	0.0673741	0.0683689	-0.00102281	-0.00127135	0.00112263	0.248841	0.095312	0.0568679	-0.148201	0.138572	-0.0823739	-0.145459	-0.0825465	-0.00533576	0.0220163	-0.0383052	0.176984	0.0639889	0.123397	0.0841554
-0.0998637	-0.120778	-0.0771475	-0.0577408	-0.0250552	0.174976	-0.0300248	-0.0305997	-0.0257171	0.0217083	-0.0124834	0.00577097	0.00835679	0.355046	0.0832568	0.0580054	0.127473	0.0968777	0.348223	0.143715	-0.113183	-0.0432324	0.135346	-0.0606926	0.117553	-0.0813776	0.00807653	-0.00389674
-0.0851689	-0.122228	-0.0335257	-0.0889147	-0.03216	0.252007	0.00993576	-0.0171196	-0.120726	-0.0977676	-0.122109	-0.117923	-0.0308916	0.419133	0.0807395	0.173396	0.129145	0.209205	0.225197	0.166111	0.0636847	0.197513	-0.106754	0.0729008	0.152332	0.092798	0.123304	0.088426
-0.0806898	-0.0449084	-0.0921371	-0.036154	0.00155997	0.226248	-0.0628063	0.0078082	-0.0577793	0.00694292	-0.0474568	-0.0477272	-0.0210011	0.129627	-0.0296909	0.0211713	-0.150843	0.0742966	0.436198	-0.0232647	-0.0210129	0.248235	0.0404624	0.0589607	0.0947927	-0.00120042	0.0701909	0.107361
-0.684649	-0.647869	-0.613001	-0.63341	-0.0879098	0.0380719	-0.0838985	-0.065133	-0.0096537	0.10045	0.00991926	0.0100256	-0.133167	0.148875	0.11362	-0.104137	-0.171097	-0.0602206	-0.0940981	-0.10883	-0.148976	-0.105268	-0.0829089	-0.174146	-0.0380333	-0.164919	-0.222647	-0.0109486
-0.00655626	0.0558991	-0.013697	-0.0135782	0.0325155	0.0578993	-0.00571405	-0.0525859	-0.0245385	0.013538	0.0150854	0.000925834	-0.199911	-0.0813399	-0.0929837	-0.09203	0.0828386	0.11136	0.0656219	0.0815333	0.159751	0.370361	0.166126	0.152103	0.0877468	-0.0320528	0.0876827	0.0800456
0.0338698	-0.04936	0.156592	-0.0365288	-0.0798828	0.162207	-0.0797861	-0.0798593	-0.00698488	0.066674	0.0216293	-0.00447354	0.024539	-0.0644376	0.0889414	0.0595195	-0.0364024	-0.00912087	-0.0191845	-0.0421412	-0.111579	0.212802	-0.086412	-0.155569	0.0364853	-0.0013276	0.0225844	0.0358279
-0.074633	-0.131923	0.0348739	-0.120973	0	0	0.0490779	0	-0.0121068	0.0186034	0.0217827	-0.00834041	0.0801212	-0.0649696	0.0263508	-0.0788703	0.0216277	-0.0701911	0.175877	-0.10247	-0.0574112	-0.0757738	0.0564615	-0.20582	0.115518	0.114644	0.0191008	0.158572
0.0784729	0.123965	0	0.0561428	0.043345	0	0.0548775	0	-0.023624	0.0403442	-0.0175649	-0.0140307	0.169798	0.347354	0.137807	0.178892	-0.327385	-0.337786	-0.0331571	-0.228146	-0.330062	-0.224078	-0.223992	-0.351275	0.330312	0.224299	0.351423	0.371724
-0.0242678	0.00477143	0.0115083	-0.0354463	-0.192669	0.065915	-0.192669	-0.132696	-0.018078	0.102862	0.0204331	0.0867496	-0.315722	-0.121762	-0.229965	-0.0510414	0.0764728	-0.0742788	0.178817	0.0605915	-0.166789	-0.138496	-0.0863548	-0.0741961	0.0391027	-0.242107	0.0199614	0.0713784
0.0868938	0.06299	0.0779045	0.0355101	-0.091066	-0.0265676	-0.117405	-0.157038	-0.0515891	0.0237701	-0.0462972	-0.0150331	0.158053	0.210104	-0.0493762	0.0861783	0.00566893	0.0568341	0.0426319	-0.0372514	-0.135692	-0.159457	0.059544	-0.109211	-0.00958144	-0.125775	-0.0665435	-0.165016
-0.0361041	0.0370957	0.0331971	-0.0763401	-0.0530093	0.0875861	-0.0061849	0.0219694	-0.013914	0.058829	-0.0136907	0.0169004	0.0709533	0.0130328	0.189359	-0.00338503	-0.00622695	0.179004	-0.101352	-0.0388761	0.118977	0.0899407	-0.0955854	0.0965113	0.105065	-0.0782293	0.0413795	-0.0148681
-0.0766405	-0.0555573	-0.117611	-0.0821793	-0.0242691	-0.0897093	-0.0592577	-0.0350561	-0.0215893	0.0635087	0.126731	-0.0064948	-0.00597809	0.42986	-0.0414209	0.224693	-0.0957304	0.019582	-0.205145	0.0555025	0.0652851	-0.0347457	0.158763	0.120485	0.156068	0.0753168	0.079795	0.179025
-0.00643524	0.0270935	-0.0344825	0.00879407	0	0	0.0664627	0.0370485	-0.0339977	-0.0127785	-0.00651806	-0.040781	-0.00463351	0.0711657	-0.0346166	-0.21236	0.0617604	0.055272	0.119422	-0.0217142	-0.0310819	-0.113554	0.0258908	-0.0547088	0.0632555	0.0914615	-0.025075	0.106667
-0.0134343	-0.059075	-0.0274237	-0.020762	0	0	0.0488634	0.0873508	-0.111031	0.0344096	-0.0862996	-0.0616187	-0.0743386	0.270532	-0.0226031	0.0344579	0.00864751	0.141114	-0.0153791	0.0179639	-0.131292	-0.104755	0.0236931	-0.0465143	0.0412742	-0.250308	-0.022411	0.00237674
0.168416	0.00296945	-0.0340419	0.00643685	-0.0253665	0.0994939	-0.0253665	0.0105556	0.0385114	0.0321398	0.019502	0.0118393	-0.0707362	0.135904	-0.182336	-0.0897783	0.379775	0.0172954	0.093427	-0.0718048	0.377227	0.0249801	0.0459288	-0.0892029	-0.0584566	-0.158784	-0.0250354	0.0438568
-0.107366	-0.106369	-0.114472	-0.137512	-0.0140431	0.047808	0.0108359	0.0209207	-0.00237241	0.012914	0.0140926	0.0161652	0.0896094	0.303789	0.106372	0.08037	-0.0938328	-0.160804	-0.0879067	-0.0358586	-0.139898	0.10707	0.116068	0.0442059	0.16748	-0.0743821	0.166992	0.164507
-0.0161451	-0.0932704	-0.0591671	-0.0463398	0	0.229508	0.0479973	0	-0.0492182	0.0240587	-0.0440591	-0.0709453	0.0241359	-0.154314	0.179354	-0.038424	-0.151018	-0.311051	-0.0798298	-0.269321	-0.162235	-0.269912	0.0439439	-0.183823	0.146186	0.120142	0.0754908	0.135002
-0.289392	-0.338923	-0.271432	-0.292185	0.0672787	0.185211	0.0444678	0.0345993	-0.00832059	0.0991446	0.0127305	-0.0123046	0.0528198	0.329015	-0.0146983	0.00310173	0.0730077	0.256849	-0.134767	-0.0460618	0.0300856	0.124662	0.0552635	-0.0546338	0.125901	-0.0462038	0.112202	0.115135
0.0390353	0.139699	0.0498291	0.0839718	0.0451648	0.129656	0	0.051589	-0.0364257	0.0431315	0.00851352	0.00299726	0.0165744	0.101805	0.250528	0.0598188	-0.170639	-0.102109	-0.144901	-0.0875869	-0.216273	-0.253052	-0.213643	-0.12312	0.450143	0.167049	0.483352	0.429999
-0.0609055	0.00266147	-0.0698212	-0.0521725	-0.0227468	0.0872055	-0.0042217	0.016017	-0.0187097	0.0526501	0.00220391	0.0347734	0.0317962	0.315048	0.0502421	0.254097	-0.0820879	0.135421	0.108152	0.102204	-0.0534355	-0.0684443	0.197739	0.243306	0.156503	-0.00545213	-0.0474605	0.124931
0.0572068	-0.000117263	0.0419153	-0.0309839	0.0815062	0	0.0795617	0	-0.0238332	0.0462538	-0.0127157	-0.017625	-0.200618	0.178956	-0.207736	-0.201984	-0.562245	-0.463654	-0.201741	-0.42114	-0.226041	0.0810546	-0.233235	-0.232625	0.0535503	-0.061488	-0.255894	0.0224089
0.09552	0.0754382	0.362983	-0.0215489	-0.0807384	0.0333943	0.0591283	-0.0807384	-0.0148158	0.0296706	-0.00454358	0.00216272	-0.0672605	0.211811	0.0683335	0.0843985	-0.0994261	-0.073977	-0.101879	-0.132207	-0.396807	-0.264175	-0.556315	-0.580645	0.0352708	-0.0304795	0.150684	0.109424
-0.00250665	-0.0413107	-0.0508929	-0.0727465	0	0	0.046771	0.0159956	-0.00799215	-0.00358897	0.138585	-0.00422176	-0.0959067	0.0339718	0.0554603	-0.0344264	-0.0112183	0.260473	0.134188	0.0687637	0.0069336	0.239106	0.118891	0.460399	0.241564	-0.0178858	-0.0155565	0.193475
-0.0278823	-0.0425549	-0.0242507	0.00372119	-0.0210343	-0.0735328	0.00553023	-0.0350435	-0.0100733	0.0618122	-0.003432	0.00401167	-0.0789068	0.100735	0.182921	-0.130157	0.0816775	0.389169	0.191267	0.118341	-0.0226838	0.0422438	0.230797	0.15137	0.0543349	-0.109445	0.0607356	-0.1075
0.0735967	0.0890137	-0.0481588	0.0318504	-0.0447005	-0.0755792	-0.0260202	-0.0277354	-0.0598422	0.212011	-0.0400798	-0.0339244	-0.131751	-0.0122053	-0.235651	-0.141705	0.0808403	0.0617391	0.153245	0.0149241	0.0467205	0.136033	0.138244	0.107253	-0.0559608	-0.843553	-0.00698089	0.0520969
-0.0637169	-0.040136	0.0209489	-0.00723246	0.0844382	0.0731186	0	0	-0.00624084	0.114553	-0.0192709	-0.00473358	0.125685	0.741728	-0.0183009	-0.0210877	0.273751	0.286192	0.0926141	0.0230713	0.0849368	0.244242	0.0772311	0.0529438	0.0215311	-0.137484	-0.145103	-0.0435496
-0.110446	-0.137077	-0.145343	-0.13484	-0.128683	-0.0407097	-0.0151658	-0.066053	-0.00297022	0.0877546	0.00887697	0.0120743	0.193725	-0.0905246	-0.055081	-0.00857968	0.0726324	-0.0283539	0.110081	-0.0254778	-0.0381174	0.0756016	0.0215092	-0.112247	0.017823	-0.131495	-0.23958	0.0174417
-0.0445581	0.0330258	-0.0481325	-0.0152554	0	0	0.0490407	0.0495094	-0.00300727	0.035192	-0.0065521	0.0102318	-0.0585878	0.24345	-0.18741	0.0167886	-0.00675316	0.0375149	-0.0579642	-0.0707097	-0.0741345	0.0434666	0.030241	-0.049882	0.123044	-0.0719115	0.0335432	-0.00917191
0.0493336	0.057142	0.0181387	0.00411943	0.0354829	0.0558067	0.00266064	-0.0309498	-0.00687811	0.057785	0.0218497	0.025255	0.0493781	0.206247	0.219626	0.179912	0.0357717	0.354497	0.0412248	0.0764373	0.087385	0.351627	0.232288	0.221574	0.126658	0.0427632	0.0910783	0.108902
0.0565663	0.0482459	0.0377475	0.0756005	0	0.289384	0.0476236	0.0744828	0.0543327	0.115926	0.00894729	0.101058	0.27182	0.441686	0.227787	0.25747	0.00619543	0.00167823	-0.0128466	0.113318	-0.0499488	-0.0168148	0.0166007	0.159042	0.153828	-0.00552778	0.161789	0.0888053
-0.631899	-0.728096	-0.692281	-0.728096	-0.15665	-0.234281	-0.146794	-0.196861	-0.00127845	0.00485714	-0.0056655	0.0251566	-0.00804673	0.213532	0.0698529	-0.134762	0.15257	0.327276	0.12299	0.187015	-0.0285036	-0.122702	-0.194779	0.0724109	0.0606798	0.0477929	-0.0728711	0.0231218
0.110576	0.0561597	0.128622	0.0426827	0.0310031	0	0.0531958	0.0319047	-0.010106	0.0131435	-0.00556801	-0.0111313	-0.0540967	-0.102783	-0.138665	-0.0824107	0.0561155	0.121694	0.18887	0.0118195	-0.0456056	0.062814	-0.0221344	-0.10691	-0.0160596	-0.263484	-0.0117277	-0.00193754
-0.0268841	-0.0734761	-0.0559075	-0.0886511	0.0583749	0.134395	0	0	-0.00500296	0.142691	0.0850242	0.00722362	-0.158975	0.0554377	0.0327588	0.0335155	-0.136159	0.109599	-0.0303505	0.00413073	-0.154608	-0.101533	-0.13503	-0.0906658	-0.0589397	-0.214715	-0.0497275	-0.057265
-0.07448	0.119334	0.0204772	-0.0115905	0.0484413	0.155581	0.055339	0	-0.0107596	0.0990552	0.00269692	0.0552017	0.00304601	0.121544	0.167888	0.212703	0.0748488	0.203493	0.319939	0.0891292	-0.0673132	-0.103768	0.185229	-0.0355678	0.0777992	-0.155852	0.0613627	0.0941905
-0.117855	0.063317	-0.136435	6.05252e-05	-0.00025368	-0.0539652	0.00189995	0.14285	-0.00638599	0.0395258	0.0420288	-0.00504475	0.225772	0.231887	0.208646	0.163436	0.202661	0.198963	0.063249	0.203215	0.0342825	0.138	0.0409943	0.0889537	0.0666125	-0.0632357	0.048135	0.0749388
-0.249014	-0.313022	-0.21443	-0.208656	-0.0830742	0.138152	-0.00587028	-0.0830742	-0.0193962	0.010709	0.00642449	-0.00819851	0.0316537	0.156246	0.100191	-0.035222	-0.0204636	0.0544386	-0.0379572	-0.106929	-0.104391	0.145138	0.146288	-0.063668	0.126613	-0.00111933	-0.016353	0.0281063
-0.0693783	-0.0950985	-0.0899817	-0.110654	0.0577575	0.114205	0	0	0.00251276	0.236127	0.00143099	0.0309593	-0.249265	-0.036318	-0.047573	-0.060902	-0.0524011	-0.0496778	0.148127	-0.0496901	-0.00553581	0.0861917	-0.0224139	0.0704431	0.114741	0.0382628	0.116278	0.0903364
-0.0148742	-0.0511239	-0.0334924	-0.0788702	-0.0103504	-0.0720074	-0.0720074	-0.0720074	-0.118939	-0.0238548	-0.041755	-0.0595997	-0.172277	-0.0571037	0.137987	-0.112005	-0.149734	-0.129583	0.251419	-0.0846938	-0.162021	-0.0581054	-0.129316	-0.0724542	0.0256515	-0.0796854	-0.00327068	0.00766977
0.0884605	-0.00975713	-0.0866449	-0.0380933	-0.0104885	-0.0392105	0.0305964	0.00710681	-0.0142613	0.0243962	0.0117223	0.00562859	-0.0882887	0.0057512	-0.0765742	0.00653254	-0.0156676	-0.109214	0.129203	0.0180741	-0.0232517	0.321915	-0.0461027	-0.0364414	-0.0887302	-0.124711	-0.0355374	0.0165665
0.0203121	0.0228001	0.0205837	-0.0138258	-0.123645	0.105736	-0.0864257	-0.123645	-0.00806586	0.00438912	-0.00640088	-0.012586	-0.0319683	0.095988	-0.0166759	0.132886	0.0842987	0.0285204	-0.0678399	0.013022	0.0522214	0.349764	-0.0319765	-0.019043	-0.00458797	-0.32895	-0.107121	-0.037932
-0.0431282	0.134002	0.012068	0.122883	0	0	0.070288	0.0570951	-0.00268408	0.0788821	0.0691908	-0.000704121	0.0155236	0.00512558	0.216141	-0.0594108	0.00816717	0.131732	0.257781	0.0421793	-0.185821	-0.155808	-0.0294	-0.203296	0.00198487	-0.445337	0.0593688	0.0710344
-0.0653102	-0.0707738	-0.0850597	-0.0588786	-0.148689	-0.148689	-0.0876443	-0.0638977	-0.0156073	0.146715	0.0113391	0.018885	-0.0986304	0.186061	0.144303	-0.0217271	-0.163886	0.183205	0.510514	-0.142715	-0.100148	-0.0483285	0.481144	-0.106351	0.0579477	-0.0335956	0.0837325	0.0371559
-0.574626	-0.63547	-0.574682	-0.598458	-0.263051	-0.263051	-0.176851	-0.263051	0.0256998	0.0542118	0.014242	-0.00203255	0.251307	0.365585	0.374224	0.135232	0.113018	0.334053	0.177473	-0.0941663	0.00175031	-0.07958	0.43772	-0.150662	0.165245	0.0553926	0.048304	0.152937
-0.0653281	-0.132829	0.0346973	-0.0943463	-0.0240671	-0.0514639	0.0543277	0.0265423	-0.0116745	0.0523151	0.00734731	0.0230024	-0.149054	0.159467	-0.238626	0.164405	0.0470141	0.390217	0.0602896	0.189025	1.71881e-05	0.361378	0.148827	0.2515	0.0704928	0.0499822	-0.108973	0.118986
0.164757	0.0044917	-0.0451928	-0.025926	-0.0331453	-0.0583296	-0.0583296	-0.0110944	-0.00946515	0.0805847	0.0263709	-0.00339513	-0.141016	0.0539739	0.0839895	-0.0945755	-0.022323	-0.0686127	0.138531	-0.123605	0.0202547	-0.00153788	0.174643	-0.0850293	-0.0182116	0.0157072	0.0982627	0.0765064
-0.0137671	0.492021	0.00816567	0.418928	-0.0659673	0.437289	0.0523244	0.00773246	-0.0192557	0.0477347	-0.000160589	-0.0163178	-0.105086	-0.0182105	0.0860711	-0.223349	0.0850673	-0.131815	0.684789	0.0201294	0.0280012	-0.0986928	0.40711	-0.0826029	-0.0389024	0.0422929	-0.0322131	-0.0140548
-0.124065	-0.0325632	-0.0241101	-0.0595348	-0.118414	-0.118414	-0.0698854	-0.118414	-0.00743569	0.027741	0.0513144	-0.00957604	-0.193031	0.0805261	-0.0492057	0.0390939	0.0348143	-0.0291205	0.055292	-0.0972173	0.199188	0.000244896	0.190139	0.127169	0.117247	-0.00456197	0.0737697	0.119373
0.0675892	0.040936	-0.0302741	0.0476678	0.0600799	0.058189	-0.0398527	0.0135357	-0.014557	0.0193447	0.00445829	0.0596414	-0.167615	-0.0480483	-0.0216826	-0.0971914	0.0898224	0.0250441	0.00162962	-0.139867	-0.0235434	0.170577	0.0179184	-0.008438	-0.00356748	-0.0817626	0.0762589	0.0282106
-0.123413	0.261444	-0.0930263	0.190702	0	0.321472	0.056621	0.129641	-0.0509769	0.00395911	-0.0459643	-0.060033	0.361072	0.148739	0.0229064	-0.0268723	0.124587	-0.0533716	-0.153486	-0.11434	-0.0914698	-0.166271	-0.335405	-0.323284	0.0637307	0.1112	-0.0349427	0.10743
-0.187253	-0.124014	-0.153831	-0.15419	0.0329609	0.104985	0.0412633	0.0632979	-0.0158436	0.122073	-0.000284626	0.0360668	-0.034304	0.192997	-0.0222732	0.189348	-0.0109319	0.0869247	-0.0329308	0.0572265	0.0463206	-0.0588248	0.0698057	0.228182	0.0838955	0.0217286	0.0782477	0.0348771
-0.135024	0.0419581	-0.0728322	-0.063094	-0.0716306	-0.0716306	-0.0716306	-0.00530965	0.0268075	0.146824	0.0461576	0.00485936	-0.040095	0.348374	0.0585887	-0.0602463	-0.0206447	0.142604	0.213585	-0.0494485	0.0778516	0.0233427	0.419631	0.0211957	0.00942662	-0.0761291	0.0155064	-0.0536719
0.0100015	-0.0686158	-0.021669	-0.033662	0	0.177931	0	0.0660062	-0.015712	0.0935713	0.00651087	0.0164226	-0.134704	0.230178	0.0981126	-0.0315113	-0.059528	0.224751	0.0401882	0.0383466	-0.238973	0.0925912	-0.207157	0.0377474	-0.000730358	-0.192847	-0.0946416	-0.0260309
0.0543973	0.0624037	0.00845905	0.00465883	-0.0498032	0.0623185	0.0743095	-0.0498032	-0.0501137	-0.032013	-0.0237579	-0.048674	0.00460335	-0.142178	0.050556	-0.16005	-0.209316	0.120988	-0.0778625	-0.0896802	-0.114562	-0.0178452	-0.0398231	-0.0854765	0.0910911	-0.432915	0.0433415	0.0232878
-0.00610725	0.0750573	-0.0142428	-0.0205863	0.0599185	0	0.0597895	0	-0.0178463	0.0184403	-0.0240485	0.0545621	-0.0573743	0.00294953	0.0702088	0.146878	-0.0873982	-0.0990252	-0.0558034	-0.0959086	0.0474183	-0.0157218	0.0401598	0.105993	0.0149148	-0.338387	0.0804912	0.00696927
0.0358834	0.0549843	0.00826519	-0.0118574	0.122445	0.166301	0	0	-0.00653968	0.0477695	0.000960185	0.0212428	-0.000213166	0.296437	0.0421196	0.10246	0.00902253	0.274252	0.286282	0.102323	0.0165245	0.156893	0.196902	0.173881	0.00740939	-0.0400603	0.011175	-0.0969044
-0.00733317	0.00929771	-0.0251976	0.000931759	-0.0639628	-0.0639628	-0.00302198	-0.0166174	-0.00593367	0.0355244	0.0164024	-0.0057421	-0.0478656	-0.183593	-0.186571	-0.175701	-0.131084	0.143078	-0.0785021	-0.00666991	-0.135912	-0.0135329	-0.0898392	-0.0571066	0.0699776	0.0505055	-0.0306601	0.0628804
-0.0431112	-0.145405	-0.181996	-0.181996	0.0212762	0.178397	-0.0208511	-0.0133485	-0.00119542	0.158151	0.00510621	0.0276812	-0.219586	0.166409	-0.20785	-0.0820632	0.156608	0.0923561	0.267937	0.0717544	0.142676	0.0176795	0.150887	-0.0713161	0.167861	-0.0684632	0.182246	0.129026
0.0679907	0.0800625	0.0631138	-0.0307807	-0.0638709	-0.0638709	-0.0638709	-0.0364218	-0.046241	-0.0211764	-0.0268231	-0.0420255	-0.0658305	-0.00608691	0.419661	-0.0145098	-0.0571981	0.150288	0.415359	0.12976	0.089454	0.146119	0.306076	0.0822438	0.0353477	-0.0768108	0.099081	0.0987694
-0.280319	-0.207126	-0.216851	-0.234588	-0.0400244	-0.0400244	-0.0400244	-0.0400244	-0.00430449	0.115765	0.0124367	0.00294231	0.00925302	0.284241	0.132586	-0.0623166	-0.117592	-0.0755396	0.170645	-0.153484	-0.133053	-0.00899229	0.160298	-0.058802	0.0898277	-0.10823	0.0878073	0.0365257
-0.0220227	0.0714448	-0.0663917	0.0036716	0	0	0.0804584	0.0712114	-0.0248309	0.0556361	-0.0194566	-0.0134235	0.121854	0.205843	0.0228594	0.0861003	-0.105985	0.169417	0.16715	-0.105492	-0.0713516	0.0140468	-0.0610096	-0.121788	0.0259384	-0.0260756	0.0721182	0.0383512
-0.0984799	-0.102151	-0.107456	-0.0642544	0.0947349	0	0.060464	0.0827207	0.000456495	0.079632	0.00381176	0.00944044	-0.155913	-0.204048	-0.258155	-0.108789	-0.202025	0.0378512	-0.156598	-0.146241	-0.105773	-0.166645	-0.0712551	-0.130721	0.00837007	-0.015506	-0.118159	-0.0161992
-0.174981	-0.0970476	-0.0423752	-0.122552	-0.0508351	0.0912941	-0.00572712	-0.0031651	-0.0370392	0.0137803	0.0447931	-0.00549705	-0.152687	-0.124541	-0.0607488	-0.0712766	0.0243863	0.000616489	-0.0801885	-0.182223	0.0343286	0.14302	0.306103	0.0483392	0.134959	-0.113386	0.0838572	0.0407029
-0.133963	-0.133963	-0.0447348	-0.105228	0.0878249	0.0887017	0.0574517	0.0506402	-0.182106	-0.130159	-0.155443	-0.172763	-0.0595924	0.262768	-0.103817	0.166627	0.0712236	0.198186	0.289554	0.272473	-0.00751512	0.057382	0.0292148	0.131429	-0.0694384	-0.0340273	-0.05628	0.00818088
-0.0240757	-0.0141709	0.0883053	0.0281605	-0.0622758	0.148357	-0.0272319	-0.0062443	0.00416793	0.139462	0.0640106	0.00157922	0.104332	0.148985	0.0636552	0.0938696	0.210811	0.0993401	0.0155755	0.0334501	0.100983	0.141232	-0.0194388	-0.0191331	0.0434672	-0.064767	0.00688979	0.0266909
-0.131166	-0.0487201	-0.146183	-0.0433884	-0.0687489	-0.0687489	0.0513349	0.0181307	-0.00671738	0.0481322	0.0331114	0.00429152	0.0284717	-0.0113138	0.0432426	-0.0331039	-0.0120091	-0.0434195	0.209373	-0.153578	0.262065	0.015813	0.12484	0.0538445	-0.0104754	-0.105375	-0.0180622	-0.0812861
-0.0848062	-0.0951623	-0.126162	-0.0567445	0.0317145	0.243467	0.0532356	0.0840207	-0.00757855	0.125138	0.00353447	0.000261505	-0.217246	-0.118668	-0.211504	-0.195281	-0.115311	-0.0888694	-0.0810221	-0.0924651	-0.162268	-0.10808	-0.108828	-0.173102	-0.0555981	-0.479773	-0.0252227	-0.0292589
-0.00478718	-0.104501	-0.0564101	-0.0159774	-0.0634109	-0.0634109	-0.0634109	-0.0634109	-0.0100723	0.000211661	-0.0111037	0.00680487	0.0565565	0.023644	0.049329	0.152586	0.0329315	-0.071367	-0.0616166	0.0532212	0.0668134	0.011579	-0.0965169	0.145397	0.0297778	-0.461291	0.0263915	-0.0701227
0	0.0217987	0.103486	0.0586249	-0.0811818	-0.0173096	-0.0278552	-0.0165176	-0.178745	-0.0938364	-0.175234	-0.172742	-0.223501	-0.0461899	-0.151462	-0.163889	-0.0882668	-0.115588	-0.157699	-0.226681	-0.0580917	0.0544936	-0.00805899	-0.0692924	0.0289328	-0.0994775	-0.0465789	-0.0629286
0.043846	0.0735531	0.101129	0.1466	0	0	0	0.101789	-0.00369537	0.153766	-0.00187691	0.0771315	-0.207125	-0.0379401	-0.306732	-0.113118	-0.0218425	-0.0494692	-0.151933	-0.134639	0.120226	0.234828	-0.0205422	0.0574984	0.141787	-0.067933	0.054998	-0.0239002
-0.0213912	-0.0660657	-0.047591	-0.0213481	0.0503694	0.072267	0	0.0594475	0.000499293	0.0722372	0.0107139	0.017592	-0.140904	0.120219	-0.144925	0.124986	-0.103251	-0.0217791	0.037008	0.107306	-0.177988	-0.195313	-0.108502	-0.0978859	0.115848	-0.0563157	0.055802	0.0427272
-0.0625945	-0.0602162	-0.113389	-0.0535644	-0.0383762	0.0415157	0.0271617	0.00468421	0.0244501	0.0882703	0.0310892	0.0110628	0.355916	0.251619	0.138185	0.234448	-0.147993	0.0598656	0.0520258	-0.173921	-0.0363259	0.0410185	0.132065	0.106843	0.0749435	-0.0235268	0.0845669	0.0616343
-0.0893695	-0.159787	-0.208047	-0.183025	-0.101638	-0.101638	-0.101638	-0.0521234	-0.00537813	0.121231	0.0141085	0.0510973	-0.190565	0.282677	-0.147317	0.0495358	-0.106585	0.0668084	0.108335	0.048733	0.0344415	-0.000744343	-0.0350095	-0.00177412	0.1031	-0.0365183	0.028037	0.0876977
-0.0071444	-0.0268309	-0.031313	-0.0225457	-0.113642	-0.113642	-0.113642	-0.113642	-0.0170559	0.0860029	0.0431502	0.0095874	-0.0754032	-0.0445413	0.201244	-0.102206	-0.0130212	0.099505	0.844851	0.0344707	0.00496632	0.182516	0.0807296	0.12409	0.0198629	-0.492979	0.0531607	-0.0260997
-0.319951	-0.328387	0.0653776	-0.316768	-0.116749	0.026903	-0.0176134	-0.0783374	0.00363602	0.0380214	0.0124572	0.00308744	0.0153015	0.37083	-0.0520729	0.177222	0.0319311	0.412671	-0.0939399	0.0683158	-0.027871	0.0874745	-0.0807588	0.0151531	0.0508818	-0.249779	0.00673771	0.0420173
-0.0117572	-0.0512651	-0.00944882	0.00273688	0.0547392	0.11738	0.0563135	0	-0.0164145	0.0804397	0.0358446	0.00111809	0.0788982	0.310548	-0.058078	0.0984321	-0.284322	-0.308064	-0.0038295	-0.145813	-0.508242	-0.291747	-0.365836	-0.402423	-0.0534196	-0.12441	-0.0749836	0.0193779
0.118295	0	0.41849	0.0934693	0.0869481	0.137156	0.0705576	0.119727	-0.0131654	0.0283609	-0.00217262	-0.0141413	0.00939569	0.0660863	-0.0782318	-0.054934	-0.495108	-0.312575	-0.485401	-0.521313	-0.462713	-0.441087	-0.37459	-0.382326	0.0285488	-0.204608	-0.11053	-0.0356457
-0.313687	-0.394699	-0.347249	-0.356846	-0.0743233	-0.133359	-0.0649352	-0.133359	0.0117201	0.0882806	0.00382024	0.0303671	0.12072	0.430407	0.0624846	0.111122	0.347734	0.305673	0.276269	0.0705666	0.524691	0.252838	0.14246	0.19983	0.0670543	-0.0902942	-0.0144224	-0.0387027
0.0712588	0.11285	0.0811744	0.0279601	-0.248198	-0.287155	-0.213603	-0.287155	-0.00929421	0.0286505	0.0127717	0.0166408	-0.075146	0.0852485	0.0571879	-0.15016	0.0214134	0.108082	0.00442311	-0.006096	0.16343	0.301635	0.0335431	0.158402	0.00612018	-0.209729	-0.00946154	-0.0368076
0.074055	0.0767343	0.0746168	-0.0416393	-0.0344558	-0.0252013	-0.146546	-0.146546	-0.037292	0.0318614	-0.0291676	0.0538874	-0.118132	-0.0778258	-0.01798	-0.114973	0.113456	0.19602	0.174802	0.16739	0.00993116	0.226385	0.0242845	0.161737	0.0831167	-0.127486	0.0722675	0.000885156
0.0773566	0.0906418	0.041586	0.0259208	-0.0764927	0.148314	-0.0270006	-0.0764927	-0.000222277	0.0641834	0.0871021	0.0365651	0.0493789	-0.0359759	0.181079	0.0568231	0.0694071	-0.0927843	0.173113	-0.0970715	-0.00743473	0.0680815	0.151022	-0.0527157	0.0674207	-0.0406255	0.0882828	0.137547
0.0889648	0.139982	0	0	0.0501356	-0.0497867	-0.000303429	-0.000175437	-0.0151427	0.0868945	0.0322665	-0.0113995	0.0685621	0.210545	0.0463814	-0.0711402	0.0237509	0.00375974	-0.165795	-0.00509937	-0.00937405	0.0769402	-0.195077	-0.138583	0.0657974	-0.338219	0.0515617	0.0352754
-0.251737	-0.238177	-0.132711	-0.225008	-0.0627423	0.00231991	-0.0865768	-0.0886399	-0.00151723	0.0376554	0.0152688	-0.00339889	0.00694921	0.302559	0.0907068	-0.139698	-0.148494	-0.133001	0.247734	-0.279819	0.0111796	-0.0214676	0.194859	-0.0618314	0.155007	0.0380488	0.0817948	0.0628897
-0.0376674	-0.0332268	-0.0469309	-0.0686518	0	0	0.0752393	0.104675	-0.0152578	0.00907277	0.00642093	-0.0178669	-0.0110444	0.0408676	0.163456	-0.0914666	0.105687	0.283517	0.277452	0.0912197	-0.142539	0.0258003	-0.0489939	0.0970778	0.065072	-0.0130189	-0.00989592	-0.132
0.0687234	0.0196589	0.525582	0.355257	-0.134154	-0.118102	-0.027994	-0.0764169	-0.0643965	-0.0282139	-0.0636347	-0.0642588	-0.0907987	0.101012	-0.125248	-0.237582	-0.157344	-0.191025	0.0151482	-0.197565	-0.034586	-0.0317832	0.0290819	-0.155909	0.0898758	-0.00154326	-0.0200591	0.084664
0.0497118	-0.00894497	-0.0256506	-0.0772827	0.0271668	0.147312	0	0.0704249	-0.0221215	0.111041	0.211436	0.0126711	-0.11677	0.196904	-0.0888339	0.0539463	-0.0705271	-0.0393313	0.0220512	0.0188337	0.000535087	-0.122648	0.0466978	-0.0369747	0.0643686	-0.0431261	-0.117039	0.0846559
-0.125442	-0.133878	-0.0863249	-0.165973	-0.0468611	-0.0761054	-0.0266059	-0.0761054	-0.0269536	0.0307933	-0.012801	0.00622534	-0.137756	0.101084	-0.20993	0.0886092	-0.103349	0.195077	-0.0554903	0.0519956	-0.249958	-0.238091	-0.154083	-0.0864111	0.227507	0.0646325	0.130038	0.207362
-0.037064	-0.0274753	-0.0316403	-0.00622639	0.0514774	0	0.0509446	0	-0.00284045	0.0758318	0.0319332	0.0228641	0.000423775	0.117482	0.324728	0.24638	0.0294063	0.135023	0.310031	0.116265	-0.0872829	-0.0122631	0.0953492	0.14531	0.024673	-0.0759231	0.027889	0.0139698
0.0407751	-0.0176899	-0.022161	-0.024176	-0.0146477	0.0794029	-0.103613	-0.103613	-0.0104286	0.0619301	-0.00970367	0.0278755	-0.0924479	0.0590883	0.000108105	0.0245574	0.000171186	-0.079755	0.188429	-0.0414828	0.116115	-0.0742342	0.0347038	0.0231749	0.0560066	-0.387907	0.023191	0.0634196
-0.0596764	-0.116022	-0.0761241	-0.0799455	0.0389023	0	0.0481799	0.0774277	0.00642314	0.262154	0.0521178	0.0409522	-0.0366246	0.105152	0.104284	0.019422	-0.105122	0.100503	0.131394	0.13272	-0.132798	0.0665848	-0.187993	0.0105273	0.00807573	-0.147129	-0.016252	-0.0566521
-0.0465766	-0.0196665	0.202123	0.00787325	-0.0802422	0.0536437	0.0485906	-0.0802422	-0.00203903	0.0613771	-0.0108043	0.00489709	0.0321158	0.130829	-0.194965	0.0107998	0.205567	0.116653	0.31503	0.0622766	0.0258414	0.180441	0.0257013	-0.0838761	0.0658202	0.0221503	-0.0436181	0.140004
0.135183	-0.00924183	0.0542405	0.00238833	0.127032	0.280005	0	0.0756011	-0.0266789	0.139256	-0.019323	0.00449823	-0.0599287	-0.104684	-0.0108341	-0.100639	0.0531399	0.152911	0.124505	0.108942	0.00121081	0.164361	-0.0830776	0.0413265	-0.00209099	-0.199583	0.0190152	-0.124494
-0.00134029	-0.0199064	0.0691481	-0.0113886	0.0376404	0	0	0.0785121	-0.0518174	-0.00660619	-0.0486997	-0.0223723	-0.0905639	0.0138267	-0.147086	-0.0488756	-0.0444588	-0.164139	-0.00129972	0.00107035	0.0898893	0.0706677	-0.022044	0.0100454	0.0289203	-0.223641	-0.0179473	-0.0503375
0.0859573	0.0426946	0.00250521	0.0249188	-0.00879115	0.00878887	0.00157995	-0.0571131	-0.0168978	0.0160333	0.0143803	-0.00543717	-0.146993	0.0651481	-0.0779439	-0.0425529	0.0228978	0.0816899	0.349991	0.0538742	-0.0874886	0.0238127	0.337742	-0.0501544	0.0121295	-0.0852724	-0.165105	-0.0272475
0.128499	0.0847688	0.0418528	0.0669477	0.0426161	0.0900557	0	0	-0.00229853	0.121746	-0.0015139	-0.00698075	0.173159	0.433295	0.244839	0.28244	-0.097154	0.237219	0.285786	0.0461692	-0.0773716	0.114848	0.297852	0.00405066	0.180463	-0.00245738	0.141569	0.127876
-0.0814004	-0.0160651	-0.0590042	-0.00796264	-0.151278	-0.177624	-0.0310742	-0.177624	0.000744418	0.0334298	-0.00738175	0.161576	-0.215519	-0.202585	-0.296617	-0.098673	-0.00537706	-0.0523514	0.0366183	0.0304999	-0.00783481	-0.0731769	0.434329	0.230162	0.00447245	-0.0801135	-0.0148448	0.00049027
0.0474787	0.0989107	0.0446455	0.0709913	-0.257187	-0.131827	-0.257187	-0.197819	-0.0248603	0.0835855	-0.0034821	-0.0294612	0.409749	0.144912	0.336102	0.0114948	-0.162395	-0.203604	0.195878	-0.251317	-0.004044	0.0450419	0.188114	-0.115405	0.0909146	-0.0356463	-0.0645689	0.0680496
-0.0359456	-0.102837	-0.0745561	-0.0718128	0.0608738	0	0	0	-0.0643572	-0.0341432	-0.0452405	-0.0694263	-0.299233	-0.223846	-0.423942	-0.280018	-0.14753	0.438149	0.00881391	-0.0103552	-0.132883	0.270122	0.0252054	0.136502	-0.0792119	-0.116805	-0.0377035	0.00495056
-0.0105942	0.066677	0.00259604	0.040065	0	0.278611	0.0783423	0	-0.0163522	0.0133584	0.0390193	0.0426353	-0.0705332	0.0690711	0.303422	0.112471	0.0434982	-0.0467115	0.326598	0.0184201	0.0197226	0.0267778	0.0262003	-0.128623	-0.14405	-0.566278	0.0220331	-0.00893202
0.280166	0.142386	0	0.120905	-0.0753803	0.0073665	-0.0563986	-0.0392212	-0.442509	-0.416641	-0.357671	-0.436322	-0.52305	-0.503585	-0.150859	-0.516833	-0.942605	-0.805495	-0.309247	-0.883205	-1	-0.759733	-0.316999	-0.848697	0.0558286	-0.0257607	0.0798096	0.0674483
-0.15763	-0.0807344	-0.123059	-0.0879893	0.0133143	0.0752429	-0.0396814	0.000994188	-0.00879597	0.0426818	0.00300853	0.0158798	0.0305694	-0.0329124	-0.0886351	0.02042	0.274212	0.00219061	0.0280648	0.00384767	0.0253773	0.0712689	0.0120688	0.103259	0.0540432	-0.345744	0.0874029	-0.109726
0.254381	-0.0704882	-0.0242105	-0.0528878	0.0750965	0.253372	0	0	-0.0299728	0.0344557	-0.0200848	-0.0188678	-0.346657	0.605336	0.0300009	-0.133414	-0.215895	0.277579	-0.201131	-0.0385303	-0.0907415	-0.0271804	0.34662	0.214069	0.125257	-0.0285416	0.149697	0.142098
-0.088674	-0.0750569	-0.0442911	-0.0532047	-0.0877299	-0.0877299	-0.0392905	-0.0192658	-0.0186559	0.0181675	0.0101519	-0.0137636	-0.0964255	0.0617334	-0.078147	-0.259848	-0.0505056	0.0531873	0.0865288	-0.0590644	-0.0111189	0.234706	-0.0174869	-0.0167923	0.00681905	-0.38287	0.0558491	-0.0147854
0.0431989	0.109627	0.00961325	-0.0198364	-0.0878347	-0.135265	-0.0865126	-0.135265	0.0242032	0.0563144	-0.00597312	0.0205516	-0.170794	0.27184	-0.0377902	0.0786944	-0.109158	0.0281098	0.115395	0.0895095	-0.0131608	0.0528035	0.23184	0.162283	0.100095	0.0565576	-0.0362599	0.086763
0.0510506	0.0319944	0.0168604	0.0783928	0.0324016	0.102079	0.0358422	0.050204	0.00128803	0.0371546	0.0093277	0.0054308	0.0029522	0.169814	-0.136549	-0.0343872	0.0632444	0.0703846	0.00760478	-0.133731	0.0838523	0.110784	0.0952438	-0.022364	0.0782298	-0.110677	-0.1166	0.0968704
0.184717	0.139362	0.0331034	-0.0123363	0.0054392	0.46486	0.014313	-0.0459656	-0.0406541	0.0387126	-0.0295334	-0.00335741	0.278868	0.301518	0.24029	0.249804	0.115051	0.13972	0.133172	0.123876	0.115081	0.158884	0.207646	0.152221	0.22397	0.136068	0.164323	0.202886
-0.0565137	-0.0762973	-0.0622997	-0.0167962	0	0	0.0605946	0.0416511	-0.00800323	0.0627185	0.0208339	0.0123422	-0.261947	0.0728787	0.0826705	-0.190572	-0.238613	-0.125309	0.0814347	-0.219496	-0.321614	-0.061998	-0.15687	-0.17071	0.0567369	-0.0947911	0.0385221	-0.0417557
-0.0476881	0.00952128	0.0251283	-0.019327	0.00458174	-0.0575885	-0.00708843	-0.0575885	0.00419097	0.0694268	0.00366913	0.0245739	-0.071277	0.197313	0.183863	0.101143	0.125452	0.136806	0.140876	0.037655	-0.095216	0.0977779	0.0662982	0.00875873	0.0657924	-0.19697	-0.0858259	0.00317949
0.0272405	-0.05244	0.00685898	-0.0995967	0.000413563	-0.0395032	0.0175336	0.0203442	0.00300408	0.00861962	0.109643	0.0113795	0.035935	-0.112785	0.239008	-0.0813943	0.0283159	-0.0139228	0.127138	-0.0395688	0.0860788	-0.0164267	-0.0116523	0.165055	0.0923472	-0.224393	0.144075	-0.0687394
0.024058	-0.081697	-0.127103	-0.127103	-0.0284142	-0.0641166	-0.0641166	0.0025465	0.00265755	0.0354881	0.073048	-0.00888339	-0.179131	-0.194413	-0.209606	-0.196952	-0.0281854	0.300826	0.121344	-0.11951	-0.0591501	-0.0464853	0.0451422	0.0325293	-0.0674283	-0.205236	-0.324685	-0.0680489
0.00349047	0.24339	0.0338889	0.19574	-0.00128517	0.0594096	-0.066915	-0.0212871	-0.0560265	0.022204	-0.0577792	-0.0363032	-0.206446	-0.137644	-0.223642	-0.171941	-0.11967	0.0886524	-0.0883594	-0.0575171	-0.0578079	0.0861117	0.0991831	0.0139046	-0.0138732	-0.148925	-0.117442	-0.0200104
0.0135218	0.0558456	0.0485878	-0.0135093	0.0325282	0	0.0806095	0.0758894	-0.00041164	0.0514227	0.0109882	0.0321956	0.183929	0.106887	0.0811545	-0.0378207	0.115008	0.111425	0.298963	0.0450061	-0.0703332	-0.00670905	-0.0675805	0.0081507	0.0520761	-0.212943	0.000375238	-0.0899778
0.0112648	-0.0410611	-0.015621	-0.0782166	0.0071838	0.0440898	-0.0700151	-0.0700151	0.00515562	0.0547145	0.00528606	0.0104831	-0.11515	-0.063999	-0.103412	-0.017832	-0.0739722	-0.0310091	-0.0146265	0.0515509	0.0212649	-0.00715829	0.0347837	-0.107642	0.0126887	-0.177364	0.00526174	-0.0411091
-0.0222476	-0.131785	-0.0330904	-0.0751011	0.0527855	0	0.0519429	0	-0.0101163	-0.0103013	0.0209063	-0.0409317	0.333421	0.135353	-0.0561314	0.0207574	-0.055558	-0.208673	-0.235008	-0.307776	-0.184824	-0.293889	-0.194	-0.141185	0.0317342	-0.101782	0.00508578	0.064808
0.0171078	-0.0688077	0.186583	-0.0688077	-0.00764596	-0.0718211	-0.0369563	-0.0718211	-0.00200944	0.138399	-0.00182213	0.01088	-0.0828968	0.351388	-0.0122392	0.0566921	0.0211676	0.0751237	0.196691	-0.0880149	-0.0393377	0.0289237	0.139293	-0.0611878	0.133973	0.00125207	0.111949	0.101531
0.118661	0.031225	0.0362353	0.0468495	-0.0236339	0.133418	-0.0167088	-0.0204825	0.00263713	0.0861911	0.0301748	-0.00387991	-0.109508	0.671246	0.167958	0.139569	0.03139	0.297902	0.488143	0.125566	-0.0185658	-0.17086	-0.0491168	-0.0811407	0.172036	0.0114817	0.0597106	0.135445
0.0184701	-0.0518859	-0.0396501	0.0111975	-0.108244	-0.0136945	-0.036769	-0.0875186	-0.155185	-0.0460479	-0.119809	0.135213	-0.210336	-0.250264	-0.236546	-0.230676	-0.145791	-0.148082	-0.138956	-0.239098	-0.50675	-0.399783	-0.281209	-0.455589	0.143188	-0.0706576	0.10376	0.167518
0.00837258	0.070136	0.747688	0.0108627	-0.00228502	0.174808	-0.0426854	-0.0745152	-0.0212573	0.0099071	-0.0176371	0.0225885	-0.0899703	0.014899	-0.133759	0.100591	-0.0187101	0.051762	-0.00424242	0.129971	-0.00933833	0.21852	-0.0352294	-0.0382846	-0.112419	-0.181921	0.0446904	0.0247851
0.0740358	0.0856981	0.0380381	0.0788709	0.049121	0	0	0.0415216	-0.126854	-0.0693613	-0.117455	-0.12493	-0.239498	0.0199345	-0.236459	-0.160628	-0.361607	-0.242753	-0.255053	-0.293946	-0.342578	-0.428292	-0.16021	-0.4653	-0.00909852	-0.0301834	-0.134097	0.0268404
0.0343471	0.0323329	0.0589378	0.07569	0.0337496	0	0	0.034056	0.0113375	0.0597056	0.0246789	-0.00201105	-0.0699047	-0.0637143	0.133379	-0.0141235	0.00127753	0.011441	0.255124	0.102865	-0.0649176	0.017685	-0.0159029	0.128452	0.0871417	-0.123554	0.0569403	0.086513
0.0711532	0.117867	-0.0374587	0.023888	0	0	0.0728272	0.0563865	-0.0219455	0.0558179	-0.00366599	-0.0139502	-0.10026	0.00122631	-0.213381	-0.0357318	0.0286434	0.133285	-0.115869	-0.0221299	-0.1249	-0.0461489	-0.161849	-0.133172	0.236313	0.197985	0.0564114	0.209526
-0.0119738	-0.04795	0.115303	-0.0788648	0.051001	0.0859919	0.0543036	0.0495156	-0.0198795	-0.0113495	0.0328257	-0.0160319	-0.211799	0.102957	-0.011875	-0.209829	-0.00649063	0.45185	0.200963	0.120816	-0.089261	0.130458	0.128304	0.139703	0.0212395	-0.34612	-0.0148746	0.0472117
0.0109255	0.0133146	-0.0286702	-0.00443149	-0.040345	0.162259	0.00454829	0.0214269	-0.00258953	0.199125	0.062099	0.0281177	-0.0812561	0.16403	-0.102577	0.148855	-0.158746	0.0803202	0.254734	-0.0417575	0.0651355	-0.0250953	0.317398	0.0116798	0.000857115	-0.0990245	-0.207125	0.00700832
-0.0858167	-0.0938645	-0.0049891	-0.0355535	-0.0147955	-0.0590273	0.0658444	-0.0590273	-0.0140645	0.00491285	-0.000173435	-0.0137213	-0.0907608	0.044064	-0.316155	-0.119511	-0.0681856	-0.0689197	-0.0185053	-0.0958825	-0.139211	-0.182311	-0.0691236	-0.305433	0.0693024	-0.0604852	-0.0721458	0.0443501
-0.0398989	-0.106544	-0.110723	-0.0576454	0.0808208	0.186959	0.132351	0.0636357	-0.00439363	0.114912	0.00602198	0.0672796	0.00140281	0.069486	-0.0229871	0.0591174	-0.0403693	-0.0543696	-0.173638	-0.156506	-0.0419714	0.140252	-0.0532157	0.0356094	0.0732903	-0.0573328	0.0343634	0.0409556
0.0103099	0.0530206	0.007526	0.0802979	-0.060286	0.0148029	-0.060286	-0.0108735	0.0283101	0.0150999	0.112349	-0.0142394	0.00165453	0.259034	-0.220856	-0.0268769	-0.109493	0.0596847	0.050028	-0.261555	-0.319566	-0.200312	-0.223964	-0.350427	0.00275716	-0.102079	-0.0160626	-0.0741019
-0.106959	-0.033489	-0.137197	-0.0941349	0.0463546	0.20766	0.0858294	0.0328581	-0.0208242	0.0813329	0.0220293	0.000757111	-0.112795	-0.0675098	-0.134652	-0.0931155	0.0636835	-0.0202776	0.0978925	-0.19462	0.110005	0.144198	0.186986	-0.0486394	0.0840465	-0.086776	0.0489309	0.0612447
-0.0270007	0.0056589	0.0248172	-0.0627395	0.0405284	0	0	0.0674889	-0.0182694	0.111061	-0.00905769	-0.0155864	-0.12114	-0.0583962	-0.073807	0.127566	-0.19906	-0.0316127	0.00563633	-0.08919	-0.0053596	0.112419	0.0729674	-0.010556	0.0159543	-0.0523983	-0.071383	-0.00850305
0.0127741	-0.011902	0.0430709	-0.00306084	0.0327029	0	0.067432	0	-0.0210071	0.077417	-0.00103902	-0.00418485	-0.00486716	0.18255	0.237284	0.126876	0.0458433	0.103826	0.109002	0.0201741	-0.113353	-0.0700495	0.12927	-0.051477	0.134848	0.173578	0.165463	0.183326
0.141916	0.0388717	0.158414	0.0562333	-0.170657	-0.048784	-0.114403	-0.122814	-0.0122596	0.11505	0.0576082	0.0128973	0.122794	0.222006	0.192405	0.167325	-0.272395	-0.0888827	-0.00795911	-0.331679	-0.300088	-0.287333	-0.22013	-0.259596	0.0749206	-0.116425	-0.00993335	0.0815242
0.000900903	-0.0841596	-0.0841596	-0.0475612	0.0371314	-0.0512162	0.0502921	-0.0512162	-0.0134088	0.0572121	-0.00654143	-0.0149307	0.187321	0.346211	0.0351788	0.130698	0.013925	0.544861	0.148052	0.171694	0.213235	0.575017	0.162793	0.336558	-0.023664	-0.0745261	-0.0120788	0.0510413
-0.0482432	-0.0819737	-0.0358653	-0.00123672	-0.0520515	-0.0520515	0.0164332	-0.0520515	-0.0341943	0.08091	-0.0111954	0.0150462	-0.0480814	0.550436	0.0256997	0.0346702	-0.0730743	0.251078	0.143277	-0.092146	-0.0465543	0.0215187	0.0716221	0.00484839	0.125194	0.0818634	0.0270334	0.097848
0.0763972	-0.0627144	-0.00872245	-0.0491054	0.0782443	-0.0634791	-0.0172951	-0.0191618	0.00270592	0.0299255	0.0226077	0.00667112	-0.0421251	0.0105593	-0.0682226	-0.120792	0.0657207	-0.142941	0.0536281	-0.2325	0.115751	-0.0410988	0.0486151	-0.00283744	0.00600141	-0.00170097	0.016132	0.0349297
-0.0361777	-0.101424	-0.0556984	-0.12164	-0.117286	-0.117286	-0.117286	-0.069187	-0.0300539	0.0193937	0.073721	-0.0332946	-0.0162856	-0.0843334	0.0263433	-0.0932924	-0.166856	-0.19475	0.00834895	-0.293783	-0.274944	-0.3771	-0.0536432	-0.341228	0.00757111	-0.0055978	-0.0738403	-0.0262778
-0.16893	-0.0523196	-0.116716	-0.205168	-0.469211	-0.568845	-0.505777	-0.568845	0.00377741	0.0809501	0.00461105	0.017384	-0.185019	0.180897	0.00784116	0.102861	-0.235684	-0.135985	-0.0046565	-0.144595	-0.253048	-0.168149	-0.234595	-0.175886	-0.354332	-0.0525022	-0.185286	-0.0234578
-0.0863469	-0.103779	-0.0647056	-0.07696	-0.081729	-0.081729	-0.0272994	-0.000430627	0.0237082	0.0874514	0.00933474	0.0211333	0.437795	0.248636	-0.0617415	0.088029	0.478508	0.041983	0.210299	0.0984662	0.67255	0.213921	-0.0361247	0.0753393	0.0717115	-0.138439	0.00239239	0.0389793
0.0053681	-0.0340584	0.0115687	-0.0265826	-0.0320203	-0.0320203	-0.0320203	0.0269981	-0.0110708	0.0173944	0.0163284	0.000566839	0.0154934	0.0423845	0.238987	0.0429746	0.11081	0.258073	0.60122	0.0985115	0.0687634	0.0161988	-0.0188266	-0.0332753	-0.0445988	-0.260501	-0.0218635	-0.157963
0.067755	0.0470432	0.0676885	0.0134758	0.0512019	0.14438	0.0559888	0.0490913	-0.00913336	0.0290137	0.0278882	0.00223746	-0.122278	0.15579	-0.278316	-0.181268	0.131064	0.19182	0.399261	0.0279454	-0.0569738	0.0458149	0.1575	-0.10033	0.0226348	-0.133458	-0.0891897	-0.0293997
0.00641576	-0.0456285	-0.0042046	0.0384635	-0.142745	-0.0525446	-0.139158	-0.0730019	-0.00896581	0.0873145	0.157887	-0.00160349	0.02762	-0.189561	-0.0321811	0.0179032	-0.0878267	-0.0627734	0.0178747	-0.0339062	-0.169236	-0.127255	0.0615975	-0.0386742	-0.0653967	-0.365463	-0.224619	-0.0724917
-0.0225623	-0.0885603	-0.049748	-0.058164	-0.060614	-0.060614	-0.060614	-0.00735321	-0.0365441	0.0392392	0.0536555	-0.0390313	-0.0590832	0.387806	0.0462525	0.0423755	-0.105624	0.185968	0.0523553	-0.022775	-0.0887103	0.0426675	0.204291	-0.00100061	0.0468476	-0.165314	-0.0433844	-0.00410797
0.0889836	0	0	0.0506576	-0.108352	-0.108352	0.635894	-0.0650808	-0.0155174	0.0107645	-0.00252853	-0.00247115	0.0892607	-0.167589	-0.343996	-0.144637	-0.311679	-0.34658	-0.307483	-0.492622	-0.629548	-0.664515	-0.540537	-0.70236	0.0213806	-0.0765162	0.0358316	0.0435224
-0.12151	-0.12276	-0.190787	-0.171829	0.0442199	0.0347114	-0.00694819	0.005371	-0.0113893	0.0425498	0.0110002	0.043922	0.0631244	-0.0852183	0.00838066	0.268071	-0.00574919	-0.02235	-0.0698812	-0.0895315	-0.00995962	0.0865472	-0.101095	0.0685248	0.149235	0.0498063	0.0627684	0.140955
0.0411461	0.091899	0.116904	0.223763	0.0161404	0.0816846	0.0240533	0.0863034	-0.000533582	0.0479037	0.0538294	0.00275608	0.0850353	0.0808595	0.17617	0.0754286	-0.093202	0.206762	0.0998643	-0.174468	-0.0442613	0.0772216	-0.0353403	-0.0915073	0.0108818	-0.00136335	-0.175891	-0.00877305
0.0153405	-0.0344601	-0.0165791	-0.089863	-0.0531406	-0.0786104	-0.0786104	-0.0786104	-0.0696635	0.0294578	-0.0443926	-0.062634	-0.307732	-0.286327	-0.306218	-0.34797	-0.108605	0.19783	0.0787653	-0.148332	-0.0143351	0.127655	-0.0499208	-0.0316659	0.0909192	-0.317424	0.041345	0.00123536
-0.0240307	-0.138226	-0.0966999	-0.0841272	0.0515435	0.141228	0	0.0862981	-0.0238888	0.0804366	-0.0232249	0.08005	0.00549708	0.0474273	0.0122368	0.381631	-0.0304346	0.186126	0.211881	0.36652	-0.0529911	0.00861529	0.0871396	0.336643	-0.0465905	-0.230388	0.0304325	-0.388892
0.0477954	0.0225696	0.222751	0.0502064	0.0456097	0.276179	0.0888177	0	-0.0618842	-0.0452891	-0.0596968	-0.0700168	-0.591739	-0.472051	-0.350392	-0.292535	-0.223476	-0.182178	-0.0986095	-0.218886	-0.0157721	-0.000535043	0.0954478	-0.0128101	-0.410376	-0.304908	-0.211873	0.0159607
-0.124638	-0.0849726	-0.161909	-0.106259	-0.0418392	0.0761293	0.00475802	-0.0418392	0.00383085	0.185894	0.0502915	0.0163003	-0.0978721	0.00229098	-0.0823304	-0.133378	-0.00221941	0.00798677	0.138937	0.0440335	0.0166621	0.116679	0.181175	-0.0240234	0.166043	0.0178941	0.0273713	0.136106
-0.00406757	-0.107237	-0.0747899	-0.0696375	-0.0809994	-0.11549	-0.11549	-0.0664622	-0.0495825	-0.0135954	-0.0445628	-0.0317779	-0.117103	0.0970094	0.103552	-0.00248546	-0.0188461	0.209532	0.232925	-0.0368087	0.0322098	0.171602	0.14354	0.0413058	0.0919785	0.0672899	0.1279	0.0514393
-0.0104399	-0.0175031	-0.0114179	0.0239416	0.0383434	0.12767	0.0531357	0.0591337	-0.0592728	0.0690373	0.295867	0.0204786	0.050494	0.274934	0.188068	0.302269	0.0944012	0.152537	0.142725	0.197665	0.0416176	-0.0320805	0.160211	0.0685635	0.0267641	-0.0493905	0.0153504	0.0614277
0.119477	-0.0815486	-0.0417581	-0.0815486	0.103223	0.0962823	0	0	-0.0356597	0.0537468	-0.0170725	0.0106411	-0.255885	0.0157768	-0.094945	-0.313604	-0.166533	-0.0429568	-0.0203479	-0.0115979	-0.129224	0.228818	-0.103634	0.0886625	-0.018266	-0.260808	-0.0107903	-0.0373036
-0.448313	-0.466923	-0.359367	-0.438151	0.0380023	0	0.0494504	0	-0.00302638	0.0251131	0.0103701	0.0133743	0.0121445	0.23619	0.0591175	0.251775	-0.342873	-0.376318	0.197721	-0.32219	-0.296324	-0.1815	0.26267	-0.250917	0.0864296	-0.197604	-0.151255	0.0543676
-0.0243247	-0.0470648	-0.0772715	-0.0844901	-0.0479581	0.0747002	-0.00800652	-0.000877351	-0.0211658	0.0495827	-0.0399587	-0.011222	-0.115735	-0.101425	-0.0602769	0.0821747	-0.187619	-0.264227	-0.18194	-0.269267	-0.0649367	-0.0468124	0.0692593	-0.02596	-0.0745453	-0.133116	-0.0393362	-0.00613568
0.0743436	0.0408518	0.113482	0.0288282	0.00487425	0.210692	0.00476006	-0.0442372	-0.00160521	0.0242883	0.00776687	-0.00235695	0.0924583	0.301442	0.0218506	0.22806	0.0733957	0.102818	0.00416866	0.0910863	0.0166427	0.0029	0.00238247	-0.0142982	0.00190649	-0.229771	-0.0451474	0.00446991
-0.0744153	-0.0744153	-0.00250894	-0.0219852	0.047762	0	0.0452993	0	-0.00263024	0.0159399	-0.00741118	-0.0069	0.0947634	0.0133532	-0.158781	0.0810181	0.0672208	0.241414	0.147232	0.124568	-0.0747893	0.161361	0.193572	-0.0827628	0.0489419	-0.089259	-0.0556863	0.00922432
-0.249031	-0.138285	-0.211626	-0.235594	-0.120837	-0.173395	-0.173395	-0.12433	-0.0197334	0.0457328	-0.0066023	0.0058269	-0.055178	0.0932874	0.331505	-0.0265884	-0.0898862	-0.0485984	0.377373	-0.112921	0.0366841	0.109656	0.653518	-0.0179098	-0.0174501	-0.0550859	0.058055	0.0741383
-0.01659	0.00590674	-0.0170618	-0.0271487	-0.0953647	0.0163695	-0.04339	-0.0398998	-0.0372226	0.0424368	-0.0182607	-0.0106166	-0.352575	-0.0379505	-0.260494	-0.257391	-0.182466	-0.0833485	0.138999	-0.157489	-0.128739	-0.111807	0.0369835	-0.0788671	0.00660243	-0.0474675	-0.0818339	-0.0486191
0.00502268	0.046783	0.0374139	0.00125668	0.048207	0.282552	0.0746876	0.0607385	-0.0492545	0.0571873	0.0572711	0.00786703	-0.185052	0.149396	-0.000795406	-0.0667387	-0.176245	-0.0605053	0.18892	0.0141254	-0.0313439	0.0888959	0.225566	0.120548	0.11714	-0.154559	0.114096	0.0998621
-0.0898857	-0.0910508	-0.0276311	0.000799166	-0.0653538	-0.0653538	-0.0653538	-0.0303893	-0.0326755	-0.0298559	0.0136821	-0.0303559	-0.180301	-0.0779754	0.0800091	0.113963	-0.12303	0.0376879	-0.0727291	-0.044606	-0.118026	0.472078	0.0186428	0.11801	0.0298545	-0.251304	0.0288639	-0.012127
0.00493059	-0.047235	0.0327003	-0.0525477	0	0.145504	0.0718973	0	-0.0108504	0.0658535	0.0148218	0.00150733	-0.172299	0.347861	-0.11372	0.0250507	-0.035172	0.206026	0.216172	0.104624	-0.025304	0.237276	0.0994717	0.0174145	-0.00985279	-0.176573	-0.136706	0.00451113
-0.0461444	-0.0402381	0.158086	-0.0497054	-0.117617	-0.0438981	0.323489	-0.114946	-0.0316911	-0.000393164	-0.0335523	0.0214821	-0.0580165	-0.0179937	-0.105418	0.0620975	-0.0853656	-0.254471	-0.178025	-0.139224	-0.123068	-0.134319	-0.0182902	-0.178207	0.1125	-0.0384804	0.0716247	0.0953823
0.0450419	-0.0560435	-0.0560435	-0.0243884	0.112289	-0.0599405	-0.0599405	-0.0599405	-0.00589618	0.0483207	0.00896992	0.0313961	0.00930862	-0.138047	0.120462	-0.02744	-0.210537	-0.266125	0.20628	-0.277076	-0.167077	-0.0355058	0.136875	-0.169917	-0.0438557	-0.139905	0.0435428	0.0422767
0.0324836	0.0878118	-0.00648815	0.0082716	-0.00831817	0.0358361	-0.0397856	-0.0265515	0.117963	0.0676671	0.0101635	-0.00175248	-0.238928	-0.0999815	-0.12972	-0.0349745	-0.131967	-0.0887779	0.127509	-0.128743	-0.169299	-0.0961987	-0.0509701	-0.0132331	-0.0526236	-0.169383	-0.0450162	-0.0167844
-0.00912658	-0.00352275	0.0267274	0.0420266	-0.0918207	0.0867135	-0.0262304	-0.0918207	-0.000514927	0.0661885	0.0282647	0.0657886	0.104559	0.0417338	0.291112	0.076369	0.093672	0.13179	0.380663	0.168029	-0.00329844	-0.0461341	0.0017297	-0.0671945	0.192479	0.0514246	0.16627	0.0577148
0.0563664	-0.0476187	0.00806864	0.00376803	0.0296733	0	0.0864785	0	-0.0143212	0.129738	0.0196813	0.0993815	-0.088209	0.113236	0.0440455	0.42387	-0.155295	-0.117659	0.0562229	0.0827025	0.108103	0.129941	0.410531	0.283664	0.00967894	-0.367321	-0.161967	-0.139555
-0.0456897	-0.0728307	0.033018	-0.112829	-0.0896239	-0.0896239	-0.0896239	0.00602352	-0.0157364	0.122916	0.608396	0.0492608	-0.171874	0.212355	0.0905801	0.0258421	-0.00850165	0.337025	-0.0561059	0.169564	-0.0634298	0.149117	0.0490563	0.0853176	0.100096	-0.154431	-0.00479992	0.0597173
0.141447	-0.0348669	0.00709475	-0.0520189	0.0236885	0.248687	0	0.0634198	-0.0204819	0.059172	0.038288	-0.000234351	-0.0530252	-0.0270449	-0.212357	-0.0866924	-0.138639	0.038611	-0.123146	-0.173715	-0.167825	-0.261172	-0.238666	-0.278807	0.224054	0.202834	0.203833	0.226861
-0.0724972	-0.0612402	-0.0364089	-0.0886258	0.0032399	-0.0618133	-0.00720497	0.00789715	0.00764916	0.068209	-0.0113935	0.0347585	-0.094909	-0.0618543	-0.220089	0.103796	0.107972	0.113437	0.0397767	0.1926	-0.0468423	-0.0476365	-0.0756188	0.0539944	0.0378652	-0.133927	-0.0949817	0.0277387
0.0900108	-0.000549826	0.0385091	0.136477	0	0	0.0342391	0.200998	0.0510813	0.0502927	-0.00626832	-0.0187627	-0.158654	-0.238358	-0.385596	-0.459345	0.146388	-0.00995283	0.0858262	-0.0495985	0.0759081	-0.112076	0.190677	-0.0143405	0.022283	-0.0144866	0.0325927	-0.0671633
0.020772	0.0483206	-0.0649392	-0.0649392	-0.169649	-0.208992	-0.136832	-0.159745	-0.0278262	0.0246177	-0.0181877	-0.0140105	-0.133394	-0.121734	0.0553456	0.131308	-0.00882756	0.0467598	0.0425874	0.122666	-0.108667	0.0176857	-0.165263	0.102279	0.0503493	-0.041522	-0.00774874	-0.00100576
0.026968	0.0369933	0.0736744	0.0519005	0.0401234	0	0	0	-0.010421	0.0333836	0.018152	-0.0103989	0.23804	0.487986	0.18039	0.0825091	-0.128561	0.0857209	-0.0454576	0.0426721	-0.0351842	0.000497197	-0.00255144	0.00178366	0.132214	0.0120309	0.0419199	0.0758475
0.017307	-0.0163931	-0.0139475	0.00649003	0	0.0948182	0	0.0536272	-0.00650595	0.000578272	0.0175254	-0.00482729	0.0940325	0.107624	0.140416	-0.0836323	0.000803512	-0.142377	0.0485359	-0.132826	-0.0754557	-0.166263	-0.0948781	-0.11999	0.0634341	-0.0342606	-0.125572	0.00355604
0.047292	0.0358359	0.0852945	0.0399359	-0.0999219	0.00431602	-0.0549183	-0.041746	-0.00603714	0.148747	0.0291062	0.0443728	-0.0357686	-0.0881088	0.0177841	0.0147941	0.163462	0.127423	0.252474	0.0944296	-0.0275762	0.164774	0.0562501	-0.0839	0.0567262	-0.112127	-0.131304	-0.00757159
-0.0363886	-0.041012	-0.0137732	-0.0401661	-0.0614814	0.14054	-0.0108924	-0.0150607	-0.0330406	0.140147	-0.00591438	0.0128787	-0.177695	-0.110171	-0.0611758	-0.18236	-0.0768096	-0.283658	-0.0217067	-0.0972816	-0.0855002	0.0181296	-0.00523206	-0.0314272	0.138402	0.0860299	0.0342526	0.0381012
0.0683723	0.114873	0.129924	0.0969335	-0.243879	0.154711	-0.191383	-0.172941	0.000634387	0.0590623	0.00656434	0.0137453	0.0534396	0.141824	-0.0481386	-0.0714286	0.0323482	0.0745557	0.276096	0.0188081	0.0124383	0.124481	0.0873484	0.122455	0.126067	0.0991878	-0.0599038	0.0771012
0.07223	0.0928994	0.142791	0.0736137	0.0364971	0.103126	0.0767607	0.0445878	-0.00933153	0.115339	0.0518405	0.00297918	-0.0694264	-0.0583543	-0.0406372	-0.149508	0.0936377	-0.0600577	0.0319136	-0.0857525	0.063059	0.227577	0.0453264	0.0240166	0.146635	-0.636427	0.0993086	0.071884
0.103091	0.103761	0.215901	0.0613413	0.0532697	0	0.0425201	0	-0.00276413	0.0438755	0.0038513	0.0276869	0.155968	0.281753	0.0486796	0.0916231	-0.0867092	-0.173342	-0.19116	-0.150165	-0.162756	-0.0502739	-0.0620354	0.0180476	0.0570592	-0.0983023	0.0811959	0.0537253
-0.0926838	-0.0948132	-0.0332343	-0.110268	-0.0727974	0.163719	-0.00661394	-0.0172079	-0.0362563	-0.0105182	-0.036388	-0.0414097	-0.0210261	0.180905	-0.0390668	-0.106935	0.0426269	0.141568	-0.0526807	0.0396659	-0.0990075	0.0283205	-0.171312	0.0684491	0.0327588	-0.0965334	0.0425355	-0.0548581
-0.0117051	0.0537737	0.0105509	-0.0245195	-0.00745735	0.225155	0.0358836	-0.00850307	0.00695695	0.0653315	0.039467	0.0278558	-0.192793	-0.0347786	-0.154885	-0.434328	-0.0720443	-0.101837	0.284878	-0.172919	0.0827656	0.0131132	0.524634	0.0558295	0.108709	0.0549645	0.190035	0.0890624
0.0205357	0.119595	0.0166044	0.00737753	0	0	0.0538378	0.052428	0.00240134	0.0453181	0.230431	0.0244164	0.183344	0.123875	0.0661676	0.0678551	0.0351272	0.0503806	-0.0143291	-0.0601437	-0.260044	-0.175084	-0.27728	-0.332844	0.0713429	0.0196985	-0.0358614	-0.0697553
0.114874	0.119758	0.0580866	0	0.0414062	0	0.0576211	0	0.0128202	0.190095	0.000998194	0.070719	-0.0985385	0.00873359	-0.13567	-0.133991	-0.0259578	0.35951	-0.0138392	0.0995839	-0.0385926	0.14942	0.0948922	0.0866679	0.0757153	-0.13672	-0.0314379	-0.128434
-0.0210709	0.069622	-0.0297264	-0.041674	-0.0338522	-0.0906054	-0.0499793	-0.0246204	-0.0300801	0.0157755	-0.0144649	-0.0171433	-0.155598	-0.0134209	0.0741487	0.0515641	0.0423902	0.124117	0.400406	0.0750253	0.100676	0.154359	0.0298419	0.0917022	0.0460187	-0.18297	0.12426	0.124386
-0.0263698	0.00401255	-0.0180824	-0.0217131	0.0361654	0	0	0.0495428	-0.0705464	0.00272779	-0.0671518	0.00330302	-0.310953	-0.141939	-0.150864	-0.30731	-0.228697	0.0247988	-0.0603074	-0.236595	-0.0228314	0.193257	0.0281611	0.0139184	0.00701799	-0.065512	-0.0551015	-0.0903766
0.0144766	-0.0176636	-0.0639345	-0.0210212	-0.130886	-0.158618	-0.158618	-0.0952597	-0.0362164	0.106096	-0.0174502	-0.0258898	-0.25875	-0.333614	-0.18731	-0.185464	-0.164996	-0.134161	-0.0168079	0.0672187	-0.186522	-0.100874	-0.0443779	-0.0922084	0.0214329	-0.375261	0.0428741	0.0757261
-0.235779	-0.27356	-0.27356	-0.2125	-0.0683689	0.134821	0.0031698	-0.124706	-0.0408457	0.0588382	-0.0189489	-0.0235441	0.0448874	0.300997	-0.05917	-0.0362027	0.0641691	0.1517	-0.00521019	-0.0181106	-0.285429	-0.255989	-0.0672012	-0.103902	0.930405	0.696909	0.895502	0.909207
0.0415214	0.00466054	0.0323773	-0.0316674	0.070975	0.13737	0.0390163	0	-0.00668168	0.0885422	0.0301614	-0.0106217	0.162537	0.0836464	0.339351	0.0997182	0.144063	0.110991	0.151344	-0.00244849	-0.139195	-0.253884	0.0733388	-0.0993478	0.116527	-0.0771023	0.0914382	0.0672595
-0.11855	-0.019009	-0.149105	-0.0897051	-0.135535	-0.0199111	-0.135535	-0.135535	-0.0107821	0.0697679	0.00344426	0.0105022	-0.0429521	0.306589	-0.00635301	0.0827782	0.0276479	0.159805	0.218601	0.172045	-0.332028	-0.261643	-0.283917	-0.00296806	0.0595849	0.107133	0.0497603	0.138574
-0.0240849	-0.00951057	0.216038	0.0464163	-0.121007	0.0345481	-0.0428485	0.00596759	-0.011254	0.0400465	0.0134674	-0.00828224	-0.290101	0.0944875	-0.441351	-0.423567	-0.427011	-0.313179	-0.386822	-0.323427	-0.0408489	-0.0491768	-0.108712	0.0678363	-0.037247	-0.0528033	-0.0536142	0.0188678
-0.09686	-0.137589	-0.104237	-0.0729406	0.0650256	-0.0536561	0.00558407	0.000673978	0.0898651	0.0842372	-0.00993259	-0.0169709	-0.041859	0.209735	-0.169117	-0.181196	0.100141	0.447517	0.238911	0.0262096	0.0521674	0.449895	0.258477	0.0531951	0.0353482	0.105018	-0.0666798	0.0940123
0.0191337	-0.00126767	-0.00536233	0.0245945	-0.00153407	-0.0450447	-0.0450447	0.0067098	-0.0341064	0.101084	-0.0167128	0.00784482	0.135454	0.234212	0.0194589	0.180786	-0.0420183	0.024996	0.272044	-0.0974345	-0.157841	0.0865869	0.141769	-0.0926346	0.0454288	-0.0530252	-0.00206174	0.047057
-0.0814139	-0.12376	-0.10074	-0.0485358	0.0395581	0.242566	0	0.0650413	-0.0424836	0.0391287	-0.0187776	-0.0125227	-0.299735	-0.134476	-0.242233	-0.293019	0.0292567	0.0456022	0.213316	0.0472567	-0.0123952	-0.00833102	0.151684	0.0905802	-0.00595399	-0.36139	-0.0558827	-0.0342973
-0.00477223	0.0596689	0.0266446	0.327757	0.0234244	0.147297	0.0435291	0.102663	0.0059286	0.102514	0.0160104	0.0104429	0.138964	0.34013	0.0222102	0.0916293	0.236586	0.292381	0.108072	0.206045	-0.0626183	0.0541437	-0.0171521	0.125351	0.038931	-0.153234	-0.127952	-0.136753
-0.0877773	-0.118663	-0.0419278	-0.0959024	0	0	0	0.0548831	-0.00738253	0.0647742	0.0139556	0.00346146	0.130066	0.00317572	-0.0845195	0.0901393	-0.345166	-0.0865002	-0.099716	-0.265142	-0.0871495	-0.0443437	-0.0332761	-0.0135143	0.0878239	-0.0183981	0.000217817	0.0960745
-0.0560414	-0.0529641	0.0131983	-0.0105953	-0.0102934	-0.0102934	0.0460518	0.0377518	-0.0240417	0.0160683	-0.004626	0.0352324	-0.00297589	0.206353	0.00373531	0.140677	-0.162729	-0.0825356	0.256361	-0.0440958	-0.0504567	-0.113392	0.0332822	-0.0179131	0.0444007	-0.131401	-0.0550789	0.0711813
-0.0153058	0.0128343	0.145055	-0.00117737	0	0	0.091296	0	-0.023083	0.0804769	0.0108832	-0.00792071	0.0500416	0.0765443	0.163987	-0.0200911	-0.0351896	0.202585	0.0842389	-0.0196264	-0.117451	-0.0852895	-0.0623516	-0.0595853	0.0874033	0.00671135	0.0132913	0.0623887
-0.00378518	0.14173	-0.0560953	-0.00906223	-0.00060496	-0.0670802	0.0969723	-0.0670802	0.0157163	0.0431133	0.00949364	0.0578981	0.0991551	0.0118804	0.0781936	0.125876	0.0609754	-0.0073525	0.438718	0.0562122	0.147088	0.345296	0.0914578	0.0515856	-0.0269407	-0.403406	-0.093447	-0.0185341
-0.0088941	-0.0266762	0.0152705	-0.0215827	-0.0464164	0.0752315	-0.000491267	-0.0464164	0.0154541	0.11607	-0.016205	0.203616	-0.00153779	0.00112395	-0.0641056	-0.0144765	0.135914	-0.170791	0.0557217	-0.218328	-0.0514694	-0.162343	-0.0721255	-0.191461	0.191535	0.094213	0.0537367	0.195042
-0.0384397	-0.00189796	-0.0213906	-0.088801	0	0.207821	0.0697642	0	-0.0022449	0.00724926	0.00800827	-0.0126643	-0.133563	0.0109058	-0.00135336	-0.235714	-0.341473	-0.180257	-0.383559	-0.287825	-0.579143	-0.352689	-0.474934	-0.568472	0.0607609	-0.209889	-0.0454814	0.00158717
-0.0131023	-0.0232598	-0.043178	-0.0541403	-0.0843238	-0.111057	-0.0593065	-0.111057	-0.0276876	0.0714614	-0.0195056	-0.00311712	-0.0376074	-0.0059648	-0.00960014	-0.108477	-0.0418589	-0.0537474	0.0684273	-0.0597116	-0.0881221	-0.114478	0.031069	-0.145556	0.0131458	-0.223003	-0.058213	-0.110027
0.00241729	-0.0333018	-0.0139167	-0.00590094	0.000288973	0.163164	-0.0632053	-0.0136569	-0.0106988	0.0607634	0.05326	-0.00497573	-0.0616853	0.322568	-0.0203241	0.0426694	-0.00604273	0.116066	0.132995	0.0569079	-0.0717707	0.100323	0.222549	-0.00552536	0.111374	-0.0989755	0.0175329	0.0151853
-0.0262493	-0.0648999	-0.0270657	-0.0424536	-0.0144343	-0.0626614	-0.0626614	-0.0626614	-0.0242573	0.0175873	-0.0192143	-0.0263098	-0.177984	0.0872273	-0.227804	-0.0596899	0.0513249	0.387978	0.172778	0.104626	-0.0799686	0.133181	0.0558564	0.0415199	0.130331	0.000988182	0.0831655	0.0736813
-0.0548311	-0.060561	-0.0646758	0.131941	-0.0204255	0.0724745	-0.0854	0.0153028	-0.00735247	0.00347383	0.00373214	0.00610534	0.0487835	-0.0886828	-0.0407835	-0.165737	0.0402595	0.171446	0.171883	-0.0416656	0.0431054	0.0490505	0.127467	-0.0304502	0.103861	-0.0454541	0.0186409	0.0449815
0.0109914	-0.0301386	-0.021915	0.0717099	0.0321155	0.223489	0.0538697	0.0385902	-0.11645	-0.0450723	-0.0884261	-0.111192	-0.285342	-0.132757	-0.40317	-0.205441	-0.0901284	-0.0151691	-0.0285358	-0.107247	-0.0404578	-0.0205831	-0.082233	0.0424122	0.080406	-0.238048	0.030191	-0.055471
0.0167105	-0.0433864	-0.0477877	-0.0212737	0.0210539	-0.0485584	-0.00192891	-0.000914876	-0.249289	-0.24222	-0.254702	-0.27171	-0.00766215	-0.0110651	-0.237144	-0.300545	-0.162529	0.254101	0.0399849	0.0382798	-0.0377024	-0.139503	-0.00521138	0.148886	0.275628	0.161175	0.423149	0.456173
-0.0286585	-0.0423463	-0.0313542	0.160931	0.0435092	0.334633	0	0.0540418	-0.0598253	-0.0183073	-0.0496096	-0.0517425	0.0438332	0.118282	0.165129	0.0785154	-0.156675	-0.065221	-0.00591294	-0.146763	-0.236773	-0.0699645	0.0288057	-0.158562	0.0158195	-0.159096	-0.0289017	-0.00549602
-0.0488564	-0.0499556	-0.0523104	-0.0509871	-0.0105831	0.0924335	0.000987137	0.0166781	0.00738899	0.0998071	0.0500388	0.242167	0.0904751	0.363499	0.0874761	0.200468	0.0608174	0.0127608	0.0678222	0.0751365	0.040294	0.0704668	-0.0114033	-0.0549311	0.0286575	0.0126495	-0.0270107	0.059181
-0.105599	0.0256822	-0.0682342	-0.056826	0.0962925	0.21076	0.0468383	0	0.0126634	0.0704298	0.0199048	0.0421003	-0.128594	0.071975	0.075317	0.120682	-0.0423164	-0.103258	0.153149	0.0157388	0.144069	0.029732	0.0515195	0.0565983	0.00617535	0.0692186	0.111246	0.0915108
-0.0176915	-0.0482774	-0.00707916	-0.0528676	-0.0755165	0.0297362	-0.0129107	-0.0755165	-0.000427524	0.163029	0.0763545	0.0407468	0.130047	0.167886	0.325946	0.121327	0.0614152	0.132745	0.35193	0.213724	0.214974	0.108389	0.146405	0.24748	0.0497851	-0.186089	-0.00693307	-0.0195033
0.0731872	0.0143636	0.0679808	0.0262637	-0.0191674	0.0920928	-0.061161	0.0195697	0.00575697	0.0826096	0.0502538	0.0383503	-0.271703	0.123735	-0.0908716	-0.224091	0.115351	0.105765	0.282041	-0.00480249	0.23298	0.245339	0.120031	0.057796	-0.0243138	-0.222223	-0.0140334	-0.0659885
-0.0282542	0.085194	0.182216	0.025557	0.0411067	0.267105	0.0882921	0	-0.00478397	0.0637795	0.0061838	0.0797546	-0.212748	-0.136929	-0.349284	-0.204091	-0.147067	0.0184852	-0.0204359	-0.0551213	-0.0100541	-0.176598	-0.0644656	0.0598919	0.010534	-0.167895	-0.0192806	-0.0254118
-0.0344869	-0.0160543	0.00476362	-0.0840083	0.0252027	0.160209	0.0561288	0	-0.0167835	0.0182924	-0.0201304	-0.00182093	-0.138219	-0.00412607	-0.160427	0.0228147	-0.00813631	0.172959	0.137889	0.161993	-0.0329048	0.188756	0.138907	0.0409295	0.0254133	-0.267509	0.00449785	0.051842
-0.0181107	-0.0697545	-0.038618	-0.0894204	0.0439952	0.0387338	0.0597498	0	-0.109422	-0.0666427	-0.111021	-0.110784	-0.370889	-0.363959	-0.18328	-0.383971	0.103891	0.14762	0.466646	-0.0033126	-0.0694966	-0.0733939	0.186868	-0.0265807	0.109295	-0.0821455	0.0871517	-0.00714455
0.259654	-0.0048738	0.0421295	-0.0196781	0.0426121	0	0	0	-0.00418494	0.0231074	0.0256773	-0.0021539	-0.540486	-0.27601	-0.285882	-0.448212	-0.202196	-0.0915234	-0.0931636	-0.203202	0.0425069	0.142595	0.142529	0.00650206	0.0433887	-0.137533	-0.00509788	0.0759457
0.0429346	0	0.109589	0.0362706	-0.0165719	-0.0460552	0.01014	-0.0460552	-0.00157449	0.127547	0.00819382	0.0123866	-0.215877	0.00433703	-0.0307181	0.000685853	0.0405398	0.0879261	0.233046	0.122431	0.047923	0.243218	0.119391	0.16197	0.190199	0.0263477	0.0162253	0.169673
-0.0956673	-0.112867	-0.120477	-0.112688	0.0138257	-0.0427602	-0.00916021	-0.0427602	-0.00528836	0.0523862	-0.00892244	0.01217	0.146364	0.15191	0.227287	0.197404	0.186339	0.0220893	0.316929	0.120319	0.103754	0.147783	0.127469	0.0419076	0.0277395	-0.232147	0.0267498	0.0636451
-0.26346	-0.233293	-0.210926	-0.169014	-0.121776	-0.00377352	-0.054791	-0.121776	0.00991944	0.215605	0.00214669	0.0341802	0.129021	0.0392208	-0.00626059	0.0369485	-0.0596381	-0.00757014	0.117989	0.00549778	-0.0116757	0.039896	-0.104561	0.000314028	-0.0411372	-0.131297	-0.0469163	0.0353855
0.0302819	-0.112103	-0.15805	-0.14122	0.00846716	0.0412397	-0.0465596	-0.0465596	0.0817126	-0.0156336	-0.0196488	-0.0218383	-0.351608	-0.180037	-0.211292	-0.0648135	-0.121973	0.052334	0.205428	-0.0175876	-0.0269981	0.171394	0.0994633	0.128927	-0.399434	-0.205029	0.0377358	0.0584101
0.117056	0.140521	0.0418276	0.069517	0	0.382966	0.0774636	0	-0.0146594	0.022575	0.00973372	0.0336962	-0.0873303	-0.134337	-0.035929	0.0405766	-0.295399	-0.183412	-0.0130346	-0.164791	-0.192547	0.0232934	-0.0272022	-0.159741	0.00763294	-0.387722	-0.00929278	-0.0220554
0.0804606	-0.0374077	-0.0125979	-0.0864163	-0.0537579	-0.00251891	-0.078989	-0.0107999	-0.0378095	0.0824883	-0.0177265	0.0330738	-0.0850979	0.114357	-0.2245	-0.0550238	0.0057166	-0.0522303	-0.0206308	0.0292429	0.0823785	0.113692	-0.0262255	0.172617	-0.0181786	-0.131985	-0.0158804	0.0293723
-0.0479218	0.0539866	0.0788951	0.142878	-0.057287	0.331266	-0.022215	0.0826259	-0.0473535	-0.0188337	-0.029806	-0.0527889	-0.021449	0.0714029	-0.136508	-0.0834093	-0.100024	-0.00575443	0.0401799	-0.0932948	0.0443815	0.116613	0.191066	0.0429105	0.0273231	0.0809668	0.0275397	0.0364951
0.23613	-0.0149644	0.0322718	0.0261736	-0.0121976	0.1214	-0.0102841	0.0406603	-0.0446534	0.00336442	0.0107513	-0.0367011	-0.0139313	-0.0222485	0.00308542	0.142549	0.0758329	0.0666553	0.0812727	0.0132043	-0.0240156	0.167572	0.0742576	0.0824767	0.118999	0.0908228	0.201827	0.168033
-0.014477	0.0200516	-0.00914871	-0.00199361	0.0467284	0.177389	0	0	-0.0156622	0.0802313	-0.00894572	-0.0173486	-0.0148399	0.0187794	0.239947	-0.0103294	0.0593454	0.022376	0.193466	0.00169366	0.0193853	0.125542	0.0369554	-0.0241397	0.0395258	-0.040353	0.0858557	-0.0659108
-0.0329955	0.0500529	-0.0296393	-0.0150931	-0.0641603	0.304168	-0.0540807	-0.00363218	-0.00880456	0.0973365	-0.0036343	0.0197441	-0.0357003	0.323086	0.0125835	0.109229	-0.168344	0.188011	0.175032	-0.183582	-0.0880539	0.0732272	0.179577	-0.0902539	0.137466	-0.137403	0.0825021	0.109466
-0.0445245	0.00326952	-0.0445245	0.0171017	-0.0831412	0.0960578	-0.0419353	0.00445558	-0.100789	-0.0387688	-0.0812174	-0.0902969	-0.145506	-0.128433	0.0408819	-0.132148	-0.143279	-0.0593686	-0.0802468	-0.232138	0.0390054	0.0395507	-0.0701859	0.0263459	0.0107348	-0.104456	-0.0614435	-0.034866
0.0351767	0.103842	0.0538042	0.0433614	-0.142944	-0.142944	-0.0830417	-0.142944	-0.00702392	0.0897926	0.0068555	0.0290942	0.0485156	0.228586	0.318688	0.175282	0.0734567	0.0265157	0.232588	0.0517786	0.00691328	-0.049382	0.10234	0.00875586	0.1112	-0.00294733	0.108672	0.139045
0.119913	0.0668608	0.15085	0.0581241	-0.0814368	0.0336192	-0.0183829	-0.0814368	-0.0157613	0.0307644	0.0445035	0.00464626	-0.22942	0.0671995	-0.101718	-0.0448066	-0.450478	-0.125172	-0.356994	-0.306956	-0.11139	0.0296389	-0.308152	-0.251499	0.0909723	-0.0092233	-0.0260081	0.0242304
-0.0109842	0.295055	-0.0126012	0.146329	0.00369576	0.000194235	-0.0107332	0.106365	-0.0401904	0.0048045	0.0525717	-0.0365823	-0.090217	-0.216112	-0.199834	-0.156217	-0.0343879	0.118757	-0.0088137	-0.0165451	-0.021492	0.199819	0.0119611	0.0256333	0.106651	-0.0978088	0.0184462	-0.0100927
0.0435823	-0.0496869	-0.00786744	-0.0198879	-0.184673	-0.184673	-0.184673	-0.11066	-0.0359165	0.0583078	-0.00680448	0.00188635	-0.0708962	0.0403317	0.182157	-0.0705822	0.0292061	-0.0348781	0.487057	0.137342	0.0412269	0.110063	0.172377	0.0386759	-0.00970454	-0.155703	-0.0699187	-0.0611605
-0.0148264	-0.0529417	-0.045901	-0.0568208	-0.06414	-0.06414	0.0508569	-0.06414	-0.0108854	0.0541793	0.0247082	0.0284021	-0.145012	-0.0713181	-0.0972834	-0.0671126	-0.0764623	0.28089	-0.034591	0.118944	-0.0370022	-0.0846734	0.0294378	-0.0734844	0.031618	-0.143767	-0.0291625	0.0442815
-0.135332	-0.160647	-0.115536	-0.116611	-0.118716	-0.118716	-0.118716	-0.118716	-0.0100091	0.0449826	0.00847316	0.0114612	0.117557	0.0259735	0.2138	0.0332338	0.351948	0.348652	0.170932	0.145853	0.283079	-0.0506915	0.0197977	0.00503431	0.0701609	0.0102719	0.0554655	0.0735362
-0.0366405	-0.00835191	0.543819	-0.0366405	0	0	0.18638	0.0404152	0.0370022	0.0202263	0.0084363	-0.00507287	0.156467	0.0105491	-0.120073	0.0939405	0.293963	0.521126	0.166142	0.210175	-0.0532141	-0.190037	0.031825	-0.105686	-0.10291	-0.0437393	-0.202722	0.00321252
0.0666594	0	0.288577	0.034681	0.122558	0	0.108018	0.0648535	-0.0469134	0.132522	-0.0260046	0.0452353	-0.12766	0.319459	-0.206976	0.0359417	-0.122533	0.231912	0.191581	0.0578434	-0.0565071	0.143794	0.185667	0.350233	0.0405677	-0.142209	-0.0633541	-0.0357022
-0.0516236	-0.0864089	0.0167507	-0.0793684	0.202443	0	0.0968171	0.0704455	-0.0649642	0.0383314	-0.0571135	-0.0503729	-0.154871	0.0712526	-0.148821	-0.0838066	-0.16392	-0.0896723	-0.220465	-0.144893	-0.114042	0.121861	0.0223798	-0.0806338	0.302148	0.184194	0.243291	0.267289
0.0780022	-0.0363421	-0.041816	-0.0208904	-0.0273144	0.386365	-0.0602468	0.00975036	-0.0523667	-0.00843038	-0.0125155	-0.00747629	-0.0945798	-0.0124427	-0.0904775	-0.0928681	-0.0419938	-0.0035558	0.0652373	-0.0721651	-0.296818	0.107606	-0.317086	-0.342997	0.0341692	-0.17228	0.0544357	0.0828297
-0.0139842	0.0893951	0.0543408	0.00384863	-0.0164933	-0.0774996	-0.0774996	-0.0774996	-0.0282245	0.0291723	-0.0130682	-0.0166183	-0.138899	-0.0641063	-0.16612	-0.0548944	-0.105886	0.00277809	0.0162007	-0.0635203	-0.0472123	-0.024143	0.201684	-0.0440853	0.019002	-0.258877	0.0130508	0.0299246
0.0345821	0.389284	-0.0798499	0.192466	-0.0457868	0.768084	-0.0296207	0.0769256	-0.0406878	-0.0247388	-0.0389568	0.119167	-0.462422	-0.323928	-0.171537	-0.489079	-0.0443636	-0.105723	-0.0173673	0.0282471	0.0477127	-0.00314665	0.13969	0.0341123	-0.0471417	-0.398297	-0.239061	-0.0678838
0.00763981	0.00258921	0.0518038	0.0391337	0.0198084	-0.068098	0.0219451	-0.0338532	-0.0047285	0.0304787	0.0280752	-0.00197512	0.0430681	0.193506	0.150158	0.0100237	0.216544	-0.00340771	0.400284	-0.0393233	0.209376	-0.0481869	0.153451	-0.0144331	0.164059	0.154845	0.131432	0.14197
0.13225	0.085116	0.0411818	0.00052014	-0.122451	0.202752	-0.0980853	-0.111146	-0.0719041	0.122206	-0.0163393	-0.0457352	-0.435235	-0.224077	-0.471428	-0.454534	-0.510823	-0.446156	-0.408037	-0.461791	-0.0679758	-0.0983991	-0.183752	-0.164547	0.0924204	-0.0768018	-0.124684	0.0377561
-0.0128287	-0.0832177	0.117182	-0.0832177	-0.24363	-0.24363	-0.215422	-0.24363	-0.00339337	0.112706	-0.00719244	0.0164055	-0.12071	0.18119	-0.238211	-0.053677	-0.0831763	0.0985029	0.021416	-0.0763725	-0.145372	-0.0381143	-0.092304	-0.123605	0.0237196	-0.125278	0.089127	0.0239197
0.0521108	0.0305381	0.00293916	-0.0103472	0.0394414	0.118294	0.0570657	0	0.00626708	0.0436064	0.0575486	0.0253534	-0.0826671	-0.0655959	-0.0550816	-0.136832	0.194508	0.183147	0.415402	0.0786614	0.075796	0.0721651	0.0408274	0.0921546	-0.0821818	-0.245286	0.0449748	0.0204972
0.00639	-0.0981095	-0.0571751	-0.0111221	0.148612	0.0526244	0.0699458	0.0489395	-0.0196984	0.0541544	-0.00808703	0.0179937	0.220396	0.24479	0.188947	0.0941878	0.101832	0.275894	-0.0113894	0.046961	-0.035577	0.136704	-0.061388	0.035224	0.134438	-0.0223251	0.123537	0.0490134
-0.0818767	-0.0873704	-0.0575738	-0.104428	-0.0896598	0.0816433	-0.0896598	-0.0896598	-0.0116991	0.0289756	0.00769211	-0.0198616	-0.00248004	0.165646	0.0814293	0.195267	0.133979	0.2981	0.24446	0.157146	-0.115596	0.0447529	0.0749383	0.0492814	0.0441046	-0.168799	0.0509847	0.0197327
-0.104616	-0.0406729	0.368053	-0.0926253	-0.0469875	-0.0469875	0.105278	-0.00233544	-0.0613367	-0.0152179	-0.0421429	-0.0646838	0.0614988	0.30052	0.0111709	0.048832	0.151638	0.0278445	0.133148	0.0442202	0.02221	-0.0867925	0.143889	-0.0546435	0.116922	-0.0593824	0.129733	0.0959092
-0.0747015	-0.0607453	-0.0908896	0.182464	0	0	0.0266186	0	-0.003254	0.00643818	-0.00897719	0.0199679	-0.0596822	0.0794549	-0.115801	-0.116998	-0.132949	-0.0732885	0.0785305	-0.186947	0.0222196	0.0651408	0.15806	0.0916359	0.210355	0.158534	0.108187	0.0894671
-0.1204	-0.0411593	-0.028502	-0.0884952	-0.0522767	0.0487606	0.0126492	-0.000725187	0.0732134	0.0725417	-0.00758375	0.0629782	-0.0873662	0.177337	0.048667	0.0860531	0.190454	-0.149446	0.24129	0.0639927	0.188357	-0.0564821	0.111076	-0.0207405	0.0150242	-0.0984053	-0.0703221	-0.0463364
-0.0242564	-0.0196418	0.140074	0.00659876	0.0167627	0.182119	-0.0327907	-0.0169201	-0.00904781	0.11025	-0.00729282	0.0250369	-0.207137	0.0171477	-0.220282	-0.1921	-0.449388	-0.358373	-0.314572	-0.392584	-0.339684	-0.240785	-0.129828	-0.165046	0.0188226	-0.126997	-0.0941583	-0.0604152
-0.101812	-0.021396	-0.0457484	-0.0210281	0	0.214468	0	0.0323249	-0.00177579	0.0554017	-0.00683454	-0.015937	0.00348172	-0.0580673	-0.114297	-0.160373	0.0747759	-0.0461262	-0.0628576	-0.209404	-0.221281	-0.332793	0.0972906	-0.262202	0.142284	0.102208	-0.277009	0.0977512
-0.123236	-0.0845254	-0.0713726	-0.123236	-0.00290745	-0.0767113	-0.0767113	-0.0767113	-0.0822506	-0.0387556	-0.115955	-0.0964441	-0.0924448	0.106999	0.154305	0.0631749	-0.330587	-0.0707115	-0.134008	-0.18245	-0.142297	-0.119018	-0.0724864	-0.108431	0.266403	0.140538	0.186247	0.291976
-0.0953953	-0.107319	-0.189996	-0.189996	0.0163197	0.0829901	-0.0372966	0.00713425	-0.00484334	0.0546268	0.026592	0.012335	-0.0718504	0.24493	0.000350982	0.10844	-0.0516813	0.0374784	-0.0706878	0.210692	-0.128467	-0.211402	-0.252659	0.116544	0.0761156	0.0758975	0.112116	0.0863439
0.0239734	0.00285266	-0.00300635	0.0080419	-0.0947943	0.0376568	-0.0947943	-0.0947943	-0.020368	0.0572957	0.000918841	0.0139577	-0.185028	0.0784274	-0.111921	-0.159081	0.0552744	-0.210272	0.0296827	-0.0695061	-0.0791627	-0.284521	0.0361393	-0.171092	0.114407	-0.0169054	0.0300201	0.0160193
0.109194	0.0304181	0.0578452	0.104831	0.0448975	0.0935241	0.0342998	0.0578412	-0.0102919	0.0465638	0.219975	0.0116595	-0.259037	-0.126405	-0.142736	-0.115379	0.0614635	0.0274588	0.0158864	-0.0176948	0.0428443	0.146596	0.130774	-0.0554442	0.0742011	0.0233965	-0.00161986	0.0630763
-0.00186676	-0.0707386	-0.085146	-0.0935497	-0.0883917	0.0374212	-0.0325459	-0.0883917	-0.0242954	0.273239	0.0319858	0.134519	-0.109026	-0.0194321	-0.0917386	0.224219	-0.196827	-0.143182	0.10712	-0.140722	0.0703185	0.0115066	0.116842	-0.0193535	0.0813175	-0.102095	0.0515371	-0.0276921
0.00259141	-0.0975103	0.098626	0.0238494	-0.0627486	-0.0627486	-0.0015865	-9.14491e-05	-0.0310095	0.0851591	-0.00933799	0.00126663	-0.336212	-0.150107	-0.235485	-0.269658	-0.0706636	0.21256	0.0581749	-0.10601	-0.170897	-0.0828416	0.0821147	-0.242982	0.0469602	-0.0207647	0.0309369	0.0160771
0.0285547	0.0535657	0.119397	0	-0.0275939	0.0435986	0.101357	-0.0733686	-0.0106703	0.168566	0.534158	0.0102965	-0.008724	0.69161	0.451608	-0.0145724	0.0217026	0.175311	0.345904	0.06425	-0.0379116	0.0221123	0.714164	-0.166798	0.0554763	-0.0223568	-0.373888	0.0177765
-0.299207	-0.223064	-0.291008	-0.359493	-0.304159	-0.210475	-0.262833	-0.309111	-0.0474207	0.0176616	-0.0398909	-0.0382477	0.309181	0.253117	0.225919	0.11049	0.111604	0.180009	0.227494	0.113202	0.0300379	0.0453168	0.060615	-0.00309104	0.0583807	-0.107731	0.0422484	-0.0879925
-0.0197888	-0.0462503	-0.0430594	-0.040872	0.0232802	0	0.0589157	0.0705424	-0.395214	-0.292455	-0.365682	-0.39067	-0.171361	0.00675969	0.0203065	-0.0989879	0.13044	0.0276547	0.237535	0.0148588	0.108201	-0.00292	-0.00489826	-0.097763	-0.0401561	-0.0744025	-0.18941	-0.0937607
-0.030353	0.0572311	-0.0710415	-0.0390819	-0.0372897	-0.0372897	-0.0372897	0.00900738	-0.0038978	0.0136648	0.0250548	-0.000154061	0.0641253	-0.0777301	0.0909612	-0.0499855	-0.131467	0.0749262	0.10182	-0.142058	-0.0705189	0.153993	0.228671	0.0100218	0.0200819	-0.257545	-0.0301446	-0.015541
0.0251597	-0.0401768	0.0612931	0.00744746	0.0718795	0.0985133	0	0.0779042	-0.00607439	0.0884991	0.00495373	0.00714972	-0.109045	-0.137666	0.0724693	-0.108397	-0.0488258	0.0212355	0.199388	-0.11749	-0.138772	0.145345	-0.128312	-0.143889	0.0260128	-0.211841	-0.0369722	0.0367363
-0.012417	0.0660397	0.0286812	0.0132045	0.0446085	0	0.0611396	0.0570568	-0.00616951	0.0937649	0.023779	0.0144895	0.111582	0.543754	0.0700227	0.216409	0.0475067	0.0502922	-0.109051	-0.0872978	0.0335999	0.21682	0.0102074	0.08066	-0.0738609	-0.136396	0.0388993	0.0332619
0.0168849	0.0334471	0.00740082	0.0639989	-0.125	0.0177922	-0.0297302	-0.0745843	-0.00972965	0.0749766	-0.00351088	0.0218968	0.00500829	0.152289	-0.0996067	-0.0517733	-0.166163	-0.0751752	0.138993	-0.0932427	-0.227178	-0.180774	-0.103923	-0.0928393	0.145881	0.0621189	0.111521	0.127728
0.0279721	-0.0158327	0.0154271	-0.0222413	-0.0361497	0.0338212	-0.09519	-0.09519	-0.106283	-0.0355358	-0.0986672	-0.0928128	-0.181671	-0.0590712	-0.0100238	-0.235848	-0.0575636	0.00140906	0.125071	-0.11088	-0.0702487	-0.132161	0.0587204	0.0100632	0.159972	-0.04741	0.144486	0.105512
-0.174468	-0.0191009	-0.14353	-0.124093	-0.22404	-0.0391132	-0.183795	-0.180229	-0.00655272	0.0475283	0.0697126	0.0978455	-0.233884	-0.217076	-0.0134653	-0.270073	-0.232751	-0.250878	-0.110998	-0.381609	-0.470053	-0.463493	-0.245056	-0.298874	0.1245	-0.808594	0.15288	0.146382
-0.067523	-0.00310447	-0.0877822	-0.0926865	-0.0521689	0.167503	0.0267594	0.00506549	-0.000950424	0.0541025	0.0136847	0.0983063	-0.0947575	0.085421	0.0632396	-0.0666423	0.117772	-0.0062018	0.256933	-0.0598176	0.0737472	0.0194984	0.0247538	-0.00481311	0.139712	-0.345997	0.046643	-0.0926897
0.414441	0.0669137	0.0263218	0.501664	0.0429395	-0.0559113	-0.0559113	-0.029022	-0.043824	-0.0191555	-0.0311151	-0.0409958	0.101562	-0.0966796	-0.113351	-0.1815	0.106636	-0.242177	-0.0144314	-0.0552783	-0.133132	-0.0721977	-0.0439533	-0.0554158	0.199999	0.20079	0.113574	0.0279725
0.0514954	-0.0310257	0.095703	0.0215007	-0.0226768	0.096899	-0.00304888	0.0114868	-0.0134686	0.043285	0.0435796	0.0553089	0.146671	0.112737	0.216979	0.064795	-0.0205357	0.04494	0.224954	0.0720179	0.0715984	0.283667	0.144489	0.158463	0.092672	0.0614803	0.10147	0.0260907
0.0901163	0	0.0377928	0.0385362	0	0.132816	0	0.0410115	-0.132869	-0.0784697	-0.100222	-0.132545	-0.207479	-0.242657	-0.312483	-0.366102	-0.404671	-0.495562	-0.348236	-0.5723	-0.583291	-0.514571	-0.425452	-0.713091	0.149509	0.130848	0.13268	0.185548
-0.0405206	-0.0463309	-0.0353173	-0.0323387	0	0.115326	0	0	-0.0208472	0.0131319	-0.00822955	0.0195702	-0.0693939	0.293967	0.0604601	-0.0205152	-0.0605801	-0.0276636	0.0871431	-0.0783057	-0.0213022	-0.101786	0.00551166	-0.0750129	0.16526	0.00295925	0.139831	0.0852189
-0.0228482	-0.113056	-0.0656846	-0.0755918	-0.0699704	-0.0942807	-0.0337387	-0.0942807	-0.00489425	0.0109302	0.00902981	-0.00190125	-0.144179	0.267752	-0.242668	-0.0859238	-0.117391	0.133667	0.463817	-0.175219	-0.280836	-0.148933	0.145014	-0.335061	0.0917676	-0.00613277	-0.169993	0.0509668
-0.0396793	-0.0479582	0.110863	-0.0978001	0.0425898	0.0825751	0.0993949	0	-0.0431182	0.166958	-0.0258072	-0.0294102	-0.108903	0.0376533	-0.149353	-0.0495687	-0.108351	-0.243104	-0.0725163	-0.136204	-0.102169	-0.120873	-0.171293	-0.143182	0.0753583	0.017272	0.0626869	0.0823121
-0.0262508	0.0129193	0.133731	0.0106787	-0.110036	-0.160649	-0.0901605	-0.109465	-7.81781e-05	0.0626474	0.0329602	0.0212928	-0.0216599	0.0680632	0.01368	0.013774	-0.176803	-0.322558	-0.227006	-0.276685	-0.184623	-0.145435	-0.0139264	-0.119973	-0.0135056	-0.0861026	-0.0624717	-0.028181
0.00338241	-0.0765669	0.00565014	-0.0458212	0.113708	0	0.0655243	0	-0.0849357	0.0790455	-0.0856158	-0.0671627	0.158699	0.0153651	0.0358707	0.000233815	0.0822398	0.000215175	0.184145	0.0127921	-0.0482045	-0.000401216	0.147241	-0.00305584	0.130039	-0.0299696	-0.0116067	0.0911192
-0.133574	-0.141244	-0.114079	-0.152731	0.00807447	0.271718	0.019781	0.039086	-0.00673065	0.00262824	0.00480373	-0.013258	-0.0141859	0.0116634	-0.0482598	-0.0532106	-0.142394	-0.0442725	0.082828	-0.293208	-0.0461671	-0.267299	-0.00405527	-0.149695	0.14477	-0.108539	0.177861	0.179826
-0.094426	-0.094426	-0.0637785	-0.0393638	0	0	0	0	-0.00681876	0.0504456	-0.00202185	0.0113822	-0.0240582	0.020695	0.105016	-0.0408493	-0.178295	-0.0172472	0.0861733	-0.0550126	-0.139728	0.0273292	-0.0360696	-0.0922118	0.115307	-0.0234823	0.0957793	0.0887729
-0.0123538	0.0295922	0.0330328	-0.00681039	-0.0426669	0.0567134	0.0330505	-0.00649519	-0.0152516	0.0374549	0.00657591	-0.0137515	-0.0776072	0.122114	0.137298	-0.163254	-0.00936642	-0.182576	0.0318408	-0.181136	-0.0817978	0.177632	-0.117031	-0.173179	0.0416862	-0.0840876	0.0835406	-0.0197651
-0.0353123	-0.0339011	-0.026964	0.00145421	0.0337694	0.265651	0.0612859	0.0626585	-0.237834	-0.157827	-0.206021	-0.205453	-0.302777	-0.131555	-0.10232	-0.0125109	0.0180162	0.289906	0.287859	0.0437686	-0.199439	-0.14359	-0.0902669	-0.0338886	0.104878	0.0498999	0.0249724	0.0472148
-0.0474421	-0.0284092	-0.136369	-0.102282	-0.0600332	-0.0600332	-0.0600332	-0.0600332	0.0185723	0.0834002	0.023876	-0.00180938	0.0388175	0.309219	0.191467	0.0375785	0.0934179	0.0295102	0.428886	-0.0444636	0.0903741	-0.000309787	0.3054	-0.0234402	0.032333	-0.0468915	0.0600645	0.0525815
-0.170271	-0.156257	-0.101079	-0.155476	0.0364922	0.0397224	-0.0409104	0.00934609	-0.0522024	0.0692147	0.0099842	-0.0312684	0.110562	0.157382	0.166084	-0.0564809	0.130315	0.102393	0.268313	-0.0933419	-0.0376455	-0.0382827	0.0453325	0.00547126	0.199337	-0.119942	0.171435	0.125112
0.0173153	-0.012647	-0.00968408	-0.0175314	-0.0990001	-0.135932	-0.0856416	-0.0694545	-0.00494926	0.210959	0.0601123	0.024987	-0.030936	0.137294	0.124995	0.218466	0.041162	0.0129047	0.244531	0.0969104	-0.0751068	0.18145	-0.0231732	-0.0503059	0.0111972	-0.122774	0.0578672	-0.0527451
-0.0101375	-0.0413837	0.00831837	0.00347519	-0.00183386	0.130354	-0.0524965	-0.0524965	-0.00672072	0.0189265	0.0667802	0.0160702	-0.00440079	0.450541	0.252467	0.107809	0.0701062	0.143456	0.487651	0.0962895	-0.0346806	0.0631363	0.10018	0.0312525	0.0785318	0.00167037	0.00624476	0.0759167
-0.0997556	-0.0913789	-0.106385	0.0367557	0.00968048	0.281236	-0.00561073	0.0062312	-0.0109771	0.0124148	-0.00660183	-0.0183579	0.02663	0.203463	0.0318898	0.0132619	0.0852783	0.249424	0.254563	-0.00679626	-0.0221195	0.121357	0.262347	-0.0586279	0.0684217	-0.0664838	-0.0814585	0.0880228
-0.0108106	0.0843551	0.162902	0.0951327	-0.0407048	0.00904048	-0.101839	-0.014435	0.000411947	0.0320823	0.00159167	0.012657	-0.174274	0.0306764	-0.0883736	-0.218543	-0.121782	0.275477	0.52622	0.064347	0.0779589	0.387771	0.693371	0.192046	0.02253	-0.139331	0.0455915	-0.0370925
0.099019	0.0251859	0.101599	0.0439675	-0.074301	-0.0670153	-0.060627	-0.139951	-0.0149134	0.0430354	0.0116267	0.00409991	0.0906109	0.506409	0.322323	0.151235	-0.0623588	0.200485	0.265341	0.0791901	-0.179409	-0.109197	-0.0519124	-0.101064	0.0638148	-0.0722785	0.000383541	0.0289753
-0.0124773	0.106175	0.121775	0.0274584	0.0619246	-0.0286535	0.00496304	0.032227	0.00129443	0.0410989	0.0084437	0.00654134	-0.0504204	0.13477	-0.229301	-0.114773	-0.01574	0.137775	0.0347675	-0.112201	-0.100411	0.103721	-0.00512106	-0.0352665	0.0261361	-0.0826567	-0.072655	0.0220126
0.245403	0.0881646	-0.0054248	0.110772	-0.00717308	-0.0664766	0.0408689	-0.029941	0.0906053	0.00929035	0.0021915	-0.0033573	-0.168334	0.170394	-0.0108768	-0.144704	0.0351159	0.177026	0.0981575	0.0532465	-0.0764699	0.0538116	0.00100133	0.0436531	-0.887252	-0.1569	-0.0136396	-0.000111287
0.0650983	0.00876547	0.0421816	0.0792267	0	0.0970803	0	0.1145	-0.00728561	0.0778447	-0.00761832	-0.00210701	-0.0476607	0.0693601	0.0190152	0.0329249	0.0958673	0.0847042	0.0944609	-0.0282255	-0.0698514	0.0681168	0.421282	0.0208402	0.0915055	-0.0160214	0.024747	0.027519
0.0217635	-0.0916132	-0.0971039	-0.0961932	-0.0221248	0.0686492	-0.0496403	-0.0496403	-0.00168669	0.0529539	0.0559521	0.0177283	-0.116046	0.155837	0.226054	-0.0219194	-0.0536834	0.13469	-0.0763815	-0.0446168	0.015713	0.407852	0.0781321	0.00713489	0.0422283	-0.397001	0.0943044	-0.0365361
0.0893743	0	0.15445	0.0473898	0.0970402	0	0.0482635	0	-0.00717898	0.239857	0.0161483	0.0581772	-0.172114	0.167003	-0.0336671	0.17051	-0.112228	-0.0915922	-0.0653119	-0.118114	-0.132912	-0.211306	-0.116249	-0.0928122	0.0296726	-0.142844	-0.0187285	-0.103978
0.0159476	-0.0770667	0.0855492	0.028126	0.0252498	0	0.0350253	0.0918521	-0.00268796	0.019219	0.0452964	0.194337	-0.0986098	0.0224107	-0.119181	-0.0549958	-0.175875	-0.0535317	-0.00685793	-0.0866442	-0.245332	-0.075258	-0.0641246	-0.13201	0.0279417	-0.535094	-0.0315993	-0.543882
-0.0378379	-0.0415584	0.0407452	-0.0112183	0.0576639	0	0.0732031	0.111039	-0.00516601	0.15522	0.0140938	0.019007	-0.0825559	-0.116021	-0.122652	-0.104929	-0.147435	-0.130775	-0.0599108	-0.0296728	-0.0396876	0.0791243	-0.0537188	0.162579	0.0308165	-0.160452	-0.080353	-0.0371421
0.0758689	0.0688064	0.134934	0.0250406	0.0327942	0.168748	0	0.0420737	-0.0108111	0.040174	0.0319689	0.0123698	-0.27573	-0.398054	-0.413512	-0.397037	-0.21292	-0.103082	-0.0759852	-0.258493	0.0447571	-0.0247468	0.0858114	-0.0920401	0.107397	-0.138418	0.00725254	0.077271
-0.0112682	-0.0914225	-0.0282436	-0.136357	-0.0652011	0.0449184	-0.0652011	-0.0652011	-0.00949889	0.135502	0.0145241	0.0315396	-0.035022	0.12404	-0.196097	-0.1969	0.099796	0.219943	0.0696888	0.139864	0.0560141	0.0794442	0.00564099	0.0921082	0.0336314	-0.0831168	-0.0206228	-0.00701045
-0.0635899	0.0205179	-0.0148259	-0.051769	-0.157098	0.0680532	-0.0462658	-0.0846637	-0.225087	-0.178006	-0.228697	-0.19037	-0.564933	-0.540068	-0.603969	-0.464886	-0.586477	-0.45316	-0.666453	-0.528963	-0.698009	-0.659967	-0.669473	-0.595047	0.144468	0.0208428	0.106451	0.108348
-0.0617593	0.0136971	0.0728126	-0.0331006	-0.0538985	0.0239678	-0.0519567	-0.0403182	-0.0298971	-0.00636395	-0.0034199	-0.0257352	-0.0907321	0.112351	-0.0659227	-0.181231	-0.187163	0.373714	-0.014553	-0.302078	-0.316388	-0.41997	0.0440752	-0.279212	-0.00645392	-0.0916322	-0.0287779	0.00587685
0.0185845	-0.0434078	-0.00434399	-0.00307903	-0.0664095	-0.0847078	-0.10412	-0.0289888	-0.13942	0.0282658	-0.120156	-0.118364	-0.241494	-0.19427	-0.239681	-0.0587487	-0.408247	-0.170342	-0.0184358	-0.345258	-0.210279	-0.244238	-0.0570631	-0.32582	0.183858	-0.174142	0.0378321	0.193708
0.171768	0.0518089	0.0204083	0.0360793	-0.114045	-0.142772	-0.142772	-0.0909702	-0.00497778	0.0430408	0.0493008	0.0724414	-0.20396	-0.133424	-0.190574	0.0226144	0.0238115	0.100757	-0.10243	-0.0391697	-0.129737	0.15801	0.0358969	-0.0177561	-0.00595658	-0.506458	-0.0134359	0.0488412
-0.0313561	-0.0757471	0.0694907	-0.0392739	0.0341737	-0.0719202	0.124717	-0.0719202	-0.00313617	0.0556286	0.00122161	0.00821468	-0.137506	0.0512663	-0.126217	0.208204	-0.152201	-0.00379239	0.118779	0.0367606	-0.136606	-0.00635492	0.203625	-0.16625	-0.00538174	-0.0773938	-0.0402844	0.0423835
-0.0393114	-0.0912999	-0.0850434	-0.0911957	0.084272	0	0.0844445	0	-0.00910466	0.110699	-0.00382946	0.00160217	0.0203274	0.339873	0.462372	0.168785	-0.145587	0.0215389	0.340767	0.00952768	-0.257631	-0.220665	0.345961	0.104257	0.0641565	-0.104574	0.0428517	0.0253549
0.0728069	-0.0399954	0.0089723	-0.0799071	0.121712	0.102508	0.0550275	0.0496435	-0.0504856	0.0559437	-0.0174763	-0.0486498	-0.373776	-0.015657	-0.212641	-0.235787	-0.136291	-0.00299083	-0.0339545	-0.114375	-0.058886	0.149809	-0.0124227	0.00791056	0.0901954	0.0888327	0.0923959	0.0950148
-0.0436124	0.0653593	0.116872	-0.0188915	-0.0741267	-0.0741267	-0.0402426	-0.0373711	0.00834484	-0.0054798	-0.0136128	0.0106122	-0.0297263	0.0255658	-0.147628	-0.101779	-0.135578	-0.15637	-0.0916189	-0.0553025	0.0175459	0.141187	0.176782	0.0226819	-0.0508278	-0.0930164	-0.0938419	0.0189943
0.0766779	0.0361228	-0.000437543	-0.00763866	-0.0318198	-0.0606786	-0.0606786	-0.0497757	-0.0131028	0.15078	0.0260234	0.041651	-0.178838	0.491415	-0.144343	-0.0123361	0.0592445	0.204388	-0.0167388	-0.109064	0.0133802	0.145589	-0.017227	-0.0123612	0.0187991	-0.325217	0.0241343	0.037329
0	0.0276206	0.0434118	0.00619448	-0.0186284	0.00969794	-0.0259445	-0.08489	-0.0101726	0.0521047	-0.00737352	-0.00128677	-0.117128	0.0769798	-0.122201	-0.0064178	0.0194887	0.116257	0.139847	0.146898	-0.107699	0.0222055	-0.11161	-0.0832495	0.0950109	0.0561354	-0.0279936	0.0982077
-0.0112258	-0.00449514	-0.00869277	-0.041709	0.0282205	-0.0351964	0.036994	-0.0351964	0.017194	0.0907979	0.0323654	0.00595561	-0.0734397	0.0661098	-0.104653	0.0414574	0.106684	0.23825	-0.0671573	0.0899169	-0.127173	-0.0167175	-0.137858	-0.0118725	0.113193	0.0366103	0.0232186	0.103149
-0.0249133	0.0616776	-0.0355205	0.22399	-0.212866	-0.201339	-0.203522	-0.180466	-0.000755979	0.0306724	0.0327395	0.00166496	-0.014637	0.21272	0.0595282	0.0781642	-0.146777	0.00189024	0.07946	-0.160419	-0.0894233	0.0424936	0.120343	0.0375812	-0.00274395	-0.217943	0.0225626	0.012739
-0.537959	-0.417101	-0.566594	-0.486871	-0.0453222	-0.0743071	-0.0285452	-0.0211944	0.00204496	0.0922098	0.314016	0.0152727	0.135003	0.192077	0.11887	0.133104	0.122095	0.335789	0.331519	-0.00325434	-0.0294908	-0.00260961	0.302147	-0.014274	0.148877	0.0682885	0.0175532	0.152286
-0.0924938	-0.0922444	-0.0776955	-0.0739559	-0.0249442	0.0418393	-0.061392	-0.0118802	-0.000263374	0.171703	0.000462835	0.0127843	-0.110643	0.515194	-0.112654	-0.0318598	-0.02387	0.22466	0.105735	0.195403	-0.13571	-0.0472244	-0.147849	-0.115661	0.0384225	-0.14645	-0.0396319	0.0498483
0.0380079	0.0145962	0.0896596	-0.00463242	0.0800931	0	0	0.0500506	-0.00329519	0.073652	0.00374659	0.016308	-0.0898974	0.271962	-0.0911337	0.300667	0.0276912	0.0253295	0.000804126	0.0849186	-0.0647932	-0.0551338	-0.0355335	-0.0302796	0.0809498	-0.101135	-0.00905281	-0.0923536
0.0249045	-0.0653966	-0.000410537	-0.0653966	0.0082681	-0.0479884	0.0789652	-0.0479884	-0.00328173	0.060352	0.0123936	0.0180854	-0.051036	0.0738842	0.0196411	-0.0554046	0.0901344	0.118552	0.313539	-0.0272368	-0.158317	-0.0430098	0.0316073	-0.0789809	0.0641898	-0.0281673	-0.0490085	0.0223438
0.00821626	0.0261814	0.00674524	0.0159341	-0.0188363	-0.0700184	-0.0700184	-0.0215419	-0.00700575	0.0325063	-0.0153162	-0.00319393	0.0109222	-0.00616554	0.10878	0.0178936	-0.00777082	0.0455892	0.167003	0.0217529	0.0219785	0.0861139	0.0451062	-0.0373428	0.0780829	-0.143045	-0.174157	-0.0516807
-0.0422079	-0.0422079	0.00149521	0.00622764	0.0247203	0.0134643	0.0070987	-0.066136	-0.0261083	0.00202422	0.0111333	-0.00648114	-0.26308	0.0199107	-0.0502136	-0.134672	-0.244166	-0.278445	-0.0474826	-0.118726	-0.0563202	-0.0963619	0.055858	0.0255919	0.0304652	-0.121456	0.0356862	-0.021875
-0.105709	-0.0544552	-0.178913	-0.122341	0	0.126989	0	0	-0.00554035	0.0229576	0.0332318	-0.00913162	0.0267171	0.0117088	-0.183148	0.0186168	-0.234997	-0.0528501	0.0524517	-0.1748	-0.126098	-0.0771198	0.0423872	-0.112661	0.0372635	-0.155352	-0.215794	-0.00429052
0.105764	-0.0824194	0.0101982	-0.032109	-0.0127708	0.198761	-0.0583443	-0.061913	-0.0557599	-0.0208459	-0.0514658	-0.0499043	-0.252439	-0.0934956	-0.165491	-0.290963	-0.128529	-0.0571641	0.123683	0.19973	-0.134779	-0.0971975	0.119491	0.0179177	-0.0231904	-0.37194	0.0274415	-0.0547937
-0.053414	-0.114261	-0.114261	-0.114261	-0.0789631	-0.0789631	0.0082663	-0.0026929	-0.0113196	0.008338	0.0219512	0.00310068	-0.112287	0.13377	-0.0816501	0.0912745	-0.151536	0.0389578	-0.0239817	-0.0319351	-0.177472	-0.0538484	-0.181712	-0.0663313	0.0193394	-0.283225	-0.0321503	0.0882662
0	0.0373884	0.0589378	0.0265795	0	0.113614	0	0	0.110221	0.0695686	0.00425944	-0.00996853	0.117138	0.0478969	0.0572437	-0.152096	0.425043	-0.0858535	0.0481676	-0.246606	0.596088	-0.145455	-0.164008	-0.142641	0.0232359	-0.0423706	0.000405098	-0.024975
-0.0562658	-0.000359255	-0.0465095	-0.0569574	0.00634089	-0.0437826	-0.0437826	0.0212662	-0.034691	0.142744	0.029923	-0.00264216	-0.150504	-0.324081	-0.0283062	-0.183203	0.0717667	0.0547479	0.485285	0.147665	-0.0228377	0.140104	0.374828	0.138061	-0.0108617	-0.0427309	-0.0581396	-0.0313208
-0.00492985	0.00487979	0.04139	0.0303499	0.0481571	0	0.0405126	0	-0.00557436	0.100092	-0.0118075	-0.00637799	-0.0991978	0.566206	-0.0202655	0.0284403	0.0370201	0.257006	-0.0212376	-0.0450975	-0.067351	-0.00146933	0.159144	0.217973	-0.00892571	-0.199699	0.0172863	-0.0716211
0.177079	-0.00533053	0.111135	0.0487587	-0.0486283	-0.0486283	0.00258737	-0.0486283	-0.0153894	-0.00794959	0.17204	-0.0463949	-0.0539299	0.233236	0.220386	0.162006	-0.255395	-0.0760767	-0.211247	-0.243506	-0.0468367	0.0921146	-0.0149035	-0.0569312	0.277316	0.113828	0.228926	0.162361
-0.0703092	-0.149901	-0.0683732	-0.0761807	-0.02174	-0.0587741	-0.00254434	-0.0587741	-0.00648539	0.0528858	0.050088	0.0215248	0.0353909	-0.221149	0.0832108	-0.0146815	0.0719405	-0.0601757	0.0199571	0.0862172	0.0169597	-0.0458963	0.116657	0.168	-0.0252232	-0.199008	-0.0485856	0.0534351
0.0494341	0.0219221	0.0727246	-0.00767289	-0.144442	-0.144442	-0.0827929	-0.0512858	0.0113487	0.120686	0.00187162	0.0577142	0.230988	0.337946	0.251115	0.226176	0.0967419	0.221275	0.155294	-0.00341537	0.178112	0.21617	0.126457	0.0707965	0.000279066	-0.22365	0.0410725	0.00450206
-0.0895617	-0.138666	0.295088	-0.138666	-0.0643409	-0.101611	-0.0617876	-0.0130109	-0.0102972	0.00800989	-0.00307598	0.000927204	0.00276707	0.276382	-0.0920914	0.0820115	0.0126497	0.172557	0.250296	0.155069	0.0439084	-0.0636466	0.191334	0.100658	0.0776854	-0.198294	-0.111243	0.147136
-0.0711438	-0.0711438	0.0268186	-0.0240193	0	0	0.0528198	0	-0.027784	0.16184	0.000427283	0.312168	-0.148611	0.166879	-0.0172827	0.151959	0.216599	0.375627	0.387612	0.224573	0.345502	0.444124	0.351078	0.175242	0.0337921	-0.0848793	-0.110059	-0.0281448
0.105543	-0.0157133	0.0293609	-0.0111062	0	0.0963882	0.0744123	0	0.220639	0.0447143	0.0297291	-0.00157773	0.153981	0.032114	0.145931	-0.164293	0.0500601	0.0631397	0.258585	0.0134318	-0.0582356	-0.000902521	0.0629487	0.147709	0.036777	-0.0222837	0.105515	0.00640971
-0.000881637	0.0684422	0.0133746	0.0096152	0.0185806	-0.0512539	-0.0512539	-0.0512539	0.0035475	0.107079	0.045858	0.0559029	0.0376026	0.320689	0.182221	0.105002	-0.0529892	0.147562	0.212568	0.123768	-0.204584	-0.245972	-0.239949	-0.0826936	0.162748	-0.0802621	0.0192672	0.107721
0.0287298	0.136565	-0.0481889	0.0683798	-0.0766072	-0.0766072	0.0572817	-0.0766072	-0.0146189	0.0921509	0.13995	0.0317705	-0.087686	-0.00234373	-0.0608114	-0.251429	-0.260593	-0.437685	0.208216	-0.046487	0.0497679	-0.171154	0.421314	0.254648	0.0761293	-0.100954	0.137014	-0.0772876
-0.187913	-0.187913	-0.106302	-0.123456	-0.0641284	0.120288	-0.0641284	0.122402	0.0647218	0.0676974	0.0887413	0.0232608	0.0929632	-0.0562274	-0.0562221	-0.223688	-0.0894376	0.0897509	0.188969	0.0258406	0.0387645	-0.0257861	0.286535	0.164127	0.00863901	-0.448233	0.00506088	-0.0581449
-0.143593	-0.100314	-0.165883	-0.167684	0.0364138	0.313664	0.0432061	0	-0.00552032	0.0726663	0.0394133	0.0173418	-0.103263	-0.0250652	-0.214395	-0.0335118	0.0310367	0.281728	-0.0167053	-0.0673813	0.0672422	0.0500122	0.191202	-0.0417727	0.0559179	0.0134225	-0.0267669	0.0670605
0.0170004	0.065969	-0.0219343	-0.0181905	-0.0252017	-0.00354754	-0.145887	-0.0991273	-0.00179143	0.0690263	0.0023664	0.0355247	0.0205771	0.474303	0.111617	0.134851	-0.00989289	0.286735	0.0680081	0.015868	-0.0866239	0.0788036	0.00205531	-0.111046	0.0494013	-0.00279688	-0.00202066	0.0320069
-0.100623	0.0271048	-0.069692	-0.0712339	-0.0618418	-0.108296	-0.108296	-0.0548385	-0.0119493	0.0544242	0.00649565	0.0125804	0.0306967	0.430273	-0.0593149	0.043776	0.0124138	0.195363	-0.163956	-0.0469721	-0.163952	-0.138413	-0.122407	-0.111407	0.133211	0.0120066	0.132646	0.143707
-0.0763813	-5.40991e-05	-0.0484044	0.0523041	0.0972951	-0.0599831	0.00818093	-0.00747988	-0.0565736	-0.00238822	-0.0780732	-0.0801826	-0.0628492	-0.057076	-0.117117	-0.0779025	-0.174466	-0.00691957	0.0681942	-0.0516211	-0.104974	-0.0200582	0.0448177	0.152212	0.0362678	-0.0365136	-0.0857443	-0.0675996
0.0606828	0.0859303	0.019444	-0.0394937	-0.0772449	0.144928	-0.0772449	-0.0772449	-0.0128688	0.151157	0.0118403	-0.0065371	0.201567	0.327364	0.11753	0.118681	-0.0825636	0.0860312	0.158805	0.0870093	-0.114137	-0.000925217	-0.00745637	0.344977	0.047757	-0.0325001	0.0306455	0.0562969
-0.0370777	0.0798249	0.0673646	0.0323279	-0.0512161	0.149347	0.0283456	-0.0103358	-0.0019181	0.0215885	0.00686129	0.00254181	0.279094	0.0313711	0.154503	0.000977547	-0.142472	-0.132766	0.13401	-0.140293	0.0153823	0.202424	0.0112731	-0.0175351	0.00632722	-0.235657	-0.169054	-0.00231847
-0.00182142	-0.00321612	-0.021372	-0.0402818	0.0391941	0	0	0	-0.0175111	0.0869399	-0.00763239	-0.00468058	-0.217193	0.0962912	-0.0992654	-0.224188	-0.000920407	0.115469	0.0524146	-0.0627539	-0.0261894	0.1237	0.060039	-0.0501926	0.0627654	-0.114904	0.0798496	-0.0267754
0.0160603	-0.0758565	0.00288626	-0.0236998	-0.0308166	0.0111031	-0.0396174	-0.0955832	-0.00651657	0.014774	0.011364	-0.00965112	-0.219303	-0.0413989	-0.238983	-0.130492	-0.0278056	0.240236	0.13283	-0.00728064	-0.303145	-0.15056	-0.0721689	-0.328967	0.196111	0.157759	-0.127052	0.204502
0.0275997	0.00885757	-0.0634794	-0.0164884	-0.068739	-0.115315	-0.115315	-0.0701206	-0.0239432	0.137081	-0.0240955	0.0523565	-0.0439631	0.346166	-0.0232729	0.000924657	-0.00988689	-0.110744	0.0230804	0.0318918	-0.189049	-0.140966	-0.0881222	-0.129351	-0.0479793	-0.054661	0.0513616	0.0480722
-0.0849345	-0.00470592	0.0482308	0.0501679	0	0.186377	0	0.0609024	-0.00831483	0.982829	0.0422824	-0.00173371	-0.121778	-0.317487	-0.0518796	-0.157641	0.241754	0.377336	0.453352	0.101218	0.0546733	-0.00228268	0.126514	0.0346265	0.0319104	-0.085534	0.0567669	0.0391743
0	0.0723493	0	0.0855714	0.211524	0	0.0666058	0.0593043	-0.0222759	0.0687717	-0.0129267	-0.00602102	-0.244939	0.130838	-0.14772	-0.179003	-0.0204671	-0.00046208	-0.0592453	-0.0322037	-0.0669202	0.0189999	-0.0756938	0.0578007	0.0968743	-0.0208161	-0.114181	0.0541194
0.0161079	0.0197836	0.0986769	-0.0601746	0.0904105	0	0.138576	0	-0.00248156	0.0707694	0.0195946	0.159424	-0.15977	-0.0797992	-0.00938531	-0.0340596	-0.0974605	-0.0974605	0.104681	0.116078	-0.0954737	-0.0954737	-0.0281938	-0.0356484	0.0522762	-0.351828	-0.110618	0.0115925
-0.0998966	0.0682253	-0.0835209	-0.1002	-0.0786457	0.0540496	-0.0786457	0.0425034	-0.0215194	0.030294	-0.0151547	-0.0158046	0.0712089	-0.109188	0.00479969	-0.0411106	-0.0349193	-0.151412	0.0423242	-0.16061	-0.0443241	0.116102	0.135238	-0.122664	0.149428	0.0599093	0.124044	0.113296
-0.0253817	-0.0374682	-0.0219473	0.066895	0.0463677	0.0736515	0.0541638	0.0374635	-0.0304896	-0.00240736	-0.0243789	-0.0187993	0.0485209	0.334886	0.0498247	-0.000811984	-0.204657	-0.0778145	-0.0479038	-0.0772032	0.126918	0.111123	0.0494517	0.0770706	0.0515174	-0.00220257	-0.0697982	0.0316712
-0.145882	-0.0808019	-0.040382	-0.11146	0	0.132534	0	0	-0.00856572	0.085041	0.0241708	0.0230055	0.100259	0.0240985	-0.146818	0.0926797	0.0877561	-0.0754831	0.372371	0.077967	-0.0487076	0.0786238	-0.0736811	0.0374389	0.141683	-0.00680803	0.0222988	0.0965505
0.280727	-0.104703	-0.00309391	-0.044584	0	0.153277	0	0.0499529	0.122047	0.359116	0.0308217	0.00776443	0.181287	0.264211	0.00293218	-0.0155923	0.0739762	-0.120619	0.0340104	-0.0528604	-0.101698	-0.101698	0.0984981	-0.0717976	0.013182	-0.164378	0.0365937	0.0786091
0.104927	-0.0337708	0.0860475	-0.0337708	0.0388536	0.487785	0	0	0.0178939	0.223717	0.0633422	-0.00317098	0.023061	0.079142	0.158316	-0.017843	0.0909167	0.121878	0.364689	0.0573007	-0.0153842	0.255694	0.195422	0.0433998	-0.018376	-0.787262	0.00162642	0.0608884
-0.0377808	0.0819506	0.00738145	0.0785917	0.0627079	-0.0732613	-0.0138469	-0.0189678	-0.0266777	0.145855	0.0790491	-0.00685883	-0.479045	0.243342	-0.170741	-0.210564	0.11334	-0.0643297	0.0137356	-0.261728	-0.0953168	0.0967912	0.087397	-0.104329	0.0623138	0.0490467	-0.00700041	0.0481958
-0.0264348	-0.0677818	-0.0488097	-0.0222696	0.0304419	0.10419	0	0.0344777	-0.0252528	0.0566844	0.0297909	0.00701949	-0.337197	0.0976746	-0.262029	-0.165242	-0.300991	-0.194794	-0.0950098	-0.268678	-0.211438	-0.236923	-0.138955	-0.100305	-0.0359634	-0.0370639	-0.144782	-0.0198756
0.0143611	-0.0174716	-0.0353802	0.00620431	0.00437625	0.094316	-0.00574878	0.0133271	-0.0197946	0.0186886	0.00917597	0.0523307	-0.0571411	0.168318	0.102974	-0.0753764	0.038724	0.192961	0.0406565	0.130026	-0.0616938	-0.0661193	-0.0461641	-0.196158	0.0499472	-0.111875	-0.0141203	-0.0262844
0.0301375	-0.0910801	0.0679831	-0.0719213	0.102592	0.107397	0.109535	0.0832674	-0.00317958	0.0369013	0.0103116	0.00207348	0.0145622	0.461721	0.00856304	0.126724	0.119155	0.378962	0.0297538	0.0854336	-0.00996197	0.296837	0.0865527	0.0493514	0.086803	-0.138912	-0.108889	-0.00968441
0.0580598	0.0417893	0.159352	0.034011	0.0481597	0.159205	0.0663436	0.0593811	-0.130731	-0.112134	-0.125862	-0.0900793	-0.0333918	0.145514	-0.0160647	0.0879633	0.0537069	0.0208893	0.0451453	-0.0271412	0.178601	0.152781	0.115683	0.00869899	0.181608	0.0786585	0.209337	0.220088
-0.0203239	-0.0763628	-0.051534	-0.0229938	-0.0326562	0.208927	-0.094955	-0.0576475	-0.024981	0.0426661	-0.0119428	-0.0293673	-0.184471	-0.201119	-0.0161721	-0.208527	-0.171735	0.0117328	0.369854	-0.138316	-0.130821	-0.0662201	0.145744	-0.103233	0.0549954	-0.0515293	-0.116287	0.0494135
0.122108	0.0274635	0.197136	0.0804835	0	0.079262	0.128845	0	-0.208322	-0.141002	-0.214442	-0.217906	-0.0593952	-0.233248	-0.353193	-0.36049	-0.452165	-0.620345	-0.728793	-0.680442	-0.420898	-0.488729	-0.638326	-0.530055	0.0168524	-0.0786367	0.0680581	-0.0125118
-0.0324486	-0.00893105	0.170088	-0.00145396	0.0625982	-0.046982	-0.0124604	0.00760448	0.0127438	0.201171	0.000370693	0.0329286	0.0970092	0.459165	-0.0116081	0.0417365	0.141876	0.270153	0.0128635	0.26372	-0.032792	0.470558	-0.0654655	0.318659	0.0131928	-0.00501287	-0.0883809	0.0520639
-0.0403041	-0.0449599	-0.121424	-0.0810446	0.0454096	0	0	0.0306374	-0.00849551	0.0266407	-0.0113239	-0.0125849	-0.0780659	0.140196	0.0118362	-0.100383	-0.0881063	0.0383271	-0.0705613	-0.122484	0.103192	0.119004	0.110534	-0.074065	-0.0295892	-0.166181	-0.0566467	-0.0509609
0.0862754	0.172924	0.132942	0.0380182	0	0	0.0515823	0.0532785	-0.0167864	0.0648251	-0.00228907	-0.00487637	0.0154055	0.269328	-0.0348877	-0.166873	0.0569642	0.391729	0.388882	0.167206	-0.00650577	0.0892205	0.281566	0.0951295	0.0384578	-0.103194	-0.0941886	0.00194546
-0.0819956	-0.0988148	0.0542359	-0.115989	-0.0348973	-0.0822577	-0.00987491	-0.0822577	-0.0561848	-0.00042186	-0.0440564	-0.00737444	-0.0247337	0.423804	-0.0477452	0.0500825	-0.135081	0.103863	0.00347353	0.0817975	-0.00814614	0.0235094	0.0555538	0.0559171	0.0588159	0.0581637	-0.0561815	0.0639711
-0.0783716	-0.0783716	0.0255481	-0.0471235	0	0	0.0680582	0.0606561	-0.00445857	0.104601	0.059254	0.0111712	0.16324	0.200507	0.0434752	0.0665294	0.217228	-0.15953	0.099453	-0.0739296	0.115527	0.0561175	0.0738745	-0.0151505	0.115037	0.0358936	-0.0903731	0.0867911
-0.0986073	-0.144113	-0.144113	-0.107721	0.0197232	-0.0472688	-0.0472688	0.00640736	-0.0118102	-0.0120665	-0.0131317	-0.0283634	-0.0578011	-0.0719967	-0.0531226	-0.235164	0.168909	0.132118	0.0429923	-0.0205396	-0.0860169	-0.0752272	0.0565087	-0.0611316	-0.1182	-0.292648	-0.0302495	0.00389912
-0.200066	-0.127087	-0.159583	-0.113304	-0.13505	-0.13505	-0.0852769	-0.0776559	0.0358838	0.103345	0.00568405	-0.00169802	-0.0490842	-0.0109744	0.0550951	-0.110222	0.0919957	-0.0638859	0.181087	-0.0944915	-0.104663	0.060521	0.0421732	-0.19472	0.0724186	-0.0696711	0.0777839	0.0460187
0.0160544	-0.0120795	-0.0120347	0.0304762	-0.049708	-0.0829561	-0.0829561	-0.0829561	-0.0230206	0.0137345	-0.0174511	-0.0223172	-0.289908	0.0766858	-0.320349	-0.0951194	-0.0408561	-0.0165618	0.0589084	-0.0423874	0.0655179	0.180233	0.142081	0.0297815	0.0528522	-0.0797951	-0.108873	0.0161249
0.0352735	-0.00541996	0.0609212	0.0321833	-0.0794108	-0.00615626	-0.127249	-0.127249	-0.00095462	0.0873326	-0.00549891	0.032562	-0.169039	-0.139529	-0.33564	-0.156949	0.0275649	0.0658659	0.0164431	-0.0233204	-0.0688861	0.0275822	-0.13257	-0.0112654	-0.0194981	-0.218311	-0.223797	-0.134627
0.0728435	-0.012739	0.0521349	-0.0497455	-0.0610792	-0.0881833	-0.0383039	-0.0449234	-0.0563984	0.0120406	0.00257992	-0.0412879	-0.207201	-0.0125203	-0.0949662	-0.11964	-0.292778	-0.0703786	0.118367	-0.138754	-0.212491	-0.176384	0.0680941	-0.105283	0.0523077	-0.136971	-0.0164616	0.068974
-0.0554825	0.0160224	-0.0409167	-0.0601728	-0.131485	-0.167775	-0.167775	-0.167775	-0.0211569	0.109683	0.0408899	0.107373	-0.152651	-0.31105	0.0780301	-0.0238617	-0.0332009	-0.00743871	0.352825	0.309137	0.138127	0.00677945	-0.00943001	0.226108	0.0349991	-0.0723978	0.0339175	0.0392339
0.0430936	0.0518656	0.0840514	-0.00512496	0.116315	0	0.061815	0.0689961	0.00839605	0.161866	0.00516292	0.0138481	0.010107	0.0075271	-0.00526205	0.0869348	0.150852	0.10113	-0.044311	0.0513469	-0.0358807	0.0197626	0.0781403	0.142199	0.197785	0.0599232	0.110351	0.203356
-0.0201816	-0.0108586	-0.061552	-0.0453101	-0.0725457	-0.0725457	-0.0103956	-0.0264132	-0.00694655	0.0232612	0.00544442	-0.00499378	-0.178956	0.165866	-0.0463789	-0.0289274	0.0340169	-0.0510346	0.145229	0.0443134	-0.0373846	0.123826	0.310947	0.0754185	0.0455412	-0.281999	0.023311	0.0164722
-0.0129051	-0.0248021	0.0799671	-0.0429562	-0.0447242	0.145648	-0.0447242	0.0825358	-0.00556808	0.0795704	-0.000677935	0.0666602	-0.153949	0.119764	-0.046639	0.0251371	-0.124218	0.00732902	-0.192822	-0.11064	-0.0315146	0.0581502	0.0284541	0.0590683	-0.0224316	-0.0216694	-0.141865	-0.274929
0.172776	0.305219	0.929304	0.293094	-0.0168437	0.101967	-0.0469195	0.0728945	-0.00503905	0.0837975	0.00193843	0.0248221	-0.110028	0.186153	-0.0946204	-0.0746456	-0.202415	0.0525117	0.12557	0.0665918	0.17501	0.239335	0.148132	0.129575	0.102225	0.00675695	-0.042797	0.0765848
-0.0625145	-0.0760654	-0.0537619	-0.109356	0.0578483	-0.0494544	0.0127906	-0.0494544	0.00701551	0.107442	0.0853016	-0.00266727	-0.0436352	0.249587	0.0622406	0.0182544	-0.115411	-0.102635	0.345747	-0.0827433	-0.00856047	0.089314	0.258157	0.0963929	0.119397	0.0826107	0.0629025	0.162655
-0.0339948	0.0974283	0.0101108	0.157893	-0.00963794	-0.000439635	-0.0821758	-0.0232756	-0.0314758	-0.0221675	-0.0325335	0.0580007	0.0348307	-0.135975	0.0327016	-0.145354	0.0482451	-0.00335173	0.102511	-0.173108	-0.0597257	-0.00435528	-0.152572	-0.0797092	0.128344	-0.0121524	0.0174832	0.0136251
-0.02814	-0.0672199	0.114443	-0.0692895	-0.0809209	-0.0435899	-0.0818256	-0.126705	-0.573616	-0.514147	-0.392802	-0.569249	-0.200146	0.00220349	-0.261094	-0.289741	0.0717358	0.208128	0.111744	0.0206092	0.122797	0.0458523	0.348245	0.0897748	0.239822	0.204836	0.100675	0.247716
-0.139427	-0.0729188	-0.0984537	-0.0682181	-0.033418	0.0981428	-0.033418	0.00991759	0.0153011	0.0921312	-0.00143877	0.104758	-0.0227407	0.146093	0.0381481	-0.0325714	0.238771	0.107667	0.179224	0.191985	0.0425049	0.0310915	0.0526327	-0.0404354	-0.0198531	-0.115695	-0.0724224	-0.0564536
-0.0212236	0.0971131	0.0114148	-0.0293804	0.0561254	0	0.0405616	0.0495167	0.00736856	0.0820317	0.0138153	0.0221815	0.196573	0.153997	0.265874	0.0853627	0.124341	0.143538	0.21906	0.100106	0.0935947	-0.0373317	0.304243	0.0862709	0.0539992	0.0247427	0.00102714	0.0448707
0.0339723	0.10372	0.0306678	0.026921	0.0130221	0.0797542	0.00451548	-0.0393202	-0.0107673	0.0266337	0.0236616	-0.00960029	0.387355	0.078823	-0.0249231	0.00948274	0.016443	0.159535	-0.00208143	0.0136792	-0.0325444	0.0293705	-0.00322702	-0.103569	0.103213	0.0409553	0.122251	0.177925
-0.171967	-0.179908	-0.28538	-0.163245	0.00694352	0.0234037	-0.0307498	0.064858	-0.0138135	0.00743271	0.0319523	-0.0150747	-0.0524672	-0.0781664	0.0157549	-0.126853	0.0162375	0.139569	0.104696	0.0220304	0.00983928	-0.0468623	0.104713	0.0278693	0.183406	-0.042647	-0.0526113	0.114974
-0.0193955	-0.0448809	-0.0897949	0.119673	-0.0709252	0.183893	-0.0254299	-0.0709252	-0.0110195	0.0575046	0.0371103	0.0156006	-0.0906424	0.408983	0.147402	-0.0562461	-0.116155	0.337464	0.366308	-0.0381753	-0.206002	0.0224754	0.151284	-0.134351	-0.0285881	-0.340101	-0.117159	-0.176992
-0.013099	-0.0253839	-0.056274	-0.0930977	0.0349364	0.0699525	0	0	-0.0445194	-0.0130383	-0.00357098	-0.0442907	-0.194077	-0.0685926	-0.0486918	-0.171179	-0.217023	-0.150227	0.0502806	-0.229318	-0.083901	-0.175547	-0.103593	-0.016033	0.0995155	0.0421521	0.115469	0.130497
0.316176	0.0341448	0.0347225	0.0328053	0.00805993	-0.0624019	-0.0205937	-0.0624019	-0.0169028	0.0902409	-0.00218587	-0.0114358	-0.123142	0.265566	0.011821	-0.0343915	-0.0504598	0.268719	0.189227	0.0655572	-0.037291	0.177681	0.0601538	-0.00287612	0.110454	0.00977841	0.0940963	0.0703589
0.0829613	0.000271348	-0.0551777	-0.0188246	0.0699715	0.0665158	0	0	-0.0224683	0.0575915	-0.0098412	0.000826596	-0.0943059	0.00390494	0.0509619	-0.0405618	-0.257715	0.402713	-0.0704968	0.113456	0.00904151	0.27315	-0.0450601	0.105127	0.0758982	0.0854196	0.13669	0.042315
-0.15471	-0.114333	-0.100113	-0.0992581	-0.0263753	-0.054954	-0.054954	-0.00271201	0.000937374	0.105043	0.0323911	0.022801	-0.0240485	0.395364	0.0274259	0.172792	-0.00831949	0.310705	0.00422326	0.39373	-0.0952964	0.0957937	-0.0987991	0.0290216	0.115383	0.0424446	0.0389138	0.111566
-0.150905	-0.211259	-0.211259	-0.176026	-0.0680049	-0.113891	-0.113891	-0.113891	-0.0161706	0.0848813	0.0118704	-0.00891851	0.245053	0.241091	0.02709	0.0246447	0.215604	0.195722	0.241253	0.126307	0.0146649	-0.0489304	0.100527	-0.01703	0.169488	0.0366064	-0.0406753	0.125036
-0.0833368	-0.0629779	-0.0381741	-0.0089478	-0.0362988	0.105025	-0.00799673	0.00326897	0.00833943	0.0369266	-0.0236037	-0.0284594	-0.22662	-0.157376	-0.212859	-0.191604	-0.0883398	0.0529833	-0.116511	-0.179854	0.0874556	0.268737	0.0188227	0.00574411	-0.00318755	-0.090364	0.017174	-0.026335
-0.0833505	-0.0463151	-0.0698766	-0.0871024	-0.191393	0.00184586	-0.139356	-0.191393	-0.00840771	0.0816464	-0.000447254	0.0159596	-0.144541	-0.090566	-0.15978	-0.0946514	-0.156149	-0.194099	-0.0801435	-0.211202	-0.180981	0.0407067	-0.0970907	-0.251624	0.0585103	-0.49542	0.0452092	-0.0184996
0.145337	0.132767	0.0669543	0.0984112	-0.0452201	-0.0214558	-0.0194965	-0.0321391	-0.0139266	0.0410883	0.114284	-0.000389472	-0.62134	-0.448783	-0.325211	-0.472667	-0.17459	-0.178922	-0.00628196	-0.26674	-0.173769	-0.134364	0.0152293	-0.147871	0.0871099	0.0106301	0.00153181	0.0606757
-0.0415601	-0.0308269	-0.00323707	0.0403947	-0.0208962	-0.0836478	0.013371	-0.0171149	-0.000932295	0.0766027	0.0573388	-0.00502727	-0.0295639	-0.0668333	0.159347	-0.163145	0.0553002	-0.270901	0.332743	-0.333016	-0.0689785	-0.277719	-0.0443677	-0.277719	0.0871868	-0.0157233	-0.146843	0.0445801
-0.0076788	0.0297056	0.0195973	0.00439701	0.0539169	0.277444	0.0534071	0.0549735	0.001066	0.0351632	-0.0277	0.0107623	-0.0401176	0.138559	0.189747	0.0492149	-0.0443932	-0.133328	0.00778665	-0.21026	-0.172849	-0.214644	0.086034	-0.258475	0.0295718	-0.079799	0.0799945	0.0725946
0.0090217	-0.0623205	-0.0123695	0.0172917	-0.0355673	0.160218	-0.0355673	-0.0355673	0.000121132	0.181376	0.0149318	0.00493052	0.0170438	0.145765	0.039432	-0.0857721	0.0362624	0.010846	0.0763268	0.00454675	-0.127918	0.105065	-0.115508	-0.058925	0.192631	0.0175845	0.0854863	0.0609797
-0.0878766	-0.120843	-0.0517454	-0.0877366	0.0433976	0	0	0.0695439	-0.0175762	0.141728	0.0755848	0.016068	0.0344404	0.182534	0.186565	0.0843213	-0.0253469	-0.0295345	0.0332631	0.00580416	-0.0338084	0.150088	0.00455714	0.0868925	0.0599125	-0.0729778	0.114345	0.0225219
0.0264036	0.0310616	0.078692	0.136219	-0.177252	-0.149939	-0.163392	-0.146667	-0.00196098	0.0571958	0.00873813	0.00399952	0.109921	0.146741	0.0917532	0.0679205	-0.00391101	0.17521	0.0191847	-0.0122468	-0.182659	-0.0377124	-0.17584	-0.173657	-0.0256458	-0.187845	-0.0290374	-0.00530806
0.0129482	-0.032432	-0.0233494	-0.0722412	0.0330934	0	0	0.0482585	-0.00872879	0.0160552	0.0133795	-0.0127568	-0.26745	-0.0578743	-0.11382	-0.298984	-0.152965	-0.0617838	0.0761592	-0.0415292	-0.0457062	0.284388	0.172608	0.0432797	0.00735003	-0.182946	-0.0929732	-0.0444598
-0.0527405	0.0644767	0.11023	-0.0682766	0.0450876	0	0	0.0586	0.00252029	0.00891539	-0.00881215	-0.000797564	0.136326	0.45603	-0.0806791	0.051273	0.137315	0.249314	-0.00835515	0.0795534	0.185032	0.323707	0.132538	0.0526537	0.0628884	-0.0593387	0.0512485	0.0545368
-0.0771337	-0.0771337	0.0775887	-0.0771337	0	0	0	0.0958658	0.0109342	0.0329467	0.0353694	0.0446131	0.0058586	0.0672377	0.240244	-0.0598083	0.160349	0.104436	0.612754	0.290631	-0.0200964	-0.112041	0.162469	0.011667	0.0575743	-0.402799	-0.127208	-0.0466679
-0.016002	-0.101496	-0.0237282	-0.019149	-0.0403869	-0.0403869	0.00772318	0.0105295	0.0428683	0.160156	0.0270972	0.0197924	-0.171122	-0.0249659	-0.227967	-0.152067	0.0521656	0.244476	0.0799784	0.0231223	-0.0569436	-0.0363699	0.0529001	-0.00488625	-0.110228	-0.0407277	-0.0793761	0.00645755
-0.0953185	-0.011698	-0.0423171	-0.0953185	0.0540158	0	0	0	-0.00651046	0.0854795	-0.00209181	0.0264451	-0.342059	-0.269034	-0.352556	-0.250229	-0.164494	-0.155861	-0.209302	-0.00368978	-0.0467575	-0.0735691	0.0964446	0.0194889	0.067741	-0.092213	0.0563448	0.0541234
0.0676112	0.081924	0.0224582	0.0260616	0.0455537	0.130377	0.108197	0	-0.00251353	0.0774364	0.0556837	0.0139767	0.0315338	0.0693019	0.0459732	0.0406751	0.00942848	0.212838	0.22019	0.0178366	0.0287177	-0.0655781	0.0936888	0.0325334	0.0919231	-0.0137814	0.132189	0.152227
-0.117724	-0.141225	-0.165241	-0.142987	0.0240131	0	0.0686567	0.0578742	-0.00833539	0.0801958	-0.00494042	0.0115961	0.0428806	0.275998	0.156143	0.136292	0.0694325	-0.067357	0.0510007	0.0842992	-0.0328609	-0.0314562	0.107643	0.0632688	0.0154312	-0.151635	0.0188264	-0.00302217
-0.24568	-0.136439	-0.190194	-0.208984	-0.157443	0.0815567	-0.0915868	-0.106075	-0.00675352	0.0216276	0.00560679	0.00482204	-0.0894536	0.232389	0.0117468	-0.0312761	-0.166278	-0.140473	-0.0864861	-0.239239	-0.0279169	0.104694	0.0897507	-0.0157925	0.11482	-0.39895	0.129078	0.0956208
-0.101456	-0.0808437	0.0459378	-0.0646659	-0.0584228	0.0133961	-0.000387466	0.0860961	-0.00230635	0.0466495	0.180563	0.000778957	-0.0547781	0.137872	-0.0872448	0.00994551	0.037333	0.152657	0.270744	-0.0341656	-0.0985335	0.107624	0.16805	-0.115053	0.127354	-0.0202886	0.0196167	0.16614
-0.0442864	0.0158321	-0.0360905	-0.0455122	-0.030441	-0.0820646	-0.0820646	-0.0330664	-0.00838431	0.103517	0.0433129	-0.0117065	-0.0270975	0.0981368	-0.21595	0.0195061	-0.18886	-0.25983	-0.0190367	-0.219664	-0.16396	-0.132843	0.0260335	-0.13051	-0.0391637	-0.0818933	-0.0739591	-0.0696045
0.0455167	-0.0382584	0.0200359	-0.00807054	0.0763955	0.101942	0.0397224	0.0508736	-0.0157084	0.031107	-0.00550507	-0.0111955	0.0545095	0.136149	-0.0337697	-0.0150471	-0.331254	-0.191561	-0.256325	-0.343194	-0.0245805	0.0640936	0.142276	0.105794	0.01503	-0.108528	-0.112002	-0.0972225
0.00304475	0.0446083	-0.00372778	0.00298018	-0.00778965	0.0825038	0.0175404	-0.0109421	-0.00650454	0.0588937	0.0277912	0.00723247	0.0341749	0.105447	0.023789	0.0207149	0.203982	0.138319	0.27672	-0.0399861	-0.130261	-0.152647	0.114778	-0.0510623	0.0510167	-0.0985357	0.0556747	-0.00369349
-0.0148604	-0.0608495	-0.015683	-0.0640643	0.0572697	0.096067	0	0.0294644	-0.0208109	0.0373051	-0.0154266	-0.0128019	-0.0580444	0.107029	0.183115	-0.0553534	-0.0148756	0.0475525	0.357089	0.0871779	0.0208525	0.1151	0.0702287	0.118883	0.0632201	0.0517178	0.0847683	0.0760632
-0.00917148	0.0194097	0.0430389	-0.0143588	-0.0619991	0.0524143	-0.0209493	-0.0619991	-0.0375381	0.0444909	-0.0186819	0.0074391	-0.192007	-0.126074	-0.00636959	-0.070081	-0.208491	-0.24677	0.0521135	-0.228225	-0.143165	-0.160949	-0.100804	-0.174024	0.0910248	-0.23027	0.0290546	0.0534801
0.0217716	0.0212185	0.085639	0.0448804	-0.0606377	0.044309	0.0648965	-0.00868521	-0.00338295	0.0619729	-0.00278037	0.00478698	0.0176548	0.0460436	-0.0173463	0.0875191	-0.15539	-0.144481	-0.146687	-0.0865676	-0.219729	-0.22445	-0.26209	-0.124898	-0.0186034	-0.0636683	-0.023599	-0.0545469
0.0895492	0.0843891	0.0881612	0.0305628	0	0.088615	0	0.0550521	-0.019585	0.134666	0.0669439	-0.0126409	-0.355631	0.0110681	-0.01273	-0.260719	0.0483493	0.0971463	0.142846	-0.145669	-0.234681	-0.153766	0.0944295	-0.269166	-0.0321497	-0.161487	-0.0395945	0.00788623
-0.0802267	-0.0310536	0.015639	-0.0474239	-0.0355423	0.0392221	-0.0168896	-0.0620236	-0.0165741	0.0591892	0.0165063	0.0177683	0.00492444	0.389731	-0.0622384	0.0448531	-0.0322876	0.0316941	0.0425522	0.150859	0.103768	0.00602464	0.147797	0.039181	-0.00330673	-0.100039	-0.0564192	0.0249725
0.0747178	0	0.0491996	0.0268188	0.0445746	0.263843	0.0786399	0	0.00352422	0.0463189	0.000858924	0.00508272	0.0835123	0.062721	0.231743	0.131672	-0.0891977	-0.0245786	-0.0300391	-0.161709	-0.0827775	-0.0483568	-0.14799	-0.025187	0.205611	0.0708217	0.0591039	0.205459
-0.0315856	-0.0265066	0.0101766	-0.00472427	-0.0648105	-0.0648105	-0.00416742	-0.0146345	-0.0143044	0.152984	0.0101126	-0.000377276	-0.297996	-0.235518	-0.197536	-0.176612	-0.136688	0.0925803	-0.00665892	-0.0547472	-0.0888035	0.00873924	0.0334301	-0.0004501	0.00543793	-0.105442	-0.255907	0.0077821
-0.130423	-0.0451366	-0.0658551	-0.0819404	-0.111542	0.268645	-0.0563375	-0.0516185	-0.0193953	0.641246	-0.00337248	-0.0143032	-0.0518064	0.0695768	-0.0561938	-0.0985242	-0.135049	0.0699343	-0.0244545	-0.160584	-0.157699	-0.19536	-0.0146258	-0.193455	0.121592	-0.00322853	0.100571	0.125519
-0.231504	-0.177772	-0.186236	-0.232532	-0.0310549	0.0784155	-0.0127936	-0.066024	-0.00533668	0.0793035	-0.00153645	0.0588606	-0.315197	-0.149743	-0.292364	-0.0732383	0.0105233	0.190524	0.191483	0.202908	0.11014	0.166919	0.184891	-0.0037738	0.271125	-0.100178	0.239111	0.282231
-0.00513274	-0.0677396	0.0137008	-0.03173	-0.0106561	-0.087479	-0.087479	-0.0320688	-0.011849	0.0197034	-0.018333	-0.00294301	-0.0365147	0.602717	0.0374465	0.162651	0.0196367	0.0959558	0.072246	-0.0578128	-0.0862034	-0.00049863	-0.0555333	-0.0696101	-0.0505787	-0.0280356	-0.00138682	0.0205533
-0.0204689	0.0285423	-0.055344	-0.0313909	0	0.0990005	0.0436105	0.0588056	-0.251697	-0.0935892	-0.244216	-0.228853	-0.183419	0.0289447	-0.227641	-0.0152115	-0.560462	-0.59161	-0.400888	-0.621058	-0.756855	-0.670353	-0.788838	-0.813543	0.23257	0.245689	0.280925	0.285663
-0.0706733	-0.107356	-0.107356	-0.0800483	-0.0646086	0.041312	0.319892	-0.0646086	0.0158264	0.0197212	-0.0120357	-0.0138285	0.0765901	0.158213	0.150236	-0.120661	0.0473589	-0.07425	0.223496	-0.10113	-0.156557	0.168528	0.0643827	-0.207472	0.135428	0.0383311	0.126467	0.0954591
-0.0848376	-0.087535	-0.103059	-0.120134	0.0589291	0	0	0.0523034	0.00840859	0.0522541	0.0146209	0.01451	0.0316531	-0.108331	0.237968	-0.13773	0.306652	0.0467972	0.74751	0.0350791	0.0503064	-0.054971	0.27005	0.076782	0.0666689	-0.0473822	0.148492	0.114831
0.0326558	-0.0188942	0.0326136	-0.0446594	0	0.119198	0.0543126	0	0.0269604	0.0820036	-0.008342	0.00596874	0.132491	0.0907472	-0.119554	0.126414	-0.0291622	-0.0865262	-0.0979385	-0.079097	0.0580863	0.0255882	0.0772853	0.0615115	-0.0140838	0.0664738	-0.0480176	0.0731826
-0.0934777	-0.0323914	-0.0733302	-0.0827369	-0.070245	-0.070245	0.0199674	0.0490113	-0.0100068	0.0283629	-0.014391	0.0292958	0.029472	-0.0490315	-0.160644	-0.0736012	0.00546461	0.226307	0.113376	0.0487171	-0.0523105	-0.0758286	0.207824	0.261693	-0.0210852	-0.179283	-0.0976016	0.0136652
-0.0555552	-0.104794	-0.0598379	-0.0436327	0.0757134	0	0	0	0.000459229	0.111798	0.00991403	0.0113868	-0.0912448	0.164303	0.0414645	0.127078	0.0462694	-0.0470195	-0.0397688	0.20693	0.0316709	0.0111263	0.0038546	0.0980242	0.00895714	-0.0346074	0.0298194	-0.00871478
0.0504721	0.0536622	-0.0336339	0.171016	-0.0704629	-0.0704629	-0.0704629	0.0235477	-0.0200645	0.0833369	-0.0170054	-0.00268023	-0.0213403	0.204474	-0.0273091	0.0105037	0.137678	0.127853	0.0581782	-0.033153	0.0195876	0.249402	0.245009	0.0521461	0.0651488	-0.0256381	0.00443863	0.0420939
-0.0397381	-0.089098	-0.0554634	-0.0682907	0	0	0	0	-0.000428481	0.03476	-0.00125037	0.00537282	0.117427	-0.0788023	-0.0458187	-0.0146293	-0.191035	-0.284345	-0.145899	-0.310163	-0.219836	-0.0283031	-0.192779	-0.178231	0.128911	-0.136186	0.118381	0.0146172
-0.0894674	0.0108819	-0.0408215	-0.0240923	-0.0388614	0.240677	-0.0388614	0.0243062	-0.0360277	0.0394033	-0.032439	-0.0234143	-0.0011477	0.0433652	-0.081009	-0.01653	-0.116705	0.0311925	0.113712	-0.152098	-0.127063	-0.163309	0.229436	-0.166636	0.0493832	-0.0140682	-0.0119833	0.0603803
0.0689682	0.0479414	0.0767468	0.0753375	0	0.0876995	0.0555155	0.0782353	-0.00774623	0.0182188	0.0243754	-0.00452941	-0.157926	-0.153759	-0.0611057	-0.268762	-0.0897074	0.0580663	0.109524	-0.150049	-0.0342477	0.057761	0.164433	-0.0397714	0.179592	0.111453	0.0767526	0.123413
-0.00439965	0.0499619	0.0587916	0.00730146	-0.0275779	-0.0699224	-0.0254796	-0.0699224	-0.0104866	0.038251	0.00490696	0.00222076	-0.130371	0.0360679	-0.070039	0.174489	0.252731	0.0709249	0.0596177	0.0334776	0.0780453	0.168622	0.134831	0.0143554	0.0771324	-0.055804	-0.0162311	0.0849419
0.0237829	0.0475871	0.0520013	-0.0409468	0.0371939	0.065692	0.0611413	0.0503834	-0.0326239	0.075475	-0.0190904	-0.0319216	0.198443	-0.23214	0.0204579	-0.0141058	0.0979566	0.0467386	0.0652331	0.0283313	0.00486916	0.16143	0.245018	-0.0161921	-0.0185707	-0.364516	-0.081871	-0.0845114
-0.100518	-0.133834	0.0238423	-0.101979	-0.264859	-0.383371	-0.333941	-0.329956	-0.0230938	0.0807496	0.00754112	-0.00455503	0.225996	0.430291	0.211036	0.190813	0.154485	0.138175	0.128213	0.150483	-0.0234364	0.11502	0.166703	0.0663981	0.120788	-0.00479491	0.0095487	0.0414877
-0.0342132	-0.109821	-0.0924387	-0.0878677	0	0.0813038	0.104878	0.0399566	-0.0304831	0.0702809	-0.0273248	0.0881764	-0.0794832	-0.2254	-0.215216	-0.225885	0.179516	-0.191004	-0.121561	-0.160067	-0.0655197	-0.0656299	0.0977282	-0.142505	0.0899157	-0.039188	-0.0644355	0.0218016
-0.0562893	-0.036341	-0.00762914	-0.029625	0.079267	0.0979097	0.0666028	0.0495893	0.000309088	0.0670352	-0.00909615	0.013161	0.107637	0.188201	-0.0762918	0.0511668	-0.0911059	-0.0638727	-0.150812	-0.246346	-0.219435	-0.309191	-0.309963	-0.393324	0.00700657	-0.119304	-0.184101	0.00844275
0.0255983	0.132153	0.0657017	0.0193665	0	0	0.0795617	0	0.00505335	0.0305396	0.00606808	0.0198106	0.255768	0.194679	0.212572	0.263358	-0.00414857	0.149053	0.271831	0.159	-0.101495	-0.1025	-0.0106033	-0.0537666	0.0747268	-0.211918	-0.234223	0.068212
0.0568164	-0.00235228	0.125483	-0.00822699	-0.0630775	-0.12242	-0.0752895	-0.053699	-0.00758678	0.085554	-0.00723519	-0.00484865	-0.224526	-0.159754	0.000986474	-0.0940982	-0.188565	-0.117566	-0.075021	-0.315574	-0.0794938	-0.0454867	0.0716803	-0.132337	0.165185	0.0618478	0.142461	0.0910982
-0.080444	-0.120693	-0.0695075	-0.0849944	0.0252337	-0.0489365	-0.0489365	-0.0489365	-0.0172004	0.0121194	-0.00311203	0.00819862	-0.0054885	-0.0804372	0.101119	0.0751151	-0.246192	-0.131921	-0.147766	-0.208105	-0.0915701	0.095469	0.0313207	-0.0177568	0.0485988	-0.284348	-8.05284e-05	0.0709975
-0.0242546	-0.0694358	-0.0550633	-0.0707066	-0.00291176	0.0560104	-0.0678689	0.0150607	-0.0364468	-0.000672083	-0.0309502	0.0482406	-0.0767351	-0.0816959	-0.0312662	-0.218075	-0.0854351	-0.0783366	-0.0508089	-0.0742615	0.0426157	0.0151621	0.293112	-0.0981505	0.0595888	-0.0855048	0.0947525	0.0659694
-0.0976276	-0.0857933	-0.0702853	-0.0943114	0.0678034	0	0	0.0619547	-0.00828429	0.153433	-0.00575971	0.00246503	0.0353712	0.229456	0.0896836	0.0489891	0.0264716	0.0951341	0.0112547	0.0727825	-0.106939	-0.0107041	-0.0222411	-0.200704	0.107742	-0.0261671	0.0278391	0.00592269
0.0153572	-0.0027608	-0.101025	-0.0215092	0.0802553	0.159903	0	0.0382075	0.00234657	0.0279872	0.00579322	0.00830891	0.0524276	0.0759823	-0.134814	-0.152939	0.0551346	0.0441782	0.0836421	0.0615277	0.0590768	0.155419	0.0604522	-0.0492696	0.0609696	-0.0263238	-0.0501326	-0.0226988
-0.0592619	-0.0985865	0.0249032	-0.066867	0.0280547	-0.0390575	0.0179788	-0.0390575	-0.0129172	0.103241	0.0619197	0.0185027	-0.0561858	0.209944	0.17406	0.182541	0.0700162	0.253999	0.334967	0.0607358	0.0907326	0.130736	0.264308	0.0539907	0.0564191	-0.0321484	-0.0168626	0.0920218
0.0683651	0.00689799	-0.00309078	-0.0246293	-0.14122	-0.0596055	-0.0888052	-0.0919061	0.00676496	0.0648909	0.00924884	0.025982	0.0237689	-0.0808068	-0.0534204	-0.121064	-0.0354867	-0.159421	-0.200731	-0.115196	-0.148805	-0.0223285	0.0446598	-0.0344195	0.0441499	-0.128802	-0.0359537	-0.0278062
-0.0158769	0.0586919	-0.00401275	0.00504694	0	0.106169	0.0678761	0.0551985	-0.000156395	0.104615	-0.0465967	-0.0397208	0.0552403	0.361463	-0.252442	-0.0891128	-0.105822	-0.036666	-0.0923631	-0.0574033	-0.25979	-0.10309	-0.213367	-0.056532	0.158754	0.0353818	0.0278054	0.139111
-0.0801327	-0.0730206	-0.113538	-0.0882929	-0.0487147	0.0125324	-0.0470841	-0.0749381	0.00118864	0.116377	0.0527541	0.00253848	-0.11982	-0.0172122	0.318755	-0.092895	-0.0745192	0.00443705	0.159228	-0.0373329	-0.00957786	-0.00327553	0.123909	-0.0609304	-0.0239077	-0.065387	0.0206388	-0.028255
-0.206401	-0.0403385	-0.230587	-0.140872	-0.0977815	-0.0977815	-0.0513899	0.020001	0.0426221	0.065506	0.0645289	0.0277288	-0.17757	-0.0612572	-0.105929	-0.0786142	0.0832612	0.0855478	0.214015	0.0818676	0.044393	0.158302	0.202485	0.0901404	-0.0515386	-0.148372	-0.108116	-0.0316224
0.0251971	0.0416614	0.0164335	-0.0179379	0.048025	0.104511	0.0566626	0	-0.147601	-0.00818573	-0.140491	-0.139658	-0.222369	-0.134486	-0.190763	-0.372714	-0.25811	-0.179489	-0.0734704	-0.201846	0.0378127	-0.090979	-0.0592257	-0.122837	0.0995668	0.0479557	0.0682974	0.00734757
0.150185	0.105019	0.0414402	0.00703375	0.0443646	0.104391	0.0537815	0.0907679	-0.0228379	-0.00428617	-0.00709602	-0.00221831	0.0430176	0.118845	0.181099	0.271617	-0.0910853	0.0165423	0.122299	0.12919	-0.0982975	0.0921878	0.212136	0.164284	-0.0317841	-0.332222	-0.0358871	-0.0480178
-0.0106959	-0.0213816	-0.0713994	-0.0470442	-0.0815775	-0.114171	-0.114171	-0.0720245	-0.033272	-0.000243701	0.0167596	-0.0282864	-0.0633291	-0.026944	0.216231	-0.0607534	0.0223411	0.0365185	0.285565	0.071948	-0.162898	-0.131377	0.0155042	-0.0565511	0.0544387	-0.0341077	0.0196415	-0.0466518
-0.0331133	-0.0370394	0.0136441	-0.08753	-0.0486093	-0.0486093	-0.0018432	-0.0486093	-0.0179428	0.050027	0.23128	0.0342865	-0.00696741	-0.0658893	0.0377997	0.0856621	0.10712	0.251149	0.230027	0.0705967	0.199903	-0.028757	0.153804	-0.076929	0.0695268	-0.0413106	-0.0361496	0.00568294
0.0233377	0.00394068	0.000768404	0.294398	-0.0239639	0.123381	-0.0160845	0.0791415	-0.0274396	0.0843281	-0.0145312	0.0568559	-0.224551	0.0454316	-0.155458	-0.10594	-0.00855586	-0.102253	-0.0758951	0.187961	-0.102376	0.111098	-0.138249	0.152953	0.0152699	-0.333828	-0.140578	-0.145328
0.0518065	0	0	0	-0.13328	-0.208296	-0.208296	-0.208296	0.00313628	0.0229982	0.0121464	0.0125463	0.142566	0.0432062	0.116264	0.137245	0.0117051	-0.0216689	0.301742	0.0703885	0.0831671	-0.0282096	0.0599607	0.0929986	-0.0357823	-0.323167	-0.0142266	-0.140204
-0.0125522	-0.00662256	0.0267632	0.0416421	-0.118269	-0.00894216	-0.118269	-0.118269	-0.0360235	0.0581568	-0.0209076	-0.00552019	-0.00516081	0.131844	-0.123282	0.0103378	-0.0750311	0.037206	-0.0392091	0.03982	-0.0252817	0.0536255	0.0558259	-0.0223958	-0.0101521	-0.0931942	-0.191912	-0.0298517
-0.0693044	-0.0845787	-0.0408198	0.0899981	-0.0535719	-0.0718139	-0.00479665	0.0232405	-0.00708636	0.0164689	-0.00679844	-0.00572739	-0.0310853	0.089409	0.0340001	-0.0565693	0.00891789	-0.172374	-0.104472	-0.141704	-0.0270913	0.0684394	-0.18046	0.204988	-0.0072658	-0.148902	0.050022	0.0491942
-0.0264841	-0.00572475	-0.00728382	0.0141335	-0.102427	-0.130256	-0.0768972	-0.0853495	-0.244921	-0.223839	-0.188757	-0.238037	-0.627471	-0.569429	-0.556853	-0.550237	0.0286153	0.0864952	0.128177	0.0447563	0.0760284	0.112219	0.223485	0.0165121	0.211523	-0.250465	0.150666	0.199693
-0.0355544	-0.121443	-0.0556638	-0.0393872	-0.110586	-0.0359056	-0.110586	-0.0627236	-0.0671227	0.0648883	-0.0601873	-0.0686291	-0.0185765	0.211707	-0.160623	-0.0835887	-0.00325252	0.12067	-0.0869232	-0.0961864	-0.0547999	-0.144203	0.0720671	-0.165896	0.0305329	-0.125487	-0.0822101	-0.0369476
-0.0179952	-0.0844342	-0.0145913	-0.0772783	0	0.18774	0	0.0398108	-0.0134425	0.0671274	-0.00643934	0.00361257	0.086507	0.271928	0.0926095	-0.0106668	-0.100369	-0.0696455	-0.0716007	-0.151886	0.0864239	0.0561742	0.201332	0.119072	0.0582704	-0.0618717	0.10807	-0.00188087
-0.0468249	-0.0492892	0.0501984	-0.0146638	0.0644528	-0.0466549	0.00713781	0.0200386	-0.0197283	0.0524611	-0.0189229	-0.0216377	-0.125894	0.0491486	-0.103479	0.0161535	-0.187792	-0.0960908	0.0171589	-0.0845359	-0.152313	-0.211263	-0.0519548	-0.215024	0.118265	0.0145613	0.0712177	0.0909951
0.0311671	0.0699992	0.11078	0.0467938	0.101781	0.203539	0.0541399	0	-0.0196895	0.131103	-0.00904699	0.0871724	-0.333543	0.0990996	-0.233443	-0.221836	0.00811606	0.164315	0.0314659	-0.0281006	-0.178694	0.0371824	-0.00277064	-0.0195605	0.035882	-0.0689516	0.0522107	0.0686754
0.0706756	-0.0459179	-0.0106162	-0.0644093	-0.0982744	-0.0982744	-0.0447787	-0.0982744	-0.0102338	0.0789783	0.00358667	0.0689886	-0.172323	-0.0630982	-0.126611	0.0181445	0.0347156	0.0715034	0.252034	0.198921	0.0955755	-0.0894855	0.0962357	0.0785623	0.00816471	-0.135847	-0.16208	0.0288976
0.0121263	-0.0124227	-0.00948735	-0.018716	-0.028177	0.0157857	-0.017385	-0.0753498	-0.00686655	0.0935097	0.00818187	-0.00730349	-0.122507	0.109716	-0.099522	-0.0159771	-0.110338	0.225914	0.0374834	-0.0451043	-0.173145	-0.133995	-0.160521	-0.118367	0.00573643	-0.0935102	-0.035289	0.0490053
0.268328	-0.0451244	0.0261941	-0.00634042	0.0819173	0.248993	0	0.131049	-0.00777152	0.113898	0.00771266	0.0584462	0.168007	0.258827	0.0293222	0.0851581	-0.0831372	-0.0642067	0.280315	-0.209951	-0.150252	-0.279082	0.447037	-0.127603	0.0864746	-0.0488997	0.0548873	0.0612608
-0.024674	-0.0230965	0.10846	0.0125381	0.000694842	0.046111	0.0371815	0.0203551	0.00998746	0.144599	-0.0118289	0.00358553	0.0303339	0.18483	-0.0459903	0.0855238	0.0597536	0.0233927	-0.104964	0.0864949	0.0724252	0.0365233	0.0763383	-0.0101925	0.0274524	-0.0865056	-0.0424847	-0.0440137
-0.0482922	-0.116144	-0.0800778	-0.0586617	-0.0233882	-0.0670821	-0.0245665	-0.0670821	-0.0127405	0.132515	0.0413255	0.0050839	-0.00533679	0.247667	0.284659	-0.0951005	0.0243545	0.440561	0.339243	-0.0591387	0.091631	0.0555027	0.272474	0.0181547	0.153578	0.0607672	-0.0112825	0.149147
-0.0340569	-0.00821704	-0.0511146	-0.0106646	-0.0540137	-0.0540137	-0.00750501	-0.0540137	-0.0189605	0.00121513	0.00681602	-0.00923612	-0.239758	-0.108513	-0.0748183	-0.193408	-0.180389	-0.0321962	-0.203719	-0.151261	-0.200094	-0.202914	0.027787	-0.0896761	0.0382042	-0.0185209	-0.0331893	0.0106959
-0.0470878	0.0254806	-0.0154466	-0.0512979	-0.0121351	0.219993	-0.0104851	-0.0501035	-0.033444	0.111083	-0.0246524	0.0370025	-0.249678	-0.0724952	0.0930531	0.00517197	-0.0833246	0.0895593	0.198919	0.0785638	-0.0738866	0.306228	0.117949	0.120452	0.017551	-0.277493	-0.00192774	0.0247932
-0.00106768	-0.0156311	-0.0290844	0.0635607	0.0568035	0.0263503	0.364727	0.00900111	-0.00304618	0.0311861	0.00321722	0.00798052	-0.317891	-0.150827	-0.368492	-0.287673	-0.279854	-0.0328512	0.109251	-0.25011	-0.134218	-0.00798118	0.0759682	-0.0225545	-0.0400361	-0.153408	-0.0612837	-0.0129551
-0.102446	-0.0704233	-0.140766	0.00488175	-0.0640386	-0.158582	-0.158582	-0.100677	-0.00755014	0.0242676	-0.0130917	-0.00144022	0.144043	0.191094	0.320471	0.030726	-0.016705	0.0162575	0.322627	-0.0127011	-0.0735639	0.0235051	0.299855	0.0122556	0.107594	-0.192395	0.100694	0.12234
-0.0101623	-0.0556755	-0.0601433	-0.0482148	0	0	0	0	-0.0326355	-0.0118143	-0.0346938	-0.0244633	-0.196686	-0.0219538	-0.0279411	-0.0977737	-0.0791265	0.0390979	0.191365	-0.130997	0.0581243	0.165606	0.20117	0.0724027	0.0208679	-0.204156	-0.0257276	0.00264803
-0.0071111	-0.0261509	0.0818915	-0.0748972	0	0	0.0571847	0	-0.0103088	0.0200647	-0.00314314	0.0101282	0.0211454	0.187264	-0.0516573	0.0314294	-0.110052	0.00393185	0.028488	0.00585457	-0.0976759	-0.108966	0.0526669	-0.0112843	0.0337976	-0.00932123	0.0250778	-0.0277716
-0.00361462	0.0140111	0.123969	0.00584199	-0.0162243	0.0453981	0.0579403	0.0597992	-0.0774152	-0.0251246	0.372351	0.0217378	-0.129213	-0.00352442	-0.139901	0.00362274	-0.043605	0.0879862	0.0662029	0.176751	-0.0652132	-0.03373	0.0152544	0.20054	0.265756	-0.170006	0.0943717	0.104673
0.0377437	-0.0186584	-0.0160719	-0.0497108	0.0346843	0	0.0490773	0.148281	-0.0235282	0.120228	0.00197789	0.0964712	-0.259438	0.0594342	-0.0940868	0.0984124	-0.353819	-0.350886	-0.244456	0.045063	-0.144618	-0.142894	-0.143226	0.128051	0.0259867	-0.247948	-0.0690182	-0.136104
0.048925	0.00363453	0.0437375	-0.0533261	-0.111126	-0.153873	-0.153873	-0.153873	-0.145894	0.0826773	-0.0722773	0.0678104	-0.375359	0.301031	-0.163682	-0.380036	-0.484111	0.0632099	-0.21891	-0.2288	-0.241269	-0.254428	0.0332859	0.152866	-0.0198692	-0.206564	-0.0152987	0.0362924
-0.0590935	-0.046893	0.0170893	-0.0483886	-0.0759317	-0.0759317	-0.0160014	-0.0313019	-0.00401792	0.0782142	0.00623742	-0.000301282	0.127235	0.314143	0.197092	0.15761	0.00976464	0.134849	0.2575	-0.0836515	0.053283	0.0914195	0.116236	0.106146	0.0600052	-0.0359197	-0.052015	0.00815565
0.246284	0.182169	0.0587395	0.0373586	0.0737164	0.138173	0.0743713	0	-0.150559	-0.0841883	-0.133062	-0.136049	-0.0985394	-0.091416	0.175203	0.00216502	-0.144176	-0.0892255	-0.0485443	-0.158986	-0.273194	-0.165328	-0.0680068	-0.175979	0.00714327	-0.0827199	-0.00100268	0.0881599
-0.0269138	-0.0665978	0.193566	-0.0452805	0.0482707	0.227685	0.11071	0.07482	-0.0127688	0.0633175	-0.0301732	-0.0267465	0.0405183	0.000445353	-0.24527	-0.0441749	-0.0917818	-0.226196	-0.299391	-0.339963	-0.44108	-0.519578	-0.289042	-0.509742	0.109069	0.155672	0.0488679	0.160543
-0.0187966	-0.00453659	-0.0411225	-0.0512957	-0.129434	-0.0105084	-0.0544002	-0.0360337	-0.0492614	0.136306	-0.0227706	0.0114795	-0.0713057	0.0563505	-0.0770202	0.0914948	-0.122535	-0.100182	0.151619	-0.0825438	-0.0585972	-0.063858	0.166012	-0.0066774	0.0858499	-0.0512733	0.0504435	0.0489079
-0.0965522	-0.0693273	-0.0867796	-0.138132	-0.0187517	-0.0659628	-0.0659628	-0.0659628	-0.0177851	0.0810973	-0.00292251	0.0585985	0.113052	0.0829545	0.156022	0.290171	0.174612	0.230183	0.212076	0.355373	0.0377403	-0.0166615	0.122429	0.12953	0.1427	-0.0370089	0.167411	0.159569
-0.126011	-0.082711	-0.143354	-0.170549	-0.0119363	0.230144	0.0152344	-0.0527407	-0.0134744	0.0359546	-0.0182837	0.00690504	-0.0398028	0.215982	0.109306	0.0183896	0.0293	0.41212	0.42797	0.113152	0.120595	0.115107	0.225228	0.269171	0.0487437	-0.0498463	0.0837513	3.60704e-05
0.0757798	0.0434637	0.244561	0.00939372	0.0678235	0.320128	0.0332542	0.0524151	0.00196767	0.0544222	0.00866468	0.0262262	0.194967	0.247253	0.124718	0.199983	0.176901	0.168601	0.143762	0.0464117	-0.0558108	0.0443893	0.140746	0.130212	0.143522	0.0244634	0.0495518	0.0463893
-0.0534075	-0.145706	-0.0504302	-0.108412	0	0	0.0538584	0	0.00284671	0.0597556	0.0455246	0.00613545	0.209076	0.296221	0.0415087	0.0828383	0.164549	0.20551	0.203286	0.00851891	0.0604369	0.123468	0.0382424	0.0262272	0.0577807	-0.0453942	-0.0760261	0.0672393
0.0315018	-0.0226498	-0.00800529	-0.0256867	0	0.120589	0	0	-0.0423843	0.124394	-0.017219	-0.0362867	-0.0610407	0.0263079	-0.112991	-0.0144325	-0.0924687	0.0744501	-0.0410104	-0.0740395	0.0170786	0.0709248	0.0358609	-0.0613992	0.0275118	-0.0596585	-0.00301114	0.0444796
0.0164245	0.0458539	0.0711164	0.066736	0	0.174585	0.0513515	0	-0.00289131	0.0638838	0.00500078	0.0181651	0.212382	0.18565	0.43934	0.0766622	0.148444	0.279601	0.217292	0.0723195	0.122255	0.0102711	0.0146564	0.0559319	0.140833	-0.0803761	0.00315602	0.0995484
-0.0478927	0.0302825	0.00490455	-0.00213092	0.0277383	0	0.0473109	0.0569255	-0.0153602	0.00966178	-0.00951561	-0.013139	-0.00539905	-0.00576123	0.137643	0.00815521	-0.0877869	0.0712618	0.200222	0.0200669	0.00993042	0.0537255	0.159013	0.101347	0.0491861	-0.313857	-0.130193	-0.141798
-0.0487661	-0.0929771	-0.0495203	-0.0930137	0.052139	0.133919	0.0548762	0.0749335	-0.0181703	0.0391027	0.0265322	0.0215357	0.183358	0.180655	0.0705101	0.100499	0.0988076	0.0728223	0.0237243	0.0471488	-0.0800142	0.114797	0.0894252	-0.0726015	0.0883367	-0.0508774	-0.0823491	0.0261421
0.0490516	-0.0875431	0.0353987	-0.0266197	0	0.272284	0.0916245	0.0725198	0.0548544	0.00122122	-0.0409871	-0.0222517	-0.0814295	-0.273869	-0.195258	-0.145305	0.0170312	0.12341	0.0477524	-0.139605	0.053858	-0.01004	-0.197234	0.0342387	-0.092116	0.0621406	0.0872777	0.0226841
-0.048032	-0.0647917	0.0270147	0.0105671	-0.0657905	-0.0657905	0.00185698	-0.0657905	0.0030005	0.0439613	0.0157921	-0.00933508	-0.188983	0.0587726	-0.0498617	-0.0941292	0.0838608	0.182121	0.205126	-0.120572	0.278473	0.129268	0.190715	0.168208	0.168429	0.0540454	0.0913588	0.152982
0.159093	0.117969	-0.0144826	-0.00198041	0	0.15646	0.0564132	0.056642	0.0187336	0.075071	0.0333066	0.0369954	0.092061	0.0666306	-0.00461842	0.0687337	-0.1361	0.128383	0.289611	-0.00259167	-0.0838241	-0.018601	0.112487	-0.105883	-0.0239289	-0.131617	-0.161019	-0.0562969
0.000257914	0.101768	0.0458032	-0.0069463	-0.00886423	-0.0535068	-0.0535068	-0.0102304	-0.026641	0.0551693	-0.00695081	0.00516493	-0.0372258	0.0691958	0.029541	-0.0206077	0.00988432	0.153535	0.312447	0.0883119	0.0639638	0.145117	0.184605	0.0958867	0.0322982	-0.090475	0.0513207	0.0345499
0.0316824	-0.0203614	0.0081831	-0.0761593	0.0605465	0	0	0	-0.0211856	0.0548339	-0.0114979	0.00655027	0.101818	0.276115	0.196636	0.0230459	-0.0506349	-0.0237647	-0.0251507	0.013402	-0.163199	-0.0815934	0.0864472	0.0597332	0.26546	0.012211	0.157952	0.0419179
0.0745899	0.0849727	0.0410903	0.077506	0.0427687	0	0.057238	0.0832719	-0.0150126	0.0492226	-0.00946075	0.200416	0.0105622	0.0801123	-0.0926182	0.0323293	-0.116406	-0.209451	-0.311489	-0.221994	0.0131353	-0.0844054	-0.057187	-0.00450918	0.0540497	-0.0112716	0.0458102	0.125316
0.0357417	0.115174	0.0425846	0.0447766	-0.0780008	0.0895861	-0.131234	-0.0823798	-0.0295065	0.0196794	-0.0296648	-0.0126863	0.170624	0.0490406	0.0922981	0.0960541	0.167239	0.0500295	-0.0708413	0.198896	-0.0718553	0.0249973	-0.152627	0.0132188	0.0931124	-0.00934757	0.0835645	0.00349468
-0.0135376	-0.00503215	0.082421	-0.0277319	-0.160507	-0.160507	-0.116752	-0.160507	0.0339175	0.027616	-0.014252	-0.00590342	0.147242	0.0317047	-0.0104528	0.000574292	0.0851832	-0.0318241	-0.0770173	-0.0389006	0.174852	0.131622	0.0122847	0.181377	0.0278699	0.0152598	0.0738063	-0.0178072
-0.0502269	-0.0517179	0.00037991	-0.0631742	0.0219548	0.294865	0.0234893	-0.0417716	-0.00599302	0.173721	0.000134408	0.0201008	-0.150191	0.0610757	0.235519	0.00468019	-0.0696649	0.182325	0.104742	0.219344	-0.0231781	0.00352315	0.214646	0.177869	0.0156748	-0.0896394	-0.0210358	-0.00779798
-0.0348969	-0.017517	-0.0258937	-0.0445563	0	0.135607	0	0	-0.00997636	0.0517044	0.0416455	0.0500776	-0.0348903	-0.0531704	0.0110953	0.136944	-0.05993	-0.113011	0.0452634	0.044957	-0.018401	-0.0625308	-0.0165907	-0.0499606	0.0706216	-0.106708	-0.0646793	0.0413595
-0.119271	-0.148392	-0.0908601	-0.157121	-0.0220937	0.304623	0.00880436	-0.0578484	-0.0125307	0.0817145	0.0437987	0.0251656	0.114338	0.174746	0.349248	0.187044	0.0760443	0.178292	0.552569	0.136345	0.128849	0.204939	0.19116	0.0873689	0.123413	0.0244039	0.0828314	0.130142
0.0167209	0.0631587	0.00363679	-0.0238208	0.0232002	0.0882651	0.030221	-0.00281955	-0.0235344	0.0417019	0.0207174	-0.0179051	-0.00216088	0.176199	0.196032	-0.113226	-0.146293	-0.0364427	0.0509492	-0.178396	-0.0206041	0.077212	-0.0835442	0.105068	0.0647231	0.0116407	0.081788	-0.0125414
0.0276719	0.0395148	0.0385277	0.0660179	0.0342109	0.0938214	0.00605395	-0.0428164	0.00595736	0.073531	0.00968478	-0.00716579	-0.0159674	0.287733	-0.0708583	-0.015376	0.0186347	0.21231	0.0169685	0.0450182	-0.0871477	0.100756	-0.135848	0.0212713	0.185685	0.0853705	-0.0691533	0.155853
0.0580754	0.0384441	0.0291458	0.0215938	-0.0547811	-0.0547811	0.0295546	-0.00860473	-0.0452804	0.0202092	-0.0346643	-0.0462626	0.110774	0.306045	0.0269609	-0.0997831	-0.0522305	-0.0623898	-0.128874	-0.263915	-0.162892	-0.000772833	-0.0611338	-0.105387	0.0466363	-0.078741	-0.0960158	-0.0205249
-0.0837286	-0.0467402	0.122948	-0.0517614	-0.018649	-0.0644742	-0.0253369	-0.0644742	-0.0233568	0.127189	-0.0260933	0.0480939	-0.0782586	-0.136382	-0.157802	-0.0802813	-0.0761687	-0.0351962	0.259747	-0.139697	-0.129499	0.0367697	0.361807	0.0489358	0.0238859	-0.0353181	-0.0796896	0.0637405
0.0414494	0.0876897	-0.0297937	0.0251907	-0.0214039	-0.0744381	-0.0744381	-0.0744381	-0.0045607	0.0593343	-0.00242708	0.0222675	-0.256245	-0.226548	-0.372523	-0.0729529	-0.0816476	0.09994	0.00219567	-0.013833	-0.0103521	0.236931	0.107855	-0.00867295	-0.00436684	-0.0490387	-0.0337143	-0.0145939
0.000434952	-0.0266776	-0.0106918	0.0398507	-0.0820445	0.0794068	-0.0147461	-0.00892877	-0.0221338	0.0184139	0.0228259	-0.000970422	-0.0547955	0.0792101	-0.135561	-0.219424	0.0830129	0.0693814	-0.123676	-0.051593	0.186581	-0.0324018	-0.054261	0.0994073	0.0923392	0.00221854	-0.0135081	-0.0483728
0.0370725	0.0216716	0.0419247	0.0716617	-0.10004	0.312003	-0.0345908	-0.0433198	-0.0349141	0.00799253	-0.0311768	-0.0250419	-0.298935	0.24829	-0.0658207	-0.182668	-0.0873189	0.0885617	-0.00292555	-0.114093	-0.0385637	-0.0685401	0.0879565	-0.0769829	0.07754	0.064638	0.0491362	0.075011
-0.0563727	-0.0805047	0.0693065	-0.0236525	0	0	0.0303803	0.0463973	-0.0325632	-0.0122505	-0.0300954	-0.00617132	-0.161487	0.0217806	-0.1737	-0.00635688	-0.0954541	0.216154	0.308944	-0.106746	-0.110146	0.265891	-0.0465836	0.0439222	0.00982952	-0.347932	0.0251732	-0.0353952
0.0336627	0.0444475	0.0216987	0.0943423	0.0408671	0.0705201	0.0932919	0.0471592	-0.257099	-0.183288	-0.192731	-0.246364	0.250302	0.212761	0.251135	0.321909	-0.225887	-0.1789	0.0861497	-0.198406	-0.453428	-0.469012	-0.340217	-0.449206	0.0155359	-0.31921	-0.105296	-0.127842
-0.00686468	0.0261596	0.0681523	-0.0340055	0	0.121305	0	0.059384	-0.0189773	0.0133646	0.0195295	-0.0136017	-0.225108	0.0597419	0.0701138	-0.0248438	-0.137919	0.199887	-0.078747	-0.154716	-0.218278	-0.0810576	-0.226785	-0.117602	-0.0385734	-0.0807591	-0.0426315	-0.0336336
-0.0306348	0.0362438	0.0431632	0.0110465	-0.106079	-0.106079	0.365127	-0.106079	-0.0814851	0.224113	-0.0695531	-0.0484946	-0.0169726	0.129153	-0.0841208	-0.0950878	-0.176169	-0.0908241	-0.01176	-0.1626	-0.243083	-0.218259	-0.0754552	-0.157805	0.104461	-0.154014	0.162545	0.0988288
0.0792252	0.0633999	0.0422512	0.0722108	-0.143114	-0.0443341	-0.090377	-0.143114	-0.0559955	-0.0482073	-0.0438213	-0.0408635	-0.396026	-0.307003	-0.468855	-0.438087	-0.198489	-0.410796	-0.224251	-0.374277	-0.122024	-0.15662	0.0600131	-0.263115	0.00702706	-0.410735	-0.0486655	-0.0610957
0.119918	0.05215	0.0569253	-0.0170176	0.0633842	0	0.0913846	0	-6.35821e-06	0.0990123	0.00279795	0.00721604	0.0208188	0.0311217	-0.115123	0.0200579	-0.161015	0.113205	-0.10315	-0.0893189	0.0510362	0.126356	0.0560301	0.108161	0.024051	-0.178405	-0.0228429	0.00844174
-0.00896056	0.00843028	0.0235398	0.0574054	-0.0520677	-0.0520677	-0.0520677	0.00957509	-0.0905543	0.0257156	-0.0842786	0.0502731	-0.149947	-0.0713993	-0.326687	-0.0774715	-0.311956	-0.208117	-0.0191816	-0.166439	-0.0541301	-0.0409463	0.163678	0.290505	0.0769272	-0.178511	-0.222952	0.0126149
0.057769	-0.0319516	0.0114703	0.00385097	-0.0474426	-0.0474426	-0.0474426	-0.0474426	-0.0792654	-0.0239754	-0.0738629	-0.0782734	0.0492819	0.17958	0.149583	0.14218	0.0326557	0.0604904	0.22516	-0.0576472	-0.210062	-0.106926	-0.0263423	-0.137539	0.0939642	0.0294055	0.0361027	0.089187
-0.0605263	-0.0166373	-0.0138069	-0.0605263	0	0.128676	0.0571294	0.419437	-0.0386916	-0.0236675	-0.0413731	-0.0383839	0.086167	-0.0803112	-0.134082	-0.146223	0.0571391	0.252758	0.141097	0.174956	0.131468	0.0656258	0.362215	0.15247	0.0129688	-0.145281	-0.0469646	-0.00908047
0.0408677	0.0518496	0.0669398	0.061341	-0.271184	-0.271184	-0.222904	-0.213717	-0.00357321	0.0780359	0.0210327	-0.00455229	0.0125852	-0.0487729	-0.0840226	-0.119786	0.0268301	0.0486701	-0.0433461	-0.115617	-0.18187	-0.146609	-0.10851	-0.203855	0.110283	0.0306648	-0.0201039	0.0552228
-0.0755731	0.0138515	-0.0155891	-0.0476259	-0.107506	-0.107506	-0.107506	-0.107506	0.000504196	0.0676787	-0.00339422	0.014885	-0.0590722	0.29065	-0.029275	0.0375462	0.00157915	0.168268	0.247348	0.122489	-0.0557625	0.191191	-0.144516	0.162206	0.0545914	-0.137891	-0.129833	0.00177272
-0.0605358	-0.0500904	0.188938	-0.0674034	0	0.146963	0.158331	0.058764	0.00662166	0.0612461	-0.000472715	0.0113974	-0.190073	-0.123702	-0.322253	-0.287646	-0.0658525	-0.00913903	-0.13449	-0.113051	0.199882	0.0328593	0.133911	-0.00287169	0.0617986	-0.156013	0.070962	0.0403513
-0.0203661	-0.0205126	0.281955	-0.0300773	-0.0655908	0.0362651	0.143763	-0.0210276	-0.024561	-0.0204818	-0.0252517	-0.0130017	-0.0408823	0.0300705	0.074106	0.176389	-0.104944	-0.0712613	-0.0528438	-0.143995	-0.0777712	0.127378	0.0384121	-0.0147576	0.088418	-0.221847	0.148468	0.0960343
-0.114021	-0.114021	-0.0607587	-0.0810672	-0.00604793	-0.0807624	-0.00845074	-0.0150867	0.00291884	0.065671	0.0279744	-0.00110279	-0.0150847	0.207737	-0.108614	-0.298426	-0.0405134	0.155256	0.0482558	-0.0971631	-0.288479	-0.100234	0.225505	-0.143493	0.0586126	-0.093884	0.0307831	0.00611003
-0.057449	-0.0527351	0.398243	0.0110973	0.0630398	0.139616	0.218089	0.0350824	-0.0152914	0.034784	-0.0266261	-0.0121171	0.157279	0.238134	0.0132965	-0.00525293	0.0917396	0.0759915	-0.0498962	0.0501897	0.0277186	0.0661796	-0.0458349	0.12246	0.0857631	-0.0131716	0.0415964	0.021336
-0.0362953	0.062987	-0.0437912	0.0199044	-0.049132	0.387879	-0.123368	-0.0185285	-0.0158341	0.0160415	-0.00424956	0.000741368	-0.405534	-0.142335	-0.286995	-0.296603	-0.123141	0.0433574	-0.12575	-0.175392	0.0286279	0.10626	0.00748684	0.0471365	-0.0843672	-0.325651	0.0226706	0.0165003
0.00547507	-0.00473043	0.0426792	-0.0204246	-0.0456301	0.109499	-0.0196763	-0.0930661	-0.0314328	-0.0055341	-0.0448774	0.197138	-0.185564	-0.0253285	-0.272437	-0.220542	-0.213568	-0.0157448	0.0021189	0.00696311	-0.175932	-0.174984	-0.0839469	-0.170191	0.0677984	-0.120671	-0.0150821	-0.0180836
-0.0809685	-0.0520325	-0.0655624	-0.0698972	-0.106767	-0.159822	-0.0246304	-0.159822	0.114424	0.0728044	0.0576641	0.0108068	-0.146626	0.334495	-0.202715	-0.133139	-0.3078	-0.0829732	-0.102034	-0.366989	-0.0226746	-0.0466276	0.00183884	-0.0417076	0.0401608	-0.257165	-0.113653	-0.0708938
0.184194	-0.0132053	-0.0405243	-0.00573248	-0.0433266	0.090769	-0.0433266	-0.0433266	-0.0320921	0.0783735	0.013358	0.00653417	-0.0783342	0.216698	0.195426	0.0317983	-0.0614305	0.109513	0.191559	0.096495	-0.0209122	0.177551	0.255486	0.0385051	0.0214183	-0.0995661	0.0185082	-0.0260314
-0.00634568	-0.0975088	-0.0487344	-0.12225	0	0.153952	0	0.0501089	-0.00883693	0.077794	0.00135981	0.0248888	-0.227205	-0.0962309	0.00596256	-0.160994	-0.157889	0.0204604	0.226437	-0.104079	0.0546179	0.284225	0.0872383	0.0737101	-0.0181714	-0.251812	-0.105874	-0.149078
-0.11655	0.00188108	-0.00660997	-0.11655	0.117141	0.124745	0.0520024	0	0.00235248	0.0104246	0.0140732	0.00326105	-0.140948	0.0479959	-0.0528593	0.101568	0.0936585	0.163726	0.191236	0.188951	0.205171	0.0783571	0.0238316	0.0242313	-0.0969631	-0.12741	-0.0558373	0.077536
-0.0331262	-0.0427723	-0.0110383	-0.0698374	-0.0645831	0.0592606	0.0107987	-0.0186579	-0.0175675	0.0342583	-0.0101054	0.0293898	-0.0205186	0.0573816	-0.0258236	0.187704	-0.170876	-0.134005	-0.0779084	-0.132278	-0.335533	-0.0988581	-0.253069	-0.250543	0.162195	-0.0617018	0.135201	0.0976121
0.0400771	0.0784502	0.0269394	0.146925	0.0650417	0.0638798	-0.045224	0.0272472	0.0706795	0.0687501	0.00290169	0.0028178	-0.220544	0.0129737	-0.193037	-0.242735	0.22315	0.0322625	0.00869624	-0.167645	0.118616	0.106454	-0.124919	-0.0381878	-0.10689	0.0162522	0.0617203	-0.0540204
0.0119083	-0.0246404	0.0272053	-0.0198422	-0.016484	0.0204945	-0.0590241	-0.0590241	-0.00794631	0.121678	0.0354793	0.00205599	-0.179952	-0.0455888	-0.0543741	0.0212755	-0.358691	-0.0693696	0.0451114	-0.18666	-0.166929	0.0208117	-0.0309251	0.00164103	0.0318893	-0.113178	0.0114728	0.0252716
-0.0501684	-0.0172259	-0.0410707	-0.0613865	-0.0688093	0.115805	-0.10982	-0.10982	-0.0143997	0.119765	0.122389	0.00989273	-0.23629	-0.107275	-0.226009	-0.206506	-0.0461891	0.261671	0.500051	0.123947	-0.179326	0.187517	0.418534	-0.0106267	0.009049	-0.0440729	-0.185447	0.0251001
-0.0169193	0.105883	-0.0265898	0.0233288	0	0.118159	0.0600164	0.0406374	-0.0114135	0.157679	0.00146962	0.048344	0.0786058	-0.140508	-0.0476619	-0.0421482	-0.030782	-0.0919037	0.120193	-0.0365143	-0.0932643	-0.0411882	0.0642468	-0.00574843	0.0566867	-0.0353359	0.0232664	-0.009724
-0.0930988	0.0119318	0.0231489	-0.0616919	0	0	0.0367135	0	0.0210443	0.0905846	0.00897654	0.00735282	-0.0976419	0.106345	0.193814	0.0266861	0.108037	0.15994	0.36745	0.096803	0.0227916	0.267574	0.270143	-0.000458911	0.0933447	-0.119902	0.0786169	0.0836485
-0.250691	-0.0902279	-0.250691	-0.250691	0	0	0.0755565	0	0.0730143	0.0765766	0.0193275	0.0535801	-0.183959	-0.015205	-0.349423	-0.0724492	-0.0665437	0.125938	-0.255978	-0.162489	-0.191779	-0.0525572	-0.228582	-0.155896	-0.0928253	-0.0891886	-0.0823053	0.0508577
0.0329604	-0.0463809	-0.00818513	-0.0463809	0.0178436	-0.0655076	-0.0655076	-0.0655076	-0.0380986	0.193521	-0.0291797	-0.00624076	-0.0752831	0.2321	-0.0999895	-0.0453913	-0.0591306	0.0581127	0.0186456	-0.0609052	0.0320098	0.0806333	0.0218174	0.337588	-0.00561428	-0.207315	0.00311763	-0.00267791
-0.017586	-0.070636	0.0439585	-0.0385099	0	0.120717	0	0.0505003	-0.000191555	0.0405184	0.0320574	0.0115723	-0.199721	0.058287	-0.294677	-0.291999	-0.00748494	0.140467	-0.0752897	-0.0388993	-0.142577	-0.225361	-0.194168	-0.368588	-0.023442	-0.0192496	-0.325352	-0.0449324
0.00817845	-0.0463514	0.0550192	-0.0249498	-0.349606	-0.297472	-0.331881	-0.388603	-0.0052753	0.144234	0.0342641	0.00973705	-0.118348	0.124235	0.0182366	-0.175319	-0.108015	0.0102342	0.0291296	-0.141736	0.0852082	0.0786398	-0.0587035	0.0191306	0.595359	0.566265	0.574778	0.593238
0.0868515	0.0981214	0	0	0	0.0832487	0	0.0445583	-0.0071262	0.146675	0.030456	0.0277679	-0.35418	-0.19743	-0.366957	-0.317193	-0.0777763	-0.0328066	-0.0317154	0.00778593	0.0137933	0.0626042	0.417983	0.0666821	-0.0136681	0.000836212	0.0604357	0.0275022
0.0946756	0.0931251	0.0574493	0.0335456	-0.0433942	0.147863	-0.0969051	-0.017409	-0.0194961	0.0867165	-0.00826447	0.0503153	-0.156851	-0.0929001	-0.102121	-0.0275494	-0.256341	-0.194784	-0.0280376	-0.111726	0.0334379	-0.0811019	0.200474	0.102379	0.00392275	-0.0692464	-0.161859	-0.00737737
-0.11558	-0.100905	0.302223	-0.16942	-0.120937	0.181572	-0.14323	-0.14605	-0.0349167	0.0426044	-0.0382437	-0.0355551	0.0800858	-0.0189161	-0.151953	-0.171766	-0.131126	0.205908	0.119875	-0.0381048	-0.148371	0.0743468	0.0022058	0.0429303	-0.121686	-0.229833	-0.0861955	-0.0736889
-0.106003	-0.065002	-0.135488	-0.0907679	-0.154964	-0.205687	-0.205687	-0.174793	-0.070336	-0.0542083	-0.0597702	-0.0772277	-0.0531321	-0.0786427	-0.142316	-0.188033	-0.137655	-0.116238	-0.105672	-0.0560117	-0.292603	-0.290753	-0.126746	-0.15046	0.00562679	-0.14605	-0.124773	-0.112377
0.00468911	0.0641248	0.0384595	0.378541	0.062381	0	0.0666796	0.0780482	-0.00580678	0.066489	0.0180978	-0.00025511	-0.171804	-0.108424	-0.249114	-0.0380656	0.0377507	0.216226	-0.11033	-0.0457452	0.0580223	-0.0168988	0.0490044	-0.0423372	-0.000667321	-0.234761	-0.0307614	0.0730561
-0.0259328	-0.0897261	-0.00112258	-0.0061889	-0.0668615	-0.0668615	0.0503691	-0.0668615	-0.00446645	0.064884	0.152174	0.016284	-0.0925577	0.0274864	0.0967645	-0.116922	0.0110628	0.291829	0.658436	-0.196318	-0.0770985	0.11816	0.130123	-0.0857302	0.297762	0.128254	0.299024	0.290824
-0.042327	-0.0851455	0.404664	-0.0339279	-0.0141591	-0.0644804	0.106381	-0.0207745	-0.0262716	0.0348142	0.164621	0.00821923	-0.0114613	0.197877	-0.0185016	0.060322	-0.357794	-0.13032	-0.263492	-0.19654	-0.184544	-0.0718265	-0.0899922	-0.102685	0.0400861	-0.115743	-0.00587474	-0.0161527
0.0966245	0.152662	0.05148	0.121272	-0.0911021	0.275243	-0.0581114	0.546049	-0.0266425	0.00376912	-0.0184839	-0.0232156	-0.346245	-0.221356	-0.0641878	-0.266165	-0.11345	0.0163897	0.773342	-0.0968155	-0.023596	0.315359	0.203069	0.0907585	0.0477876	-0.10654	0.0371783	-0.0898702
0.0467053	-0.0816033	0.0389381	-0.033521	-0.11421	0.0164179	-0.0512096	-0.0501868	-0.0153653	0.11298	0.0126542	-0.00739849	-0.228647	-0.0721394	-0.168382	-0.290224	-0.0996211	-0.0481029	0.148978	-0.194304	-0.147273	-0.0943164	0.114744	-0.216093	0.0617999	-0.0166544	0.0291126	0.0144867
0.133722	0.131482	0	0.0338541	0.0910172	0.12627	0	0	-0.00462424	0.105719	0.0229555	0.0443309	-0.0218911	0.0926049	0.0248009	0.148968	0.141587	0.312543	0.375338	0.13111	0.122463	0.130306	0.216842	0.106132	0.0628482	-0.137042	0.0125968	0.118766
-0.470295	-0.463313	-0.362593	-0.521834	-0.0599341	0.254573	-0.0401168	-0.0302917	-0.114764	-0.00294263	-0.0727533	-0.0934159	-0.338571	-0.0625711	-0.33769	-0.166949	-0.28697	-0.0201281	-0.192593	-0.308949	-0.12686	-0.0993304	-0.182249	-0.140916	0.0229804	-0.0599488	-0.170845	0.0324109
0.0357458	0.0343101	0.0571798	0.0859203	-0.0381849	0.0612707	0.0745913	-0.0381849	-0.00601639	0.0909562	0.0324348	0.0231654	-0.112915	-0.195116	-0.0697157	-0.247891	-0.261391	-0.296949	-0.221531	-0.437025	-0.267463	-0.228891	-0.168651	-0.368776	-0.0282801	-0.257846	0.00434743	-0.0622225
-0.138569	-0.138569	-0.0882168	0.188868	-0.0696944	0.346198	-0.000739206	0.10974	-0.00248484	0.089779	0.0877121	0.0191206	-0.0916706	0.116869	0.345559	0.0385914	0.0440021	0.143202	0.491097	0.0808413	-0.226293	0.0806166	-0.00178798	-0.132051	0.0525932	-0.0740177	0.00617103	0.0175873
0.0354495	-0.0031988	0.00623435	-0.00267729	0.0533581	0.115014	0.0661578	0.0669482	-0.0117251	0.157396	-0.0149613	-0.00407488	0.0608706	0.628086	-0.015977	0.133052	0.165603	0.23524	0.256223	0.0767012	0.107514	0.102152	0.0823505	0.326584	0.0798817	-0.0221181	0.0216323	0.072692
0.0218875	-0.056191	-0.0178762	-0.00869429	0.0556281	0.172285	0	0	-0.00704914	0.032773	0.0348381	-0.00997533	-0.0896357	0.00516417	-0.0544403	-0.158252	0.092964	-0.0758962	-0.193729	-0.0308676	-0.0218105	-0.195857	-0.226263	-0.156506	-0.038223	-0.245313	-0.0590469	-0.033682
-0.0559305	-0.0656036	0.0161657	-0.0257337	-0.100605	-0.132451	-0.132451	-0.0800943	-0.00802091	-0.0061393	0.0104228	-0.00132103	0.165116	0.0515598	0.0489563	0.207393	-0.237302	-0.0964875	-0.179051	-0.19575	-0.0181844	0.146015	0.0653428	-0.0308061	0.146517	0.0873621	0.0210901	0.132618
0.0191525	-0.0906621	-0.0736102	-0.0672644	0.0413537	0.0699784	0	0	-0.0298203	0.0691373	0.00156801	-0.0242584	0.0300548	0.301422	0.0848251	0.00821786	-0.165761	-0.0605143	0.231913	0.00774285	-0.135363	0.00806302	0.164278	0.0421253	0.0622539	-0.0822167	-0.0478109	0.0743812
-0.0216641	-0.0187064	-0.0696119	-0.0340879	-0.00393813	-0.0513495	0.0291009	-0.0113116	-0.0878431	-0.0441745	0.0284526	-0.08207	-0.13035	-0.0408006	0.181996	-0.0923507	-0.050969	-0.0843292	0.195607	-0.113408	0.00257631	-0.0333636	0.217311	-0.103281	0.153886	-0.0166546	0.107961	0.0878634
0.0582087	0.0727305	0.125696	0.15584	0.0187264	-0.042842	-0.00783707	-0.042842	0.0181621	0.0835608	0.0233241	0.00370178	0.0738535	0.102157	0.0426878	-0.0181935	-0.288577	-0.185124	-0.204945	-0.194255	-0.45271	-0.59838	-0.459487	-0.362813	-0.140143	-0.086151	-0.0656415	0.0550966
-0.154413	-0.0822575	-0.0782179	-0.122602	-0.00312671	-0.0517194	0.0219416	-0.0517194	0.00119541	0.105564	0.0158017	-0.00941481	-0.0716414	0.0746509	0.260725	0.103721	-0.184127	-0.00158127	0.315656	0.0432148	-0.065586	-0.0527019	0.138608	0.101449	0.011542	-0.280703	0.0885191	0.0692689
-0.0178067	0.0244463	-0.0125178	-0.00828763	-0.0358826	-0.0358826	-0.0358826	-0.0358826	-0.0102161	0.0453161	-0.000299354	0.0172841	-0.0560369	-0.0386729	-0.0289526	-0.072972	-0.0113438	0.107993	-0.119203	-0.198818	-0.140167	-0.123094	-0.122492	-0.0914407	0.0913381	0.0966769	-0.0849511	0.0753959
-0.080426	-0.110874	-0.143691	-0.136369	-0.0284003	0.12552	0.00329807	-0.0333222	-0.000133367	0.135394	0.0545369	0.0294762	0.0829341	0.0744587	0.0904785	0.0388289	0.0646167	0.1751	0.257392	0.0811164	-0.00948259	0.184546	0.113235	0.211246	0.169945	-0.23043	0.139115	0.0809899
-0.123101	-0.176381	-0.00516219	-0.127628	-0.0820969	0.189067	-0.0820969	-0.0820969	-0.0213087	0.00973181	-0.0389074	-0.0356902	0.211857	0.226834	-0.158644	-0.11323	-0.091344	-0.1577	-0.0936118	-0.140947	-0.0517284	-0.124047	0.222851	-0.0718725	0.0355882	-0.0591209	-0.0298051	-0.0386684
0.0520287	0.000621893	0.0487562	0.000457875	0.0397812	0	0.0351528	0.0475162	-0.00283655	0.050178	-0.0034821	0.00672331	-0.00286844	-0.0423239	-0.0377865	0.0520283	-0.0451576	-0.0234335	-0.044169	-0.0319439	0.0386722	0.0728966	0.0881014	0.171808	0.0860856	-0.367105	0.0379055	0.0705691
-0.00350534	0.0625015	0.0170425	0.00322083	0.0390767	0.181769	0.0627976	0.038576	0.00596192	0.0284735	0.0148064	0.021754	0.041311	0.0928345	0.241757	0.0799986	-0.0371397	-0.00258864	0.24242	0.0743693	-0.0751227	0.100169	0.12682	0.0610576	0.125663	-0.194874	0.056987	-0.0109521
-0.360085	-0.283811	-0.340978	-0.391455	-0.0217283	-0.0771046	0.00168667	0.0132456	0.0225791	0.0581802	0.0176808	0.0654227	0.139804	0.0399011	0.485071	0.10899	0.131527	-0.0445069	0.274662	-0.0405945	-0.157475	-0.0979994	0.472079	-0.0455668	0.0783827	-0.115298	-0.114554	0.0150828
-0.271385	-0.324089	-0.324089	-0.264779	-0.0668897	-0.095356	-0.023751	-0.095356	-0.00597127	0.11769	0.00864749	-0.00626899	0.103548	0.337731	0.175527	0.0821679	-0.0330155	0.274885	-0.0239308	-0.0355992	-0.173839	-0.116302	-0.176709	-0.176272	0.203043	0.143121	0.120184	0.173978
0.107627	0.0258758	0.126392	0	-0.0686855	0.224311	-0.0604097	-0.133877	-0.0395373	0.0473324	-0.0276466	-0.00942115	-0.223998	-0.0288759	-0.350082	-0.217045	0.132899	0.0727909	0.037319	0.0788096	0.205608	0.165675	0.163919	0.144977	0.137721	-0.236741	-0.116474	0.152887
-0.0914649	-0.180166	-0.180166	-0.114336	-0.0331215	-0.129447	-0.129447	-0.0563964	-0.038781	0.0404647	-0.0238328	0.00245252	-0.210988	0.00507945	0.0115638	-0.105842	0.00152336	-0.0636268	0.131398	-0.0302003	0.0504051	0.136555	0.130653	-0.121952	0.0378161	-0.129223	0.0379719	0.0257398
0.0151588	0.0686753	0.0349084	-0.00866625	-0.0743979	-0.0743979	-0.00260528	-0.0743979	-0.0398989	0.00477415	-0.019215	0.00644305	-0.265635	-0.0328909	-0.262882	0.044627	-0.0663451	-0.0642565	0.0486545	0.124367	-0.115381	-0.0814015	0.0822721	0.0442757	0.113664	0.0663808	0.00163455	0.149362
-0.00753182	-0.0135315	-0.020466	-0.0231786	-0.0860517	0.0152909	-0.0765501	-0.131038	0.0209944	0.0321825	0.0579267	0.00569454	0.0107589	0.170859	-0.0354483	0.152778	0.119125	0.21148	0.141485	0.228336	0.183696	0.0522739	0.213877	0.0350404	-0.0234433	-0.0288681	-0.0838769	-0.00867715
0	0.0652303	0.0667954	0.0577781	0.306891	0.0995325	0	0.102273	-0.0988539	-0.0171569	-0.0906421	-0.0752807	-0.32151	-0.076288	-0.303961	-0.0506631	-0.126964	-0.0791859	0.00932312	-0.0567981	-0.150781	0.011332	0.0895824	-0.122806	0.18077	0.0548508	0.11833	0.179179
0.119992	-0.0522537	-0.0398219	-0.0919859	-0.0872115	-0.105489	-0.105489	-0.105489	-0.0122212	0.035048	-0.0168736	-0.00343459	-0.0336139	0.324802	0.283705	0.186776	0.16109	0.241721	0.164811	0.282707	0.223125	0.0975258	0.111738	-0.00989371	0.017124	-0.174548	-0.054062	0.0441847
-0.038549	0.0741196	0.00505598	0.0164532	-0.105592	-0.105592	-0.0474811	-0.0588983	-0.00601165	0.123357	0.156518	-0.00372033	-0.111876	0.070009	-0.0952833	0.0670225	-0.223074	-0.120133	-0.0831694	-0.10939	-0.00659213	-0.0862702	-0.0958151	-0.102688	0.0282771	-0.124261	-0.0353073	0.0272506
0.0918325	0.0648325	0	0.0870056	-0.0283536	-0.0283536	0.0213729	0.0752556	-0.0305091	0.00790432	-0.00996501	-0.0276471	0.12967	0.16149	0.0962271	0.151814	0.143006	0.00482706	-0.0655679	-0.0642304	-0.073391	-0.0208591	-0.0516267	-0.0791074	0.0624383	-0.0446236	0.0370568	0.112978
-0.108789	-0.159255	-0.154788	-0.123548	-0.0342117	0.201389	-0.0730078	-0.0173394	-0.00485726	0.0347106	0.0187166	-0.00462723	-0.212667	0.00611989	0.0992119	-0.0703348	-0.369998	-0.1855	-0.122661	-0.323257	-0.250843	-0.298436	-0.0322872	-0.10473	0.0608167	-0.101321	-0.13251	-0.0835928
0.0823485	0.136536	0.106071	0.271578	-0.0857601	-0.0543522	-0.0884425	0.0938228	-0.220221	-0.196518	-0.208373	-0.219019	-0.0284965	-0.126075	-0.0401998	-0.0368791	0.08827	0.345995	0.105339	0.149412	-0.0343337	0.0937154	0.0685009	-0.0213095	0.0768359	-0.014363	-0.0775677	0.110667
0.0305567	0.0237568	0.000691171	0.0793613	-0.01566	0.244252	-0.0623557	-0.0155627	-0.00925485	0.0329311	-0.00588495	-0.00509809	0.0423554	0.12979	0.0928966	-0.0308439	-0.162363	-0.109541	0.14739	-0.161053	-0.0367782	-0.00927605	0.267789	-0.111361	0.148113	0.190999	0.194121	0.205272
0.0593184	0.00780368	0.00538393	0.0233988	-0.0877048	0.0330866	-0.0230675	-0.0329621	0.00175854	0.116895	0.0247672	0.0259236	0.181283	0.178118	0.0622227	0.163581	0.106052	-0.034826	0.109396	0.0110659	0.0373753	0.0147536	-0.172782	0.000512364	0.0648231	-0.257049	0.0257082	0.0384562
-0.070793	-0.017246	-0.0253269	-0.039818	-0.0408776	0.0407428	0.0339774	-0.0408776	-0.0162853	0.0989282	-0.00703564	0.0278258	-0.0338331	-0.0555973	0.184083	0.14148	-0.284501	-0.251372	-0.0865515	-0.111169	-0.0416795	0.24335	0.187401	0.0276532	-0.0138281	-0.344648	-0.00534604	0.00954717
-0.0567119	-0.0285532	0.246899	-0.0150551	0.0818508	0.296057	0.177585	0.0448728	-0.00821526	0.0639265	0.00498505	0.0185903	0.0415519	0.197264	-0.0403423	0.0186717	0.0280879	0.248238	0.0716573	0.0875245	-0.046749	0.00525951	0.0889438	0.059563	0.100768	0.0449369	-0.00891101	0.0484068
-0.0301009	0.0283306	-0.0477303	-0.0853084	0.0363671	0.287961	0.064744	0	0.00735336	0.0734152	0.00640111	0.10034	-0.000110557	0.0666521	0.120047	0.165439	-0.000391383	0.0907364	0.0753796	0.212277	-0.05003	0.0153914	0.0594238	0.255158	0.0208431	-0.243835	0.0199947	0.0807954
0.008803	-0.000739127	0.0571412	0.023482	0	0.0894675	0.0833084	0.120844	-0.108205	-0.085706	-0.116608	-0.114725	-0.201675	0.000114896	-0.406235	0.0304297	-0.214352	0.0522476	-0.0149107	-0.195934	-0.175558	0.0458147	-0.0813528	-0.120915	0.0371497	-0.187106	-0.203755	0.00526058
-0.0867562	-0.0299275	-0.113852	-0.113852	-0.0949137	0.127098	-0.0949137	-0.0949137	-0.0138153	0.0922309	0.0517558	0.0237337	-0.0287489	0.135014	0.0980567	0.0338368	-0.101159	0.0523348	0.173362	-0.104724	-0.00556184	0.0466439	0.123824	0.0285759	0.0421008	-0.0544673	0.0891162	0.010918
-0.0255418	-0.0549458	-0.0579213	-0.0694867	-0.126051	-0.126051	-0.0452983	-0.0853869	-0.031824	0.100454	-0.0264291	0.0275572	0.201399	0.0477976	-0.0527197	-0.0889899	-0.166379	0.0616407	0.320136	-0.230638	0.0624478	0.015773	0.254522	0.0577798	0.1164	0.0613418	-0.00567253	0.0531184
-0.00842492	0.0904129	-0.00435916	-0.0137887	-0.0632909	-0.0632909	0.0192556	-0.00310204	-0.00917268	0.0803356	0.0485127	0.00540333	0.00280288	0.0697464	0.112966	0.253881	-0.038372	0.286077	0.185597	-0.022065	-0.0519757	0.0523647	-0.0695039	0.0694155	0.0141218	-0.320283	0.0243407	-0.0191694
-0.0199094	-0.0280816	-0.05634	-0.0416907	-0.00282232	-0.0594306	-0.0100966	-0.00892428	-0.0180313	0.147204	0.0536521	0.0465067	0.026745	-0.00941751	0.00341549	-0.0745599	-0.0814218	0.0284698	0.11977	-0.189368	0.0345578	0.165858	0.077057	-0.0235733	0.00601811	-0.113169	-0.0179639	0.0167885
-0.0985342	-0.105519	-0.106686	-0.141782	-0.0863065	-0.118767	-0.0592571	-0.0300677	-0.0147253	0.0647451	0.0147906	0.0244772	0.0497525	0.0784072	-0.0353622	0.0909026	0.135183	-0.0537838	-0.050458	0.0704496	-0.206081	-0.0615302	-0.025731	0.00150884	-0.00501013	-0.0899702	-0.065383	0.10035
-0.0504989	-0.0488013	0.397422	-0.0500632	-0.0841563	-0.0147203	0.421863	-0.127718	-0.0178732	0.0157597	-0.00474727	-0.0129572	-0.10367	0.0334621	-0.149801	-0.0865996	-0.292124	-0.136976	-0.165327	-0.232018	-0.418472	-0.389544	-0.262389	-0.305812	0.125315	0.0866218	0.107437	0.1219
0.170477	0.114109	0.0834811	0.0337979	0.0725408	0	0.0675679	0.0618453	-0.0688164	-0.0362263	-0.0122505	-0.0565814	-0.157845	-0.0612687	-0.145006	-0.0259558	-0.259415	-0.229271	-0.116957	-0.293122	-0.341178	-0.349933	-0.181021	-0.280018	0.129288	0.0275988	0.0304679	0.1409
-0.0681175	-0.0652616	-0.0764539	-0.056659	-0.060644	-0.060644	-0.0165774	0.0252456	-0.0157541	-0.00696617	-0.0160999	-0.0193801	-0.093915	0.169233	-0.01789	-0.0254196	-0.298821	-0.11342	-0.281653	-0.180489	-0.200209	0.164047	-0.0393773	-0.089908	-0.0220777	-0.304204	-0.0270059	-0.0224377
-0.0682206	0.0575824	0.00120902	-0.0682206	0	0	0	0.0872916	-0.00623144	0.0606005	-0.0149419	-0.00853094	-0.28082	0.183429	0.14696	-0.271204	-0.131662	-0.275949	-0.0915918	-0.168705	-0.686032	-0.600373	-0.800266	-0.655001	-0.0777695	-0.175965	-0.0544597	0.0462544
-0.0856752	-0.0417736	0.141039	-0.0885372	-0.0491799	0.063533	-0.00929453	0.00375162	-0.00665322	0.198985	0.0107595	0.0228162	-0.110433	0.122272	-0.176874	-0.0402333	0.0199345	0.197467	0.16251	0.0836444	0.0301103	0.132561	0.109787	0.127255	0.14587	-0.0981321	-0.237062	0.0437607
-0.0751425	0.039543	-0.00361324	-0.0572021	-0.0925814	0.0657659	-0.0452046	-0.0925814	0.131172	0.0910453	0.00947284	-0.0249142	0.174158	0.466186	0.019154	0.126434	0.167181	0.401365	0.0446763	0.184867	0.0292003	0.267547	0.253076	0.128156	0.0967678	-0.076505	-0.00144202	0.0292487
-0.047708	0.0367596	0.0575523	0.0603982	0	0	0.05554	0.0318482	-0.0412169	-0.00703836	-0.0255286	-0.0383897	-0.0103051	0.182336	-0.00726039	-0.0776715	0.118296	0.100486	0.112436	-0.0156009	0.0626424	0.0853606	-0.0541585	0.014756	0.0901837	-0.176931	-0.0300771	-0.019464
0.00975834	0.0304655	-0.0256215	0.0496417	0.0508072	0.184714	0.0519634	0.0463938	0.00645543	0.117738	0.211713	-0.000591858	0.127661	-0.017496	0.0931243	-0.035326	-0.0905249	0.0689388	0.126312	0.0155341	0.0862731	0.20892	0.0578904	0.0281792	0.0389683	0.0646946	-0.0614433	0.0672125
0.00547315	0.0157852	-0.000705971	-0.0718741	0.02788	0	0.0498263	0	-0.0392951	0.0337368	-0.00011162	-0.0298275	-0.0828717	-0.0442075	0.0473184	-0.00975712	-0.16349	0.0543332	-0.0861123	-0.0769365	-0.252388	0.0263381	-0.0190654	-0.248782	0.00789794	-0.20686	0.00797131	-0.0283256
-0.0726554	-0.0441291	0.00521131	0.0401688	-0.0242267	0.0492188	-0.0255787	-0.0294845	-0.0760095	0.0199226	-0.0752794	-0.0787845	-0.154161	-0.199287	-0.180546	-0.138978	-0.295949	-0.228679	-0.170649	-0.196735	0.0320695	0.0852311	0.0327004	0.107371	0.155738	-0.265409	0.0515529	0.137297
0.0471896	0.104643	0.00437045	0.0107923	0	0	0	0.052746	-0.127978	-0.0413048	-0.108846	-0.091539	-0.21917	-0.107517	-0.0515886	-0.291358	-0.199699	-0.156944	-0.141794	-0.184336	-0.00303922	-0.0209164	0.291041	0.0949555	0.0874608	-0.0735683	0.0594325	0.026362
-0.0375237	0.0305983	0.0999472	-0.0678316	0.0298442	0.0966473	0.0579559	0.0236761	0.00123634	0.0450638	0.0334845	0.00114726	-0.0169435	0.10943	0.248704	0.102604	-0.163345	0.0509039	0.0923167	-0.156286	-0.0731453	-0.0101411	0.000958544	-0.0535548	0.065834	-0.328642	0.0814708	-0.0393344
-0.0110561	0.0574373	-0.0441006	-0.0441006	-0.00652592	-0.0533425	-0.0533425	-0.0533425	0.00428134	0.0453592	0.107911	0.00687075	-0.188719	-0.147999	-0.167777	-0.255578	-0.148001	-0.00618572	-0.192494	-0.130552	-0.169918	-0.0874493	-0.150863	-0.107101	0.109965	-0.161187	0.0716152	0.0685871
-0.0230817	0.0102304	-0.0286143	0.0604062	0.0500727	0.0741263	0.0461271	0.111583	0.00165225	0.0805737	0.0125123	0.00263448	-0.0398832	-0.0261984	0.0256445	-0.137142	0.0433243	0.440605	0.351288	-0.00838532	-0.282689	-0.168254	-0.0639981	-0.159382	0.0847661	-0.0786079	0.00496654	-0.00250284
0.0271792	-0.0154573	-0.00398975	0.0446376	0.0314282	0.220495	-0.0134672	-0.0292843	-0.0101597	0.0703246	0.0226939	0.0134304	0.0558996	0.137779	0.29735	-0.0101745	-0.0635231	-0.0197202	0.24535	-0.131745	-0.0103501	0.279275	0.175418	-0.0797241	0.027416	-0.213568	0.0241719	0.00680862
-0.0655957	-0.0990465	-0.000729891	-0.0965562	0.0504031	-0.0532163	0.034091	-0.0532163	-0.0100894	0.0388309	0.014383	0.0629783	0.108804	0.0316312	-0.0621097	-0.0111636	-0.0187067	-0.0735851	-0.0239002	0.114759	-0.189447	-0.0963896	-0.0570318	-0.180268	0.194606	0.0782908	0.126886	0.121301
0.0536184	-0.145684	-0.152302	-0.168714	0.0589032	-0.0361026	0.0197828	0.0300721	-0.00805148	0.0733205	0.0289299	0.0279552	-0.108492	0.121884	-0.0254956	0.0754826	-0.106245	0.242165	0.294694	-0.117314	-0.138166	-0.0696738	0.339288	-0.0388982	0.115597	-0.0428536	0.0766225	0.181297
-0.0895931	-0.0225226	-0.115088	-0.079756	-0.0379285	-0.093466	0.0373297	-0.093466	-0.00363181	0.145078	0.0335581	0.0450747	-0.131291	0.236789	0.461336	0.0684325	0.14358	0.179842	0.195682	0.19757	0.0306582	0.204391	0.054383	0.161609	0.0765557	0.0622325	-0.096486	0.0550037
2.23015e-06	0.0822007	0.114611	0.00171269	0	0.117944	0.0446931	0.0509336	0.00538239	0.0448022	-0.00556604	0.0596711	-0.167418	-0.0759105	-0.0108986	0.0185681	-0.0812323	0.0857389	-0.1768	-0.027622	-0.156374	0.0687961	-0.204113	-0.0318991	0.151975	-0.447529	0.137308	0.105074
0.0813114	0.06984	0.0381174	0	0	0	0.112079	0.0843803	0.00837444	0.117599	0.0132603	0.0136242	0.225459	0.196637	0.122237	0.0813881	0.0691451	0.0939544	-0.0665652	0.0257664	0.0536455	0.232158	0.0278332	0.0455922	0.097342	0.0442932	0.120278	0.0894124
0.0265211	0.164227	0.00515372	0.123483	-0.0556659	0.219565	-0.0439648	0.256688	-0.0797644	0.0762219	-0.0594327	-0.0461637	0.0509543	0.138319	0.0988056	0.0506748	-0.0297926	0.230718	0.121362	-0.0650665	0.00867487	0.0268182	-0.0917801	-0.0558715	0.162075	-0.0138518	0.149595	0.140975
-0.0134071	0.138277	0.103346	0.0164425	-0.0458015	-0.0458015	-0.0111686	0.0154975	0.00118053	0.145641	-0.00618531	0.0414443	0.0701635	0.735515	0.0102043	0.331363	0.011744	0.0185562	-0.00105484	-0.0625536	-0.328018	-0.302367	-0.33261	-0.381501	0.126343	0.0245326	-0.0800682	0.0926655
-0.0625377	0.0996837	-0.078254	0.481384	0	0.29694	0	0.189457	-0.0702077	-0.0589153	-0.0481195	-0.0640996	-0.086129	-0.116471	0.051523	-0.111698	-0.310934	-0.281448	-0.127793	-0.324428	-0.383186	-0.357547	-0.425647	-0.43343	0.0839533	0.0469597	0.1184	0.0523098
0.00235069	0.166123	0.0152036	0.0963837	-0.141654	0.180942	-0.146766	-0.0847328	0.0542474	0.0156888	0.0251213	-0.0148528	-0.0381703	0.0480463	0.0689698	0.0215119	0.0849075	0.163906	0.413799	0.141725	-0.126562	-0.0781067	0.0442268	-0.020462	-0.256807	-0.068311	0.0512288	0.0645506
0.0263867	-0.012613	-0.0350906	0.144307	0.014869	0.182997	-0.0519911	0.151747	0.000390594	0.0819536	-0.00360837	0.00169079	0.0285642	0.0379091	-0.0299303	0.0445066	-0.11756	-0.146817	-0.0581564	-0.100485	-0.184681	-0.181058	0.0191946	-0.169845	-0.0292863	-0.223704	0.00415394	-0.0809431
-0.0298557	-0.00793704	-0.0369649	-0.0758007	-0.0254229	0.0451203	-0.0739333	-0.0739333	-0.00307596	0.0652381	0.00220946	0.0227461	-0.0730105	0.0721219	-0.285213	-0.0221868	-0.0765594	-0.0356739	0.0689205	0.0423957	-0.192743	-0.244622	-0.281693	-0.20995	0.0868916	0.0182179	-0.0982263	0.08253
0.0327607	0.0201863	0.00754423	0.182332	-0.107207	0.475707	-0.0498373	-0.0285169	-0.0998071	-0.0613806	-0.0786371	-0.100683	0.418308	0.127738	0.106724	0.0509617	0.147318	0.259644	0.0590611	-0.0984588	0.104166	-0.129024	-0.107937	-0.0973678	0.0266428	-0.0059157	0.113472	0.0450826
-0.157822	-0.0979508	-0.095443	-0.128818	-0.0668379	-0.0668379	-0.0220634	-0.020911	-0.010039	0.111268	0.00795924	0.0151455	-0.155149	0.264993	-0.0274236	-0.0043615	-0.209189	-0.0273902	0.0409465	0.00751367	-0.274329	-0.249895	-0.191634	-0.21578	0.00509806	-0.0433317	-0.0434291	0.031681
0.343309	0.025474	0.100084	0.0148923	0	0	0	0.0402028	0.0204721	0.0920057	0.00739921	0.0211698	-0.118267	0.14721	-0.109075	0.0752353	-0.164172	0.0730775	0.0744425	-0.0224175	-0.0862403	-0.0923081	-0.134878	-0.0783562	-0.0848645	0.0189472	-0.012996	-0.0402961
-0.180538	-0.232859	-0.157014	-0.211213	-0.0501157	-0.0121169	-0.135866	-0.135866	-0.0124113	0.0644487	-0.00253939	0.0141427	-0.203151	0.0257486	-0.0613659	-0.118211	-0.128023	-0.0924278	-0.0261041	-0.160635	-0.0749237	-0.123331	-0.143198	-0.0589829	0.0500448	-0.165135	0.0115777	0.0484907
0.0437085	-0.157727	-0.128006	-0.187331	-0.0249207	-0.0607797	-0.0607797	-0.0607797	-0.00903605	0.0626278	0.085984	0.0164185	-0.0793995	-0.0724972	0.233071	-0.0579738	0.0907001	-0.0656992	0.338405	-0.0572844	-0.0317798	-0.0643516	0.305165	-0.00963351	0.105168	0.0192012	-0.0132541	0.0643246
0.0627661	-0.0296274	-0.0309841	-0.0352978	-0.0586468	-0.099231	-0.099231	-0.0322183	-0.00993712	0.0986474	-0.000247684	0.00931216	0.0774531	0.176881	0.162734	0.138741	0.0271621	0.317854	-0.0326309	0.178174	-0.0340297	0.295259	0.135989	0.346439	0.121142	0.0106611	0.104061	0.103631
-0.128422	-0.062481	-0.0832444	-0.081243	-0.13068	-0.13068	-0.0485056	-0.13068	0.144656	0.0135387	-0.0256385	-0.00822002	-0.0504336	-0.191135	-0.0462331	-0.196297	0.18469	-0.0513443	0.175971	-0.0519299	0.339296	0.150326	0.311132	0.0573104	0.0108051	-0.135418	-0.0410009	-0.00963499
-0.28295	-0.321242	-0.373912	-0.411689	0.00707137	0.179403	-0.00126123	-0.065943	0.0124973	0.116918	0.0273942	0.0818236	0.112737	-0.187047	-0.117627	-0.0678446	0.0272078	-0.077772	0.151831	0.230062	-0.121927	0.288349	0.060485	-0.0146547	-0.00591201	-0.317406	-0.0403395	-0.00377044
0.0288451	-0.0320657	0.0222243	0.029717	0.0159995	0.0906898	-0.0437433	0.0152103	-0.00942742	0.104249	0.0522425	-0.00295072	-0.12677	-0.0684449	-0.0724024	-0.152693	-0.112798	0.0388364	0.11565	-0.0785294	-0.242538	-0.185044	-0.00987519	-0.144149	0.144075	-0.149617	0.0205507	0.133638
0.117337	0.0757627	0.0451802	0.0276301	-0.0435008	0.421636	-0.0767782	-0.0767782	-0.00310816	0.076504	0.0319445	0.00693289	-0.218179	-0.120947	-0.0943086	-0.331885	0.00442304	0.0213871	0.240832	-0.172992	0.00209421	-0.00239702	0.12166	-0.0293486	0.0942211	0.0705585	0.00370563	0.0433197
0.0190458	-0.008527	-0.00660144	-0.0390183	0.0493183	0	0.040347	0.152601	0.00477434	0.0574375	0.027731	0.0356344	0.0984022	0.14965	-0.0488197	0.215048	0.0625146	0.217192	0.0562813	0.0713117	0.0156875	0.216303	0.231264	0.00397081	0.100906	-0.103776	-0.0388777	0.0430359
-0.0352234	-0.0711424	0.0846843	-0.0197931	0.0454031	0	0.0207952	0.0540407	-0.00302353	0.119874	0.00266055	0.000904317	-0.184744	-0.0321157	-0.41227	-0.250408	-0.0237635	-0.0500165	0.0903345	-0.205115	0.13039	0.0724329	0.339111	0.0783067	0.0579267	-0.0592215	0.0364273	0.125455
0.110023	0.00154866	0.0410221	0.0187682	0.261618	0	0.0539517	0.0457656	-0.0215983	0.0429025	0.0102803	-0.0145274	-0.0417858	0.0862484	0.00726754	-0.143352	-0.0829498	0.0947386	0.156794	-0.0744408	-0.131927	-0.0805417	-0.0579372	-0.0210201	0.0977772	0.0122599	-0.118367	0.0685022
0.067887	0.0311631	0.0211169	-0.0221492	0	0	0	0.0501722	0.0114509	0.062019	-0.00792461	-0.0121717	0.0344451	0.212073	0.0860553	0.0280955	-0.224043	0.0252084	-0.0745704	-0.101005	-0.247057	-0.067444	-0.015464	-0.0801127	0.0981224	0.0042676	-0.0413537	0.0389296
0.0879163	0.0595069	0.0613593	0.0658271	-0.134281	-0.134281	-0.0802529	-0.0688577	-0.118579	-0.0357212	-0.103563	-0.0915118	-0.26262	-0.0712744	-0.134153	-0.115437	-0.0809716	-0.0405196	-0.0970807	-0.0448867	0.152636	0.105634	0.0864152	0.127177	0.282596	-0.056976	0.20875	0.196901
0.0271363	-0.0143167	-0.00333556	0.0584256	-0.0144187	0.0171043	-0.0103349	0.0888791	-0.0041338	0.0295264	0.0230759	0.00365321	-0.0422261	0.138562	0.159935	-0.029078	0.0494619	-0.0507863	0.0645132	-0.0315221	-0.0236911	-0.0308608	0.158606	-0.0361074	0.108318	-0.101096	0.0579311	-0.0312154
-0.0860102	-0.118313	-0.0838174	-0.112106	-0.00756142	-0.040358	0.0085012	0.0054632	-0.009926	0.0224186	0.0522092	-0.00863229	0.0282444	0.0673324	0.218748	-0.128341	-0.0869557	-0.1453	-0.03135	-0.275565	-0.196276	-0.00604571	-0.140231	-0.200094	0.000538323	-0.170977	0.0443439	-0.0712708
-0.0993992	-0.0879649	-0.0717436	-0.0642141	-0.021488	-0.0889563	-0.0889563	-0.0202779	-0.0238128	0.0946783	-0.0015244	0.000159047	-0.142222	0.225797	0.0707605	-0.0506703	-0.0919402	0.214719	0.098768	0.00037809	-0.140816	-0.0896525	-0.14749	-0.0833439	0.12443	-0.00420758	0.117653	0.0627224
-0.0273419	-0.111245	-0.083554	-0.11054	-0.0548115	-0.0820379	-0.0451816	-0.0820379	-0.0661128	0.118265	-0.0311364	-0.0207688	-0.20547	0.231761	-0.145651	0.026786	-0.284864	-0.375277	-0.165226	-0.168032	-0.716188	-0.596735	-0.754982	-0.564265	0.211405	0.0758749	0.109436	0.169956
0.12136	-0.0854696	-0.10689	-0.0709194	0.110843	0.19502	0	0	-0.0144556	0.0312676	0.0165801	0.000992865	-0.153225	-0.0945346	-0.0157819	-0.0599327	-0.232397	-0.116422	0.154749	-0.241317	-0.222774	-0.191446	-0.155511	-0.194386	0.0480476	-0.31329	0.00902247	-0.0263776
-0.0449401	-0.0632472	0.0247658	-0.0924023	-0.0775529	0.0193966	-0.0339033	-0.0224774	0.0477757	0.0490805	-0.0119846	-0.0125132	0.240868	0.347941	0.0410363	-0.0616859	0.188079	0.128976	-0.00417302	-0.162314	0.00240704	0.135108	0.135921	0.069568	0.0254836	-0.0163778	-0.031637	0.0564441
-0.00684921	0.101491	-0.00761477	0.00570618	-0.0436614	0.275702	-0.130217	-0.0689206	-0.00425435	0.0424357	0.00113989	0.0118771	0.120388	0.225493	0.10301	0.0325524	0.192941	0.432265	0.427624	0.130183	-0.189903	-0.146645	-0.0256375	-0.139417	0.10296	-0.17668	-0.00192909	0.0946502
-0.0409459	-0.000103183	0.764919	-0.0409459	-0.0656413	-0.0656413	0.0466892	-0.0656413	0.185498	0.0572663	-0.0133484	0.0147628	-0.172692	-0.161493	0.0150516	0.0942988	-0.0177636	-0.0933494	0.0109835	-0.124275	-0.0368116	-0.150399	-0.129209	-0.0324193	0.04247	-0.154313	0.00956476	-0.103033
-0.154101	-0.183647	-0.178632	-0.177931	0.0222069	0.290259	0.0501863	0.0415827	-0.011915	0.0476892	0.00827085	0.000112233	-0.0103662	0.189613	0.418642	0.0245712	0.0910077	0.231189	0.259981	-0.0419729	-0.162303	0.0708111	0.0864667	-0.105658	0.106698	0.117297	-0.016982	0.0522433
-0.0164316	-0.0251051	0.0647669	-0.0209805	0.105702	0	0.0601727	0	-0.0144951	0.019679	0.00256569	0.0418977	-0.10425	0.0489863	0.063618	0.0134139	-0.228155	-0.284316	-0.211126	-0.160349	-0.411214	0.062113	-0.217462	-0.360795	-0.0878862	-0.357174	0.0241528	-0.00968115
-0.0525752	-0.0642443	-0.0343658	-0.0452379	-0.0427445	0.0358107	-0.0881021	-0.0881021	-0.00415823	0.0882104	0.0129926	0.0227662	0.0232135	-0.00669034	0.196184	-0.172089	0.0636876	0.306262	0.219287	0.111731	-0.0308326	-0.0496596	0.122589	0.065559	0.0371206	-0.0191436	-0.0847738	-0.032421
-0.0593456	-0.058758	0.0256209	-0.0390148	0.0520456	0.133086	0	0.103071	-0.0984869	0.10908	-0.0166781	0.0199188	-0.281454	0.00547105	-0.266922	-0.264185	-0.425132	-0.105981	-0.139106	-0.393495	-0.396107	-0.226134	-0.167648	-0.276904	0.221178	-0.0376574	0.0452011	-0.0265435
-0.02472	0.138395	0.0298022	0.0707823	-0.0162285	0.283753	0.00083204	0.0114092	-0.0143831	0.0254243	0.0174948	-0.0124796	-0.166724	0.0268669	0.0549002	-0.00304695	-0.0925685	0.0745736	0.0886173	0.0551696	-0.190087	-0.0198916	0.0228738	0.0152012	0.0484557	0.0113221	0.0542425	0.0155421
-0.0553554	-0.102788	-0.0447768	-0.0725365	0.0725976	0	0	0	-0.475602	-0.436395	-0.450164	-0.459245	-0.144733	0.360711	0.163018	0.129028	0.11125	0.190019	0.486266	0.00638207	0.042191	0.0911177	0.39438	-0.0538338	0.003922	-0.214485	0.0172429	0.0256505
-0.0603588	0.018809	-0.0442623	-0.0705583	-0.133991	-0.0107792	-0.0856206	-0.133991	-0.0107748	0.0541982	-0.00546125	0.0361023	0.00562236	-0.0654921	-0.0102701	-0.152528	-0.0608754	0.166628	0.389487	-0.00470009	0.0735676	0.0137119	0.384617	0.0069353	0.102163	0.067098	-0.00351594	0.0185975
0.062314	0.0638513	0.0885907	0.00768698	0.00693357	-0.0544829	0.00980434	-0.0544829	-0.109632	-0.0409209	-0.0407341	-0.0978851	0.0357901	0.10304	0.221462	-0.028277	0.00295371	0.200169	0.2283	0.136599	-0.010531	0.122011	0.188688	0.0933361	0.104508	-0.197473	-0.0345571	-0.00209631
-0.0687177	-0.115807	-0.115807	-0.0665771	0.0516281	0.0760884	0.0401335	0.089754	-0.100157	-0.0728469	-0.113895	-0.00423636	0.0988651	0.0104815	0.1346	0.175802	-0.115091	-0.0520364	0.193863	-0.141741	-0.510983	-0.454733	-0.274766	-0.223913	0.120256	0.041756	-0.168413	0.123562
0.00838801	0.066855	0.0347767	-0.00357432	-0.0448138	0.0841699	-0.0448138	-0.02763	0.00988712	0.117272	0.0243638	0.0812063	0.101888	-0.0403268	0.282135	0.0146156	0.466173	0.110788	0.406157	0.0741702	0.33219	0.289476	0.148893	0.167749	0.0835673	-0.103542	0.016471	-0.365488
-0.0306044	-0.0244295	-0.0984222	-0.0273694	0.0427689	0.157364	0.0742237	0.092153	-0.00549234	0.0440057	-0.00686718	-0.0081751	-0.0421746	0.177368	-0.0385576	0.049082	0.0299798	0.251221	-0.118562	0.0370948	0.0547188	0.193477	0.157352	0.174642	0.0658524	-0.160976	0.0471869	-0.00708508
0.069441	-0.0623372	0.0515309	-0.000272319	-0.309169	-0.0921379	-0.362878	-0.296874	-0.00705572	0.0801642	-0.0181339	0.0193467	-0.206339	-0.165621	-0.313251	-0.293118	-0.21483	-0.1299	0.0220381	-0.0669421	0.210847	0.217348	0.392108	0.299887	0.0286015	-0.226686	-0.0422145	0.018379
-0.0690838	-0.0877974	-0.0396075	0.0822357	0	0	0.119823	0.125343	-0.016429	0.0201692	0.024672	-0.00115335	-0.0133596	-0.0346588	0.0831795	-0.136723	-0.183354	-0.099814	0.0391325	-0.112338	-0.206186	-0.150712	-0.155146	-0.178704	0.078496	0.111441	-0.0213241	0.0669404
0.0567009	-0.00659385	0.196408	0.0148761	0.0700234	0.137568	0.119061	0.062384	-0.00702699	0.141797	-0.00673585	0.037199	-0.201686	-0.0534847	-0.180604	-0.0438708	0.018993	0.135646	0.047214	0.0273987	-0.0343486	0.164371	0.116111	0.0410293	-0.0101814	-0.513894	-0.106788	-0.0257348
-0.228916	-0.276124	-0.329415	-0.229192	-0.0733552	0.082087	0.0282111	-0.0144924	0.0033046	0.0255834	0.00752017	0.0398109	0.182037	0.233584	0.00767027	0.0289258	0.0216859	-0.0390046	-0.0389606	-0.0275847	-0.0868603	-0.0264916	-0.160681	-0.0801899	-0.0435603	-0.210756	-0.0986663	-0.0557818
0.0690291	-0.0267787	0.0154275	0.0331834	0	0.0773744	0	0.0533492	0.0140648	0.0246322	0.0299138	0.00906673	0.132964	0.355419	-0.115095	-0.0686651	-0.0335868	0.0380363	0.0449281	-0.177092	-0.138273	0.0651275	-0.0669289	-0.159196	0.105183	-0.0706317	0.000968437	-0.0368253
-0.0255391	0.00554782	0.113566	0.0422702	0.0704073	0	0	0.0572707	-0.00145537	0.18838	0.02824	0.0300082	0.0575682	-0.0525837	0.0766468	0.111827	0.157014	0.0999023	0.198877	0.123928	0.111431	0.139594	0.154792	0.0555729	0.0378831	-0.0187154	0.0637465	0.055489
-0.144553	-0.128056	-0.10753	-0.137867	0.0292175	-0.0465517	-0.0465517	-0.0465517	-0.0152073	0.221634	-0.00204511	0.0318303	0.0525615	0.114813	-0.0423636	0.209086	0.145468	0.266084	0.194913	0.392925	-0.00322026	0.126905	0.312073	0.530219	0.0577806	-0.0945433	-0.151638	-0.0205496
0.208708	-0.266992	-0.239923	-0.267269	-0.0931326	-0.0881107	-0.141383	-0.148951	-0.00222082	0.0217184	0.002945	0.0202884	-0.0807288	0.0189231	-0.12026	0.0283206	0.0175141	-0.0236212	0.388742	0.0861804	-0.0566005	0.192121	0.0348309	-0.084863	0.0645979	0.00707729	-0.0180953	-0.0139958
0.0315854	-0.0455406	0.0554239	0.0156016	-0.0677979	0.107887	-0.0389841	-0.0671589	-0.0601934	-0.00891461	0.0145984	-0.0492019	-0.154264	-0.235628	-0.156732	-0.29398	-0.1736	-0.147543	-0.148471	-0.225834	-0.282055	-0.12878	-0.26788	-0.26716	0.0865701	-0.285034	0.0647384	0.0332781
0.132488	-0.0242382	0.0158795	0.000273092	0.0800927	0.0438766	-0.0564322	-0.0071924	-0.0183297	-0.00443944	0.00877037	-0.0167622	0.0433833	0.0452053	0.155314	0.140186	-0.251527	-0.195665	-0.00805663	-0.210553	-0.00861681	-0.065081	-0.0271188	-0.135327	0.202233	0.13287	0.0306157	0.164476
-0.264589	-0.256888	-0.154298	-0.193378	-0.170027	-0.0602898	-0.170027	-0.0757398	0.00885268	0.0965594	0.0228729	0.0352494	0.054214	0.233514	0.143491	0.031971	0.090948	0.144484	0.243558	0.110402	0.0315734	0.129324	0.519592	0.147373	0.00856817	-0.155899	-0.11165	-0.028989
-0.0885948	0.000871904	-0.04695	-0.0734777	0	0	0.0689617	0.0434186	-0.00396695	0.037136	0.0161923	-0.00134218	-0.114464	0.120879	0.0784373	-0.108047	-0.194546	0.0379744	-0.0179535	-0.112141	-0.424289	-0.177841	-0.340822	-0.37308	-0.0218173	-0.119154	-0.0167652	-0.0796027
0.0475081	0.014128	0.0477413	-0.015081	-0.210389	-0.210389	-0.178687	-0.210389	-0.0455644	0.0785709	0.0301659	0.0187321	0.179527	0.0794168	0.201407	0.270101	-0.0104776	0.118432	0.0507077	0.207058	0.0392443	-0.0135866	0.114393	0.32826	0.24602	0.161137	0.204765	0.256467
-0.0361885	0.0183881	-0.0593337	-0.055168	0.0641167	-0.00934794	-0.00934794	-0.00934794	0.0094812	0.0476496	0.0234624	0.00878468	0.182747	0.316542	0.153039	0.334557	0.100809	0.191207	0.085344	0.129598	-0.139608	-0.162885	-0.0941901	-0.0799658	0.124923	0.0635718	0.0447568	0.129582
-0.0645352	-0.0143046	-0.11201	-0.116224	-0.037111	0.0627038	-0.0839573	-0.0236761	-0.0127576	0.0730726	0.117277	0.00601883	0.0160122	0.266259	-0.0322364	0.260845	-0.18447	0.0626137	-0.131813	-0.0700528	-0.238291	-0.269363	-0.365967	-0.339703	0.149177	0.0972816	0.0504824	0.177407
-0.1049	-0.11305	0.0753633	-0.118505	0.0467525	0	0.0976215	0	-0.0136031	0.0581878	-0.00794875	-0.00756325	0.133827	0.225327	-0.0780786	0.109441	0.361218	0.162828	0.132704	0.106053	0.0554929	0.0373218	0.129679	0.117398	0.0754924	0.0107979	-0.038703	0.0920498
0.0680455	0.243211	0.0398489	0.0517985	-0.0950181	-0.000576199	-0.0950181	-0.0175046	-0.0154095	0.0996637	0.0249439	0.0865731	-0.135358	-0.217567	-0.0616846	-0.0455732	-0.096772	-0.200768	-0.0521476	-0.250447	-0.321754	-0.272836	-0.183127	-0.26876	-0.0161828	-0.0111395	-0.0402789	-0.179959
0.0275062	0.115914	0.0751938	0.0874266	-0.0346167	0.187884	-0.0197428	-0.0773944	-0.0386926	0.0708894	-0.012895	-0.0053337	-0.269377	-0.0886388	-0.0970123	-0.241419	-0.108761	0.0523573	0.0747757	-0.109182	-0.143149	-0.0205295	0.0854712	0.0133664	0.107731	-0.134806	0.108209	0.0852543
-0.196606	-0.129124	-0.15701	-0.259787	-0.156251	-0.19949	-0.154107	-0.19949	-0.0086593	0.0435813	0.0132635	-0.0201118	0.144883	0.244001	0.126242	0.248629	-0.39724	-0.39334	-0.405139	-0.438067	-0.324269	-0.18102	-0.335733	-0.394787	0.121135	0.0278697	0.158735	0.104111
-0.0806688	-0.0348261	-0.110325	-0.072075	0.0289896	-0.0609741	-0.0165133	0.00975411	-0.0225867	0.16331	-0.0151367	-0.000686151	-0.0938283	0.0880848	-0.137625	0.222968	-0.116869	-0.0747849	-0.117548	-0.0596667	-0.118893	0.0984576	0.129752	-0.158972	0.220135	-0.00689559	0.00574267	0.18636
-0.0490384	-0.0523271	-0.0106034	0.00196066	0	0	0	0.126716	-0.013955	0.0317572	-0.00482666	-0.0104551	0.000986256	0.0545091	-0.137544	0.0278305	0.259949	-0.0510398	-0.137761	-0.188609	0.121469	0.0336389	-0.0110614	-0.0795252	0.0981636	-0.0727193	-0.00481579	0.00927726
0.177063	-0.0360185	0.00201137	-0.0300007	0.128602	0	0	0.0547743	-0.0310405	0.0862197	-0.0155957	0.0121261	-0.238851	0.225611	-0.0795215	-0.161408	-0.463892	-0.335562	-0.0026312	-0.417628	-0.471303	-0.39255	0.326715	-0.462288	0.0822908	-0.000957439	0.0234099	0.0717181
0.0229168	-9.14593e-06	0.0441887	-0.00780735	0.0348248	0.322178	0.0464731	0	-0.00566733	0.0843261	0.0259496	0.0224102	-0.100014	-0.0165633	0.312312	-0.0789457	0.0370579	0.17602	0.46998	0.0863128	-0.0612899	0.300997	0.349377	0.0435163	0.0181926	-0.248381	0.00294247	-0.0410854
0.0448098	-0.037523	0.0185319	-0.0344474	0.0652201	0	0.109145	0	-0.0333842	0.244083	-0.0113493	0.0087885	-0.163198	0.0950338	0.0792756	0.000737913	-0.163303	0.0258612	0.176117	0.0655035	-0.1696	0.117133	-0.052068	0.0940683	0.0260804	-0.0879203	-0.0957988	0.0492009
-0.0459366	-0.096532	-0.0283204	-0.0247749	-0.0834955	-0.0834955	-0.0261252	-0.0834955	-7.42609e-05	0.14118	0.00733352	0.0432314	0.0268059	0.320751	-0.104984	0.0671445	-0.0991217	0.114598	-0.0418039	-0.0597399	0.135943	0.0855316	0.123843	0.132086	0.0156952	-0.136438	-0.00637844	-0.126826
-0.0340876	0.00164991	-0.0307065	0.00184455	-0.0742955	0.0367743	-0.0742955	-0.0217547	0.125752	0.0438062	-0.00853387	0.0373224	-0.0949492	-0.121842	-0.200706	-0.203039	0.133936	0.123477	0.18311	0.00936279	0.0626731	0.126343	0.34587	-0.0716668	-0.208548	-0.0633378	-0.211907	-0.0115084
-0.0281504	-0.0248901	-0.0205591	-0.0478249	0.0341715	0.104194	0	0.0453549	-0.0214403	0.0222882	-0.00172536	-0.00167911	-0.218552	-0.258066	-0.044135	-0.0327727	-0.205243	-0.0779255	0.122692	-0.0873888	0.079702	0.0482894	0.298139	-0.0042816	0.107259	-0.116807	0.00687248	0.0807404
-0.0212928	0.0154706	-0.0749364	-0.0961382	0	0.213115	0.0473955	0.10742	-0.319823	-0.25999	-0.283441	-0.302057	-0.506561	-0.223232	-0.382529	-0.323635	-0.279794	-0.215427	-0.220356	-0.316221	-0.448278	-0.483569	-0.35457	-0.462051	0.191487	0.0566593	0.158217	0.180187
-0.0679603	-0.0474247	-0.110379	-0.132122	0.0618141	0.254872	0.0436963	0.0806142	-0.11137	-0.134611	-0.147104	-0.164818	0.168336	0.110345	0.239265	0.159151	-0.336987	-0.302146	-0.368646	-0.400829	-0.173564	-0.244145	-0.092863	-0.0604724	0.0751709	-0.011846	0.103458	0.140158
-0.361863	-0.347629	-0.392558	-0.341324	-0.0791689	0.107426	-0.0304137	-0.00905094	0.0021209	0.0264104	0.0688428	0.0124925	-0.104656	0.163173	-0.150782	-0.0189761	-0.0599808	-0.00950491	0.0340376	-0.0729813	-0.0590648	0.246506	-0.0120916	0.0241389	0.0644077	-0.0686378	0.00960416	0.0279885
0.0532344	0.0036851	0.0363969	-0.0620319	0.0254322	-0.0353981	0.0190971	-0.0353981	0.0506655	0.120258	0.0215882	0.0028285	-0.017024	-0.0515209	-0.00846823	-0.00641787	-0.0255479	0.0329453	0.0478362	-0.028011	0.137723	0.172628	-0.0597235	0.0164712	0.000350067	-0.23694	-0.0480156	-0.0655016
-0.037625	-0.00761764	-0.0332698	-0.0200399	0.0420286	0.125764	0.0858166	0.0447068	-0.0206907	0.06951	-0.000318778	0.0151687	-0.295567	-0.25585	-0.157851	-0.0776083	-0.333443	-0.101315	0.197144	-0.284293	-0.29159	-0.243339	0.0222828	-0.30846	0.0571141	-0.155304	0.0494505	0.114232
0.0220311	-0.0579468	-0.0579468	-0.0579468	-0.112185	-0.112185	-0.0816057	-0.07172	-0.0551516	0.00583489	-0.00321893	-0.0577123	-0.381856	-0.232764	-0.454737	-0.200742	-0.241627	-0.148939	-0.164828	-0.177816	0.0199438	0.136977	0.0663877	0.00105291	-0.032413	-0.187616	-0.235433	-0.0231207
0.00840249	-0.0468119	-0.0366028	-0.0542098	0.0305125	0	0.0465285	0.0843023	-0.0185665	0.219945	-0.00642484	-0.0128962	0.000319064	-0.0643551	0.00294858	0.113456	-0.00865132	0.107497	-0.0746291	0.0834368	0.0903891	0.107799	0.0230231	0.169853	0.0537321	-0.209591	0.0300577	0.0737253
-0.0242244	-0.0801206	-0.017948	-0.130786	0.059396	-0.127848	-0.127848	-0.127848	-0.00611712	0.0198107	0.0121701	0.0588932	-0.032008	0.105203	0.11651	-0.00699629	-0.0970402	0.276975	0.0267077	0.034101	-0.164851	0.0609479	-0.0466257	-0.0985152	0.114032	0.0503089	0.137936	-0.048135
-0.102502	-0.0664801	0.486345	0.124319	-0.0431241	-0.0431241	0.114961	0.0157372	-0.00760251	0.0316686	-0.00856948	0.0293241	0.0284156	0.0922205	0.0299982	0.139853	-0.00570865	0.026029	-0.103367	-0.0302928	0.11806	0.349328	0.122942	0.0859129	0.148089	0.0712306	0.212962	0.149593
-0.36786	-0.378515	-0.343725	-0.402627	-0.138965	-0.116568	-0.13974	-0.150438	0.00645926	0.0928555	0.00729167	0.00341461	0.156224	0.361352	0.0294543	0.129389	0.0553061	0.203087	0.0247436	-0.0271239	-0.0760024	-0.0653099	0.0073096	-0.163294	0.12421	0.0513346	0.0435712	0.0887684
0.0382262	0.0656141	-0.00235072	-0.0769598	-0.0589192	-0.0589192	0.005519	-0.0589192	-0.00291756	0.103529	0.000916846	0.0244884	-0.119311	0.413398	0.00215652	0.0526493	0.051422	0.318481	0.119612	0.174801	0.108474	-0.0191074	0.0491835	0.0444187	-0.0110787	0.0025854	0.0405036	0.0247928
-0.0652583	0.0949442	-0.0838092	0.0175438	0	0.212854	0.0551361	0.0587899	-0.0011857	0.0875816	0.0833521	0.0147191	-0.0584213	-0.047112	-0.028799	-0.0498591	0.0517518	-0.0159411	0.0678648	-0.106556	-0.136154	-0.0610948	0.0858533	-0.17376	0.0223451	-0.0292048	-0.0321067	0.0367597
-0.00316658	0.0212881	-0.00931099	-0.0215826	-0.0933806	0.0085013	-0.0933806	-0.0933806	-0.0887241	-0.0447251	0.0330989	-0.0779407	-0.430993	0.125207	0.155911	-0.191046	-0.0685415	0.214975	0.484021	-0.193015	-0.010366	0.062806	-0.14418	-0.0620078	0.0161099	-0.0757471	-0.0458996	-0.0315293
-0.0858896	-0.0625139	-0.0819154	-0.0735013	0.0647409	0.26849	0.11768	0	-0.0177442	0.123062	0.0441155	-0.0189347	-0.264663	-0.037215	0.0546751	-0.224309	-0.150351	-0.171818	-0.0702585	-0.186923	-0.292015	-0.312912	-0.187534	-0.195402	-0.0467867	-0.0527754	0.0152937	0.0163661
0.132596	-0.00769193	0.00944175	-0.0065059	0.0434493	-0.0849902	0.0388382	-0.00430404	-0.0029562	0.156789	0.0181756	0.0225971	-0.0187964	0.13562	0.0397016	0.129138	-0.205518	-0.00615719	-0.0498004	-0.0461876	-0.113297	-0.146973	-0.28632	-0.237124	0.109373	0.0150633	0.0650075	0.130641
-0.139968	-0.143854	-0.102126	-0.142114	-0.0634824	0.038832	-0.040169	-0.089937	-0.0245325	0.000852595	-0.0201813	-0.0311074	-0.201991	-0.0973608	-0.158735	-0.168122	0.0387359	0.0802548	0.124079	-0.152853	-0.029576	0.128598	0.0262778	-0.0708259	0.0105579	-0.0139893	0.0570668	0.0297748
0.0442278	0.0650763	0.0367585	0	-0.564707	-0.453652	-0.512718	-0.564707	0.00961514	0.120274	-0.00300689	0.00982625	0.0532037	0.226202	0.0101307	-0.00349623	-0.0133848	0.188254	0.0931618	0.0661022	-0.0499446	0.0459887	0.0906576	0.212173	0.0644065	0.095146	0.068363	0.139405
-0.0583634	0.00111001	-0.04719	-0.0901184	0.033552	0.106158	0	0.0572171	-0.0413185	0.0156682	-0.0305854	-0.0193407	-0.029752	-0.00056348	-0.0341861	-0.134246	-0.125031	0.581315	0.147079	0.0982353	-0.0924699	0.225894	-0.106785	0.334522	0.0247018	-0.127707	-0.014357	0.000431649
-0.111693	-0.138586	-0.0747598	-0.138586	0.066513	0.115536	0.0897685	0.0698713	-0.0144431	0.0401484	0.0146023	-0.00239092	-0.0727387	0.0657205	0.16391	-0.10597	-0.168661	-0.0523772	0.178019	-0.232823	0.0189743	-0.0212494	-0.0411451	-0.0234242	0.0161459	-0.0948047	-0.02031	-0.0805646
-0.0560781	0.138651	-0.0915517	0.191477	-0.118577	0.146674	-0.118577	0.0937989	-0.0227792	0.0162085	0.00757835	0.00825512	-0.0839557	0.306882	0.0405136	-0.0392365	-0.215909	0.00708237	-0.0673193	-0.0947696	-0.0280291	0.0273472	0.0450256	0.0217038	0.0973915	0.0664729	0.057722	-0.00383021
0.0785316	0.0488442	0.0447994	0.0330696	-0.0553149	0.0185498	0.0280835	-0.0917258	-0.0418303	0.0355376	-0.0330764	-0.0282647	0.081113	-0.0130339	0.0187793	-0.0396885	-0.00814312	0.0970629	0.596013	-0.0571398	-0.0951535	0.0486167	0.296267	0.0650782	0.00804423	-0.167188	0.0133063	-0.0354785
0.0663065	0.0606263	-0.0147318	0.0651361	-0.06431	0.106228	-0.06431	-0.0284788	0.0218328	0.0904665	0.0235629	0.0104218	-0.125162	-0.0916232	-0.251744	-0.314953	0.155062	0.166747	0.167362	-0.102956	0.259772	0.0646672	0.391797	-0.0522556	-0.0906312	-0.127816	-0.0605148	-0.0665628
0.0418239	-0.0301089	0.111285	-0.0489397	-0.0480795	-0.0480795	0.00061442	-0.0480795	-0.000362699	0.111654	0.0204929	0.0257279	-0.0226078	-0.0787953	-0.22528	-0.0231241	0.15242	0.0192232	0.14069	0.135643	0.128229	0.222333	0.090462	0.213112	-0.0192102	-0.0701215	0.0438966	0.0410885
-0.195938	-0.267701	-0.212891	-0.214876	-0.0488753	0.0300693	0.00336077	-0.00205677	1.84026e-05	0.0874808	-0.00143908	0.0109019	0.0303104	0.170926	0.0852011	0.174394	0.130914	0.2	0.208032	0.105295	-0.0989115	0.0297662	0.138577	0.0374181	0.146757	-0.0317279	0.102998	0.109449
0.0659498	0.0548012	0.0369568	0.0448575	0	0	0.051147	0	0.00018312	0.109727	0.0063897	0.0103939	-0.104307	0.198908	0.0294273	-0.0491371	-0.0929715	0.206288	-0.144112	-0.101729	-0.0224314	0.0636756	0.210243	0.141924	0.214954	-0.0032692	0.209273	0.14836
-0.0236289	0.0162732	-0.0214157	-0.0040366	0	0	0.0876387	0	-0.0156297	0.0580635	0.106822	-0.00316366	-0.4451	-0.0887466	-0.461257	-0.240922	-0.118529	0.015744	-0.262995	-0.167807	-0.221514	-0.0189343	-0.198831	-0.11789	0.203232	0.117654	-0.122838	0.138972
-0.0348297	-0.151714	-0.0785709	-0.117902	0.0340713	0	0.125384	0.0558425	-0.0152421	0.0630868	-0.00152333	0.0516177	-0.152184	0.199635	-0.051555	-0.0530924	-0.104154	-0.0617712	-0.0798859	-0.0123024	-0.0358514	0.0501904	-0.071636	-0.0839399	0.208521	0.0123021	0.240653	0.209504
-0.014812	-0.0353988	-0.0236777	0.0437671	-0.0373168	-0.0171396	-0.0369262	-0.0464454	-0.023357	0.0310648	0.0298836	-0.016247	-0.162669	-0.297709	-0.163098	-0.220578	0.179028	0.0391276	0.177312	0.0731816	0.0586885	0.0607661	0.0281215	0.0314204	0.00136009	-0.0463623	-0.106503	-0.0159584
0.122193	0.053866	-0.0115139	-0.00465837	0.0292486	-0.0353613	-0.00428919	-0.00333664	0.000593964	0.0863004	0.000406496	0.0182306	0.114115	0.205309	0.0989907	-0.015463	0.134222	0.0674735	0.0445536	0.0554904	-0.36312	-0.341032	-0.551021	-0.47127	0.0639355	0.0940528	0.0942151	0.0704982
-0.108388	-0.230841	-0.186381	-0.0725523	-0.00393138	0.579587	-0.0391096	0.085782	-0.0157621	0.0540027	0.0490934	0.0063496	-0.0711091	0.0114762	0.0105032	-0.0553238	-0.0616319	-0.123211	-0.0381134	-0.0583018	-0.187765	-0.000377264	0.0102592	-0.0749173	0.0746013	-0.0139487	0.00900805	0.113437
-0.0171288	-0.0779537	-0.0079073	-0.0243782	-0.113449	-0.113449	-0.0140057	-0.0683375	0.290333	0.0227876	0.000735101	-0.00211295	-0.0545516	-0.0585844	-0.0836167	-0.136819	0.0184076	0.140583	0.181522	0.0704309	-0.146781	-0.090169	-0.108175	-0.107775	0.0169298	-0.0564993	-0.0141551	-0.00707133
-0.0872325	-0.0556738	-0.00686937	-0.0484799	-0.0714012	-0.0714012	-0.0127252	-0.0714012	-0.0302517	0.0801239	0.0506244	0.0306372	-0.163762	0.179489	-0.305727	-0.148598	0.190931	-0.00265723	0.217618	0.0355431	-0.0322562	-0.0578856	-0.119125	-0.0859501	0.110291	0.0602382	0.00053814	0.0968154
-0.135721	-0.0287586	-0.0939317	-0.056635	0.0515594	0	0	0.0457079	-0.0112645	0.0911821	0.056646	0.0104658	-0.120292	0.409555	0.00361313	-0.0968456	-0.00324756	0.00527015	0.165678	-0.173663	0.191263	0.00417021	0.119963	0.0192637	0.0767753	0.0537943	-0.0478253	0.0707381
0.0635026	-0.0533378	-0.0227979	-0.0140501	-0.0681441	-0.0681441	0.00324446	-0.0681441	-0.00959983	0.066359	0.0113098	-0.00750228	0.0247505	0.274269	0.08027	0.0453304	0.103746	0.0425624	0.0669759	-0.0156906	0.110184	0.0392896	-0.0297936	0.00611083	-0.00997323	-0.0226306	-0.00140778	0.0252755
-0.0382005	-0.0854722	-0.0423018	-0.0681594	0	0.0816882	0.0928727	0	-0.0271189	0.0293145	0.149858	0.00493081	0.0236607	-0.0467421	0.0938504	0.00539145	-0.0244247	-0.105704	-0.0769731	-0.145514	-0.0805021	-0.0176432	0.0821495	-0.0383775	0.0812837	-0.199066	0.0491157	0.0111637
-0.143543	-0.0624381	-0.0986189	-0.0954454	-0.115866	0.081376	-0.0408367	-0.0751484	-0.0300941	0.0362784	-0.0337918	-0.00156474	-0.0286206	0.170587	0.168971	0.133498	0.125375	-0.0592078	0.192594	0.0191569	0.057544	-0.0541617	0.164482	0.0629333	0.0874288	0.0798476	-0.00162526	0.121365
0.00927849	-0.0923653	-0.0347016	-0.0271926	0.0087697	-0.00932202	-0.0714392	-0.0295004	-0.00834574	0.0554542	0.000356892	0.0260076	0.00881458	0.542909	-0.0969754	0.171522	-0.00235369	0.125171	-0.0319826	0.0258863	-0.121538	0.0186122	0.0611364	-0.056248	0.0779829	0.0406861	-0.016703	0.110719
-0.00477401	-0.0152792	-0.012383	-0.0115984	0.0483927	0	0.069897	0.0609577	-0.0168844	0.0686222	0.0230433	0.0142965	-0.166664	0.0631838	0.193331	-0.122059	-0.124208	0.0694676	0.476161	-0.0866498	-0.0942154	0.0428154	0.204258	-0.00288702	-0.0180188	-0.100026	0.0529546	0.0100473
0.0460265	0.107968	0.106888	0.0517794	-0.0897232	0.03518	-0.0897232	-0.0897232	-0.0242556	0.184272	-0.00540766	0.0126292	-0.0347329	-0.107092	0.00462072	0.00236834	-0.0958575	-0.248165	-0.155884	-0.156358	-0.176424	-0.0790207	-0.112988	-0.250994	0.098068	-0.00616771	0.0888868	0.0797035
-0.0750044	0.231899	-0.0118599	-0.0750044	0	0.110378	0	0.223229	-0.0217353	0.115622	-0.0155963	-0.0126802	-0.0901208	-0.142731	-0.0785789	-0.0884649	-0.00873211	0.370294	0.0786295	0.0601462	-0.064086	0.100592	0.115393	-0.00712427	0.291037	0.14912	0.267498	0.221731
0.000837273	-0.0678127	0.678537	0.0116922	-0.0249304	0.128442	0.416973	-0.0649871	-0.0342187	0.0543109	-0.0200261	0.0914023	-0.24127	-0.0320469	-0.398036	-0.0412715	-0.165689	-0.160706	0.00318914	-0.00585273	-0.00542224	0.229134	0.201932	0.0189016	-0.0147792	-0.06278	-0.0357017	-0.00185643
-0.0923015	-0.10693	-0.0992332	-0.10962	0	0.102282	0	0	-0.00583001	0.0332339	0.00109262	0.0167003	-0.068814	0.0824281	0.0531089	0.0546442	0.253286	0.221898	-0.0146405	0.111646	0.0100347	-0.0654902	0.042281	-0.116679	0.124983	-0.00231874	0.070825	0.0721676
0.0603223	0.110423	0.232645	-0.0189206	0.00195272	0.102831	-0.00160796	0.00633647	-0.0214409	0.0109234	-0.0211307	-0.0189796	-0.0533559	0.209579	-0.174438	-0.155307	-0.0448621	0.247241	-0.0469574	-0.00506776	-0.193348	-0.00313297	-0.197384	-0.117538	0.00625721	-0.158037	-0.0167654	0.00178755
0.0461915	0.0168701	0.00373962	0.304955	-0.00588437	0.460638	-0.0475715	-0.017626	-0.0685336	0.0380652	-0.0418791	-0.0395684	-0.0626393	-0.093752	0.143932	-0.109923	-0.170217	-0.0439104	0.258232	-0.0152733	-0.0498397	0.0629153	0.144728	0.0549542	0.111328	-0.028925	0.113738	0.174189
-0.0541635	-0.0918953	-0.0435221	-0.0911955	0.0329883	-0.0452939	0.081054	-0.0452939	-0.0409742	0.0123412	-0.0202111	-0.0400337	0.223442	0.0307652	0.00108943	0.00357069	0.307879	0.0264504	0.109723	-0.0403322	-0.120869	0.0226061	-0.0309248	-0.143395	0.086362	-5.59324e-05	-0.0446856	0.144787
0.00919234	0.016726	-0.0296539	0.024363	0.044969	0.103124	0.0176713	-0.0479568	-0.00558251	0.0475919	-0.000171132	0.0117708	-0.0356412	0.441258	-0.0489811	-0.0545174	0.162536	0.166634	-0.00208045	0.0924462	0.0216862	0.0566958	0.0267568	0.0732839	0.0482651	-0.0527941	-0.0217428	-0.0391127
0.0490627	-0.00628049	0.0456755	0.029932	0.0781569	0.142011	0.0571666	0	-0.00291809	0.0547796	0.00253807	0.024783	-0.0445764	0.085285	-0.0436048	0.0845846	0.0923636	0.242586	0.342828	0.179717	0.0410534	0.100966	0.438553	0.0707998	0.0346779	-0.106136	0.0115339	0.018457
-0.0154066	-0.0836116	-0.0264238	-0.0498836	-0.153202	-0.153202	-0.0501593	-0.153202	-0.152916	-0.0122771	-0.0650284	-0.110826	-0.569325	-0.0208818	-0.412775	-0.424218	-0.614971	-0.302746	-0.403629	-0.455687	-0.754241	-0.606531	-0.331881	-0.729557	0.159976	-0.00833211	0.142102	-0.0338501
0.0348796	0.00729791	-0.00580136	-0.0142529	0.0373875	0	0.0632191	0	-0.000968407	0.293748	0.0576073	0.0565172	-0.0387296	0.0301121	0.0291826	-0.0949945	0.219079	0.17465	0.195572	0.0965281	0.119317	0.0436051	0.175415	0.0172738	0.0506042	-0.0552292	0.0417906	0.0888683
-0.0765536	-0.157716	-0.0576828	-0.0567306	-0.0246288	0.209056	-0.0228536	0.0117896	-0.186446	-0.142218	-0.151697	-0.183639	-0.254202	0.00659951	-0.13956	-0.420007	-0.500772	-0.474202	-0.369987	-0.653811	-0.584607	-0.653275	-0.650961	-0.806284	0.0718645	0.0421023	-0.0287262	-0.0345468
0.0410213	-0.100983	-0.0441135	-0.0208284	-0.0995545	-0.0995545	0.900445	-0.0995545	0.0045886	0.0334095	0.00435086	0.00270719	0.111653	0.00852905	-0.149108	-0.121925	0.215559	0.160686	0.130139	0.0167867	0.0812812	0.194176	0.237968	-0.00763671	0.053531	-0.231842	-0.170383	0.0305025
-0.321257	-0.252086	-0.266147	-0.386969	0.0249097	0.14168	0.0651696	0.0315301	0.00661941	0.0554425	0.0164749	0.00926241	-0.0280703	0.0908689	0.270048	-0.0465076	5.20978e-05	0.206941	0.345946	0.090341	-0.104874	0.087785	0.142343	0.0196013	0.0897097	-0.141927	0.107918	0.0980986
-0.039169	-0.131142	-0.0638303	-0.0456437	-0.0838042	0.0573538	-0.0611674	-0.11924	-0.0117958	0.0599488	-0.00741527	0.00215481	-0.0925647	-0.00309768	0.0780328	-0.0907367	-0.13617	-0.0678424	-0.151192	-0.193295	-0.05905	0.0901191	0.131388	-0.0448021	0.168216	0.00709887	0.0859167	0.108103
-0.0431936	-0.0296805	0.011949	-0.00879132	-0.0197018	0.109312	0.0381187	-0.00699144	0.00840311	0.144103	0.0192449	0.0329599	0.0540788	0.000278194	0.0514087	-0.0224595	-0.162169	-0.230365	-0.070721	-0.165271	-0.0192309	0.0801963	0.0959131	0.0756376	0.132436	-0.0583446	0.000648393	0.0926423
-0.0930624	-0.0197918	-0.0427959	-0.14337	0.0151385	-0.0438118	0.0104251	0.0317217	-0.0093467	0.0471806	0.0183965	0.0265201	-0.178183	0.021335	0.151329	-0.0604148	-0.0160461	0.131547	0.0903224	0.0115529	-0.133617	-0.290696	-0.157514	0.181698	0.056404	-0.020026	-0.047185	0.0607592
-0.115809	-0.057007	-0.0554486	-0.0285852	-0.060421	-0.0457198	-0.125818	-0.0795512	-0.015288	0.104021	0.00444215	-0.00773146	-0.101776	0.11699	0.165195	-0.0397106	0.0166191	0.146502	0.475923	0.00922805	-0.113981	0.136457	0.135613	-0.019159	0.119589	-0.103314	0.0572702	0.0976798
-0.072826	-0.151685	-0.0472426	-0.0878131	0	0.668194	0.0795617	0	-0.0105556	0.0149661	-0.00139576	0.00466592	-0.127162	-0.0524348	0.0193006	-0.0234897	-0.116851	0.2171	0.152152	-0.0528797	-0.168775	-0.0280078	-0.12958	-0.0750992	0.0332536	0.00919063	-0.189009	0.130525
-0.035101	0.016358	0.068719	-0.035101	-0.0449064	0.0826676	0.0571901	-0.0449064	-0.0277475	0.0898609	0.0530694	-0.00229649	-0.0983229	0.47696	0.184944	0.198542	0.178843	0.132943	0.329124	0.357398	0.101399	-0.0151237	0.0745233	-0.0928983	0.0727488	-0.0131949	-0.00105028	-0.0481815
-0.0294649	-0.00641179	0.0310691	0.00377472	0.0116356	0.137967	0.0356339	0.0806978	0.0120979	0.043458	0.00345993	0.0281801	0.0902318	0.0992031	0.185936	0.0892126	0.192308	0.200687	-0.0199113	0.110411	0.18428	-0.032071	0.0113379	0.077939	0.0426451	-0.117175	0.0703504	0.01694
0.0910478	0.0161004	0.0794783	0.0251293	0	0.0795905	0.0459678	0.0568427	-0.0243205	0.26088	-0.0101422	0.0195262	-0.0613882	0.181117	0.0268038	0.0388353	-0.0438396	0.129137	0.0212647	0.0640166	-0.0513165	-0.0638029	0.084592	0.0215929	0.0884343	-0.0393183	0.0505247	0.0559644
0.00586509	-0.115043	-0.0992153	-0.0928405	0.0367715	0.103782	0.0610454	0.115356	-0.00549953	0.0480241	0.195186	0.0130736	-0.0320997	0.0655426	0.1158	0.0750441	0.123623	0.244319	0.455873	0.121755	-0.0484978	0.0665528	0.261193	0.0469832	0.131147	-0.079744	0.141757	-0.126822
0.0116002	0.113646	-0.0492279	-0.00831144	-0.136538	-0.136538	-0.0856366	-0.136538	-0.0260132	0.0686306	-0.0368483	0.00110205	-0.0220021	-0.102845	0.00130539	0.00854092	-0.107582	-0.011651	-0.165379	-0.278117	0.0330364	0.0313457	0.055132	0.0533875	0.062236	0.0139154	0.0531417	0.0617264
-0.0314338	-0.0543601	-0.0467736	-0.0745335	0.565145	0.0520517	-0.00356096	-0.0608283	-0.024913	0.0573159	0.00609256	-0.00236	-0.0120037	-0.0546412	0.163999	-0.004345	-0.0787813	-0.243542	0.0911131	-0.109681	-0.0198677	-0.0443363	0.130566	0.107071	0.0836011	-0.0374243	0.03371	-0.0611057
-0.0138346	-0.122072	0.144503	-0.080193	-0.0404731	0.159978	0.192509	-0.0778022	-0.0533536	0.0563923	-0.0349946	-0.0241608	-0.208103	0.0560113	-0.0338844	0.0642761	-0.207448	-0.0133764	0.13359	-0.0127975	-0.131537	-0.0273922	0.272364	-0.00750296	0.155357	-0.0888075	-0.0477957	0.0318271
0.00451855	0.0818097	0.185305	0.0256394	0.0262377	0	0.0100299	0	-0.0109494	0.00535924	-0.00200254	-0.00313791	-0.00885562	0.102125	0.0796142	-0.0669934	0.0561093	0.103043	0.309942	-0.0658971	0.0744745	0.101841	0.135199	0.0848905	0.0016863	-0.188228	0.0148858	-0.00456918
-0.106031	-0.114383	0.325942	-0.133448	0.058787	0.0753552	0.0755597	0.0387095	-0.185515	-0.085531	-0.159853	-0.173015	0.134989	0.370877	-0.0156471	-0.0486894	0.00836081	0.162722	0.252437	0.0335754	-0.266347	-0.154005	-0.165925	-0.068503	0.096411	-0.0253515	-0.0097615	0.0196502
-0.0659253	0.455424	-0.0700615	0.479127	-0.0119558	0.059215	-0.0423529	0.157416	-0.019694	0.0511776	-0.0080915	-0.0163376	-0.156343	0.0405329	0.0877157	-0.18763	0.0163517	0.278009	0.0527158	0.0170796	-0.00755394	0.0864432	0.169377	0.0868198	-0.0220309	-0.243906	-0.0126711	-0.0549956
0.0459708	-0.00972869	0.0436804	0.124776	0	0.203098	0	0.0377078	0.00327877	0.0253251	0.0145809	-0.00707771	0.0298976	-0.132892	0.0328023	-0.206427	-0.0274027	-0.124992	-0.0600481	-0.1886	0.0269145	-0.0954071	0.218701	0.0771436	0.0572398	-0.0514997	0.0501448	-0.0127558
-0.123855	-0.0918203	-0.0210715	-0.0874117	0.0577453	0	0	0	-0.0100296	0.0499363	-0.0170431	-0.00427195	0.207686	0.00114047	-0.105334	0.172151	-0.00243809	0.207386	-0.064557	-0.0992487	0.0174248	0.035109	0.151208	0.0157782	0.0087027	-0.0538718	-0.0400366	0.0795413
0.0239753	-0.00211376	0.0328359	-0.0132693	0.0497807	0.131826	0	0	-0.0256954	-0.0156772	-0.00194515	-0.0232253	0.0193351	0.0116525	0.0691855	-0.0334778	0.085834	0.0894291	0.315868	0.0746162	0.101519	-0.0208557	0.425588	-0.0346641	0.00835952	-0.0697208	0.0174133	-0.00926539
0.0296507	-0.00613187	0.0971058	-0.0151141	-0.0220748	0.0658149	-0.0205421	-0.0673954	-0.042793	0.0332483	-0.0289891	-0.0350657	-0.0137406	0.0862701	-0.0668806	-0.00193673	-0.0484175	0.0693848	-0.118102	-0.145102	0.0693535	-0.0273855	0.215855	-0.0137247	-0.0215263	-0.193226	-0.0418431	-0.0440761
0.0166862	-0.0337583	-0.00421135	-0.0562537	0	0.145287	0.0474303	0.0590824	0.119878	0.0946357	-0.0120872	0.00214648	0.783038	0.0904061	-0.0330595	0.0810679	0.557375	0.394312	0.158614	0.270404	-0.259569	-0.169177	-0.201278	0.0112655	-0.0719673	-0.338501	-0.0486629	0.0202109
-0.0293808	-0.131859	-0.0403605	-0.0452412	0.016023	0.115127	-0.0640992	-0.0280486	-0.000945698	0.0379846	0.0961631	0.00154982	-0.164475	0.182652	0.0283675	0.10182	0.0143563	0.0452765	0.344479	-0.0109941	-0.1123	-0.137157	0.239589	-0.111564	-0.0520693	-0.112159	0.0135577	-0.0273236
-0.0524209	-0.0566351	0.00993854	-0.0409474	-0.0281182	0.0288366	-0.00882428	-0.0916313	-0.0191069	0.034987	-0.0203729	0.00417426	0.0220506	0.213117	0.121871	-0.0205807	0.110974	0.28157	0.339288	0.138393	-0.131427	0.0253039	-0.0468855	0.0427715	0.0535032	-0.10552	-0.152607	-0.0710014
-0.044271	0.0203731	0.0428899	0.0952435	0.0567378	0.198452	0	0.101194	0.0767356	0.00109919	0.0557841	-0.00579602	-0.0191679	0.00877646	-0.0227529	-0.108474	-0.103345	-0.10466	0.0264957	-0.00817012	-0.236862	-0.103399	0.0880789	-0.232038	-0.247883	-0.0125668	-0.209428	-0.0108132
0.0628144	-0.0109927	-0.00867588	-0.0475232	0.0662297	0	0	0	-0.00713899	0.0446143	0.00714579	0.019705	0.127324	-0.0395549	-0.170538	-0.155996	0.133747	0.246428	0.0465469	0.0279767	-0.0346196	-0.0406914	0.130503	-0.110585	0.0136896	-0.0598678	-0.0168398	0.0666108
0.0148685	-0.0560601	-0.0337615	0.0801632	0	0.412439	0.0757015	0.10503	-0.0633853	-0.0218817	-0.0612548	-0.0608078	0.0285507	-0.0104504	0.0564807	0.132135	-0.0171952	-0.170609	0.0958719	-0.133678	-0.266308	-0.267174	-0.179786	-0.37787	-0.0164609	-0.442039	-0.0552474	-0.0585825
-0.122256	-0.0776066	-0.059661	-0.0665275	-0.0552837	0.0450972	-0.0552837	-0.0166655	-0.025968	0.0149188	-0.0188571	-0.0348499	-0.0211219	-0.249594	-0.131267	-0.119352	0.013226	-0.00870339	0.32429	-0.150548	-0.0997113	0.000836346	0.0639595	-0.0589548	0.0156887	-0.434661	0.0055708	0.0104786
-0.027831	-0.0475611	-0.0355363	-0.0473342	-0.0317602	0.111676	-0.0317602	0.0435127	-0.0239447	0.100085	-0.0162528	0.00732581	-0.111597	0.240618	0.0249887	0.064585	-0.187139	0.0703099	0.043865	0.0220633	0.0337773	0.0498081	0.275468	0.114402	0.0492427	-0.0260303	-0.06409	0.0345199
-0.100785	-0.064247	-0.0783457	-0.0591626	-0.0188043	0.0181153	-0.0224401	-0.0237186	-0.0300277	-0.0258554	-0.0412826	-0.052323	-0.112353	0.269921	-0.335175	-0.155036	-0.00586837	0.127786	-0.0742501	0.0655984	-0.17308	-0.00870149	-0.0799868	0.0346897	0.117434	0.0852527	0.0174138	0.149181
0.0458144	-0.00067677	0.145944	0.00854706	-0.0462718	0.166719	-0.073307	-0.0662269	-0.0324517	0.00410114	-0.048983	-0.0326601	-0.0029084	0.0338026	-0.129159	-0.110285	0.0886337	-0.087777	0.0838304	0.0634469	-0.122048	0.226983	0.0979522	-0.0088439	0.0480372	-0.0235375	0.0400189	0.0198252
-0.0757486	0.0504559	0.0462447	0.00572561	0.0818151	0.10317	0	0.0491657	-0.00808115	0.0841114	0.00300059	0.0340864	-0.0198494	0.0746983	0.0638196	0.111763	-0.0235896	0.110791	0.179181	0.0238416	-0.00178194	0.138498	0.382112	0.0351109	0.00199191	0.0398672	0.00862122	0.0156165
-0.0748352	-0.0911056	-0.0479513	-0.117154	-0.0609973	-0.0983801	-0.0598716	-0.0983801	-0.00850955	0.0212833	-0.0145511	-0.0022753	-0.130322	0.132087	-0.0765383	-0.104072	-0.0273276	0.0848719	0.116563	-0.0602934	-0.458273	-0.23405	-0.500492	-0.449338	0.0408807	-0.208855	-0.0271433	0.00837401
-0.0283079	0.130275	0.009725	-0.0624875	-0.153561	0.0292863	-0.0638724	0.0426539	0.027501	-0.00290869	0.0070845	-0.00735167	-0.0116413	-0.180835	0.0929552	-0.172874	-0.0254162	-0.15359	-0.0984988	-0.0962524	-0.0257395	-0.120607	-0.152475	-0.163322	0.0309375	-0.0687693	0.0322204	0.0888321
-0.0191377	-0.0632701	-0.0843326	0.0127799	0.0088519	0.0154381	-0.0324845	-0.05159	-0.004871	0.0164592	0.0226439	0.00300013	-0.0321713	0.077957	0.158046	-0.00272169	-0.0880027	0.0676132	0.057864	-0.202696	-0.120485	-0.0506505	-0.0588821	-0.0750234	0.051459	-0.0225929	-0.0541513	0.0295916
0.182008	-0.0136139	-0.0140966	-0.0509577	-0.0510046	0.14067	-0.0274058	-0.0757084	-0.00806056	0.0471956	0.00823589	-0.00278411	-0.189601	-0.314092	-0.163587	-0.369726	-0.215125	-0.0828642	-0.0443664	-0.165693	0.0350657	-0.100867	0.219258	-0.0196415	0.00512884	-0.213633	-0.0758767	-0.0386849
-0.00936032	0.0440903	0.133421	0.0151687	-0.0332264	-0.0772548	-0.0363296	-0.0772548	-0.0192855	0.0285451	-0.00333698	-0.0174378	-0.0896665	-0.345715	-0.0215974	-0.296178	-0.22761	-0.216685	0.0647173	-0.160877	-0.193812	-0.12382	0.0112063	-0.112501	0.0275623	-0.141454	-0.106096	-0.00363761
-0.0318483	0.0337848	-0.0384182	0.00969712	-0.06392	-0.06392	-0.00521742	-0.06392	-0.00335464	0.060192	0.021316	-0.00673618	0.0341473	0.244404	0.139177	0.0300137	-0.00436908	-0.0531268	0.145875	-0.143456	-0.155482	0.0491205	-0.0223782	-0.15329	0.131627	0.00612589	0.0689506	0.101666
-0.0318626	0.0224086	0.0137439	0.0277738	0.0366637	0.418636	0	0.032724	-0.622303	-0.611455	-0.517595	-0.62152	-0.461861	-0.398068	-0.34629	-0.573276	-0.781305	-0.609563	-0.388269	-0.76969	-0.828848	-0.84638	-0.405022	-0.870417	0.278947	0.23512	0.241685	0.255224
0.0917831	0.0327134	0.0311691	0.0341534	0.132311	0.245902	0	0	-0.0101373	0.155211	-0.000678468	0.00915204	-0.559572	-0.242371	-0.567733	-0.48554	-0.0272497	0.189492	-0.101342	0.112745	-0.0267494	0.0597945	-0.0445828	0.0554637	0.128434	-0.0428802	-0.0803817	0.00916473
0.0507373	0	0.0670987	0.0295861	0.0800072	0.118413	0	0	0.00433092	0.133484	0.0305012	0.0302731	-0.0320906	0.129042	0.294795	-0.0325227	-0.202752	-0.302532	0.0728969	-0.384155	-0.216326	-0.229253	0.246535	-0.243033	0.00692794	-0.0657466	0.047272	0.00785493
-0.0163021	-0.0268813	0.0210258	0.0398172	0	0	0.0583957	0.0513031	-0.0233324	0.040978	-0.00131933	-0.0208504	-0.121687	0.023778	0.103188	-0.164005	-0.0122867	0.265348	0.0681011	0.0456242	0.0599432	0.10925	-0.0715964	0.0693214	-0.0034137	-0.111075	0.00661806	-0.0940394
-0.0641292	-0.00630613	-0.0433891	-0.100246	-0.000881392	-0.0391808	0.000111896	0.0215402	-0.014021	0.0620999	-0.00426153	0.00952639	-0.161561	-0.0518223	-0.168352	-0.00508116	-0.216355	-0.0231487	0.0601105	-0.1139	-0.0177937	0.137379	0.290168	-0.0875421	0.0205704	-0.232686	-0.0705745	-0.0191161
-0.0671863	-0.0369335	-0.0169978	-0.01545	-0.0365894	-0.09763	-0.0381506	-0.0543616	-0.023328	0.00890809	-0.00196139	0.0296593	-0.165814	-0.00443314	-0.19702	-0.12487	-0.257153	-0.0955836	-0.128323	-0.215749	-0.453159	-0.0988487	-0.30776	-0.339579	0.0279995	-0.253022	-0.0381052	-0.209504
0.130346	0.0504149	-0.0756954	0.173097	0.0151554	0.0919823	0.0146171	0.0192364	-0.0957508	-0.0671175	-0.0493945	-0.0820659	0.0293235	0.12196	0.28226	0.0084185	0.020158	0.12482	0.146746	0.057758	-0.117169	-0.0731597	0.00388596	0.0251499	0.222323	0.190689	0.247288	0.156783
-0.0601507	-0.116438	0.10575	-0.0556503	-0.0891907	0.0105097	-0.0329872	0.00769735	0.00250351	0.0871973	0.0426618	0.0915685	0.269569	0.408951	0.178995	0.122471	0.174258	0.53642	0.184433	0.300668	0.0308036	0.0224445	0.120423	0.24035	0.313124	0.0849601	0.241791	-0.0201465
[truncated: 1,843 more rows]
