# Supplementary material for: Prediction of cellular morphology changes under perturbations with a transcriptome-guided diffusion model
Source: Nat Commun. 2025 Sep 2;16:8210. doi: 10.1038/s41467-025-63478-z (PMC12405515; doi:10.1038/s41467-025-63478-z)
Supplement: Supplementary file 12 — Source Data [file 41467_2025_63478_MOESM12_ESM.zip › Source data/source_data_sup_fig16.xlsx]

## Sheet: b
GroundTruth	IMPA	MorphDiff(I2I)	MorphDiff(G2I)	Random
0.872587	0.35669	0.62069	0.679724	0.44
0.972046	0.396568	0.364156	0.410045	0.47
0.993739	0.54724	0.551793	0.699687	0.51
0.947832	0.839044	0.589437	0.664885	0.5
0.923337	0.338501	0.516065	0.535795	0.49
0.998046	0.560261	0.470358	0.673183	0.52
0.969461	0.249188	0.366797	0.407022	0.45
0.982008	0.329753	0.423803	0.479814	0.55
0.975741	0.977755	0.531176	0.642713	0.5
0.994004	0.157281	0.363879	0.468156	0.5
0.995035	0.808838	0.808838	0.808838	0.48
0.995802	0.834943	0.838303	0.838303	0.5
0.99895	0.797688	0.741461	0.772345	0.49
0.993808	0.801239	0.801239	0.801239	0.49
1	0.790076	0.781352	0.779476	0.5
0.812927	0.558739	0.561629	0.56388	0.49
0.901726	0.486098	0.575503	0.545912	0.5
0.995127	0.582566	0.531673	0.583424	0.54
0.977468	0.57162	0.587715	0.60102	0.5
0.974076	0.600276	0.481655	0.475704	0.5
0.996877	0.849668	0.849668	0.849609	0.52
0.980462	0.433393	0.403493	0.375296	0.46
0.99039	0.0218959	0.524166	0.580818	0.5
0.976744	0.468932	0.518519	0.497549	0.47
0.999394	0.252651	0.475008	0.562898	0.5
0.838024	0.395247	0.448093	0.467752	0.53
0.998126	0.819588	0.810684	0.80394	0.49
0.984208	0.554395	0.522293	0.50408	0.43
0.963384	0.378867	0.477852	0.462014	0.5
0.98049	0.44578	0.486162	0.604356	0.5
0.998982	0.617048	0.567176	0.502163	0.53
0.993946	0.606963	0.508829	0.594097	0.49
0.977214	0.124838	0.550894	0.551697	0.54
1	0.862353	0.861995	0.85985	0.49
0.944638	0.442241	0.447472	0.450621	0.5
0.988467	0.122567	0.500841	0.450108	0.51
0.970104	0.469027	0.401892	0.506866	0.55
0.99506	0.408891	0.538694	0.739572	0.46
0.974732	0.0518004	0.445673	0.443286	0.53
0.9975	0.440312	0.500938	0.69875	0.49
0.989671	0.254763	0.509525	0.622294	0.53
0.999017	0.323168	0.765863	0.791933	0.52
0.985879	0.532427	0.50863	0.612085	0.47
0.99588	0.117457	0.434795	0.450663	0.52
0.982759	0.594089	0.581527	0.538916	0.48

## Sheet: a
above		below
IMPA	MorphDIff(i2i)	IMPA	MorphDiff(G2I)
0.202805	0.525225	0.202805	0.0230585
0.568996	0.421522	0.568996	0.0855702
0.378194	0.51006	0.378194	0.498547
0.361176	0.521147	0.361176	0.633085
0.295841	0.0908554	0.295841	0.518607
-0.0336355	0.392105	-0.0336355	0.368188
0.259396	0.639023	0.259396	0.444675
0.061028	0.0434348	0.061028	0.0364953
-0.0484878	0.583534	-0.0484878	0.619159
0.448626	0.355328	0.448626	0.397555
0.197666	0.387179	0.197666	0.421791
-0.0751857	0.563484	-0.0751857	0.497132
0.0168058	0.576357	0.0168058	0.545877
0.367845	0.444645	0.367845	0.267976
0.260861	0.462012	0.260861	0.396372
0.301519	0.504885	0.301519	0.332438
0.441738	0.448795	0.441738	0.393895
0.433827	0.542983	0.433827	0.424307
0.0552202	0.609146	0.0552202	-0.17629
0.23908	0.425151	0.23908	0.528806
0.409505	0.668379	0.409505	0.318619
0.422663	0.408808	0.422663	0.64108
0.189614	0.63442	0.189614	0.551551
0.224082	-0.169803	0.224082	0.42947
0.177252	0.323476	0.177252	0.436101
0.23757	0.671416	0.23757	0.554217
-0.236492	-0.0528411	-0.236492	-0.248087
0.156576	0.632004	0.156576	0.450693
0.329624	0.372188	0.329624	0.425102
-0.731845	-0.488498	-0.731845	-0.443443
0.371904	0.310525	0.371904	0.402189
0.463762	0.160574	0.463762	0.338365
-0.0108586	0.14699	-0.0108586	0.320693
0.291187	0.477357	0.291187	0.596183
0.38437	0.642996	0.38437	-0.0866637
-0.0602153	0.467686	-0.0602153	0.646434
0.310809	0.440558	0.310809	0.477842
0.359791	0.780273	0.359791	0.251729
0.547318	0.496613	0.547318	0.489493
0.156795	0.252816	0.156795	0.285111
0.528455	0.374306	0.528455	0.597443
0.0501544	0.688646	0.0501544	0.546475
0.122876	0.288046	0.122876	0.34302
-0.0813642	0.12989	-0.0813642	0.327653
0.195651	0.506004	0.195651	0.290713
0.161456	0.399964	0.161456	0.090598
0.206666	0.21034	0.206666	0.135287
0.339992	0.561967	0.339992	0.309665
0.15985	0.432253	0.15985	0.336176
0.457989	0.533668	0.457989	0.536241
0.479795	0.269841	0.479795	0.362372
0.265262	0.555338	0.265262	0.384108
0.409853	0.478795	0.409853	0.549329
0.426951	0.334019	0.426951	0.409186
0.272095	0.493798	0.272095	0.428257
0.264554	0.445585	0.264554	0.479137
0.199811	0.631446	0.199811	0.667906
0.551449	0.457241	0.551449	0.653304
0.572941	0.656868	0.572941	0.350124
0.316758	0.549252	0.316758	0.54287
0.300015	0.682482	0.300015	0.147697
0.476956	0.758023	0.476956	0.499896
0.321556	0.64699	0.321556	0.731912
0.342856	0.602824	0.342856	0.57837
0.43634	0.482805	0.43634	0.397941
0.440491	0.505782	0.440491	0.239878
0.11694	0.60614	0.11694	0.683229
0.235739	0.599546	0.235739	0.492203
0.408414	0.387047	0.408414	0.371282
0.273693	0.783082	0.273693	0.478911
0.336914	0.327504	0.336914	0.236186
0.478925	0.630077	0.478925	0.528166
0.429885	0.63584	0.429885	0.550602
0.448696	0.476116	0.448696	0.352146
0.0470622	0.16196	0.0470622	0.254364
0.527703	0.624492	0.527703	0.553269
0.0734991	0.256413	0.0734991	0.469216
0.254434	0.372473	0.254434	0.121031
0.410188	0.637885	0.410188	0.0987631
0.226647	0.428191	0.226647	0.0603893
0.0679269	0.140736	0.0679269	0.158173
0.392237	0.354813	0.392237	0.435873
0.329101	0.51895	0.329101	0.473052
0.429568	0.365323	0.429568	0.477354
0.409574	0.444528	0.409574	0.4877
0.0373952	0.371648	0.0373952	0.261986
0.54533	0.684145	0.54533	0.108447
0.297586	0.477996	0.297586	0.507033
0.2841	0.60372	0.2841	0.559577
0.0598008	0.167004	0.0598008	0.318636
0.46637	0.568505	0.46637	0.491731
0.0792357	0.21297	0.0792357	0.180989
0.128437	0.41577	0.128437	0.341638
0.148844	0.325172	0.148844	0.348332
-0.337897	0.16826	-0.337897	0.27482
0.137238	0.0120431	0.137238	0.334406
0.540111	0.468712	0.540111	0.371731
0.240906	0.580944	0.240906	0.62616
0.491974	0.564195	0.491974	0.319558
0.000226673	0.66382	0.000226673	0.598619
0.265529	0.404359	0.265529	0.0404737
0.441992	0.617946	0.441992	0.704997
0.485812	0.518355	0.485812	0.547628
0.299433	0.393051	0.299433	0.545008
0.488649	0.613327	0.488649	0.643145
-0.49465	0.582247	-0.49465	0.480703
0.263199	0.483767	0.263199	0.516583
0.451087	0.574774	0.451087	0.530126
-0.440482	0.472459	-0.440482	0.38616
0.540465	0.763595	0.540465	0.53104
0.122023	0.466564	0.122023	0.679222
0.0967048	0.255731	0.0967048	0.0727055
0.0463681	0.616382	0.0463681	0.517662
0.181434	0.487617	0.181434	0.55762
-0.0519167	0.731759	-0.0519167	0.532319
0.301743	0.512028	0.301743	0.405841
0.541258	0.644721	0.541258	0.632418
0.213791	0.521208	0.213791	0.0352135
-0.368648	0.241947	-0.368648	0.470923
0.123505	0.678244	0.123505	0.433776
0.346746	0.572602	0.346746	0.530714
0.248756	0.536473	0.248756	0.574851
0.215516	0.400937	0.215516	0.6217
0.15677	0.456704	0.15677	0.148227
0.244304	0.601646	0.244304	0.364008
0.347514	0.403681	0.347514	0.433432
0.0912595	0.46913	0.0912595	0.538831
0.41378	0.455932	0.41378	0.333269
0.0925806	0.451043	0.0925806	0.414159
0.430641	0.260841	0.430641	0.238499
0.116246	0.260816	0.116246	0.544813
0.400394	0.723033	0.400394	0.574834
0.237801	-0.0286744	0.237801	0.274652
0.54643	0.413117	0.54643	0.323066
0.139686	0.245512	0.139686	0.500374
0.145315	0.167574	0.145315	0.568226
0.423947	0.623289	0.423947	0.463414
0.579908	0.538588	0.579908	0.419356
0.500445	0.336369	0.500445	0.741975
0.285624	0.44169	0.285624	0.113909
0.196093	0.506171	0.196093	0.667094
0.408579	0.508374	0.408579	0.647503
0.468714	0.585513	0.468714	0.361538
0.0103923	0.724776	0.0103923	0.532507
0.130663	0.354491	0.130663	0.376615
0.398356	0.468755	0.398356	0.412581
-0.00782335	0.0877335	-0.00782335	0.174498
0.136457	0.172589	0.136457	0.286011
-0.362468	0.366072	-0.362468	0.427299
0.190641	0.325352	0.190641	0.594769
0.344705	-0.0632259	0.344705	0.495519
0.390218	0.609443	0.390218	0.616631
0.252564	0.484163	0.252564	0.553461
0.325701	0.441079	0.325701	0.663121
0.287108	0.372171	0.287108	0.401653
0.311324	0.218656	0.311324	0.225543
0.449493	0.610642	0.449493	0.618779
0.158028	0.690918	0.158028	0.615742
0.0532607	0.545566	0.0532607	0.389553
0.0750275	0.489109	0.0750275	0.458007
0.505574	0.553242	0.505574	0.659326
0.400798	0.323239	0.400798	0.322915
0.45956	0.672375	0.45956	0.467732
0.159915	0.524417	0.159915	0.589051
0.433339	0.350601	0.433339	0.331708
0.499119	0.555659	0.499119	0.253309
0.197859	0.29219	0.197859	0.300539
0.0850695	0.29027	0.0850695	0.712128
0.297428	0.637945	0.297428	0.519257
0.590422	0.613274	0.590422	0.155031
0.222102	0.252389	0.222102	0.497852
0.0847072	0.470224	0.0847072	0.306605
0.165918	0.384178	0.165918	0.162849
0.456336	0.617332	0.456336	0.444689
0.0557144	0.483122	0.0557144	0.465492
0.27381	0.355274	0.27381	0.343846
0.181199	0.51521	0.181199	0.445619
-0.0881362	0.0854373	-0.0881362	0.202832
0.293541	0.551056	0.293541	0.394831
0.249841	0.475529	0.249841	0.368649
0.306803	0.669886	0.306803	0.560987
0.276471	0.127057	0.276471	0.137783
0.388744	0.606941	0.388744	0.464755
0.13203	0.674186	0.13203	0.511347
0.335706	0.334714	0.335706	0.735438
0.503558	0.525096	0.503558	0.539616
0.177448	0.190418	0.177448	0.619186
0.52488	0.499452	0.52488	0.621843
0.363882	0.42437	0.363882	0.0387479
0.0329244	0.67672	0.0329244	0.274824
0.374031	0.155042	0.374031	0.596184
0.046548	0.289624	0.046548	0.372311
0.231396	0.0408056	0.231396	0.348953
-0.180569	-0.0360195	-0.180569	0.0736338
-0.252989	0.471022	-0.252989	0.20299
0.340429	0.614768	0.340429	0.324685
0.265172	0.656242	0.265172	0.619738
0.448588	0.165445	0.448588	0.152474
0.273107	0.562797	0.273107	0.583066
0.248119	0.452968	0.248119	0.584459
0.196132	0.521764	0.196132	0.466238
0.275445	0.389468	0.275445	0.222656
0.0304261	0.587197	0.0304261	0.410451
0.336647	0.616121	0.336647	0.496944
0.193799	0.678518	0.193799	0.326131
0.00375107	0.466097	0.00375107	0.389113
0.443472	0.492582	0.443472	0.318167
0.489806	0.790921	0.489806	0.644754
0.356305	0.46026	0.356305	0.45154
0.46061	0.464769	0.46061	0.333542
0.169663	0.605323	0.169663	0.453884
0.22375	0.184771	0.22375	0.373784
0.37412	0.213532	0.37412	0.446953
0.407621	0.505646	0.407621	0.594466
-0.154332	0.654261	-0.154332	0.123819
0.261461	0.525569	0.261461	0.277456
0.365758	0.394243	0.365758	0.246511
0.237003	0.598109	0.237003	0.555187
0.523658	0.569752	0.523658	0.7164
0.218033	0.59855	0.218033	-0.0382138
0.164071	0.166903	0.164071	0.374104
0.261029	0.511564	0.261029	0.648835
0.393313	0.426792	0.393313	0.384035
0.242736	0.258568	0.242736	0.156814
0.253218	0.46828	0.253218	0.523032
0.267731	0.225813	0.267731	0.448907
0.448413	0.754813	0.448413	0.731867
0.292038	0.353703	0.292038	0.44881
0.2547	0.206765	0.2547	0.613804
0.207653	0.495307	0.207653	0.633938
-0.0163233	0.244694	-0.0163233	-0.142059
0.126717	0.418421	0.126717	0.314228
0.160665	0.437074	0.160665	0.511107
0.386368	0.612106	0.386368	0.428055
-0.455625	0.176334	-0.455625	0.0635003
0.209457	0.0550685	0.209457	0.321148
0.329789	0.361934	0.329789	0.631254
0.432595	0.680587	0.432595	0.466145
0.275276	0.468859	0.275276	0.358724
0.41188	0.245339	0.41188	0.309754
0.197397	0.643119	0.197397	0.577722
0.0220497	0.370809	0.0220497	0.0815973
0.279966	0.125851	0.279966	0.400501
0.281547	0.387386	0.281547	0.561193
0.147663	0.457004	0.147663	0.569331
0.523477	0.593446	0.523477	0.524958
0.368044	0.409218	0.368044	0.332865
0.192531	0.644073	0.192531	0.538057
-0.00552536	0.171896	-0.00552536	0.436714
0.375976	0.320194	0.375976	0.485408
0.322546	0.139995	0.322546	0.229681
0.286404	0.545108	0.286404	0.359328
0.0393155	0.218348	0.0393155	0.465979
0.158738	0.550254	0.158738	0.37468
0.430384	0.51197	0.430384	0.421151
0.488735	0.434719	0.488735	0.28111
0.437351	0.416528	0.437351	0.285293
0.476164	0.449642	0.476164	0.45564
0.400296	0.713331	0.400296	0.125807
-0.182757	0.715449	-0.182757	0.571049
0.330326	0.692453	0.330326	0.462012
0.0217389	0.074901	0.0217389	0.128976
0.255913	0.481779	0.255913	0.349137
0.44995	0.682002	0.44995	0.106169
0.0144253	0.417855	0.0144253	0.150466
0.287311	0.32329	0.287311	0.400793
0.139094	0.10934	0.139094	0.302995
0.425336	0.213754	0.425336	0.429891
0.202175	0.703903	0.202175	0.669527
-0.860772	0.583996	-0.860772	0.559968
0.354048	0.575987	0.354048	0.3383
0.433407	0.552337	0.433407	0.29584
-0.241576	0.496228	-0.241576	0.368658
0.242085	0.344954	0.242085	0.106006
0.305107	0.533653	0.305107	0.453706
0.395665	0.705948	0.395665	0.612015
0.416195	0.325289	0.416195	0.569078
0.637727	0.530799	0.637727	0.332092
-0.0280229	0.380321	-0.0280229	0.316578
0.347405	0.383256	0.347405	0.405433
0.346126	0.216624	0.346126	0.142779
0.280148	0.67741	0.280148	0.406409
0.12465	0.161133	0.12465	0.38012
0.194774	0.518584	0.194774	0.563301
0.0920775	0.59741	0.0920775	0.380046
0.197246	0.287364	0.197246	0.499825
0.564252	0.395498	0.564252	0.471765
0.513232	0.46895	0.513232	0.700096
0.254199	0.477108	0.254199	0.14924
0.447074	0.471889	0.447074	0.689155
-0.0709972	0.280566	-0.0709972	0.381935
0.116064	0.504244	0.116064	0.471119
0.479283	0.4681	0.479283	0.240078
0.125303	0.568039	0.125303	0.306681
0.179619	0.454747	0.179619	0.387379
0.315999	0.546654	0.315999	0.49882
0.468531	0.717557	0.468531	0.62753
0.267449	0.337403	0.267449	0.459582
0.39491	0.668576	0.39491	0.641968
0.265973	0.611963	0.265973	0.351916
0.243922	0.700801	0.243922	0.321678
0.149792	0.615126	0.149792	0.581351
0.568709	0.643948	0.568709	0.472135
0.242092	0.290072	0.242092	0.169649
0.24122	0.39992	0.24122	0.390188
0.32998	0.266286	0.32998	0.0455823
0.23881	0.379673	0.23881	0.657312
0.151312	0.250021	0.151312	0.400555
0.376072	0.201572	0.376072	0.38236
0.190365	0.338395	0.190365	0.314348
0.189678	0.417752	0.189678	0.339211
0.165743	0.258862	0.165743	0.235436
0.061984	0.215063	0.061984	0.615549
0.0116118	0.310097	0.0116118	0.225263
0.549845	0.515575	0.549845	0.454955
0.313597	0.612319	0.313597	0.301759
0.256468	0.393232	0.256468	0.458283
0.207157	0.599813	0.207157	0.641878
-0.0514204	-0.326271	-0.0514204	-0.0380849
0.420245	0.246425	0.420245	0.181936
0.11678	0.473928	0.11678	0.375961
0.305655	0.67131	0.305655	0.53813
0.324455	0.576174	0.324455	0.354241
0.179314	0.34503	0.179314	0.322412
-0.0730602	0.456382	-0.0730602	0.266691
-0.0138958	0.467595	-0.0138958	0.42361
0.52328	0.373459	0.52328	0.385521
-0.123306	0.259943	-0.123306	0.256229
-0.25886	0.540157	-0.25886	0.485344
0.216013	0.559196	0.216013	0.407976
0.465197	0.354263	0.465197	0.231568
0.109563	0.334773	0.109563	0.492456
0.198514	0.538557	0.198514	0.528934
0.0673504	0.356313	0.0673504	0.374181
0.384393	0.555271	0.384393	0.541973
0.470084	0.276208	0.470084	0.403097
0.220086	0.264128	0.220086	0.00256673
0.280114	0.46478	0.280114	0.519768
0.26736	0.669958	0.26736	0.700154
0.375259	0.174985	0.375259	0.50538
-0.0375385	0.41487	-0.0375385	0.630985
0.476388	0.46526	0.476388	0.242569
0.350596	0.537118	0.350596	0.0759274
0.371335	0.481788	0.371335	0.195395
0.520903	0.462241	0.520903	0.575757
0.0779766	0.656476	0.0779766	0.676439
0.241307	0.681943	0.241307	0.437545
0.165276	0.433808	0.165276	0.138495
0.139291	0.609102	0.139291	0.641512
0.35412	0.622166	0.35412	0.48309
0.157673	0.498752	0.157673	0.475016
0.329161	0.51919	0.329161	0.597308
0.0664152	0.0266747	0.0664152	-0.0506107
0.43298	0.597955	0.43298	0.460329
0.261098	0.694862	0.261098	0.642952
0.481369	0.149876	0.481369	0.410001
0.13054	0.34832	0.13054	0.274299
0.282392	0.24778	0.282392	0.205142
0.496066	0.726737	0.496066	0.208221
0.36407	0.405161	0.36407	0.314185
-0.179112	0.297562	-0.179112	-0.436332
0.258031	0.593958	0.258031	0.442231
0.0145581	0.500857	0.0145581	0.415044
0.215316	0.659034	0.215316	0.393134
0.169926	0.676098	0.169926	0.738512
0.404026	0.27919	0.404026	0.251138
0.160279	0.340591	0.160279	0.564831
0.346984	0.614489	0.346984	0.537595
0.521554	0.576646	0.521554	0.257057
0.355348	0.462676	0.355348	0.491463
0.0234635	0.478065	0.0234635	0.334096
0.248697	0.651285	0.248697	0.437869
0.227094	0.672129	0.227094	0.603871
0.486166	0.650568	0.486166	0.516233
0.275344	0.508191	0.275344	0.427429
0.490772	0.456002	0.490772	0.468196
0.38604	0.550678	0.38604	0.487386
0.451544	0.597765	0.451544	0.58397
-0.0489585	0.157194	-0.0489585	-0.315271
0.44275	0.454746	0.44275	0.33055
0.106747	0.41744	0.106747	0.168976
-0.153752	0.661172	-0.153752	0.360991
0.317551	0.556587	0.317551	0.259079
0.496323	0.543243	0.496323	0.687613
0.436724	0.638174	0.436724	0.515513
0.510443	0.501059	0.510443	0.525362
0.382695	0.466055	0.382695	0.185493
0.477263	0.270435	0.477263	0.325745
0.480706	0.140204	0.480706	0.522477
0.375334	0.377445	0.375334	0.546738
-0.359887	0.336445	-0.359887	0.365047
0.243801	0.487299	0.243801	0.316624
0.410495	0.447315	0.410495	0.312729
0.0738874	0.624124	0.0738874	0.435696
0.499068	0.505229	0.499068	0.519521
0.529679	0.0826841	0.529679	0.386075
0.046161	0.557917	0.046161	-0.47094
0.12412	0.654523	0.12412	0.648507
0.206866	0.609009	0.206866	-0.216034
0.514572	0.409123	0.514572	0.502802
0.094224	0.592498	0.094224	0.577511
-0.00157171	0.157987	-0.00157171	0.183988
0.273036	0.465215	0.273036	0.0692746
0.000877138	0.214876	0.000877138	0.0528358
0.181034	0.399476	0.181034	0.213626
0.519312	0.347244	0.519312	0.530002
0.257419	0.324155	0.257419	0.0466003
0.219734	0.457002	0.219734	0.43362
0.0636473	-0.458987	0.0636473	-0.0283366
0.363767	0.440772	0.363767	0.318653
0.41587	0.683494	0.41587	0.480068
0.260138	0.391413	0.260138	0.456862
0.175573	0.566539	0.175573	-0.11594
0.444011	0.580321	0.444011	0.633861
0.297787	0.546073	0.297787	0.371263
0.32362	0.19483	0.32362	0.141978
0.467694	0.396602	0.467694	0.429607
0.416296	0.41344	0.416296	0.506179
0.147086	0.646364	0.147086	0.266163
0.522304	0.513397	0.522304	0.298391
0.10766	0.346958	0.10766	0.556605
0.303495	0.460041	0.303495	-0.0159628
0.258486	0.491143	0.258486	0.584838
0.392423	0.595406	0.392423	0.595876
0.310928	0.454674	0.310928	0.325318
-0.0254383	0.376724	-0.0254383	0.441972
0.0134136	0.436688	0.0134136	0.292567
0.450014	0.456133	0.450014	0.648526
0.0363308	0.450491	0.0363308	0.548266
0.106993	0.519608	0.106993	-0.16653
0.247114	0.225925	0.247114	0.287304
0.341158	0.427157	0.341158	0.304008
0.335621	0.732127	0.335621	0.082458
0.103848	0.555211	0.103848	0.392313
-0.0428431	0.607524	-0.0428431	0.476048
0.0201492	0.170465	0.0201492	-0.0767807
-0.30618	0.274097	-0.30618	0.165017
0.00888833	0.337292	0.00888833	0.54462
0.272814	0.495277	0.272814	0.326906
-0.379062	0.613439	-0.379062	0.604533
0.247943	0.153927	0.247943	-0.183848
0.0220083	-0.212078	0.0220083	-0.0417569
0.322313	0.742351	0.322313	0.581648
0.0437973	0.557737	0.0437973	0.280433
0.227725	0.479569	0.227725	0.456118
0.124765	0.510577	0.124765	0.374697
0.605151	0.581519	0.605151	0.732426
0.432682	0.328042	0.432682	0.427399
-0.15977	-0.0523007	-0.15977	0.0655044
0.397685	0.641634	0.397685	0.350149
0.523161	0.579582	0.523161	0.453355
0.27964	0.380253	0.27964	0.36841
0.353796	0.260766	0.353796	0.347489
0.518832	0.441564	0.518832	0.773903
0.578858	0.488325	0.578858	0.600798
0.22879	0.416918	0.22879	0.406703
-0.0488719	0.603745	-0.0488719	0.418192
0.398375	0.531217	0.398375	0.294398
0.209237	0.552459	0.209237	0.533708
0.333667	0.245412	0.333667	-0.0621361
0.389429	0.450833	0.389429	0.643734
0.264965	0.277676	0.264965	0.395944
0.347783	0.461959	0.347783	0.485292
0.465078	0.397791	0.465078	0.141769
0.444448	0.606635	0.444448	0.559249
0.636061	0.605136	0.636061	0.499851
0.185654	0.485489	0.185654	0.42895
0.313177	0.487967	0.313177	0.495373
0.371944	0.448939	0.371944	0.171721
0.305423	0.654063	0.305423	0.47257
0.494636	0.771119	0.494636	0.688323
0.354236	0.585878	0.354236	0.593628
0.406814	0.417287	0.406814	0.531813
0.404416	0.572937	0.404416	0.661235
0.259276	0.421391	0.259276	0.386009
0.498809	0.621391	0.498809	0.504209
0.3767	0.632506	0.3767	0.488629
-0.0116426	-0.630418	-0.0116426	-0.597827
0.355944	0.375919	0.355944	0.264146
0.0218513	0.272508	0.0218513	0.261706
-0.0165063	0.37006	-0.0165063	0.257278
0.373907	0.475291	0.373907	0.18197
0.376241	0.617161	0.376241	0.425175
0.114171	0.370205	0.114171	0.316792
0.527804	0.306649	0.527804	0.596827
0.524531	0.260628	0.524531	0.620044
0.515863	0.637006	0.515863	0.550449
0.417527	0.640102	0.417527	0.510572
0.260127	0.670203	0.260127	0.269439
0.320883	0.550486	0.320883	0.525047
0.555673	0.483647	0.555673	0.449509
0.228754	0.511256	0.228754	0.508486
0.119458	0.478402	0.119458	0.426377
0.258763	0.385404	0.258763	0.410454
0.0169925	0.360964	0.0169925	0.47598
0.399367	0.372804	0.399367	0.428625
0.240122	0.546331	0.240122	0.462984
0.471978	0.420889	0.471978	0.489066
0.13398	0.314499	0.13398	-0.0910176
0.230399	0.365741	0.230399	0.550101
0.566676	0.671453	0.566676	0.651742
0.139079	-0.203823	0.139079	0.198244
0.158916	0.375965	0.158916	0.250727
0.069472	0.592748	0.069472	0.541663
0.0439394	0.085993	0.0439394	0.0620218
0.545185	0.6864	0.545185	0.559114
0.434879	0.170339	0.434879	0.472698
0.133317	0.709223	0.133317	0.622167
0.461732	0.500659	0.461732	0.673584
-0.0722824	0.522964	-0.0722824	0.275352
0.302999	0.586596	0.302999	0.602371
0.412113	0.31066	0.412113	0.311893
0.549321	0.381603	0.549321	0.674826
0.22421	0.468366	0.22421	0.314171
0.643221	0.580979	0.643221	0.580304
0.433623	0.590415	0.433623	0.324418
0.413197	0.732468	0.413197	0.218039
-0.0362214	0.452531	-0.0362214	0.13884
0.401165	0.567931	0.401165	0.501177
0.377279	0.619465	0.377279	0.280152
0.228634	0.690656	0.228634	0.563367
0.298458	0.539998	0.298458	0.0438786
0.362232	0.718547	0.362232	0.352052
0.315944	0.45726	0.315944	0.497166
0.370023	0.403297	0.370023	0.487814
0.237777	0.472603	0.237777	-0.0312264
0.431916	0.577731	0.431916	0.271177
0.493273	0.78352	0.493273	0.599324
0.246971	0.454969	0.246971	0.209809
0.334885	0.677384	0.334885	0.539273
0.0901203	0.228152	0.0901203	0.496157
0.369359	0.498133	0.369359	0.454218
0.295069	0.370146	0.295069	0.655663
0.257546	0.380732	0.257546	0.43262
0.237145	0.495814	0.237145	0.541141
-0.131462	-0.0117874	-0.131462	0.254816
0.202861	0.583488	0.202861	0.670746
0.280091	0.596203	0.280091	0.433551
0.1819	0.621032	0.1819	0.591688
0.0916405	0.621423	0.0916405	0.287067
-0.630215	0.468732	-0.630215	0.384843
0.491559	0.634659	0.491559	0.611584
0.365373	0.365118	0.365373	0.385162
0.468572	0.301236	0.468572	0.511101
0.0236461	0.461304	0.0236461	0.649071
0.53073	0.441684	0.53073	0.655159
0.472385	0.666469	0.472385	0.354162
0.425046	0.578085	0.425046	0.458275
0.0556344	0.500622	0.0556344	-0.130762
0.0835432	0.496576	0.0835432	0.492897
0.414286	0.491837	0.414286	0.384817
0.357478	0.526293	0.357478	-0.089872
0.357969	0.503709	0.357969	0.26731
0.281395	0.488437	0.281395	0.692388
0.24585	0.46698	0.24585	0.27309
0.321521	0.505566	0.321521	0.173986
0.239504	0.114392	0.239504	0.21774
-0.106239	0.529755	-0.106239	0.390483
0.50805	0.630096	0.50805	0.0891337
0.14099	0.356196	0.14099	0.54219
0.405269	0.0436456	0.405269	0.359293
0.347742	0.474318	0.347742	-0.358978
0.041429	0.1633	0.041429	0.220336
0.311166	0.447775	0.311166	0.305911
0.419715	0.631007	0.419715	0.687462
0.362677	0.582687	0.362677	0.463299
0.34613	0.48231	0.34613	0.677243
0.442534	0.5927	0.442534	0.678946
0.544732	0.498166	0.544732	0.410161
0.312761	0.470068	0.312761	0.605398
-0.113241	0.30903	-0.113241	0.338881
-0.122821	-0.167727	-0.122821	0.429486
0.289063	0.387897	0.289063	0.390563
0.391737	0.740946	0.391737	-0.151049
0.254487	0.432503	0.254487	0.182288
0.213264	0.562968	0.213264	0.214754
0.427816	0.594199	0.427816	0.23694
0.429331	0.41927	0.429331	0.610745
0.284195	0.312732	0.284195	0.24121
0.480212	0.736463	0.480212	0.614009
0.388216	0.556347	0.388216	0.223211
0.595236	0.68283	0.595236	0.643339
0.409196	0.560741	0.409196	0.647283
0.125447	0.51347	0.125447	0.490677
0.50324	0.571813	0.50324	0.463894
0.435749	0.729591	0.435749	0.399893
0.358824	0.670748	0.358824	0.387614
0.330862	0.423689	0.330862	0.461013
0.439399	0.522235	0.439399	0.382289
0.569794	0.363437	0.569794	0.166736
0.325641	0.586257	0.325641	0.384317
0.122503	0.516766	0.122503	0.384786
0.483222	0.269092	0.483222	0.320482
0.431392	0.495289	0.431392	0.421956
0.290236	0.415899	0.290236	0.507468
0.416212	0.271824	0.416212	0.173326
0.0601862	0.402948	0.0601862	0.304982
0.117042	0.375818	0.117042	0.418902
0.491664	0.671598	0.491664	0.644277
0.197613	0.267356	0.197613	0.251276
0.31965	0.500492	0.31965	0.26191
0.330014	0.402161	0.330014	0.236346
0.250359	0.438253	0.250359	0.549419
0.205557	0.67135	0.114524	0.0662967
0.114524	0.42681	-0.0189338	0.629388
-0.0189338	0.471638	0.387575	0.28248
0.387575	0.519554	0.321802	0.459417
0.321802	0.468662	0.301759	0.620575
0.301759	0.473634	0.247105	0.296373
0.247105	0.48651	0.273338	0.375763
0.273338	0.262796	0.393057	0.402269
0.393057	0.302364	0.411173	0.636481
0.411173	0.67777	0.192379	0.32084
0.192379	0.554329	-0.117985	0.170256
-0.117985	0.312175	0.00899622	0.104284
0.00899622	0.294544	0.506926	0.478382
0.506926	0.52609	0.0037561	-0.131315
0.0037561	-0.0020551	-0.0787708	0.217778
-0.0787708	0.492494	0.351265	0.739034
0.351265	0.582758	0.252318	0.211179
0.252318	0.632755	0.362221	0.347149
0.362221	0.509708	0.210372	0.481309
0.210372	0.461962	0.413448	0.240759
0.413448	0.3249	0.166174	0.279761
0.166174	0.333066	0.125791	0.205836
0.125791	0.63752	0.35312	0.454629
0.35312	0.558179	0.62878	0.548382
0.62878	0.622273	0.341961	0.302194
0.341961	0.444878	0.429543	0.725058
0.429543	0.50956	0.507354	0.541482
0.507354	0.41146	0.302376	0.228791
0.302376	0.529917	0.482302	0.574922
0.482302	0.533169	0.452492	0.450371
0.452492	0.599305	0.36349	0.20592
0.36349	0.171767	0.43535	0.766362
0.43535	0.501523	0.355252	0.342936
0.355252	0.39069	0.277582	0.519327
0.277582	0.473718	-0.0123305	0.431628
-0.0123305	0.331925	0.547375	0.516787
0.547375	0.634044	0.242051	0.466033
0.242051	0.653075	0.148166	0.358593
0.148166	0.549419	0.118696	0.0689015
0.118696	0.0618362	-0.0945148	0.0823685
-0.0945148	0.181244	0.450778	0.371818
0.450778	0.49872	0.478098	0.358771
0.478098	0.658145	0.1746	0.166397
0.1746	0.596046	0.406922	0.537001
0.406922	0.0448411	0.366427	0.342378
0.366427	0.14867	0.360792	0.357317
0.360792	0.0560683	-0.197516	0.129099
-0.197516	0.0986919	0.151191	0.311817
0.151191	0.385484	0.481701	0.525517
0.481701	0.418254	0.385277	0.302188
0.385277	0.463621	0.410366	0.511676
0.410366	0.397044	0.324466	0.236307
0.324466	0.419211	0.293956	0.525459
0.293956	0.58451	0.366922	0.306429
0.366922	0.519502	0.372574	0.62356
0.372574	0.549714	-0.145512	0.260912
-0.145512	0.195523	0.252209	-0.000307791
0.252209	-0.0609005	0.465758	0.496534
0.465758	0.568781	0.279891	0.43741
0.279891	0.174385	0.361855	0.183275
0.361855	0.287325	0.513874	0.551063
0.513874	0.527736	0.15084	0.561478
0.15084	0.558381	0.554702	0.585501
0.554702	0.569691	0.282981	0.474103
0.282981	0.565156	-0.0370399	0.390041
-0.0370399	0.347642	0.466472	0.562905
0.466472	0.39864	0.492549	0.55189
0.492549	0.0212848	0.147214	0.447885
0.147214	0.129099	0.535178	0.668672
0.535178	0.606397	0.147176	-0.0079076
0.147176	0.451973	0.346191	0.462019
0.346191	0.329372	0.333516	0.355289
0.333516	0.563624	0.213743	0.138629
0.213743	0.0959811	0.202926	0.514962
0.202926	0.604945	0.144999	0.242148
0.144999	0.60045	0.511853	0.54524
0.511853	0.388184	0.123149	0.687374
0.123149	0.515129	0.553434	0.39238
0.553434	0.44961	0.397541	0.48958
0.397541	0.522536	0.382669	0.096276
0.382669	0.617813	0.176906	0.508927
0.176906	0.300061	0.377055	0.370437
0.377055	0.487881	0.300704	0.248964
0.300704	0.474804	0.600269	0.528442
0.600269	0.631267	-0.0408626	0.51249
-0.0408626	0.487669	0.227774	0.52067
0.227774	0.547343	0.440014	0.650057
0.440014	0.603883	0.196279	0.289128
0.196279	0.0206301	0.215235	0.592893
0.215235	0.514044	0.220105	0.467991
0.220105	0.468028	0.115996	0.522124
0.115996	0.60927	0.237628	0.567693
0.237628	0.646377	0.197744	0.558577
0.197744	0.647392	0.451712	0.566054
0.451712	0.555444	0.0080174	-0.03774
0.0080174	0.214151	0.461518	0.52529
0.461518	0.560027	0.22091	0.193933
0.22091	0.0890915	0.0148616	0.279485
0.0148616	0.5283	0.437103	0.510511
0.437103	0.648846	0.335652	0.565972
0.335652	0.734923	0.401665	0.570021
0.401665	0.464115	0.490236	0.543543
0.490236	0.721501	0.25126	0.689158
0.25126	0.177044	0.463091	0.635578
0.463091	0.529328	0.0446076	0.116373
0.0446076	0.148692	0.158779	0.398419
0.158779	0.391806	0.597105	0.604825
0.597105	0.638926	0.323134	0.176709
0.323134	0.381285	0.168852	0.540064
0.168852	0.378235	0.259396	0.587798
0.259396	0.352381	0.566732	0.505041
0.566732	0.367139	0.204127	-0.0576916
0.204127	-0.0361968	0.315423	0.247105
0.315423	0.385234	0.206314	0.407682
0.206314	0.522101	0.174086	0.579672
0.174086	0.51792	0.388764	0.646519
0.388764	0.582239	0.615417	0.562981
0.615417	0.592693	0.301018	0.608938
0.301018	0.313516	0.530624	0.328236
0.530624	0.509564	0.397687	0.345439
0.397687	0.12163	0.509908	0.362374
0.509908	0.271689	-0.33675	0.4314
-0.33675	0.444953	0.319269	0.703589
0.319269	0.628352	0.319643	0.319916
0.319643	0.618426	0.301867	0.393188
0.301867	0.530018	0.375005	0.492036
0.375005	0.685958	0.255658	0.594843
0.255658	0.440701	0.281904	0.0142828
0.281904	0.313889	0.373556	0.573387
0.373556	0.60391	0.358547	0.503099
0.358547	0.482289	0.343518	0.44884
0.343518	0.578182	0.0348056	0.100536
0.0348056	0.377964	-0.133098	0.493553
-0.133098	0.46838	0.432482	0.593642
0.432482	0.186006	-0.214446	0.257787
-0.214446	0.163103	0.439675	0.0666464
0.439675	0.555659	0.521751	0.638069
0.521751	0.658325	-0.382271	0.549524
-0.382271	0.471968	0.48121	0.532874
0.48121	0.539558	0.368127	0.657538
0.368127	0.351718	-0.0245777	0.645454
-0.0245777	0.593868	0.454243	-0.227152
0.454243	0.0960418	0.3688	0.452826
0.3688	0.472665	0.0573389	0.450773
0.0573389	0.34733	0.410414	0.46006
0.410414	0.418876	0.252306	0.0460571
0.252306	0.366693	0.254549	0.190329
0.254549	0.458504	0.393056	0.424608
0.393056	0.275303	0.108085	0.484807
0.108085	0.278346	0.386031	-0.051754
0.386031	0.420161	0.445456	0.613399
0.445456	0.032761	-0.356666	0.438838
-0.356666	0.532056	0.467901	0.584517
0.467901	0.548517	0.0570017	0.321469
0.0570017	0.565976	0.279049	0.573457
0.279049	0.192877	-0.226476	-0.182017
-0.226476	0.324654	0.295355	0.442009
0.295355	0.456603	0.24376	0.482588
0.24376	0.453959	0.428561	-0.0310484
0.428561	0.163369	0.266453	0.179998
0.266453	-0.00960579	0.642383	0.473315
0.642383	0.691241	0.19572	0.469435
0.19572	0.503621	0.0462598	0.145387
0.0462598	0.437231	0.126902	0.456067
0.126902	0.355322	0.294532	0.463648
0.294532	0.506154	0.0830618	0.139978
0.0830618	0.514527	0.210609	0.289194
0.210609	0.511443	0.569069	0.552287
0.569069	0.275363	0.499245	0.40525
0.499245	0.316582	0.454289	0.521855
0.454289	0.438991	0.487952	0.470475
0.487952	0.708557	0.554613	0.551178
0.554613	0.625638	0.260813	0.358907
0.260813	0.13624	0.193343	0.140993
0.193343	0.598191	0.317031	0.208444
0.317031	0.602237	0.490061	0.626896
0.490061	0.623131	0.340222	0.499328
0.340222	0.551892	0.292504	0.43951
0.292504	0.500782	0.339112	0.293061
0.339112	0.596369	0.351248	-0.118863
0.351248	0.182096	0.411042	0.499361
0.411042	0.229867	0.43585	0.385893
0.43585	0.582462	-0.0973392	0.324412
-0.0973392	0.183848	0.209889	0.463973
0.209889	0.403783	0.266624	0.374291
0.266624	0.405994	0.418808	0.265125
0.418808	0.36513	0.229203	0.219442
0.229203	0.689854	0.41598	0.502862
0.41598	0.433307	0.348647	0.475094
0.348647	0.342009	0.323743	0.380088
0.323743	0.754407	0.104421	0.0579061
0.104421	0.359346	0.438924	0.360459
0.438924	0.434078	0.291276	0.485951
0.291276	0.52205	0.406003	0.599857
0.406003	0.707093	0.290588	0.353414
0.290588	0.550597	0.435969	0.375224
0.435969	0.442871	-0.0280474	0.535151
-0.0280474	0.511911	0.163659	0.627179
0.163659	0.3394	0.392742	0.600589
0.392742	-0.0801591	0.336111	0.226935
0.336111	0.275343	0.378141	0.601511
0.378141	0.0321758	0.0313142	0.420664
0.0313142	0.708711	0.373485	0.317453
0.373485	0.664009	0.396529	0.472288
0.396529	0.520378	0.37463	0.521001
0.37463	0.345847	0.250334	0.22788
0.250334	0.46995	0.269948	0.217095
0.269948	0.434203	0.379894	0.555401
0.379894	0.573059	0.443632	0.421348
0.443632	0.478313	0.394364	0.506313
0.394364	0.394636	0.584866	0.19662
0.584866	0.608854	0.291984	0.288989
0.291984	0.673295	0.170858	0.293899
0.170858	0.430571	0.430492	0.356949
0.430492	0.602261	0.239631	0.337082
0.239631	0.416365	0.224367	0.0366912
0.224367	0.339168	0.352603	0.607066
0.352603	0.508242	0.289811	0.469824
0.289811	0.629953	0.251283	0.367862
0.251283	0.512678	0.207466	0.393486
0.207466	0.264889	0.239696	0.330236
0.239696	0.0712648	0.187583	0.419587
0.187583	-0.384166	0.295187	0.263778
0.295187	0.358235	0.267488	0.337187
0.267488	0.357302	0.170867	0.566383
0.170867	0.718485	-0.180043	0.207849
-0.180043	0.0105612	-0.319317	0.129767
-0.319317	0.463294	0.369398	0.520131
0.369398	0.634172	0.0643266	0.483532
0.0643266	0.505201	0.131202	0.582191
0.131202	0.536274	0.544076	0.338199
0.544076	0.420535	0.170541	0.317576
0.170541	0.198032	0.00706919	0.406926
0.00706919	-0.427288	-0.472172	0.615776
-0.472172	0.401864	0.432899	0.35021
0.432899	0.599982	0.178262	-0.921508
0.178262	-0.210269	0.477941	0.475504
0.477941	0.375051	0.113882	0.255701
0.113882	0.398612	0.344642	0.303407
0.344642	0.522498	-0.0726138	-0.00512304
-0.0726138	0.347871	0.311133	0.44375
0.311133	0.66562	0.279169	0.388834
0.279169	0.407694	0.499702	0.56916
0.499702	0.492531	0.290725	0.568652
0.290725	0.349609	0.473156	0.434007
0.473156	0.309199	0.117786	-0.0427087
0.117786	0.152685	0.11331	0.512162
0.11331	0.498822	0.0240052	0.507183
0.0240052	0.623191	0.22661	0.305083
0.22661	0.524056	0.179614	0.418519
0.179614	0.517728	0.392411	0.36635
0.392411	0.454729	-0.084474	0.0914379
-0.084474	0.269305	0.138395	0.524538
0.138395	0.561608	0.502378	0.701356
0.502378	0.757644	-0.0263691	0.217478
-0.0263691	0.318161	0.209486	0.402424
0.209486	0.47746	0.251213	0.241906
0.251213	0.395506	0.315448	0.711296
0.315448	0.618526	0.359571	0.538854
0.359571	0.564469	0.44936	0.13921
0.44936	0.602274	0.189644	0.402347
0.189644	0.620142	0.196608	0.328165
0.196608	0.586654	0.17896	0.403269
0.17896	0.33027	0.311529	0.578935
0.311529	0.543176	0.140084	0.540662
0.140084	0.582595	0.4296	0.695203
0.4296	0.655659	0.178481	-0.0591332
0.178481	0.310384	-0.12513	0.59823
-0.12513	0.711581	0.197303	0.480107
0.197303	0.39914	-0.215512	0.184583
-0.215512	0.493951	-0.0260798	0.459797
-0.0260798	0.314107	0.342892	0.516487
0.342892	0.471002	0.173127	0.41279
0.173127	0.483834	0.208807	0.624003
0.208807	0.548986	0.397401	0.545331
0.397401	0.697446	0.31046	0.687084
0.31046	0.714694	0.248438	0.590865
0.248438	0.432003	0.345281	0.489169
0.345281	0.564841	0.263782	0.106144
0.263782	0.291	0.0368606	0.268014
0.0368606	0.43278	0.117862	0.416588
0.117862	0.390601	0.196332	-0.0641405
0.196332	0.185791	0.313934	0.609847
0.313934	0.365714	0.195169	0.0604417
0.195169	0.202967	-0.0875394	0.0756944
-0.0875394	-0.31242	0.488973	0.630844
0.488973	0.415988	0.434596	0.657599
0.434596	0.423177	0.199904	0.410037
0.199904	0.369711	0.235433	0.145752
0.235433	0.314255	-0.094178	0.362329
-0.094178	0.107871	0.336377	0.48299
0.336377	0.582719	0.271377	0.447381
0.271377	0.251642	0.0649635	0.448924
0.0649635	0.531234	0.123522	0.440348
0.123522	0.105781	0.333323	0.233041
0.333323	0.366356	0.323179	-0.145927
0.323179	0.489452	0.23588	0.41357
0.23588	0.631763	0.346651	0.546225
0.346651	0.25849	0.462089	0.618598
0.462089	0.698857	0.393541	0.282549
0.393541	0.63482	0.271684	0.432312
0.271684	0.639823	0.589767	0.678321
0.589767	0.705593	-0.0450494	0.0745107
-0.0450494	0.187969	0.257211	0.500552
0.257211	0.56705	0.139615	0.252345
0.139615	0.148997	0.156597	0.488214
0.156597	0.749686	0.267748	0.266305
0.267748	0.613228	0.0609816	0.0506456
0.0609816	0.248766	0.317573	0.39792
0.317573	0.550374	0.390068	0.458992
0.390068	0.372079	0.223068	0.421795
0.223068	0.259323	0.207691	0.427229
0.207691	0.399669	0.25401	0.525567
0.25401	0.0625671	-0.0223846	0.477377
-0.0223846	0.66538	-0.0823746	0.418532
-0.0823746	0.363781	0.423989	0.713079
0.423989	0.489988	0.32328	0.404743
0.32328	0.492724	0.509998	0.331087
0.509998	0.444204	0.593289	0.468496
0.593289	0.510439	0.0340975	-0.292059
0.0340975	0.107929	0.0827481	0.333514
0.0827481	0.41046	0.350469	0.379312
0.350469	0.298003	0.453243	0.0797426
0.453243	0.781449	0.218315	0.610437
0.218315	0.379564	0.117093	0.377064
0.117093	0.441556	0.476451	0.487893
0.476451	0.51633	0.396178	0.579951
0.396178	0.526645	0.295241	0.409674
0.295241	0.217817	0.293739	0.325979
0.293739	0.455727	0.428288	0.541846
0.428288	0.526991	0.229191	0.49755
0.229191	0.405318	0.0680405	0.447933
0.0680405	0.250548	0.476743	0.579963
0.476743	0.607486	0.225504	0.412263
0.225504	0.399975	0.229901	0.351286
0.229901	0.415194	0.379172	0.439529
0.379172	0.608726	0.277237	0.574067
0.277237	0.478307	0.415769	0.592995
0.415769	0.678785	0.438368	0.660132
0.438368	0.625674	0.27234	0.413963
0.27234	0.333062	0.191235	0.578149
0.191235	0.413365	0.408841	0.706267
0.408841	0.694749	0.497285	0.591619
0.497285	0.447431	0.4245	0.499205
0.4245	0.470014	0.326071	0.264401
0.326071	0.0138141	0.414257	0.556638
0.414257	0.373967	0.170515	0.405543
0.170515	0.403559	0.378846	0.513679
0.378846	0.456139	0.21802	0.332181
0.21802	0.414743	0.274264	-0.622074
0.274264	0.411156	0.237556	0.209891
0.237556	0.571476	0.166887	0.189266
0.166887	0.441412	0.211442	0.257317
0.211442	0.545307	0.0608847	0.314291
0.0608847	0.457037	0.150437	0.140418
0.150437	0.293175	0.358989	0.538753
0.358989	0.351705	0.392797	0.488459
0.392797	0.576782	0.0991407	0.250575
0.0991407	0.420588	0.23908	0.190455
0.23908	0.350182	0.423284	0.387271
0.423284	0.730141	0.361052	0.577572
0.361052	0.464376	0.274712	0.71915
0.274712	0.0725673	0.189053	0.603639
0.189053	0.663433	0.213137	0.0287002
0.213137	0.481549	0.412685	0.394451
0.412685	0.0645229	0.0832707	0.544242
0.0832707	0.433822	-0.0550342	0.346919
-0.0550342	0.461909	0.43983	0.492156
0.43983	-0.083176	0.383194	0.413505
0.383194	0.429757	0.369647	0.202778
0.369647	-0.0990654	-0.155975	0.40216
-0.155975	0.267619	0.549887	0.694667
0.549887	0.46687	0.343983	0.574841
0.343983	0.508804	0.320233	0.00409329
0.320233	0.538892	0.204729	0.352068
0.204729	0.379052	-0.0797758	0.396299
-0.0797758	0.415339	0.448946	0.59222
0.448946	0.715104	0.48487	0.683402
0.48487	0.596338	0.0134824	0.45594
0.0134824	0.500136	0.590088	-0.131475
0.590088	0.534124	0.379864	0.520529
0.379864	0.533553	0.549087	0.439254
0.549087	0.441463	0.298359	-0.370211
0.298359	0.273555	-0.129808	-0.0278273
-0.129808	-0.199939	0.372087	0.453218
0.372087	0.578936	0.215745	0.457281
0.215745	0.580563	0.163365	0.307059
0.163365	0.175858	-0.00420766	0.302531
-0.00420766	0.50633	0.297065	0.395857
0.297065	0.335035	0.471869	0.215249
0.471869	0.503173	0.519514	0.523112
0.519514	0.468677	0.318202	0.236906
0.318202	0.528376	0.381509	0.326001
0.381509	0.649998	-0.136052	0.564637
-0.136052	0.573202	0.217504	0.45147
0.217504	0.277367	0.163662	0.567585
0.163662	-0.421032

## Sheet: c
feature	Ground Truth	MorphDiffi2i	MorphDiffg2i	impa
Correlation_Costes_ER_RNA	0.0260437	0.0522027	0.0888936	-0.305536
Correlation_Costes_ER_RNA	0.266928	0.102458	0.281401	-0.03218
Correlation_Costes_ER_RNA	-0.0437677	-0.12283	0.0649298	-0.173664
Correlation_Costes_ER_RNA	0.00674127	0.01806	0.0650162	-0.360272
Correlation_Costes_ER_RNA	0.109939	0.157313	0.244739	-0.160304
Correlation_Costes_ER_RNA	0.275838	0.220248	0.29954	-0.0795692
Correlation_Costes_ER_RNA	0.0420656	0.0293325	0.160434	-0.158321
Correlation_Costes_ER_RNA	-0.104581	0.136673	0.168309	-0.450242
Correlation_Costes_ER_RNA	-0.167829	-0.153881	0.0495057	-0.342927
Correlation_Costes_ER_RNA	0.0583444	0.159625	0.194858	-0.287904
Correlation_Costes_ER_RNA	0.121627	-0.0521141	0.203804	-0.497722
Correlation_Costes_ER_RNA	0.289663	0.241696	0.383982	0.0654131
Correlation_Costes_ER_RNA	0.156815	0.247145	0.312189	-0.127996
Correlation_Costes_ER_RNA	0.327894	0.359551	0.459494	-0.0928324
Correlation_Costes_ER_RNA	0.100032	0.231695	0.260128	0.138997
Correlation_Costes_ER_RNA	0.00150343	-0.0196009	0.00141949	-0.475851
Correlation_Costes_ER_RNA	-0.126801	-0.0443868	-0.00291479	-0.540455
Correlation_Costes_ER_RNA	0.462955	0.321881	0.459321	-0.0352795
Correlation_Costes_ER_RNA	0.482368	0.376677	0.64926	0.342008
Correlation_Costes_ER_RNA	0.350135	0.151183	0.419634	-0.193118
Correlation_Costes_ER_RNA	-0.00862204	0.170134	0.250137	-0.335632
Correlation_Costes_ER_RNA	0.721494	0.551398	0.780556	0.375743
Correlation_Costes_ER_RNA	0.157598	-0.0241894	0.196776	-0.442503
Correlation_Costes_ER_RNA	0.189066	0.14334	0.262167	-0.237475
Correlation_Costes_ER_RNA	-0.198115	0.0645234	0.0805348	-0.29506
Correlation_Costes_ER_RNA	-0.0174485	0.0083836	0.0594515	-0.462427
Correlation_Costes_ER_RNA	-0.689295	0.0342496	0.305833	0.178107
Correlation_Costes_ER_RNA	0.200616	0.266899	0.288667	-0.204661
Correlation_Costes_ER_RNA	-0.101667	-0.201769	-0.00378855	-0.204488
Correlation_Costes_ER_RNA	0.126823	0.224803	0.265737	0.16686
Correlation_Costes_ER_RNA	-0.136592	-0.29057	-0.00351815	-0.195913
Correlation_Costes_ER_RNA	0.0718279	-0.105264	0.0712489	-0.419785
Correlation_Costes_ER_RNA	0.0312995	-0.0648271	0.0724145	-0.481283
Correlation_Costes_ER_RNA	-0.150682	-0.0722513	-0.0178072	-0.638377
Correlation_Costes_ER_RNA	0.00111534	-0.0394766	0.113454	-0.386346
Correlation_Costes_ER_RNA	0.270932	0.344948	0.341422	-0.157139
Correlation_Costes_ER_RNA	0.0760229	-0.0470309	0.141761	-0.424739
Correlation_Costes_ER_RNA	0.197331	0.154234	0.235493	-0.26369
Correlation_Costes_ER_RNA	0.460445	0.453015	0.512346	0.0712483
Correlation_Costes_ER_RNA	-0.00808541	0.0544923	0.070343	-0.245813
Correlation_Costes_ER_RNA	0.138689	0.134572	0.137002	-0.0484284
Correlation_Costes_ER_RNA	0.0563822	0.0432666	0.097938	-0.706023
Correlation_Costes_ER_RNA	0.0139675	0.155875	0.149734	-0.555897
Correlation_Costes_ER_RNA	0.233584	0.0806809	0.286784	0.182063
Correlation_Costes_ER_RNA	0.229886	0.255039	0.294149	-0.117505
Correlation_Costes_ER_RNA	0.0267184	-0.0448425	-0.00683959	-0.300534
Correlation_Costes_ER_RNA	0.170795	0.180835	0.205176	-0.353973
Correlation_Costes_ER_RNA	0.0949461	0.111951	0.18795	-0.289662
Correlation_Costes_ER_RNA	0.0715097	0.0734347	0.142682	-0.24102
Correlation_Costes_ER_RNA	0.102847	0.173717	0.195476	-0.43618
Correlation_Costes_ER_RNA	-0.14194	-0.0134359	0.110287	-0.177251
Correlation_Costes_ER_RNA	0.0199104	-0.0859437	0.066787	-0.383291
Correlation_Costes_ER_RNA	-0.166054	-0.0130138	-0.0159938	-0.0539155
Correlation_Costes_ER_RNA	0.25528	0.290699	0.294454	-0.270475
Correlation_Costes_ER_RNA	-0.0240949	0.0577577	0.0633475	-0.231751
Correlation_Costes_ER_RNA	0.119345	0.123989	0.134138	-0.166146
Correlation_Costes_ER_RNA	0.16788	0.155747	0.22707	-0.284471
Correlation_Costes_ER_RNA	0.215955	0.110115	0.267009	0.125969
Correlation_Costes_ER_RNA	0.0684088	-0.0376527	0.062845	-0.210753
Correlation_Costes_ER_RNA	0.349998	0.311012	0.343044	-0.112021
Correlation_Costes_ER_RNA	0.341761	0.254294	0.400418	0.149329
Correlation_Costes_ER_RNA	0.269136	0.19794	0.302074	-0.186912
Correlation_Costes_ER_RNA	0.0725184	-0.0116506	0.193876	0.0867063
Correlation_Costes_ER_RNA	-0.00825079	-0.0367164	0.0259616	-0.362203
Correlation_Costes_ER_RNA	-0.00567653	-0.0445902	0.0453152	-0.126223
Correlation_Costes_ER_RNA	-0.000737498	0.0461621	0.212223	-0.321663
Correlation_Costes_ER_RNA	0.270746	0.307585	0.307965	-0.093999
Correlation_Costes_ER_RNA	0.0821212	0.0992509	0.175986	-0.329729
Correlation_Costes_ER_RNA	0.445434	0.325586	0.468932	0.309188
Correlation_Costes_ER_RNA	-0.0372613	-0.0373883	0.0159012	-0.435363
Correlation_Costes_ER_RNA	0.107828	0.0254174	0.107123	-0.417378
Correlation_Costes_ER_RNA	0.0647881	0.0757814	0.108571	-0.0104317
Correlation_Costes_ER_RNA	-0.105641	-0.0649389	-0.00022247	-0.0695502
Correlation_Costes_ER_RNA	0.0930812	0.0907742	0.101685	-0.063486
Correlation_Costes_ER_RNA	0.149666	0.108003	0.205326	0.00904426
Correlation_Costes_ER_RNA	0.234358	0.0711571	0.228036	0.110157
Correlation_Costes_ER_RNA	0.311191	0.48577	0.475667	0.203901
Correlation_Costes_ER_RNA	0.152684	0.0295748	0.166332	-0.210708
Correlation_Costes_ER_RNA	0.10145	0.159775	0.251334	0.117847
Correlation_Costes_ER_RNA	0.0344258	0.1049	0.149424	-0.0347408
Correlation_Costes_ER_RNA	0.00101727	0.0601094	0.064928	-0.597257
Correlation_Costes_ER_RNA	0.21293	0.0921336	0.202484	-0.020041
Correlation_Costes_ER_RNA	0.013716	0.0797874	0.123987	-0.211389
Correlation_Costes_ER_RNA	-0.00555933	0.018899	0.0633321	-0.526976
Correlation_Costes_ER_RNA	-0.0080425	-0.0193807	0.0691197	-0.551986
Correlation_Costes_ER_RNA	0.0907591	-0.025075	0.0892227	-0.182576
Correlation_Costes_ER_RNA	-0.0484395	-0.12962	-0.0107683	-0.223723
Correlation_Costes_ER_RNA	0.245243	0.235797	0.279374	-0.108232
Correlation_Costes_ER_RNA	-0.0407251	-0.0421414	0.136191	-0.359145
Correlation_Costes_ER_RNA	-0.105912	0.0111879	0.0227723	-0.340552
Correlation_Costes_ER_RNA	0.448992	0.338298	0.489356	0.246121
Correlation_Costes_ER_RNA	0.00557234	-0.0504148	0.0764393	-0.0869231
Correlation_Costes_ER_RNA	0.105893	0.135185	0.211249	0.172204
Correlation_Costes_ER_RNA	0.0689773	-0.05891	0.127219	-0.314245
Correlation_Costes_ER_RNA	-0.0174694	0.0294629	0.0418965	-0.508383
Correlation_Costes_ER_RNA	-0.113245	0.168	0.220645	-0.23773
Correlation_Costes_ER_RNA	0.14098	-0.0603442	0.168818	-0.0240246
Correlation_Costes_ER_RNA	-0.243489	-0.0587918	-0.00380135	-0.203695
Correlation_Costes_ER_RNA	0.0227546	0.0271454	0.0755759	-0.441421
Correlation_Costes_ER_RNA	0.0862662	-0.0376976	0.104182	-0.842309
Correlation_Costes_ER_RNA	0.146981	0.250119	0.26246	0.229915
Correlation_Costes_ER_RNA	0.0652582	0.0309918	0.127918	0.135879
Correlation_Costes_ER_RNA	0.244933	0.214824	0.292832	0.212658
Correlation_Costes_ER_RNA	-0.0178675	0.151796	0.142846	0.00673081
Correlation_Costes_ER_RNA	0.187094	0.128884	0.197486	-0.0213029
Correlation_Costes_ER_RNA	0.0484576	0.0108386	0.0636204	-0.196223
Correlation_Costes_ER_RNA	0.027097	0.0899065	0.191587	-0.0638504
Correlation_Costes_ER_RNA	-0.0934039	-0.000126204	0.0520754	-0.0422598
Correlation_Costes_ER_RNA	-0.00396326	-0.0080735	0.0962615	-0.418142
Correlation_Costes_ER_RNA	0.612823	0.577671	0.733836	0.52306
Correlation_Costes_ER_RNA	0.196523	0.253953	0.238362	0.0532883
Correlation_Costes_ER_RNA	-0.0365531	0.0159519	0.111667	-0.253146
Correlation_Costes_ER_RNA	-0.0106755	-0.0100505	0.0920133	-0.455678
Correlation_Costes_ER_RNA	-0.0491196	-0.152137	0.0531766	-0.165122
Correlation_Costes_ER_RNA	0.153762	0.170217	0.219267	-0.210254
Correlation_Costes_ER_RNA	0.00825071	-0.146113	0.00769305	-0.398673
Correlation_Costes_ER_RNA	-0.029076	0.058219	0.103831	-0.0297639
Correlation_Costes_ER_RNA	0.158303	0.155984	0.253817	-0.367802
Correlation_Costes_ER_RNA	0.134029	0.0433223	0.198933	-0.356788
Correlation_Costes_ER_RNA	0.0370633	0.200593	0.303098	-0.111153
Correlation_Costes_ER_RNA	0.166943	0.216124	0.230077	0.0304239
Correlation_Costes_ER_RNA	0.280062	0.351832	0.334955	0.239342
Correlation_Costes_ER_RNA	0.216936	0.216233	0.361435	0.109193
Correlation_Costes_ER_RNA	0.00932838	-0.0405858	0.0437602	-0.198675
Correlation_Costes_ER_RNA	0.0358972	0.115758	0.125917	-0.394782
Correlation_Costes_ER_RNA	-0.082994	-0.0617964	0.0999805	-0.239287
Correlation_Costes_ER_RNA	0.417231	0.425357	0.455135	0.391003
Correlation_Costes_ER_RNA	0.052522	-0.016726	0.0975623	-0.112225
Correlation_Costes_ER_RNA	0.063636	0.108629	0.101667	-0.237596
Correlation_Costes_ER_RNA	0.1778	0.16235	0.19379	-0.195229
Correlation_Costes_ER_RNA	0.10053	0.0540888	0.117124	-0.811021
Correlation_Costes_ER_RNA	0.266857	0.273832	0.393616	-0.106518
Correlation_Costes_ER_RNA	0.0663318	0.113164	0.260496	-0.094513
Correlation_Costes_ER_RNA	0.257889	0.214785	0.277691	-0.250824
Correlation_Costes_ER_RNA	0.164281	0.186487	0.220287	-0.201758
Correlation_Costes_ER_RNA	0.120217	-0.0657424	0.121253	-0.430171
Correlation_Costes_ER_RNA	-0.0870517	-0.0476739	0.0106483	-0.453085
Correlation_Costes_ER_RNA	0.0359645	0.22072	0.228253	0.052405
Correlation_Costes_ER_RNA	0.125697	0.124488	0.177983	-0.174181
Correlation_Costes_ER_RNA	0.337598	0.183593	0.457187	0.421845
Correlation_Costes_ER_RNA	0.267825	0.257439	0.329461	-0.170304
Correlation_Costes_ER_RNA	0.0121436	-0.0115914	0.11508	-0.728191
Correlation_Costes_ER_RNA	0.131511	0.143637	0.28069	0.136086
Correlation_Costes_ER_RNA	0.22931	0.116298	0.25539	-0.385833
Correlation_Costes_ER_RNA	-0.0467655	0.0124774	0.129318	-0.140771
Correlation_Costes_ER_RNA	0.0792236	0.0149494	0.113791	-0.0679034
Correlation_Costes_ER_RNA	0.0945158	0.0678484	0.0879183	-0.276558
Correlation_Costes_ER_RNA	0.380792	0.405714	0.425402	0.287891
Correlation_Costes_ER_RNA	0.26959	0.291921	0.318045	-0.319275
Correlation_Costes_ER_RNA	0.319952	0.397437	0.423589	-0.0615975
Correlation_Costes_ER_RNA	0.124939	0.270914	0.276201	-0.293208
Correlation_Costes_ER_RNA	0.0143472	-0.108948	0.0841931	-0.345256
Correlation_Costes_ER_RNA	0.0905796	0.0322817	0.12813	-0.338225
Correlation_Costes_ER_RNA	0.120052	0.187252	0.221715	-0.482315
Correlation_Costes_ER_RNA	0.119092	0.205594	0.212301	0.0624677
Correlation_Costes_ER_RNA	0.0621334	-0.0388832	0.0680971	-0.0929191
Correlation_Costes_ER_RNA	0.108614	0.112919	0.128862	-0.261038
Correlation_Costes_ER_RNA	-0.0417938	-0.0831554	0.0600915	-0.130279
Correlation_Costes_ER_RNA	0.0137506	0.114533	0.131652	-0.248707
Correlation_Costes_ER_RNA	0.106855	0.143337	0.208212	-0.158256
Correlation_Costes_ER_RNA	0.0190927	0.0375042	0.126475	0.0141477
Correlation_Costes_ER_RNA	-0.0550429	0.0607674	0.083517	-0.390917
Correlation_Costes_ER_RNA	0.299671	0.339559	0.365728	-0.0502596
Correlation_Costes_ER_RNA	-0.152935	-0.149844	0.00708793	-0.262989
Correlation_Costes_ER_RNA	0.0204034	-0.139155	0.00275915	-0.511615
Correlation_Costes_ER_RNA	0.141029	0.0575184	0.140489	0.120381
Correlation_Costes_ER_RNA	0.00349749	-0.0606882	-0.00300216	-0.699946
Correlation_Costes_ER_RNA	0.21442	0.124162	0.219376	0.0568916
Correlation_Costes_ER_RNA	0.13686	-0.0295094	0.142792	-0.118897
Correlation_Costes_ER_RNA	0.148394	0.109336	0.197615	0.06364
Correlation_Costes_ER_RNA	-0.100443	-0.0363943	0.020542	-0.166697
Correlation_Costes_ER_RNA	0.156889	0.0981878	0.159433	-0.481317
Correlation_Costes_ER_RNA	0.205545	0.219346	0.226308	-0.184083
Correlation_Costes_ER_RNA	-0.0351566	0.107683	0.107091	-0.217258
Correlation_Costes_ER_RNA	-0.0103689	-0.0698817	0.0440625	-0.226887
Correlation_Costes_ER_RNA	0.100717	0.0594152	0.149166	-0.138226
Correlation_Costes_ER_RNA	0.134977	0.149357	0.314369	-0.179135
Correlation_Costes_ER_RNA	0.00912706	0.0630621	0.10863	-0.0369776
Correlation_Costes_ER_RNA	0.172689	0.126158	0.199547	-0.224857
Correlation_Costes_ER_RNA	0.20902	0.144297	0.234753	-0.400323
Correlation_Costes_ER_RNA	0.0721033	0.0962842	0.157404	-0.0385372
Correlation_Costes_ER_RNA	0.104691	0.101591	0.121082	0.0913521
Correlation_Costes_ER_RNA	0.00176631	-0.0392601	0.0355526	-0.457108
Correlation_Costes_ER_RNA	0.0277884	-0.00188539	0.152892	-0.30675
Correlation_Costes_ER_RNA	0.0883122	0.0890493	0.106563	-0.383205
Correlation_Costes_ER_RNA	-0.015776	-0.00150907	0.0826956	-0.389443
Correlation_Costes_ER_RNA	-0.0531833	0.0133081	0.068453	-0.0365776
Correlation_Costes_ER_RNA	0.0388963	-0.043473	0.143462	-0.273765
Correlation_Costes_ER_RNA	0.384569	0.359598	0.383009	0.0347934
Correlation_Costes_ER_RNA	-0.022589	-0.0621478	0.0180274	-0.370319
Correlation_Costes_ER_RNA	0.350637	0.435487	0.496908	0.00380232
Correlation_Costes_ER_RNA	0.161243	-0.0614232	0.165252	-0.582019
Correlation_Costes_ER_RNA	0.130861	0.0163583	0.180165	-0.070204
Correlation_Costes_ER_RNA	0.229279	0.161314	0.271325	-0.185166
Correlation_Costes_ER_RNA	0.104305	0.227991	0.255096	-0.173433
Correlation_Costes_ER_RNA	0.191104	0.0661465	0.191315	-0.283453
Correlation_Costes_ER_RNA	-0.0469759	-0.0623116	0.015044	-0.117851
Correlation_Costes_ER_RNA	0.41059	0.39512	0.405453	0.250588
Correlation_Costes_ER_RNA	0.00551242	-0.0975787	0.0538907	-0.329563
Correlation_Costes_ER_RNA	0.0617554	-0.075215	0.0617322	-0.360426
Correlation_Costes_ER_RNA	0.108665	0.118549	0.144429	-0.162529
Correlation_Costes_ER_RNA	-0.128993	0.021785	0.0572952	-0.227455
Correlation_Costes_ER_RNA	0.215732	0.134967	0.234431	-0.0469102
Correlation_Costes_ER_RNA	0.276574	0.297115	0.375142	0.160568
Correlation_Costes_ER_RNA	0.265632	0.185877	0.319438	-0.18143
Correlation_Costes_ER_RNA	-0.0865733	-0.026265	0.0889337	-0.413897
Correlation_Costes_ER_RNA	0.197394	0.111958	0.210567	-0.194017
Correlation_Costes_ER_RNA	0.272663	0.27522	0.352452	0.120305
Correlation_Costes_ER_RNA	-0.0142384	0.0100091	0.000859254	-0.502929
Correlation_Costes_ER_RNA	0.127768	0.0360377	0.169591	-0.0287407
Correlation_Costes_ER_RNA	-0.103462	0.145975	0.143458	-0.445889
Correlation_Costes_ER_RNA	0.15383	0.117413	0.143825	-0.238182
Correlation_Costes_ER_RNA	0.391691	0.423169	0.439019	0.341528
Correlation_Costes_ER_RNA	0.0940535	0.088322	0.133244	0.0719439
Correlation_Costes_ER_RNA	0.177162	0.0867648	0.192202	-0.161094
Correlation_Costes_ER_RNA	0.150659	0.199747	0.251762	-0.302966
Correlation_Costes_ER_RNA	0.0668408	0.0329703	0.0917162	-0.0721864
Correlation_Costes_ER_RNA	0.205251	0.270265	0.275981	0.13619
Correlation_Costes_ER_RNA	-0.0551954	-0.0411967	0.0257344	-0.461352
Correlation_Costes_ER_RNA	-0.0779297	-0.059591	0.138571	-0.133317
Correlation_Costes_ER_RNA	-0.0666246	0.0341475	0.101935	-0.30849
Correlation_Costes_ER_RNA	0.134964	0.145186	0.203094	0.0968451
Correlation_Costes_ER_RNA	0.0435736	-0.273956	0.0490668	-0.341476
Correlation_Costes_ER_RNA	-0.0776262	-0.0257452	-0.00064016	-0.360657
Correlation_Costes_ER_RNA	0.473996	0.47802	0.513851	-0.047379
Correlation_Costes_ER_RNA	0.309746	0.194303	0.310854	-0.0692943
Correlation_Costes_ER_RNA	-0.0182515	-0.144118	0.0524508	-0.36642
Correlation_Costes_ER_RNA	0.0174375	0.0390925	0.0822211	-0.675699
Correlation_Costes_ER_RNA	0.0372104	-0.152424	0.0415474	-0.374914
Correlation_Costes_ER_RNA	0.0933375	0.146986	0.182172	-0.00629502
Correlation_Costes_ER_RNA	-0.101084	-0.0821555	0.0228615	-0.793501
Correlation_Costes_ER_RNA	0.116529	0.221203	0.249041	-0.16652
Correlation_Costes_ER_RNA	0.177728	0.164387	0.19293	-0.3889
Correlation_Costes_ER_RNA	0.0806358	0.116046	0.137115	-0.189573
Correlation_Costes_ER_RNA	0.406665	0.31834	0.406752	0.129474
Correlation_Costes_ER_RNA	0.0459804	-0.0257004	0.10819	-0.400657
Correlation_Costes_ER_RNA	0.202646	0.27387	0.273436	-0.106653
Correlation_Costes_ER_RNA	-0.154276	-0.0506315	0.00789615	-0.127216
Correlation_Costes_ER_RNA	0.161324	0.157776	0.246452	-0.0885801
Correlation_Costes_ER_RNA	-0.0854987	-0.113797	0.0165703	-0.120517
Correlation_Costes_ER_RNA	-0.0479756	-0.182987	-0.0110669	-0.569434
Correlation_Costes_ER_RNA	0.0998336	0.0914761	0.120467	-0.279133
Correlation_Costes_ER_RNA	0.0504766	0.084817	0.11708	0.0652143
Correlation_Costes_ER_RNA	0.135659	0.204984	0.221594	-0.0726137
Correlation_Costes_ER_RNA	0.0430251	0.142431	0.123875	-0.145728
Correlation_Costes_ER_RNA	-0.136499	-0.082508	0.0109367	-0.226131
Correlation_Costes_ER_RNA	0.174169	-0.319827	0.182762	0.139386
Correlation_Costes_ER_RNA	0.14632	0.0900645	0.201272	-0.173919
Correlation_Costes_ER_RNA	0.24062	0.137407	0.234109	-0.119395
Correlation_Costes_ER_RNA	0.148074	0.0413858	0.191558	-0.409583
Correlation_Costes_ER_RNA	0.0580521	0.119028	0.168489	-0.304008
Correlation_Costes_ER_RNA	0.178502	0.131813	0.202204	-0.788772
Correlation_Costes_ER_RNA	0.0897337	-0.00444301	0.130998	0.000288151
Correlation_Costes_ER_RNA	0.232341	-0.0930353	0.229503	-0.172821
Correlation_Costes_ER_RNA	-0.00321232	0.0149491	0.0879315	-0.439093
Correlation_Costes_ER_RNA	0.324741	0.175058	0.373536	-0.0763876
Correlation_Costes_ER_RNA	0.253142	0.193236	0.281979	-0.0629233
Correlation_Costes_ER_RNA	0.488229	0.376713	0.493574	0.211633
Correlation_Costes_ER_RNA	0.287066	0.355192	0.350781	-0.0468463
Correlation_Costes_ER_RNA	0.0154399	-0.11202	0.0108694	-0.516065
Correlation_Costes_ER_RNA	0.121763	0.0109575	0.119795	0.0664704
Correlation_Costes_ER_RNA	0.228342	0.191258	0.213289	-0.0349679
Correlation_Costes_ER_RNA	0.162018	0.274819	0.355373	-0.244934
Correlation_Costes_ER_RNA	0.0619017	0.0826118	0.139434	-0.263109
Correlation_Costes_ER_RNA	0.190325	0.0863915	0.195425	-0.411111
Correlation_Costes_ER_RNA	-0.0766808	0.130277	0.166599	-0.154541
Correlation_Costes_ER_RNA	0.115713	0.141162	0.165892	-0.317614
Correlation_Costes_ER_RNA	-0.137575	-0.0357255	0.0501647	-0.188693
Correlation_Costes_ER_RNA	0.201366	0.259818	0.286799	-0.260534
Correlation_Costes_ER_RNA	-0.08525	-0.112768	-0.00884048	-0.753973
Correlation_Costes_ER_RNA	-0.0549978	-0.0516091	0.0357335	-0.377304
Correlation_Costes_ER_RNA	-0.00917028	-0.0339614	0.0581721	-0.137655
Correlation_Costes_ER_RNA	0.0680009	-0.00063239	0.13416	-0.691921
Correlation_Costes_ER_RNA	0.163856	0.0597304	0.172051	-0.237074
Correlation_Costes_ER_RNA	0.258283	0.278268	0.31265	-0.162938
Correlation_Costes_ER_RNA	-0.137197	0.0298776	0.0156178	-0.49586
Correlation_Costes_ER_RNA	0.171821	0.196822	0.259403	0.0632426
Correlation_Costes_ER_RNA	0.260918	0.309479	0.33244	0.255664
Correlation_Costes_ER_RNA	0.169575	0.0350072	0.169874	-0.328268
Correlation_Costes_ER_RNA	0.317736	0.485962	0.490322	-0.118195
Correlation_Costes_ER_RNA	0.267343	0.325088	0.363003	-0.100911
Correlation_Costes_ER_RNA	0.289863	0.400525	0.39698	0.00502298
Correlation_Costes_ER_RNA	0.0968847	0.065088	0.099966	-0.353148
Correlation_Costes_ER_RNA	0.0573743	-0.159478	0.0560289	-0.195237
Correlation_Costes_ER_RNA	0.0431941	-0.0107415	0.0490851	-0.199124
Correlation_Costes_ER_RNA	0.178568	0.082682	0.162166	-0.301194
Correlation_Costes_ER_RNA	0.0720368	0.177429	0.179434	-0.314909
Correlation_Costes_ER_RNA	0.032083	-0.113967	0.133086	-0.33642
Correlation_Costes_ER_RNA	-0.149413	-0.0470553	-0.00344597	-0.181019
Correlation_Costes_ER_RNA	0.221358	0.264811	0.315193	-0.150271
Correlation_Costes_ER_RNA	0.218823	0.310202	0.394622	-0.0309544
Correlation_Costes_ER_RNA	0.144041	0.108435	0.176905	-0.364004
Correlation_Costes_ER_RNA	-0.0773533	-0.0449097	0.0808832	-0.197797
Correlation_Costes_ER_RNA	0.0332626	-0.0294683	0.0613825	-0.106247
Correlation_Costes_ER_RNA	0.408979	0.455533	0.553317	0.07371
Correlation_Costes_ER_RNA	-0.0107066	-0.0591506	0.10534	0.0108007
Correlation_Costes_ER_RNA	-0.0206059	-0.119036	0.0145392	0.0260877
Correlation_Costes_ER_RNA	0.343991	0.365362	0.346069	0.0542523
Correlation_Costes_ER_RNA	-0.0201941	0.0165278	0.0119095	-0.686837
Correlation_Costes_ER_RNA	-0.00801299	0.143337	0.207532	0.213018
Correlation_Costes_ER_RNA	0.314065	0.285028	0.357553	-0.0877824
Correlation_Costes_ER_RNA	0.197607	0.23325	0.283857	-0.112801
Correlation_Costes_ER_RNA	0.236454	0.299938	0.299565	-0.148925
Correlation_Costes_ER_RNA	0.0931464	0.0789935	0.117189	0.0389681
Correlation_Costes_ER_RNA	0.0279684	-0.0548317	0.144518	-0.198023
Correlation_Costes_ER_RNA	0.215509	0.152613	0.222054	0.036819
Correlation_Costes_ER_RNA	0.0825715	0.0614621	0.156007	-0.193912
Correlation_Costes_ER_RNA	0.159481	0.104897	0.183192	-0.0362197
Correlation_Costes_ER_RNA	0.0821202	0.0671153	0.0798831	-0.180894
Correlation_Costes_ER_RNA	0.267809	0.0983139	0.273924	-0.428601
Correlation_Costes_ER_RNA	0.0929452	0.14555	0.199292	-0.19544
Correlation_Costes_ER_RNA	0.438829	0.42277	0.507471	0.252171
Correlation_Costes_ER_RNA	-0.110906	-0.131834	0.00977444	-0.200321
Correlation_Costes_ER_RNA	0.23719	0.234455	0.290234	-0.152825
Correlation_Costes_ER_RNA	0.603857	0.592269	0.634008	0.542376
Correlation_Costes_ER_RNA	0.112929	0.1389	0.188973	-0.235871
Correlation_Costes_ER_RNA	-0.126872	-0.0119245	0.0476137	-0.617418
Correlation_Costes_ER_RNA	-0.105488	-0.159558	0.000594758	-0.291265
Correlation_Costes_ER_RNA	0.158123	0.321568	0.345047	0.168395
Correlation_Costes_ER_RNA	0.256218	0.207009	0.255404	0.247815
Correlation_Costes_ER_RNA	0.268991	0.307205	0.299029	0.0342851
Correlation_Costes_ER_RNA	0.284692	0.218944	0.342848	-0.203338
Correlation_Costes_ER_RNA	0.247007	0.100539	0.267219	-0.144257
Correlation_Costes_ER_RNA	0.0766753	-0.0261407	0.0940899	-0.354332
Correlation_Costes_ER_RNA	0.186407	0.149341	0.38246	-0.0669794
Correlation_Costes_ER_RNA	0.380004	0.382468	0.37875	-0.326437
Correlation_Costes_ER_RNA	0.219387	0.0882027	0.297988	0.106262
Correlation_Costes_ER_RNA	0.12965	0.26946	0.306304	-0.0368784
Correlation_Costes_ER_RNA	0.0359629	0.0546101	0.136346	-0.222691
Correlation_Costes_ER_RNA	0.486962	0.38185	0.471977	0.164202
Correlation_Costes_ER_RNA	0.285118	0.100637	0.291445	-0.071034
Correlation_Costes_ER_RNA	0.281458	0.246983	0.364965	0.0929253
Correlation_Costes_ER_RNA	0.019515	-0.109053	0.0358068	0.0317985
Correlation_Costes_ER_RNA	0.22897	0.0573802	0.22546	0.077484
Correlation_Costes_ER_RNA	0.0238756	0.0624594	0.154617	-0.190553
Correlation_Costes_ER_RNA	0.249566	0.272828	0.348135	0.234467
Correlation_Costes_ER_RNA	0.68248	0.589904	0.721752	0.60425
Correlation_Costes_ER_RNA	0.308658	0.337658	0.415246	0.387951
Correlation_Costes_ER_RNA	0.056513	-0.0782783	0.0963396	-0.307403
Correlation_Costes_ER_RNA	-0.0653913	0.088922	0.0902453	-0.498293
Correlation_Costes_ER_RNA	0.206137	0.254134	0.242661	0.0735553
Correlation_Costes_ER_RNA	0.190075	0.143259	0.21101	-0.330996
Correlation_Costes_ER_RNA	0.470632	0.460644	0.53443	-0.0154451
Correlation_Costes_ER_RNA	-0.0284018	-0.0342206	0.0797058	0.0086397
Correlation_Costes_ER_RNA	0.177077	0.0775743	0.171912	0.0328786
Correlation_Costes_ER_RNA	-0.118493	0.0681086	0.164345	-0.00106076
Correlation_Costes_ER_RNA	0.0367193	0.0664582	0.0974941	-0.415249
Correlation_Costes_ER_RNA	0.0831319	-0.116292	0.182196	-0.195224
Correlation_Costes_ER_RNA	-0.011964	-0.03477	0.0453135	-0.473606
Correlation_Costes_ER_RNA	0.131179	-0.0126365	0.192295	-0.0630681
Correlation_Costes_ER_RNA	0.305655	0.320195	0.441455	-0.0266963
Correlation_Costes_ER_RNA	-0.0723634	-0.123697	0.0668909	-0.180328
Correlation_Costes_ER_RNA	0.298677	0.3732	0.430115	-0.16833
Correlation_Costes_ER_RNA	0.0323102	0.0236872	0.0782756	-0.201107
Correlation_Costes_ER_RNA	0.0486189	-0.112871	0.0478595	-0.344227
Correlation_Costes_ER_RNA	0.318492	0.320361	0.332359	0.247986
Correlation_Costes_ER_RNA	0.121106	0.176235	0.189501	-0.0743607
Correlation_Costes_ER_RNA	-0.0228151	-0.0140251	-0.00681561	-0.0533862
Correlation_Costes_ER_RNA	0.152807	0.0520167	0.251146	0.211243
Correlation_Costes_ER_RNA	0.0964188	-0.0608599	0.105125	-0.203896
Correlation_Costes_ER_RNA	0.202032	0.0869056	0.318316	0.31606
Correlation_Costes_ER_RNA	0.133743	0.164437	0.204387	-0.431095
Correlation_Costes_ER_RNA	0.151246	0.0697299	0.155217	-0.0886127
Correlation_Costes_ER_RNA	0.0247075	-0.078365	0.0344839	-0.546605
Correlation_Costes_ER_RNA	0.262999	0.331083	0.385739	0.220653
Correlation_Costes_ER_RNA	-0.0336915	-0.129679	0.00586066	-0.684344
Correlation_Costes_ER_RNA	0.0605366	0.163413	0.174831	-0.328535
Correlation_Costes_ER_RNA	-0.157021	-0.0969123	0.0366007	-0.0256028
Correlation_Costes_ER_RNA	0.177121	0.199881	0.235016	-0.114753
Correlation_Costes_ER_RNA	0.294143	0.350263	0.402851	-0.167838
Correlation_Costes_ER_RNA	0.234073	0.231248	0.327924	0.0158644
Correlation_Costes_ER_RNA	0.179482	0.146349	0.186556	-0.113815
Correlation_Costes_ER_RNA	0.139584	0.0163136	0.218544	-0.310334
Correlation_Costes_ER_RNA	0.275171	0.286836	0.428514	0.311997
Correlation_Costes_ER_RNA	0.0933609	-0.0136457	0.18881	-0.0717792
Correlation_Costes_ER_RNA	-0.0307846	-0.129636	0.0551349	0.0324278
Correlation_Costes_ER_RNA	0.105871	0.0952159	0.109358	-0.169211
Correlation_Costes_ER_RNA	0.0384058	0.0751812	0.159501	0.000323165
Correlation_Costes_ER_RNA	-0.212334	-0.0788649	0.0613338	0.0150626
Correlation_Costes_ER_RNA	0.0956108	0.0751392	0.0991578	0.0308324
Correlation_Costes_ER_RNA	0.622354	0.569582	0.599923	0.44696
Correlation_Costes_ER_RNA	0.00310069	0.00762336	0.0335312	-0.303856
Correlation_Costes_ER_RNA	0.153762	0.148013	0.1886	-0.293649
Correlation_Costes_ER_RNA	0.0218879	0.128598	0.156929	0.0114371
Correlation_Costes_ER_RNA	0.28235	0.335797	0.449518	-0.0975753
Correlation_Costes_ER_RNA	0.0757088	0.0671312	0.161018	-0.171562
Correlation_Costes_ER_RNA	0.194384	0.017247	0.190582	-0.0623837
Correlation_Costes_ER_RNA	0.157294	0.0734337	0.156367	0.013017
Correlation_Costes_ER_RNA	0.10876	0.1787	0.204355	-0.472233
Correlation_Costes_ER_RNA	0.159571	0.0411463	0.18757	-0.360471
Correlation_Costes_ER_RNA	0.0844548	0.0233861	0.0843544	-0.525642
Correlation_Costes_ER_RNA	0.224534	0.15871	0.235243	-0.0213771
Correlation_Costes_ER_RNA	0.148309	0.159852	0.238725	-0.209073
Correlation_Costes_ER_RNA	0.212729	0.110586	0.247868	0.037167
Correlation_Costes_ER_RNA	0.245585	0.278014	0.337778	-0.055279
Correlation_Costes_ER_RNA	0.20203	0.187522	0.228542	0.141085
Correlation_Costes_ER_RNA	-0.0589988	-0.0355719	-0.237204	-0.100967
Correlation_Costes_ER_RNA	0.076175	0.0820753	0.123836	-0.252458
Correlation_Costes_ER_RNA	0.207137	0.246452	0.282754	-0.466219
Correlation_Costes_ER_RNA	-0.014495	-0.138952	-0.00153136	-0.137139
Correlation_Costes_ER_RNA	-0.0565288	-0.130087	0.0287331	-0.323268
Correlation_Costes_ER_RNA	0.390359	0.196611	0.384716	0.303783
Correlation_Costes_ER_RNA	0.0930039	0.0731784	0.168113	-0.355774
Correlation_Costes_ER_RNA	-0.0628326	-0.133808	-0.0375414	-0.399685
Correlation_Costes_ER_RNA	0.110662	0.285373	0.28282	-0.236609
Correlation_Costes_ER_RNA	0.292897	0.108242	0.310969	0.158102
Correlation_Costes_ER_RNA	0.212838	0.254707	0.268434	-0.291912
Correlation_Costes_ER_RNA	-0.11484	0.0259928	0.0261349	0.0271728
Correlation_Costes_ER_RNA	-0.107703	0.0387632	0.08259	-0.252192
Correlation_Costes_ER_RNA	0.0750344	0.0515954	0.110937	-0.606128
Correlation_Costes_ER_RNA	0.241625	0.158237	0.253385	-0.12637
Correlation_Costes_ER_RNA	0.0214982	0.0151154	0.0850535	-0.00482573
Correlation_Costes_ER_RNA	0.20172	0.225258	0.365996	0.0287585
Correlation_Costes_ER_RNA	-0.0719369	-0.0882574	0.0465381	-0.0372279
Correlation_Costes_ER_RNA	0.0116967	0.166791	0.201533	-0.0117349
Correlation_Costes_ER_RNA	-0.101292	-0.223643	-6.58108e-06	-0.500947
Correlation_Costes_ER_RNA	0.134967	0.0499299	0.129256	-0.447442
Correlation_Costes_ER_RNA	0.168262	0.154355	0.203609	-0.282033
Correlation_Costes_ER_RNA	0.227279	0.185274	0.274951	-0.0812189
Correlation_Costes_ER_RNA	0.0901577	0.110912	0.243884	0.155731
Correlation_Costes_ER_RNA	-0.0333419	-0.00626727	0.102607	-0.496903
Correlation_Costes_ER_RNA	0.032463	0.0545312	0.111161	-0.227484
Correlation_Costes_ER_RNA	0.135752	0.104374	0.195189	-0.0828111
Correlation_Costes_ER_RNA	0.184999	0.172044	0.207323	-0.327517
Correlation_Costes_ER_RNA	0.0372551	-0.0471443	0.0499625	-0.226622
Correlation_Costes_ER_RNA	0.00412132	0.1218	0.150546	-0.226107
Correlation_Costes_ER_RNA	0.168999	0.113806	0.190046	-0.217288
Correlation_Costes_ER_RNA	0.000466698	0.0562035	0.223846	0.0311561
Correlation_Costes_ER_RNA	0.137924	0.123845	0.177978	-0.269207
Correlation_Costes_ER_RNA	0.218069	0.178898	0.234351	-0.241153
Correlation_Costes_ER_RNA	0.0564651	0.0803227	0.12911	-0.348228
Correlation_Costes_ER_RNA	0.289603	0.340394	0.388816	-0.0114203
Correlation_Costes_ER_RNA	0.24661	0.178645	0.285417	-0.303577
Correlation_Costes_ER_RNA	0.124623	-0.0146125	0.142151	-0.029426
Correlation_Costes_ER_RNA	0.0597133	-0.150518	0.134817	-0.449396
Correlation_Costes_ER_RNA	0.0958874	0.00423734	0.113591	-0.49056
Correlation_Costes_ER_RNA	-0.00301367	-0.0251328	0.0288585	-0.552453
Correlation_Costes_ER_RNA	0.323554	0.202033	0.345186	-0.276815
Correlation_Costes_ER_RNA	0.0171842	-0.0052821	0.0937225	-0.262568
Correlation_Costes_ER_RNA	0.079679	0.154139	0.15412	-0.145668
Correlation_Costes_ER_RNA	0.29739	0.190812	0.286035	0.176857
Correlation_Costes_ER_RNA	0.0801582	-0.0680796	0.0844403	-0.194205
Correlation_Costes_ER_RNA	0.0202866	0.0853898	0.162929	-0.293997
Correlation_Costes_ER_RNA	-0.111742	-0.076533	0.106465	0.0303477
Correlation_Costes_ER_RNA	-0.0709558	-0.0193323	0.0962536	-0.336019
Correlation_Costes_ER_RNA	0.202057	0.279939	0.359599	-0.0516839
Correlation_Costes_ER_RNA	0.135592	0.155929	0.208196	-0.31077
Correlation_Costes_ER_RNA	0.106087	0.138523	0.130708	-0.189425
Correlation_Costes_ER_RNA	0.448525	0.444851	0.555417	0.207381
Correlation_Costes_ER_RNA	0.276651	0.238881	0.304731	-0.178116
Correlation_Costes_ER_RNA	0.155016	-0.0197493	0.197627	-0.449345
Correlation_Costes_ER_RNA	0.235829	0.284557	0.310248	-0.495993
Correlation_Costes_ER_RNA	-0.102041	-0.0751056	0.114066	-0.138354
Correlation_Costes_ER_RNA	-0.0212762	-0.0838985	0.0338788	-0.0134177
Correlation_Costes_ER_RNA	0.110568	-0.10123	0.138925	-0.142023
Correlation_Costes_ER_RNA	0.220222	0.141894	0.219029	-0.267057
Correlation_Costes_ER_RNA	0.0387574	0.101201	0.122575	-0.39316
Correlation_Costes_ER_RNA	0.0448492	0.163524	0.167326	-0.114743
Correlation_Costes_ER_RNA	0.258961	0.342304	0.391283	-0.0344457
Correlation_Costes_ER_RNA	-0.00524949	-0.128894	0.0722597	-0.336187
Correlation_Costes_ER_RNA	0.262769	0.225664	0.254728	0.119036
Correlation_Costes_ER_RNA	0.0514098	0.0838284	0.167249	0.0125601
Correlation_Costes_ER_RNA	0.0762266	0.0431194	0.0831868	-0.050905
Correlation_Costes_ER_RNA	0.100893	0.0877072	0.213905	0.111474
Correlation_Costes_ER_RNA	0.143285	0.160878	0.220896	-0.151119
Correlation_Costes_ER_RNA	-0.0203539	0.0309168	0.0592289	-0.377869
Correlation_Costes_ER_RNA	0.325301	0.42763	0.479981	0.140592
Correlation_Costes_ER_RNA	0.0144854	-0.144253	0.0233894	-0.611093
Correlation_Costes_ER_RNA	0.449019	0.405287	0.483043	-0.105049
Correlation_Costes_ER_RNA	0.340002	0.378319	0.414358	0.373233
Correlation_Costes_ER_RNA	0.0184152	0.0339838	0.115893	-0.0661707
Correlation_Costes_ER_RNA	-0.138014	-0.0763544	0.0500783	-0.0187826
Correlation_Costes_ER_RNA	0.0606997	-0.0147118	0.0853975	-0.158535
Correlation_Costes_ER_RNA	-0.0322401	-0.00581881	0.0316147	-0.619559
Correlation_Costes_ER_RNA	-0.0318611	-0.0335839	0.0528083	-0.261054
Correlation_Costes_ER_RNA	0.0770843	0.119429	0.152862	-0.0290914
Correlation_Costes_ER_RNA	0.143742	0.100865	0.184337	-0.120579
Correlation_Costes_ER_RNA	0.00262564	0.0120453	0.0402981	-0.403631
Correlation_Costes_ER_RNA	-0.0743587	-0.00958848	0.0947554	-0.277878
Correlation_Costes_ER_RNA	0.116434	0.252308	0.346145	0.0314083
Correlation_Costes_ER_RNA	0.0423896	-0.0588199	0.0984091	-0.551205
Correlation_Costes_ER_RNA	0.085099	0.141286	0.15736	-0.314315
Correlation_Costes_ER_RNA	0.0907646	0.171618	0.231493	-0.0533513
Correlation_Costes_ER_RNA	-0.00466329	0.131274	0.288534	-0.113183
Correlation_Costes_ER_RNA	-0.150025	-0.118912	0.0700285	-0.107611
Correlation_Costes_ER_RNA	0.11152	0.107403	0.136895	0.0419674
Correlation_Costes_ER_RNA	0.00397286	0.024287	0.101462	-0.34813
Correlation_Costes_ER_RNA	0.356533	0.163356	0.380795	-0.169564
Correlation_Costes_ER_RNA	0.106154	-0.00100549	0.155334	-0.302829
Correlation_Costes_ER_RNA	-0.308807	-0.0955774	0.0531084	-0.0552117
Correlation_Costes_ER_RNA	0.106747	0.0677917	0.138614	-0.353836
Correlation_Costes_ER_RNA	-0.0391172	-0.0273058	0.102123	-0.222581
Correlation_Costes_ER_RNA	0.100375	0.125412	0.188758	-0.0129907
Correlation_Costes_ER_RNA	0.123478	0.0458529	0.119579	0.033665
Correlation_Costes_ER_RNA	0.173845	0.0735299	0.212851	-0.0861231
Correlation_Costes_ER_RNA	0.13543	0.202358	0.344792	-0.131466
Correlation_Costes_ER_RNA	-0.0333	-0.0423495	0.0471925	-0.364749
Correlation_Costes_ER_RNA	0.0395668	0.0664364	0.14753	0.0884965
Correlation_Costes_ER_RNA	0.306569	0.34858	0.357422	-0.105021
Correlation_Costes_ER_RNA	0.218052	0.108818	0.219076	-0.317309
Correlation_Costes_ER_RNA	0.352686	0.40488	0.410749	0.3663
Correlation_Costes_ER_RNA	0.404268	0.497441	0.476755	-0.0177131
Correlation_Costes_ER_RNA	0.217256	0.199282	0.263074	-0.225156
Correlation_Costes_ER_RNA	0.904438	0.893107	0.997616	0.239455
Correlation_Costes_ER_RNA	-0.340405	-0.0455399	-0.00795851	-0.221342
Correlation_Costes_ER_RNA	0.00106627	-0.100003	0.00498967	-0.14264
Correlation_Costes_ER_RNA	0.191698	0.156841	0.193341	0.100276
Correlation_Costes_ER_RNA	0.216258	0.206985	0.22723	-0.336306
Correlation_Costes_ER_RNA	0.0262035	0.11322	0.145186	-0.0454499
Correlation_Costes_ER_RNA	-0.0716965	-0.0106543	0.0810298	-0.402422
Correlation_Costes_ER_RNA	-0.118398	-0.0726309	-0.0130061	-0.0335383
Correlation_Costes_ER_RNA	0.47655	0.448746	0.55881	0.408061
Correlation_Costes_ER_RNA	-0.0761487	-0.019829	0.00912118	-0.115304
Correlation_Costes_ER_RNA	0.137068	0.0484853	0.191892	-0.246621
Correlation_Costes_ER_RNA	0.485511	0.442842	0.538656	0.466151
Correlation_Costes_ER_RNA	0.0187748	-0.00354505	0.0331532	-0.177584
Correlation_Costes_ER_RNA	0.592791	0.544628	0.636678	0.443575
Correlation_Costes_ER_RNA	0.147636	0.173513	0.315321	-0.180168
Correlation_Costes_ER_RNA	0.0541748	0.096518	0.165986	-0.452427
Correlation_Costes_ER_RNA	-0.115991	-0.116011	-0.00663104	-0.216011
Correlation_Costes_ER_RNA	-0.211847	-0.0249984	0.033381	-0.332806
Correlation_Costes_ER_RNA	0.0931094	-0.0199058	0.114607	-0.228586
Correlation_Costes_ER_RNA	0.0531179	0.0461791	0.120964	-0.0150123
Correlation_Costes_ER_RNA	-0.270851	-0.0982572	0.0135868	-0.564066
Correlation_Costes_ER_RNA	0.047177	-0.0036149	0.112564	-0.327928
Correlation_Costes_ER_RNA	0.0869041	0.0848467	0.152119	-0.296828
Correlation_Costes_ER_RNA	0.10102	0.0748241	0.185569	-0.43504
Correlation_Costes_ER_RNA	-0.0109174	-0.00935734	0.0107706	-0.325555
Correlation_Costes_ER_RNA	-0.100762	-0.0451043	-0.0214029	-0.512654
Correlation_Costes_ER_RNA	-0.00478291	-0.0324528	0.0268014	-0.499349
Correlation_Costes_ER_RNA	-0.0782118	-0.00766213	0.0431507	-0.454751
Correlation_Costes_ER_RNA	0.124201	0.104216	0.16717	-0.280542
Correlation_Costes_ER_RNA	0.437729	0.411186	0.534161	0.294562
Correlation_Costes_ER_RNA	0.0349463	0.193176	0.241303	0.0686399
Correlation_Costes_ER_RNA	0.200908	0.112893	0.192079	-0.175852
Correlation_Costes_ER_RNA	0.100914	0.261758	0.245661	-0.174046
Correlation_Costes_ER_RNA	-0.0972144	-0.096749	0.0276239	-0.111727
Correlation_Costes_ER_RNA	0.0456752	0.0321945	0.177617	-0.376945
Correlation_Costes_ER_RNA	0.103078	0.0402032	0.148351	0.116694
Correlation_Costes_ER_RNA	0.0197938	0.0745633	0.116829	-0.0806143
Correlation_Costes_ER_RNA	0.0717414	0.110559	0.179918	-0.533578
Correlation_Costes_ER_RNA	0.0852216	0.0351767	0.142704	-0.253315
Correlation_Costes_ER_RNA	0.058676	0.0587522	0.120502	-0.337195
Correlation_Costes_ER_RNA	0.0923564	0.244319	0.229995	0.114516
Correlation_Costes_ER_RNA	-0.104248	-0.0157658	-0.018071	-0.635533
Correlation_Costes_ER_RNA	-0.0799104	-0.0574881	0.0329802	-0.0938027
Correlation_Costes_ER_RNA	0.181833	0.184405	0.244082	0.0807564
Correlation_Costes_ER_RNA	0.167288	0.165158	0.239182	-0.0697714
Correlation_Costes_ER_RNA	-0.0162908	0.0274894	0.104347	-0.0243823
Correlation_Costes_ER_RNA	-0.116428	-0.120744	0.00265966	-0.449975
Correlation_Costes_ER_RNA	0.187316	0.230204	0.282343	0.239718
Correlation_Costes_ER_RNA	0.0532082	0.0678575	0.0814377	-0.374116
Correlation_Costes_ER_RNA	0.357188	0.298235	0.352952	0.274573
Correlation_Costes_ER_RNA	-0.0227564	-0.171827	-0.00349234	-0.514694
Correlation_Costes_ER_RNA	0.16734	0.0709228	0.163279	-0.436446
Correlation_Costes_ER_RNA	-0.0132009	-0.0553886	0.000339115	-0.465848
Correlation_Costes_ER_RNA	0.235315	0.171901	0.252525	-0.249526
Correlation_Costes_ER_RNA	0.250723	0.238405	0.329071	-0.292642
Correlation_Costes_ER_RNA	0.0353496	0.0570862	0.126413	-0.187064
Correlation_Costes_ER_RNA	0.215375	0.139276	0.235002	-0.358111
Correlation_Costes_ER_RNA	0.0549899	0.0583603	0.0930074	-0.360156
Correlation_Costes_ER_RNA	0.00304132	0.0259061	0.103749	-0.722016
Correlation_Costes_ER_RNA	0.0208075	-0.0339145	0.0914822	-0.207498
Correlation_Costes_ER_RNA	-0.0391622	-0.128097	0.0254971	-0.484067
Correlation_Costes_ER_RNA	0.0285194	0.0998462	0.0945721	-0.325977
Correlation_Costes_ER_RNA	-0.0626713	0.0124721	0.0124555	-0.532476
Correlation_Costes_ER_RNA	-0.0340195	0.0653417	0.0683707	-0.244624
Correlation_Costes_ER_RNA	0.0577889	0.0704679	0.104576	-0.505837
Correlation_Costes_ER_RNA	0.0167929	0.00869047	0.0618601	-0.145086
Correlation_Costes_ER_RNA	0.0452676	0.134682	0.133839	-0.0401496
Correlation_Costes_ER_RNA	-0.198409	-0.042956	0.0331278	-0.138221
Correlation_Costes_ER_RNA	0.0973865	0.222	0.22062	0.0136599
Correlation_Costes_ER_RNA	0.20611	0.233055	0.318536	-0.0976552
Correlation_Costes_ER_RNA	-0.19005	-0.161591	0.00828149	-0.682303
Correlation_Costes_ER_RNA	0.125571	0.0871253	0.198064	-0.0876159
Correlation_Costes_ER_RNA	-0.0893151	-0.0532938	0.0240251	-0.39644
Correlation_Costes_ER_RNA	0.38635	0.359171	0.372366	0.0338755
Correlation_Costes_ER_RNA	0.0545106	0.100027	0.0894389	-0.173139
Correlation_Costes_ER_RNA	-0.00735494	0.0738573	0.0869691	-0.369971
Correlation_Costes_ER_RNA	0.0592932	0.0115786	0.123198	0.000104164
Correlation_Costes_ER_RNA	-0.0216517	-0.0415111	-0.021453	-0.271716
Correlation_Costes_ER_RNA	0.158218	0.145019	0.155554	0.133939
Correlation_Costes_ER_RNA	0.0923306	0.0689115	0.144317	-0.55369
Correlation_Costes_ER_RNA	-0.184034	-0.100478	0.0388033	-0.276378
Correlation_Costes_ER_RNA	0.22609	0.219693	0.231749	0.00735377
Correlation_Costes_ER_RNA	-0.0715739	-0.121726	-0.00381864	-0.442215
Correlation_Costes_ER_RNA	0.193177	0.15067	0.26174	-0.0213571
Correlation_Costes_ER_RNA	0.168458	0.220486	0.229627	-0.0729871
Correlation_Costes_ER_RNA	0.0624092	0.103673	0.115135	-0.432199
Correlation_Costes_ER_RNA	0.20692	0.157747	0.241558	0.0125105
Correlation_Costes_ER_RNA	-0.0053066	0.109052	0.143112	0.0858027
Correlation_Costes_ER_RNA	0.374741	0.355882	0.411788	0.0577577
Correlation_Costes_ER_RNA	-0.103555	0.0197147	-0.0192747	-0.24688
Correlation_Costes_ER_RNA	-0.0222794	-0.0429301	0.0359842	-0.595765
Correlation_Costes_ER_RNA	0.0318256	-0.0775229	0.0760689	-0.421228
Correlation_Costes_ER_RNA	0.149133	0.165577	0.166595	0.00815253
Correlation_Costes_ER_RNA	0.0607629	0.153532	0.159853	-0.0761348
Correlation_Costes_ER_RNA	0.0411421	-0.0055641	0.161038	-0.201267
Correlation_Costes_ER_RNA	0.0592055	-0.00175246	0.0885585	-0.186462
Correlation_Costes_ER_RNA	0.107511	0.0971274	0.168857	0.0982702
Correlation_Costes_ER_RNA	0.194425	0.165271	0.205857	-0.284192
Correlation_Costes_ER_RNA	0.278852	0.29005	0.303985	-0.0543066
Correlation_Costes_ER_RNA	-0.127393	-0.201567	-0.00587764	-0.31817
Correlation_Costes_ER_RNA	0.0346859	-0.0257576	-0.876208	-0.390224
Correlation_Costes_ER_RNA	-0.184695	-0.0862176	0.0132257	-0.544258
Correlation_Costes_ER_RNA	-0.0146392	-0.219721	-0.0258734	-0.485371
Correlation_Costes_ER_RNA	-0.0438184	-0.0352145	0.00377682	-0.226883
Correlation_Costes_ER_RNA	-0.0832311	-0.11775	0.0327583	-0.186935
Correlation_Costes_ER_RNA	0.138009	0.152967	0.207884	-0.129281
Correlation_Costes_ER_RNA	0.429992	0.422393	0.428768	0.135985
Correlation_Costes_ER_RNA	0.123361	0.067109	0.11812	-0.359975
Correlation_Costes_ER_RNA	0.224596	0.110122	0.226142	0.023221
Correlation_Costes_ER_RNA	-0.044114	-0.0235704	0.0984406	-0.110541
Correlation_Costes_ER_RNA	0.135174	0.196613	0.331622	-0.307283
Correlation_Costes_ER_RNA	-0.0147058	-0.164133	-0.00665347	-0.451262
Correlation_Costes_ER_RNA	-0.0109686	-0.0118507	0.0288378	-0.348596
Correlation_Costes_ER_RNA	-0.107794	-0.15875	-0.00168969	-0.324683
Correlation_Costes_ER_RNA	-0.133969	-0.139808	0.0341755	-0.432523
Correlation_Costes_ER_RNA	0.224034	0.142584	0.314989	-0.293354
Correlation_Costes_ER_RNA	0.119413	0.082412	0.131036	-0.426252
Correlation_Costes_ER_RNA	-0.167694	-0.0313485	0.0385001	-0.14057
Correlation_Costes_ER_RNA	0.173698	0.0494863	0.197025	-0.257598
Correlation_Costes_ER_RNA	0.260809	0.345368	0.362295	0.137874
Correlation_Costes_ER_RNA	0.00552151	-0.136796	-0.0196718	0.00112424
Correlation_Costes_ER_RNA	0.0371322	0.191398	0.191171	-0.0993822
Correlation_Costes_ER_RNA	0.131907	0.0756194	0.124407	-0.204605
Correlation_Costes_ER_RNA	0.0937689	-0.00892373	0.115859	-0.0538865
Correlation_Costes_ER_RNA	-0.0118666	-0.156328	-0.00434171	-0.488177
Correlation_Costes_ER_RNA	0.245688	0.063624	0.27851	0.163589
Correlation_Costes_ER_RNA	0.00914991	-0.0553147	0.0513587	-0.164586
Correlation_Costes_ER_RNA	0.0457407	-0.169188	0.0896037	-0.296785
Correlation_Costes_ER_RNA	0.45056	0.389127	0.475933	0.405057
Correlation_Costes_ER_RNA	-0.208171	-0.0685407	-0.012158	-0.0297853
Correlation_Costes_ER_RNA	0.1635	0.130384	0.191678	-0.153736
Correlation_Costes_ER_RNA	0.228711	0.209157	0.2381	-0.204188
Correlation_Costes_ER_RNA	0.0851641	0.161627	0.199911	-0.390709
Correlation_Costes_ER_RNA	0.196683	0.20845	0.243088	-0.131692
Correlation_Costes_ER_RNA	-0.0501072	-0.0570138	0.00635109	-0.391502
Correlation_Costes_ER_RNA	-0.0123137	-0.0217605	-0.00619423	-0.342593
Correlation_Costes_ER_RNA	0.0378619	0.00699811	0.0874526	-0.477605
Correlation_Costes_ER_RNA	0.156768	0.0560138	0.218612	-0.308802
Correlation_Costes_ER_RNA	0.120205	0.104496	0.154366	-0.441036
Correlation_Costes_ER_RNA	-0.0180146	-0.0327127	0.0748905	-0.33675
Correlation_Costes_ER_RNA	0.0754396	0.00646833	-0.0162555	-0.331646
Correlation_Costes_ER_RNA	0.194714	0.152435	0.235735	-0.231432
Correlation_Costes_ER_RNA	-0.0712631	0.0332538	0.0181539	-0.611285
Correlation_Costes_ER_RNA	0.0458307	0.0120766	0.0866093	-0.302498
Correlation_Costes_ER_RNA	-0.0851815	-0.00651435	-0.00193443	-0.616632
Correlation_Costes_ER_RNA	0.000367583	0.127586	0.189179	-0.402903
Correlation_Costes_ER_RNA	-0.0592284	-0.021592	-0.00127978	-0.231374
Correlation_Costes_ER_RNA	-0.206742	0.0234834	0.00661817	-0.506852
Correlation_Costes_ER_RNA	0.118793	0.0900227	0.236621	-0.25892
Correlation_Costes_ER_RNA	0.138036	0.106356	0.200448	-0.332588
Correlation_Costes_ER_RNA	0.208092	0.142989	0.269207	-0.124489
Correlation_Costes_ER_RNA	0.0675226	0.076032	0.127133	-0.191561
Correlation_Costes_ER_RNA	0.307959	0.275412	0.296286	0.147284
Correlation_Costes_ER_RNA	-0.118453	-0.00258877	0.0906433	-0.120923
Correlation_Costes_ER_RNA	0.255485	0.162986	0.324388	-0.0683508
Correlation_Costes_ER_RNA	0.0242399	-0.0634268	0.0276269	-0.594019
Correlation_Costes_ER_RNA	0.1247	0.233177	0.232534	0.0359433
Correlation_Costes_ER_RNA	0.0716437	0.0307468	0.13452	-0.19338
Correlation_Costes_ER_RNA	-0.0581204	-0.116997	0.000950993	-0.244985
Correlation_Costes_ER_RNA	-0.00430376	-0.00444791	-0.0153617	-0.623305
Correlation_Costes_ER_RNA	0.0798293	0.160872	0.211976	-0.220801
Correlation_Costes_ER_RNA	0.300688	0.199493	0.309691	0.215293
Correlation_Costes_ER_RNA	-0.0190596	0.101276	0.240575	0.005775
Correlation_Costes_ER_RNA	0.220856	0.127513	0.233539	0.220895
Correlation_Costes_ER_RNA	-0.033103	-0.0948918	-0.00188151	-0.516863
Correlation_Costes_ER_RNA	0.0258679	0.017266	0.0189333	-0.322679
Correlation_Costes_ER_RNA	0.0492406	-0.117045	0.063416	-0.208016
Correlation_Costes_ER_RNA	-0.0877844	-0.0534367	0.00519899	-0.122827
Correlation_Costes_ER_RNA	0.0366688	-0.0415026	0.076545	-0.33112
Correlation_Costes_ER_RNA	0.0389677	-0.00941586	0.0706887	-0.00264343
Correlation_Costes_ER_RNA	-0.0468813	-0.156327	0.00669515	-0.195278
Correlation_Costes_ER_RNA	-0.0212745	0.114756	0.151573	-0.254554
Correlation_Costes_ER_RNA	0.172702	0.183409	0.260217	-0.108173
Correlation_Costes_ER_RNA	0.0690346	-0.0110409	0.123665	-0.246077
Correlation_Costes_ER_RNA	0.199868	0.128713	0.192354	-0.308163
Correlation_Costes_ER_RNA	0.0157535	0.000268284	0.102399	-0.00110155
Correlation_Costes_ER_RNA	0.119356	0.16891	0.204872	-0.197334
Correlation_Costes_ER_RNA	-0.171582	-0.00423503	0.023351	-0.506682
Correlation_Costes_ER_RNA	-0.0285569	-0.0809107	0.00580449	-0.427969
Correlation_Costes_ER_RNA	0.103389	0.186968	0.271865	-0.396184
Correlation_Costes_ER_RNA	0.0331159	0.0742944	0.0842909	-0.467389
Correlation_Costes_ER_RNA	-0.0768206	0.039238	0.0625305	-0.640637
Correlation_Costes_ER_RNA	0.163313	0.0880201	0.220109	-0.287131
Correlation_Costes_ER_RNA	-0.198917	-0.0982145	0.0319395	-0.358095
Correlation_Costes_ER_RNA	0.0868378	-0.054284	0.10626	-0.0358118
Correlation_Costes_ER_RNA	0.342525	0.238577	0.382814	-0.0434421
Correlation_Costes_ER_RNA	0.571517	0.496195	0.57259	0.276095
Correlation_Costes_ER_RNA	0.197832	0.138935	0.262137	-0.0323905
Correlation_Costes_ER_RNA	-0.087883	-0.0959165	0.0120872	-0.243259
Correlation_Costes_ER_RNA	0.310351	0.229328	0.31768	-0.0336211
Correlation_Costes_ER_RNA	0.281614	0.146669	0.309088	-0.239943
Correlation_Costes_ER_RNA	0.1799	0.11363	0.182799	-0.11754
Correlation_Costes_ER_RNA	0.178479	0.191009	0.300369	-0.303118
Correlation_Costes_ER_RNA	0.184511	0.105543	0.210964	-0.240938
Correlation_Costes_ER_RNA	0.230938	0.202142	0.261793	0.156577
Correlation_Costes_ER_RNA	0.00671392	-0.167316	0.0669462	-0.0219266
Correlation_Costes_ER_RNA	-0.103998	0.0149252	0.0538763	-0.222813
Correlation_Costes_ER_RNA	0.258813	0.242638	0.247759	-0.341656
Correlation_Costes_ER_RNA	0.0288464	0.14524	0.15195	-0.249569
Correlation_Costes_ER_RNA	0.19817	0.014294	0.189861	0.0260261
Correlation_Costes_ER_RNA	0.126874	0.0918576	0.147878	-0.472924
Correlation_Costes_ER_RNA	0.112461	0.15457	0.26652	0.143937
Correlation_Costes_ER_RNA	0.199045	0.18038	0.243125	-0.386458
Correlation_Costes_ER_RNA	-0.0669703	-0.0587452	0.104754	-0.197452
Correlation_Costes_ER_RNA	0.167572	0.221612	0.230007	-0.151731
Correlation_Costes_ER_RNA	0.197718	0.118503	0.20925	-0.350801
Correlation_Costes_ER_RNA	-0.0417577	0.00473439	0.014291	-0.314516
Correlation_Costes_ER_RNA	0.206984	0.195191	0.224552	0.149634
Correlation_Costes_ER_RNA	0.123005	0.110125	0.15813	-0.249515
Correlation_Costes_ER_RNA	-0.0816246	0.00112668	0.0519052	-0.145315
Correlation_Costes_ER_RNA	-0.0202238	0.102889	0.124146	-0.253861
Correlation_Costes_ER_RNA	0.0499658	-0.148745	0.0502475	-0.0227914
Correlation_Costes_ER_RNA	-0.0188959	-0.204907	-0.00300773	-0.0745874
Correlation_Costes_ER_RNA	0.347009	0.278613	0.361512	-0.319776
Correlation_Costes_ER_RNA	0.0475807	0.00460619	0.0538564	-0.415209
Correlation_Costes_ER_RNA	0.0199196	0.0667383	0.0859042	-0.189638
Correlation_Costes_ER_RNA	0.0605805	0.0567211	0.164323	-0.478279
Correlation_Costes_ER_RNA	0.177754	0.106481	0.15865	-0.182342
Correlation_Costes_ER_RNA	-0.0214935	0.00640761	0.0864982	-0.268511
Correlation_Costes_ER_RNA	0.274951	0.231599	0.304682	-0.0765616
Correlation_Costes_ER_RNA	0.335842	0.278645	0.346885	0.296745
Correlation_Costes_ER_RNA	-0.0315247	-0.0326806	0.0490635	-0.0816383
Correlation_Costes_ER_RNA	0.143801	0.144197	0.204693	-0.325722
Correlation_Costes_ER_RNA	0.0676746	0.159301	0.187654	-0.0770118
Correlation_Costes_ER_RNA	-0.0675132	-0.0157051	0.0753703	-0.205698
Correlation_Costes_ER_RNA	0.0528116	0.180769	0.243473	-0.147579
Correlation_Costes_ER_RNA	0.139865	0.0800417	0.145848	-0.00633247
Correlation_Costes_ER_RNA	0.221723	0.128121	0.218448	-0.0359381
Correlation_Costes_ER_RNA	0.103606	0.179116	0.248913	-0.170983
Correlation_Costes_ER_RNA	0.105671	0.110051	0.154974	-0.0453209
Correlation_Costes_ER_RNA	0.186382	0.106308	0.210719	0.0729317
Correlation_Costes_ER_RNA	0.125341	0.0447056	0.144461	-0.217145
Correlation_Costes_ER_RNA	-0.0166989	0.0152695	0.0171682	-0.298168
Correlation_Costes_ER_RNA	0.0932504	-0.260654	0.135891	-0.4103
Correlation_Costes_ER_RNA	0.0371042	-0.921708	0.0767733	-0.177958
Correlation_Costes_ER_RNA	0.0484424	0.12456	0.221551	-0.202592
Correlation_Costes_ER_RNA	0.19455	0.0997648	0.183507	-0.262282
Correlation_Costes_ER_RNA	0.28005	0.125547	0.277754	-0.218998
Correlation_Costes_ER_RNA	0.117321	0.118914	0.119035	-0.798104
Correlation_Costes_ER_RNA	-0.108539	-0.064929	-0.0147957	-0.0472382
Correlation_Costes_ER_RNA	0.118914	-0.142059	0.165091	0.0214538
Correlation_Costes_ER_RNA	-0.189871	-0.0520395	0.00490691	-0.44999
Correlation_Costes_ER_RNA	-0.143533	0.0128775	0.0938217	-0.12601
Correlation_Costes_ER_RNA	0.299612	0.449813	0.453461	0.230099
Correlation_Costes_ER_RNA	0.181723	0.232917	0.245787	0.171451
Correlation_Costes_ER_RNA	0.33478	0.160094	0.324404	-0.293883
Correlation_Costes_ER_RNA	0.0407925	0.0520015	0.124163	0.0494431
Correlation_Costes_ER_RNA	-0.0991758	-0.218761	0.0962957	-0.511076
Correlation_Costes_ER_RNA	0.29006	0.466896	0.490266	0.048194
Correlation_Costes_ER_RNA	-0.120582	-0.013148	-0.00361295	-0.337838
Correlation_Costes_ER_RNA	0.0722747	0.0964805	0.109857	0.0274041
Correlation_Costes_ER_RNA	0.141947	0.0326798	0.140382	-0.0910502
Correlation_Costes_ER_RNA	0.224533	0.154889	0.25547	-0.0791969
Correlation_Costes_ER_RNA	-0.0876984	0.137052	0.183876	-0.38379
Correlation_Costes_ER_RNA	0.0815313	0.11846	0.156953	-0.0943999
Correlation_Costes_ER_RNA	0.302454	0.203495	0.303415	-0.103841
Correlation_Costes_ER_RNA	0.184059	0.149547	0.241675	-0.0850923
Correlation_Costes_ER_RNA	0.009601	0.101792	0.110179	-0.608379
Correlation_Costes_ER_RNA	0.199198	0.173938	0.308126	0.168341
Correlation_Costes_ER_RNA	-0.0122056	0.105756	0.191587	0.0618821
Correlation_Costes_ER_RNA	0.173848	0.114625	0.144506	-0.454709
Correlation_Costes_ER_RNA	-0.0519681	-0.159411	0.036922	-0.0557343
Correlation_Costes_ER_RNA	0.0457445	0.111297	0.165707	-0.303815
Correlation_Costes_ER_RNA	0.00954599	-0.0748621	0.0949298	-0.184461
Correlation_Costes_ER_RNA	0.0308702	0.16444	0.169759	-0.317646
Correlation_Costes_ER_RNA	0.0130009	0.0944628	0.127239	-0.668902
Correlation_Costes_ER_RNA	0.526517	0.43218	0.562153	0.504367
Correlation_Costes_ER_RNA	0.0154648	-0.00536539	0.20797	-0.37343
Correlation_Costes_ER_RNA	0.134045	0.0886893	0.164242	-0.369038
Correlation_Costes_ER_RNA	-0.0985761	-0.0667107	0.0678028	-0.0578447
Correlation_Costes_ER_RNA	0.133259	0.0910889	0.169756	-0.0881878
Correlation_Costes_ER_RNA	-0.0885145	-0.0318927	0.0749128	-0.315626
Correlation_Costes_ER_RNA	0.0760435	0.14484	0.229686	0.0785856
Correlation_Costes_ER_RNA	-0.0344842	-0.221254	-0.00082991	-0.381701
Correlation_Costes_ER_RNA	0.214726	0.242441	0.340031	0.00683608
Correlation_Costes_ER_RNA	0.0354892	0.127113	0.146699	-0.213768
Correlation_Costes_ER_RNA	-0.0357932	-0.238325	0.0560567	0.000928837
Correlation_Costes_ER_RNA	0.0947756	0.0830534	0.148304	-0.0638896
Correlation_Costes_ER_RNA	0.0693013	0.183201	0.191903	-0.285956
Correlation_Costes_ER_RNA	-0.034262	-0.0697587	-0.00903268	-0.52609
Correlation_Costes_ER_RNA	0.00342637	-0.0474486	-0.0197778	-0.0972422
Correlation_Costes_ER_RNA	-0.139952	0.0945019	0.115794	0.00493826
Correlation_Costes_ER_RNA	-0.0238933	-0.0661174	-0.00673425	-0.353332
Correlation_Costes_ER_RNA	0.00233945	-0.0619098	0.0127408	-0.60434
Correlation_Costes_ER_RNA	0.0228075	0.053251	0.171493	-0.22564
Correlation_Costes_ER_RNA	-0.0631456	-0.0120843	0.0671373	-0.437091
Correlation_Costes_ER_RNA	-0.00201775	-0.0258718	-0.00969678	-0.641073
Correlation_Costes_ER_RNA	-0.0113845	0.0699352	0.159798	-0.338127
Correlation_Costes_ER_RNA	0.000916343	0.0178916	0.0111332	-0.372029
Correlation_Costes_ER_RNA	-0.00279332	-0.192392	0.0424187	-0.352909
Correlation_Costes_ER_RNA	0.0728317	0.0879335	0.190303	0.171462
Correlation_Costes_ER_RNA	-0.115322	-0.0693642	-0.00673663	-0.454918
Correlation_Costes_ER_RNA	0.122771	0.00864945	0.119321	-0.226499
Correlation_Costes_ER_RNA	0.197621	0.150464	0.262906	-0.197943
Correlation_Costes_ER_RNA	-0.0847749	-0.0435138	0.0642752	-0.200595
Correlation_Costes_ER_RNA	0.318521	-0.00880227	0.331159	0.234647
Correlation_Costes_ER_RNA	0.260658	0.260319	0.341853	-0.0326769
Correlation_Costes_ER_RNA	0.20268	0.0564476	0.238173	-0.334956
Correlation_Costes_ER_RNA	0.063392	0.188195	0.257797	-0.12932
Correlation_Costes_ER_RNA	0.0237288	0.0610261	0.112622	-0.177555
Correlation_Costes_ER_RNA	0.15993	0.0952495	0.160641	0.00570346
Correlation_Costes_ER_RNA	0.374046	0.318477	0.416798	-0.212491
Correlation_Costes_ER_RNA	-0.0279597	-0.0100724	0.141695	-0.362808
Correlation_Costes_ER_RNA	0.00721989	0.0679662	0.165625	-0.154039
Correlation_Costes_ER_RNA	-0.129484	-0.062067	-0.000327886	-0.288974
Correlation_Costes_ER_RNA	0.266418	0.242579	0.408552	-0.0469542
Correlation_Costes_ER_RNA	0.0325649	0.00722958	0.165619	-0.469769
Correlation_Costes_ER_RNA	0.00539266	-0.109579	0.0593175	-0.103439
Correlation_Costes_ER_RNA	0.0180109	0.047966	0.0890586	-0.127011
Correlation_Costes_ER_RNA	0	-0.2563	-0.0113814	-0.615693
Correlation_Costes_ER_RNA	-0.0879133	-0.11814	-0.025158	-0.299731
Correlation_Costes_ER_RNA	0.011768	-0.154827	0.0248242	-0.47226
Correlation_Costes_ER_RNA	0.0838436	0.166965	0.201806	-0.156328
Correlation_Costes_ER_RNA	0.348269	0.37932	0.535301	0.0894669
Correlation_Costes_ER_RNA	0.117248	0.0688646	0.158304	-0.467204
Correlation_Costes_ER_RNA	-0.036402	-0.0881743	-0.00256176	-0.484256
Correlation_Costes_ER_RNA	0.0579366	-0.0101135	0.048482	-0.327367
Correlation_Costes_ER_RNA	0.180372	0.197786	0.235776	-0.126799
Correlation_Costes_ER_RNA	-0.0298969	-0.157091	0.0691544	-0.379546
Correlation_Costes_ER_RNA	-0.261204	-0.0302962	0.07252	-0.31088
Correlation_Costes_ER_RNA	0.0703165	-0.0293468	0.109199	-0.418329
Correlation_Costes_ER_RNA	0.221657	0.267386	0.261303	0.0740977
Correlation_Costes_ER_RNA	-0.139594	0	-0.00390868	-0.494422
Correlation_Costes_ER_RNA	0.106256	0.116644	0.162268	-0.0838447
Correlation_Costes_ER_RNA	0.100662	0.0585462	0.104127	0.092419
Correlation_Costes_ER_RNA	0.0574082	0.114565	0.0903457	-0.0640896
Correlation_Costes_ER_RNA	0.325679	0.247172	0.360251	0.129026
Correlation_Costes_ER_RNA	-0.0935199	-0.0831791	0.0324603	-0.301246
Correlation_Costes_ER_RNA	0.154702	0.154358	0.17115	-0.235575
Correlation_Costes_ER_RNA	0.234785	0.313953	0.318799	0.205942
Correlation_Costes_ER_RNA	0.0183798	0.0463621	0.0485394	-0.297157
Correlation_Costes_ER_RNA	0.171414	0.0838982	0.174674	0.134387
Correlation_Costes_ER_RNA	0.0364541	0.115411	0.173731	0.182522
Correlation_Costes_ER_RNA	0.132801	0.235721	0.27882	0.0381401
Correlation_Costes_ER_RNA	0.139951	0.0747802	0.157169	-0.631011
Correlation_Costes_ER_RNA	0.417962	0.389423	0.482198	0.277673
Correlation_Costes_ER_RNA	0.140514	0.228117	0.403491	0.0204653
Correlation_Costes_ER_RNA	0.0761316	0.0933582	0.149926	-0.361853
Correlation_Costes_ER_RNA	0.516678	0.345763	0.515405	0.287368
Correlation_Costes_ER_RNA	0.22394	0.139447	0.220181	-0.276299
Correlation_Costes_ER_RNA	0.288882	0.320702	0.301001	-0.00615358
Correlation_Costes_ER_RNA	0.160166	0.0436576	0.168227	-0.432043
Correlation_Costes_ER_RNA	0.0175086	-0.0119667	0.0469373	-0.69322
Correlation_Costes_ER_RNA	0.124446	0.200326	0.319918	0.223659
Correlation_Costes_ER_RNA	0.43059	0.288729	0.459841	0.151992
Correlation_Costes_ER_RNA	0.277204	0.209232	0.32472	0.278551
Correlation_Costes_ER_RNA	0.00156202	0.0129648	0.031616	-0.312947
Correlation_Costes_ER_RNA	0.08059	-0.00588812	0.0982974	-0.179742
Correlation_Costes_ER_RNA	0.142502	0.157733	0.210417	0.0221976
Correlation_Costes_ER_RNA	0.342311	0.285635	0.354215	0.0888523
Correlation_Costes_ER_RNA	0.269657	0.328848	0.390413	-0.431715
Correlation_Costes_ER_RNA	0.259044	0.167583	0.239424	-0.231851
Correlation_Costes_ER_RNA	0.123096	0.0936322	0.252283	-0.0969631
Correlation_Costes_ER_RNA	0.0742885	0.115735	0.282001	-0.387293
Correlation_Costes_ER_RNA	0.0852336	0.174533	0.264452	-0.014415
Correlation_Costes_ER_RNA	0.389202	0.390386	0.415921	0.155849
Correlation_Costes_ER_RNA	0.517395	0.414675	0.506493	0.293471
Correlation_Costes_ER_RNA	0.32462	0.273388	0.382229	0.263526
Correlation_Costes_ER_RNA	-0.0112205	-0.184009	0.0202776	-0.402695
Correlation_Costes_ER_RNA	0.1075	0.0723423	0.156341	0.0235341
Correlation_Costes_ER_RNA	0.0182832	-0.0687252	0.110252	-0.394553
Correlation_Costes_ER_RNA	0.0651912	-0.0139085	0.0820191	0.0841024
Correlation_Costes_ER_RNA	-0.0236906	-0.066488	0.0593126	-0.181715
Correlation_Costes_ER_RNA	0.369456	0.3256	0.462321	0.107194
Correlation_Costes_ER_RNA	0.0126587	-0.0860009	0.024035	-0.739891
Correlation_Costes_ER_RNA	0.224723	0.163568	0.262188	-0.278477
Correlation_Costes_ER_RNA	0.0349321	-0.0468329	0.120752	-0.315602
Correlation_Costes_ER_RNA	-0.0833433	0.00740201	0.0391681	-0.38261
Correlation_Costes_ER_RNA	-0.0643119	-0.0473468	0.0527467	-0.202352
Correlation_Costes_ER_RNA	0.0209171	-0.0991201	0.0177968	-0.13775
Correlation_Costes_ER_RNA	-0.0780054	-0.0801686	0.0353041	-0.686651
Correlation_Costes_ER_RNA	0.0326035	-0.0146344	0.0490524	-0.363239
Correlation_Costes_ER_RNA	-0.0887571	-0.00713264	0.0038651	-0.14425
Correlation_Costes_ER_RNA	-0.0680225	-0.0813332	0.022544	-0.727864
Correlation_Costes_ER_RNA	0.0886978	0.0550199	0.121638	-0.308979
Correlation_Costes_ER_RNA	-0.0497655	-0.169199	-0.00970944	-0.61888
Correlation_Costes_ER_RNA	0.0606563	-0.0282968	0.105884	-0.142119
Correlation_Costes_ER_RNA	-0.0561837	0.0041464	0.0404211	-0.0544217
Correlation_Costes_ER_RNA	0.460897	0.431652	0.450666	0.0956076
Correlation_Costes_ER_RNA	0.305829	0.263065	0.332306	0.0960019
Correlation_Costes_ER_RNA	0.182856	0.148982	0.159265	-0.428117
Correlation_Costes_ER_RNA	0.510932	0.297445	0.520637	0.0141813
Correlation_Costes_ER_RNA	0.273884	0.0733779	0.263269	-0.102989
Correlation_Costes_ER_RNA	0.0316873	0.0884943	0.138345	-0.12694
Correlation_Costes_ER_RNA	-0.0124159	-0.0143771	0.06405	-0.262677
Correlation_Costes_ER_RNA	0.392264	0.39704	0.431556	0.0374442
Correlation_Costes_ER_RNA	-0.0253101	-0.0031303	0.0717418	-0.312767
Correlation_Costes_ER_RNA	0.0540163	0.00374536	0.201872	-0.380978
Correlation_Costes_ER_RNA	-0.101111	-0.100952	-0.0245986	-0.25899
Correlation_Costes_ER_RNA	-0.0872237	-0.222829	0.0699141	-0.470848
Correlation_Costes_ER_RNA	0.0730384	0.012513	0.138444	-0.322065
Correlation_Costes_ER_RNA	-0.218401	-0.0780481	-0.00224637	-0.489398
Correlation_Costes_ER_RNA	-0.0876535	0.0225235	0.0897502	-0.348836
Correlation_Costes_ER_RNA	0.0427294	-0.0423087	0.0739819	-0.274938
Correlation_Costes_ER_RNA	0.140133	0.23171	0.285253	0.0717295
Correlation_Costes_ER_RNA	0.303162	0.131612	0.299236	0.0936912
Correlation_Costes_ER_RNA	0.102234	0.130517	0.215424	-0.166244
Correlation_Costes_ER_RNA	-0.00477213	0.0134596	0.0295234	-0.183438
Correlation_Costes_ER_RNA	0.137418	0.0678434	0.219931	-0.20958
Correlation_Costes_ER_RNA	0.283388	0.317823	0.453214	0.259343
Correlation_Costes_ER_RNA	-0.237205	-0.12216	0.00678555	-0.554311
Correlation_Costes_ER_RNA	0.0798161	0.320505	0.404908	-0.310995
Correlation_Costes_ER_RNA	0.5787	0.548411	0.599931	0.243114
Correlation_Costes_ER_RNA	0.305439	0.314555	0.381944	0.0527305
Correlation_Costes_ER_RNA	0.731759	0.843106	0.958952	0.883992
Correlation_Costes_ER_RNA	-0.107225	0.0349842	0.0638645	-0.404473
Correlation_Costes_ER_RNA	-0.0959409	-0.041433	0.0688443	-0.355917
Correlation_Costes_ER_RNA	0.284489	0.227089	0.297417	-0.00925789
Correlation_Costes_ER_RNA	0.131296	0.0230985	0.117759	-0.472501
Correlation_Costes_ER_RNA	-0.144469	-0.00267356	0.0236075	-0.277203
Correlation_Costes_ER_RNA	0.31775	0.167297	0.377867	0.0128678
Correlation_Costes_ER_RNA	-0.0323881	-0.157861	-0.0088214	-0.261552
Correlation_Costes_ER_RNA	-0.0179884	-0.0418697	0.0107286	-0.158757
Correlation_Costes_ER_RNA	0.252528	0.349122	0.366702	-0.101203
Correlation_Costes_ER_RNA	-0.0900049	-0.185459	-0.00783781	-0.177761
Correlation_Costes_ER_RNA	0.06384	0.0736084	0.0696749	-0.300512
Correlation_Costes_ER_RNA	0.200067	0.245856	0.286359	-0.197335
Correlation_Costes_ER_RNA	0.134994	0.133489	0.180566	0.0998059
Correlation_Costes_ER_RNA	0.126488	0.0249299	0.143507	-0.470786
Correlation_Costes_ER_RNA	0.554499	0.487959	0.552732	0.384675
Correlation_Costes_ER_RNA	0.234502	0.185325	0.229377	-0.373272
Correlation_Costes_ER_RNA	-0.00615922	-0.105571	0.115565	-0.417397
Correlation_Costes_ER_RNA	0.119201	0.109941	0.128796	-0.349982
Correlation_Costes_ER_RNA	-0.0596126	-0.166723	0.00279344	-0.35155
Correlation_Costes_ER_RNA	-0.0164809	-0.0757768	-0.00668209	-0.417325
Correlation_Costes_ER_RNA	0.181592	0.119323	0.195676	0.0168351
Correlation_Costes_ER_RNA	-0.036624	-0.0207975	-0.00399564	-0.321166
Correlation_Costes_ER_RNA	0.0164966	0.0414831	0.129507	-0.325665
Correlation_Costes_ER_RNA	0.224678	0.2133	0.290761	0.225885
Correlation_Costes_ER_RNA	0.180456	-0.0168699	0.245967	0.114395
Correlation_Costes_ER_RNA	0.0489501	0.0466856	0.166195	-0.181933
Correlation_Costes_ER_RNA	0.311165	0.19505	0.299573	0.0528456
Correlation_Costes_ER_RNA	0.124541	0.15474	0.220271	-0.266628
Correlation_Costes_ER_RNA	0.0214224	-0.0509552	0.141965	-0.715875
Correlation_Costes_ER_RNA	-0.103373	0.0321331	0.0574588	-0.462294
Correlation_Costes_ER_RNA	-0.101571	-0.0226711	0.0310572	-0.319514
Correlation_Costes_ER_RNA	-0.0329132	-0.126735	-0.00877367	-0.530457
Correlation_Costes_ER_RNA	-0.11258	0.000257158	0.000452216	-0.317397
Correlation_Costes_ER_RNA	0.0446264	0.0412594	0.0624458	-0.381828
Correlation_Costes_ER_RNA	-0.0367498	-0.0410521	0.0763556	-0.50298
Correlation_Costes_ER_RNA	0.0397231	0.156625	0.218432	-0.201397
Correlation_Costes_ER_RNA	0.169596	0.118609	0.22625	-0.178861
Correlation_Costes_ER_RNA	0.00145927	-0.00521498	0.0542558	-0.304399
Correlation_Costes_ER_RNA	0.151414	0.144918	0.240506	0.0824301
Correlation_Costes_ER_RNA	0.0769871	0.0446068	0.0841927	-0.0598069
Correlation_Costes_ER_RNA	0.11115	0.234027	0.26595	0.198236
Correlation_Costes_ER_RNA	-0.0829638	-0.0300361	0.0682229	-0.137368
Correlation_Costes_ER_RNA	0.0701212	-0.139439	0.102417	-0.26682
Correlation_Costes_ER_RNA	-0.060032	-0.0326654	0.00948592	-0.375067
Correlation_Costes_ER_RNA	0.117811	0.0803491	0.176045	-0.289013
Correlation_Costes_ER_RNA	0.123872	0.0791374	0.147867	-0.0370055
Correlation_Costes_ER_RNA	0.0573716	0.231122	0.217629	-0.205445
Correlation_Costes_ER_RNA	0.0466529	0.107079	0.125877	-0.405348
Correlation_Costes_ER_RNA	0.0895942	-0.180779	0.119898	-0.24375
Correlation_Costes_ER_RNA	0.19353	0.0597649	0.170256	-0.556114
Correlation_Costes_ER_RNA	0.00281704	0.00225553	0.098332	-0.339943
Correlation_Costes_ER_RNA	0.207267	0.224964	0.281177	0.124376
Correlation_Costes_ER_RNA	-0.0408261	0.0863605	0.14412	-0.62918
Correlation_Costes_ER_RNA	0.0997329	0.0614168	0.172494	0.132976
Correlation_Costes_ER_RNA	0.230107	0.228473	0.217708	-0.187891
Correlation_Costes_ER_RNA	-0.00485034	0.089346	0.122923	0.00880387
Correlation_Costes_ER_RNA	0.173547	0.204367	0.224752	-0.308339
Correlation_Costes_ER_RNA	0.0353898	0.0332853	0.105175	-0.266787
Correlation_Costes_ER_RNA	0.103952	0.141497	0.227245	-0.120075
Correlation_Costes_ER_RNA	0.0551102	0.143212	0.196176	0.0670817
Correlation_Costes_ER_RNA	0.0437335	-0.0946502	0.0419661	-0.0475798
Correlation_Costes_ER_RNA	0.315514	0.22775	0.386606	-0.071261
Correlation_Costes_ER_RNA	0.189571	0.219665	0.238028	-0.216528
Correlation_Costes_ER_RNA	0.0240738	-0.0088521	0.0683407	-0.127367
Correlation_Costes_ER_RNA	0.247045	0.30931	0.355032	-0.0141701
Correlation_Costes_ER_RNA	0.0985794	0.0459653	0.161109	-0.2382
Correlation_Costes_ER_RNA	-0.114766	-0.121229	0.0898132	0.0234191
Correlation_Costes_ER_RNA	0.245642	0.277177	0.319234	0.233537
Correlation_Costes_ER_RNA	0.237494	0.203682	0.313884	-0.314018
Correlation_Costes_ER_RNA	0.0542914	-0.0645532	0.0785987	-0.492203
Correlation_Costes_ER_RNA	-0.177774	-0.153621	-0.000998769	-0.487644
Correlation_Costes_ER_RNA	-0.124718	0.102526	0.103288	-0.546527
Correlation_Costes_ER_RNA	0.0367695	0.0418735	0.0435953	-0.0383961
Correlation_Costes_ER_RNA	0.299845	0.230874	0.306755	-0.304005
Correlation_Costes_ER_RNA	0.165881	0.134257	0.156745	0.0279077
Correlation_Costes_ER_RNA	0.219339	0.139675	0.282376	-0.0474244
Correlation_Costes_ER_RNA	0.00271819	-0.0322044	0.0538593	-0.227502
Correlation_Costes_ER_RNA	-0.0132104	0.128611	0.193443	0.0198649
Correlation_Costes_ER_RNA	-0.127073	-0.0215806	0.0185591	-0.478959
Correlation_Costes_ER_RNA	0.0969572	-0.0102498	0.125039	-0.0191488
Correlation_Costes_ER_RNA	-0.162306	0.0459635	0.0503412	-0.0177957
Correlation_Costes_ER_RNA	0.00224281	-0.142295	0.0714298	-0.400509
Correlation_Costes_ER_RNA	-0.107175	-0.0688702	0.000705186	-0.262656
Correlation_Costes_ER_RNA	-0.0955895	-0.0529169	-0.000385018	-0.254073
Correlation_Costes_ER_RNA	0.00417795	0.158316	0.168081	-0.319961
Correlation_Costes_ER_RNA	0.203459	0.231475	0.258861	0.0218807
Correlation_Costes_ER_RNA	0.214574	0.199477	0.369792	0.156118
Correlation_Costes_ER_RNA	-0.102834	-0.0263693	0.0124673	-0.409761
Correlation_Costes_ER_RNA	0.436605	0.401397	0.434703	0.0111306
Correlation_Costes_ER_RNA	-0.131658	-0.0514514	0.0291518	-0.903433
Correlation_Costes_ER_RNA	0.322829	0.333305	0.343133	-0.286687
Correlation_Costes_ER_RNA	0.180367	0.294486	0.349088	0.167843
Granularity_6_ER	-0.372795	-0.344724	-0.0943871	-0.0445778
Granularity_6_ER	-0.296278	0.0627491	0.163601	-0.0628172
Granularity_6_ER	0.0486674	-0.0860086	-0.272844	0.0502618
Granularity_6_ER	-0.199297	-0.314243	-0.199909	-0.154009
Granularity_6_ER	-0.117669	-0.196817	-0.215492	-0.174183
Granularity_6_ER	-0.129679	0.0719576	0.103051	-0.12055
Granularity_6_ER	0.0142208	0.00100714	0.0865275	0.10493
Granularity_6_ER	0.0530439	-0.0477293	-0.229728	-0.0596142
Granularity_6_ER	-0.0209537	-0.184419	-0.267979	0.00601075
Granularity_6_ER	-0.0981844	-0.11648	-0.276264	0.0230247
Granularity_6_ER	-0.24608	-0.283094	-0.347361	-0.235556
Granularity_6_ER	-0.118949	0.00360308	-0.121425	-0.00151952
Granularity_6_ER	0.119613	-0.137604	-0.16606	-0.102278
Granularity_6_ER	-0.302982	-0.324421	-0.203556	-0.321308
Granularity_6_ER	-0.162937	-0.158796	-0.222006	0.0654943
Granularity_6_ER	-0.419981	-0.310395	-0.0845806	-0.183084
Granularity_6_ER	-0.0946758	0.0304001	-0.140927	-0.100125
Granularity_6_ER	-0.170717	0.137947	-0.040971	-0.154875
Granularity_6_ER	-0.433011	-0.374294	-0.105293	-0.145743
Granularity_6_ER	-0.113441	0.125343	0.0728418	0.1606
Granularity_6_ER	0.185663	-0.014078	0.0021338	0.144845
Granularity_6_ER	-0.449231	-0.325093	-0.396826	-0.225324
Granularity_6_ER	-0.11181	-0.0866258	-0.140937	-0.000645428
Granularity_6_ER	-0.171501	-0.199188	-0.0304552	-0.171771
Granularity_6_ER	-0.0434755	-0.129996	0.062713	0.0857732
Granularity_6_ER	-0.201368	-0.15364	-0.226095	-0.227606
Granularity_6_ER	-0.12077	-0.147433	-0.186285	-0.405015
Granularity_6_ER	0.170485	0.0812702	0.066668	0.217213
Granularity_6_ER	-0.0364705	0.112173	-0.0569043	0.0859131
Granularity_6_ER	-0.28715	-0.307359	-0.393265	-0.254026
Granularity_6_ER	0.0541303	0.222809	-0.0360703	0.109245
Granularity_6_ER	-0.22897	-0.120494	-0.148022	-0.16187
Granularity_6_ER	0.0440446	-0.0195478	0.0785763	-0.0297897
Granularity_6_ER	0.0281996	-0.0904295	-0.131925	-0.0321002
Granularity_6_ER	-0.508317	-0.622235	-0.483148	-0.585543
Granularity_6_ER	0.00537605	-0.132078	-0.270441	-0.00844685
Granularity_6_ER	-0.266423	-0.194347	-0.444394	-0.228933
Granularity_6_ER	-0.136498	-0.0652497	0.175037	-0.160505
Granularity_6_ER	0.0142238	-0.172435	-0.25886	-0.131726
Granularity_6_ER	-0.0157202	-0.123738	-0.095022	-0.23763
Granularity_6_ER	-0.40143	0.0527391	-0.239875	0.0297626
Granularity_6_ER	-0.167818	-0.164966	-0.0760181	-0.0640995
Granularity_6_ER	-0.692228	-0.788937	-0.576041	-0.476563
Granularity_6_ER	-0.212195	-0.114921	-0.362233	-0.326145
Granularity_6_ER	-0.0346132	0.0837699	-0.00551871	0.437733
Granularity_6_ER	-0.221254	-0.267761	0.0630437	0.0121826
Granularity_6_ER	-0.176557	-0.177845	-0.0363869	-0.19197
Granularity_6_ER	-0.146457	-0.180425	0.075712	-0.136338
Granularity_6_ER	0.0632691	0.0663721	0.0762648	0.176316
Granularity_6_ER	-0.165758	-0.155411	-0.337924	0.215543
Granularity_6_ER	0.18802	0.122234	-0.107568	0.177508
Granularity_6_ER	0.227679	0.201487	0.0927344	0.384417
Granularity_6_ER	0.0531325	-0.123967	-0.066374	0.0374396
Granularity_6_ER	-0.28139	-0.404746	-0.287411	-0.152989
Granularity_6_ER	0.0522868	-0.257021	0.072109	-0.133944
Granularity_6_ER	0.118289	0.178455	0.129257	0.104468
Granularity_6_ER	-0.332285	-0.401109	-0.422108	-0.372578
Granularity_6_ER	-0.480907	-0.178014	-0.3829	-0.381235
Granularity_6_ER	-0.367122	0.00576611	-0.218851	-0.114176
Granularity_6_ER	-0.2936	-0.127829	-0.406216	0.0569156
Granularity_6_ER	-0.0330932	0.0615431	0.0191974	0.151171
Granularity_6_ER	-0.120663	-0.165322	-0.082913	0.111782
Granularity_6_ER	-0.0724494	-0.177704	-0.0919622	-0.0693965
Granularity_6_ER	-0.179369	-0.312057	-0.331056	-0.238215
Granularity_6_ER	-0.328389	-0.283544	-0.480084	-0.324643
Granularity_6_ER	-0.173884	-0.23521	-0.195947	-0.193525
Granularity_6_ER	-0.283035	-0.319065	-0.183757	-0.234567
Granularity_6_ER	0.273858	0.0800019	-0.0729862	0.0382011
Granularity_6_ER	-0.27628	0.0302454	-0.0721573	-0.00459423
Granularity_6_ER	0.270765	0.104498	-0.0260254	0.365064
Granularity_6_ER	-0.301752	-0.0481973	-0.20996	-0.096376
Granularity_6_ER	-0.000738754	0.0455696	-0.0382116	0.0479573
Granularity_6_ER	-0.0258954	0.186897	0.141058	0.497199
Granularity_6_ER	-0.29467	-0.328383	-0.0908455	-0.234032
Granularity_6_ER	-0.000204043	-0.232619	-0.237164	-0.116231
Granularity_6_ER	-0.173324	0.0571781	-0.112396	-0.0213245
Granularity_6_ER	-0.149004	-0.233536	-0.251623	0.0174079
Granularity_6_ER	-0.319616	-0.382971	-0.366111	-0.262761
Granularity_6_ER	-0.645121	-0.505473	-0.573677	-0.48282
Granularity_6_ER	-0.0539042	-0.0495499	-0.0108141	-0.270083
Granularity_6_ER	-0.187761	-0.212868	-0.248873	0.0737945
Granularity_6_ER	-0.308838	-0.065277	-0.0846314	-0.157401
Granularity_6_ER	-0.105199	0.0822679	-0.21964	0.19204
Granularity_6_ER	-0.017089	-0.0475236	-0.127635	0.106746
Granularity_6_ER	-0.310299	-0.380783	-0.32095	-0.132726
Granularity_6_ER	-0.375341	-0.141207	-0.139825	-0.112294
Granularity_6_ER	0.0542787	0.153378	0.325468	0.206847
Granularity_6_ER	-0.164165	-0.119291	-0.295604	-0.321787
Granularity_6_ER	-0.213534	-0.096034	-0.34628	0.109368
Granularity_6_ER	-0.213877	-0.00873441	-0.394538	-0.101647
Granularity_6_ER	-0.25748	-0.306393	-0.259496	-0.0600765
Granularity_6_ER	0.0731993	0.0236384	0.0403833	-0.114467
Granularity_6_ER	0.0340373	-0.0127914	-0.0922031	-0.0498986
Granularity_6_ER	-0.220833	-0.205407	-0.608397	-0.676821
Granularity_6_ER	-0.436471	-0.185784	-0.271397	0.233862
Granularity_6_ER	0.13199	-0.228037	-0.106306	0.20731
Granularity_6_ER	-0.0132282	0.0376445	-0.24566	-0.212923
Granularity_6_ER	0.121717	-0.0113929	-0.0108578	0.0342433
Granularity_6_ER	-0.346343	-0.254829	-0.122814	-0.0406643
Granularity_6_ER	0.117844	0.153618	0.100821	0.359757
Granularity_6_ER	0.132936	-0.177851	0.644367	0.0389084
Granularity_6_ER	-0.240886	-0.15754	-0.234467	0.0236149
Granularity_6_ER	-0.110935	-0.244608	-0.258819	-0.161992
Granularity_6_ER	0.314556	-0.167795	0.0935366	0.0599941
Granularity_6_ER	-0.124098	-0.0430073	-0.0643445	-0.00795362
Granularity_6_ER	-0.330109	-0.144801	-0.169442	-0.0226289
Granularity_6_ER	0.0969223	-0.0118476	0.0278406	-0.184468
Granularity_6_ER	-0.129377	-0.0843219	-0.164849	-0.278253
Granularity_6_ER	0.351014	0.116666	0.0778912	0.222592
Granularity_6_ER	-0.0084101	-0.0215796	0.0345967	0.42015
Granularity_6_ER	-0.22202	-0.179128	-0.325449	-0.0292117
Granularity_6_ER	0.103903	0.00271856	0.577035	0.137066
Granularity_6_ER	-0.0157014	0.141575	-0.0876013	-0.151721
Granularity_6_ER	0.249623	0.2055	0.179315	0.314981
Granularity_6_ER	-0.320668	-0.317318	-0.42088	-0.165086
Granularity_6_ER	-0.40354	-0.187526	-0.428424	-0.19589
Granularity_6_ER	0.162137	0.046366	0.00777038	0.0769951
Granularity_6_ER	-0.316838	-0.441024	-0.482933	-0.207019
Granularity_6_ER	0.0153521	-0.152425	-0.225781	-0.280928
Granularity_6_ER	-0.00866544	-0.151071	-0.26439	-0.289352
Granularity_6_ER	-0.134092	-0.0490464	-0.107777	0.184117
Granularity_6_ER	-0.294542	-0.467106	-0.233253	-0.340453
Granularity_6_ER	-0.537693	-0.556954	-0.649214	-0.384276
Granularity_6_ER	-0.0900357	-0.0560223	-0.274596	-0.0703087
Granularity_6_ER	-0.12576	-0.00678256	-0.293958	-0.131158
Granularity_6_ER	-0.122133	-0.277394	-0.299178	-0.167948
Granularity_6_ER	-0.244749	-0.369859	-0.454979	-0.379778
Granularity_6_ER	-0.016786	-0.109986	-0.0695977	-0.355409
Granularity_6_ER	-0.327722	-0.2842	-0.187864	-0.00156659
Granularity_6_ER	-0.315933	-0.220642	-0.275391	-0.35726
Granularity_6_ER	-0.4162	-0.365365	-0.225526	-0.101139
Granularity_6_ER	-0.0531309	-0.273988	-0.419655	-0.276323
Granularity_6_ER	-0.147357	-0.113707	-0.285954	-0.141011
Granularity_6_ER	-0.413413	-0.248237	-0.542653	-0.0582517
Granularity_6_ER	-0.111898	0.0208854	-0.0846009	0.0628179
Granularity_6_ER	-0.0486768	0.0284627	-0.080609	0.108907
Granularity_6_ER	-0.0230362	-0.102418	0.180175	-0.207491
Granularity_6_ER	-0.421207	-0.279742	-0.385901	-0.121735
Granularity_6_ER	-0.610282	-0.500087	-0.539177	-0.455795
Granularity_6_ER	-0.291151	-0.141979	-0.298245	-0.0859893
Granularity_6_ER	-0.347172	-0.0626931	-0.590982	-0.175487
Granularity_6_ER	-0.194351	-0.216302	-0.440683	-0.196682
Granularity_6_ER	-0.0741872	-0.122824	-0.180322	-0.0285494
Granularity_6_ER	0.0436404	-0.0403425	-0.0865657	0.230337
Granularity_6_ER	-0.0237502	-0.0770818	-0.120485	-0.111027
Granularity_6_ER	-0.208225	-0.492351	-0.337243	0.0108221
Granularity_6_ER	-0.303135	-0.261469	-0.259	-0.0565144
Granularity_6_ER	-0.0313476	-0.192337	-0.0922363	0.272159
Granularity_6_ER	-0.219582	-0.116568	-0.0457298	0.249078
Granularity_6_ER	0.048945	-0.0272941	-0.0311205	-0.134512
Granularity_6_ER	-0.491542	-0.549272	-0.585122	-0.211964
Granularity_6_ER	-0.485146	-0.357314	-0.542821	-0.36612
Granularity_6_ER	-0.000321825	-0.0554362	0.00634003	0.231516
Granularity_6_ER	-0.167295	-0.134643	-0.168317	-0.0813314
Granularity_6_ER	-0.159476	-0.00998772	-0.138905	-0.0926798
Granularity_6_ER	-0.150345	0.033279	-0.0397239	0.162517
Granularity_6_ER	-0.298265	-0.0632889	-0.056607	0.0381305
Granularity_6_ER	-0.118862	-0.251968	-0.313597	-0.100171
Granularity_6_ER	-0.103104	-0.304868	0.0448406	0.057101
Granularity_6_ER	0.147249	0.174311	-0.00940139	0.047589
Granularity_6_ER	-0.118984	-0.200516	-0.0253151	-0.109373
Granularity_6_ER	-0.234602	-0.283032	-0.2981	-0.19407
Granularity_6_ER	0.251348	0.163693	0.0790844	0.224393
Granularity_6_ER	-0.0310213	-0.00129559	-0.0246738	-0.078387
Granularity_6_ER	0.256948	0.192492	-0.0554957	0.230922
Granularity_6_ER	-0.235486	-0.268219	0.0856677	0.1972
Granularity_6_ER	-0.273811	-0.14461	-0.109257	0.059389
Granularity_6_ER	-0.100902	0.0922258	0.165634	-0.0182724
Granularity_6_ER	-0.189627	-0.000850325	-0.0447648	0.336659
Granularity_6_ER	-0.0826782	-0.00833862	0.00430853	0.118301
Granularity_6_ER	-0.463719	-0.251767	-0.480551	-0.34093
Granularity_6_ER	-0.641581	-0.514938	-0.316459	-0.394363
Granularity_6_ER	-0.414666	-0.247356	-0.263827	-0.350805
Granularity_6_ER	-0.0349122	-0.210364	0.2584	0.302801
Granularity_6_ER	-0.0927034	0.0673063	0.574803	0.0734647
Granularity_6_ER	-0.134524	-0.40999	-0.289358	0.0672723
Granularity_6_ER	-0.16821	-0.162828	-0.134877	0.0361676
Granularity_6_ER	-0.0856504	-0.140423	-0.0634169	0.329555
Granularity_6_ER	-0.174729	-0.196121	0.0570843	-0.156477
Granularity_6_ER	0.0423209	0.0649839	0.0668154	0.0281102
Granularity_6_ER	-0.314426	-0.396235	-0.188344	0.151603
Granularity_6_ER	-0.0113033	-0.117754	-0.333043	-0.132668
Granularity_6_ER	0.226867	0.229892	0.038571	0.340449
Granularity_6_ER	-0.234249	-0.153312	-0.328134	-0.194409
Granularity_6_ER	-0.266653	-0.445346	-0.452106	-0.248646
Granularity_6_ER	-0.060824	-0.19915	-0.367698	-0.0202178
Granularity_6_ER	0.00522729	0.000490899	0.202094	0.0403416
Granularity_6_ER	0.147645	0.393636	0.173903	0.222802
Granularity_6_ER	-0.0929335	0.0602677	-0.153784	0.0157057
Granularity_6_ER	-0.158651	-0.200135	-0.118394	0.299006
Granularity_6_ER	-0.194776	-0.288677	-0.14726	-0.111225
Granularity_6_ER	-0.0878007	-0.192076	-0.161308	-0.135422
Granularity_6_ER	-0.158833	0.115959	-0.201827	0.0739874
Granularity_6_ER	-0.134563	-0.14922	0.0157833	-0.00222755
Granularity_6_ER	-0.461571	-0.455277	-0.396876	-0.472854
Granularity_6_ER	-0.115242	-0.010042	0.0937158	0.0316898
Granularity_6_ER	-0.0201975	0.058855	0.352848	0.181126
Granularity_6_ER	0.0627797	-0.0849422	0.160898	-0.184424
Granularity_6_ER	-0.0963595	-0.0156365	0.173391	-0.217999
Granularity_6_ER	-0.167411	0.135628	-0.0124139	0.163484
Granularity_6_ER	-0.214063	-0.309797	-0.047392	-0.225815
Granularity_6_ER	0.0373388	0.0103678	-0.207715	-0.235168
Granularity_6_ER	0.0189613	-0.0361669	-0.0773271	-0.0993349
Granularity_6_ER	-0.315667	-0.475868	-0.508134	-0.314201
Granularity_6_ER	-0.271368	-0.148882	-0.233123	-0.00352343
Granularity_6_ER	-0.0960446	-0.0146162	-0.141361	-0.123716
Granularity_6_ER	-0.292686	-0.176096	-0.272906	-0.309629
Granularity_6_ER	-0.361306	-0.0200452	-0.271675	-0.109591
Granularity_6_ER	0.0924374	0.169401	0.108546	0.075827
Granularity_6_ER	-0.272205	-0.110798	-0.0848615	-0.0577732
Granularity_6_ER	0.185411	-0.367484	-0.20658	-0.127102
Granularity_6_ER	0.101857	0.016033	0.382402	0.28844
Granularity_6_ER	0.0953812	-0.222952	-0.15942	-0.223403
Granularity_6_ER	0.121938	0.17855	0.0053396	0.0393761
Granularity_6_ER	0.223881	0.00511574	0.170758	0.0898948
Granularity_6_ER	-0.249406	-0.0375122	-0.0473885	0.0334777
Granularity_6_ER	0.20112	0.22866	-0.0161531	0.0317987
Granularity_6_ER	-0.2624	-0.532275	-0.447027	-0.378751
Granularity_6_ER	-0.06415	-0.16129	0.0223621	0.303674
Granularity_6_ER	0.10188	-0.128842	-0.340165	-0.399643
Granularity_6_ER	-0.00359107	0.0103144	0.144109	-0.0766761
Granularity_6_ER	0.00428001	0.0420105	-0.118683	-0.206767
Granularity_6_ER	0.00244129	0.0819764	0.00588144	0.0798256
Granularity_6_ER	0.0058679	-0.0527247	0.418895	0.373092
Granularity_6_ER	-0.506828	-0.277544	-0.450947	-0.240121
Granularity_6_ER	-0.452269	-0.0227592	-0.183329	0.0609421
Granularity_6_ER	0.110748	0.123013	0.305258	0.344888
Granularity_6_ER	-0.038913	-0.184381	-0.0864096	-0.0101073
Granularity_6_ER	-0.205233	-0.00685447	-0.155115	0.087845
Granularity_6_ER	0.0657624	-0.177233	0.0674069	0.0590644
Granularity_6_ER	-0.0383379	-0.154782	-0.0723782	-0.263532
Granularity_6_ER	-0.10076	-0.0692237	-0.297705	0.179142
Granularity_6_ER	-0.301564	-0.114904	-0.278803	-0.269025
Granularity_6_ER	-0.066548	-0.0899778	-0.153802	-0.0504079
Granularity_6_ER	0.609915	-0.0876486	-0.217134	-0.119978
Granularity_6_ER	0.295205	-0.022634	0.25866	0.173936
Granularity_6_ER	-0.162739	-0.0244357	-0.191493	-0.116025
Granularity_6_ER	-0.131621	-0.0343935	-0.0643287	-0.00297558
Granularity_6_ER	0.289872	-0.111762	-0.0025409	0.0645323
Granularity_6_ER	-0.151162	-0.191564	-0.105816	-0.0415428
Granularity_6_ER	0.0925084	-0.246908	0.0669725	0.000421922
Granularity_6_ER	-0.307013	-0.229526	-0.0621245	-0.28035
Granularity_6_ER	-0.108647	-0.0694198	-0.0606205	-0.0671001
Granularity_6_ER	0.0437957	-0.162498	-0.191726	-0.0469831
Granularity_6_ER	0.245781	0.0232466	-0.0442844	0.107847
Granularity_6_ER	-0.0185951	0.119766	-0.199486	-0.174187
Granularity_6_ER	-0.0538462	-0.00739791	-0.101032	-0.0599339
Granularity_6_ER	-0.642903	-0.466843	-0.411282	-0.4596
Granularity_6_ER	-0.256853	0.046595	-0.13119	-0.0425264
Granularity_6_ER	-0.27351	-0.16009	-0.325315	-0.228039
Granularity_6_ER	-0.358975	-0.301988	-0.213643	-0.330423
Granularity_6_ER	-0.190479	-0.0384206	0.079282	0.239362
Granularity_6_ER	0.06011	0.228173	0.238343	0.192961
Granularity_6_ER	-0.396388	-0.33049	-0.370882	-0.111682
Granularity_6_ER	0.0509891	0.073797	0.260065	-0.115081
Granularity_6_ER	-0.233504	-0.0297052	-0.125489	-0.139604
Granularity_6_ER	-0.0547627	-0.0514155	-0.280526	0.303252
Granularity_6_ER	-0.349697	-0.331836	-0.280813	-0.115112
Granularity_6_ER	-0.132293	-0.26055	-0.352961	-0.199343
Granularity_6_ER	-0.0764891	-0.0591387	-0.0415868	0.24372
Granularity_6_ER	-0.025891	-0.0461752	-0.186049	-0.0794495
Granularity_6_ER	-0.314255	-0.344634	0.0189987	-0.183793
Granularity_6_ER	-0.156783	0.104938	-0.161782	-0.18175
Granularity_6_ER	-0.396118	-0.0689153	-0.05577	-0.229369
Granularity_6_ER	-0.146091	0.0260736	-0.0888231	0.0132302
Granularity_6_ER	-0.214774	-0.192561	-0.147881	-0.234789
Granularity_6_ER	-0.0588499	-0.225559	-0.196416	-0.10025
Granularity_6_ER	-0.00125792	-0.166491	-0.155159	-0.124073
Granularity_6_ER	-0.18613	-0.300822	-0.0757273	0.123519
Granularity_6_ER	0.0139818	-0.0841585	-0.12885	0.145256
Granularity_6_ER	-0.0956637	-0.124576	-0.030135	0.0216494
Granularity_6_ER	0.00624797	0.316037	-0.209568	0.137049
Granularity_6_ER	0.311278	0.0494201	0.190906	0.251883
Granularity_6_ER	0.0662081	-0.0691274	-0.0472908	0.056461
Granularity_6_ER	-0.059104	-0.0314211	-0.341389	0.0469167
Granularity_6_ER	-0.271586	-0.160685	-0.185161	-0.401895
Granularity_6_ER	-0.15732	-0.201351	-0.21057	-0.113076
Granularity_6_ER	-0.11582	-0.29362	-0.0462992	-0.0977696
Granularity_6_ER	0.0759139	-0.244341	0.114436	0.250479
Granularity_6_ER	0.00529512	-0.00121636	-0.182256	0.162708
Granularity_6_ER	-0.515573	-0.268054	-0.124154	-0.19463
Granularity_6_ER	-0.207779	-0.271994	-0.338004	-0.24693
Granularity_6_ER	-0.437126	-0.519505	-0.440806	-0.541761
Granularity_6_ER	-0.195746	0.0482146	-0.147425	0.106222
Granularity_6_ER	-0.0882084	-0.102102	-0.1664	-0.0569451
Granularity_6_ER	-0.0546784	0.0816031	-0.101199	0.184058
Granularity_6_ER	0.0586488	-0.203045	-0.186206	-0.119698
Granularity_6_ER	-0.253686	-0.109224	-0.210302	-0.174279
Granularity_6_ER	-0.038118	-0.0951629	0.102058	0.0511291
Granularity_6_ER	-0.00152647	-0.374026	-0.228943	-0.23963
Granularity_6_ER	-0.117255	-0.0362561	-0.140359	-0.249865
Granularity_6_ER	-0.315712	-0.151278	-0.225998	0.0192541
Granularity_6_ER	0.0979715	0.0936492	-0.154276	-0.0832802
Granularity_6_ER	-0.206508	-0.144094	0.0140423	-0.0308068
Granularity_6_ER	-0.11905	-0.512849	-0.228612	-0.183152
Granularity_6_ER	-0.0948453	0.109961	0.0666687	-0.0120288
Granularity_6_ER	-0.344357	-0.0262647	-0.156864	-0.147981
Granularity_6_ER	-0.194807	-0.419319	-0.0785622	-0.282281
Granularity_6_ER	-0.563187	-0.736511	-0.383466	-0.762802
Granularity_6_ER	0.122189	0.03172	0.0505633	0.328509
Granularity_6_ER	-0.32766	-0.157607	-0.267743	-0.212241
Granularity_6_ER	-0.133305	-0.159021	-0.30895	-0.00202527
Granularity_6_ER	-0.101634	-0.333865	-0.252716	-0.11855
Granularity_6_ER	-0.292778	-0.218318	-0.302467	-0.220404
Granularity_6_ER	0.0169832	0.0600659	0.105771	-0.0757791
Granularity_6_ER	-0.0951085	-0.184159	0.0550549	-0.128981
Granularity_6_ER	-0.321232	0.0284563	0.0472637	-0.258898
Granularity_6_ER	-0.227758	-0.404709	-0.440852	-0.237636
Granularity_6_ER	-0.101874	-0.147155	-0.0558845	0.387916
Granularity_6_ER	-0.355592	-0.0917223	-0.481313	-0.134372
Granularity_6_ER	0.184202	0.0250683	0.322377	0.276231
Granularity_6_ER	-0.075837	-0.156494	-0.376479	-0.0985557
Granularity_6_ER	-0.0377552	-0.0568871	-0.218209	0.219217
Granularity_6_ER	-0.0602199	-0.0986667	-0.331971	-0.169753
Granularity_6_ER	-0.567809	-0.352937	-0.425959	-0.430695
Granularity_6_ER	0.0580365	0.0573107	-0.205081	-0.216115
Granularity_6_ER	-0.109882	-0.0164822	-0.121196	-0.0683903
Granularity_6_ER	-0.204189	-0.11661	-0.120577	0.100818
Granularity_6_ER	-0.370789	-0.266184	-0.234871	-0.161053
Granularity_6_ER	-0.261519	-0.00552086	-0.287942	-0.108113
Granularity_6_ER	0.0989204	-0.347428	0.165187	-0.17167
Granularity_6_ER	-0.0556422	-0.0917758	0.155422	-0.0070478
Granularity_6_ER	-0.286819	-0.0980345	0.0690414	-0.218103
Granularity_6_ER	-0.316828	-0.100996	-0.034725	-0.00971083
Granularity_6_ER	-0.033257	-0.0599081	-0.208239	-0.102226
Granularity_6_ER	-0.0733263	-0.14313	0.191312	-0.0210173
Granularity_6_ER	-0.268325	-0.335345	-0.310804	-0.266165
Granularity_6_ER	-0.0712461	-0.224196	-0.381466	-0.329076
Granularity_6_ER	0.0912589	-0.24082	-0.281577	-0.277764
Granularity_6_ER	-0.464025	-0.310456	-0.436842	-0.209708
Granularity_6_ER	-0.343652	-0.327751	-0.162159	-0.414621
Granularity_6_ER	-0.197898	-0.229683	-0.326466	-0.121648
Granularity_6_ER	-0.144352	-0.180192	-0.171071	0.172354
Granularity_6_ER	-0.552579	-0.265609	-0.431679	-0.0642541
Granularity_6_ER	-0.0798798	0.0734301	-0.0447771	0.0783003
Granularity_6_ER	-0.225761	-0.107152	-0.257835	-0.248325
Granularity_6_ER	-0.275798	-0.31279	-0.383277	-0.335375
Granularity_6_ER	-0.266997	-0.275736	-0.12309	-0.00863551
Granularity_6_ER	-0.0728082	-0.171114	0.0595247	-0.165904
Granularity_6_ER	-0.104642	0.0498571	-0.051644	0.128523
Granularity_6_ER	-0.0106114	-0.011182	0.165909	0.0980353
Granularity_6_ER	-0.210187	-0.109595	-0.137093	0.114691
Granularity_6_ER	-0.314162	-0.151192	-0.336569	-0.199488
Granularity_6_ER	0.483591	0.248942	0.424812	0.103291
Granularity_6_ER	-0.358061	-0.241184	-0.0467057	-0.22928
Granularity_6_ER	-0.313687	-0.321862	-0.170061	-0.371993
Granularity_6_ER	-0.236099	-0.152911	-0.0304984	0.0668627
Granularity_6_ER	0.166519	-0.105885	0.0544272	0.0231373
Granularity_6_ER	-0.0480866	0.0448596	0.0164828	0.0375328
Granularity_6_ER	-0.209517	-0.136032	-0.266881	-0.169416
Granularity_6_ER	-0.492639	-0.259429	-0.450422	-0.268589
Granularity_6_ER	0.0210921	-0.100883	-0.0155191	-0.0618139
Granularity_6_ER	0.00501882	-0.194725	-0.345106	-0.300005
Granularity_6_ER	-0.0415253	-0.188111	-0.257536	-0.0545991
Granularity_6_ER	-0.195448	-0.184858	-0.210811	-0.172266
Granularity_6_ER	-0.0155119	-0.169848	-0.0798372	-0.0267752
Granularity_6_ER	-0.248212	-0.361668	-0.380726	-0.480709
Granularity_6_ER	-0.124564	0.0770902	-0.122906	0.0391001
Granularity_6_ER	-0.21899	-0.233264	-0.332631	0.0202644
Granularity_6_ER	-0.0508883	-0.0572121	-0.163906	0.0269984
Granularity_6_ER	0.289364	0.23698	0.037336	0.390118
Granularity_6_ER	0.0541501	-0.0876612	0.217746	0.0149961
Granularity_6_ER	0.107077	0.253112	0.250554	0.219603
Granularity_6_ER	-0.105811	0.00763505	-0.0147055	0.268065
Granularity_6_ER	-0.0857131	-0.15086	-0.298978	-0.322307
Granularity_6_ER	0.0735312	0.178757	0.108376	0.176482
Granularity_6_ER	-0.188338	-0.287138	-0.20852	-0.0918478
Granularity_6_ER	-0.317117	-0.136903	-0.255219	-0.133767
Granularity_6_ER	-0.208517	-0.223075	0.162439	-0.0464613
Granularity_6_ER	-0.0351462	-0.0851569	0.0296852	-0.048503
Granularity_6_ER	-0.386817	-0.40296	-0.435756	-0.339934
Granularity_6_ER	-0.280548	-0.259981	-0.482497	-0.531134
Granularity_6_ER	-0.195508	-0.00355941	-0.190815	-0.30648
Granularity_6_ER	-0.179777	-0.473334	-0.407942	-0.204974
Granularity_6_ER	-0.308809	-0.142831	-0.171175	-0.0693308
Granularity_6_ER	-0.478646	-0.271131	-0.581903	-0.381621
Granularity_6_ER	-0.433292	-0.602076	-0.482618	-0.470591
Granularity_6_ER	0.168267	0.135001	0.00711524	0.0438015
Granularity_6_ER	-0.0626776	-0.124881	-0.040055	-0.307661
Granularity_6_ER	-0.293598	-0.169075	-0.207622	-0.154108
Granularity_6_ER	-0.109412	-0.205	0.0859184	0.118882
Granularity_6_ER	-0.00715406	-0.101199	0.109876	-0.0855967
Granularity_6_ER	-0.254302	-0.460222	-0.56624	-0.269457
Granularity_6_ER	-0.421275	-0.464547	-0.235336	-0.0784653
Granularity_6_ER	-0.546875	-0.307466	-0.304139	-0.336541
Granularity_6_ER	-0.26949	0.00388054	-0.386387	-0.435138
Granularity_6_ER	0.399463	-0.212824	-0.381841	-0.287448
Granularity_6_ER	-0.183466	-0.354002	-0.153103	-0.37529
Granularity_6_ER	-0.188823	-0.174472	-0.239268	-0.250163
Granularity_6_ER	-0.0316049	0.144473	0.000159303	0.150263
Granularity_6_ER	-0.313807	-0.273419	-0.181857	-0.0601982
Granularity_6_ER	-0.0705879	0.0458708	-0.209232	-0.0488984
Granularity_6_ER	-0.260274	0.0070431	-0.179534	0.145371
Granularity_6_ER	-0.310235	-0.202046	0.0409363	-0.200983
Granularity_6_ER	-0.317879	-0.272423	-0.234259	0.00509495
Granularity_6_ER	-0.500483	-0.460244	-0.507345	-0.143671
Granularity_6_ER	-0.0615248	0.0197282	0.0432279	0.143693
Granularity_6_ER	-0.297912	-0.377426	-0.331936	-0.310474
Granularity_6_ER	-0.203239	-0.284302	-0.174961	-0.163621
Granularity_6_ER	-0.0657048	0.168953	-0.0945225	0.259013
Granularity_6_ER	-0.47309	-0.799119	-0.676636	-0.611026
Granularity_6_ER	-0.09422	0.0709301	-0.0330214	-0.0425413
Granularity_6_ER	-0.00290166	0.0212521	0.110914	0.0417563
Granularity_6_ER	-0.138249	-0.00907485	0.0653738	0.0416742
Granularity_6_ER	-0.223378	-0.283937	-0.24169	-0.219234
Granularity_6_ER	-0.201484	-0.0576817	-0.201713	-0.0748156
Granularity_6_ER	-0.065821	0.0283071	-0.0229804	-0.0621877
Granularity_6_ER	0.190224	-0.0906342	-0.1144	0.145924
Granularity_6_ER	0.0827351	-0.143744	-0.0731372	0.0305597
Granularity_6_ER	0.403481	-0.0356195	0.662921	0.224606
Granularity_6_ER	-0.270068	-0.296172	-0.122277	-0.161404
Granularity_6_ER	0.0608166	0.0816033	-0.154105	0.132714
Granularity_6_ER	-0.26993	-0.205454	-0.344608	0.261154
Granularity_6_ER	-0.299106	-0.293066	-0.385062	-0.403127
Granularity_6_ER	-0.118795	-0.386817	-0.195619	-0.237002
Granularity_6_ER	-0.0263464	0.169585	-0.193644	-0.109154
Granularity_6_ER	-0.516607	-0.432603	-0.478627	-0.309077
Granularity_6_ER	0.0699774	0.206314	0.0630664	0.34812
Granularity_6_ER	-0.742752	-0.762303	-0.687207	-0.631594
Granularity_6_ER	-0.364824	-0.142286	-0.0335008	-0.207258
Granularity_6_ER	-0.16656	0.16202	-0.142999	0.183727
Granularity_6_ER	0.0778784	-0.0162335	-0.122628	0.188564
Granularity_6_ER	-0.265027	-0.254925	-0.155662	-0.0381995
Granularity_6_ER	-0.33518	-0.161025	-0.205797	-0.282282
Granularity_6_ER	-0.298828	-0.12461	-0.0489206	0.0740703
Granularity_6_ER	-0.139795	-0.258072	-0.304866	-0.0781192
Granularity_6_ER	-0.524389	-0.239253	-0.309461	-0.258061
Granularity_6_ER	-0.0366369	-0.344363	-0.271833	-0.203931
Granularity_6_ER	-0.331695	-0.25215	-0.0880132	-0.0730559
Granularity_6_ER	-0.0967072	0.145597	-0.147793	-0.141765
Granularity_6_ER	0.155675	0.127013	0.648906	0.291563
Granularity_6_ER	-0.0134215	-0.0451123	0.139799	0.138386
Granularity_6_ER	-0.379139	-0.377826	-0.32039	-0.191036
Granularity_6_ER	-0.183716	-0.150893	-0.139929	-0.0822832
Granularity_6_ER	0.0170487	0.0892465	-0.0840609	0.204115
Granularity_6_ER	-0.194966	0.0817832	-0.127024	-0.0642617
Granularity_6_ER	-0.00561412	0.0011246	0.0482312	-0.00548356
Granularity_6_ER	0.159409	-0.00377954	0.136219	0.0718315
Granularity_6_ER	-0.0145258	0.0387509	-0.0407438	0.185868
Granularity_6_ER	-0.177061	-0.194305	-0.313247	-0.0857033
Granularity_6_ER	-0.227173	-0.114434	-0.292643	-0.0693675
Granularity_6_ER	-0.225492	-0.098254	-0.168848	-0.138447
Granularity_6_ER	-0.083565	-0.226716	-0.268756	-0.15848
Granularity_6_ER	0.118187	0.0807643	0.0751119	-0.101924
Granularity_6_ER	-0.225075	-0.269796	-0.107804	-0.241084
Granularity_6_ER	-0.0923649	-0.0383971	-0.237949	0.0508212
Granularity_6_ER	0.00466048	-0.0405784	-0.00806035	0.141533
Granularity_6_ER	-0.0567678	-0.264811	-0.0331576	-0.142183
Granularity_6_ER	0.166512	-0.196467	-0.160604	-0.123948
Granularity_6_ER	-0.553012	-0.530858	-0.517877	-0.574664
Granularity_6_ER	-0.240295	-0.25279	-0.390366	-0.202606
Granularity_6_ER	-0.359571	-0.501995	-0.614209	-0.417905
Granularity_6_ER	-0.288437	-0.226184	-0.0582394	-0.166504
Granularity_6_ER	-0.245175	-0.0890205	-0.180913	-0.109548
Granularity_6_ER	0.0905612	0.276861	0.136063	0.0772711
Granularity_6_ER	-0.189976	-0.0610841	-0.190253	-0.149894
Granularity_6_ER	0.0629007	-0.0543073	0.0181043	0.378589
Granularity_6_ER	0.174327	0.0783976	0.0839811	0.284577
Granularity_6_ER	-0.114815	-0.0945879	-0.193139	-0.170537
Granularity_6_ER	0.0212385	0.00680899	-0.00454226	-0.0947538
Granularity_6_ER	-0.227707	-0.30465	-0.239338	-0.100386
Granularity_6_ER	-0.147837	-0.118463	-0.174661	-0.220645
Granularity_6_ER	0.164288	-0.223296	0.1237	-0.205793
Granularity_6_ER	-0.450121	-0.283053	-0.246815	-0.245222
Granularity_6_ER	-0.30789	-0.199159	-0.105049	-0.118058
Granularity_6_ER	-0.191348	-0.335472	-0.380393	-0.197913
Granularity_6_ER	-0.084129	-0.168303	-0.383198	-0.191802
Granularity_6_ER	-0.0531764	-0.00246628	0.14123	0.258686
Granularity_6_ER	0.0839021	0.0265831	-0.183014	0.306597
Granularity_6_ER	-0.402824	-0.182781	-0.372666	-0.0461734
Granularity_6_ER	-0.014764	-0.0458648	-0.0346556	0.225373
Granularity_6_ER	-0.0119083	-0.0202835	-0.0105151	0.109619
Granularity_6_ER	-0.148129	-0.183465	-0.0158978	-0.174252
Granularity_6_ER	-0.0143236	-0.104159	-0.143609	-0.0367283
Granularity_6_ER	-0.174353	-0.407204	-0.336392	0.00626491
Granularity_6_ER	0.024202	-0.151327	0.0659612	0.112159
Granularity_6_ER	0.161491	-0.0443507	0.237793	0.120188
Granularity_6_ER	-0.45923	-0.285657	-0.441153	-0.316335
Granularity_6_ER	0.00425652	-0.161404	-0.137866	-0.0749296
Granularity_6_ER	-0.0170448	-0.165253	-0.00381037	0.0243204
Granularity_6_ER	0.0531439	0.158446	-0.0887492	0.170803
Granularity_6_ER	-0.0319555	-0.0656218	-0.0625756	-0.0611461
Granularity_6_ER	-0.199659	-0.0261456	-0.345099	0.093539
Granularity_6_ER	-0.0068796	-0.154958	-0.200279	-0.231289
Granularity_6_ER	-0.326949	-0.279618	-0.364716	-0.109385
Granularity_6_ER	-0.134042	-0.0719805	-0.293414	-0.103824
Granularity_6_ER	-0.0553864	-0.047764	-0.167708	-0.134898
Granularity_6_ER	0.124982	0.111178	-0.0420305	-0.0350278
Granularity_6_ER	-0.668193	-0.835607	-0.651621	-0.515985
Granularity_6_ER	0.173004	0.149458	0.00434558	0.103155
Granularity_6_ER	-0.156901	0.0947029	0.191589	0.118848
Granularity_6_ER	-0.284545	-0.330504	-0.615042	-0.146311
Granularity_6_ER	0.0242268	0.0935924	-0.0942789	-0.000139261
Granularity_6_ER	-0.165429	-0.361562	-0.383603	-0.270953
Granularity_6_ER	-0.0571033	0.048418	-0.23377	0.584349
Granularity_6_ER	-0.14151	-0.216943	-0.278143	-0.321728
Granularity_6_ER	-0.224063	-0.231253	-0.13794	-0.191909
Granularity_6_ER	0.0528604	0.173387	0.0877127	0.200849
Granularity_6_ER	-0.0385547	-0.0770327	-0.0892591	0.20458
Granularity_6_ER	-0.00723419	-0.187256	-0.186288	-0.0574115
Granularity_6_ER	0.0348263	-0.041298	-0.0815549	0.33699
Granularity_6_ER	-0.0885655	-0.36794	-0.255903	-0.190268
Granularity_6_ER	-0.0317777	-0.0887623	0.115175	0.0660811
Granularity_6_ER	-0.438287	-0.379011	-0.423154	-0.0493685
Granularity_6_ER	-0.534495	-0.444517	-0.504082	-0.199428
Granularity_6_ER	-0.386119	-0.330634	-0.294489	-0.481469
Granularity_6_ER	-0.493729	-0.224662	-0.365922	-0.310612
Granularity_6_ER	-0.30188	-0.280492	-0.362023	-0.0333559
Granularity_6_ER	-0.0721102	0.0402672	0.111223	0.171821
Granularity_6_ER	-0.436724	-0.56	-0.709864	-0.597925
Granularity_6_ER	-0.0131294	-0.208923	-0.153399	-0.0668111
Granularity_6_ER	-0.227446	0.168145	-0.0475894	0.0549582
Granularity_6_ER	0.271297	0.07047	0.11456	0.136574
Granularity_6_ER	-0.298228	-0.291817	-0.297627	-0.379822
Granularity_6_ER	-0.171204	-0.103029	-0.253904	-0.173491
Granularity_6_ER	-0.00745907	-0.096646	0.0829505	-0.0372633
Granularity_6_ER	-0.206129	-0.311858	0.0123856	-0.0374905
Granularity_6_ER	0.0236043	0.078097	0.164507	0.0853201
Granularity_6_ER	0.183238	0.0798941	0.134628	0.0827719
Granularity_6_ER	-0.279651	-0.163689	-0.15335	-0.320408
Granularity_6_ER	0.0450604	0.0983114	0.333926	0.159265
Granularity_6_ER	-0.183119	-0.219127	-0.308919	-0.278989
Granularity_6_ER	-0.393801	-0.291468	-0.366663	-0.163015
Granularity_6_ER	-0.16374	-0.199808	-0.211936	-0.145073
Granularity_6_ER	-0.400413	-0.0912858	-0.30821	-0.0678912
Granularity_6_ER	-0.213228	-0.0794281	0.034279	-0.0818165
Granularity_6_ER	-0.151807	-0.0947916	0.148628	-0.233947
Granularity_6_ER	-0.144358	0.0137802	0.032661	0.220136
Granularity_6_ER	-0.0807706	-0.0477109	0.0659618	0.0437805
Granularity_6_ER	-0.157398	-0.00608833	0.0251972	-0.0178529
Granularity_6_ER	-0.189014	0.146211	-0.0988355	0.270156
Granularity_6_ER	-0.277545	-0.0969937	-0.0755446	0.227371
Granularity_6_ER	-0.223838	-0.359465	-0.218621	-0.0535806
Granularity_6_ER	0.364851	0.0372032	0.230408	0.0350649
Granularity_6_ER	0.0522268	0.13776	0.0730031	0.304096
Granularity_6_ER	-0.272997	-0.419772	-0.142379	-0.0312815
Granularity_6_ER	-0.0369755	-0.212853	0.0696591	-0.258189
Granularity_6_ER	-0.0938395	-0.116838	-0.238466	-0.165393
Granularity_6_ER	-0.00550691	0.0541815	0.143518	-0.0710482
Granularity_6_ER	0.020819	0.136758	-0.0262097	-0.203233
Granularity_6_ER	0.042532	0.0340859	-0.174301	-0.224477
Granularity_6_ER	-0.232956	-0.132638	0.0636251	-0.0241708
Granularity_6_ER	0.301585	0.0777191	-0.15775	0.0954716
Granularity_6_ER	-0.216249	0.0507863	-0.132706	-0.0309815
Granularity_6_ER	0.111755	-0.0331822	0.136489	0.0929085
Granularity_6_ER	-0.14871	-0.133261	-0.0626055	0.0430501
Granularity_6_ER	-0.138394	0.00868915	0.28519	0.0154489
Granularity_6_ER	0.0422049	0.108342	0.145663	0.0552299
Granularity_6_ER	0.0191117	-0.0853036	0.0790171	0.0531907
Granularity_6_ER	0.0958843	-0.0263085	-0.138337	0.128117
Granularity_6_ER	-0.287025	-0.282312	-0.313204	-0.172389
Granularity_6_ER	-0.507588	-0.704573	-0.510513	-0.600696
Granularity_6_ER	-0.412829	-0.229828	-0.132582	-0.257758
Granularity_6_ER	0.314058	-0.0816032	-0.211117	0.268183
Granularity_6_ER	-0.359236	-0.220941	-0.313166	-0.200759
Granularity_6_ER	-0.0248613	-0.028147	0.0449606	0.256999
Granularity_6_ER	-0.0953137	0.143202	0.0632786	0.143484
Granularity_6_ER	-0.248804	-0.361857	-0.366338	-0.238407
Granularity_6_ER	0.296226	0.0616167	0.081775	-0.0119275
Granularity_6_ER	-0.0711669	0.0897467	-0.0209382	-0.0308584
Granularity_6_ER	-0.146826	-0.219434	-0.234951	-0.0565085
Granularity_6_ER	0.131059	-0.0647732	-0.0476983	0.203757
Granularity_6_ER	0.0993265	-0.00425203	-0.268713	-0.168368
Granularity_6_ER	-0.208261	-0.0542526	-0.0845897	-0.0622464
Granularity_6_ER	0.132815	0.0792794	0.109096	0.0411691
Granularity_6_ER	-0.124967	-0.0177495	-0.0403178	0.0476967
Granularity_6_ER	-0.389476	-0.374527	-0.346694	-0.276138
Granularity_6_ER	0.116972	-0.0142632	0.160369	0.214274
Granularity_6_ER	-0.414008	-0.42447	-0.102252	-0.266521
Granularity_6_ER	-0.208171	0.118526	0.0441815	0.0791852
Granularity_6_ER	0.0413176	0.171837	-0.0130286	0.310462
Granularity_6_ER	-0.287545	-0.180541	-0.138057	-0.0249362
Granularity_6_ER	-0.368107	-0.488702	-0.479897	-0.388731
Granularity_6_ER	-0.00973407	-0.0230962	-0.159815	-0.230075
Granularity_6_ER	-0.165574	-0.208099	-0.0798036	-0.399231
Granularity_6_ER	-0.0792585	-0.208717	-0.213877	0.17485
Granularity_6_ER	-0.193988	-0.305052	-0.241804	-0.127885
Granularity_6_ER	-0.66897	-0.395195	-0.468114	-0.266431
Granularity_6_ER	-0.0501468	-0.152799	-0.187752	0.00318299
Granularity_6_ER	-0.214907	-0.0720728	0.179787	-0.0476362
Granularity_6_ER	0.184798	0.0229767	0.188291	0.20399
Granularity_6_ER	-0.111438	-0.149384	-0.256619	-0.180477
Granularity_6_ER	-0.273201	-0.0353854	-0.0636586	0.0903502
Granularity_6_ER	0.369088	0.0626087	0.148862	0.079481
Granularity_6_ER	0.0968446	0.142623	-0.114364	0.221204
Granularity_6_ER	0.180787	-0.111425	0.115742	0.248025
Granularity_6_ER	-0.204186	-0.215475	-0.267165	-0.0258205
Granularity_6_ER	-0.681749	-0.727004	-0.624652	-0.423059
Granularity_6_ER	-0.130388	-0.142394	0.147253	0.109863
Granularity_6_ER	-0.14321	-0.295349	0.0100791	0.0494808
Granularity_6_ER	-0.0187757	0.0441662	-0.185173	-0.137902
Granularity_6_ER	-0.0323212	-0.325322	-0.258331	-0.130295
Granularity_6_ER	0.0128598	-0.318156	-0.10927	-0.102484
Granularity_6_ER	0.00411298	0.220379	-0.00420049	0.113
Granularity_6_ER	-0.282979	-0.113862	-0.128076	-0.232837
Granularity_6_ER	-0.0781096	-0.0255902	-0.052149	0.0107038
Granularity_6_ER	-0.0799448	-0.19749	-0.328585	-0.254758
Granularity_6_ER	-0.377991	-0.160527	-0.441532	-0.482153
Granularity_6_ER	-0.163927	0.0717985	0.0226788	0.325611
Granularity_6_ER	0.0151242	-0.184097	0.109037	0.399553
Granularity_6_ER	0.0145558	-0.0649839	-0.137516	0.176668
Granularity_6_ER	-0.0533944	-0.0595311	0.0409205	-0.0505157
Granularity_6_ER	-0.0757377	-0.13344	-0.167579	0.00291791
Granularity_6_ER	0.0529384	-0.127794	0.280026	-0.0573642
Granularity_6_ER	-0.235111	-0.281021	-0.408453	-0.13982
Granularity_6_ER	-0.615086	-0.254056	-0.633534	-0.485395
Granularity_6_ER	0.048962	-0.111922	-0.0161456	-0.145328
Granularity_6_ER	-0.0561919	0.109526	0.158708	0.0492153
Granularity_6_ER	-0.00783653	-0.158498	-0.14224	-0.184706
Granularity_6_ER	-0.178538	-0.261901	0.0999072	0.0765586
Granularity_6_ER	-0.198665	0.0282244	-0.0667264	0.201767
Granularity_6_ER	-0.030428	-0.144763	-0.141065	0.265155
Granularity_6_ER	0.161353	0.169005	-0.0497874	0.159838
Granularity_6_ER	-0.188301	-0.182253	-0.302629	0.097693
Granularity_6_ER	0.165252	0.00022569	0.136552	0.218024
Granularity_6_ER	-0.110112	-0.103252	-0.0149343	0.0737491
Granularity_6_ER	-0.0809603	0.0364735	-0.174328	-0.0834271
Granularity_6_ER	0.126776	0.0265173	-0.0209735	0.208055
Granularity_6_ER	0.186112	0.186789	0.066803	0.135617
Granularity_6_ER	-0.20108	-0.331114	-0.156445	-0.317264
Granularity_6_ER	0.0572484	0.0900554	0.207756	0.500625
Granularity_6_ER	-0.270672	-0.2637	-0.203098	-0.210737
Granularity_6_ER	-0.204145	-0.323092	-0.230981	-0.0690622
Granularity_6_ER	-0.0507413	0.124446	-0.120868	-0.0830496
Granularity_6_ER	-0.0162561	-0.194108	-0.080319	0.0994099
Granularity_6_ER	-0.142427	-0.150746	-0.0230799	-0.149823
Granularity_6_ER	-0.156047	-0.0506435	-0.17987	-0.0813187
Granularity_6_ER	-0.026665	0.252296	-0.0517457	0.166128
Granularity_6_ER	-0.0830933	0.30015	-0.0759331	0.115935
Granularity_6_ER	-0.363908	-0.337223	-0.493795	-0.312755
Granularity_6_ER	-0.153367	-0.0754543	-0.169871	-0.0577842
Granularity_6_ER	-0.244154	-0.202662	-0.367805	-0.139916
Granularity_6_ER	-0.05125	-0.262995	-0.038137	-0.18583
Granularity_6_ER	-0.0714585	-0.252846	-0.0512548	-0.126221
Granularity_6_ER	-0.337537	-0.395705	-0.124139	-0.151459
Granularity_6_ER	-0.42822	-0.385187	-0.316189	-0.475211
Granularity_6_ER	0.204416	-0.102109	-0.266022	-0.0078967
Granularity_6_ER	-0.102053	0.00413956	0.297005	0.0748012
Granularity_6_ER	-0.0025999	-0.137997	0.0530879	0.194664
Granularity_6_ER	-0.313969	-0.148755	-0.318587	-0.240868
Granularity_6_ER	-0.0472955	0.0496325	-0.235212	0.0384399
Granularity_6_ER	-0.109217	-0.260461	-0.191305	0.153805
Granularity_6_ER	-0.193357	-0.116185	-0.206339	0.0634032
Granularity_6_ER	-0.198645	-0.0963137	-0.124366	0.00872205
Granularity_6_ER	0.00322471	-0.0599795	-0.12409	-0.0921211
Granularity_6_ER	0.29737	0.21817	0.210315	0.170996
Granularity_6_ER	-0.017511	-0.22354	-0.33141	-0.0568814
Granularity_6_ER	0.0196735	-0.196011	-0.012581	0.0472121
Granularity_6_ER	-0.0187229	-0.119093	0.351886	-0.0898293
Granularity_6_ER	-0.457453	-0.383616	-0.526965	-0.385015
Granularity_6_ER	-0.375313	-0.432789	-0.240733	-0.38485
Granularity_6_ER	0.232398	0.106943	0.193208	0.106698
Granularity_6_ER	0.254735	0.012961	-0.0546486	0.343165
Granularity_6_ER	-0.403232	-0.417337	-0.28983	-0.0589209
Granularity_6_ER	-0.0919294	-0.120104	-0.0362725	0.0479919
Granularity_6_ER	-0.512289	-0.381782	-0.352448	-0.225484
Granularity_6_ER	0.121702	0.0681926	0.0265825	0.0448086
Granularity_6_ER	-0.164958	-0.10465	-0.0275766	-0.00915525
Granularity_6_ER	-0.111442	-0.0788443	-0.210001	0.043706
Granularity_6_ER	0.0347127	-0.114509	-0.0731873	0.0870059
Granularity_6_ER	-0.286825	-0.206075	-0.218359	-0.477625
Granularity_6_ER	-0.224727	-0.264285	-0.156494	-0.104955
Granularity_6_ER	0.0700982	0.0231311	-0.0213089	0.313445
Granularity_6_ER	-0.309162	-0.284747	-0.350008	-0.35037
Granularity_6_ER	-0.0858138	-0.103456	-0.0818579	0.0552801
Granularity_6_ER	0.146574	0.0608582	-0.041863	0.284636
Granularity_6_ER	0.162766	0.176067	0.00351384	0.303564
Granularity_6_ER	0.263997	0.281957	-0.00450596	0.29349
Granularity_6_ER	0.0217313	0.0955482	0.178083	0.193574
Granularity_6_ER	-0.0329646	-0.014098	0.0503828	-0.113501
Granularity_6_ER	0.0632869	0.112616	-0.361217	0.00443325
Granularity_6_ER	-0.107197	-0.224325	0.106788	-0.0619147
Granularity_6_ER	-0.0869459	-0.0767359	0.119994	-0.0387833
Granularity_6_ER	-0.0542397	0.0454796	-0.146647	0.13284
Granularity_6_ER	0.0464814	-0.0937827	-0.0451667	-0.0649948
Granularity_6_ER	0.107803	-0.0258886	-0.092437	-0.0391379
Granularity_6_ER	-0.463491	-0.299933	-0.337914	-0.345077
Granularity_6_ER	-0.417966	-0.134084	-0.18968	-0.233232
Granularity_6_ER	-0.290219	-0.382612	-0.257142	-0.0658861
Granularity_6_ER	-0.346862	-0.327247	-0.299899	-0.24278
Granularity_6_ER	0.111494	0.057449	0.35317	0.214473
Granularity_6_ER	0.00816932	0.0161252	0.0451129	0.00784163
Granularity_6_ER	0.131165	-0.0126389	-0.0652685	0.0381825
Granularity_6_ER	-0.103601	-0.0904665	-0.164216	-0.23254
Granularity_6_ER	0.366458	0.201912	0.448036	0.461044
Granularity_6_ER	-0.0434079	0.00976498	0.107328	0.337607
Granularity_6_ER	-0.278928	-0.228525	-0.11237	-0.168449
Granularity_6_ER	-0.182142	0.013705	0.0869484	0.203326
Granularity_6_ER	-0.342494	-0.35626	-0.318198	-0.188902
Granularity_6_ER	-0.346125	-0.277494	-0.0369388	-0.159849
Granularity_6_ER	-0.0546642	-0.211978	-0.153645	0.402406
Granularity_6_ER	0.106353	0.291427	-0.0640256	0.17459
Granularity_6_ER	-0.386104	-0.295914	-0.325187	-0.18534
Granularity_6_ER	-0.240892	-0.173586	-0.301974	-0.162277
Granularity_6_ER	-0.130175	-0.152586	-0.229815	-0.0053154
Granularity_6_ER	-0.324872	-0.0966362	-0.209731	-0.0410956
Granularity_6_ER	-0.461808	-0.348839	-0.400949	-0.308979
Granularity_6_ER	-0.178786	-0.338765	-0.264371	-0.314501
Granularity_6_ER	-0.199549	-0.01426	0.0659823	-0.269752
Granularity_6_ER	0.315846	0.116959	0.265663	0.109031
Granularity_6_ER	0.10981	0.112922	0.0765057	0.292214
Granularity_6_ER	-0.384503	-0.313807	-0.2974	-0.272216
Granularity_6_ER	0.121651	0.402108	0.261817	0.25648
Granularity_6_ER	-0.0221842	0.0106171	-0.101574	0.0852389
Granularity_6_ER	-0.216246	-0.264908	-0.424772	-0.375937
Granularity_6_ER	-0.262108	0.030232	-0.0391047	-0.0607553
Granularity_6_ER	0.051292	-0.155821	-0.172257	-0.120203
Granularity_6_ER	-0.165576	-0.165479	-0.083773	-0.228953
Granularity_6_ER	-0.292159	-0.287583	-0.484537	-0.382571
Granularity_6_ER	-0.145897	-0.264688	-0.286713	-0.0260056
Granularity_6_ER	-0.0553408	-0.393206	-0.153125	-0.196949
Granularity_6_ER	-0.191725	-0.0261695	-0.0140536	-0.105678
Granularity_6_ER	0.187441	0.0356947	0.256469	0.0978559
Granularity_6_ER	0.0807376	0.719937	0.0491466	0.0778055
Granularity_6_ER	-0.433597	-0.360708	-0.323436	-0.500251
Granularity_6_ER	0.025428	0.365612	0.295557	0.142164
Granularity_6_ER	-0.108159	-0.183258	-0.0160385	0.0329802
Granularity_6_ER	-0.209526	0.152351	0.0191082	-0.0789283
Granularity_6_ER	0.118132	-0.070559	0.207651	0.102134
Granularity_6_ER	-0.205976	0.0394162	-0.0374964	-0.158321
Granularity_6_ER	-0.439881	-0.32346	-0.221046	-0.194946
Granularity_6_ER	0.0920316	-0.046807	-0.171847	-0.361461
Granularity_6_ER	-0.345224	-0.206365	0.12634	-0.172418
Granularity_6_ER	0.0104723	-0.123956	-0.280176	0.043836
Granularity_6_ER	-0.113823	-0.201358	-0.144036	-0.0178205
Granularity_6_ER	-0.264779	-0.00519735	-0.218792	-0.0292026
Granularity_6_ER	-0.0206097	-0.0662303	0.0916403	0.208911
Granularity_6_ER	-0.115939	-0.0294359	-0.14757	-0.0910667
Granularity_6_ER	-0.35143	-0.351012	-0.470667	-0.322392
Granularity_6_ER	-0.0849601	-0.0193879	-0.234666	-0.0935741
Granularity_6_ER	-0.448647	-0.419741	-0.199415	-0.259367
Granularity_6_ER	-0.0688664	-0.282902	-0.298943	-0.177539
Granularity_6_ER	-0.382439	-0.415308	-0.374302	-0.441768
Granularity_6_ER	-0.324247	-0.124088	-0.0328596	-0.149401
Granularity_6_ER	-0.665797	-0.431036	-0.406654	-0.218991
Granularity_6_ER	-0.0776319	-0.119566	-0.105732	0.131452
Granularity_6_ER	0.032001	0.154809	-0.123232	0.0879186
Granularity_6_ER	0.162098	0.10483	-0.00886533	0.0985136
Granularity_6_ER	0.0395348	-0.0931702	-0.0831369	-0.080397
Granularity_6_ER	-0.0204133	-0.0695338	-0.136491	0.182558
Granularity_6_ER	-0.270896	-0.19631	-0.0876302	-0.00224846
Granularity_6_ER	-0.320634	-0.290682	-0.105452	-0.258867
Granularity_6_ER	0.113104	0.082976	0.196484	0.148195
Granularity_6_ER	-0.354782	-0.247876	-0.220898	-0.121895
Granularity_6_ER	-0.603442	-0.35849	-0.534093	-0.346659
Granularity_6_ER	0.0293146	-0.273768	-0.217199	-0.0747061
Granularity_6_ER	0.0108352	-0.0456818	-0.112463	-0.16543
Granularity_6_ER	-0.299056	-0.385996	-0.326581	0.0100451
Granularity_6_ER	-0.549929	-0.365227	-0.507731	-0.654745
Granularity_6_ER	-0.387303	-0.403357	-0.333635	-0.322292
Granularity_6_ER	-0.172899	-0.06897	-0.347465	-0.216046
Granularity_6_ER	-0.253406	-0.191638	-0.0938168	-0.244654
Granularity_6_ER	-0.000266862	0.0341043	-0.0128764	0.0634642
Granularity_6_ER	-0.0881236	-0.249493	-0.291376	-0.0735263
Granularity_6_ER	-0.116967	-0.159084	-0.131056	-0.0105575
Granularity_6_ER	-0.312492	-0.0756606	-0.190456	-0.10951
Granularity_6_ER	-0.0408457	-0.319452	-0.246468	-0.297181
Granularity_6_ER	-0.106989	-0.0420454	-0.0503225	-0.0934654
Granularity_6_ER	-0.096772	-0.154234	-0.0585758	0.0269356
Granularity_6_ER	0.151371	0.110835	-0.107027	0.419404
Granularity_6_ER	-0.101025	-0.0322095	-0.187651	0.14926
Granularity_6_ER	-0.219711	0.0482848	-0.104281	0.128729
Granularity_6_ER	0.0638116	-0.146785	-0.148949	0.1043
Granularity_6_ER	-0.162984	-0.0464752	-0.120042	0.0292732
Granularity_6_ER	0.0844681	-0.0258032	0.262281	0.194083
Granularity_6_ER	0.0823038	0.0844547	0.236088	0.0350354
Granularity_6_ER	0.0233303	0.215346	0.127262	0.331105
Granularity_6_ER	0.0210493	-0.0842559	-0.171427	0.185365
Granularity_6_ER	-0.0488199	-0.145121	-0.0423287	-0.0988174
Granularity_6_ER	0.0305317	0.0748118	-0.142349	0.000104926
Granularity_6_ER	-0.14425	-0.294374	-0.182416	-0.108031
Granularity_6_ER	-0.148166	0.0278276	-0.0826476	-0.0781483
Granularity_6_ER	-0.0783079	-0.041264	0.0886658	0.166402
Granularity_6_ER	-0.139599	-0.40359	-0.301308	-0.118806
Granularity_6_ER	-0.0776316	-0.153962	0.0423569	-0.212487
Granularity_6_ER	-0.149551	-0.0958884	-0.083602	-0.157953
Granularity_6_ER	-0.134514	-0.0259946	-0.0324382	-0.0132485
Granularity_6_ER	-0.249144	-0.263019	-0.469005	-0.250177
Granularity_6_ER	0.193635	-0.111033	-0.237499	0.0427226
Granularity_6_ER	0.0381764	-0.00624841	-0.278664	-0.0508897
Granularity_6_ER	-0.387553	-0.131645	-0.0269851	-0.0736473
Granularity_6_ER	-0.0365905	-0.242396	-0.270134	-0.0304952
Granularity_6_ER	0.207004	0.0767281	0.121707	0.340094
Granularity_6_ER	0.0195321	-0.0792487	0.158306	0.0623877
Granularity_6_ER	-0.159755	-0.297199	-0.0911044	0.0229719
Granularity_6_ER	0.0271774	-0.015634	-0.028138	0.079353
Granularity_6_ER	0.0508683	0.0194908	0.0464636	0.168935
Granularity_6_ER	-0.16245	-0.222154	-0.565775	-0.419677
Granularity_6_ER	0.00839126	-0.289846	-0.375122	-0.488468
Granularity_6_ER	-0.572038	-0.293798	-0.472411	-0.404973
Granularity_6_ER	0.00603885	-0.204726	-0.151576	-0.0278279
Granularity_6_ER	-0.160564	-0.0483406	-0.150338	-0.00376773
Granularity_6_ER	0.0418157	0.313319	0.201428	-0.114965
Granularity_6_ER	0.0626596	0.171106	-0.0498438	0.375389
Granularity_6_ER	0.0420464	0.00992235	0.308219	0.17548
Granularity_6_ER	0.0333909	0.198367	-0.165238	0.0835629
Granularity_6_ER	-0.0386763	-0.0669272	-0.168248	0.0173822
Granularity_6_ER	0.114047	0.047961	0.0801743	0.0133719
Granularity_6_ER	-0.267103	-0.0701735	-0.336055	-0.127149
Granularity_6_ER	-0.177708	0.139958	0.0970053	-0.134407
Granularity_6_ER	-0.501098	-0.414446	-0.472756	-0.40363
Granularity_6_ER	-0.0640304	-0.19877	-0.112605	0.060447
Granularity_6_ER	-0.051337	-0.203169	-0.0954079	-0.25854
Granularity_6_ER	0.00781719	-0.0483812	0.190635	0.0731532
Granularity_6_ER	-0.0898408	-0.107032	-0.0871518	0.142288
Granularity_6_ER	0.0894237	0.0166667	-0.183585	0.245587
Granularity_6_ER	0.0525104	-0.0480045	0.121566	0.158285
Granularity_6_ER	0.24189	0.162835	0.152214	0.209162
Granularity_6_ER	0.0546179	0.357006	0.127358	0.0754122
Granularity_6_ER	0.180643	0.16301	-0.0936429	0.0406301
Granularity_6_ER	-0.0581866	0.099128	0.0873443	0.0976815
Granularity_6_ER	-0.0652405	-0.077219	0.0862906	0.162609
Granularity_6_ER	-0.392834	-0.444122	-0.418897	-0.430689
Granularity_6_ER	-0.541365	-0.125723	-0.288148	-0.440251
Granularity_6_ER	-0.0244977	0.120575	-0.0562039	0.108772
Granularity_6_ER	-0.263448	-0.199808	-0.247596	0.0765219
Granularity_6_ER	-0.364649	-0.287034	-0.351716	-0.0804783
Granularity_6_ER	-0.389308	-0.0786427	-0.38437	-0.306172
Granularity_6_ER	0.0580723	-0.169696	-0.0303278	-0.0172738
Granularity_6_ER	-0.0500297	-0.125927	0.135046	-0.0312251
Granularity_6_ER	-0.203619	-0.1812	-0.351624	-0.105731
Granularity_6_ER	0.00348452	0.00628653	0.0323171	0.0714992
Granularity_6_ER	0.0758783	-0.0516898	-0.199974	-0.0457593
Granularity_6_ER	-0.0667847	-0.12083	0.0618327	-0.0499056
Granularity_6_ER	-0.0817727	0.0995128	-0.00923109	-0.154797
Granularity_6_ER	0.26056	0.309035	0.467887	0.203844
Granularity_6_ER	0.0131232	-0.205055	0.03122	-0.321451
Granularity_6_ER	0.0963951	0.0693188	0.195427	0.0896571
Granularity_6_ER	-0.238169	-0.159028	-0.095326	0.0622676
Granularity_6_ER	0.0846485	0.326332	0.181773	0.147943
Granularity_6_ER	0.181935	0.0961748	-0.198868	-0.0174448
Granularity_6_ER	-0.365728	-0.184208	-0.108399	-0.17602
Granularity_6_ER	-0.0558131	-0.225402	-0.157997	0.0506614
Granularity_6_ER	0.0138787	0.215126	-0.183355	0.101733
Granularity_6_ER	-0.31631	-0.305979	-0.267165	-0.186563
Granularity_6_ER	-0.147737	-0.419452	0.10417	-0.0751253
Granularity_6_ER	0.137714	-0.0104961	-0.138314	-0.140222
Granularity_6_ER	0.012469	0.0824241	0.0420795	0.166955
Granularity_6_ER	0.0224593	-0.070516	-0.0531274	-0.0128738
Granularity_6_ER	-0.275458	-0.206991	-0.269088	0.0146029
Granularity_6_ER	-0.00809991	-0.107661	-0.0754797	0.118305
Granularity_6_ER	-0.297161	-0.181243	-0.0652081	-0.00631952
Granularity_6_ER	-0.0235382	-0.0557812	-0.0133021	0.0493113
Granularity_6_ER	-0.265875	-0.15378	-0.189391	-0.170106
Granularity_6_ER	-0.137541	-0.109316	-0.14162	-0.124569
Granularity_6_ER	-0.153722	-0.0197891	-0.0303629	0.159439
Granularity_6_ER	-0.570013	-0.458852	-0.66624	-0.43829
Granularity_6_ER	-0.155788	-0.116008	-0.186945	0.0495657
Granularity_6_ER	-0.00918343	-0.143183	-0.258807	-0.145746
Granularity_6_ER	-0.163986	-0.123608	-0.0981162	-0.179648
Granularity_6_ER	-0.196278	-0.0576885	-0.144698	-0.151863
Granularity_6_ER	-0.247281	-0.187814	-0.232207	-0.149608
Granularity_6_ER	-0.365697	-0.470666	-0.452538	-0.0352358
Granularity_6_ER	-0.187604	-0.259132	-0.404566	-0.125183
Granularity_6_ER	-0.160469	-0.109615	0.149709	-0.156115
Granularity_6_ER	-0.376203	-0.117031	-0.231264	-0.0441164
Granularity_6_ER	0.0941052	0.0289203	0.135149	0.314012
Granularity_6_ER	-0.15087	-0.303937	-0.120641	-0.169329
Granularity_6_ER	-0.406596	-0.126548	-0.442289	-0.279291
Granularity_6_ER	-0.278094	-0.226594	-0.204736	-0.23871
Granularity_6_ER	-0.117943	-0.340866	-0.291324	-0.096375
Granularity_6_ER	-0.0938702	0.125834	0.00947331	0.37483
Granularity_6_ER	-0.357046	-0.346236	-0.0687349	-0.206636
Granularity_6_ER	0.0853724	-0.0500642	-0.0154195	0.211188
Granularity_6_ER	-0.179995	-0.00690449	-0.361193	-0.168378
Granularity_6_ER	-0.184856	-0.324115	-0.226279	-0.0796417
Granularity_6_ER	-0.002172	-0.0534374	-0.0064408	-0.102477
Granularity_6_ER	-0.14013	0.154576	-0.268728	-0.0527112
Granularity_6_ER	-0.0465696	-0.0977976	-0.19585	0.110991
Granularity_6_ER	-0.544657	-0.39997	-0.271023	-0.217315
Granularity_6_ER	-0.382816	-0.556265	-0.456548	-0.203658
Granularity_6_ER	-0.540647	-0.353004	-0.313911	-0.301289
Granularity_6_ER	0.112982	0.106636	-0.0621772	0.144258
Granularity_6_ER	-0.201697	-0.117775	-0.195792	0.293301
Granularity_6_ER	-0.145147	-0.263666	-0.252488	-0.0112584
Granularity_6_ER	-0.0245866	-0.0366113	0.0814486	-0.11166
Granularity_6_ER	-0.0968757	-0.123696	0.13615	0.139412
Granularity_6_ER	-0.198088	-0.213556	-0.197493	-0.0588518
Granularity_6_ER	0.0678324	0.10581	-0.0712544	0.217894
Granularity_6_ER	-0.331585	-0.240845	-0.265181	-0.0393019
Granularity_6_ER	-0.0546258	-0.0241918	-0.111423	0.179509
Granularity_6_ER	-0.363595	-0.254227	-0.261113	-0.400196
Granularity_6_ER	-0.0259239	0.13387	0.13372	0.153225
Granularity_6_ER	0.150712	-0.11971	0.128447	0.317226
Granularity_6_ER	-0.0354899	-0.0262738	-0.0561069	0.087959
Granularity_6_ER	-0.67916	-0.32194	-0.437914	-0.240192
Granularity_6_ER	-0.0394528	-0.258081	-0.131289	-0.0574728
Granularity_6_ER	-0.456379	-0.43036	-0.603796	-0.270134
Granularity_6_ER	-0.190532	-0.114445	-0.118287	-0.207553
Granularity_6_ER	-0.231356	-0.200621	-0.414432	-0.375768
Granularity_6_ER	0.0578473	-0.0277597	-0.179918	0.121155
Granularity_6_ER	-0.178474	-0.180795	0.139668	0.146261
Granularity_6_ER	0.0898446	0.177329	-0.305677	-0.121755
Granularity_6_ER	-0.192418	0.259322	-0.0713805	0.280125
Granularity_6_ER	-0.138443	-0.175155	-0.0715024	-0.148769
Granularity_6_ER	0.300479	-0.0269629	-0.150316	0.176607
Granularity_6_ER	0.12976	0.132289	-0.134684	0.164006
Granularity_6_ER	-0.0690731	-0.250925	-0.363622	-0.185519
Granularity_6_ER	-0.366497	-0.318208	-0.182174	-0.154832
Granularity_6_ER	0.149166	0.0603206	0.277175	0.1013
Granularity_6_ER	-0.0796573	-0.0337902	-0.223722	0.0436116
Granularity_6_ER	-0.110666	0.0405948	-0.109028	-0.20491
Granularity_6_ER	-0.267193	-0.309029	-0.0869425	-0.270158
Granularity_6_ER	0.255002	0.128296	-0.0632062	0.180306
Granularity_6_ER	-0.0497805	-0.0217236	-0.164487	-0.0946102
Granularity_6_ER	-0.0137254	-0.0172048	0.0324768	-0.0407633
Granularity_6_ER	-0.0664635	0.0284073	0.0715584	-0.290822
Granularity_6_ER	-0.0762852	0.156379	0.0442563	-0.00937753
Granularity_6_ER	-0.0193852	-0.061267	0.0827293	0.145011
Granularity_6_ER	-0.23837	-0.326433	-0.412248	-0.0637247
Granularity_6_ER	-0.160774	-0.0910055	-0.0175551	-0.0681659
Granularity_6_ER	0.0307815	0.0272202	-0.080495	-0.20631
Granularity_6_ER	-0.176993	-0.30658	-0.293653	-0.271792
Granularity_6_ER	-0.235633	-0.265242	-0.359439	-0.114211
Granularity_6_ER	0.215812	0.252438	0.453127	0.13139
Granularity_6_ER	-0.181386	-0.222991	-0.204991	-0.10157
Granularity_6_ER	-0.252117	-0.362686	-0.129785	-0.00233707
Granularity_6_ER	-0.231229	-0.244186	-0.167947	-0.139717
Granularity_6_ER	0.0425106	-0.21747	-0.2347	-0.411261
Granularity_6_ER	-0.219322	-0.18463	-0.0990179	-0.0350714
Granularity_6_ER	-0.230428	0.107776	-0.0383563	0.0401422
Granularity_6_ER	-0.534966	-0.507542	-0.0199782	-0.345221
Granularity_6_ER	-0.29165	-0.288802	-0.204369	-0.220865
Granularity_6_ER	-0.205456	-0.205838	-0.0699042	-0.162407
Granularity_6_ER	-0.197966	-0.0892282	-0.129439	-0.110215
Granularity_6_ER	-0.213385	-0.259733	-0.316473	0.0173039
Granularity_6_ER	-0.0965943	-0.0294875	0.0314782	-0.155357
Granularity_6_ER	-0.243196	-0.381964	-0.214869	-0.344177
Granularity_6_ER	-0.266167	-0.400225	-0.615719	-0.228245
Granularity_6_ER	-0.151888	-0.0540819	-0.391936	-0.124102
Granularity_6_ER	-0.0195385	-0.0116838	0.125392	0.0890139
Granularity_6_ER	-0.234323	-0.174658	-0.168417	-0.151343
Granularity_6_ER	-0.0585892	0.0723991	0.0108639	-0.0705806
Granularity_6_ER	-0.14221	-0.0989041	-0.22124	0.0184509
Granularity_6_ER	0.126268	-0.12259	-0.274512	-0.162259
Granularity_6_ER	-0.300743	-0.545099	-0.396069	-0.346011
Granularity_6_ER	-0.216934	0.0652524	-0.00533515	-0.0433468
Granularity_6_ER	-0.0603158	-0.0425425	-0.192738	0.0985631
Granularity_6_ER	0.183066	0.0272488	-0.00018151	-0.0665876
Granularity_6_ER	-0.0515732	-0.156401	-0.159114	-0.0910469
Granularity_6_ER	-0.0812194	-0.027784	-0.0928273	0.058996
Granularity_6_ER	-0.0527302	0.0491152	-0.141999	0.133644
Granularity_6_ER	0.170396	0.0209571	0.176336	0.155719
Granularity_6_ER	-0.206058	-0.374111	-0.474826	-0.0715072
Granularity_6_ER	-0.0910532	0.0146975	0.180939	0.405584
Granularity_6_ER	-0.0137091	0.0375188	-0.0280588	0.143381
Granularity_6_ER	-0.162076	-0.345878	-0.450671	-0.259627
Granularity_6_ER	-0.316316	-0.2797	-0.270204	-0.174839
Granularity_6_ER	0.0248685	-0.0624747	-0.226588	0.104501
Granularity_6_ER	-0.123293	-0.181584	-0.0468756	-0.142493
Granularity_6_ER	-0.282533	-0.0331291	-0.257843	-0.272255
Granularity_6_ER	0.157881	0.193624	0.237209	0.265503
Granularity_6_ER	-0.216106	-0.0758621	-0.0193496	0.0597733
Granularity_6_ER	-0.0369395	-0.128318	-0.295881	0.197054
Granularity_6_ER	-0.230784	-0.0887338	-0.39487	-0.478973
Granularity_6_ER	-0.325376	-0.242585	-0.335845	-0.00635735
Granularity_6_ER	-0.3164	-0.145119	-0.201945	-0.0436092
Granularity_6_ER	-0.486505	-0.385063	-0.341282	0.0131396
Granularity_6_ER	-0.517647	-0.317392	-0.405987	-0.330307
Granularity_6_ER	-0.109585	-0.292864	-0.403087	-0.112234
Granularity_6_ER	-0.474928	-0.491358	-0.461572	-0.239553
Granularity_6_ER	-0.0663817	-0.0226225	-0.0842118	0.0137166
Granularity_6_ER	-0.334475	-0.228801	-0.197263	-0.211808
Granularity_6_ER	-0.0954471	-0.16445	-0.0713766	-0.105488
Granularity_6_ER	-0.0496416	-0.0838576	-0.144243	-0.0564817
Granularity_6_ER	-0.170655	-0.132737	-0.27936	-0.146368
Granularity_6_ER	-0.0698192	-0.248473	-0.293978	-0.0530116
Granularity_6_ER	-0.156005	-0.298743	0.0469059	0.043073
Granularity_6_ER	-0.351482	-0.381074	-0.470195	-0.338214
Granularity_6_ER	-0.332196	-0.350283	-0.270224	-0.232754
Granularity_6_ER	-0.0969733	-0.219011	-0.308834	-0.13274
Granularity_6_ER	0.00199362	-0.0528685	-0.13827	-0.123296
Granularity_6_ER	-0.0649757	-0.234735	-0.226217	-0.0217693
Granularity_6_ER	-0.370657	-0.345606	-0.126396	-0.170081
Granularity_6_ER	-0.278526	-0.0931918	-0.143745	-0.0125478
Granularity_6_ER	-0.307993	-0.466711	-0.207751	-0.333507
Granularity_6_ER	-0.434265	-0.167953	-0.325863	-0.151403
Granularity_6_ER	0.134526	-0.0165551	0.252041	0.172536
Granularity_6_ER	0.272667	0.10487	0.0450322	0.167696
Granularity_6_ER	-0.142876	-0.183079	-0.219228	-0.398959
Granularity_6_ER	-0.0727157	0.107983	-0.0913458	0.0173533
Granularity_6_ER	-0.217131	-0.0741156	-0.274641	-0.145517
Granularity_6_ER	-0.546595	-0.436304	-0.587158	-0.228491
Granularity_6_ER	-0.248253	-0.235978	-0.473187	-0.439085
Granularity_6_ER	-0.12377	-0.104574	-0.206365	-0.114691
Granularity_6_ER	-0.0424862	-0.0879367	-0.233668	-0.0215168
Granularity_6_ER	0.131817	0.171542	0.277542	0.0755579
Granularity_6_ER	0.176074	-0.0616364	0.113207	0.376138
Granularity_6_ER	-0.0318703	0.300083	0.0415283	0.0583002
Granularity_6_ER	-0.15606	0.076556	-0.0958166	-0.000439904
Granularity_6_ER	0.0660898	0.092965	0.291653	0.0745936
Granularity_6_ER	-0.412588	-0.587223	-0.407757	-0.617195
Granularity_6_ER	0.0948571	0.00330878	0.0664374	0.141341
Granularity_6_ER	-0.396999	-0.558316	-0.567365	-0.444291
Granularity_6_ER	-0.215311	-0.31771	-0.415785	-0.277398
Granularity_6_ER	-0.0625428	-0.147325	0.14944	-0.0144402
Granularity_6_ER	-0.513603	-0.372129	-0.355372	-0.51622
Granularity_6_ER	0.0385777	-0.0847568	-0.0215377	-0.0287987
Granularity_6_ER	-0.00308205	-0.11964	-0.0964127	-0.126628
[truncated: 8,001 more rows]
