# Supplementary material for: Prediction of cellular morphology changes under perturbations with a transcriptome-guided diffusion model
Source: Nat Commun. 2025 Sep 2;16:8210. doi: 10.1038/s41467-025-63478-z (PMC12405515; doi:10.1038/s41467-025-63478-z)
Supplement: Supplementary file 12 — Source Data [file 41467_2025_63478_MOESM12_ESM.zip › Source data/source_data_sup_fig18and19.xlsx]

## Sheet: Sheet1
	ground_truth	ground_truth_label	MorphDiffi2i	MorphDiffi2i_label	MorphDiffg2i	MorphDiffg2i_label	IMPA	IMPA_label
0	[18.498083 9.946225]	DMSO	[-1.527242 13.145929]	DMSO	[17.247326 5.006765]	DMSO	[-9.544083 -1.903354]	DMSO
1	[19.804585 10.582582]	DMSO	[-3.1251562 13.851536 ]	DMSO	[18.683899 4.705157]	DMSO	[-9.597671 -3.2642112]	DMSO
2	[17.946184 13.12036 ]	DMSO	[-2.5864725 10.373958 ]	DMSO	[15.188424 2.050964]	DMSO	[-6.8711743 -3.1480396]	DMSO
3	[17.762327 5.7889314]	DMSO	[ 0.8839104 14.677398 ]	DMSO	[15.441338 8.76405 ]	DMSO	[-11.353376 -0.364324]	DMSO
4	[11.1814575 15.5921 ]	DMSO	[-1.6986648 4.4517856]	DMSO	[10.959859 -1.5763613]	DMSO	[-0.15337214 -2.1276944 ]	DMSO
5	[13.574609 10.4981 ]	DMSO	[1.3911624 9.279306 ]	DMSO	[11.348989 4.5222206]	DMSO	[-5.507944 0.99457127]	DMSO
6	[18.285112 15.7851515]	DMSO	[-5.937764 9.877729]	DMSO	[14.001599 2.8522208]	DMSO	[-6.08698 -2.6014845]	DMSO
7	[15.659707 6.6230545]	DMSO	[ 0.6824898 12.997461 ]	DMSO	[13.59626 7.74016]	DMSO	[-8.8079405 0.6819558]	DMSO
8	[ 4.18084 13.605377]	DMSO	[-1.0251863 4.2115946]	DMSO	[10.725668 -1.8907428]	DMSO	[ 0.00723966 -2.8600416 ]	DMSO
9	[18.610163 7.9972076]	DMSO	[-1.0383947 14.81006 ]	DMSO	[16.530975 6.2274785]	DMSO	[-11.75879 -2.983468]	DMSO
10	[20.237726 14.757646]	DMSO	[-6.6443043 11.342911 ]	DMSO	[15.770492 3.2560172]	DMSO	[-7.602342 -4.1363597]	DMSO
11	[20.319088 8.451663]	DMSO	[-2.3387985 14.955327 ]	DMSO	[18.012093 6.666555]	DMSO	[-10.898701 -3.192088]	DMSO
12	[19.170122 12.894187]	DMSO	[-4.2209144 10.317125 ]	DMSO	[14.858937 3.630472]	DMSO	[-7.0749063 -2.2683864]	DMSO
13	[11.983605 15.081976]	DMSO	[-0.53277713 5.3468795 ]	DMSO	[10.624841 -0.29647326]	DMSO	[-0.8265789 -0.7969763]	DMSO
14	[13.06051 7.234305]	DMSO	[ 2.0240726 12.121098 ]	DMSO	[12.394544 8.085438]	DMSO	[-9.245193 1.0393317]	DMSO
15	[15.753955 7.4153175]	DMSO	[ 3.557783 13.554227]	DMSO	[13.023209 7.9107733]	DMSO	[-9.562807 2.3465383]	DMSO
16	[15.301473 12.146046]	DMSO	[-1.1012365 9.727092 ]	DMSO	[13.65575 3.2464576]	DMSO	[-6.33982 -1.4256603]	DMSO
17	[10.184913 9.845605]	DMSO	[4.9505367 7.533255 ]	DMSO	[8.088218 4.203652]	DMSO	[-3.2772036 3.6964025]	DMSO
18	[17.788055 8.339167]	DMSO	[-0.09608781 13.680821 ]	DMSO	[15.03685 6.8737583]	DMSO	[-9.233307 -0.79657763]	DMSO
19	[14.214253 6.4712534]	DMSO	[ 3.2589376 12.197966 ]	DMSO	[11.299966 7.998307]	DMSO	[-8.213158 3.3038032]	DMSO
20	[17.356152 8.274565]	DMSO	[ 1.3529061 14.912909 ]	DMSO	[15.6391535 6.1259828]	DMSO	[-8.257123 -1.9508822]	DMSO
21	[17.207806 10.165528]	DMSO	[7.4422779e-03 1.1847974e+01]	DMSO	[14.137897 5.1501827]	DMSO	[-6.571272 0.18583989]	DMSO
22	[15.58123 15.065199]	DMSO	[-2.817631 8.661881]	DMSO	[14.109005 1.3712592]	DMSO	[-4.4872665 -1.9549865]	DMSO
23	[12.22951 9.49904]	DMSO	[4.7526894 9.46581 ]	DMSO	[9.141001 4.9536195]	DMSO	[-5.5015116 3.146522 ]	DMSO
24	[10.642757 0.39957866]	DMSO	[ 2.638482 16.1173 ]	DMSO	[16.057478 10.083129]	DMSO	[-12.656861 0.07018471]	DMSO
25	[13.599728 16.850086]	DMSO	[-3.0636802 5.90614 ]	DMSO	[13.726903 -2.1541169]	DMSO	[-1.3470778 -4.406384 ]	DMSO
26	[20.282589 7.5781345]	DMSO	[-1.620737 16.428236]	DMSO	[17.50609 7.524944]	DMSO	[-11.810818 -3.0842206]	DMSO
27	[20.525066 7.373936]	DMSO	[ 0.047297 16.73368 ]	DMSO	[18.41666 7.9856415]	DMSO	[-12.927035 -3.852636]	DMSO
28	[15.160984 8.810968]	DMSO	[ 1.1018429 10.523508 ]	DMSO	[12.157148 4.552078]	DMSO	[-6.4605937 1.7266915]	DMSO
29	[16.13546 9.523016]	DMSO	[ 2.7638254 11.899575 ]	DMSO	[12.672466 5.6838994]	DMSO	[-7.8092046 1.9193711]	DMSO
30	[18.474316 10.670604]	DMSO	[-2.0702863 12.643803 ]	DMSO	[17.462818 4.8625727]	DMSO	[-8.915126 -2.2742386]	DMSO
31	[15.193024 10.279075]	DMSO	[1.9234232 9.671869 ]	DMSO	[11.494592 4.897488]	DMSO	[-6.30021 2.40509]	DMSO
32	[14.826566 14.7966385]	DMSO	[-2.5037658 9.024277 ]	DMSO	[14.850564 -0.60195154]	DMSO	[-3.6306608 -5.1173973]	DMSO
33	[17.197733 10.770539]	DMSO	[-0.7451385 11.314895 ]	DMSO	[15.613266 4.853179]	DMSO	[-7.8377385 -1.2261114]	DMSO
34	[11.616407 9.161442]	DMSO	[4.297668 9.031521]	DMSO	[8.856986 6.1961484]	DMSO	[-5.4539065 4.1236386]	DMSO
35	[19.86191 9.2912245]	DMSO	[-2.5107195 14.225089 ]	DMSO	[18.15942 6.282991]	DMSO	[-10.932939 -2.6521754]	DMSO
36	[18.039675 7.473629]	DMSO	[-0.20182954 13.958426 ]	DMSO	[15.867846 6.8213625]	DMSO	[-10.11579 -1.6048536]	DMSO
37	[16.041788 7.0371394]	DMSO	[ 1.2479885 12.414924 ]	DMSO	[12.857983 7.7106376]	DMSO	[-9.094156 1.9863409]	DMSO
38	[20.448048 7.71679 ]	DMSO	[-1.1479948 16.327366 ]	DMSO	[18.075674 8.172727]	DMSO	[-12.48927 -3.5390081]	DMSO
39	[15.443876 9.663389]	DMSO	[ 0.8109134 10.692118 ]	DMSO	[13.199768 4.8937716]	DMSO	[-7.4836373 0.51393884]	DMSO
40	[11.28472 15.1655445]	DMSO	[-0.4992146 4.1914487]	DMSO	[10.640846 -1.3785452]	DMSO	[-0.18019776 -1.094053 ]	DMSO
41	[17.130547 11.511365]	DMSO	[-0.9263321 11.684714 ]	DMSO	[15.425398 5.2391334]	DMSO	[-8.0373745 -1.7378856]	DMSO
42	[15.582886 6.531172]	DMSO	[ 2.1891706 12.121743 ]	DMSO	[12.636001 8.587818]	DMSO	[-8.723113 2.224976]	DMSO
43	[17.126297 7.4713693]	DMSO	[ 0.70977336 13.922539 ]	DMSO	[14.116675 7.0390377]	DMSO	[-9.842367 0.13652332]	DMSO
44	[13.80637 7.1493187]	DMSO	[ 2.6424239 11.068672 ]	DMSO	[11.279674 6.3631344]	DMSO	[-7.9096785 2.7222593]	DMSO
45	[13.898317 5.739002]	DMSO	[ 3.8655484 12.731997 ]	DMSO	[11.834425 8.20434 ]	DMSO	[-9.282144 2.7291946]	DMSO
46	[18.616282 4.8743973]	DMSO	[ 1.2251458 16.692898 ]	DMSO	[17.237507 9.366462]	DMSO	[-13.011635 -1.4285536]	DMSO
47	[16.598837 7.7109675]	DMSO	[ 0.7315191 13.228733 ]	DMSO	[14.934709 7.039714]	DMSO	[-9.5998716e+00 1.9354278e-03]	DMSO
48	[20.351486 10.130943]	DMSO	[-2.9576027 13.533633 ]	DMSO	[17.715054 4.8147626]	DMSO	[-9.83333 -4.214149]	DMSO
49	[20.75725 9.219727]	DMSO	[-2.3301933 15.436645 ]	DMSO	[18.248108 6.3916698]	DMSO	[-11.160909 -3.6535733]	DMSO
50	[21.156506 7.323903]	DMSO	[-0.7486707 17.12793 ]	DMSO	[18.895857 8.012173]	DMSO	[-12.482417 -3.6307442]	DMSO
51	[12.100237 10.592138]	DMSO	[4.107772 8.41212 ]	DMSO	[8.741907 5.0339932]	DMSO	[-4.52788 4.0992193]	DMSO
52	[16.47957 6.996469]	DMSO	[ 1.3522096 13.409857 ]	DMSO	[14.081908 7.563347]	DMSO	[-8.914253 1.5491278]	DMSO
53	[17.180573 5.8568044]	DMSO	[ 2.5918498 15.279803 ]	DMSO	[14.289326 9.35269 ]	DMSO	[-11.098235 0.9072849]	DMSO
54	[14.988615 7.7099133]	DMSO	[ 2.8085198 11.501271 ]	DMSO	[12.893047 6.878574]	DMSO	[-8.046606 2.8710277]	DMSO
55	[19.685831 5.692377]	DMSO	[ 0.23814608 16.879574 ]	DMSO	[17.785952 9.189456]	DMSO	[-12.993715 -2.158629]	DMSO
56	[17.11449 6.62733]	DMSO	[ 1.2951456 14.09386 ]	DMSO	[14.976142 7.562841]	DMSO	[-10.704135 -0.01202489]	DMSO
57	[15.99298 10.603629]	DMSO	[-0.22495191 10.287544 ]	DMSO	[13.903957 4.99748 ]	DMSO	[-6.981763 -0.6555107]	DMSO
58	[15.600708 8.820747]	DMSO	[ 1.2780633 10.909838 ]	DMSO	[12.704552 5.922675]	DMSO	[-7.6786036 2.3477554]	DMSO
59	[13.767148 5.359808]	DMSO	[ 3.8830523 14.455514 ]	DMSO	[11.344824 9.942634]	DMSO	[-11.151316 1.6145135]	DMSO
60	[16.596292 9.242765]	DMSO	[ 1.7302915 12.341803 ]	DMSO	[13.365418 6.1594777]	DMSO	[-8.383848 0.90727496]	DMSO
61	[13.332977 9.934388]	DMSO	[2.6822422 9.159067 ]	DMSO	[10.316221 4.479069]	DMSO	[-5.235912 1.858344]	DMSO
62	[9.97659 0.5012179]	DMSO	[ 3.1796427 16.82963 ]	DMSO	[16.271296 10.666549]	DMSO	[-12.746193 -0.3044187]	DMSO
63	[19.586382 9.184322]	DMSO	[-1.3086331 13.945693 ]	DMSO	[17.901497 5.900284]	DMSO	[-10.663999 -2.408431]	DMSO
64	[17.292446 12.362229]	DMSO	[-1.8076506 11.065734 ]	DMSO	[15.231418 3.9658 ]	DMSO	[-6.617846 -2.6223533]	DMSO
65	[12.387556 9.22941 ]	DMSO	[4.6445904 9.637872 ]	DMSO	[8.821362 6.2780423]	DMSO	[-5.884739 4.408492]	DMSO
66	[13.636186 9.35184 ]	DMSO	[ 3.5139518 10.426088 ]	DMSO	[10.392829 5.6645336]	DMSO	[-7.023239 2.9112873]	DMSO
67	[12.49137 11.428389]	DMSO	[3.5080924 7.5641394]	DMSO	[8.977604 3.9013426]	DMSO	[-3.6159456 3.3409123]	DMSO
68	[12.597067 13.017755]	DMSO	[0.49133155 8.101526 ]	DMSO	[11.292764 2.1485388]	DMSO	[-4.087913 -0.02394898]	DMSO
69	[14.115905 15.346001]	DMSO	[-2.557373 7.1070595]	DMSO	[12.743857 0.2095633]	DMSO	[-2.987984 -1.6346374]	DMSO
70	[11.980781 16.762556]	DMSO	[-2.0697136 4.9102936]	DMSO	[12.187734 -1.9151038]	DMSO	[-0.6842674 -3.158504 ]	DMSO
71	[14.959284 10.59037 ]	DMSO	[0.42970765 9.705436 ]	DMSO	[12.358631 4.7402754]	DMSO	[-6.507355 0.29413056]	DMSO
72	[20.269144 6.551574]	DMSO	[-0.44918713 16.956402 ]	DMSO	[18.903015 8.465585]	DMSO	[-13.095557 -3.133241]	DMSO
73	[14.637864 5.916869]	DMSO	[ 4.407487 14.242693]	DMSO	[11.712164 9.372775]	DMSO	[-10.18875 2.7511775]	DMSO
74	[13.869283 6.6082077]	DMSO	[ 4.005566 11.759338]	DMSO	[11.729316 7.915491]	DMSO	[-8.534 2.9394968]	DMSO
75	[18.290817 6.4392467]	DMSO	[ 0.87124634 15.346347 ]	DMSO	[15.943508 8.723412]	DMSO	[-11.462731 -0.9013662]	DMSO
76	[10.978845 11.654257]	DMSO	[3.4524777 6.582253 ]	DMSO	[8.778893 3.1716514]	DMSO	[-2.640212 2.9167795]	DMSO
77	[17.395357 6.657333]	DMSO	[ 0.27905488 14.645118 ]	DMSO	[15.4142475 7.9390097]	DMSO	[-10.454671 -0.49054292]	DMSO
78	[17.53821 8.676093]	DMSO	[-0.60242414 12.777707 ]	DMSO	[14.634688 6.4798856]	DMSO	[-8.893233 -1.1869465]	DMSO
79	[12.647957 8.590259]	DMSO	[ 4.4306655 10.505831 ]	DMSO	[9.1014805 6.9206257]	DMSO	[-5.841215 3.8853943]	DMSO
80	[14.506749 14.09238 ]	DMSO	[-1.8107041 7.802923 ]	DMSO	[12.871138 1.8786966]	DMSO	[-4.2130475 -1.4892644]	DMSO
81	[16.102362 9.396379]	DMSO	[ 0.18263358 12.102478 ]	DMSO	[13.657347 6.221371]	DMSO	[-7.753255 0.86544776]	DMSO
82	[14.940826 7.262569]	DMSO	[ 1.1826087 11.572676 ]	DMSO	[12.638846 6.19717 ]	DMSO	[-7.8735056 1.2379603]	DMSO
83	[17.059488 6.3283095]	DMSO	[ 1.2391841 14.480868 ]	DMSO	[15.396602 8.055942]	DMSO	[-10.983562 -0.01766874]	DMSO
84	[18.96831 8.544826]	DMSO	[-1.1142446 14.156844 ]	DMSO	[16.987825 6.9971876]	DMSO	[-10.501132 -2.5259423]	DMSO
85	[15.068537 10.033453]	DMSO	[ 2.165056 10.159498]	DMSO	[11.849405 5.2385626]	DMSO	[-7.038681 1.9620601]	DMSO
86	[19.11039 14.539878]	DMSO	[-4.280331 11.625916]	DMSO	[15.407919 3.8654265]	DMSO	[-7.8350425 -3.1088233]	DMSO
87	[16.939249 8.846347]	DMSO	[1.2083200e-03 1.2665459e+01]	DMSO	[14.8055315 6.2027607]	DMSO	[-9.459019 -0.5724645]	DMSO
88	[14.491333 5.2056212]	DMSO	[ 2.9693274 13.12066 ]	DMSO	[13.155233 9.104752]	DMSO	[-10.010599 1.6806139]	DMSO
89	[16.356985 14.030029]	DMSO	[-5.1548605 9.858379 ]	DMSO	[14.335834 2.3164594]	DMSO	[-5.124466 -2.4762034]	DMSO
90	[14.425734 8.480618]	DMSO	[ 2.7012768 11.165152 ]	DMSO	[11.839576 6.1296244]	DMSO	[-6.6074767 1.6163095]	DMSO
91	[16.004137 12.602331]	DMSO	[-0.78234136 10.100051 ]	DMSO	[13.582748 3.62219 ]	DMSO	[-5.224478 -0.8878361]	DMSO
92	[21.471952 9.026382]	DMSO	[-2.5652874 16.234793 ]	DMSO	[19.151968 6.802026]	DMSO	[-11.921227 -4.456134]	DMSO
93	[10.634635 10.298719]	DMSO	[4.8383694 7.332416 ]	DMSO	[7.6940136 4.225556 ]	DMSO	[-3.2454517 3.7453594]	DMSO
94	[12.991922 5.6657667]	DMSO	[ 4.112641 13.137819]	DMSO	[11.493756 9.192397]	DMSO	[-9.569798 3.1371074]	DMSO
95	[20.029028 6.4895697]	DMSO	[-0.5641017 16.206707 ]	DMSO	[17.63949 8.337988]	DMSO	[-11.936902 -2.2568078]	DMSO
96	[10.753774 16.638123]	DMSO	[-2.2512488 6.101646 ]	DMSO	[12.416127 -1.4205879]	DMSO	[-1.5594053 -3.279298 ]	DMSO
97	[18.738615 13.92193 ]	DMSO	[-3.29653 12.498145]	DMSO	[18.222078 2.54424 ]	DMSO	[-7.7285666 -5.1606064]	DMSO
98	[13.056204 6.990416]	DMSO	[ 3.5385213 12.718074 ]	DMSO	[11.298198 8.175464]	DMSO	[-9.505126 1.689745]	DMSO
99	[14.861447 9.049715]	DMSO	[2.0170195 9.929451 ]	DMSO	[11.373846 6.2785 ]	DMSO	[-7.1533656 1.6755608]	DMSO
100	[21.164337 10.507605]	DMSO	[-3.6935506 14.597752 ]	DMSO	[19.624863 5.0006847]	DMSO	[-10.241678 -5.020797]	DMSO
101	[19.21769 8.891889]	DMSO	[-1.576573 14.377967]	DMSO	[16.80317 6.1728673]	DMSO	[-10.396363 -2.167472]	DMSO
102	[15.552609 6.6784143]	DMSO	[ 2.4171782 12.715433 ]	DMSO	[13.615768 8.79574 ]	DMSO	[-9.945434 1.0815766]	DMSO
103	[17.478865 10.218438]	DMSO	[-0.935021 12.326564]	DMSO	[15.564301 5.511475]	DMSO	[-8.33207 -1.3327676]	DMSO
104	[0.689123 9.390165]	DMSO	[-0.26499742 8.382653 ]	DMSO	[12.114294 2.5599062]	DMSO	[-3.4100344 0.6086672]	DMSO
105	[ 9.638055 -0.56703967]	DMSO	[ 2.6776285 17.196568 ]	DMSO	[16.725342 10.251827]	DMSO	[-13.072162 -0.83653635]	DMSO
106	[19.17022 11.996125]	DMSO	[-3.4361286 12.336879 ]	DMSO	[18.017187 3.51425 ]	DMSO	[-8.007336 -3.413961]	DMSO
107	[21.308294 8.71486 ]	DMSO	[-2.1757617 16.025444 ]	DMSO	[19.067461 7.1325192]	DMSO	[-11.391699 -3.6940365]	DMSO
108	[15.707431 5.2082314]	DMSO	[ 2.6066005 14.109142 ]	DMSO	[14.0413475 8.5636635]	DMSO	[-10.811486 1.5884539]	DMSO
109	[18.68505 6.928568]	DMSO	[-0.2815985 14.860815 ]	DMSO	[16.49884 7.9145303]	DMSO	[-11.20571 -1.326393]	DMSO
110	[13.418349 8.025975]	DMSO	[ 2.8156176 11.056384 ]	DMSO	[11.496107 6.0275874]	DMSO	[-6.9495306 1.3984723]	DMSO
111	[16.203754 5.6608534]	DMSO	[ 1.694567 13.931669]	DMSO	[14.033955 8.662865]	DMSO	[-10.561026 0.48020083]	DMSO
112	[13.455802 12.055098]	DMSO	[1.3985715 7.3370466]	DMSO	[11.213218 1.9477372]	DMSO	[-3.1615617 1.5765758]	DMSO
113	[19.848602 8.540097]	DMSO	[-2.435282 14.998028]	DMSO	[18.190052 6.6795497]	DMSO	[-10.3832245 -2.9816055]	DMSO
114	[15.179638 5.713241]	DMSO	[ 2.7807589 13.170505 ]	DMSO	[13.29013 8.458262]	DMSO	[-10.148138 2.4189973]	DMSO
115	[11.023021 9.743989]	DMSO	[5.7841344 8.606469 ]	DMSO	[7.8976645 5.178024 ]	DMSO	[-4.3425813 4.158596 ]	DMSO
116	[16.642681 11.993696]	DMSO	[-1.2371 10.8429985]	DMSO	[13.735675 4.106276]	DMSO	[-6.5098667 -0.6938792]	DMSO
117	[14.180978 12.3067045]	DMSO	[0.6535436 8.229938 ]	DMSO	[11.55822 2.619947]	DMSO	[-4.480004 0.7896862]	DMSO
118	[17.411451 7.038963]	DMSO	[ 0.37523732 13.807254 ]	DMSO	[14.545297 8.182045]	DMSO	[-9.644643 0.63080674]	DMSO
119	[16.570704 13.146791]	DMSO	[-3.2751153 10.912161 ]	DMSO	[18.547077 0.57324576]	DMSO	[-6.140187 -6.9739976]	DMSO
120	[19.537842 15.961438]	DMSO	[-6.0375347 10.449971 ]	DMSO	[15.097335 2.586194]	DMSO	[-5.831681 -4.142962]	DMSO
121	[14.432761 10.735599]	DMSO	[0.18209606 9.607236 ]	DMSO	[12.699885 2.8726861]	DMSO	[-5.3213115 -0.12170012]	DMSO
122	[13.086456 13.4682455]	DMSO	[1.008835 6.998544]	DMSO	[10.483858 2.012917]	DMSO	[-3.2321064 0.9853746]	DMSO
123	[18.623684 11.818823]	DMSO	[-2.246301 12.410299]	DMSO	[16.838165 3.8030434]	DMSO	[-8.175118 -3.027191]	DMSO
124	[16.948202 11.9075 ]	DMSO	[-1.7877928 11.182284 ]	DMSO	[14.799192 4.693274]	DMSO	[-6.6756477 -0.8671743]	DMSO
125	[14.750567 6.232961]	DMSO	[ 2.1544204 13.088583 ]	DMSO	[13.764402 7.8145604]	DMSO	[-9.811028 1.1829511]	DMSO
126	[17.473642 12.557002]	DMSO	[-2.9128087 10.48514 ]	DMSO	[16.176138 1.883623]	DMSO	[-6.419305 -3.747248]	DMSO
127	[15.486911 12.864632]	DMSO	[-1.6793342 9.521126 ]	DMSO	[17.43844 -0.25746688]	DMSO	[-4.89787 -6.56196]	DMSO
128	[11.561983 16.326023]	DMSO	[-2.0409787 4.7675242]	DMSO	[11.883105 -0.30473635]	DMSO	[-0.43165392 -1.88394 ]	DMSO
129	[14.218764 12.717458]	DMSO	[-0.6912376 9.048329 ]	DMSO	[12.696697 2.7459843]	DMSO	[-4.834998 -0.7609114]	DMSO
130	[18.07762 15.638659]	DMSO	[-4.815827 10.535789]	DMSO	[17.391031 0.6074423]	DMSO	[-6.4146295 -5.8306212]	DMSO
131	[19.858463 16.20128 ]	DMSO	[-6.5028605 11.152489 ]	DMSO	[17.258728 2.644293]	DMSO	[-6.589151 -5.13299 ]	DMSO
132	[14.615843 16.26355 ]	DMSO	[-2.4609985 7.3074102]	DMSO	[13.181781 -0.16547047]	DMSO	[-3.2019017 -3.655588 ]	DMSO
133	[14.1912 7.2365923]	DMSO	[ 1.2793282 12.113175 ]	DMSO	[12.504795 7.5230722]	DMSO	[-8.711453 -0.2473718]	DMSO
134	[10.606774 13.102277]	DMSO	[1.9521012 5.1739388]	DMSO	[8.658909 1.1429398]	DMSO	[-1.2367868 1.0839897]	DMSO
135	[17.735697 16.671124]	DMSO	[-4.9164495 10.449116 ]	DMSO	[16.50855 1.867734]	DMSO	[-5.4579315 -4.259675 ]	DMSO
136	[17.189255 15.903213]	DMSO	[-3.98191 9.1999035]	DMSO	[16.230448 0.87175065]	DMSO	[-5.1589823 -4.0581026]	DMSO
137	[18.5235 9.172211]	DMSO	[-0.76536644 13.956481 ]	DMSO	[16.390814 6.70792 ]	DMSO	[-9.509926 -1.5896344]	DMSO
138	[19.323421 15.029528]	DMSO	[-6.00557 11.135608]	DMSO	[17.236128 2.3539329]	DMSO	[-7.519189 -5.0005016]	DMSO
139	[12.710902 7.5053644]	DMSO	[ 3.3439124 11.05377 ]	DMSO	[10.257275 7.3853736]	DMSO	[-7.217369 3.7968478]	DMSO
140	[12.403923 14.727081]	DMSO	[-1.2251116 6.391801 ]	DMSO	[12.348293 0.9308455]	DMSO	[-1.8390371 -1.4354262]	DMSO
141	[14.630075 6.399107]	DMSO	[ 1.7290055 13.297666 ]	DMSO	[13.023095 8.888384]	DMSO	[-9.803192 0.24176638]	DMSO
142	[17.342413 12.242234]	DMSO	[-1.7998866 10.074689 ]	DMSO	[15.148105 3.4672034]	DMSO	[-6.160762 -2.3368661]	DMSO
143	[12.921926 11.584996]	DMSO	[1.0061948 7.8748794]	DMSO	[11.252129 3.2547016]	DMSO	[-3.4202409 1.3053651]	DMSO
144	[17.050596 13.876594]	DMSO	[-2.7160177 11.031304 ]	DMSO	[14.373776 3.8997917]	DMSO	[-5.599838 -2.145774]	DMSO
145	[13.101057 15.065115]	DMSO	[-1.7304354 6.6326985]	DMSO	[12.238642 0.38548622]	DMSO	[-2.889971 -1.3282548]	DMSO
146	[18.670473 13.370146]	DMSO	[-3.270298 11.275188]	DMSO	[17.920176 1.8506382]	DMSO	[-6.3996162 -4.055144 ]	DMSO
147	[19.042217 9.352864]	DMSO	[-1.1030992 14.715431 ]	DMSO	[17.194317 6.336344]	DMSO	[-10.066345 -1.3170366]	DMSO
148	[15.0574255 7.7038665]	DMSO	[ 1.8095876 13.299327 ]	DMSO	[13.590921 6.6826777]	DMSO	[-8.554533 1.2657788]	DMSO
149	[14.347135 13.875777]	DMSO	[-1.3387504 8.36162 ]	DMSO	[12.929156 1.2133716]	DMSO	[-3.95122 -1.2235311]	DMSO
150	[20.160921 9.3709755]	DMSO	[-2.992429 14.061961]	DMSO	[18.57651 5.5678716]	DMSO	[-9.821708 -3.623703]	DMSO
151	[17.024488 14.834722]	DMSO	[-3.6468668 9.547414 ]	DMSO	[14.817518 2.112296]	DMSO	[-5.3959985 -2.502501 ]	DMSO
152	[11.735336 16.068298]	DMSO	[-1.6295055 4.551305 ]	DMSO	[11.073525 -1.1599112]	DMSO	[-0.7055782 -2.2917671]	DMSO
153	[16.819948 14.484656]	DMSO	[-2.8977618 9.952894 ]	DMSO	[16.101332 1.055317]	DMSO	[-4.9744554 -2.927656 ]	DMSO
154	[11.777272 14.292181]	DMSO	[-0.31977376 5.0292835 ]	DMSO	[ 9.991558 -0.46289125]	DMSO	[-0.5942445 -0.3729418]	DMSO
155	[12.145305 13.217804]	DMSO	[0.42550912 6.3180733 ]	DMSO	[10.902303 1.0858711]	DMSO	[-2.851582 -0.15799196]	DMSO
156	[14.7208605 14.988811 ]	DMSO	[-2.9273365 8.664845 ]	DMSO	[16.233757 -1.1843302]	DMSO	[-3.4114947 -5.7887974]	DMSO
157	[15.08078 13.442137]	DMSO	[-2.2842376 9.500271 ]	DMSO	[16.302504 -0.43443593]	DMSO	[-4.347229 -5.4233713]	DMSO
158	[21.126442 11.2999325]	DMSO	[-4.268618 14.824017]	DMSO	[19.455904 4.866978]	DMSO	[-10.247418 -5.1805797]	DMSO
159	[11.593317 15.967173]	DMSO	[-0.6074274 4.513212 ]	DMSO	[10.560334 -0.70131594]	DMSO	[-0.38314477 -1.2675747 ]	DMSO
160	[15.651328 15.671476]	DMSO	[-4.6669655 9.284835 ]	DMSO	[15.320383 -0.5098007]	DMSO	[-3.9478595 -3.9916792]	DMSO
161	[11.886778 10.64088 ]	DMSO	[3.4447207 8.060628 ]	DMSO	[9.151018 4.1296506]	DMSO	[-4.2580814 2.5729206]	DMSO
162	[16.285282 13.976422]	DMSO	[-3.9067063 11.10342 ]	DMSO	[18.484676 0.46987277]	DMSO	[-5.772781 -6.759158]	DMSO
163	[15.204393 15.0462265]	DMSO	[-4.1657066 9.4647875]	DMSO	[17.330338 -0.71593904]	DMSO	[-4.347264 -6.363954]	DMSO
164	[15.777563 15.6007 ]	DMSO	[-2.5063717 7.2414184]	DMSO	[13.353164 1.3820691]	DMSO	[-3.0733628 -2.9230669]	DMSO
165	[17.875559 14.131008]	DMSO	[-3.582896 9.735047]	DMSO	[15.991345 2.4469438]	DMSO	[-5.6796827 -3.2114344]	DMSO
166	[11.766876 9.819514]	DMSO	[4.02283 8.692158]	DMSO	[8.420832 5.8274565]	DMSO	[-4.911619 4.223254]	DMSO
167	[11.177287 10.400702]	DMSO	[2.352999 8.15418 ]	DMSO	[10.097513 3.4425066]	DMSO	[-4.5903196 1.6089019]	DMSO
168	[14.018422 12.45703 ]	DMSO	[0.50135887 8.3949995 ]	DMSO	[12.208452 3.2884755]	DMSO	[-5.299781 -0.5328856]	DMSO
169	[14.100944 9.304514]	DMSO	[ 1.89497 10.521765]	DMSO	[11.327601 6.3517685]	DMSO	[-7.250937 3.1804957]	DMSO
170	[14.597166 10.941712]	DMSO	[0.08378381 9.267127 ]	DMSO	[12.556407 4.1432543]	DMSO	[-5.9692607 0.6223422]	DMSO
171	[16.18889 10.236835]	DMSO	[-0.38179293 10.969759 ]	DMSO	[14.699489 4.3671737]	DMSO	[-6.703163 -1.5011795]	DMSO
172	[19.003792 10.93188 ]	DMSO	[-2.8485463 13.207249 ]	DMSO	[18.52042 3.7583802]	DMSO	[-8.98402 -3.8179839]	DMSO
173	[20.12105 8.075404]	DMSO	[-1.1677487 15.511882 ]	DMSO	[17.709045 7.501637]	DMSO	[-11.574534 -2.705169]	DMSO
174	[12.0381 11.063163]	DMSO	[3.3306012 7.8863235]	DMSO	[9.544129 4.424739]	DMSO	[-4.2447553 3.1228633]	DMSO
175	[16.858797 17.582748]	DMSO	[-5.6937857 7.921451 ]	DMSO	[15.042382 -0.24437629]	DMSO	[-3.7438807 -4.472371 ]	DMSO
176	[13.209161 10.920024]	DMSO	[2.416267 8.704741]	DMSO	[10.224272 4.792818]	DMSO	[-5.136755 2.5381777]	DMSO
177	[4.6371937 4.1383767]	DMSO	[ 6.629206 13.377644]	DMSO	[15.7334385 4.475697 ]	DMSO	[-8.277482 -2.9224823]	DMSO
178	[18.699654 12.890719]	DMSO	[-3.1019425 11.849676 ]	DMSO	[16.827847 2.5793583]	DMSO	[-6.8606963 -3.8802168]	DMSO
179	[11.779099 11.836994]	DMSO	[1.4976057 7.177417 ]	DMSO	[10.044785 2.3602219]	DMSO	[-3.1092672 0.45295528]	DMSO
180	[13.99718 8.145256]	DMSO	[ 3.390488 10.537 ]	DMSO	[10.571711 7.0872936]	DMSO	[-6.796574 2.8812137]	DMSO
181	[16.056713 8.370492]	DMSO	[ 0.4961399 12.3710375]	DMSO	[13.767858 6.9086943]	DMSO	[-8.3000555 0.3538754]	DMSO
182	[13.201186 10.355928]	DMSO	[1.2191366 9.700951 ]	DMSO	[11.467684 4.6830573]	DMSO	[-6.1500587 0.61014926]	DMSO
183	[14.531877 17.129086]	DMSO	[-4.4575095 6.5920153]	DMSO	[14.193121 -1.1872653]	DMSO	[-2.2674508 -3.0313225]	DMSO
184	[11.120324 15.284564]	DMSO	[-0.953798 5.474399]	DMSO	[10.20822 -0.977769]	DMSO	[-1.6282023 -1.6007167]	DMSO
185	[16.396698 11.451169]	DMSO	[-1.191693 10.974058]	DMSO	[15.684729 3.8781633]	DMSO	[-7.243892 -2.1257572]	DMSO
186	[14.767652 8.041593]	DMSO	[ 0.6404968 11.022192 ]	DMSO	[13.0822115 5.371974 ]	DMSO	[-7.479507 -0.12895712]	DMSO
187	[14.600343 7.5718136]	DMSO	[ 2.0837636 11.829261 ]	DMSO	[11.819347 7.1124616]	DMSO	[-7.475694 2.144132]	DMSO
188	[10.550408 11.516249]	DMSO	[3.3778296 6.116406 ]	DMSO	[8.123316 2.5758228]	DMSO	[-2.3091712 2.5403552]	DMSO
189	[20.631044 15.305793]	DMSO	[-5.944728 12.148982]	DMSO	[16.37995 4.0990763]	DMSO	[-8.391572 -4.4966583]	DMSO
190	[14.326952 15.565495]	DMSO	[-2.1542263 7.257472 ]	DMSO	[12.89081 -0.4788981]	DMSO	[-2.493952 -2.1626532]	DMSO
191	[ 2.0258622 11.305381 ]	DMSO	[1.7237399 5.924087 ]	DMSO	[9.61637 2.0163333]	DMSO	[-1.2740487 2.3032568]	DMSO
192	[14.975119 13.120562]	DMSO	[-1.334055 8.934347]	DMSO	[12.9752655 3.6033487]	DMSO	[-4.9898243 -1.075005 ]	DMSO
193	[15.617062 7.951863]	DMSO	[ 1.7498152 11.969905 ]	DMSO	[12.697992 7.13741 ]	DMSO	[-7.977777 0.56802106]	DMSO
194	[19.699322 12.864178]	DMSO	[-4.250462 12.316332]	DMSO	[19.03442 2.6028612]	DMSO	[-7.7911034 -5.5069604]	DMSO
195	[14.475387 11.174813]	DMSO	[0.14676219 8.945719 ]	DMSO	[12.404602 3.2764132]	DMSO	[-4.5469213 0.29869902]	DMSO
196	[12.343898 12.25879 ]	DMSO	[1.9886507 7.8211055]	DMSO	[10.072216 3.3376527]	DMSO	[-3.8585005 1.7603709]	DMSO
197	[16.84233 8.695296]	DMSO	[ 0.5626471 12.647425 ]	DMSO	[14.073901 6.1277943]	DMSO	[-8.534391 0.01823288]	DMSO
198	[18.69582 15.0725765]	DMSO	[-4.1934767 10.912544 ]	DMSO	[15.7306 3.0334969]	DMSO	[-6.356488 -2.6640246]	DMSO
199	[18.365871 14.624416]	DMSO	[-5.238347 11.268431]	DMSO	[16.403833 2.0751715]	DMSO	[-6.651748 -3.1979039]	DMSO
200	[10.259726 16.854076]	DMSO	[-3.972986 7.297496]	DMSO	[15.329609 -1.5423706]	DMSO	[-1.8341709 -4.6724615]	DMSO
201	[15.524406 10.67202 ]	DMSO	[ 0.39064187 10.010839 ]	DMSO	[12.394833 3.7271185]	DMSO	[-5.603315 -0.26782846]	DMSO
202	[18.306557 6.018541]	DMSO	[ 0.05646747 15.710875 ]	DMSO	[16.312342 8.320268]	DMSO	[-11.654638 -1.2744397]	DMSO
203	[14.32075 9.398802]	DMSO	[ 0.6728827 10.449809 ]	DMSO	[11.948497 5.2498817]	DMSO	[-7.0177236 0.3214666]	DMSO
204	[19.171015 15.709503]	DMSO	[-5.713737 11.815855]	DMSO	[15.771542 3.377986]	DMSO	[-6.2259784 -5.1183867]	DMSO
205	[18.023724 12.031079]	DMSO	[-2.1440382 11.792924 ]	DMSO	[16.43993 4.0182495]	DMSO	[-8.067974 -2.1586409]	DMSO
206	[11.685696 13.101924]	DMSO	[1.685452 6.2963142]	DMSO	[10.134243 1.6213946]	DMSO	[-2.7286534 0.706512 ]	DMSO
207	[17.453838 13.0822115]	DMSO	[-2.412519 11.425939]	DMSO	[18.185177 1.8311129]	DMSO	[-6.760921 -6.1652308]	DMSO
208	[13.411783 17.799826]	DMSO	[-4.072955 5.5515213]	DMSO	[13.092115 -1.5682675]	DMSO	[-1.3888386 -3.882234 ]	DMSO
209	[19.242779 11.661608]	DMSO	[-2.7489288 12.814884 ]	DMSO	[17.483665 4.1260076]	DMSO	[-8.597034 -3.44923 ]	DMSO
210	[17.741861 13.206284]	DMSO	[-3.5064414 10.719632 ]	DMSO	[17.506134 2.2707982]	DMSO	[-6.630575 -4.248566]	DMSO
211	[19.924122 13.139088]	DMSO	[-5.030561 12.673758]	DMSO	[17.636835 4.2504325]	DMSO	[-8.208659 -4.3968296]	DMSO
212	[17.567528 14.86712 ]	DMSO	[-4.385509 10.458759]	DMSO	[18.061663 0.77683735]	DMSO	[-5.8919725 -5.69708 ]	DMSO
213	[17.420341 9.524776]	DMSO	[-0.06917486 12.868732 ]	DMSO	[15.683749 6.1820874]	DMSO	[-9.339573 -0.8067927]	DMSO
214	[15.051658 16.035425]	DMSO	[-3.8691244 7.795757 ]	DMSO	[14.048596 -0.07975133]	DMSO	[-3.0021179 -3.7770934]	DMSO
215	[10.5159025 13.275628 ]	DMSO	[0.9286756 5.2627816]	DMSO	[10.015238 0.22116812]	DMSO	[-1.3443913 -0.12202914]	DMSO
216	[13.109268 15.905339]	DMSO	[-1.9539719 5.575129 ]	DMSO	[11.728495 0.17613055]	DMSO	[-2.19126 -2.0091968]	DMSO
217	[20.0486 13.550239]	DMSO	[-4.298082 12.7237835]	DMSO	[19.448313 2.335093]	DMSO	[-7.8338766 -6.0971003]	DMSO
218	[ 7.9079847 -0.81436473]	DMSO	[ 2.096104 17.373363]	DMSO	[17.776756 9.983497]	DMSO	[-13.725784 -1.1815025]	DMSO
219	[19.124008 9.914887]	DMSO	[-1.8354073 13.43698 ]	DMSO	[16.549238 5.580452]	DMSO	[-9.881849 -1.9213182]	DMSO
220	[11.343568 8.974203]	DMSO	[4.1339703 9.587253 ]	DMSO	[9.273671 6.740718]	DMSO	[-5.4101753 4.3304577]	DMSO
221	[14.793546 15.997121]	DMSO	[-3.2486892 7.5226455]	DMSO	[13.405338 0.8005394]	DMSO	[-3.439036 -3.3407903]	DMSO
222	[15.723251 11.199208]	DMSO	[-0.6377331 10.774502 ]	DMSO	[13.582278 4.428106]	DMSO	[-6.398407 -1.1091216]	DMSO
223	[12.943664 16.603394]	DMSO	[-2.9083545 5.4481053]	DMSO	[12.214853 -0.58779067]	DMSO	[-0.7465338 -3.1737955]	DMSO
224	[16.799902 13.210562]	DMSO	[-1.736445 9.894338]	DMSO	[14.234641 2.9969907]	DMSO	[-5.695175 -1.7625071]	DMSO
225	[12.484512 8.919874]	DMSO	[3.9018142 9.48564 ]	DMSO	[9.54132 5.8658524]	DMSO	[-5.574995 3.1331422]	DMSO
226	[13.18231 13.9818735]	DMSO	[-0.4915174 7.3529515]	DMSO	[11.508116 2.0721786]	DMSO	[-3.4193811 -0.3540637]	DMSO
227	[13.216241 14.712428]	DMSO	[-1.2865399 6.435035 ]	DMSO	[11.566696 -0.7594527]	DMSO	[-1.3739547 -1.4641824]	DMSO
228	[11.511174 11.407408]	DMSO	[2.6255603 6.966327 ]	DMSO	[8.783661 2.8273497]	DMSO	[-3.0519156 2.2782123]	DMSO
229	[12.155211 14.726624]	DMSO	[0.3811148 5.569188 ]	DMSO	[10.787465 0.61064446]	DMSO	[-1.2919797 0.01868569]	DMSO
230	[15.301183 17.459515]	DMSO	[-5.955735 8.7080765]	DMSO	[15.069864 0.6032494]	DMSO	[-4.2497826 -3.7036028]	DMSO
231	[20.427967 13.126024]	DMSO	[-3.860839 13.115768]	DMSO	[16.811253 4.691805]	DMSO	[-9.283433 -3.451437]	DMSO
232	[15.876399 17.466166]	DMSO	[-4.201057 7.507801]	DMSO	[14.235796 0.35949716]	DMSO	[-3.8539546 -4.172911 ]	DMSO
233	[15.607935 14.585772]	DMSO	[-2.5189354 8.159495 ]	DMSO	[14.286804 0.8402114]	DMSO	[-3.7395022 -2.3498669]	DMSO
234	[11.349709 12.92464 ]	DMSO	[2.3098738 6.276177 ]	DMSO	[9.026701 1.8613219]	DMSO	[-2.2757137 1.6875113]	DMSO
235	[15.855518 12.081971]	DMSO	[-2.0271509 8.911249 ]	DMSO	[13.840709 2.717287]	DMSO	[-5.273551 -2.02552 ]	DMSO
236	[13.770938 9.257425]	DMSO	[ 3.015043 10.121305]	DMSO	[10.691032 6.243574]	DMSO	[-6.7922497 3.6410525]	DMSO
237	[12.7701025 16.92475 ]	DMSO	[-1.4186116 5.7670174]	DMSO	[11.781651 -1.1640619]	DMSO	[-1.1371921 -2.567313 ]	DMSO
238	[12.584078 10.116162]	DMSO	[2.7030764 8.791612 ]	DMSO	[10.096026 5.0791173]	DMSO	[-5.4482317 2.4683528]	DMSO
239	[16.790892 5.141578]	DMSO	[ 1.5661808 14.930305 ]	DMSO	[14.99907 9.191887]	DMSO	[-1.1286627e+01 6.1784277e-04]	DMSO
240	[12.525323 14.62327 ]	DMSO	[-0.6312276 5.832936 ]	DMSO	[10.586696 -0.12029433]	DMSO	[-1.6793863 -0.7574718]	DMSO
241	[17.992077 13.702035]	DMSO	[-4.0562744 11.453676 ]	DMSO	[17.569567 2.0583634]	DMSO	[-6.940926 -4.9416833]	DMSO
242	[12.366309 15.547234]	DMSO	[-1.5010121 5.8491254]	DMSO	[11.205345 0.34782797]	DMSO	[-1.648529 -0.97591954]	DMSO
243	[15.06666 9.029224]	DMSO	[ 0.32398 10.854217]	DMSO	[12.940731 5.0015473]	DMSO	[-6.796074 0.850728]	DMSO
244	[19.372843 8.223992]	DMSO	[-1.7518594 14.604211 ]	DMSO	[16.849583 6.4405503]	DMSO	[-9.5690365 -2.8480887]	DMSO
245	[11.1793 13.272788]	DMSO	[2.233691 5.376708]	DMSO	[8.801562 1.5712774]	DMSO	[-1.048532 1.4690065]	DMSO
246	[17.870762 10.381375]	DMSO	[-1.2142812 12.225873 ]	DMSO	[14.9160385 4.8864155]	DMSO	[-8.202468 -0.7223311]	DMSO
247	[16.895515 14.242325]	DMSO	[-3.156293 8.728668]	DMSO	[15.542649 0.7396814]	DMSO	[-5.0303392 -4.477515 ]	DMSO
248	[15.991191 16.680649]	DMSO	[-4.5331717 7.8226595]	DMSO	[15.581857 -0.6550788]	DMSO	[-3.8162105 -4.6171036]	DMSO
249	[18.75702 14.676928]	DMSO	[-5.5607595 10.891918 ]	DMSO	[16.607613 2.2736084]	DMSO	[-6.816718 -4.6580906]	DMSO
250	[16.836554 15.715449]	DMSO	[-4.445879 9.140694]	DMSO	[14.74652 1.549678]	DMSO	[-4.914707 -3.5257673]	DMSO
251	[16.64334 13.421617]	DMSO	[-2.550758 9.664295]	DMSO	[16.799131 1.0749379]	DMSO	[-5.9182262 -5.336517 ]	DMSO
252	[17.40371 15.606917]	DMSO	[-5.366895 9.758408]	DMSO	[16.419317 0.56326765]	DMSO	[-5.307312 -4.799945]	DMSO
253	[10.945555 12.423735]	DMSO	[2.8370478 5.870113 ]	DMSO	[8.32308 2.0034602]	DMSO	[-1.8093323 2.2015445]	DMSO
254	[15.167689 16.770573]	DMSO	[-4.204912 6.9553375]	DMSO	[13.714714 -0.01551595]	DMSO	[-2.9440956 -4.110988 ]	DMSO
255	[10.069729 14.062009]	DMSO	[0.4370731 4.790891 ]	DMSO	[10.153892 -0.3635265]	DMSO	[-0.6903971 -1.4096025]	DMSO
256	[19.284382 16.824808]	DMSO	[-6.0169353 11.646295 ]	DMSO	[16.83802 3.2012088]	DMSO	[-6.7157598 -3.5754652]	DMSO
257	[17.0426 16.355185]	DMSO	[-5.2027154 9.0942335]	DMSO	[15.932828 0.85345924]	DMSO	[-4.802568 -5.1283293]	DMSO
258	[13.641832 8.758528]	DMSO	[ 2.2122722 11.335125 ]	DMSO	[11.756155 6.544836]	DMSO	[-7.7440424 1.2941748]	DMSO
259	[14.567825 16.31421 ]	DMSO	[-3.3331494 7.0875998]	DMSO	[14.458317 -1.101066]	DMSO	[-2.6990254 -4.2364836]	DMSO
260	[13.439521 17.166483]	DMSO	[-4.0821548 6.4665184]	DMSO	[13.928464 -0.6490785]	DMSO	[-2.0241833 -3.5945559]	DMSO
261	[11.410584 13.432549]	DMSO	[1.23233 5.6192746]	DMSO	[8.962379 0.5500041]	DMSO	[-1.9108003 0.80502033]	DMSO
262	[20.334297 12.332777]	DMSO	[-4.3999515 13.356461 ]	DMSO	[19.410677 3.2409136]	DMSO	[-8.727643 -5.0647335]	DMSO
263	[15.839446 6.932694]	DMSO	[ 1.3577317 12.814095 ]	DMSO	[14.591519 7.807295]	DMSO	[-10.287093 0.36189964]	DMSO
264	[13.089523 16.373447]	DMSO	[-2.6546135 5.482351 ]	DMSO	[12.470404 -1.1336653]	DMSO	[-1.4677427 -2.354308 ]	DMSO
265	[18.886246 6.907451]	DMSO	[ 0.3475368 15.412055 ]	DMSO	[16.206787 7.7710056]	DMSO	[-10.70528 -1.6452003]	DMSO
266	[18.638176 13.364862]	DMSO	[-3.2511423 10.857634 ]	DMSO	[15.967273 2.5272722]	DMSO	[-7.1600976 -3.2568004]	DMSO
267	[11.2834215 10.103734 ]	DMSO	[2.9347103 7.5933743]	DMSO	[10.085925 3.7888746]	DMSO	[-4.296766 2.214555]	DMSO
268	[20.902153 9.470897]	DMSO	[-1.6200424 15.598832 ]	DMSO	[17.977049 6.869043]	DMSO	[-11.547931 -4.36215 ]	DMSO
269	[14.304873 10.165789]	DMSO	[1.521852 9.941741]	DMSO	[12.156129 4.910455]	DMSO	[-5.6600323 0.93577737]	DMSO
270	[16.166437 13.116115]	DMSO	[-2.3508325 10.486764 ]	DMSO	[16.3556 1.5417724]	DMSO	[-5.4944105 -4.848881 ]	DMSO
271	[20.788763 14.72268 ]	DMSO	[-5.3970757 13.201966 ]	DMSO	[17.132198 3.875509]	DMSO	[-8.606262 -4.357884]	DMSO
272	[16.156599 15.865662]	DMSO	[-4.1436896 8.113302 ]	DMSO	[15.157526 0.01647153]	DMSO	[-3.5845833 -3.092325 ]	DMSO
273	[12.56875 7.5743237]	DMSO	[ 5.5759416 11.178068 ]	DMSO	[9.04908 8.427872]	DMSO	[-6.807101 3.122769]	DMSO
274	[16.241524 7.9489594]	DMSO	[ 0.79553586 12.2161045 ]	DMSO	[13.000466 7.341334]	DMSO	[-8.1496525 1.7118647]	DMSO
275	[20.975023 10.690013]	DMSO	[-3.2537346 15.23337 ]	DMSO	[18.731224 5.853435]	DMSO	[-10.59396 -4.083957]	DMSO
276	[12.968929 13.802829]	DMSO	[-1.0602275 7.4198947]	DMSO	[11.7648945 0.8606344]	DMSO	[-2.7168188 -0.7144656]	DMSO
277	[13.459204 13.232698]	DMSO	[0.55117464 7.1550555 ]	DMSO	[10.713425 2.2202706]	DMSO	[-2.937856 0.49413222]	DMSO
278	[17.853264 17.21801 ]	DMSO	[-5.537026 8.774455]	DMSO	[14.857543 1.3024063]	DMSO	[-4.555924 -3.506872]	DMSO
279	[17.334297 14.597893]	DMSO	[-3.4319866 10.32127 ]	DMSO	[16.43183 1.5250125]	DMSO	[-5.651962 -4.209993]	DMSO
280	[13.234262 7.804897]	DMSO	[ 3.8526547 10.240391 ]	DMSO	[10.521633 6.9649973]	DMSO	[-7.184139 3.564086]	DMSO
281	[16.287363 16.135075]	DMSO	[-4.7014074 8.273463 ]	DMSO	[14.030259 1.0484751]	DMSO	[-4.120692 -2.4796045]	DMSO
282	[18.651245 11.558861]	DMSO	[-2.8036077 12.013465 ]	DMSO	[16.638405 3.4224432]	DMSO	[-7.7514353 -3.1810877]	DMSO
283	[16.58812 16.82872]	DMSO	[-4.9234023 8.4381 ]	DMSO	[14.649705 1.06129 ]	DMSO	[-4.150674 -2.9665232]	DMSO
284	[19.405766 14.157423]	DMSO	[-5.070909 11.917629]	DMSO	[18.094557 2.51125 ]	DMSO	[-7.32028 -4.600669]	DMSO
285	[17.78002 10.86513]	DMSO	[-1.3781381 12.045672 ]	DMSO	[14.073658 4.150586]	DMSO	[-7.400428 -1.0687662]	DMSO
286	[12.917979 9.301837]	DMSO	[ 2.4346576 10.091375 ]	DMSO	[10.968254 4.960407]	DMSO	[-6.431987 1.8654681]	DMSO
287	[11.381363 14.272894]	DMSO	[0.04265232 6.424716 ]	DMSO	[9.93875 0.6119104]	DMSO	[-1.967475 -0.08600833]	DMSO
288	[15.6021805 13.47335 ]	DMSO	[-3.6220431 10.135334 ]	DMSO	[17.823256 -0.07929014]	DMSO	[-5.26163 -6.5588923]	DMSO
289	[13.605441 12.77688 ]	DMSO	[-0.5449757 8.057403 ]	DMSO	[12.124231 1.6810858]	DMSO	[-3.4810143 -0.38696548]	DMSO
290	[16.36878 17.141483]	DMSO	[-5.4374146 8.229907 ]	DMSO	[15.572183 0.20126626]	DMSO	[-4.1288643 -4.4418025]	DMSO
291	[13.987817 10.350876]	DMSO	[2.383976 9.54243 ]	DMSO	[10.688507 5.066916]	DMSO	[-5.7238445 1.9848351]	DMSO
292	[15.405654 13.766119]	DMSO	[-2.503366 8.320232]	DMSO	[15.003855 0.33677015]	DMSO	[-4.990201 -5.03134 ]	DMSO
293	[18.16811 16.05406]	DMSO	[-4.416872 9.608627]	DMSO	[15.559034 1.8807251]	DMSO	[-5.7158766 -3.310352 ]	DMSO
294	[12.385001 13.576465]	DMSO	[0.279976 6.280765]	DMSO	[9.486785 0.48840094]	DMSO	[-2.548283 -0.09506328]	DMSO
295	[11.799896 12.20112 ]	DMSO	[2.0304267 6.8266397]	DMSO	[9.459417 2.5553634]	DMSO	[-2.7820845 2.0064118]	DMSO
296	[18.69248 15.91903]	DMSO	[-5.227984 10.742275]	DMSO	[17.153986 1.3855095]	DMSO	[-7.0024223 -4.5958858]	DMSO
297	[13.727502 11.791072]	DMSO	[0.75697154 8.482899 ]	DMSO	[11.242407 3.5554147]	DMSO	[-4.8765597 1.3863696]	DMSO
298	[12.916346 12.588192]	DMSO	[0.27735117 7.168685 ]	DMSO	[10.82996 2.762054]	DMSO	[-2.7929947 1.4407154]	DMSO
299	[18.838194 6.010402]	DMSO	[ 0.17577325 15.830948 ]	DMSO	[16.41547 9.10398]	DMSO	[-11.719215 -1.7027644]	DMSO
300	[15.62077 9.309149]	DMSO	[ 1.4327652 11.144004 ]	DMSO	[13.036669 5.908178]	DMSO	[-6.995018 0.4167559]	DMSO
301	[19.897646 16.19467 ]	DMSO	[-6.056461 12.014345]	DMSO	[16.890118 3.2258449]	DMSO	[-7.3849845 -4.257033 ]	DMSO
302	[16.690285 7.709381]	DMSO	[ 1.7712913 13.374291 ]	DMSO	[14.604326 6.812244]	DMSO	[-9.145056 0.91683114]	DMSO
303	[ 7.308959 -0.6543289]	DMSO	[ 2.0062773 17.039087 ]	DMSO	[18.70902 9.224719]	DMSO	[-13.260479 -2.7720907]	DMSO
304	[17.25393 10.920153]	DMSO	[-2.0163116 12.167089 ]	DMSO	[15.43397 5.1929646]	DMSO	[-7.648581 -0.60981125]	DMSO
305	[13.384953 5.50272 ]	DMSO	[ 3.2616892 13.758748 ]	DMSO	[12.369064 9.167536]	DMSO	[-10.85947 2.3490992]	DMSO
306	[17.735216 14.863542]	DMSO	[-4.7354803 9.740454 ]	DMSO	[15.134385 2.1953778]	DMSO	[-5.666201 -2.9982865]	DMSO
307	[19.987743 11.602755]	DMSO	[-3.6860025 13.564922 ]	DMSO	[17.004831 5.5633345]	DMSO	[-9.302876 -4.0622573]	DMSO
308	[16.641106 14.988949]	DMSO	[-3.3812327 8.774061 ]	DMSO	[15.174362 1.3691846]	DMSO	[-4.9328938 -3.2680452]	DMSO
309	[12.118223 17.254776]	DMSO	[-3.3689592 6.226456 ]	DMSO	[13.096601 -0.64477503]	DMSO	[-2.2304008 -3.0524814]	DMSO
310	[11.01945 13.931936]	DMSO	[1.5276178 5.898714 ]	DMSO	[9.654355 1.0517536]	DMSO	[-1.0525208 1.5737259]	DMSO
311	[17.397564 8.446713]	DMSO	[-0.89816314 13.02826 ]	DMSO	[15.563983 5.920031]	DMSO	[-9.084003 -0.73330617]	DMSO
312	[13.227147 8.157106]	DMSO	[ 1.4098816 10.822278 ]	DMSO	[12.35442 6.9311533]	DMSO	[-8.476159 0.17267516]	DMSO
313	[17.287088 9.9031725]	DMSO	[-1.4967058 11.911757 ]	DMSO	[15.039932 4.9377766]	DMSO	[-7.646461 -1.6488849]	DMSO
314	[20.646898 15.78299 ]	DMSO	[-5.795496 13.380977]	DMSO	[18.302586 3.5884788]	DMSO	[-8.738516 -5.5907893]	DMSO
315	[11.566285 14.65301 ]	DMSO	[0.65429795 5.5036755 ]	DMSO	[10.01219 0.6693634]	DMSO	[-1.3174278 0.67938614]	DMSO
316	[15.493084 13.887778]	DMSO	[-3.1398377 9.0674925]	DMSO	[16.579002 -0.3441058]	DMSO	[-4.001554 -6.0037384]	DMSO
317	[16.323332 11.641438]	DMSO	[-1.7938274 10.521238 ]	DMSO	[13.944515 3.417257]	DMSO	[-6.2688966 -1.9129245]	DMSO
318	[12.8324795 15.827418 ]	DMSO	[-2.4099786 6.1168337]	DMSO	[12.498545 -1.2838029]	DMSO	[-1.871988 -2.2770665]	DMSO
319	[19.801945 13.983066]	DMSO	[-4.938137 12.031333]	DMSO	[18.629719 1.4526106]	DMSO	[-7.0257306 -6.076524 ]	DMSO
320	[13.803298 8.6091585]	DMSO	[ 0.5816235 10.306 ]	DMSO	[11.592519 5.8967905]	DMSO	[-6.9635305 0.49021 ]	DMSO
321	[13.503346 14.494621]	DMSO	[-0.92163473 7.026933 ]	DMSO	[11.80632 0.93643117]	DMSO	[-2.6956375 -1.8695817]	DMSO
322	[20.029251 9.793155]	DMSO	[-2.0564067 14.536584 ]	DMSO	[17.610222 5.6575046]	DMSO	[-10.837672 -4.5574794]	DMSO
323	[19.304783 7.4352393]	DMSO	[-0.26848993 15.194742 ]	DMSO	[17.048765 7.833519]	DMSO	[-11.718108 -2.0567424]	DMSO
324	[12.641815 6.7042866]	DMSO	[ 4.347275 12.256225]	DMSO	[10.306539 8.5563 ]	DMSO	[-8.710473 3.8153663]	DMSO
325	[14.184638 11.713351]	DMSO	[-0.19047485 9.168352 ]	DMSO	[11.953966 2.9524527]	DMSO	[-5.094983 -0.13441749]	DMSO
326	[19.565113 13.849559]	DMSO	[-4.835522 13.177409]	DMSO	[17.89745 2.8352084]	DMSO	[-8.336 -5.8565903]	DMSO
327	[10.797227 2.6559758]	BRD-K48300629	[ 7.1472855 15.234481 ]	BRD-K48300629	[2.5502286 4.101305 ]	BRD-K48300629	[ 6.9769583 -0.9307781]	BRD-K48300629
328	[10.164493 15.826455]	BRD-K48300629	[ 6.3684144 16.044916 ]	BRD-K48300629	[-2.912838 5.7461953]	BRD-K48300629	[ 8.042996 -5.0510454]	BRD-K48300629
329	[2.9685588 9.798122 ]	BRD-K48300629	[11.24229 6.5478377]	BRD-K48300629	[-2.5494277 4.0461774]	BRD-K48300629	[ 8.170323 -3.4207354]	BRD-K48300629
330	[ 5.6849656 13.299624 ]	BRD-K48300629	[13.924528 9.482972]	BRD-K48300629	[-4.0104237 7.3808103]	BRD-K48300629	[11.775879 -4.097737]	BRD-K48300629
331	[ 2.3269053 12.413657 ]	BRD-K48300629	[12.965828 18.935593]	BRD-K48300629	[0.08016329 5.436506 ]	BRD-K48300629	[ 8.3341255 -1.5285189]	BRD-K48300629
332	[7.6922503 0.7701364]	BRD-K48300629	[12.826643 7.0310354]	BRD-K48300629	[-2.2061007 7.0114365]	BRD-K48300629	[ 7.6573377 -1.9763927]	BRD-K48300629
333	[6.3294306 2.7205637]	BRD-K48300629	[ 9.992172 15.687456]	BRD-K48300629	[0.9207535 7.899098 ]	BRD-K48300629	[ 5.1400194 -1.4164615]	BRD-K48300629
334	[ 1.2113115 10.078417 ]	BRD-K48300629	[11.844166 7.7116227]	BRD-K48300629	[1.0963068 4.4019804]	BRD-K48300629	[12.853968 -3.0992112]	BRD-K48300629
335	[ 2.2450514 14.8805895]	BRD-K48300629	[10.177017 13.596593]	BRD-K48300629	[3.1221771 8.812553 ]	BRD-K48300629	[11.53981 -4.762983]	BRD-K48300629
336	[4.9809413 8.779424 ]	BRD-K48300629	[17.003355 13.954799]	BRD-K48300629	[-0.8020206 6.5017977]	BRD-K48300629	[8.043554 1.7197672]	BRD-K48300629
337	[0.5680391 6.8322835]	BRD-K48300629	[ 9.459003 11.911709]	BRD-K48300629	[2.550849 3.7154233]	BRD-K48300629	[ 7.432642 -3.880689]	BRD-K48300629
338	[11.462072 2.8115175]	BRD-K48300629	[17.546677 17.348354]	BRD-K48300629	[-1.5554692 2.1873434]	BRD-K48300629	[12.940939 -4.3887286]	BRD-K48300629
339	[-1.3706378 10.978794 ]	BRD-K48300629	[11.873071 8.656326]	BRD-K48300629	[1.962807 7.8661103]	BRD-K48300629	[ 9.642467 -2.8933454]	BRD-K48300629
340	[11.004277 3.780467]	BRD-K48300629	[11.545377 11.151976]	BRD-K48300629	[3.8060863 3.906657 ]	BRD-K48300629	[ 6.216458 -1.9634573]	BRD-K48300629
341	[11.266812 3.9456139]	BRD-K48300629	[16.979399 14.638224]	BRD-K48300629	[0.56179625 3.4701703 ]	BRD-K48300629	[12.378085 -4.509474]	BRD-K48300629
342	[11.8686285 3.4327946]	BRD-K48300629	[9.620183 8.069782]	BRD-K48300629	[2.9074051 7.3487396]	BRD-K48300629	[ 8.810947 -2.9118507]	BRD-K48300629
343	[4.7905397 7.2082043]	BRD-K48300629	[10.016396 8.671573]	BRD-K48300629	[-0.6406001 9.100126 ]	BRD-K48300629	[ 6.4247 -2.823919]	BRD-K48300629
344	[7.8194976 7.9520726]	BRD-K48300629	[10.845349 16.353462]	BRD-K48300629	[0.03346665 8.450829 ]	BRD-K48300629	[ 8.269132 -1.9418405]	BRD-K48300629
345	[8.534148 0.8036308]	BRD-K48300629	[12.488085 13.720721]	BRD-K48300629	[2.1519601 9.780894 ]	BRD-K48300629	[ 6.466711 -2.8038528]	BRD-K48300629
346	[4.8846025 1.4259772]	BRD-K48300629	[15.503695 9.844933]	BRD-K48300629	[1.9117095 4.8241096]	BRD-K48300629	[ 7.9929624 -3.0858545]	BRD-K48300629
347	[3.2425182 7.491516 ]	BRD-K48300629	[13.313378 10.473634]	BRD-K48300629	[-1.2194408 6.669727 ]	BRD-K48300629	[ 8.45422 -4.2423205]	BRD-K48300629
348	[7.298231 0.32572907]	BRD-K48300629	[ 7.4829597 13.539749 ]	BRD-K48300629	[1.461028 2.8763475]	BRD-K48300629	[12.033461 -4.349153]	BRD-K48300629
349	[8.368578 3.194972]	BRD-K48300629	[15.894928 12.938465]	BRD-K48300629	[2.2874708 3.499746 ]	BRD-K48300629	[8.494248 1.2241595]	BRD-K48300629
350	[2.5697615 3.5809786]	BRD-K48300629	[ 9.595403 14.821296]	BRD-K48300629	[-4.547795 3.12481 ]	BRD-K48300629	[ 5.1431737 -2.5302563]	BRD-K48300629
351	[5.835845 0.18755704]	BRD-K48300629	[13.205311 8.721915]	BRD-K48300629	[2.272367 6.6194344]	BRD-K48300629	[10.356368 -4.070935]	BRD-K48300629
352	[4.7797 2.4282382]	BRD-K48300629	[9.228321 9.105949]	BRD-K48300629	[-1.837343 1.321393]	BRD-K48300629	[ 5.708156 -3.0126946]	BRD-K48300629
353	[ 2.6015728 14.275172 ]	BRD-K48300629	[ 8.595095 11.221275]	BRD-K48300629	[3.0012896 9.113215 ]	BRD-K48300629	[ 6.609001 -3.3037343]	BRD-K48300629
354	[7.1332045 0.86176085]	BRD-K48300629	[14.186316 8.435131]	BRD-K48300629	[1.534167 8.308712]	BRD-K48300629	[ 7.7705097 -2.3924825]	BRD-K48300629
355	[-1.7899934 12.365342 ]	BRD-K48300629	[12.513951 10.46104 ]	BRD-K48300629	[1.8655461 9.567849 ]	BRD-K48300629	[11.267849 -3.6605883]	BRD-K48300629
356	[-0.8174003 9.825003 ]	BRD-K48300629	[10.848362 10.171205]	BRD-K48300629	[-0.53773844 7.617097 ]	BRD-K48300629	[11.050304 -5.176794]	BRD-K48300629
357	[ 0.8787443 11.406605 ]	BRD-K48300629	[ 8.837766 10.714681]	BRD-K48300629	[-4.6778526 4.019959 ]	BRD-K48300629	[ 5.6772823 -1.7048314]	BRD-K48300629
358	[6.22458 4.7380505]	BRD-K48300629	[ 7.894149 18.104603]	BRD-K48300629	[2.4567525 4.2744894]	BRD-K48300629	[10.26118 -3.482745]	BRD-K48300629
359	[ 3.8481421 10.484668 ]	BRD-K48300629	[11.639414 15.699145]	BRD-K48300629	[-0.11546644 6.5219145 ]	BRD-K48300629	[ 8.930514 -4.5454683]	BRD-K48300629
360	[9.238981 0.05518745]	BRD-K48300629	[12.011948 8.9948435]	BRD-K48300629	[-1.2421917 6.181973 ]	BRD-K48300629	[ 6.326173 -3.399148]	BRD-K48300629
361	[ 8.805358 15.24802 ]	BRD-K48300629	[ 9.913784 10.60412 ]	BRD-K48300629	[-1.6181453 3.5622334]	BRD-K48300629	[ 9.628857 -4.447866]	BRD-K48300629
362	[ 8.559385 -0.375979]	BRD-K48300629	[11.12389 7.846227]	BRD-K48300629	[4.102306 7.8668556]	BRD-K48300629	[ 8.000366 -4.2111797]	BRD-K48300629
363	[-0.02676721 13.170284 ]	BRD-K48300629	[ 6.8844204 12.966268 ]	BRD-K48300629	[0.01362763 5.170371 ]	BRD-K48300629	[ 6.775702 -1.2875332]	BRD-K48300629
364	[ 8.179661 10.279075]	BRD-K48300629	[10.224607 8.086956]	BRD-K48300629	[3.116308 4.8725176]	BRD-K48300629	[ 9.188268 -2.7101285]	BRD-K48300629
365	[3.653818 9.711371]	BRD-K48300629	[13.230889 13.100158]	BRD-K48300629	[3.0638378 3.8596172]	BRD-K48300629	[12.273381 -2.5800447]	BRD-K48300629
366	[5.8241234 9.956936 ]	BRD-K48300629	[11.400429 8.48692 ]	BRD-K48300629	[-2.1164794 3.2986817]	BRD-K48300629	[11.121731 -4.411785]	BRD-K48300629
367	[ 2.974662 13.180976]	BRD-K48300629	[ 9.327781 16.039034]	BRD-K48300629	[1.2497451 9.532754 ]	BRD-K48300629	[11.4196 -3.1397748]	BRD-K48300629
368	[10.537814 16.458323]	BRD-K48300629	[14.663045 11.414946]	BRD-K48300629	[-3.8691094 5.460052 ]	BRD-K48300629	[10.854374 -3.5045302]	BRD-K48300629
369	[1.3121681 6.127125 ]	BRD-K48300629	[10.908494 8.8117075]	BRD-K48300629	[2.1037495 2.24506 ]	BRD-K48300629	[ 8.122092 -4.2792597]	BRD-K48300629
370	[9.85914 5.91201]	BRD-K48300629	[10.283072 12.389544]	BRD-K48300629	[0.6339532 6.7950897]	BRD-K48300629	[ 4.938974 -2.2108266]	BRD-K48300629
371	[ 4.2899103 11.279499 ]	BRD-K48300629	[14.799343 14.328335]	BRD-K48300629	[0.2988918 4.230337 ]	BRD-K48300629	[7.3554945 0.4422312]	BRD-K48300629
372	[10.902132 9.064496]	BRD-K48300629	[14.735192 7.6655846]	BRD-K48300629	[-1.714993 4.434356]	BRD-K48300629	[10.729951 -4.808541]	BRD-K48300629
373	[8.078343 7.1728115]	BRD-K48300629	[12.613721 7.3840723]	BRD-K48300629	[1.7216543 8.12989 ]	BRD-K48300629	[ 5.3005896 -2.2506096]	BRD-K48300629
374	[ 2.553603 10.770248]	BRD-K48300629	[10.517684 7.898693]	BRD-K48300629	[-2.8039382 6.696293 ]	BRD-K48300629	[8.277453 0.56672585]	BRD-K48300629
375	[ 3.0567434 10.183032 ]	BRD-K48300629	[ 9.558454 12.885756]	BRD-K48300629	[ 3.6224904 13.840376 ]	BRD-K48300629	[ 7.5085073 -4.4773946]	BRD-K48300629
376	[5.0373764 2.6179798]	BRD-K48300629	[10.25101 11.6125 ]	BRD-K48300629	[3.1465032 4.9325585]	BRD-K48300629	[8.03727 0.40596995]	BRD-K48300629
377	[8.354233 8.029495]	BRD-K48300629	[15.664016 12.073008]	BRD-K48300629	[-1.3404974 8.701929 ]	BRD-K48300629	[ 9.01339 -3.4752598]	BRD-K48300629
378	[ 5.2939796 14.840496 ]	BRD-K48300629	[17.73252 14.249761]	BRD-K48300629	[3.1638777 9.022542 ]	BRD-K48300629	[ 8.625151 -3.1635618]	BRD-K48300629
379	[19.075998 7.1540556]	BRD-K48300629	[ 6.7149653 14.068313 ]	BRD-K48300629	[2.5616667 6.337431 ]	BRD-K48300629	[8.699392 0.21399279]	BRD-K48300629
380	[ 7.946773 10.965584]	BRD-K48300629	[10.097116 9.7318325]	BRD-K48300629	[0.16580275 1.4265995 ]	BRD-K48300629	[ 8.478817 -3.5908108]	BRD-K48300629
381	[6.6697826 9.745196 ]	BRD-K48300629	[10.455605 6.7323413]	BRD-K48300629	[2.4746697 5.49937 ]	BRD-K48300629	[ 5.893164 -4.011104]	BRD-K48300629
382	[ 5.8318143 14.225841 ]	BRD-K48300629	[12.685089 6.5469513]	BRD-K48300629	[-0.32353145 3.7187698 ]	BRD-K48300629	[ 9.417796 -3.827429]	BRD-K48300629
383	[ 5.580272 12.920144]	BRD-K48300629	[ 4.69377 16.90859]	BRD-K48300629	[0.00575199 3.588139 ]	BRD-K48300629	[ 7.650073 -1.2989526]	BRD-K48300629
384	[8.355479 6.973817]	BRD-K48300629	[10.682983 12.143711]	BRD-K48300629	[2.0961385 3.5472815]	BRD-K48300629	[7.5514092 0.96413183]	BRD-K48300629
385	[10.994028 1.2297388]	BRD-K48300629	[15.666175 14.8699465]	BRD-K48300629	[0.6190355 9.047999 ]	BRD-K48300629	[ 8.58014 -3.8798485]	BRD-K48300629
386	[7.386961 7.5377645]	BRD-K48300629	[15.439231 9.894128]	BRD-K48300629	[-4.2551374 4.4058733]	BRD-K48300629	[8.494221 1.4984277]	BRD-K48300629
387	[4.4849167 9.167771 ]	BRD-K48300629	[8.780704 8.7852125]	BRD-K48300629	[0.7068407 4.4877863]	BRD-K48300629	[ 9.51577 -2.1690462]	BRD-K48300629
388	[4.9318037 5.7325397]	BRD-K48300629	[11.136888 10.49496 ]	BRD-K48300629	[1.3030725 3.9015493]	BRD-K48300629	[ 7.5653977 -3.0795786]	BRD-K48300629
389	[6.199412 9.021417]	BRD-K48300629	[14.696238 8.907482]	BRD-K48300629	[1.0441008 3.1262946]	BRD-K48300629	[ 8.02638 -3.819427]	BRD-K48300629
390	[ 6.757177 12.095407]	BRD-K48300629	[10.357248 14.305829]	BRD-K48300629	[-2.2581735 4.0908318]	BRD-K48300629	[11.5834 -3.8850744]	BRD-K48300629
391	[5.9923763 3.148564 ]	BRD-K48300629	[11.62466 12.298858]	BRD-K48300629	[2.8022652 5.7819505]	BRD-K48300629	[ 7.192521 -2.8467946]	BRD-K48300629
392	[ 4.7838216 10.224613 ]	BRD-K48300629	[13.540821 7.0000267]	BRD-K48300629	[3.4622443 5.8339763]	BRD-K48300629	[9.295689 0.5952485]	BRD-K48300629
393	[20.902767 11.09267 ]	BRD-K48300629	[16.65201 13.060242]	BRD-K48300629	[-1.8633317 9.845897 ]	BRD-K48300629	[ 5.560727 -1.945508]	BRD-K48300629
394	[10.359957 7.7555394]	BRD-K48300629	[10.750783 10.628824]	BRD-K48300629	[-2.89908 4.823304]	BRD-K48300629	[ 9.459565 -4.3549004]	BRD-K48300629
395	[2.436114 8.687907]	BRD-K48300629	[11.520267 10.609527]	BRD-K48300629	[0.92392004 3.5527425 ]	BRD-K48300629	[ 8.71225 -0.31592476]	BRD-K48300629
396	[5.412658 9.789862]	BRD-K48300629	[ 9.77763 11.218248]	BRD-K48300629	[3.9891922 8.512776 ]	BRD-K48300629	[ 7.1781507 -3.1285064]	BRD-K48300629
397	[ 5.2606597 11.151136 ]	BRD-K48300629	[9.656275 7.9006095]	BRD-K48300629	[3.403612 4.8243213]	BRD-K48300629	[ 9.056758 -2.21906 ]	BRD-K48300629
398	[4.6755896 2.9506743]	BRD-K48300629	[ 5.663256 14.7593975]	BRD-K48300629	[-3.893545 3.829256]	BRD-K48300629	[ 6.4350986 -1.7409431]	BRD-K48300629
399	[ 7.083603 12.322593]	BRD-K48300629	[ 5.94689 16.31118]	BRD-K48300629	[19.719107 6.163522]	BRD-K48300629	[10.603779 -3.148211]	BRD-K48300629
400	[14.236685 9.685643]	BRD-K48300629	[ 7.030529 14.674551]	BRD-K48300629	[0.5161693 5.1028543]	BRD-K48300629	[ 5.4980164 -1.0563333]	BRD-K48300629
401	[ 4.043939 14.51902 ]	acetazolamide	[ 6.3175683 14.744214 ]	acetazolamide	[3.559316 5.5630336]	acetazolamide	[ 8.363976 13.47102 ]	acetazolamide
402	[ 7.4548936 10.616604 ]	acetazolamide	[14.302488 11.815963]	acetazolamide	[-2.6784556 7.1677184]	acetazolamide	[ 9.748009 10.578656]	acetazolamide
403	[ 6.121796 12.492491]	acetazolamide	[11.903542 9.208074]	acetazolamide	[-0.38971898 1.9737612 ]	acetazolamide	[ 9.854936 12.368453]	acetazolamide
404	[ 9.011335 11.962159]	acetazolamide	[10.756606 6.3355365]	acetazolamide	[-3.104812 3.624314]	acetazolamide	[ 8.045613 12.593776]	acetazolamide
405	[ 7.7990823 12.120136 ]	acetazolamide	[11.102679 10.538047]	acetazolamide	[-2.8585007 4.485499 ]	acetazolamide	[10.644494 14.28968 ]	acetazolamide
406	[10.056689 8.220499]	acetazolamide	[12.859537 5.9261565]	acetazolamide	[-4.333621 3.7875402]	acetazolamide	[10.381394 12.053319]	acetazolamide
407	[8.080127 9.8698225]	acetazolamide	[11.587032 11.574527]	acetazolamide	[-2.2757776 4.7252483]	acetazolamide	[9.659909 9.167816]	acetazolamide
408	[ 9.170171 10.272503]	acetazolamide	[16.49459 11.826332]	acetazolamide	[-0.9782586 1.5764133]	acetazolamide	[ 8.240702 11.0888405]	acetazolamide
409	[ 8.413898 12.938331]	acetazolamide	[13.607015 12.283555]	acetazolamide	[-3.608075 5.3632436]	acetazolamide	[ 9.058245 10.560835]	acetazolamide
410	[ 9.518701 10.900508]	acetazolamide	[12.565197 10.974829]	acetazolamide	[-1.8437281 5.993455 ]	acetazolamide	[10.216957 11.40849 ]	acetazolamide
411	[4.212871 4.6900997]	acetazolamide	[13.343857 10.753202]	acetazolamide	[2.8495417 3.0206187]	acetazolamide	[ 9.975282 14.338499]	acetazolamide
412	[ 7.6369677 12.766694 ]	acetazolamide	[12.104629 6.059323]	acetazolamide	[3.3152006 8.181163 ]	acetazolamide	[10.241758 13.548424]	acetazolamide
413	[7.489097 8.491159]	acetazolamide	[10.252013 9.476597]	acetazolamide	[-3.5954516 5.419911 ]	acetazolamide	[10.34539 9.860629]	acetazolamide
414	[7.071716 9.9320965]	acetazolamide	[12.989506 7.422647]	acetazolamide	[-0.9943006 4.645855 ]	acetazolamide	[10.176274 12.922277]	acetazolamide
415	[4.2274876 8.89503 ]	acetazolamide	[11.743857 9.494057]	acetazolamide	[4.034256 9.397606]	acetazolamide	[ 8.185454 11.396769]	acetazolamide
416	[6.5165696 8.993299 ]	acetazolamide	[11.72723 9.3692465]	acetazolamide	[-1.7524433 7.5080028]	acetazolamide	[11.077676 12.408378]	acetazolamide
417	[ 4.6491604 10.27497 ]	acetazolamide	[13.117352 9.404114]	acetazolamide	[3.4666536 3.650791 ]	acetazolamide	[7.9504175 8.073531 ]	acetazolamide
418	[11.979299 7.5056167]	acetazolamide	[ 9.254925 11.2907505]	acetazolamide	[-0.38761202 7.7762933 ]	acetazolamide	[ 8.673021 10.501334]	acetazolamide
419	[10.072044 12.848523]	acetazolamide	[11.14424 13.658377]	acetazolamide	[2.7552075 7.637687 ]	acetazolamide	[ 7.938259 12.52777 ]	acetazolamide
420	[ 6.976215 14.739386]	acetazolamide	[ 8.877495 15.761362]	acetazolamide	[0.41396973 6.724958 ]	acetazolamide	[ 8.166897 10.896205]	acetazolamide
421	[ 7.561882 13.180782]	acetazolamide	[16.32721 12.562063]	acetazolamide	[1.4932724 7.3573747]	acetazolamide	[ 9.483051 12.513544]	acetazolamide
422	[ 2.4752038 12.632388 ]	acetazolamide	[14.556299 12.847213]	acetazolamide	[-0.7169017 7.38778 ]	acetazolamide	[11.545586 13.242947]	acetazolamide
423	[ 3.9812996 11.07426 ]	acetazolamide	[12.048317 8.072939]	acetazolamide	[-2.1855984 4.366838 ]	acetazolamide	[ 9.466191 11.950011]	acetazolamide
424	[8.693051 3.8226492]	acetazolamide	[11.270214 10.019134]	acetazolamide	[2.9413867 5.6211324]	acetazolamide	[10.018077 11.079435]	acetazolamide
425	[ 6.1854343 11.93028 ]	acetazolamide	[10.342966 7.156153]	acetazolamide	[ 3.7687266 11.497215 ]	acetazolamide	[8.377608 9.408402]	acetazolamide
426	[ 8.204657 11.5333185]	acetazolamide	[9.870521 8.387015]	acetazolamide	[-1.4994313 9.986292 ]	acetazolamide	[11.069059 13.401031]	acetazolamide
427	[ 6.3537235 15.47399 ]	acetazolamide	[15.632565 13.092157]	acetazolamide	[-0.16596198 5.031703 ]	acetazolamide	[11.219633 11.592471]	acetazolamide
428	[0.4403066 7.410881 ]	acetazolamide	[14.868749 7.8476768]	acetazolamide	[-1.2587248 4.830128 ]	acetazolamide	[ 9.03752 13.499387]	acetazolamide
429	[3.944496 9.147959]	acetazolamide	[15.892058 11.210338]	acetazolamide	[1.1962026 5.767359 ]	acetazolamide	[11.75684 12.062636]	acetazolamide
430	[9.616108 1.093064]	acetazolamide	[13.991827 10.194003]	acetazolamide	[-0.90723544 9.124348 ]	acetazolamide	[11.920093 14.117799]	acetazolamide
431	[10.057507 4.7348247]	acetazolamide	[10.187366 7.4167 ]	acetazolamide	[1.9543898 9.90244 ]	acetazolamide	[ 8.6456995 13.964795 ]	acetazolamide
432	[ 7.490723 -0.42506707]	acetazolamide	[14.510346 12.762282]	acetazolamide	[-1.4390407 2.8610365]	acetazolamide	[ 7.8012066 12.440042 ]	acetazolamide
433	[8.770848 9.815193]	acetazolamide	[14.601007 13.986745]	acetazolamide	[-1.9870286 1.7339501]	acetazolamide	[11.768107 11.272079]	acetazolamide
434	[ 9.321398 11.764712]	acetazolamide	[14.151909 11.397988]	acetazolamide	[-0.10677797 8.190249 ]	acetazolamide	[11.227724 14.167668]	acetazolamide
435	[ 2.9815254 15.114518 ]	acetazolamide	[ 6.5607452 12.757825 ]	acetazolamide	[0.50969905 6.4844446 ]	acetazolamide	[10.029307 12.547767]	acetazolamide
436	[9.3961315 7.3997245]	acetazolamide	[13.950327 8.425067]	acetazolamide	[-3.5767145 3.5805075]	acetazolamide	[ 9.1807575 12.640032 ]	acetazolamide
437	[9.397153 9.410336]	acetazolamide	[9.571481 9.671201]	acetazolamide	[1.1390905 6.535955 ]	acetazolamide	[ 8.954511 11.2238455]	acetazolamide
438	[ 4.4798393 15.142151 ]	acetazolamide	[10.762073 13.133646]	acetazolamide	[-1.8291374 6.749681 ]	acetazolamide	[8.4733 9.647038]	acetazolamide
439	[9.636401 8.607785]	acetazolamide	[12.88709 12.690076]	acetazolamide	[2.7568872 9.318126 ]	acetazolamide	[ 9.601733 14.268617]	acetazolamide
440	[6.943812 7.480613]	acetazolamide	[16.95498 12.477781]	acetazolamide	[-3.1664395 3.310366 ]	acetazolamide	[ 8.155019 12.052924]	acetazolamide
441	[ 7.563976 11.808965]	acetazolamide	[15.184158 11.871434]	acetazolamide	[-1.6387627 8.2271385]	acetazolamide	[9.004595 9.277228]	acetazolamide
442	[10.12823 7.6448956]	acetazolamide	[11.861616 16.972303]	acetazolamide	[1.2343521 5.2309456]	acetazolamide	[ 7.273398 11.619209]	acetazolamide
443	[10.949973 4.8772397]	acetazolamide	[13.679019 14.417419]	acetazolamide	[0.83914036 6.476404 ]	acetazolamide	[11.22622 12.8444605]	acetazolamide
444	[3.9940248 6.2400594]	acetazolamide	[10.965435 9.118742]	acetazolamide	[-1.0369751 8.363363 ]	acetazolamide	[ 9.145274 11.545349]	acetazolamide
445	[ 4.3503346 10.926512 ]	acetazolamide	[15.216847 10.658141]	acetazolamide	[-2.7527025 2.6915967]	acetazolamide	[ 8.941048 13.130329]	acetazolamide
446	[7.0996943 8.573375 ]	acetazolamide	[14.387792 10.873363]	acetazolamide	[ 4.822034 10.967469]	acetazolamide	[10.608031 10.64016 ]	acetazolamide
447	[10.031802 1.249413]	acetazolamide	[10.498726 13.022182]	acetazolamide	[1.5151026 5.506084 ]	acetazolamide	[8.38184 8.692705]	acetazolamide
448	[8.853028 6.669651]	acetazolamide	[12.560297 11.288944]	acetazolamide	[2.6058588 2.6979914]	acetazolamide	[ 8.127779 11.633417]	acetazolamide
449	[11.184044 4.989429]	acetazolamide	[ 8.9108095 14.437082 ]	acetazolamide	[3.2424505 6.312472 ]	acetazolamide	[ 9.4458275 11.583675 ]	acetazolamide
450	[8.286375 8.44406 ]	acetazolamide	[16.000626 15.091104]	acetazolamide	[-0.50499153 5.912563 ]	acetazolamide	[12.086842 11.807661]	acetazolamide
451	[8.608139 9.39047 ]	acetazolamide	[ 9.078068 10.151605]	acetazolamide	[1.4511068 5.0738273]	acetazolamide	[10.602137 11.101128]	acetazolamide
452	[ 8.949497 10.408545]	acetazolamide	[14.083371 7.2045827]	acetazolamide	[-1.6393647 7.5961514]	acetazolamide	[11.989551 12.801131]	acetazolamide
453	[9.134922 7.8366866]	acetazolamide	[ 8.1942005 12.760932 ]	acetazolamide	[0.72194767 2.9713643 ]	acetazolamide	[ 8.212647 12.735899]	acetazolamide
454	[9.556403 8.799649]	acetazolamide	[13.754059 7.5538573]	acetazolamide	[-2.7433875 3.4937155]	acetazolamide	[ 9.300635 12.967989]	acetazolamide
455	[ 9.479135 11.339504]	acetazolamide	[10.670667 11.86405 ]	acetazolamide	[-0.18864828 6.0603123 ]	acetazolamide	[ 9.835232 10.926606]	acetazolamide
456	[11.024595 6.997738]	acetazolamide	[ 8.505652 10.079302]	acetazolamide	[-1.536385 3.3974493]	acetazolamide	[ 8.848526 11.798201]	acetazolamide
457	[8.722497 8.580933]	acetazolamide	[ 7.7418423 17.934443 ]	acetazolamide	[0.11178042 4.3725853 ]	acetazolamide	[10.730274 12.520511]	acetazolamide
458	[9.458517 7.098512]	acetazolamide	[13.161004 12.43142 ]	acetazolamide	[-2.5987632 9.0690365]	acetazolamide	[9.237613 9.368077]	acetazolamide
459	[-1.070618 10.737921]	dichlorphenamide	[14.565041 10.534104]	dichlorphenamide	[6.6744833 7.392066 ]	dichlorphenamide	[15.7504 -2.4283593]	dichlorphenamide
460	[ 1.7048314 12.8754835]	dichlorphenamide	[16.747095 17.708912]	dichlorphenamide	[ 4.348828 10.361326]	dichlorphenamide	[17.787561 -1.2122895]	dichlorphenamide
461	[ 6.0043836 11.752195 ]	dichlorphenamide	[ 5.2545843 17.374662 ]	dichlorphenamide	[1.6019996 3.168658 ]	dichlorphenamide	[14.342213 -1.0519581]	dichlorphenamide
462	[5.575115 6.9641075]	dichlorphenamide	[ 4.8275213 16.764702 ]	dichlorphenamide	[ 1.7949393 10.488879 ]	dichlorphenamide	[16.329659 0.46355096]	dichlorphenamide
463	[5.2911754 7.654574 ]	dichlorphenamide	[14.590356 17.309454]	dichlorphenamide	[2.7513192 8.469282 ]	dichlorphenamide	[8.654989 5.281942]	dichlorphenamide
464	[6.1559715 6.7744474]	dichlorphenamide	[13.142545 17.950935]	dichlorphenamide	[ 2.923243 12.792172]	dichlorphenamide	[16.460415 1.3682253]	dichlorphenamide
465	[ 5.037612 11.964855]	dichlorphenamide	[16.374786 13.934587]	dichlorphenamide	[-2.1149306 9.481145 ]	dichlorphenamide	[14.583134 -2.6190164]	dichlorphenamide
466	[ 6.5994782 13.5685425]	dichlorphenamide	[12.353021 17.083216]	dichlorphenamide	[-0.27976885 12.43597 ]	dichlorphenamide	[15.772715 -1.546058]	dichlorphenamide
467	[ 7.4314647 13.1814165]	dichlorphenamide	[12.947954 14.496455]	dichlorphenamide	[-4.0227256 11.658388 ]	dichlorphenamide	[16.519094 -0.74196434]	dichlorphenamide
468	[5.319868 7.433147]	dichlorphenamide	[ 8.5141 10.8304205]	dichlorphenamide	[-1.5786158 5.5505743]	dichlorphenamide	[7.2843676 5.1793404]	dichlorphenamide
469	[5.213451 5.0348988]	dichlorphenamide	[17.61393 16.327242]	dichlorphenamide	[2.5449302 7.1798954]	dichlorphenamide	[15.9732275 -2.7147572]	dichlorphenamide
470	[2.3728015 9.428756 ]	dichlorphenamide	[ 7.482386 16.889345]	dichlorphenamide	[ 2.1803763 12.819549 ]	dichlorphenamide	[9.414746 4.796785]	dichlorphenamide
471	[1.3002118 7.85064 ]	dichlorphenamide	[12.916181 16.371264]	dichlorphenamide	[ 1.4090164 14.167081 ]	dichlorphenamide	[8.054629 5.896639]	dichlorphenamide
472	[ 2.4380357 11.971732 ]	dichlorphenamide	[ 5.9034247 12.760157 ]	dichlorphenamide	[-1.2217313 11.496434 ]	dichlorphenamide	[16.915575 1.1582726]	dichlorphenamide
473	[-0.84159213 11.537405 ]	dichlorphenamide	[ 7.735219 15.798047]	dichlorphenamide	[-3.3437388 11.582117 ]	dichlorphenamide	[13.893883 1.9522814]	dichlorphenamide
474	[ 0.28359547 12.0550375 ]	dichlorphenamide	[ 9.308879 15.38058 ]	dichlorphenamide	[-4.510697 10.706564]	dichlorphenamide	[13.289722 1.8872356]	dichlorphenamide
475	[8.156274 1.9120001]	dichlorphenamide	[ 9.056884 17.473957]	dichlorphenamide	[-5.7716475 9.995272 ]	dichlorphenamide	[12.530608 1.8295861]	dichlorphenamide
476	[0.41814163 8.3767805 ]	dichlorphenamide	[ 8.465728 13.727829]	dichlorphenamide	[4.01774 3.5697746]	dichlorphenamide	[14.934777 2.1108456]	dichlorphenamide
477	[1.0610831 9.377939 ]	dichlorphenamide	[15.061205 15.692438]	dichlorphenamide	[-3.544635 12.223079]	dichlorphenamide	[15.377257 -0.49630278]	dichlorphenamide
478	[3.0476148 5.461453 ]	dichlorphenamide	[ 7.071476 16.09518 ]	dichlorphenamide	[ 2.2613792 13.054711 ]	dichlorphenamide	[17.029835 -2.1195512]	dichlorphenamide
479	[6.009259 8.378202]	dichlorphenamide	[ 8.882583 18.208912]	dichlorphenamide	[-0.972004 3.4486349]	dichlorphenamide	[10.0642 4.550588]	dichlorphenamide
480	[ 3.493833 13.109038]	dichlorphenamide	[11.477693 13.633437]	dichlorphenamide	[-0.28454387 1.9617649 ]	dichlorphenamide	[15.845876 1.7022797]	dichlorphenamide
481	[11.291292 8.04753 ]	dichlorphenamide	[11.824487 6.4694095]	dichlorphenamide	[-4.2854977 10.445771 ]	dichlorphenamide	[12.678353 1.3932631]	dichlorphenamide
482	[ 0.700974 10.927425]	dichlorphenamide	[10.330733 16.715439]	dichlorphenamide	[-1.8969767 13.9519415]	dichlorphenamide	[17.340977 0.56551325]	dichlorphenamide
483	[-0.74080455 10.314902 ]	dichlorphenamide	[ 9.406663 17.050404]	dichlorphenamide	[-2.4520416 13.270911 ]	dichlorphenamide	[17.376413 0.07369866]	dichlorphenamide
484	[ 1.1781694 13.718183 ]	dichlorphenamide	[11.556275 15.643295]	dichlorphenamide	[-2.1457577 11.981811 ]	dichlorphenamide	[14.034637 0.90634817]	dichlorphenamide
485	[9.309798 9.723151]	dichlorphenamide	[11.407363 8.094999]	dichlorphenamide	[1.5183921 5.8414316]	dichlorphenamide	[14.162958 -1.9860598]	dichlorphenamide
486	[-0.7725631 12.845621 ]	dichlorphenamide	[11.346071 17.210554]	dichlorphenamide	[ 1.1507931 11.235542 ]	dichlorphenamide	[12.4639845 0.8202087]	dichlorphenamide
487	[2.0142868 7.742431 ]	dichlorphenamide	[17.0442 15.2585945]	dichlorphenamide	[-1.0421407 10.459889 ]	dichlorphenamide	[8.716201 3.7093444]	dichlorphenamide
488	[1.4016664 9.829866 ]	dichlorphenamide	[15.231013 18.129204]	dichlorphenamide	[-1.2588927 13.09356 ]	dichlorphenamide	[17.162226 -0.48106134]	dichlorphenamide
489	[ 5.2162123 13.237114 ]	dichlorphenamide	[15.704268 13.379722]	dichlorphenamide	[-2.9680882 11.23622 ]	dichlorphenamide	[9.238762 3.0266318]	dichlorphenamide
490	[1.8018904 4.213247 ]	dichlorphenamide	[11.888571 17.617987]	dichlorphenamide	[-3.0349414 13.240077 ]	dichlorphenamide	[8.581316 5.7402005]	dichlorphenamide
491	[ 1.1258568 13.325902 ]	dichlorphenamide	[10.305689 17.187546]	dichlorphenamide	[1.666751 8.808489]	dichlorphenamide	[14.283699 2.1393003]	dichlorphenamide
492	[-0.03560634 11.974405 ]	dichlorphenamide	[ 7.070721 16.143173]	dichlorphenamide	[ 3.0279315 12.461515 ]	dichlorphenamide	[7.15359 4.259458]	dichlorphenamide
493	[-0.749254 13.339828]	dichlorphenamide	[12.850859 14.660693]	dichlorphenamide	[-2.445221 2.24535 ]	dichlorphenamide	[12.865793 0.5444257]	dichlorphenamide
494	[ 0.03365143 12.173017 ]	dichlorphenamide	[ 9.557267 13.881121]	dichlorphenamide	[3.7056122 9.447584 ]	dichlorphenamide	[14.796465 0.54940474]	dichlorphenamide
495	[7.47275 4.141577]	dichlorphenamide	[14.750727 15.263674]	dichlorphenamide	[-5.307192 13.484468]	dichlorphenamide	[9.805448 5.442879]	dichlorphenamide
496	[11.055001 4.2308497]	dichlorphenamide	[ 9.721945 18.153395]	dichlorphenamide	[ 0.4752013 10.61925 ]	dichlorphenamide	[8.346536 2.8484147]	dichlorphenamide
497	[ 7.4820914 14.503867 ]	dichlorphenamide	[16.32623 18.059536]	dichlorphenamide	[-2.4111154 11.908795 ]	dichlorphenamide	[10.262457 5.268509]	dichlorphenamide
498	[ 1.7079499 10.416608 ]	dichlorphenamide	[ 7.9856224 15.958445 ]	dichlorphenamide	[-0.5043128 12.335466 ]	dichlorphenamide	[14.544091 2.855828]	dichlorphenamide
499	[9.134794 0.8948075]	dichlorphenamide	[12.691288 12.415928]	dichlorphenamide	[ 0.49821487 10.196929 ]	dichlorphenamide	[14.966908 0.8155636]	dichlorphenamide
500	[2.5930355 6.662862 ]	dichlorphenamide	[ 4.8870254 15.588801 ]	dichlorphenamide	[-5.8518767 9.833499 ]	dichlorphenamide	[13.645888 -0.16225721]	dichlorphenamide
501	[4.125724 5.273464]	dichlorphenamide	[13.323104 15.551835]	dichlorphenamide	[-0.3632855 11.08604 ]	dichlorphenamide	[8.359744 5.1552734]	dichlorphenamide
502	[9.680036 5.9097977]	dichlorphenamide	[12.328112 9.71309 ]	dichlorphenamide	[-4.672567 12.203974]	dichlorphenamide	[14.223749 -0.54328465]	dichlorphenamide
503	[ 5.137726 10.487508]	dichlorphenamide	[15.246353 14.6883955]	dichlorphenamide	[-1.7590637 11.726578 ]	dichlorphenamide	[13.28163 2.3149128]	dichlorphenamide
504	[6.9135528 1.3870265]	dichlorphenamide	[11.2738 7.072969]	dichlorphenamide	[-2.522666 8.2783785]	dichlorphenamide	[15.118074 0.42375538]	dichlorphenamide
505	[ 8.672492 -0.8951435]	dichlorphenamide	[17.64092 15.874667]	dichlorphenamide	[-2.251871 11.212872]	dichlorphenamide	[14.789127 1.3937527]	dichlorphenamide
506	[ 8.4632 12.322764]	dichlorphenamide	[11.535619 18.7829 ]	dichlorphenamide	[4.0040865 5.980581 ]	dichlorphenamide	[7.7334876 3.9732895]	dichlorphenamide
507	[ 8.560482 12.623984]	dichlorphenamide	[ 9.917687 15.374215]	dichlorphenamide	[-4.2573724 8.042731 ]	dichlorphenamide	[12.98282 2.6620538]	dichlorphenamide
508	[6.141414 9.684836]	dichlorphenamide	[12.1849785 14.958209 ]	dichlorphenamide	[-3.618536 11.111361]	dichlorphenamide	[9.905049 5.000896]	dichlorphenamide
509	[2.435703 9.133022]	dichlorphenamide	[ 5.652282 14.634184]	dichlorphenamide	[-0.47989145 8.594496 ]	dichlorphenamide	[9.498635 2.950857]	dichlorphenamide
510	[5.3745904 8.952801 ]	dichlorphenamide	[ 9.068176 13.002452]	dichlorphenamide	[-5.021618 10.987011]	dichlorphenamide	[13.618171 -0.6175902]	dichlorphenamide
511	[8.693819 2.7488139]	dichlorphenamide	[10.926352 15.101724]	dichlorphenamide	[0.9770093 9.433958 ]	dichlorphenamide	[12.394703 -0.4935082]	dichlorphenamide
512	[10.905766 2.6169853]	dichlorphenamide	[17.145039 15.900102]	dichlorphenamide	[ 1.9232966 12.226303 ]	dichlorphenamide	[8.359971 3.9236777]	dichlorphenamide
513	[0.39715105 9.91581 ]	dichlorphenamide	[10.125629 15.933755]	dichlorphenamide	[-5.280553 7.5271044]	dichlorphenamide	[15.187499 -0.07484151]	dichlorphenamide
514	[10.395533 3.4362943]	dichlorphenamide	[11.44061 16.383347]	dichlorphenamide	[ 0.5903771 12.603366 ]	dichlorphenamide	[16.41684 -1.4052685]	dichlorphenamide
515	[3.6499596 8.6169 ]	dichlorphenamide	[14.226266 12.131808]	dichlorphenamide	[0.5627301 9.162919 ]	dichlorphenamide	[15.570221 0.04626473]	dichlorphenamide
516	[5.9582167 3.5923958]	dichlorphenamide	[11.395841 19.685925]	dichlorphenamide	[7.2542124 7.678094 ]	dichlorphenamide	[14.933521 -1.2078966]	dichlorphenamide
517	[ 3.4171567 11.229329 ]	dichlorphenamide	[14.223664 10.467279]	dichlorphenamide	[-1.7993073 5.1052947]	dichlorphenamide	[16.257612 -1.7833744]	dichlorphenamide
518	[-1.6280755 10.554235 ]	dichlorphenamide	[12.105463 13.957189]	dichlorphenamide	[-3.0019226 8.610031 ]	dichlorphenamide	[13.93814 1.484136]	dichlorphenamide
519	[-0.46689963 9.96968 ]	dichlorphenamide	[11.901493 17.856161]	dichlorphenamide	[-3.4763722 13.582218 ]	dichlorphenamide	[14.408277 -2.2841177]	dichlorphenamide
520	[4.5289598 9.401203 ]	dichlorphenamide	[16.416475 14.556312]	dichlorphenamide	[-0.32825667 9.73696 ]	dichlorphenamide	[7.5749435 3.9719331]	dichlorphenamide
521	[5.1436505 9.214822 ]	dichlorphenamide	[11.459677 15.144353]	dichlorphenamide	[-4.6859813 4.9136033]	dichlorphenamide	[15.511163 -0.25189134]	dichlorphenamide
522	[1.3729662 5.0001583]	dichlorphenamide	[14.851862 13.501648]	dichlorphenamide	[ 4.532398 11.975525]	dichlorphenamide	[14.173511 1.3815626]	dichlorphenamide
523	[ 3.19759 13.904827]	dichlorphenamide	[10.075542 18.829277]	dichlorphenamide	[-0.28659225 8.552303 ]	dichlorphenamide	[15.225561 -3.146748]	dichlorphenamide
524	[ 7.2599883 16.063416 ]	dichlorphenamide	[16.144634 16.9428 ]	dichlorphenamide	[-5.1220036 11.61868 ]	dichlorphenamide	[9.194539 3.675913]	dichlorphenamide
525	[-2.3915029 10.328341 ]	dichlorphenamide	[ 9.458218 18.806944]	dichlorphenamide	[-4.3827214 12.189365 ]	dichlorphenamide	[14.636884 -1.6669899]	dichlorphenamide
526	[4.9370117 8.977514 ]	dichlorphenamide	[10.0786085 11.314503 ]	dichlorphenamide	[ 4.2849693 12.234152 ]	dichlorphenamide	[12.907913 1.2668196]	dichlorphenamide
527	[ 1.166123 11.428909]	dichlorphenamide	[16.473507 16.330103]	dichlorphenamide	[-4.4811335 11.46451 ]	dichlorphenamide	[7.722321 5.0305853]	dichlorphenamide
528	[2.1755333 4.829655 ]	dichlorphenamide	[11.735426 11.440644]	dichlorphenamide	[-3.363477 7.598141]	dichlorphenamide	[13.224768 2.673167]	dichlorphenamide
529	[5.5530267 0.9852684]	dichlorphenamide	[16.810108 13.416687]	dichlorphenamide	[ 0.37464434 10.199434 ]	dichlorphenamide	[16.83672 -2.7087321]	dichlorphenamide
530	[1.5251514 6.606826 ]	dichlorphenamide	[10.689682 20.086136]	dichlorphenamide	[ 0.8658354 12.864612 ]	dichlorphenamide	[15.662392 1.951081]	dichlorphenamide
531	[-0.02333944 10.132246 ]	dichlorphenamide	[12.412847 9.372695]	dichlorphenamide	[-1.3517035 9.287847 ]	dichlorphenamide	[8.385411 3.888928]	dichlorphenamide
532	[8.199974 5.7959647]	dichlorphenamide	[17.218393 13.277028]	dichlorphenamide	[3.598307 7.1055818]	dichlorphenamide	[16.604736 -1.253769]	dichlorphenamide
533	[1.6135408 9.5450945]	dichlorphenamide	[10.882769 16.183147]	dichlorphenamide	[4.0950007 2.7195442]	dichlorphenamide	[8.751233 4.241091]	dichlorphenamide
534	[6.3708344 0.6505204]	dichlorphenamide	[13.760527 17.299885]	dichlorphenamide	[-2.8740504 13.882317 ]	dichlorphenamide	[13.437933 0.71323794]	dichlorphenamide
535	[-1.5915756 11.489367 ]	dichlorphenamide	[ 9.748176 19.375647]	dichlorphenamide	[-0.44266894 13.311906 ]	dichlorphenamide	[14.15638 3.4949088]	dichlorphenamide
536	[1.9358374 8.370664 ]	dichlorphenamide	[15.226297 12.568756]	dichlorphenamide	[-4.0782385 9.860703 ]	dichlorphenamide	[15.835878 1.2211407]	dichlorphenamide
537	[ 7.2096677 10.400719 ]	dichlorphenamide	[ 9.601773 16.538412]	dichlorphenamide	[-5.0033536 9.298232 ]	dichlorphenamide	[13.329397 3.3567429]	dichlorphenamide
538	[-0.1355762 11.734037 ]	dichlorphenamide	[12.932647 19.068657]	dichlorphenamide	[-5.2649317 10.123499 ]	dichlorphenamide	[16.33123 -1.6637757]	dichlorphenamide
539	[4.604979 4.309023]	dichlorphenamide	[ 8.327912 12.514358]	dichlorphenamide	[2.3271797 9.068312 ]	dichlorphenamide	[ 1.5795641e+01 -8.5377395e-03]	dichlorphenamide
540	[3.959534 9.862566]	dichlorphenamide	[13.049284 12.179768]	dichlorphenamide	[-2.382741 10.741809]	dichlorphenamide	[8.910232 5.6002684]	dichlorphenamide
541	[ 2.2650368 12.016319 ]	dichlorphenamide	[ 7.547771 12.414807]	dichlorphenamide	[-1.9479609 12.816845 ]	dichlorphenamide	[9.171485 6.0660615]	dichlorphenamide
542	[ 2.3639817 13.889252 ]	dichlorphenamide	[13.879303 16.21381 ]	dichlorphenamide	[-2.8801107 12.166571 ]	dichlorphenamide	[16.276155 -0.8218073]	dichlorphenamide
543	[9.83247 3.4109375]	dichlorphenamide	[ 7.384515 13.770382]	dichlorphenamide	[-0.74507034 10.475743 ]	dichlorphenamide	[13.653435 2.9095757]	dichlorphenamide
544	[ 2.0172315 14.469794 ]	dichlorphenamide	[13.356066 17.744335]	dichlorphenamide	[-4.9290943 7.111652 ]	dichlorphenamide	[12.903907 0.1320082]	dichlorphenamide
545	[9.356065 4.310005]	dichlorphenamide	[10.097582 14.441232]	dichlorphenamide	[ 2.4316332 12.44183 ]	dichlorphenamide	[13.066043 -1.5513672]	dichlorphenamide
546	[3.8919687 2.2172883]	dichlorphenamide	[ 8.669266 13.206512]	dichlorphenamide	[-1.9201696 12.353918 ]	dichlorphenamide	[14.049913 -0.74662304]	dichlorphenamide
547	[6.6105103 4.644987 ]	dichlorphenamide	[ 9.871313 18.59616 ]	dichlorphenamide	[-4.034538 10.774807]	dichlorphenamide	[14.381936 0.6341241]	dichlorphenamide
548	[8.789283 1.4810572]	dichlorphenamide	[14.039533 15.901986]	dichlorphenamide	[ 1.1796478 11.362699 ]	dichlorphenamide	[12.30958 2.1961427]	dichlorphenamide
549	[3.2431867 4.3946376]	dichlorphenamide	[10.667974 13.275324]	dichlorphenamide	[-5.0429974 8.750377 ]	dichlorphenamide	[16.271719 0.3644005]	dichlorphenamide
550	[12.568468 7.604569]	dichlorphenamide	[12.001442 15.898809]	dichlorphenamide	[-0.28782558 12.96007 ]	dichlorphenamide	[13.291534 -0.11140403]	dichlorphenamide
551	[9.50703 4.2073174]	dichlorphenamide	[ 7.679025 15.425289]	dichlorphenamide	[-3.6088154 13.809569 ]	dichlorphenamide	[15.536189 1.1712929]	dichlorphenamide
552	[3.39225 4.034597]	dichlorphenamide	[15.765154 17.186842]	dichlorphenamide	[-1.4127339 13.651732 ]	dichlorphenamide	[9.012667 4.534835]	dichlorphenamide
553	[ 8.601806 15.710079]	dichlorphenamide	[ 9.09288 13.123873]	dichlorphenamide	[0.3690297 8.730931 ]	dichlorphenamide	[12.081848 1.2943544]	dichlorphenamide
554	[5.0960603 1.7239149]	dichlorphenamide	[ 9.104718 14.072195]	dichlorphenamide	[0.0576406 9.536801 ]	dichlorphenamide	[8.936526 2.997048]	dichlorphenamide
555	[ 1.6510695 13.996805 ]	dichlorphenamide	[15.965336 16.21892 ]	dichlorphenamide	[-2.9278324 3.9945896]	dichlorphenamide	[15.596829 -1.9674757]	dichlorphenamide
556	[ 2.8025768 12.818725 ]	dichlorphenamide	[10.499609 14.567844]	dichlorphenamide	[-3.6200225 8.057243 ]	dichlorphenamide	[13.423755 -1.3977855]	dichlorphenamide
557	[6.850406 7.815024]	dichlorphenamide	[16.609035 15.053982]	dichlorphenamide	[-3.6820989 11.886787 ]	dichlorphenamide	[16.826149 -0.50492597]	dichlorphenamide
558	[ 2.1409495 11.187284 ]	dichlorphenamide	[13.868618 17.1042 ]	dichlorphenamide	[-3.6409285 12.225721 ]	dichlorphenamide	[7.4313545 4.9284687]	dichlorphenamide
559	[ 9.505006 13.3114805]	dichlorphenamide	[13.736172 15.994837]	dichlorphenamide	[ 2.1469553 11.091098 ]	dichlorphenamide	[15.195394 -1.7244575]	dichlorphenamide
560	[5.707769 9.026315]	fraxidin methyl ether	[14.096003 13.521376]	fraxidin methyl ether	[3.9661384 4.9864535]	fraxidin methyl ether	[ 5.2987404 -8.586769 ]	fraxidin methyl ether
561	[ 9.860402 15.124535]	fraxidin methyl ether	[12.20929 18.319012]	fraxidin methyl ether	[-4.052271 13.445311]	fraxidin methyl ether	[ 5.364714 -9.242233]	fraxidin methyl ether
562	[ 8.005364 11.289485]	fraxidin methyl ether	[13.230634 17.12142 ]	fraxidin methyl ether	[-3.4081905 12.677318 ]	fraxidin methyl ether	[ 8.704358 -6.194536]	fraxidin methyl ether
563	[5.044242 6.0082498]	fraxidin methyl ether	[10.165973 12.288146]	fraxidin methyl ether	[0.739439 5.5921197]	fraxidin methyl ether	[ 9.507899 -5.8943596]	fraxidin methyl ether
564	[4.9000278 8.07998 ]	fraxidin methyl ether	[16.684362 16.482178]	fraxidin methyl ether	[-5.5319004 7.879932 ]	fraxidin methyl ether	[ 5.5913563 -7.828047 ]	fraxidin methyl ether
565	[5.7995477 4.998285 ]	fraxidin methyl ether	[12.78132 19.960667]	fraxidin methyl ether	[ 0.2662389 14.407038 ]	fraxidin methyl ether	[ 4.801636 -8.181715]	fraxidin methyl ether
566	[8.499198 4.8896055]	fraxidin methyl ether	[13.922963 13.035083]	fraxidin methyl ether	[ 2.21695 11.946058]	fraxidin methyl ether	[ 7.918349 -8.541204]	fraxidin methyl ether
567	[19.07407 12.182398]	fraxidin methyl ether	[12.628296 13.271311]	fraxidin methyl ether	[1.5381342 7.8015056]	fraxidin methyl ether	[ 4.0148044 -5.5986934]	fraxidin methyl ether
568	[-1.2980845 11.999707 ]	fraxidin methyl ether	[ 8.867229 14.296392]	fraxidin methyl ether	[-2.133387 8.559992]	fraxidin methyl ether	[ 4.4626117 -7.3708873]	fraxidin methyl ether
569	[ 3.441336 12.651617]	fraxidin methyl ether	[12.820438 8.749855]	fraxidin methyl ether	[-1.0235986 2.1611905]	fraxidin methyl ether	[ 9.655409 -6.485815]	fraxidin methyl ether
570	[4.1502934 7.4881644]	fraxidin methyl ether	[ 9.604726 13.215969]	fraxidin methyl ether	[-2.2231374 6.9550357]	fraxidin methyl ether	[ 5.126443 -10.278106]	fraxidin methyl ether
571	[6.3553 0.32929298]	fraxidin methyl ether	[ 7.79287 17.196598]	fraxidin methyl ether	[0.7032581 7.866759 ]	fraxidin methyl ether	[ 2.952754 -9.422511]	fraxidin methyl ether
572	[ 8.477302 12.589485]	fraxidin methyl ether	[11.949609 19.25393 ]	fraxidin methyl ether	[-1.6578522 7.474437 ]	fraxidin methyl ether	[ 2.1900723 -9.867129 ]	fraxidin methyl ether
573	[10.188988 5.134435]	fraxidin methyl ether	[ 9.323623 11.937029]	fraxidin methyl ether	[-2.2063649 12.408194 ]	fraxidin methyl ether	[ 6.1743865 -6.1037498]	fraxidin methyl ether
574	[ 6.9278016 15.924932 ]	fraxidin methyl ether	[ 8.419086 16.974518]	fraxidin methyl ether	[-2.6615033 11.19689 ]	fraxidin methyl ether	[ 6.2323937 -6.830258 ]	fraxidin methyl ether
575	[ 2.7128763 13.395437 ]	fraxidin methyl ether	[12.471971 16.636412]	fraxidin methyl ether	[-2.1394708 12.4940815]	fraxidin methyl ether	[ 5.193316 -7.760435]	fraxidin methyl ether
576	[5.5980024 6.4191303]	fraxidin methyl ether	[13.954568 16.442513]	fraxidin methyl ether	[ 0.6790042 11.953752 ]	fraxidin methyl ether	[ 5.3458176 -10.023611 ]	fraxidin methyl ether
577	[ 4.287811 10.466786]	fraxidin methyl ether	[11.692013 20.129076]	fraxidin methyl ether	[-4.0818944 8.338375 ]	fraxidin methyl ether	[ 4.8570104 -8.131027 ]	fraxidin methyl ether
578	[4.2019997 5.425805 ]	fraxidin methyl ether	[12.752699 18.186344]	fraxidin methyl ether	[-3.8788924 8.831387 ]	fraxidin methyl ether	[ 4.3488874 -6.3068914]	fraxidin methyl ether
579	[12.915781 6.4307027]	fraxidin methyl ether	[14.458679 16.867884]	fraxidin methyl ether	[ 2.5931485 13.896333 ]	fraxidin methyl ether	[ 9.194252 -7.2319236]	fraxidin methyl ether
580	[14.704912 5.2778916]	fraxidin methyl ether	[14.485253 7.4740963]	fraxidin methyl ether	[-4.824059 8.760938]	fraxidin methyl ether	[ 3.3785179 -10.039091 ]	fraxidin methyl ether
581	[ 4.8934712 14.38774 ]	fraxidin methyl ether	[14.013028 15.181737]	fraxidin methyl ether	[-4.258001 10.920507]	fraxidin methyl ether	[ 8.980686 -5.5964966]	fraxidin methyl ether
582	[ 4.1567216 15.299323 ]	fraxidin methyl ether	[12.496874 14.864094]	fraxidin methyl ether	[-2.8003154 10.482291 ]	fraxidin methyl ether	[ 2.7548718 -6.604987 ]	fraxidin methyl ether
583	[ 8.101533 16.290901]	fraxidin methyl ether	[12.0272875 14.122296 ]	fraxidin methyl ether	[-6.3941326 8.914731 ]	fraxidin methyl ether	[ 2.4744406 -7.135292 ]	fraxidin methyl ether
584	[ 4.5058827 13.062741 ]	fraxidin methyl ether	[16.88098 17.365227]	fraxidin methyl ether	[ 0.26561972 10.274034 ]	fraxidin methyl ether	[ 7.689391 -7.6257095]	fraxidin methyl ether
585	[6.522742 9.56238 ]	fraxidin methyl ether	[13.04062 15.453673]	fraxidin methyl ether	[-0.5459444 11.745408 ]	fraxidin methyl ether	[ 5.8679338 -4.8559804]	fraxidin methyl ether
586	[ 3.6786625 10.5646 ]	fraxidin methyl ether	[12.741718 15.030536]	fraxidin methyl ether	[0.13338678 2.6573546 ]	fraxidin methyl ether	[ 7.4414682 -5.2412653]	fraxidin methyl ether
587	[-1.9946674 11.433058 ]	fraxidin methyl ether	[10.938764 17.099127]	fraxidin methyl ether	[-2.4913266 10.320388 ]	fraxidin methyl ether	[ 3.3417604 -8.176916 ]	fraxidin methyl ether
588	[-1.4926625 12.310426 ]	fraxidin methyl ether	[13.034029 14.01162 ]	fraxidin methyl ether	[-0.3983494 10.397666 ]	fraxidin methyl ether	[ 3.805268 -9.585448]	fraxidin methyl ether
589	[4.4689646 9.944356 ]	fraxidin methyl ether	[14.996047 14.077554]	fraxidin methyl ether	[-2.6726103 8.105627 ]	fraxidin methyl ether	[ 6.578448 -8.168449]	fraxidin methyl ether
590	[4.2847514 1.1683844]	fraxidin methyl ether	[ 9.795099 13.96525 ]	fraxidin methyl ether	[-3.4080138 6.3842716]	fraxidin methyl ether	[ 5.5527277 -6.943964 ]	fraxidin methyl ether
591	[ 3.2973726 11.48916 ]	fraxidin methyl ether	[10.570867 13.390467]	fraxidin methyl ether	[-1.4973195 13.534601 ]	fraxidin methyl ether	[ 9.812028 -5.4480467]	fraxidin methyl ether
592	[0.29480538 8.744639 ]	fraxidin methyl ether	[ 8.579383 15.398978]	fraxidin methyl ether	[-5.27869 8.264644]	fraxidin methyl ether	[ 5.7923174 -8.656441 ]	fraxidin methyl ether
593	[3.4802196 9.442071 ]	fraxidin methyl ether	[ 6.7729425 13.956041 ]	fraxidin methyl ether	[-5.250609 12.781854]	fraxidin methyl ether	[ 6.4256754 -5.791023 ]	fraxidin methyl ether
594	[ 8.059319 14.753902]	fraxidin methyl ether	[11.860435 11.039748]	fraxidin methyl ether	[0.3730628 7.3335433]	fraxidin methyl ether	[ 4.404007 -9.122478]	fraxidin methyl ether
595	[ 5.0724473 12.011879 ]	fraxidin methyl ether	[ 7.2235622 16.356577 ]	fraxidin methyl ether	[-2.733678 2.4527686]	fraxidin methyl ether	[ 3.5923796 -7.8135643]	fraxidin methyl ether
596	[0.666919 6.223607]	fraxidin methyl ether	[11.727932 13.605088]	fraxidin methyl ether	[ 0.96038926 12.234155 ]	fraxidin methyl ether	[ 8.200945 -6.305014]	fraxidin methyl ether
597	[ 3.5613043 12.034138 ]	fraxidin methyl ether	[ 9.968031 16.895422]	fraxidin methyl ether	[4.3191447 8.85901 ]	fraxidin methyl ether	[ 2.024911 -8.750382]	fraxidin methyl ether
598	[ 4.027029 12.31665 ]	fraxidin methyl ether	[16.207268 11.47578 ]	fraxidin methyl ether	[ 2.8394275 10.36949 ]	fraxidin methyl ether	[ 5.715118 -10.235725]	fraxidin methyl ether
599	[-2.4667141 11.004342 ]	fraxidin methyl ether	[11.660296 18.396015]	fraxidin methyl ether	[-3.5634654 12.355886 ]	fraxidin methyl ether	[ 3.8305993 -7.769284 ]	fraxidin methyl ether
600	[-1.6127687 9.286795 ]	fraxidin methyl ether	[ 7.42112 11.484174]	fraxidin methyl ether	[-4.955338 6.1026673]	fraxidin methyl ether	[ 6.521292 -6.5403967]	fraxidin methyl ether
601	[-2.0296123 10.701435 ]	fraxidin methyl ether	[12.42362 9.902247]	fraxidin methyl ether	[-3.2495477 10.417961 ]	fraxidin methyl ether	[ 6.5285993 -9.617117 ]	fraxidin methyl ether
602	[ 3.3398547 12.80694 ]	fraxidin methyl ether	[11.6668 15.615256]	fraxidin methyl ether	[ 0.49736547 10.901006 ]	fraxidin methyl ether	[ 3.6336572 -6.648906 ]	fraxidin methyl ether
603	[ 5.757966 15.565443]	fraxidin methyl ether	[8.063757 9.709168]	fraxidin methyl ether	[-1.4415152 5.716685 ]	fraxidin methyl ether	[ 2.9950657 -7.5690684]	fraxidin methyl ether
604	[ 2.2320797 10.680417 ]	fraxidin methyl ether	[ 9.25828 16.916235]	fraxidin methyl ether	[4.491603 6.5733724]	fraxidin methyl ether	[ 1.6958494 -7.073723 ]	fraxidin methyl ether
605	[ 2.8895266 11.378331 ]	fraxidin methyl ether	[ 6.767424 16.817898]	fraxidin methyl ether	[-1.742214 10.577925]	fraxidin methyl ether	[ 2.455825 -7.814321]	fraxidin methyl ether
606	[ 0.7125766 12.338605 ]	fraxidin methyl ether	[11.320171 7.6449027]	fraxidin methyl ether	[0.8556455 9.874723 ]	fraxidin methyl ether	[ 5.170052 -7.5568438]	fraxidin methyl ether
607	[ 3.1473525 11.563222 ]	fraxidin methyl ether	[15.387535 12.808251]	fraxidin methyl ether	[-0.9919441 9.774069 ]	fraxidin methyl ether	[ 7.3208923 -7.170522 ]	fraxidin methyl ether
608	[-0.38204905 11.127705 ]	fraxidin methyl ether	[14.6026535 16.12847 ]	fraxidin methyl ether	[ 2.9851286 11.262983 ]	fraxidin methyl ether	[ 5.316069 -7.175218]	fraxidin methyl ether
609	[ 3.3570845 10.543537 ]	fraxidin methyl ether	[10.615373 17.872114]	fraxidin methyl ether	[ 3.1788998 11.336531 ]	fraxidin methyl ether	[ 6.620305 -9.094415]	fraxidin methyl ether
610	[8.966935 0.25977394]	fraxidin methyl ether	[14.09613 16.595432]	fraxidin methyl ether	[ 1.4880638 13.244475 ]	fraxidin methyl ether	[ 4.41202 -8.301598]	fraxidin methyl ether
611	[2.2591925 9.603289 ]	fraxidin methyl ether	[ 8.501428 15.293261]	fraxidin methyl ether	[ 2.7213814 11.776105 ]	fraxidin methyl ether	[ 6.9812555 -8.251533 ]	fraxidin methyl ether
612	[3.215499 4.709132]	fraxidin methyl ether	[11.233605 14.579828]	fraxidin methyl ether	[-0.6576828 10.93303 ]	fraxidin methyl ether	[ 7.5504727 -6.9606543]	fraxidin methyl ether
613	[3.436015 7.998051]	fraxidin methyl ether	[ 8.769398 17.32702 ]	fraxidin methyl ether	[ 3.8372939 11.348962 ]	fraxidin methyl ether	[ 2.141036 -7.9476843]	fraxidin methyl ether
614	[11.078354 1.4312112]	fraxidin methyl ether	[11.01526 17.890106]	fraxidin methyl ether	[-3.6317768 12.794274 ]	fraxidin methyl ether	[ 9.943201 -6.935487]	fraxidin methyl ether
615	[11.811535 1.8525094]	fraxidin methyl ether	[11.155084 18.764244]	fraxidin methyl ether	[-0.6582238 11.321629 ]	fraxidin methyl ether	[ 2.8543181 -6.8360047]	fraxidin methyl ether
616	[2.4310362 5.8611126]	fraxidin methyl ether	[ 8.0090065 12.3615265]	fraxidin methyl ether	[-3.5073826 8.9052725]	fraxidin methyl ether	[ 3.2938128 -7.0568027]	fraxidin methyl ether
617	[6.8206596 6.636401 ]	fraxidin methyl ether	[ 7.79142 15.045734]	fraxidin methyl ether	[-0.67839533 12.151493 ]	fraxidin methyl ether	[ 3.1094906 -9.594513 ]	fraxidin methyl ether
618	[1.3782597 8.759566 ]	fraxidin methyl ether	[16.03512 15.890563]	fraxidin methyl ether	[-5.0083013 12.667828 ]	fraxidin methyl ether	[ 8.530824 -7.78063 ]	fraxidin methyl ether
619	[ 7.755678 13.903347]	fraxidin methyl ether	[12.793648 16.765732]	fraxidin methyl ether	[-3.1925452 10.12696 ]	fraxidin methyl ether	[ 4.908485 -9.25126 ]	fraxidin methyl ether
620	[0.3551815 6.681891 ]	fraxidin methyl ether	[12.430728 15.933067]	fraxidin methyl ether	[ 3.011905 10.9783535]	fraxidin methyl ether	[ 2.7669034 -6.136129 ]	fraxidin methyl ether
621	[9.564834 2.5050821]	fraxidin methyl ether	[12.391662 17.363764]	fraxidin methyl ether	[4.440737 4.419482]	fraxidin methyl ether	[ 2.3635213 -9.398164 ]	fraxidin methyl ether
622	[ 6.934353 12.935406]	fraxidin methyl ether	[16.228308 15.3765335]	fraxidin methyl ether	[-2.2264056 9.351261 ]	fraxidin methyl ether	[ 8.944772 -7.182271]	fraxidin methyl ether
623	[7.0503144 5.217034 ]	fraxidin methyl ether	[10.012331 18.317085]	fraxidin methyl ether	[ 3.8203685 10.49449 ]	fraxidin methyl ether	[ 5.1505203 -9.580266 ]	fraxidin methyl ether
624	[-2.305366 11.684987]	fraxidin methyl ether	[11.189619 18.118 ]	fraxidin methyl ether	[2.2332373 4.9711537]	fraxidin methyl ether	[ 5.065937 -5.806383]	fraxidin methyl ether
625	[ 9.356303 12.9673815]	fraxidin methyl ether	[ 7.8560653 12.094035 ]	fraxidin methyl ether	[-3.2607121 6.571017 ]	fraxidin methyl ether	[ 5.847579 -8.464522]	fraxidin methyl ether
626	[1.4198377 6.5674295]	fraxidin methyl ether	[10.205091 9.919581]	fraxidin methyl ether	[-0.535527 4.0323167]	fraxidin methyl ether	[ 2.6173582 -9.016134 ]	fraxidin methyl ether
627	[ 5.832844 10.875181]	fraxidin methyl ether	[13.069451 9.414652]	fraxidin methyl ether	[ 3.322684 12.839578]	fraxidin methyl ether	[ 3.702746 -9.389845]	fraxidin methyl ether
628	[ 8.338355 14.902566]	fraxidin methyl ether	[ 9.596968 17.474518]	fraxidin methyl ether	[ 0.33645606 13.8060465 ]	fraxidin methyl ether	[ 4.2571316 -7.2315063]	fraxidin methyl ether
629	[8.03625 9.051789]	fraxidin methyl ether	[11.921085 18.076525]	fraxidin methyl ether	[ 1.5296288 11.758451 ]	fraxidin methyl ether	[ 4.3779345 -10.366852 ]	fraxidin methyl ether
630	[ 5.754824 11.417771]	fraxidin methyl ether	[15.074266 16.458054]	fraxidin methyl ether	[-4.6931844 9.2481 ]	fraxidin methyl ether	[ 8.356877 -6.6158853]	fraxidin methyl ether
631	[ 7.786833 15.740816]	fraxidin methyl ether	[14.716282 17.281952]	fraxidin methyl ether	[ 1.8770522 10.796228 ]	fraxidin methyl ether	[ 8.412972 -5.8427415]	fraxidin methyl ether
632	[ 1.80915 12.552508]	fraxidin methyl ether	[15.583613 16.215652]	fraxidin methyl ether	[-2.3088017 14.281871 ]	fraxidin methyl ether	[ 3.7473187 -5.792723 ]	fraxidin methyl ether
633	[ 1.5920868 13.396646 ]	fraxidin methyl ether	[15.25989 14.83981]	fraxidin methyl ether	[3.9470255 7.463219 ]	fraxidin methyl ether	[ 7.4180517 -8.032754 ]	fraxidin methyl ether
634	[ 7.112238 13.76051 ]	fraxidin methyl ether	[ 6.578911 17.147306]	fraxidin methyl ether	[-2.784155 13.608588]	fraxidin methyl ether	[ 3.9464383 -8.946488 ]	fraxidin methyl ether
635	[8.02357 0.08564943]	fraxidin methyl ether	[14.071247 18.65247 ]	fraxidin methyl ether	[-0.42880347 11.611833 ]	fraxidin methyl ether	[ 8.370123 -7.734893]	fraxidin methyl ether
636	[ 5.5429296 10.617584 ]	fraxidin methyl ether	[10.398956 15.509212]	fraxidin methyl ether	[-1.5231498 12.752499 ]	fraxidin methyl ether	[ 2.5796585 -6.2333565]	fraxidin methyl ether
637	[ 9.300511 15.906776]	fraxidin methyl ether	[12.290601 11.874689]	fraxidin methyl ether	[-2.5009422 10.844769 ]	fraxidin methyl ether	[ 5.135034 -6.717424]	fraxidin methyl ether
638	[ 7.858205 10.67406 ]	fraxidin methyl ether	[10.539441 19.111887]	fraxidin methyl ether	[ 0.7875559 13.50238 ]	fraxidin methyl ether	[ 7.5542274 -5.886476 ]	fraxidin methyl ether
639	[4.7112684 8.650394 ]	fraxidin methyl ether	[10.564232 12.661467]	fraxidin methyl ether	[-3.382404 11.401582]	fraxidin methyl ether	[ 6.3698196 -8.511376 ]	fraxidin methyl ether
640	[7.2277412 9.452895 ]	fraxidin methyl ether	[ 6.4248056 14.659057 ]	fraxidin methyl ether	[ 1.3585713 12.4307375]	fraxidin methyl ether	[ 4.20101 -10.418427]	fraxidin methyl ether
641	[3.816146 3.242472]	fraxidin methyl ether	[ 5.418717 12.982604]	fraxidin methyl ether	[ 2.7429361 11.487302 ]	fraxidin methyl ether	[ 2.5526688 -10.260814 ]	fraxidin methyl ether
642	[8.280853 4.73664 ]	fraxidin methyl ether	[13.507399 15.479609]	fraxidin methyl ether	[2.3056767 9.589117 ]	fraxidin methyl ether	[ 7.8117094 -6.2671833]	fraxidin methyl ether
643	[7.804157 6.5370607]	fraxidin methyl ether	[13.171798 16.887106]	fraxidin methyl ether	[ 3.2673702 10.150114 ]	fraxidin methyl ether	[ 4.1815677 -5.963453 ]	fraxidin methyl ether
644	[3.7102516 8.23554 ]	fraxidin methyl ether	[11.696812 12.678673]	fraxidin methyl ether	[ 2.2191086 10.853568 ]	fraxidin methyl ether	[ 4.2617216 -8.486186 ]	fraxidin methyl ether
645	[7.8318806 3.4560146]	fraxidin methyl ether	[10.275832 6.45099 ]	fraxidin methyl ether	[ 3.9784987 13.414655 ]	fraxidin methyl ether	[ 3.85355 -8.624664]	fraxidin methyl ether
646	[7.1016164 2.948612 ]	fraxidin methyl ether	[12.658415 11.770723]	fraxidin methyl ether	[-2.8853264 12.80766 ]	fraxidin methyl ether	[ 7.4300847 -6.991616 ]	fraxidin methyl ether
647	[2.1336436 3.8482327]	fraxidin methyl ether	[13.891963 14.166944]	fraxidin methyl ether	[-2.2421408 12.747236 ]	fraxidin methyl ether	[ 7.379947 -6.242773]	fraxidin methyl ether
648	[-0.65463006 8.913502 ]	fraxidin methyl ether	[12.499757 15.460773]	fraxidin methyl ether	[ 1.2321084 13.108128 ]	fraxidin methyl ether	[ 9.081732 -7.455831]	fraxidin methyl ether
649	[ 0.02816099 10.5188055 ]	fraxidin methyl ether	[11.633187 17.068207]	fraxidin methyl ether	[ 0.06460348 12.52836 ]	fraxidin methyl ether	[ 9.722797 -7.0211616]	fraxidin methyl ether
650	[ 5.168366 12.961073]	fraxidin methyl ether	[ 6.8492393 13.001685 ]	fraxidin methyl ether	[ 1.947151 12.960443]	fraxidin methyl ether	[ 3.8053713 -6.74314 ]	fraxidin methyl ether
651	[3.9766035 2.8463173]	fraxidin methyl ether	[ 8.628601 16.277334]	fraxidin methyl ether	[-2.9143522 6.080936 ]	fraxidin methyl ether	[ 3.9434972 -8.426673 ]	fraxidin methyl ether
652	[3.52827 2.145133]	fraxidin methyl ether	[14.445496 15.103392]	fraxidin methyl ether	[-3.015632 9.303222]	fraxidin methyl ether	[ 6.3734508 -8.825972 ]	fraxidin methyl ether
653	[7.8299556 1.353757 ]	fraxidin methyl ether	[11.344195 13.083441]	fraxidin methyl ether	[ 1.0691941 11.537285 ]	fraxidin methyl ether	[ 6.2643414 -7.8013463]	fraxidin methyl ether

## Sheet: Sheet2
	ground_truth	ground_truth_label	MorphDiffi2i	MorphDiffi2i_label	MorphDiffg2i	MorphDiffg2i_label	IMPA	IMPA_label
0	[ 4.966625 11.983133]	DMSO	[16.515488 11.29501 ]	DMSO	[21.374758 5.462451]	DMSO	[-3.4509065 1.2148961]	DMSO
1	[ 4.302022 11.622513]	DMSO	[16.215595 11.358051]	DMSO	[21.763563 6.347842]	DMSO	[-5.4666953 0.6790607]	DMSO
2	[ 8.923938 11.701776]	DMSO	[13.96848 6.9871826]	DMSO	[17.53811 7.601152]	DMSO	[-5.980186 3.9739308]	DMSO
3	[ 5.015595 15.994811]	DMSO	[10.880635 12.823409]	DMSO	[18.993332 1.855903]	DMSO	[-2.3707137 -0.34927973]	DMSO
4	[15.291461 9.924948]	DMSO	[11.932346 1.7004758]	DMSO	[12.315616 10.834415]	DMSO	[-5.787121 10.607802]	DMSO
5	[10.897174 14.376301]	DMSO	[10.835881 7.123463]	DMSO	[14.184987 5.955578]	DMSO	[-3.3509607 5.697012 ]	DMSO
6	[ 8.296436 11.566388]	DMSO	[13.145595 8.081391]	DMSO	[17.228025 7.232293]	DMSO	[-8.413822 4.319715]	DMSO
7	[ 7.459182 16.535526]	DMSO	[10.519176 10.725561]	DMSO	[17.155005 2.7033772]	DMSO	[-2.127427 1.6878804]	DMSO
8	[11.422344 1.3288759]	DMSO	[12.446258 1.5112847]	DMSO	[12.579873 11.364603]	DMSO	[-6.4809237 10.378332 ]	DMSO
9	[ 4.6498485 14.830139 ]	DMSO	[12.706687 12.745327]	DMSO	[19.001795 2.3417716]	DMSO	[-5.049545 0.30501682]	DMSO
10	[ 6.72245 11.461117]	DMSO	[14.637172 9.597415]	DMSO	[19.089186 6.5294814]	DMSO	[-9.01309 2.3067522]	DMSO
11	[ 3.2211854 13.715768 ]	DMSO	[14.421427 13.071475]	DMSO	[21.470903 3.982201]	DMSO	[-6.221773 -0.7275654]	DMSO
12	[ 8.127712 12.607631]	DMSO	[13.453686 8.516534]	DMSO	[18.043943 6.5465794]	DMSO	[-7.2704787 3.010273 ]	DMSO
13	[15.109755 10.59733 ]	DMSO	[11.546537 2.4828541]	DMSO	[12.612233 10.148366]	DMSO	[-5.4464893 9.727628 ]	DMSO
14	[ 9.600016 17.127848]	DMSO	[8.846162 9.325505]	DMSO	[15.205363 2.4111235]	DMSO	[-0.51149476 2.9689538 ]	DMSO
15	[ 6.4810443 17.195429 ]	DMSO	[ 9.111236 11.326237]	DMSO	[15.801128 2.346362]	DMSO	[-1.4260294 1.388054 ]	DMSO
16	[10.17832 11.895801]	DMSO	[12.822689 7.839335]	DMSO	[16.223974 7.011364]	DMSO	[-4.805167 5.0311003]	DMSO
17	[14.72899 16.84733]	DMSO	[6.6035266 4.87126 ]	DMSO	[10.33675 5.1880207]	DMSO	[-0.01950523 8.346422 ]	DMSO
18	[ 5.9776893 15.943029 ]	DMSO	[11.253694 11.474858]	DMSO	[18.25793 3.1825309]	DMSO	[-3.9908369 1.2511238]	DMSO
19	[ 7.6027737 17.877571 ]	DMSO	[ 8.413897 11.266093]	DMSO	[15.226758 0.99939674]	DMSO	[-0.7984771 2.1222708]	DMSO
20	[7.341049 8.09737 ]	DMSO	[12.495519 11.411416]	DMSO	[19.372133 3.870523]	DMSO	[-5.7262726 2.0439744]	DMSO
21	[ 6.4800677 14.553835 ]	DMSO	[11.709052 10.17807 ]	DMSO	[16.63607 4.345461]	DMSO	[-3.8171191 2.6186976]	DMSO
22	[10.964579 11.075281]	DMSO	[13.279755 5.9329424]	DMSO	[16.003263 8.855203]	DMSO	[-6.7032547 5.519976 ]	DMSO
23	[12.682263 17.094194]	DMSO	[7.2061567 6.617955 ]	DMSO	[11.537988 4.304266]	DMSO	[-0.02718796 6.1329246 ]	DMSO
24	[ 1.590528 11.281965]	DMSO	[ 8.987274 14.974873]	DMSO	[20.504797 0.32838404]	DMSO	[-2.410432 -2.28174 ]	DMSO
25	[12.350623 9.4765005]	DMSO	[14.338366 3.4645877]	DMSO	[15.179405 11.268246]	DMSO	[-6.765536 8.786109]	DMSO
26	[ 3.2787504 15.134719 ]	DMSO	[13.298663 13.807367]	DMSO	[20.816696 2.676629]	DMSO	[-5.723129 -1.4202117]	DMSO
27	[ 2.246125 12.1881075]	DMSO	[13.07584 14.627347]	DMSO	[22.325464 2.8942711]	DMSO	[-6.3961725 -2.1328804]	DMSO
28	[ 9.398544 15.490079]	DMSO	[9.998636 8.432879]	DMSO	[14.913949 4.6179943]	DMSO	[-2.8209047 4.637916 ]	DMSO
29	[ 9.001331 16.434002]	DMSO	[8.819178 9.721681]	DMSO	[15.598779 3.863302]	DMSO	[-2.8647592 3.0146742]	DMSO
30	[ 5.3988338 12.993804 ]	DMSO	[15.566519 11.142293]	DMSO	[21.278927 5.9430676]	DMSO	[-4.20034 1.4429027]	DMSO
31	[10.939483 15.710943]	DMSO	[10.055626 8.554408]	DMSO	[14.719795 3.9134321]	DMSO	[-2.8034096 5.082401 ]	DMSO
32	[8.691556 9.017618]	DMSO	[15.507747 6.528594]	DMSO	[16.681818 9.09067 ]	DMSO	[-6.4204416 4.555168 ]	DMSO
33	[ 6.6870885 13.678515 ]	DMSO	[13.616717 9.301506]	DMSO	[18.742523 5.5289607]	DMSO	[-2.9784608 3.028412 ]	DMSO
34	[12.570399 18.103361]	DMSO	[6.4433026 7.5364795]	DMSO	[11.568452 3.157211]	DMSO	[1.0649469 6.0483346]	DMSO
35	[ 3.9891171 14.281299 ]	DMSO	[15.539395 13.452189]	DMSO	[21.897255 4.489092]	DMSO	[-4.879974 -0.30403987]	DMSO
36	[ 4.749972 15.556347]	DMSO	[11.991828 12.193305]	DMSO	[18.56095 2.8343837]	DMSO	[-4.52056 0.783861]	DMSO
37	[ 7.004385 16.290016]	DMSO	[ 9.570067 12.342642]	DMSO	[17.03834 2.4426742]	DMSO	[-1.2708133 2.3846989]	DMSO
38	[ 1.99966 14.258967]	DMSO	[13.339521 14.083631]	DMSO	[21.599329 2.3935094]	DMSO	[-6.977207 -1.7969663]	DMSO
39	[ 9.031215 15.956332]	DMSO	[10.184319 8.313965]	DMSO	[15.281997 4.164784]	DMSO	[-1.6381735 3.819079 ]	DMSO
40	[14.400634 9.788471]	DMSO	[11.298215 2.7923765]	DMSO	[12.700894 9.349773]	DMSO	[-4.75307 9.967336]	DMSO
41	[ 7.6705227 13.409172 ]	DMSO	[13.43856 9.919177]	DMSO	[18.28017 6.0539427]	DMSO	[-3.538381 2.8505986]	DMSO
42	[ 7.176239 17.021313]	DMSO	[ 9.476857 11.818723]	DMSO	[16.61484 2.0822127]	DMSO	[-2.0510423 2.7549498]	DMSO
43	[ 7.4301634 14.715416 ]	DMSO	[11.176582 9.902089]	DMSO	[17.078327 4.456983]	DMSO	[-1.929652 2.4733427]	DMSO
44	[ 8.70611 17.130688]	DMSO	[ 8.664629 10.192801]	DMSO	[15.167005 2.7836006]	DMSO	[-1.7618624 3.7991834]	DMSO
45	[ 8.995426 19.668425]	DMSO	[ 7.27555 11.056898]	DMSO	[14.472788 0.66241926]	DMSO	[0.8895204 2.336392 ]	DMSO
46	[ 1.2418022 13.5405 ]	DMSO	[10.833488 15.0650425]	DMSO	[21.168121 0.9679282]	DMSO	[-4.1444645 -2.6697547]	DMSO
47	[ 7.401527 16.67204 ]	DMSO	[10.321675 10.3880625]	DMSO	[16.691475 3.1294298]	DMSO	[-1.1076349 1.8259093]	DMSO
48	[ 5.078719 12.683545]	DMSO	[15.3360815 11.220927 ]	DMSO	[20.619383 5.3077273]	DMSO	[-6.1399426 0.3513554]	DMSO
49	[ 3.366006 13.940039]	DMSO	[14.770212 13.140672]	DMSO	[21.384058 4.182859]	DMSO	[-6.2371106 -0.71717936]	DMSO
50	[ 1.8759066 12.997133 ]	DMSO	[13.646628 14.704603]	DMSO	[22.075037 2.4932494]	DMSO	[-6.148526 -2.5555007]	DMSO
51	[14.545527 16.69835 ]	DMSO	[7.269394 6.8897023]	DMSO	[11.921004 4.099508]	DMSO	[-0.7252001 7.588444 ]	DMSO
52	[ 5.9346285 16.545551 ]	DMSO	[10.674478 11.72741 ]	DMSO	[17.378807 2.4497263]	DMSO	[-2.576685 1.2943637]	DMSO
53	[ 4.198396 17.25464 ]	DMSO	[10.543444 13.564556]	DMSO	[19.070194 0.6910992]	DMSO	[-2.1386821 -1.2468964]	DMSO
54	[ 8.014569 17.66596 ]	DMSO	[ 9.078 10.151587]	DMSO	[14.481548 2.5021126]	DMSO	[-1.4338095 3.1101148]	DMSO
55	[ 1.7142304 13.560272 ]	DMSO	[11.566207 15.353501]	DMSO	[21.35392 0.9745423]	DMSO	[-4.853062 -2.7268333]	DMSO
56	[ 5.4958954 16.022678 ]	DMSO	[11.083675 12.203279]	DMSO	[18.063372 2.1856213]	DMSO	[-2.865621 0.19598147]	DMSO
57	[ 8.720899 14.54495 ]	DMSO	[11.7771845 8.091104 ]	DMSO	[16.68771 5.5163517]	DMSO	[-2.5058212 4.2070513]	DMSO
58	[ 7.9876137 15.507347 ]	DMSO	[ 9.943987 10.009065]	DMSO	[14.9223 2.658099]	DMSO	[-3.1515362 1.6820325]	DMSO
59	[ 6.7061763 18.38584 ]	DMSO	[ 7.940322 11.978025]	DMSO	[16.620617 0.34659618]	DMSO	[0.19371872 0.12392467]	DMSO
60	[ 7.7443194 15.961162 ]	DMSO	[10.46413 10.5750475]	DMSO	[16.14181 3.033403]	DMSO	[-1.8858624 1.855068 ]	DMSO
61	[12.5909605 15.626684 ]	DMSO	[7.8484807 6.2859507]	DMSO	[12.085663 4.8866553]	DMSO	[-0.16650371 6.640094 ]	DMSO
62	[ 0.92128193 11.598306 ]	DMSO	[ 8.953761 15.637973]	DMSO	[21.734627 0.14707178]	DMSO	[-2.9922314 -2.6741586]	DMSO
63	[ 4.130885 12.193834]	DMSO	[14.508631 11.882024]	DMSO	[21.028402 5.0236545]	DMSO	[-4.51359 0.01963384]	DMSO
64	[ 8.435928 13.926083]	DMSO	[12.369216 7.8486423]	DMSO	[16.29808 5.7699327]	DMSO	[-4.5650325 4.0127482]	DMSO
65	[12.250635 17.305315]	DMSO	[6.981663 8.023327]	DMSO	[12.339483 3.1561236]	DMSO	[0.16470334 6.2778726 ]	DMSO
66	[11.200878 17.601805]	DMSO	[7.673123 8.130809]	DMSO	[12.750247 3.4406698]	DMSO	[-0.79798234 5.001085 ]	DMSO
67	[14.922616 15.87926 ]	DMSO	[7.6170774 5.862396 ]	DMSO	[11.549268 5.1758847]	DMSO	[-1.2897521 7.975196 ]	DMSO
68	[12.984865 14.112797]	DMSO	[9.649358 5.4526725]	DMSO	[13.492328 7.104523]	DMSO	[-2.6859012 7.020045 ]	DMSO
69	[13.148186 10.753587]	DMSO	[12.815349 4.2339525]	DMSO	[14.702904 9.809073]	DMSO	[-6.122704 7.729561]	DMSO
70	[13.790998 9.374334]	DMSO	[13.154848 2.7671142]	DMSO	[14.114369 11.037829]	DMSO	[-6.215189 9.428974]	DMSO
71	[ 9.383154 14.883255]	DMSO	[10.554147 8.612237]	DMSO	[15.140156 5.588942]	DMSO	[-4.0678544 5.232087 ]	DMSO
72	[ 1.3731755 12.72459 ]	DMSO	[13.072883 14.830306]	DMSO	[22.063274 2.349273]	DMSO	[-5.914824 -2.586958]	DMSO
73	[ 6.5460644 19.198408 ]	DMSO	[ 7.8226323 12.5931225]	DMSO	[15.984028 -0.18183091]	DMSO	[0.1597533 0.4726114]	DMSO
74	[ 9.668297 19.308708]	DMSO	[6.8285694 9.957356 ]	DMSO	[13.310958 1.1281016]	DMSO	[1.2619808 3.096079 ]	DMSO
75	[ 3.2339652 16.507458 ]	DMSO	[11.302686 13.698556]	DMSO	[19.644178 1.1394125]	DMSO	[-3.5002146 -1.2520807]	DMSO
76	[14.930102 14.87396 ]	DMSO	[8.045077 3.7378254]	DMSO	[10.824621 6.560749]	DMSO	[-1.9598516 8.554174 ]	DMSO
77	[ 4.294484 16.609697]	DMSO	[11.122465 13.201026]	DMSO	[18.814302 1.7550601]	DMSO	[-3.0243125 -0.3405501]	DMSO
78	[ 6.1114883 15.352759 ]	DMSO	[11.951459 10.721946]	DMSO	[18.083834 3.5999947]	DMSO	[-5.2967806 1.5697436]	DMSO
79	[11.945279 17.840559]	DMSO	[6.5023623 9.117909 ]	DMSO	[12.088436 2.3958714]	DMSO	[1.0519977 5.242398 ]	DMSO
80	[11.887934 12.548216]	DMSO	[12.390878 5.7727036]	DMSO	[14.898497 8.307729]	DMSO	[-6.2882195 6.4470744]	DMSO
81	[ 7.1369667 15.059692 ]	DMSO	[11.426009 10.473888]	DMSO	[17.26057 3.905202]	DMSO	[-3.4086406 2.4716942]	DMSO
82	[ 7.2278333 16.54798 ]	DMSO	[ 9.677386 11.137237]	DMSO	[16.214859 3.1151593]	DMSO	[-2.618188 3.5432582]	DMSO
83	[ 5.9219255 17.58099 ]	DMSO	[ 9.999249 12.249236]	DMSO	[17.733027 1.6400766]	DMSO	[-1.4191151 0.43915424]	DMSO
84	[ 4.907023 14.641348]	DMSO	[13.137545 11.784367]	DMSO	[19.517096 3.8875692]	DMSO	[-4.274054 0.11797537]	DMSO
85	[10.128966 15.3218975]	DMSO	[10.360986 8.981448]	DMSO	[14.394754 4.1152563]	DMSO	[-2.5418031 3.6889503]	DMSO
86	[ 7.0016303 11.913681 ]	DMSO	[12.744144 9.877638]	DMSO	[17.37511 6.207304]	DMSO	[-7.0600276 2.6168408]	DMSO
87	[ 7.145539 14.597757]	DMSO	[11.57112 9.970499]	DMSO	[17.123255 4.072844]	DMSO	[-3.1955411 1.3059533]	DMSO
88	[ 7.6903977 18.85629 ]	DMSO	[ 8.153702 11.267563]	DMSO	[15.610877 1.2823036]	DMSO	[-0.03588003 1.7632568 ]	DMSO
89	[11.112942 11.868212]	DMSO	[13.445651 6.113702]	DMSO	[16.377506 7.715225]	DMSO	[-6.8420496 6.139891 ]	DMSO
90	[10.476818 17.459812]	DMSO	[7.642565 8.826248]	DMSO	[13.437447 2.7826223]	DMSO	[0.43651924 4.6436305 ]	DMSO
91	[ 9.69438 13.516145]	DMSO	[11.992508 6.953752]	DMSO	[15.580614 6.817594]	DMSO	[-4.2519956 5.4606414]	DMSO
92	[ 2.8015919 13.449377 ]	DMSO	[14.331686 13.809032]	DMSO	[21.947355 3.519913]	DMSO	[-7.4293547 -1.4091072]	DMSO
93	[15.343703 16.525711]	DMSO	[6.138497 4.881276]	DMSO	[9.921557 5.5636573]	DMSO	[0.15351732 8.476864 ]	DMSO
94	[ 8.782617 19.998968]	DMSO	[ 6.5604353 11.104917 ]	DMSO	[14.555156 0.17123841]	DMSO	[1.2527317 1.7989173]	DMSO
95	[ 2.3107867 15.35642 ]	DMSO	[12.4598055 14.135211 ]	DMSO	[21.188782 2.181194]	DMSO	[-5.572663 -1.2797756]	DMSO
96	[12.920898 9.971134]	DMSO	[13.429855 3.1935494]	DMSO	[14.133309 10.832262]	DMSO	[-7.1445107 9.135661 ]	DMSO
97	[ 6.0784507 10.836311 ]	DMSO	[16.666021 9.488405]	DMSO	[20.317032 8.3323345]	DMSO	[-7.989488 2.1288543]	DMSO
98	[ 8.971641 18.421724]	DMSO	[7.6732564 9.9544525]	DMSO	[14.707108 1.1584175]	DMSO	[1.0187501 2.053686 ]	DMSO
99	[ 9.229956 15.779036]	DMSO	[9.289236 9.17915 ]	DMSO	[14.662376 3.342374]	DMSO	[-3.4872155 3.6075628]	DMSO
100	[ 3.1904032 10.964895 ]	DMSO	[16.462143 12.383527]	DMSO	[22.802736 5.518917]	DMSO	[-6.834536 -0.5526666]	DMSO
101	[ 3.6070776 12.190487 ]	DMSO	[14.086214 12.600945]	DMSO	[20.667227 4.260835]	DMSO	[-5.0654755 -0.6924861]	DMSO
102	[ 8.287308 17.214666]	DMSO	[8.934666 9.990495]	DMSO	[16.273632 2.531569]	DMSO	[-0.59767735 2.369377 ]	DMSO
103	[ 6.167682 13.753023]	DMSO	[13.213287 9.960169]	DMSO	[18.546177 4.7469053]	DMSO	[-3.076046 1.8076028]	DMSO
104	[12.9876795 13.143579 ]	DMSO	[10.138029 5.553167]	DMSO	[13.828631 6.8545175]	DMSO	[-3.5160587 6.98956 ]	DMSO
105	[ 0.6895702 10.61847 ]	DMSO	[ 8.569408 16.058077]	DMSO	[21.510023 0.4615946]	DMSO	[-3.205449 -2.9552052]	DMSO
106	[ 6.2246013 11.74853 ]	DMSO	[16.786207 10.310863]	DMSO	[21.857224 7.1056166]	DMSO	[-5.5555716 2.6132739]	DMSO
107	[ 2.4929857 11.765136 ]	DMSO	[14.885566 13.785973]	DMSO	[22.302572 3.7068486]	DMSO	[-6.5792828 -1.669099 ]	DMSO
108	[ 7.1452503 19.150887 ]	DMSO	[ 8.5395975 11.721889 ]	DMSO	[16.246206 0.75887686]	DMSO	[-0.05391167 0.9433085 ]	DMSO
109	[ 4.3034167 15.348195 ]	DMSO	[12.260975 12.761079]	DMSO	[19.852728 2.8747435]	DMSO	[-3.7154236 -0.4534972]	DMSO
110	[11.200769 17.239277]	DMSO	[7.686765 7.7118835]	DMSO	[12.959188 3.597399]	DMSO	[0.06802614 4.628536 ]	DMSO
111	[ 7.8063545 17.528284 ]	DMSO	[ 9.901807 11.492824]	DMSO	[17.061062 2.1936874]	DMSO	[-0.78097874 1.0347853 ]	DMSO
112	[13.006715 13.619185]	DMSO	[9.987907 5.719225]	DMSO	[13.122311 6.453718]	DMSO	[-3.6626446 7.5306907]	DMSO
113	[ 4.1330433 13.971622 ]	DMSO	[15.4050045 13.028167 ]	DMSO	[21.121468 4.102488]	DMSO	[-5.633952 -0.24123274]	DMSO
114	[ 7.8090796 17.4839 ]	DMSO	[ 8.666665 11.246923]	DMSO	[16.277065 1.6893932]	DMSO	[-0.54462194 2.7078762 ]	DMSO
115	[14.029404 17.75268 ]	DMSO	[5.720118 6.055993]	DMSO	[10.42002 4.20212]	DMSO	[1.0519463 7.4104013]	DMSO
116	[ 8.518301 13.523041]	DMSO	[12.377226 8.542201]	DMSO	[16.739063 6.67325 ]	DMSO	[-5.2844954 3.6997213]	DMSO
117	[12.478716 14.278364]	DMSO	[10.864791 6.1771083]	DMSO	[13.885778 6.1680994]	DMSO	[-3.799003 6.48209 ]	DMSO
118	[ 5.5917125 16.168083 ]	DMSO	[10.33596 11.304557]	DMSO	[17.657232 2.7880523]	DMSO	[-2.597908 1.5750084]	DMSO
119	[ 8.000612 10.345147]	DMSO	[17.498747 7.3409348]	DMSO	[20.046495 9.575177]	DMSO	[-6.2281384 4.50642 ]	DMSO
120	[ 7.6857343 10.903385 ]	DMSO	[14.116538 8.064323]	DMSO	[18.43367 7.7606673]	DMSO	[-9.396373 3.620055]	DMSO
121	[10.31432 14.519076]	DMSO	[10.979551 6.385801]	DMSO	[14.894313 6.1639543]	DMSO	[-3.8264275 6.558477 ]	DMSO
122	[13.955803 13.4747095]	DMSO	[10.118567 4.696994]	DMSO	[12.600487 7.228069]	DMSO	[-3.450327 8.074969]	DMSO
123	[ 7.523389 11.450345]	DMSO	[15.596811 8.250452]	DMSO	[19.562317 7.966777]	DMSO	[-5.518459 3.5143714]	DMSO
124	[ 7.2716274 12.770888 ]	DMSO	[13.005209 9.705442]	DMSO	[18.075096 5.2990537]	DMSO	[-6.096565 2.3598273]	DMSO
125	[ 7.9877 17.935072]	DMSO	[ 8.696381 10.273979]	DMSO	[15.672492 1.6857693]	DMSO	[-0.26132473 1.9589748 ]	DMSO
126	[ 8.006308 12.0627365]	DMSO	[15.2578535 7.878365 ]	DMSO	[18.632496 8.115794]	DMSO	[-6.5106134 4.541603 ]	DMSO
127	[ 9.448963 10.630593]	DMSO	[16.508713 5.6199145]	DMSO	[17.990168 10.282037]	DMSO	[-5.353391 6.4343967]	DMSO
128	[14.666998 9.641448]	DMSO	[12.466418 1.9097282]	DMSO	[12.555584 11.340488]	DMSO	[-6.6820154 10.233963 ]	DMSO
129	[11.610372 12.979382]	DMSO	[11.401887 6.2538424]	DMSO	[14.6569 7.041006]	DMSO	[-3.8124466 5.9957786]	DMSO
130	[7.642643 8.79082 ]	DMSO	[16.740486 8.126107]	DMSO	[19.804464 9.89171 ]	DMSO	[-8.6730385 3.1918173]	DMSO
131	[7.7843575 9.838659 ]	DMSO	[15.083484 7.7651277]	DMSO	[19.164698 8.891239]	DMSO	[-9.814495 3.5594242]	DMSO
132	[12.151993 10.655934]	DMSO	[12.879333 4.5806394]	DMSO	[15.367404 10.029124]	DMSO	[-6.7124457 8.052147 ]	DMSO
133	[ 8.792418 16.488804]	DMSO	[10.040088 9.142614]	DMSO	[15.879911 3.117606]	DMSO	[-1.5304008 2.411397 ]	DMSO
134	[15.400008 13.18891 ]	DMSO	[9.098569 3.2324297]	DMSO	[10.802535 7.8891397]	DMSO	[-2.77528 9.951435]	DMSO
135	[8.587816 8.838586]	DMSO	[15.925091 7.8655825]	DMSO	[18.896156 10.02196 ]	DMSO	[-8.902391 4.314144]	DMSO
136	[ 8.799987 10.786426]	DMSO	[14.643175 6.672669]	DMSO	[18.194918 9.216974]	DMSO	[-7.528066 4.8996954]	DMSO
137	[ 4.7050905 11.242781 ]	DMSO	[16.663555 11.088441]	DMSO	[21.170153 6.5600324]	DMSO	[-2.3538792 0.03072913]	DMSO
138	[7.357068 9.23467 ]	DMSO	[15.459873 8.916498]	DMSO	[19.794756 8.518453]	DMSO	[-8.918431 3.6100085]	DMSO
139	[ 9.5484915 18.332005 ]	DMSO	[ 7.4354568 10.955911 ]	DMSO	[14.173907 1.6565213]	DMSO	[0.08052091 3.638069 ]	DMSO
140	[13.882536 11.011527]	DMSO	[11.945954 3.3641229]	DMSO	[13.331803 9.384001]	DMSO	[-5.2208834 8.782105 ]	DMSO
141	[ 7.6790037 16.961758 ]	DMSO	[10.206334 10.994078]	DMSO	[16.614784 1.4601136]	DMSO	[-1.140261 0.9198562]	DMSO
142	[ 9.417781 12.691374]	DMSO	[13.712112 7.1771917]	DMSO	[17.352972 7.423989]	DMSO	[-4.806067 4.63337 ]	DMSO
143	[13.095975 14.672671]	DMSO	[9.79718 5.194001]	DMSO	[12.606428 6.9862275]	DMSO	[-2.559404 8.097395]	DMSO
144	[ 6.750519 13.082197]	DMSO	[13.172077 9.531162]	DMSO	[17.888254 6.434037]	DMSO	[-7.7202187 2.854293 ]	DMSO
145	[12.741161 11.648457]	DMSO	[12.055707 4.409567]	DMSO	[14.53704 8.953614]	DMSO	[-5.410449 7.832081]	DMSO
146	[ 8.059649 10.999434]	DMSO	[16.520374 7.5494018]	DMSO	[18.839285 8.951633]	DMSO	[-6.951123 3.814726]	DMSO
147	[ 5.017373 13.247938]	DMSO	[14.358567 11.145073]	DMSO	[20.051298 5.228027]	DMSO	[-2.8373017 0.17217757]	DMSO
148	[ 7.064467 17.102222]	DMSO	[ 9.832323 11.532371]	DMSO	[17.201174 1.9975802]	DMSO	[-1.2760084 1.4938093]	DMSO
149	[12.079416 12.937959]	DMSO	[11.982616 5.5968933]	DMSO	[14.502212 8.016713]	DMSO	[-4.411725 7.4075527]	DMSO
150	[ 4.2795362 13.646511 ]	DMSO	[14.79042 11.93908]	DMSO	[21.019941 4.5135474]	DMSO	[-5.53345 0.11189777]	DMSO
151	[ 9.730942 11.8704195]	DMSO	[14.042164 7.039061]	DMSO	[16.704762 8.3894205]	DMSO	[-7.2059765 5.0699573]	DMSO
152	[14.629604 9.192241]	DMSO	[12.841547 2.8723788]	DMSO	[13.448787 10.854042]	DMSO	[-6.3328695 9.926043 ]	DMSO
153	[ 9.659778 11.053443]	DMSO	[15.229359 6.4142985]	DMSO	[17.297012 9.1007805]	DMSO	[-7.1985755 5.7729373]	DMSO
154	[15.510141 11.366769]	DMSO	[10.936961 1.9125872]	DMSO	[11.673864 10.081503]	DMSO	[-4.4286904 10.419299 ]	DMSO
155	[13.807763 12.424694]	DMSO	[10.502022 3.945518]	DMSO	[12.750074 8.07978 ]	DMSO	[-3.605595 8.715479]	DMSO
156	[10.881299 10.13203 ]	DMSO	[15.995955 4.4263625]	DMSO	[16.729603 11.270049]	DMSO	[-6.0590587 7.070832 ]	DMSO
157	[10.796813 10.838941]	DMSO	[15.808009 5.2813826]	DMSO	[17.770443 10.430011]	DMSO	[-6.298008 6.404075]	DMSO
158	[ 3.46093 10.492093]	DMSO	[15.599929 11.47648 ]	DMSO	[22.16464 6.0334687]	DMSO	[-7.9580827 -0.4098875]	DMSO
159	[15.118275 9.495813]	DMSO	[11.678676 1.73896 ]	DMSO	[12.3593445 10.495198 ]	DMSO	[-5.8256063 10.4397335]	DMSO
160	[8.4864 9.817179]	DMSO	[15.073823 7.2435694]	DMSO	[18.166553 8.752184]	DMSO	[-6.7927885 5.5950027]	DMSO
161	[13.330811 16.537413]	DMSO	[7.2949185 5.426513 ]	DMSO	[10.948025 5.0660615]	DMSO	[-0.32402852 7.3677096 ]	DMSO
162	[7.5526285 9.281893 ]	DMSO	[17.617298 8.034135]	DMSO	[20.89978 9.289964]	DMSO	[-6.8374305 3.899159 ]	DMSO
163	[8.742637 9.00632 ]	DMSO	[17.494295 6.6730494]	DMSO	[19.871208 10.409377]	DMSO	[-7.450426 5.535489]	DMSO
164	[12.407578 11.010059]	DMSO	[13.226301 4.5922804]	DMSO	[15.118382 9.284895]	DMSO	[-7.479539 6.747811]	DMSO
165	[ 8.872161 12.016402]	DMSO	[14.438544 7.521528]	DMSO	[17.37723 7.7877502]	DMSO	[-7.897506 4.3149676]	DMSO
166	[13.608227 17.32003 ]	DMSO	[6.527854 6.6536865]	DMSO	[11.312454 4.1666303]	DMSO	[0.08173007 6.986625 ]	DMSO
167	[12.674947 15.61618 ]	DMSO	[8.213226 6.2163825]	DMSO	[12.395478 5.0405064]	DMSO	[-0.91162646 6.415867 ]	DMSO
168	[11.274699 13.162983]	DMSO	[11.652731 5.570019]	DMSO	[14.627247 7.483637]	DMSO	[-4.2708263 5.9833727]	DMSO
169	[10.027373 16.991001]	DMSO	[8.062634 8.971934]	DMSO	[14.370285 3.5659947]	DMSO	[-1.2968063 4.103114 ]	DMSO
170	[10.557519 15.465004]	DMSO	[9.72027 6.9091244]	DMSO	[13.773109 4.8381443]	DMSO	[-1.4838666 5.099609 ]	DMSO
171	[8.584579 9.521074]	DMSO	[12.336859 9.820886]	DMSO	[17.690403 4.8013635]	DMSO	[-5.5097933 3.8872411]	DMSO
172	[ 5.2545433 11.344201 ]	DMSO	[16.388912 9.915047]	DMSO	[20.86749 7.269065]	DMSO	[-4.90512 1.3633507]	DMSO
173	[ 3.3389928 13.326875 ]	DMSO	[13.854332 12.373529]	DMSO	[20.729357 3.5909898]	DMSO	[-5.1448674 -1.3187929]	DMSO
174	[13.879305 15.92575 ]	DMSO	[7.8201103 6.0681367]	DMSO	[11.874722 5.0249453]	DMSO	[-1.215208 7.440347]	DMSO
175	[10.052886 9.131007]	DMSO	[15.934459 5.4149346]	DMSO	[17.295702 10.972427]	DMSO	[-9.515632 6.306821]	DMSO
176	[12.587006 15.335973]	DMSO	[9.145667 6.9346395]	DMSO	[13.17657 4.9838924]	DMSO	[-2.4157712 6.2577343]	DMSO
177	[6.530283 7.7839336]	DMSO	[ 4.614532 10.3980255]	DMSO	[3.1460772 3.7831314]	DMSO	[-7.1060405 1.123002 ]	DMSO
178	[ 8.02654 11.85971]	DMSO	[14.937323 8.134123]	DMSO	[18.70831 7.653283]	DMSO	[-6.4839973 3.841369 ]	DMSO
179	[13.464532 14.161851]	DMSO	[8.759532 4.696414]	DMSO	[12.569289 6.709753]	DMSO	[-1.5920846 7.7731485]	DMSO
180	[10.354001 16.72678 ]	DMSO	[8.279561 8.310472]	DMSO	[13.4610615 4.2223587]	DMSO	[-0.78000516 5.5720515 ]	DMSO
181	[ 7.222629 15.755291]	DMSO	[11.0645685 11.008273 ]	DMSO	[16.433687 3.4951763]	DMSO	[-3.9095056 2.6026587]	DMSO
182	[10.934631 16.811378]	DMSO	[9.001657 7.4649673]	DMSO	[14.254017 3.7367852]	DMSO	[-0.54760814 4.1090264 ]	DMSO
183	[12.195455 9.383913]	DMSO	[14.3624525 3.801134 ]	DMSO	[15.169775 10.562622]	DMSO	[-7.791214 8.276854]	DMSO
184	[14.28463 10.139839]	DMSO	[11.912411 2.8373916]	DMSO	[12.131477 9.764341]	DMSO	[-5.7653756 9.485728 ]	DMSO
185	[ 8.452599 13.04298 ]	DMSO	[13.609727 8.309137]	DMSO	[18.269222 7.0244575]	DMSO	[-3.3571992 4.1642566]	DMSO
186	[ 8.885225 14.828656]	DMSO	[11.411455 8.886385]	DMSO	[16.524433 5.1430306]	DMSO	[-3.5992951 3.6627944]	DMSO
187	[ 8.217769 17.142376]	DMSO	[ 8.934083 11.007015]	DMSO	[15.449685 2.1075938]	DMSO	[-1.4471288 3.4670777]	DMSO
188	[15.261277 14.700359]	DMSO	[7.4970517 4.014302 ]	DMSO	[10.101089 6.3846045]	DMSO	[-1.527455 9.3055315]	DMSO
189	[ 5.478832 10.465293]	DMSO	[13.928965 9.762028]	DMSO	[18.76602 6.372793]	DMSO	[-9.060893 2.1323524]	DMSO
190	[12.485615 11.315319]	DMSO	[13.641977 4.068774]	DMSO	[15.092731 10.451414]	DMSO	[-6.5494432 8.508973 ]	DMSO
191	[16.614004 11.090119]	DMSO	[8.275112 3.1142282]	DMSO	[10.328854 7.943499]	DMSO	[-2.2547605 9.724141 ]	DMSO
192	[10.7819395 13.023782 ]	DMSO	[12.153672 7.123202]	DMSO	[15.233835 6.9867897]	DMSO	[-5.5244665 5.2237678]	DMSO
193	[ 8.034766 16.099184]	DMSO	[ 9.979803 10.592347]	DMSO	[16.43742 2.4047384]	DMSO	[-2.9536934 1.6562184]	DMSO
194	[5.318635 9.799678]	DMSO	[17.078596 9.121609]	DMSO	[21.377356 8.156688]	DMSO	[-6.932939 2.5514772]	DMSO
195	[10.327073 14.98627 ]	DMSO	[11.532382 7.4440346]	DMSO	[14.162684 5.383202]	DMSO	[-3.5056055 6.0631485]	DMSO
196	[13.748691 14.971339]	DMSO	[9.12304 5.416158]	DMSO	[12.176078 6.0748415]	DMSO	[-2.1940255 7.520366 ]	DMSO
197	[ 7.4034295 15.258367 ]	DMSO	[11.267909 10.465486]	DMSO	[17.0621 3.8402348]	DMSO	[-3.1026452 1.9788465]	DMSO
198	[ 7.49466 10.915052]	DMSO	[13.843215 8.361015]	DMSO	[18.027279 7.2250805]	DMSO	[-7.682438 2.9227931]	DMSO
199	[ 7.6672754 10.3225355]	DMSO	[14.78165 8.355168]	DMSO	[18.807129 7.9433484]	DMSO	[-8.525304 3.0858274]	DMSO
200	[11.320363 8.158176]	DMSO	[2.228727 4.419716]	DMSO	[5.86982 8.257826]	DMSO	[-8.442028 8.375185]	DMSO
201	[11.157796 14.18084 ]	DMSO	[10.456829 6.509508]	DMSO	[13.908599 5.640499]	DMSO	[-1.9725059 6.2554135]	DMSO
202	[ 3.8061032 16.226345 ]	DMSO	[11.259235 14.040028]	DMSO	[19.473085 1.294269]	DMSO	[-3.0111573 -1.2006459]	DMSO
203	[ 9.792388 16.239002]	DMSO	[9.658917 8.595147]	DMSO	[15.475821 3.2638514]	DMSO	[-1.3335257 3.6689808]	DMSO
204	[ 7.283998 10.697935]	DMSO	[14.3738 8.374293]	DMSO	[18.639824 7.7820883]	DMSO	[-9.305681 3.254347]	DMSO
205	[ 7.3330393 12.259579 ]	DMSO	[14.385787 9.122866]	DMSO	[17.998188 6.910069]	DMSO	[-5.6651945 2.7338998]	DMSO
206	[14.500957 12.908918]	DMSO	[9.709391 3.9668355]	DMSO	[12.09541 7.746049]	DMSO	[-2.8893065 8.380812 ]	DMSO
207	[ 7.732541 12.518396]	DMSO	[15.632288 8.784612]	DMSO	[18.747171 7.5914955]	DMSO	[-5.9245124 2.9425104]	DMSO
208	[13.237647 9.164043]	DMSO	[14.463863 3.2749214]	DMSO	[15.085436 11.347836]	DMSO	[-8.767144 8.725135]	DMSO
209	[ 6.5013666 12.540045 ]	DMSO	[15.307681 9.626466]	DMSO	[19.851591 6.888539]	DMSO	[-5.2292547 2.4683661]	DMSO
210	[ 8.178368 11.223434]	DMSO	[16.65233 8.420106]	DMSO	[19.479528 8.839809]	DMSO	[-6.1270576 3.9039924]	DMSO
211	[ 6.4177413 11.308708 ]	DMSO	[14.414753 9.334976]	DMSO	[19.405918 6.345235]	DMSO	[-8.209814 2.2382135]	DMSO
212	[7.977281 9.048396]	DMSO	[17.126394 7.2279754]	DMSO	[19.31706 10.102615]	DMSO	[-7.4659657 4.7330394]	DMSO
213	[ 5.929418 13.547546]	DMSO	[14.481183 10.783119]	DMSO	[19.447609 5.304007]	DMSO	[-2.8261254 1.63485 ]	DMSO
214	[11.330608 9.564271]	DMSO	[14.628466 4.9718266]	DMSO	[16.14594 10.766589]	DMSO	[-6.984379 6.985258]	DMSO
215	[14.568458 11.529396]	DMSO	[9.898981 3.4425948]	DMSO	[11.779189 8.1964445]	DMSO	[-2.9050632 8.831359 ]	DMSO
216	[13.555209 10.481213]	DMSO	[12.818412 3.0392132]	DMSO	[13.690007 10.47353 ]	DMSO	[-6.3774705 9.11206 ]	DMSO
217	[5.816809 9.95759 ]	DMSO	[17.63641 9.080958]	DMSO	[21.252417 8.817965]	DMSO	[-7.751977 2.178913]	DMSO
218	[ 0.34922022 10.779453 ]	DMSO	[ 9.439958 15.912991]	DMSO	[22.285654 0.7672259]	DMSO	[-3.9541218 -3.2014232]	DMSO
219	[ 5.853012 13.890586]	DMSO	[14.1213665 11.149885 ]	DMSO	[19.978085 5.1011243]	DMSO	[-3.2845263 0.97179985]	DMSO
220	[13.640301 16.87555 ]	DMSO	[7.174967 6.5467534]	DMSO	[10.919457 3.492918]	DMSO	[0.17613636 6.5522423 ]	DMSO
221	[11.32505 11.50041]	DMSO	[13.167759 4.788337]	DMSO	[15.265588 9.059038]	DMSO	[-7.3837442 6.5874104]	DMSO
222	[10.127035 13.752974]	DMSO	[12.014949 8.330074]	DMSO	[16.214947 5.914664]	DMSO	[-2.2033617 5.1150794]	DMSO
223	[12.9778805 9.596027 ]	DMSO	[13.609042 2.5299306]	DMSO	[13.976856 11.1995125]	DMSO	[-7.6024294 9.570967 ]	DMSO
224	[ 9.047207 13.721164]	DMSO	[11.848198 7.2860384]	DMSO	[15.949228 6.6076727]	DMSO	[-5.1021724 3.5579915]	DMSO
225	[12.239613 18.70755 ]	DMSO	[6.3647995 9.026699 ]	DMSO	[12.373567 2.1680467]	DMSO	[0.91218233 4.956675 ]	DMSO
226	[12.865181 12.6963 ]	DMSO	[10.970625 5.099668]	DMSO	[13.399773 7.682392]	DMSO	[-4.5192733 7.63725 ]	DMSO
227	[12.821165 10.007055]	DMSO	[12.769426 3.5338633]	DMSO	[13.9821615 9.772436 ]	DMSO	[-5.2001166 8.814327 ]	DMSO
228	[14.234969 14.579843]	DMSO	[8.559978 4.707399]	DMSO	[11.398692 6.853277]	DMSO	[-1.6789526 8.260444 ]	DMSO
229	[14.354413 11.302091]	DMSO	[11.152381 3.386709]	DMSO	[12.973136 9.136839]	DMSO	[-4.5137353 9.304833 ]	DMSO
230	[10.105675 8.914049]	DMSO	[15.201071 4.6612253]	DMSO	[17.36397 10.768652]	DMSO	[-8.852196 6.9889674]	DMSO
231	[ 6.657806 12.653681]	DMSO	[13.417104 9.732233]	DMSO	[18.446966 5.271085]	DMSO	[-7.069905 1.8090161]	DMSO
232	[11.222229 9.780673]	DMSO	[13.338713 5.1087794]	DMSO	[16.477007 9.946156]	DMSO	[-8.505052 6.425741]	DMSO
233	[11.456793 11.472341]	DMSO	[13.570904 5.57977 ]	DMSO	[15.866427 9.797414]	DMSO	[-5.544225 6.6073866]	DMSO
234	[15.488079 13.724084]	DMSO	[8.728956 3.0050304]	DMSO	[10.712725 8.0146675]	DMSO	[-1.9084127 9.700664 ]	DMSO
235	[10.404209 10.768338]	DMSO	[13.224915 6.200118]	DMSO	[16.0301 8.28757]	DMSO	[-5.8382983 6.2178636]	DMSO
236	[10.106135 16.52787 ]	DMSO	[8.171828 9.574648]	DMSO	[14.062849 2.6498785]	DMSO	[-2.3032124 3.2866342]	DMSO
237	[14.156726 10.764408]	DMSO	[12.678031 2.5501332]	DMSO	[13.134786 10.322384]	DMSO	[-6.7964983 9.464984 ]	DMSO
238	[11.924691 17.273184]	DMSO	[7.447357 7.431369]	DMSO	[12.536867 3.938951]	DMSO	[-0.32927242 5.780386 ]	DMSO
239	[ 5.6756654 17.102556 ]	DMSO	[10.094137 12.984796]	DMSO	[18.091059 1.2717234]	DMSO	[-1.8194308 -0.4470831]	DMSO
240	[14.125811 12.131488]	DMSO	[11.764602 4.097756]	DMSO	[13.05618 9.813368]	DMSO	[-4.5008445 9.260025 ]	DMSO
241	[ 7.7129726 10.802147 ]	DMSO	[16.164072 7.44732 ]	DMSO	[19.227287 8.708036]	DMSO	[-7.0517144 3.782636 ]	DMSO
242	[15.094241 10.624933]	DMSO	[11.922265 2.181236]	DMSO	[12.173902 10.67946 ]	DMSO	[-5.6158147 9.957782 ]	DMSO
243	[ 8.87989 15.654288]	DMSO	[10.527829 9.410184]	DMSO	[16.57634 3.9271803]	DMSO	[-2.7048702 2.8078752]	DMSO
244	[ 4.2697954 14.6560335]	DMSO	[12.787032 12.219516]	DMSO	[19.695421 3.6060863]	DMSO	[-6.289411 0.63371134]	DMSO
245	[16.306011 13.034409]	DMSO	[9.50456 2.4417312]	DMSO	[10.796625 8.697163]	DMSO	[-2.9034512 10.334072 ]	DMSO
246	[ 7.5178633 13.915704 ]	DMSO	[12.839379 9.329172]	DMSO	[17.643806 5.4505706]	DMSO	[-4.1194506 2.8196042]	DMSO
247	[ 9.665096 12.380452]	DMSO	[14.290389 6.215309]	DMSO	[17.256989 9.542503]	DMSO	[-7.2514963 6.2333183]	DMSO
248	[10.321047 10.089066]	DMSO	[14.992343 5.341748]	DMSO	[17.303562 10.664384]	DMSO	[-8.632418 6.097825]	DMSO
249	[ 8.757634 10.278303]	DMSO	[14.782212 7.356233]	DMSO	[18.056608 8.530783]	DMSO	[-9.183248 4.245229]	DMSO
250	[ 9.72099 11.359313]	DMSO	[13.377793 6.492259]	DMSO	[17.271156 8.942689]	DMSO	[-8.58429 5.0984755]	DMSO
251	[ 9.582829 11.40355 ]	DMSO	[15.728843 6.749203]	DMSO	[18.114216 9.188389]	DMSO	[-6.0365686 5.076241 ]	DMSO
252	[ 9.273982 10.255742]	DMSO	[15.239481 6.6151924]	DMSO	[17.98515 9.7709255]	DMSO	[-7.856493 5.105528]	DMSO
253	[15.651816 14.044547]	DMSO	[8.617972 2.9075167]	DMSO	[10.44244 7.9918165]	DMSO	[-1.9752291 9.780855 ]	DMSO
254	[11.359669 10.756706]	DMSO	[13.806519 4.4837637]	DMSO	[15.655508 10.304015]	DMSO	[-8.146262 7.4683805]	DMSO
255	[14.313173 8.277225]	DMSO	[10.72301 2.803933]	DMSO	[11.987944 9.9657135]	DMSO	[-4.3476954 9.7378645]	DMSO
256	[7.0652585 9.379873 ]	DMSO	[14.404184 8.460198]	DMSO	[18.429562 7.722547]	DMSO	[-9.009587 4.006259]	DMSO
257	[9.595382 9.283345]	DMSO	[16.026802 6.2183146]	DMSO	[18.293003 10.378345]	DMSO	[-8.255483 5.7100334]	DMSO
258	[10.2932625 17.833683 ]	DMSO	[7.9252214 8.873779 ]	DMSO	[14.118984 2.299206]	DMSO	[0.17359394 3.1566954 ]	DMSO
259	[11.702137 10.348774]	DMSO	[14.441756 4.520126]	DMSO	[16.19572 10.140354]	DMSO	[-7.319147 7.323282]	DMSO
260	[12.103726 9.468261]	DMSO	[15.01883 3.5478916]	DMSO	[15.550869 11.603902]	DMSO	[-7.5596113 8.637081 ]	DMSO
261	[15.144226 12.446239]	DMSO	[9.831391 3.2951555]	DMSO	[11.683497 8.665222]	DMSO	[-3.4729717 9.572224 ]	DMSO
262	[ 5.2627807 10.45844 ]	DMSO	[17.264862 10.413527]	DMSO	[22.161562 7.421591]	DMSO	[-6.7771225 1.4517037]	DMSO
263	[ 5.9226775 17.405396 ]	DMSO	[10.3884 12.271665]	DMSO	[17.684694 1.5166755]	DMSO	[-2.1795266 -0.09757798]	DMSO
264	[13.704255 9.282068]	DMSO	[13.030813 2.1908514]	DMSO	[13.379589 11.190305]	DMSO	[-6.3705487 9.758354 ]	DMSO
265	[ 3.7512388 15.737577 ]	DMSO	[11.710467 13.109185]	DMSO	[19.895233 2.382185]	DMSO	[-4.0640655 -0.7135896]	DMSO
266	[ 7.9765573 12.905442 ]	DMSO	[14.104884 8.066188]	DMSO	[18.350193 7.552908]	DMSO	[-7.892321 3.5206969]	DMSO
267	[13.065364 15.925009]	DMSO	[7.6061234 4.6491575]	DMSO	[11.391542 5.4598413]	DMSO	[-0.8716952 7.167297 ]	DMSO
268	[ 3.4270265 14.46315 ]	DMSO	[13.958335 13.02967 ]	DMSO	[20.353226 3.4549923]	DMSO	[-7.0494895 -0.9716404]	DMSO
269	[10.667564 15.867898]	DMSO	[9.338864 7.996011]	DMSO	[14.309847 4.6802945]	DMSO	[-2.0783057 4.940319 ]	DMSO
270	[ 9.257539 11.699371]	DMSO	[15.05965 6.166875]	DMSO	[17.196938 9.132288]	DMSO	[-6.324298 5.7549777]	DMSO
271	[ 5.582922 10.848215]	DMSO	[14.096946 10.000523]	DMSO	[19.089836 5.9056697]	DMSO	[-8.58526 1.0789818]	DMSO
272	[11.050606 10.1106205]	DMSO	[15.205427 4.413895]	DMSO	[16.359844 10.493428]	DMSO	[-7.9158144 7.102449 ]	DMSO
273	[11.214619 19.053936]	DMSO	[5.123465 9.5919895]	DMSO	[12.041115 1.857918]	DMSO	[1.5901504 4.5129437]	DMSO
274	[ 6.494847 15.44451 ]	DMSO	[11.516867 11.127977]	DMSO	[18.02734 2.564034]	DMSO	[-3.1320307 2.0439353]	DMSO
275	[ 4.4168305 13.727652 ]	DMSO	[14.235941 11.722713]	DMSO	[20.245455 4.4201713]	DMSO	[-6.9524117 0.41573 ]	DMSO
276	[12.885966 11.871059]	DMSO	[11.067725 4.5032883]	DMSO	[14.044988 8.477167]	DMSO	[-4.176696 8.014248]	DMSO
277	[13.860979 13.665618]	DMSO	[10.464578 4.916275]	DMSO	[12.8889675 7.428759 ]	DMSO	[-3.5958052 7.449983 ]	DMSO
278	[9.760157 9.845948]	DMSO	[14.142735 5.9122043]	DMSO	[17.492516 9.285441]	DMSO	[-9.475137 5.19247 ]	DMSO
279	[ 8.184715 10.566376]	DMSO	[15.913371 7.6393485]	DMSO	[18.561628 8.929656]	DMSO	[-7.4290376 3.9308147]	DMSO
280	[10.718825 18.875727]	DMSO	[6.642231 8.951966]	DMSO	[12.947467 1.7320153]	DMSO	[0.908719 4.006749]	DMSO
281	[9.932934 9.695588]	DMSO	[14.862935 5.774044]	DMSO	[16.355036 9.163016]	DMSO	[-8.086047 5.97461 ]	DMSO
282	[ 7.563558 11.692161]	DMSO	[14.666374 8.705648]	DMSO	[18.482332 7.139651]	DMSO	[-6.5096717 3.0603833]	DMSO
283	[10.178543 9.53854 ]	DMSO	[15.110746 5.4810734]	DMSO	[17.11468 10.237966]	DMSO	[-8.906834 5.687092]	DMSO
284	[ 7.378574 10.062949]	DMSO	[16.174019 7.5485835]	DMSO	[19.645464 9.117699]	DMSO	[-7.9426074 3.6539488]	DMSO
285	[ 6.8695474 13.233369 ]	DMSO	[13.4756565 10.31032 ]	DMSO	[19.396572 4.9871545]	DMSO	[-4.8974347 1.985437 ]	DMSO
286	[10.769711 16.550974]	DMSO	[8.43931 7.805885]	DMSO	[13.71208 3.257449]	DMSO	[-0.61823934 4.1077833 ]	DMSO
287	[14.613149 11.853373]	DMSO	[10.695617 3.2296083]	DMSO	[12.374638 8.807465]	DMSO	[-4.0523343 9.079517 ]	DMSO
288	[9.335084 9.966225]	DMSO	[16.965017 6.379079]	DMSO	[18.665577 10.729 ]	DMSO	[-6.094586 5.584631]	DMSO
289	[13.154296 12.922509]	DMSO	[10.9609585 5.0449896]	DMSO	[13.827161 7.802486]	DMSO	[-3.830769 8.12278 ]	DMSO
290	[10.722598 8.996021]	DMSO	[15.523525 5.1474385]	DMSO	[16.671278 10.332807]	DMSO	[-8.104507 7.3119144]	DMSO
291	[11.615921 15.451726]	DMSO	[9.708446 7.3781414]	DMSO	[13.780613 4.7663574]	DMSO	[-2.1554992 5.5660753]	DMSO
292	[10.594029 11.981269]	DMSO	[14.039165 5.9615264]	DMSO	[16.65233 8.95136]	DMSO	[-5.801492 5.9137235]	DMSO
293	[ 8.808837 10.287528]	DMSO	[14.590276 7.059086]	DMSO	[17.74922 9.149699]	DMSO	[-8.383233 4.57388 ]	DMSO
294	[14.01989 13.010302]	DMSO	[10.398288 4.3514466]	DMSO	[12.692802 7.9633656]	DMSO	[-3.3677166 8.386413 ]	DMSO
295	[14.826619 13.882606]	DMSO	[8.778522 4.1766715]	DMSO	[11.662909 6.9834237]	DMSO	[-1.8819257 8.660814 ]	DMSO
296	[7.8437853 9.450449 ]	DMSO	[15.676091 7.9540353]	DMSO	[19.01687 8.6444645]	DMSO	[-8.777211 3.694128]	DMSO
297	[11.857312 14.73398 ]	DMSO	[10.2629385 5.7109613]	DMSO	[13.449119 6.5400844]	DMSO	[-2.0973892 6.3903933]	DMSO
298	[14.450054 12.988492]	DMSO	[9.466739 3.9394767]	DMSO	[11.912208 7.1680765]	DMSO	[-2.6265244 8.076907 ]	DMSO
299	[ 2.2951827 15.492818 ]	DMSO	[11.5874195 14.410134 ]	DMSO	[20.170027 1.1839902]	DMSO	[-3.9816318 -1.9985781]	DMSO
300	[ 9.282078 15.328755]	DMSO	[9.69812 9.030007]	DMSO	[15.274678 4.4718595]	DMSO	[-1.0255325 4.1165457]	DMSO
301	[5.878702 8.981683]	DMSO	[13.7405 8.744727]	DMSO	[18.555374 6.908177]	DMSO	[-9.020785 2.1524365]	DMSO
302	[ 7.93321 15.480809]	DMSO	[11.209575 10.243591]	DMSO	[17.301472 3.2592475]	DMSO	[-0.6933721 1.8690916]	DMSO
303	[ 0.70877755 11.798973 ]	DMSO	[11.954774 15.600141]	DMSO	[22.705606 1.6972759]	DMSO	[-5.5651436 -3.2794294]	DMSO
304	[ 7.088731 13.397772]	DMSO	[12.794002 10.217355]	DMSO	[18.47978 5.1863546]	DMSO	[-4.8394322 2.3689494]	DMSO
305	[ 8.262051 19.261898]	DMSO	[ 7.651461 11.035025]	DMSO	[15.312806 0.26959732]	DMSO	[0.9191122 1.310581 ]	DMSO
306	[ 9.2590685 11.14524 ]	DMSO	[13.990056 7.050115]	DMSO	[16.964472 7.960381]	DMSO	[-7.6230917 4.6552706]	DMSO
307	[ 4.6952043 11.469636 ]	DMSO	[13.926273 10.71364 ]	DMSO	[19.558372 4.477884]	DMSO	[-7.976843 1.3944609]	DMSO
308	[ 8.97698 12.162965]	DMSO	[13.984236 6.4819536]	DMSO	[16.72999 7.9437957]	DMSO	[-7.0057592 5.1164713]	DMSO
309	[13.269386 10.013193]	DMSO	[13.903674 3.3097408]	DMSO	[14.604588 10.170454]	DMSO	[-8.311038 8.212 ]	DMSO
310	[15.98355 12.544381]	DMSO	[9.58342 2.723719]	DMSO	[11.362754 8.832972]	DMSO	[-3.2408164 9.521615 ]	DMSO
311	[ 5.5595183 14.616891 ]	DMSO	[12.948951 11.17907 ]	DMSO	[19.378597 4.173588]	DMSO	[-4.1409245 1.5615883]	DMSO
312	[10.293864 17.331688]	DMSO	[8.82379 8.304428]	DMSO	[14.520486 2.7872834]	DMSO	[-0.6097336 3.5905018]	DMSO
313	[ 9.527486 13.301047]	DMSO	[11.71436 8.780801]	DMSO	[16.79215 5.934868]	DMSO	[-4.370754 4.1978884]	DMSO
314	[4.6555905 8.987507 ]	DMSO	[14.954797 10.207616]	DMSO	[20.28839 6.899857]	DMSO	[-8.673113 0.86108994]	DMSO
315	[15.644878 12.018671]	DMSO	[10.424134 2.6304126]	DMSO	[11.267813 9.269998]	DMSO	[-3.509581 10.030937]	DMSO
316	[10.960911 9.936725]	DMSO	[16.464678 5.19495 ]	DMSO	[17.01002 10.7590065]	DMSO	[-6.422667 6.8333993]	DMSO
317	[ 8.732382 13.375445]	DMSO	[11.870934 7.5877047]	DMSO	[15.915512 6.253696]	DMSO	[-4.6477423 4.486536 ]	DMSO
318	[13.142949 8.985776]	DMSO	[12.498113 4.1015754]	DMSO	[14.574199 9.802722]	DMSO	[-6.1882186 8.017971 ]	DMSO
319	[6.8388004 9.892005 ]	DMSO	[16.490145 7.057047]	DMSO	[19.781015 9.489661]	DMSO	[-8.507515 4.846084]	DMSO
320	[10.020432 15.657219]	DMSO	[9.784546 7.859204]	DMSO	[14.929918 4.2620554]	DMSO	[-1.9907935 4.502577 ]	DMSO
321	[12.964247 11.595113]	DMSO	[11.913666 3.9675329]	DMSO	[13.894976 8.992954]	DMSO	[-5.0333123 8.209808 ]	DMSO
322	[ 3.3940554 13.704676 ]	DMSO	[13.792694 12.241232]	DMSO	[20.253162 4.0754647]	DMSO	[-7.1652036 -0.6658274]	DMSO
323	[ 3.7109346 14.037058 ]	DMSO	[13.284526 12.866694]	DMSO	[20.806047 3.3648179]	DMSO	[-4.255805 -0.7869243]	DMSO
324	[ 8.323551 19.037516]	DMSO	[ 6.6263943 11.479445 ]	DMSO	[14.052537 0.17898224]	DMSO	[0.6938522 2.2763138]	DMSO
325	[11.231406 14.046345]	DMSO	[10.89918 6.2976303]	DMSO	[15.266241 6.7429748]	DMSO	[-2.697383 5.7196555]	DMSO
326	[6.0847044 9.324908 ]	DMSO	[16.605396 8.799932]	DMSO	[20.443487 7.790976]	DMSO	[-7.926209 1.325149]	DMSO
327	[13.673772 12.233963]	DMSO	[11.057639 3.5536685]	DMSO	[12.546232 8.854556]	DMSO	[-4.489155 9.312816]	DMSO
328	[8.920123 7.711496]	DMSO	[12.6479 9.978084]	DMSO	[18.496035 5.013013]	DMSO	[-5.031468 4.0357075]	DMSO
329	[ 8.670957 10.35651 ]	DMSO	[13.9089775 7.7434254]	DMSO	[17.755568 8.06336 ]	DMSO	[-6.1493106 3.7286468]	DMSO
330	[11.670682 15.778546]	DMSO	[8.84813 6.7911344]	DMSO	[13.8775835 5.0398216]	DMSO	[-0.8235253 5.3426704]	DMSO
331	[ 5.437528 13.35455 ]	DMSO	[15.664302 10.314061]	DMSO	[20.339241 5.8970923]	DMSO	[-5.4882164 1.0063677]	DMSO
332	[10.967923 11.08438 ]	DMSO	[14.282576 5.611059]	DMSO	[15.767064 8.772823]	DMSO	[-5.3882 6.289385]	DMSO
333	[ 8.840185 13.006229]	DMSO	[12.412164 9.451505]	DMSO	[16.798605 5.9187927]	DMSO	[-4.4010973 3.3326464]	DMSO
334	[ 9.602687 14.171128]	DMSO	[10.954901 8.233136]	DMSO	[15.634247 5.109767]	DMSO	[-2.0544112 4.569785 ]	DMSO
335	[ 7.7190933 16.632847 ]	DMSO	[ 8.837394 11.981535]	DMSO	[15.937899 1.4381909]	DMSO	[-1.8975419 2.2059948]	DMSO
336	[ 8.405137 15.772195]	DMSO	[10.5478525 9.67943 ]	DMSO	[15.739346 4.0984583]	DMSO	[-3.5477352 3.832034 ]	DMSO
337	[ 9.475058 11.067233]	DMSO	[14.563556 6.226379]	DMSO	[17.495916 8.675852]	DMSO	[-6.142861 5.2802525]	DMSO
338	[10.767027 9.296482]	DMSO	[14.736492 4.921924]	DMSO	[16.414673 10.525105]	DMSO	[-8.990867 6.849532]	DMSO
339	[ 8.0135145 16.46337 ]	DMSO	[ 9.3435335 11.192401 ]	DMSO	[16.04816 2.6253614]	DMSO	[-2.732257 3.0956702]	DMSO
340	[ 4.582705 16.922588]	DMSO	[11.699571 12.372204]	DMSO	[18.861961 2.0022619]	DMSO	[-4.24748 1.1309088]	DMSO
341	[ 6.550065 15.667694]	DMSO	[10.742867 10.550093]	DMSO	[17.605183 3.7488341]	DMSO	[-3.8119867 3.241188 ]	DMSO
342	[ 5.0881314 11.761766 ]	DMSO	[16.716663 11.307657]	DMSO	[21.522018 6.313807]	DMSO	[-4.6737585 1.2854513]	DMSO
343	[ 9.065979 13.9559355]	DMSO	[11.510297 8.0396 ]	DMSO	[15.877781 5.4591618]	DMSO	[-4.6812363 4.113177 ]	DMSO
344	[13.953508 14.851504]	DMSO	[8.389106 5.265793]	DMSO	[11.900266 5.922697]	DMSO	[-1.6748734 7.306114 ]	DMSO
345	[ 1.5711826 12.177368 ]	DMSO	[12.099148 14.760356]	DMSO	[21.798283 1.9891882]	DMSO	[-4.576422 -2.3926373]	DMSO
346	[ 4.51476 15.915653]	DMSO	[11.866543 12.761087]	DMSO	[19.069534 2.3555017]	DMSO	[-3.9300253 0.15492822]	DMSO
347	[ 6.2948565 16.249376 ]	DMSO	[11.925352 11.273239]	DMSO	[17.982883 3.703983]	DMSO	[-4.252249 0.71841675]	DMSO
348	[ 9.888256 13.313496]	DMSO	[12.304804 6.7316313]	DMSO	[16.117065 7.1404104]	DMSO	[-5.242047 5.1562448]	DMSO
349	[ 3.6102548 13.493141 ]	DMSO	[13.521344 14.021763]	DMSO	[21.02652 3.069621]	DMSO	[-4.70674 -1.7645702]	DMSO
350	[10.346505 14.381795]	DMSO	[10.529719 7.58406 ]	DMSO	[15.707459 6.367511]	DMSO	[-3.320348 4.8459287]	DMSO
351	[ 7.0345707 17.542881 ]	DMSO	[ 9.438619 10.854257]	DMSO	[16.858856 1.583448]	DMSO	[0.26791155 0.83105046]	DMSO
352	[ 9.878065 15.257535]	DMSO	[10.363109 7.1812735]	DMSO	[14.590227 5.380546]	DMSO	[-3.1452312 5.065716 ]	DMSO
353	[ 9.813243 16.412674]	DMSO	[9.54973 8.159552]	DMSO	[15.296877 4.157694]	DMSO	[-1.0779421 3.6400685]	DMSO
354	[ 6.385665 14.095346]	DMSO	[13.046113 11.169031]	DMSO	[18.168728 4.777701]	DMSO	[-6.022498 1.5756832]	DMSO
355	[10.173442 18.246674]	DMSO	[8.325697 8.982914]	DMSO	[13.871326 2.6374097]	DMSO	[0.10024809 3.5607924 ]	DMSO
356	[11.15608 14.851354]	DMSO	[10.915547 6.0228786]	DMSO	[13.993832 7.004547]	DMSO	[-2.9792235 7.0525603]	DMSO
357	[ 3.4902956 12.570605 ]	DMSO	[15.0154085 12.158762 ]	DMSO	[20.626287 5.41307 ]	DMSO	[-7.5853605 0.08035494]	DMSO
358	[ 6.710828 14.28072 ]	DMSO	[11.88433 10.377904]	DMSO	[18.103712 4.5035834]	DMSO	[-2.099628 2.381326]	DMSO
359	[12.04224 11.461894]	DMSO	[12.925316 4.7410464]	DMSO	[14.760207 9.1418085]	DMSO	[-5.116711 7.6890316]	DMSO
360	[14.883873 17.017738]	DMSO	[5.840956 5.8902836]	DMSO	[9.961983 4.1536174]	DMSO	[0.7096643 7.4435883]	DMSO
361	[5.3357034 8.6899605]	DMSO	[3.6118639 8.648426 ]	DMSO	[2.132712 4.080138]	DMSO	[-6.627312 1.655889]	DMSO
362	[14.0942 13.550655]	DMSO	[10.072855 4.6353464]	DMSO	[12.803174 7.7303286]	DMSO	[-3.2428687 7.7054973]	DMSO
363	[10.374001 15.591278]	DMSO	[9.961303 6.6299376]	DMSO	[14.574326 4.769996]	DMSO	[-2.0752645 4.3576593]	DMSO
364	[10.231844 18.080736]	DMSO	[7.3166327 8.364884 ]	DMSO	[13.620109 2.0543928]	DMSO	[0.77670825 3.7855475 ]	DMSO
365	[ 9.019612 16.734148]	DMSO	[9.194858 9.510644]	DMSO	[15.314384 3.0807505]	DMSO	[-1.6012436 4.2897058]	DMSO
366	[12.565413 13.456613]	DMSO	[8.533485 6.9012837]	DMSO	[14.423249 7.3769064]	DMSO	[-4.8137283 5.643183 ]	DMSO
367	[ 4.542035 12.5513315]	DMSO	[15.292181 11.792365]	DMSO	[22.073494 5.6114945]	DMSO	[-3.674725 0.3689611]	DMSO
368	[ 1.842041 13.28799 ]	DMSO	[13.543694 13.636287]	DMSO	[21.4423 3.1573277]	DMSO	[-6.0080657 -1.940919 ]	DMSO
369	[ 2.3210466 13.921956 ]	DMSO	[13.123374 13.392828]	DMSO	[20.309332 2.9190807]	DMSO	[-6.5057454 -1.3003613]	DMSO
370	[ 3.036745 15.384504]	DMSO	[12.621345 13.182649]	DMSO	[20.660894 1.9550885]	DMSO	[-3.7099187 -1.7589505]	DMSO
371	[ 4.613693 13.257843]	DMSO	[15.844857 12.631744]	DMSO	[21.174938 5.2583084]	DMSO	[-4.74301 0.24738878]	DMSO
372	[14.351452 15.652454]	DMSO	[7.890722 5.2763276]	DMSO	[11.742296 5.868402]	DMSO	[-1.2712301 7.5291066]	DMSO
373	[15.94523 14.48115]	DMSO	[8.300004 4.133366]	DMSO	[10.9331045 6.604888 ]	DMSO	[-1.2608514 8.943639 ]	DMSO
374	[ 3.031982 15.490755]	DMSO	[12.853006 14.231169]	DMSO	[20.30341 1.793841]	DMSO	[-4.8884873 -1.2723715]	DMSO
375	[10.910056 15.731931]	DMSO	[9.444837 9.937424]	DMSO	[14.758509 3.6404922]	DMSO	[-2.3818336 4.5783896]	DMSO
376	[ 4.6490855 12.366138 ]	DMSO	[16.075766 12.037013]	DMSO	[21.866396 5.4403424]	DMSO	[-6.632551 -0.133185]	DMSO
377	[ 6.087459 15.693381]	DMSO	[11.0823765 11.427865 ]	DMSO	[17.540777 3.6039906]	DMSO	[-3.7670083 1.8422599]	DMSO
378	[ 7.8817945 14.412027 ]	DMSO	[11.506477 8.568175]	DMSO	[17.269432 4.451631]	DMSO	[-2.5497134 1.9667664]	DMSO
379	[ 6.0887003 10.086462 ]	DMSO	[11.92189 8.779892]	DMSO	[17.378365 5.635921]	DMSO	[-8.319464 2.6597333]	DMSO
380	[ 8.436288 15.445155]	DMSO	[10.252579 9.77264 ]	DMSO	[15.908709 4.6673555]	DMSO	[-3.559262 4.3723946]	DMSO
381	[11.279944 18.750477]	DMSO	[-5.381808 14.354776]	DMSO	[10.859946 2.357595]	DMSO	[1.6666853 4.3909745]	DMSO
382	[ 6.330697 12.469798]	DMSO	[15.05895 10.239608]	DMSO	[20.030848 6.455918]	DMSO	[-3.3719218 2.4344018]	DMSO
383	[6.9163537 9.029233 ]	DMSO	[17.601093 8.154645]	DMSO	[20.774382 9.487543]	DMSO	[-7.045104 3.4007645]	DMSO
384	[ 6.3988996 10.344931 ]	DMSO	[17.324022 8.686168]	DMSO	[20.780827 8.638443]	DMSO	[-6.288034 3.0823147]	DMSO
385	[ 5.214839 12.974695]	DMSO	[13.448643 11.61427 ]	DMSO	[19.507942 5.178396]	DMSO	[-5.971178 0.89660835]	DMSO
386	[ 9.05517 14.790191]	DMSO	[11.087398 8.074225]	DMSO	[16.342825 4.8031616]	DMSO	[-3.840454 3.4851027]	DMSO
387	[ 4.906926 16.52068 ]	DMSO	[11.373262 12.413003]	DMSO	[18.42229 2.4576058]	DMSO	[-2.7399437 0.10827102]	DMSO
388	[ 3.2708437 16.099295 ]	DMSO	[12.288444 13.653544]	DMSO	[19.998106 2.257154]	DMSO	[-4.367311 -1.1113167]	DMSO
389	[ 7.4843225 19.783636 ]	DMSO	[ 7.3615384 12.197763 ]	DMSO	[15.9286995 -0.25310227]	DMSO	[0.8491734 0.56335735]	DMSO
390	[11.893595 15.175422]	DMSO	[8.394148 6.306563]	DMSO	[12.742465 5.579957]	DMSO	[-1.3422134 5.993349 ]	DMSO
391	[ 2.6516216 14.353055 ]	DMSO	[12.242703 14.165985]	DMSO	[20.826288 2.037895]	DMSO	[-4.0457287 -1.9000081]	DMSO
392	[ 6.5864725 10.962847 ]	DMSO	[16.126114 9.934659]	DMSO	[19.98096 7.7765017]	DMSO	[-6.751575 2.278922]	DMSO
393	[11.624471 14.115892]	DMSO	[10.195922 6.9951386]	DMSO	[13.655218 6.0021343]	DMSO	[-3.4607754 5.7714286]	DMSO
394	[ 5.947341 14.746374]	DMSO	[12.370872 11.2948675]	DMSO	[18.594881 3.4509335]	DMSO	[-3.8586054 0.6524662]	DMSO
395	[15.055503 15.139101]	DMSO	[7.6630406 3.9144862]	DMSO	[10.313093 6.8794127]	DMSO	[-1.135041 9.361981]	DMSO
396	[11.390266 16.963823]	DMSO	[8.581703 7.731095]	DMSO	[13.161466 4.1094728]	DMSO	[-0.37789598 5.162695 ]	DMSO
397	[5.5692163 9.828449 ]	DMSO	[17.414228 9.769732]	DMSO	[21.785345 7.737707]	DMSO	[-5.6814556 2.7610772]	DMSO
398	[ 5.7388296 11.993747 ]	DMSO	[15.460627 10.123328]	DMSO	[20.301369 6.578556]	DMSO	[-3.5808904 0.894984 ]	DMSO
399	[11.382032 18.636223]	DMSO	[6.2614737 9.066058 ]	DMSO	[12.222887 2.1265638]	DMSO	[1.5285535 4.9011035]	DMSO
400	[ 8.035002 14.261824]	DMSO	[11.878554 9.321189]	DMSO	[16.426983 5.2673626]	DMSO	[-4.7836804 3.6814716]	DMSO
401	[ 9.94435 12.073094]	DMSO	[13.364956 7.2406487]	DMSO	[16.769136 7.849869]	DMSO	[-5.6270223 4.6480846]	DMSO
402	[ 3.5029035 13.425058 ]	DMSO	[14.348633 12.813381]	DMSO	[21.665037 4.594286]	DMSO	[-5.7247224 -0.5201618]	DMSO
403	[ 3.5914876 11.114996 ]	DMSO	[16.879686 11.9825945]	DMSO	[21.01982 5.9031696]	DMSO	[-1.3769974 0.5227872]	DMSO
404	[11.39215 14.92242]	DMSO	[9.721908 7.1864457]	DMSO	[14.41197 5.7126985]	DMSO	[-2.2161407 5.108175 ]	DMSO
405	[12.414033 14.10256 ]	DMSO	[8.460706 5.4770985]	DMSO	[12.402569 5.9581566]	DMSO	[-1.0685931 6.9138966]	DMSO
406	[ 5.4900846 11.869468 ]	DMSO	[16.098885 10.428539]	DMSO	[20.610025 6.438908]	DMSO	[-4.2599745 1.6391321]	DMSO
407	[ 5.885149 10.097292]	DMSO	[15.539467 9.75773 ]	DMSO	[20.377645 7.157112]	DMSO	[-6.390447 1.7556579]	DMSO
408	[ 8.991262 14.56275 ]	DMSO	[10.971699 8.583949]	DMSO	[15.236231 4.9350758]	DMSO	[-3.5856354 4.5206394]	DMSO
409	[ 5.05765 15.62373]	DMSO	[11.807267 12.217173]	DMSO	[18.415688 3.3363514]	DMSO	[-3.3759544 0.19870238]	DMSO
410	[11.466731 18.23406 ]	DMSO	[7.4040704 8.284122 ]	DMSO	[13.136875 2.422119]	DMSO	[0.41838074 4.339368 ]	DMSO
411	[ 5.3970804 17.383844 ]	DMSO	[10.018109 12.755468]	DMSO	[17.929504 0.9143137]	DMSO	[-1.8622669 0.04325192]	DMSO
412	[12.274935 15.607695]	DMSO	[8.65928 6.023572]	DMSO	[12.725295 4.676029]	DMSO	[-0.9765838 5.9615545]	DMSO
413	[12.392925 17.953653]	DMSO	[6.296332 8.061772]	DMSO	[11.513301 2.8953533]	DMSO	[1.227548 5.76732 ]	DMSO
414	[ 5.718601 15.061717]	DMSO	[12.227661 11.225597]	DMSO	[18.380962 4.1516066]	DMSO	[-4.914314 2.2680557]	DMSO
415	[10.070202 11.844588]	DMSO	[12.711743 7.1980696]	DMSO	[16.5723 7.186847]	DMSO	[-3.7417953 5.4424343]	DMSO
416	[11.140542 14.012434]	DMSO	[11.239061 6.2165804]	DMSO	[14.385914 6.3073535]	DMSO	[-3.1523373 5.5721116]	DMSO
417	[10.769022 15.801427]	DMSO	[10.033173 7.4384913]	DMSO	[13.744162 5.830682]	DMSO	[-2.1165316 5.948178 ]	DMSO
418	[11.689561 13.647586]	DMSO	[11.610506 5.865802]	DMSO	[14.827097 7.471167]	DMSO	[-4.5711403 6.2781644]	DMSO
419	[ 8.644631 18.231602]	DMSO	[8.624651 9.525571]	DMSO	[15.408275 2.097116]	DMSO	[0.13337791 2.339626 ]	DMSO
420	[ 5.757997 12.606171]	DMSO	[14.963372 10.412451]	DMSO	[20.221228 6.042151]	DMSO	[-6.220688 1.9293152]	DMSO
421	[10.424614 12.282525]	DMSO	[13.12941 6.5974803]	DMSO	[15.73762 7.643171]	DMSO	[-5.8331585 5.2610745]	DMSO
422	[ 5.2747254 14.630612 ]	DMSO	[12.0967045 11.867887 ]	DMSO	[19.324589 3.3617477]	DMSO	[-1.7886958 0.30801868]	DMSO
423	[ 2.6887574 16.475883 ]	DMSO	[11.27675 14.481466]	DMSO	[20.062256 1.0058436]	DMSO	[-4.8278785 -1.9035364]	DMSO
424	[ 3.6613376 15.633219 ]	DMSO	[12.477635 13.253771]	DMSO	[19.777557 1.9541724]	DMSO	[-3.981295 -1.0357256]	DMSO
425	[10.743935 17.571016]	DMSO	[8.311917 8.24804 ]	DMSO	[13.592367 3.5145853]	DMSO	[-0.36250404 4.3349905 ]	DMSO
426	[ 9.209139 13.600088]	DMSO	[12.3707 6.980664]	DMSO	[16.385122 5.474407]	DMSO	[-3.6833987 4.276498 ]	DMSO
427	[12.758761 9.139354]	DMSO	[14.170121 2.9791071]	DMSO	[14.354729 11.41551 ]	DMSO	[-7.3810945 8.830042 ]	DMSO
428	[ 6.544295 10.745926]	DMSO	[15.371941 9.263998]	DMSO	[19.77614 7.014884]	DMSO	[-4.947415 2.6817029]	DMSO
429	[ 6.9716897 10.183904 ]	DMSO	[16.859316 8.415787]	DMSO	[20.18683 9.1449995]	DMSO	[-7.538702 2.7128878]	DMSO
430	[14.562785 14.202147]	DMSO	[8.960946 4.141723]	DMSO	[11.317707 7.092245]	DMSO	[-2.1628544 8.828448 ]	DMSO
431	[13.728355 11.526058]	DMSO	[11.510319 3.909866]	DMSO	[13.240163 8.8832445]	DMSO	[-5.0545483 8.726789 ]	DMSO
432	[10.159852 13.242832]	DMSO	[10.790737 8.14983 ]	DMSO	[15.345236 5.6155252]	DMSO	[-3.1966343 4.4241734]	DMSO
433	[15.3420105 10.99876 ]	DMSO	[11.213235 2.1836617]	DMSO	[12.281699 9.768903]	DMSO	[-4.785156 10.268358]	DMSO
434	[ 8.614338 18.492924]	DMSO	[ 8.361986 10.060233]	DMSO	[14.951863 1.413595]	DMSO	[-0.23147479 2.3052714 ]	DMSO
435	[ 9.057478 19.456532]	DMSO	[ 7.1711106 10.525066 ]	DMSO	[14.212431 0.63958406]	DMSO	[1.5201892 2.59984 ]	DMSO
436	[ 7.0148726 18.80832 ]	DMSO	[ 8.640198 11.575587]	DMSO	[16.408382 0.40887433]	DMSO	[-0.54969156 0.55786276]	DMSO
437	[12.447978 8.711411]	DMSO	[14.989434 3.1288292]	DMSO	[15.2991 11.990122]	DMSO	[-7.979405 8.805253]	DMSO
438	[10.026983 11.542372]	DMSO	[13.666709 5.251254]	DMSO	[16.005686 9.164368]	DMSO	[-5.8401217 7.0485444]	DMSO
439	[11.424076 17.145721]	DMSO	[7.9922194 7.205405 ]	DMSO	[13.024303 3.2042656]	DMSO	[-0.04434844 4.64291 ]	DMSO
440	[ 9.243887 17.358011]	DMSO	[9.44602 8.461746]	DMSO	[15.508505 3.1098096]	DMSO	[-1.075091 2.38367 ]	DMSO
441	[ 9.960675 13.885201]	DMSO	[11.213754 7.2861843]	DMSO	[15.504631 6.111991]	DMSO	[-3.744745 4.896243]	DMSO
442	[9.136465 8.679159]	DMSO	[16.096945 6.5748606]	DMSO	[18.892103 10.267376]	DMSO	[-9.582168 4.98691 ]	DMSO
443	[ 6.2409163 11.515369 ]	DMSO	[13.655 9.43032]	DMSO	[17.878017 6.0505915]	DMSO	[-8.247864 2.0354857]	DMSO
444	[ 9.1394 14.3677635]	DMSO	[10.492787 7.971842]	DMSO	[15.244939 4.711784]	DMSO	[-2.624889 3.8148296]	DMSO
445	[ 9.918868 14.335871]	DMSO	[11.912807 8.325101]	DMSO	[16.872673 5.6531057]	DMSO	[-4.2869525 4.430254 ]	DMSO
446	[ 5.011111 17.89017 ]	DMSO	[ 9.074239 13.468007]	DMSO	[18.212666 0.25601378]	DMSO	[-0.8475523 -0.9071489]	DMSO
447	[10.486714 18.883808]	DMSO	[ 7.518596 10.116999]	DMSO	[14.301156 1.4729903]	DMSO	[0.66410553 3.226567 ]	DMSO
448	[11.830727 13.558461]	DMSO	[11.420871 6.722767]	DMSO	[14.504652 6.959201]	DMSO	[-4.9175606 6.4655285]	DMSO
449	[ 5.446413 10.808631]	DMSO	[13.5900755 11.157307 ]	DMSO	[19.948889 4.730089]	DMSO	[-5.1317635 1.0911202]	DMSO
450	[ 3.868094 10.077853]	DMSO	[14.7165365 11.960626 ]	DMSO	[22.200771 6.4516945]	DMSO	[-7.489458 -0.0555082]	DMSO
451	[ 7.249236 12.005943]	DMSO	[13.380997 8.946312]	DMSO	[18.327097 6.16646 ]	DMSO	[-6.104995 2.4236016]	DMSO
452	[11.643783 13.156726]	DMSO	[10.434858 7.2500486]	DMSO	[14.811107 6.2416196]	DMSO	[-4.0159845 6.3022895]	DMSO
453	[ 3.9630196 12.308256 ]	DMSO	[16.096115 12.058963]	DMSO	[22.157417 5.921983]	DMSO	[-5.8286605 0.55003226]	DMSO
454	[10.783094 9.975754]	DMSO	[16.482786 5.2716894]	DMSO	[18.065449 10.743619]	DMSO	[-6.86829 6.9657383]	DMSO
455	[14.23386 11.367263]	DMSO	[11.710048 3.6152868]	DMSO	[13.777438 9.888251]	DMSO	[-5.4167943 8.454087 ]	DMSO
456	[ 5.9675355 12.69373 ]	DMSO	[16.11788 10.368614]	DMSO	[21.37968 7.1408396]	DMSO	[-4.976362 2.2083044]	DMSO
457	[12.144217 17.04341 ]	DMSO	[7.713582 7.4221673]	DMSO	[13.385178 3.6413462]	DMSO	[-0.25293747 4.986551 ]	DMSO
458	[10.933026 18.15488 ]	DMSO	[7.714324 9.440498]	DMSO	[13.101827 2.7687902]	DMSO	[-0.47842878 5.3085985 ]	DMSO
459	[13.964578 16.610817]	DMSO	[6.3966165 4.783072 ]	DMSO	[10.55723 5.1400204]	DMSO	[0.22446176 7.012692 ]	DMSO
460	[ 3.6115198 11.645315 ]	DMSO	[15.830087 12.21267 ]	DMSO	[21.844065 5.395419]	DMSO	[-2.7834692 -0.7095782]	DMSO
461	[ 2.017934 14.715137]	DMSO	[12.477207 13.908935]	DMSO	[21.20224 2.0310757]	DMSO	[-4.9900594 -1.8909696]	DMSO
462	[ 3.1353116 11.5242405]	DMSO	[15.702012 12.874008]	DMSO	[22.572233 4.6249104]	DMSO	[-4.5899715 -0.74117833]	DMSO
463	[ 5.885943 18.947775]	DMSO	[ 8.856894 12.880288]	DMSO	[1.7304617e+01 6.9810981e-03]	DMSO	[-0.2752185 -0.3400091]	DMSO
464	[ 4.0236006 12.510525 ]	DMSO	[14.773544 11.112388]	DMSO	[21.072475 4.3967657]	DMSO	[-8.214407 0.3675809]	DMSO
465	[ 7.943685 15.186076]	DMSO	[11.719512 9.497396]	DMSO	[17.3659 4.436504]	DMSO	[-2.0007021 2.9083529]	DMSO
466	[16.39766 -0.2205175]	BRD-K36258877	[-2.0797658 7.16395 ]	BRD-K36258877	[2.7658596 5.835572 ]	BRD-K36258877	[15.072473 8.134148]	BRD-K36258877
467	[14.130552 1.2486507]	BRD-K36258877	[0.69643074 7.89259 ]	BRD-K36258877	[-3.97689 -0.7607057]	BRD-K36258877	[15.275005 10.679769]	BRD-K36258877
468	[15.5137615 -0.6347499]	BRD-K36258877	[ 2.2088482 15.475806 ]	BRD-K36258877	[-3.1856778 -1.3942652]	BRD-K36258877	[13.180858 7.4330683]	BRD-K36258877
469	[13.593295 0.32214212]	BRD-K36258877	[-5.4968038 15.832832 ]	BRD-K36258877	[-0.65449035 7.1756973 ]	BRD-K36258877	[13.079169 12.971182]	BRD-K36258877
470	[15.725078 -1.691422]	BRD-K36258877	[-7.403552 11.348178]	BRD-K36258877	[-5.865792 2.6163673]	BRD-K36258877	[14.904559 7.2265863]	BRD-K36258877
471	[12.514723 1.1014051]	BRD-K36258877	[ 0.973669 15.226546]	BRD-K36258877	[ 0.4479209 -0.08132646]	BRD-K36258877	[13.137752 7.837261]	BRD-K36258877
472	[8.977262 5.7566156]	BRD-K36258877	[ 0.31439477 12.32062 ]	BRD-K36258877	[-4.11306 0.04423156]	BRD-K36258877	[14.856977 5.993665]	BRD-K36258877
473	[17.240913 -0.29789978]	BRD-K36258877	[ 0.09260612 15.320645 ]	BRD-K36258877	[-0.81779784 0.94934744]	BRD-K36258877	[13.144775 14.013466]	BRD-K36258877
474	[15.909614 3.2955298]	BRD-K36258877	[1.4252721 7.833606 ]	BRD-K36258877	[2.2635558 7.16838 ]	BRD-K36258877	[11.839903 8.474507]	BRD-K36258877
475	[15.026499 2.811279]	BRD-K36258877	[-4.876703 6.0176854]	BRD-K36258877	[-2.2750099 5.682424 ]	BRD-K36258877	[13.157037 8.750941]	BRD-K36258877
476	[16.741734 0.65082055]	BRD-K36258877	[-5.8350334 15.149559 ]	BRD-K36258877	[-0.3107795 0.7623681]	BRD-K36258877	[13.452903 6.913739]	BRD-K36258877
477	[11.957767 2.9679973]	BRD-K36258877	[-5.5197244 12.897074 ]	BRD-K36258877	[2.1584313 0.35275695]	BRD-K36258877	[16.0131 8.554129]	BRD-K36258877
478	[13.426241 5.0507536]	BRD-K36258877	[-6.7561364 14.641279 ]	BRD-K36258877	[ 5.302067 -0.5088557]	BRD-K36258877	[15.586352 8.488343]	BRD-K36258877
479	[10.989125 4.7477937]	BRD-K36258877	[-6.8219504 13.482427 ]	BRD-K36258877	[4.4437633 3.6420937]	BRD-K36258877	[13.629566 6.444871]	BRD-K36258877
480	[15.959975 1.1964996]	BRD-K36258877	[-4.158958 11.271722]	BRD-K36258877	[4.43411 0.70537263]	BRD-K36258877	[14.316259 8.784912]	BRD-K36258877
481	[11.174315 0.57501966]	BRD-K36258877	[-4.6555963 8.641823 ]	BRD-K36258877	[0.9331981 7.4632263]	BRD-K36258877	[10.815334 10.71829 ]	BRD-K36258877
482	[11.221041 -0.5961981]	BRD-K36258877	[-0.85129297 10.645226 ]	BRD-K36258877	[-0.62272257 -0.61297953]	BRD-K36258877	[13.027157 5.983291]	BRD-K36258877
483	[10.66903 4.973362]	BRD-K36258877	[1.55135 7.550544]	BRD-K36258877	[-2.578684 4.095141]	BRD-K36258877	[11.416174 8.01027 ]	BRD-K36258877
484	[11.480333 2.2806306]	BRD-K36258877	[0.5252129 6.153392 ]	BRD-K36258877	[-5.777137 1.7901014]	BRD-K36258877	[14.486418 7.1341286]	BRD-K36258877
485	[16.466211 2.3952286]	BRD-K36258877	[-4.1969843 12.700192 ]	BRD-K36258877	[-2.5623035 0.09132648]	BRD-K36258877	[14.1574545 9.001197 ]	BRD-K36258877
486	[16.350676 -0.31488398]	BRD-K36258877	[-5.006104 8.793856]	BRD-K36258877	[0.63441837 6.505711 ]	BRD-K36258877	[13.137877 14.737665]	BRD-K36258877
487	[14.168766 -0.08737636]	BRD-K36258877	[-5.871279 9.212314]	BRD-K36258877	[ 3.9585235 -0.3567466]	BRD-K36258877	[15.800204 7.5871644]	BRD-K36258877
488	[13.450678 0.50902575]	BRD-K36258877	[ 0.922099 17.73869 ]	BRD-K36258877	[-0.29113087 3.5839877 ]	BRD-K36258877	[14.83977 6.713229]	BRD-K36258877
489	[10.990395 0.41974896]	BRD-K36258877	[ 1.0707641 10.114117 ]	BRD-K36258877	[0.9296571 2.667588 ]	BRD-K36258877	[15.57921 9.825116]	BRD-K36258877
490	[13.895103 2.0899723]	BRD-K36258877	[-1.0642778 12.449082 ]	BRD-K36258877	[4.348384 7.277938]	BRD-K36258877	[13.458973 10.302798]	BRD-K36258877
491	[11.528325 0.36327812]	BRD-K36258877	[-3.8350968 6.0155807]	BRD-K36258877	[-0.09694707 -2.598348 ]	BRD-K36258877	[15.011157 9.8274765]	BRD-K36258877
492	[13.702589 0.42988563]	BRD-K36258877	[1.1701553 5.835974 ]	BRD-K36258877	[-1.3976858 -2.164217 ]	BRD-K36258877	[14.078154 5.6035523]	BRD-K36258877
493	[8.060919 2.5943964]	BRD-K36258877	[-0.44208175 10.734572 ]	BRD-K36258877	[-5.8312926 -0.67147297]	BRD-K36258877	[13.015916 8.495156]	BRD-K36258877
494	[15.877255 -0.7603931]	BRD-K36258877	[ 0.60492295 14.61023 ]	BRD-K36258877	[-0.4907394 -0.7432669]	BRD-K36258877	[12.424038 6.5511465]	BRD-K36258877
495	[4.1930265 6.6132298]	BRD-K36258877	[-6.347096 14.388337]	BRD-K36258877	[-2.2231514 -0.8283812]	BRD-K36258877	[12.999431 6.4152675]	BRD-K36258877
496	[10.471429 1.8022088]	BRD-K36258877	[-5.3111744 16.402235 ]	BRD-K36258877	[3.7347286 7.8453145]	BRD-K36258877	[12.883489 9.203033]	BRD-K36258877
497	[5.6149745 5.465689 ]	BRD-K36258877	[0.36247075 7.881863 ]	BRD-K36258877	[ 0.95950645 -3.430371 ]	BRD-K36258877	[12.250274 7.063209]	BRD-K36258877
498	[9.144603 5.2156334]	BRD-K36258877	[-2.3658574 6.130978 ]	BRD-K36258877	[-2.2073858 -1.769195 ]	BRD-K36258877	[15.201919 6.333314]	BRD-K36258877
499	[8.466672 4.0594945]	BRD-K36258877	[ 4.8534207 11.857015 ]	BRD-K36258877	[2.085008 7.0387664]	BRD-K36258877	[11.658091 7.2187195]	BRD-K36258877
500	[9.475411 4.4887786]	BRD-K36258877	[ 4.971268 16.832464]	BRD-K36258877	[-0.67329997 0.24613115]	BRD-K36258877	[13.786601 5.4100547]	BRD-K36258877
501	[10.106758 1.2892362]	BRD-K36258877	[-2.0260692 11.999684 ]	BRD-K36258877	[5.1960993 3.509293 ]	BRD-K36258877	[16.052015 6.827426]	BRD-K36258877
502	[7.9133453 6.6089 ]	BRD-K36258877	[-1.204577 11.294117]	BRD-K36258877	[1.9548216 5.7779827]	BRD-K36258877	[13.10771 8.02297]	BRD-K36258877
503	[5.38452 6.83133]	BRD-K36258877	[1.2602498e-02 1.4894558e+01]	BRD-K36258877	[-0.8814511 1.286337 ]	BRD-K36258877	[12.323899 14.016738]	BRD-K36258877
504	[7.442311 4.3836737]	BRD-K36258877	[ 2.0237162 15.227369 ]	BRD-K36258877	[-1.2205987 1.516191 ]	BRD-K36258877	[11.212469 9.601372]	BRD-K36258877
505	[6.795625 6.84339 ]	BRD-K36258877	[ 0.2117488 16.500586 ]	BRD-K36258877	[-1.1023034 5.01606 ]	BRD-K36258877	[10.629567 6.7687335]	BRD-K36258877
506	[6.367389 5.254703]	BRD-K36258877	[0.9655354 8.5041 ]	BRD-K36258877	[-2.2480998 -1.7411122]	BRD-K36258877	[14.31199 5.5466237]	BRD-K36258877
507	[9.696457 1.1454048]	BRD-K36258877	[ 1.007076 14.184233]	BRD-K36258877	[-1.424583 8.391997]	BRD-K36258877	[12.076616 6.0206256]	BRD-K36258877
508	[11.522749 3.539359]	BRD-K36258877	[-3.5988266 14.688237 ]	BRD-K36258877	[-1.2168624 -2.375241 ]	BRD-K36258877	[12.259254 8.7314825]	BRD-K36258877
509	[8.766154 5.606327]	BRD-K36258877	[-3.9806645 14.80587 ]	BRD-K36258877	[1.2243756 4.605306 ]	BRD-K36258877	[10.348832 8.547543]	BRD-K36258877
510	[8.391355 1.9268717]	BRD-K36258877	[-6.455802 7.7687774]	BRD-K36258877	[2.2479184 0.4817293]	BRD-K36258877	[12.84363 14.183872]	BRD-K36258877
511	[10.759499 2.5083315]	BRD-K36258877	[ 3.2989843 15.379559 ]	BRD-K36258877	[-1.0510548 7.3776517]	BRD-K36258877	[12.763236 7.461941]	BRD-K36258877
512	[12.408236 1.3441468]	BRD-K36258877	[-7.4483867 9.2676 ]	BRD-K36258877	[-5.561815 3.1410813]	BRD-K36258877	[13.050206 9.258891]	BRD-K36258877
513	[10.538061 5.4310436]	BRD-K36258877	[-1.7711817 12.956656 ]	BRD-K36258877	[0.94900197 8.489593 ]	BRD-K36258877	[13.12824 9.468307]	BRD-K36258877
514	[13.934085 3.7700605]	BRD-K36258877	[-2.2131464 6.8780203]	BRD-K36258877	[-3.9911141 5.6742344]	BRD-K36258877	[13.903918 7.706371]	BRD-K36258877
515	[7.952232 6.012213]	BRD-K36258877	[-1.098775 17.56101 ]	BRD-K36258877	[3.7200003 4.451604 ]	BRD-K36258877	[12.567379 8.375701]	BRD-K36258877
516	[9.085732 2.9848375]	BRD-K36258877	[-4.5947504 9.390005 ]	BRD-K36258877	[ 3.4494534 -0.52307653]	BRD-K36258877	[12.05634 10.123317]	BRD-K36258877
517	[8.491284 4.849214]	BRD-K36258877	[-1.9911072 11.997721 ]	BRD-K36258877	[-4.974655 5.732495]	BRD-K36258877	[11.294046 8.175944]	BRD-K36258877
518	[9.842458 1.106028]	BRD-K36258877	[-2.2959762 10.813351 ]	BRD-K36258877	[3.789891 1.333616]	BRD-K36258877	[14.280435 7.692497]	BRD-K36258877
519	[12.153852 1.9452997]	BRD-K36258877	[-4.5380487 11.060104 ]	BRD-K36258877	[ 3.4889643 -0.13579708]	BRD-K36258877	[15.797299 9.579939]	BRD-K36258877
520	[5.235064 6.2796893]	BRD-K36258877	[ 2.0805395 11.980188 ]	BRD-K36258877	[-2.7626019 6.3697033]	BRD-K36258877	[12.834448 15.036263]	BRD-K36258877
521	[7.982345 5.255837]	BRD-K36258877	[-2.856822 12.014132]	BRD-K36258877	[0.9112435 3.765206 ]	BRD-K36258877	[12.006618 7.0841804]	BRD-K36258877
522	[14.191858 2.2786977]	BRD-K36258877	[-5.204268 10.513286]	BRD-K36258877	[2.1581762 2.3856418]	BRD-K36258877	[11.102952 7.3743515]	BRD-K36258877
523	[10.739493 3.7320006]	BRD-K36258877	[ 0.5181827 13.013797 ]	BRD-K36258877	[2.6117525 8.733666 ]	BRD-K36258877	[11.729711 10.304842]	BRD-K36258877
524	[15.311928 3.7747688]	BRD-K36258877	[-5.8820043 10.631678 ]	BRD-K36258877	[-3.6638167 1.5647566]	BRD-K36258877	[12.672003 10.254731]	BRD-K36258877
525	[14.26245 0.6524541]	BRD-K36258877	[-0.5720275 7.3992453]	BRD-K36258877	[3.5970185 3.7999897]	BRD-K36258877	[13.541161 9.501332]	BRD-K36258877
526	[14.084784 -0.5070499]	BRD-K36258877	[-4.2563095 16.161749 ]	BRD-K36258877	[-1.6069924 5.712579 ]	BRD-K36258877	[13.570893 10.166694]	BRD-K36258877
527	[12.492739 -0.42157608]	BRD-K36258877	[-3.9561126 12.44285 ]	BRD-K36258877	[-0.10778574 -0.6446161 ]	BRD-K36258877	[15.318603 8.287305]	BRD-K36258877
528	[10.444591 -1.832885]	BRD-K36258877	[-3.3887756 10.402237 ]	BRD-K36258877	[ 1.5977725 -3.5292187]	BRD-K36258877	[13.457568 13.871092]	BRD-K36258877
529	[11.190766 -2.16059 ]	BRD-K36258877	[-7.8484797 10.308725 ]	BRD-K36258877	[2.136072 5.099745]	BRD-K36258877	[12.757866 9.840526]	BRD-K36258877
530	[15.915679 0.16464809]	BRD-K36258877	[ 0.77966815 17.213184 ]	BRD-K36258877	[2.4662676 3.6000655]	BRD-K36258877	[12.467649 13.150761]	BRD-K36258877
531	[15.567645 3.8527453]	BRD-K36258877	[ 1.5943984 16.36574 ]	BRD-K36258877	[-4.7492666 -0.07384665]	BRD-K36258877	[14.185319 6.378412]	BRD-K36258877
532	[15.695223 -0.2981454]	BRD-K36258877	[ 0.45893964 13.10509 ]	BRD-K36258877	[3.4911551 5.675259 ]	BRD-K36258877	[13.751081 7.320479]	BRD-K36258877
533	[10.048436 -1.5055947]	BRD-K36258877	[-3.7274017 17.31537 ]	BRD-K36258877	[ 6.1170244 -0.0657737]	BRD-K36258877	[14.936 8.842969]	BRD-K36258877
534	[12.040503 -2.1905627]	BRD-K36258877	[ 1.3974386 12.517265 ]	BRD-K36258877	[2.6561527 4.737387 ]	BRD-K36258877	[10.211784 7.5546274]	BRD-K36258877
535	[14.964822 2.9411318]	BRD-K36258877	[-0.31998792 12.109727 ]	BRD-K36258877	[3.9452255 6.489755 ]	BRD-K36258877	[14.657705 7.412828]	BRD-K36258877
536	[8.365588 2.7301598]	BRD-K36258877	[-1.7238615 13.717286 ]	BRD-K36258877	[-0.75563097 5.09297 ]	BRD-K36258877	[12.226741 9.937669]	BRD-K36258877
537	[12.78856 -2.0014665]	BRD-K36258877	[0.55401313 5.23761 ]	BRD-K36258877	[2.140838 7.1517453]	BRD-K36258877	[10.943298 9.06829 ]	BRD-K36258877
538	[14.730245 -0.48780334]	BRD-K36258877	[ 0.04377095 12.117565 ]	BRD-K36258877	[2.6976848 7.176068 ]	BRD-K36258877	[13.660157 6.0029297]	BRD-K36258877
539	[14.858098 0.6486666]	BRD-K36258877	[-1.2692163 8.212697 ]	BRD-K36258877	[1.3854548 6.0034785]	BRD-K36258877	[15.018158 7.911371]	BRD-K36258877
540	[14.683148 1.1873147]	BRD-K36258877	[0.45474783 5.1758327 ]	BRD-K36258877	[ 0.34623384 -1.5078517 ]	BRD-K36258877	[13.985044 9.85132 ]	BRD-K36258877
541	[14.708061 1.1162232]	BRD-K36258877	[-5.356487 11.733128]	BRD-K36258877	[-4.4047904 1.6263118]	BRD-K36258877	[11.806849 14.740309]	BRD-K36258877
542	[14.263925 -1.0522822]	BRD-K36258877	[-0.17477754 12.65694 ]	BRD-K36258877	[4.6696234 1.9632732]	BRD-K36258877	[16.481283 7.753007]	BRD-K36258877
543	[10.758979 4.3079295]	BRD-K36258877	[-2.7637918 13.308231 ]	BRD-K36258877	[ 2.4601004 -1.7825568]	BRD-K36258877	[11.285544 7.7173486]	BRD-K36258877
544	[1.3915739 4.7111773]	BRD-K36258877	[ 1.6770407 15.6748 ]	BRD-K36258877	[ 4.030656 -1.6003402]	BRD-K36258877	[14.942314 9.695597]	BRD-K36258877
545	[12.984852 0.7908526]	BRD-K36258877	[-0.31398672 6.5032682 ]	BRD-K36258877	[-0.6539889 0.57755065]	BRD-K36258877	[14.229225 10.159145]	BRD-K36258877
546	[13.675082 -2.2319608]	BRD-K36258877	[ 2.4017236 10.462024 ]	BRD-K36258877	[1.6015797 4.4154973]	BRD-K36258877	[14.386817 7.5098243]	BRD-K36258877
547	[13.093648 -1.4728824]	BRD-K36258877	[-3.6885636 14.724334 ]	BRD-K36258877	[ 1.4588547 -0.6912495]	BRD-K36258877	[15.525991 8.625113]	BRD-K36258877
548	[9.590623 4.1435823]	BRD-K36258877	[-6.6289396 6.5580378]	BRD-K36258877	[-3.6434567 -0.909571 ]	BRD-K36258877	[14.255542 10.392452]	BRD-K36258877
549	[11.422655 -0.06565493]	BRD-K36258877	[ 1.7092017 14.759646 ]	BRD-K36258877	[0.29053283 6.4570365 ]	BRD-K36258877	[12.97354 13.658618]	BRD-K36258877
550	[12.01125 0.18079783]	BRD-K36258877	[ 3.969903 10.974226]	BRD-K36258877	[ 1.3398619 -3.1114597]	BRD-K36258877	[11.699669 6.3623013]	BRD-K36258877
551	[11.590703 -0.30004248]	BRD-K36258877	[-7.2117796 7.403387 ]	BRD-K36258877	[-2.6414506 4.882866 ]	BRD-K36258877	[10.632233 7.462085]	BRD-K36258877
552	[17.147131 -1.5263498]	BRD-K36258877	[-3.6964989 11.851654 ]	BRD-K36258877	[-1.16056 3.5118322]	BRD-K36258877	[11.068339 8.580141]	BRD-K36258877
553	[12.899625 -1.3289418]	BRD-K36258877	[-1.6865385 6.3788385]	BRD-K36258877	[ 0.86567676 -3.434814 ]	BRD-K36258877	[12.002907 9.7035475]	BRD-K36258877
554	[10.677028 -0.5894352]	BRD-K36258877	[-3.0048614 5.981642 ]	BRD-K36258877	[-2.5939403 0.29630363]	BRD-K36258877	[13.512817 7.7674255]	BRD-K36258877
555	[16.775747 -0.70824015]	BRD-K36258877	[ 5.6874037 16.487629 ]	BRD-K36258877	[5.3354816 1.8785968]	BRD-K36258877	[11.140193 6.5338545]	BRD-K36258877
556	[14.602745 2.2418232]	BRD-K36258877	[-1.2612607 14.373206 ]	BRD-K36258877	[-3.2375054 6.662016 ]	BRD-K36258877	[15.41264 7.159591]	BRD-K36258877
557	[14.3034 3.177654]	BRD-K36258877	[-0.41301543 9.31809 ]	BRD-K36258877	[-1.2995619 -1.3607705]	BRD-K36258877	[13.307444 14.548579]	BRD-K36258877
558	[14.698513 0.7756945]	BRD-K36258877	[ 2.3870733 12.498699 ]	BRD-K36258877	[1.1175916 2.2932007]	BRD-K36258877	[12.894894 9.672172]	BRD-K36258877
559	[13.766918 2.226006]	BRD-K36258877	[1.8683817 9.302217 ]	BRD-K36258877	[3.820604 2.538054]	BRD-K36258877	[12.418494 8.739051]	BRD-K36258877
560	[7.969339 0.8276992]	BRD-K36258877	[-0.47538927 17.033678 ]	BRD-K36258877	[ 3.2632196 -1.1753231]	BRD-K36258877	[11.504976 9.173856]	BRD-K36258877
561	[9.623714 5.6039495]	BRD-K36258877	[-1.0815996 14.751389 ]	BRD-K36258877	[2.7459018 1.29029 ]	BRD-K36258877	[10.53536 9.618697]	BRD-K36258877
562	[9.694113 4.851104]	BRD-K36258877	[-5.251865 9.967494]	BRD-K36258877	[-1.4388896 6.4713836]	BRD-K36258877	[12.635187 15.218616]	BRD-K36258877
563	[3.966613 9.120353]	BRD-K36258877	[-0.12335576 13.569049 ]	BRD-K36258877	[-4.564306 3.8626516]	BRD-K36258877	[11.696929 9.904108]	BRD-K36258877
564	[10.513226 4.881454]	BRD-K36258877	[-1.6903529 7.044299 ]	BRD-K36258877	[-0.85756105 2.8148878 ]	BRD-K36258877	[12.001687 9.095906]	BRD-K36258877
565	[15.388441 4.194889]	BRD-K36258877	[ 4.591072 13.33974 ]	BRD-K36258877	[ 2.285976 -0.38541082]	BRD-K36258877	[13.922904 6.6563535]	BRD-K36258877
566	[1.7121364 3.637697 ]	BRD-K36258877	[ 2.0296865 15.990721 ]	BRD-K36258877	[1.16342 6.088009]	BRD-K36258877	[12.754875 5.7588835]	BRD-K36258877
567	[10.370194 -2.362041]	BRD-K36258877	[-1.1113505 10.287326 ]	BRD-K36258877	[1.7889069 2.9905782]	BRD-K36258877	[14.368056 6.0854363]	BRD-K36258877
568	[16.632896 1.199553]	BRD-K36258877	[-1.9090977 17.24204 ]	BRD-K36258877	[0.34081516 7.498964 ]	BRD-K36258877	[12.849579 10.648395]	BRD-K36258877
569	[15.043226 -1.2772381]	BRD-K36258877	[-0.9511962 12.642169 ]	BRD-K36258877	[ 3.4436085 -2.0882423]	BRD-K36258877	[11.508783 10.153574]	BRD-K36258877
570	[10.242281 1.0099192]	BRD-K36258877	[-2.0845973 11.288479 ]	BRD-K36258877	[4.594706 2.461448]	BRD-K36258877	[9.887231 8.592865]	BRD-K36258877
571	[9.771608 2.6556756]	BRD-K36258877	[ 0.13567404 10.012086 ]	BRD-K36258877	[0.85175973 7.722319 ]	BRD-K36258877	[15.52733 7.1284037]	BRD-K36258877
572	[2.8526177 8.601343 ]	BRD-K36258877	[-7.256159 12.691031]	BRD-K36258877	[5.0476446 1.1794107]	BRD-K36258877	[12.338371 10.994442]	BRD-K36258877
573	[15.948906 2.1743085]	BRD-K36258877	[-4.5009313 13.033156 ]	BRD-K36258877	[-3.2795568 1.2012395]	BRD-K36258877	[11.106968 9.870047]	BRD-K36258877
574	[13.677304 2.1574657]	BRD-K36258877	[ 4.4304667 14.909415 ]	BRD-K36258877	[0.73078674 5.4831457 ]	BRD-K36258877	[16.313805 7.576839]	BRD-K36258877
575	[13.8954 3.2815785]	BRD-K36258877	[-2.0774894 14.258489 ]	BRD-K36258877	[-2.5144687 -1.244632 ]	BRD-K36258877	[13.253384 15.077821]	BRD-K36258877
576	[4.111451 6.3054676]	BRD-K36258877	[0.09445572 6.9905767 ]	BRD-K36258877	[1.680151 6.390582]	BRD-K36258877	[11.217156 8.316854]	BRD-K36258877
577	[12.929417 0.18211642]	BRD-K36258877	[ 2.6970155 15.579192 ]	BRD-K36258877	[-3.973523 7.722581]	BRD-K36258877	[15.090183 6.2911954]	BRD-K36258877
578	[7.2938232 4.235696 ]	BRD-K36258877	[ 2.9737403 12.553543 ]	BRD-K36258877	[1.8542565 5.2292614]	BRD-K36258877	[15.685353 7.291694]	BRD-K36258877
579	[13.034694 1.332847]	BRD-K36258877	[ 5.4542294 15.382975 ]	BRD-K36258877	[-0.38361746 5.106687 ]	BRD-K36258877	[11.4438505 8.132709 ]	BRD-K36258877
580	[12.195798 0.600235]	BRD-K36258877	[-7.099972 14.047769]	BRD-K36258877	[-4.719312 -1.5076188]	BRD-K36258877	[11.230357 10.913398]	BRD-K36258877
581	[15.545833 2.3614247]	BRD-K36258877	[ 2.7660313 11.904078 ]	BRD-K36258877	[-1.9558446 6.4886656]	BRD-K36258877	[12.591196 7.5770802]	BRD-K36258877
582	[12.420763 5.2244635]	BRD-K50841342	[-0.95620865 11.58296 ]	BRD-K50841342	[1.0095481 5.605298 ]	BRD-K50841342	[10.703466 14.392421]	BRD-K50841342
583	[4.9832606 8.012469 ]	BRD-K50841342	[-3.1143253 9.057231 ]	BRD-K50841342	[3.5516145 6.912302 ]	BRD-K50841342	[ 7.8750534 11.8019905]	BRD-K50841342
584	[10.413467 5.8046823]	BRD-K50841342	[ 2.2831292 10.730269 ]	BRD-K50841342	[-4.435999 0.62496394]	BRD-K50841342	[11.649965 15.284466]	BRD-K50841342
585	[11.029651 6.5580974]	BRD-K50841342	[-0.16827959 9.746664 ]	BRD-K50841342	[-2.8953905 7.0816064]	BRD-K50841342	[ 6.3669243 11.199246 ]	BRD-K50841342
586	[7.8868766 3.3206484]	BRD-K50841342	[-2.4076364 13.134276 ]	BRD-K50841342	[4.899083 0.27111042]	BRD-K50841342	[ 6.2272086 10.869972 ]	BRD-K50841342
587	[10.111647 5.036512]	BRD-K50841342	[-4.0383787 10.6118 ]	BRD-K50841342	[-5.2635207 5.730036 ]	BRD-K50841342	[ 6.589687 12.867674]	BRD-K50841342
588	[5.5026455 6.88248 ]	BRD-K50841342	[-3.803922 7.8481216]	BRD-K50841342	[-2.590913 6.438462]	BRD-K50841342	[ 9.890053 15.406961]	BRD-K50841342
589	[10.043448 5.7777953]	BRD-K50841342	[-0.8979172 6.9892874]	BRD-K50841342	[-1.5706562 -2.8243613]	BRD-K50841342	[ 8.174598 13.368587]	BRD-K50841342
590	[10.680389 1.5778245]	BRD-K50841342	[-6.77747 8.653746]	BRD-K50841342	[-6.1845007 0.9245877]	BRD-K50841342	[11.04546 15.025304]	BRD-K50841342
591	[9.632011 7.58757 ]	BRD-K50841342	[-1.7370082 8.569836 ]	BRD-K50841342	[-5.1178026 5.5738 ]	BRD-K50841342	[11.023944 13.669819]	BRD-K50841342
592	[13.067015 5.733046]	BRD-K50841342	[-2.6862898 13.371228 ]	BRD-K50841342	[2.3488672 5.1519895]	BRD-K50841342	[ 9.499881 10.583395]	BRD-K50841342
593	[5.48944 5.8877316]	BRD-K50841342	[ 4.148308 11.971911]	BRD-K50841342	[-3.9137783 0.6378653]	BRD-K50841342	[10.384368 15.344151]	BRD-K50841342
594	[10.745338 3.0354319]	BRD-K50841342	[-3.9114285 7.015988 ]	BRD-K50841342	[0.7250595 1.4599259]	BRD-K50841342	[ 7.5818257 10.541424 ]	BRD-K50841342
595	[14.002297 6.1427035]	BRD-K50841342	[-2.3826356 9.481155 ]	BRD-K50841342	[3.3436487 2.1765206]	BRD-K50841342	[10.512502 12.635308]	BRD-K50841342
596	[13.792466 5.3338156]	BRD-K50841342	[1.2823687 5.3136168]	BRD-K50841342	[0.5476233 8.350567 ]	BRD-K50841342	[ 6.415021 11.8340645]	BRD-K50841342
597	[10.9782 6.8140206]	BRD-K50841342	[-3.3906486 11.477191 ]	BRD-K50841342	[1.584191 2.3425932]	BRD-K50841342	[10.562609 15.684258]	BRD-K50841342
598	[12.36309 6.787715]	BRD-K50841342	[-2.329343 5.9509883]	BRD-K50841342	[1.6356233 1.1955663]	BRD-K50841342	[ 8.136614 10.264895]	BRD-K50841342
599	[13.403437 6.804895]	BRD-K50841342	[ 4.552412 16.083681]	BRD-K50841342	[3.6871777 4.873229 ]	BRD-K50841342	[9.081803 9.242021]	BRD-K50841342
600	[6.7285767 4.349643 ]	BRD-K50841342	[-5.5824914 13.063766 ]	BRD-K50841342	[3.079405 6.9015326]	BRD-K50841342	[ 7.3902516 13.555255 ]	BRD-K50841342
601	[6.8608875 5.6010885]	BRD-K50841342	[-2.2786899 17.255583 ]	BRD-K50841342	[1.9616427 1.7496408]	BRD-K50841342	[ 8.581931 11.264357]	BRD-K50841342
602	[10.8718405 7.9548287]	BRD-K50841342	[1.5119385 9.019726 ]	BRD-K50841342	[2.004818 1.63924 ]	BRD-K50841342	[ 7.219468 13.242358]	BRD-K50841342
603	[5.7283792 4.3252215]	BRD-K50841342	[-1.3343465 16.189016 ]	BRD-K50841342	[3.551412 4.2552404]	BRD-K50841342	[ 9.9365835 14.891454 ]	BRD-K50841342
604	[9.990989 6.7541924]	BRD-K50841342	[0.14386167 8.727976 ]	BRD-K50841342	[-2.9308963 8.460166 ]	BRD-K50841342	[ 6.445155 11.797132]	BRD-K50841342
605	[6.0448294 4.878635 ]	BRD-K50841342	[ 1.6117435 12.067505 ]	BRD-K50841342	[4.1241107 6.396068 ]	BRD-K50841342	[11.881425 13.90889 ]	BRD-K50841342
606	[-2.9844491 7.2581205]	BRD-K50841342	[ 1.5687922 13.062044 ]	BRD-K50841342	[-0.672635 5.95826 ]	BRD-K50841342	[11.680362 14.573948]	BRD-K50841342
607	[9.852849 3.444933]	BRD-K50841342	[-4.3812995 14.205345 ]	BRD-K50841342	[0.18781984 7.022584 ]	BRD-K50841342	[9.724586 9.97771 ]	BRD-K50841342
608	[13.306582 5.9480686]	BRD-K50841342	[-1.5500486 7.692634 ]	BRD-K50841342	[-1.2410138 0.70425314]	BRD-K50841342	[ 8.956475 10.125218]	BRD-K50841342
609	[6.5392795 0.79355216]	BRD-K50841342	[ 2.5552704 12.206599 ]	BRD-K50841342	[-2.3852706 3.9519875]	BRD-K50841342	[ 8.397433 10.234903]	BRD-K50841342
610	[11.740126 2.6458359]	BRD-K50841342	[-1.3866031 5.8107033]	BRD-K50841342	[-2.2213037 4.3879466]	BRD-K50841342	[ 7.9087505 12.587278 ]	BRD-K50841342
611	[8.432031 5.3992734]	BRD-K50841342	[-4.5888767 8.846945 ]	BRD-K50841342	[0.07451452 4.3264832 ]	BRD-K50841342	[ 9.222275 14.66312 ]	BRD-K50841342
612	[11.457976 4.2885995]	BRD-K50841342	[-7.1273613 11.515556 ]	BRD-K50841342	[1.2706437 2.3885205]	BRD-K50841342	[ 6.8323064 12.6200285]	BRD-K50841342
613	[9.423386 3.8016136]	BRD-K50841342	[-0.2470002 16.358501 ]	BRD-K50841342	[-1.9077268 5.7977004]	BRD-K50841342	[ 8.408015 10.520038]	BRD-K50841342
614	[13.193001 4.4123464]	BRD-K50841342	[-2.7265766 13.747562 ]	BRD-K50841342	[-0.57622254 7.107767 ]	BRD-K50841342	[ 7.084039 10.092519]	BRD-K50841342
615	[11.448681 3.1109028]	BRD-K50841342	[-1.71569 6.4955125]	BRD-K50841342	[-2.9229875 8.351471 ]	BRD-K50841342	[9.386029 9.396157]	BRD-K50841342
616	[10.134164 6.330985]	BRD-K50841342	[ 4.5164485 16.222048 ]	BRD-K50841342	[-2.0888011 -0.5284983]	BRD-K50841342	[ 7.04985 10.11388]	BRD-K50841342
617	[12.486287 4.5611835]	BRD-K50841342	[-1.813581 11.2206135]	BRD-K50841342	[-2.9251196 6.5486255]	BRD-K50841342	[ 7.0987024 11.325497 ]	BRD-K50841342
618	[13.401691 3.785051]	BRD-K50841342	[-5.3358564 12.909284 ]	BRD-K50841342	[-0.02359649 5.112195 ]	BRD-K50841342	[ 9.931604 15.475147]	BRD-K50841342
619	[13.218121 4.103298]	BRD-K50841342	[-4.3976254 10.302371 ]	BRD-K50841342	[-6.4524364 2.5385876]	BRD-K50841342	[ 7.3093896 10.943535 ]	BRD-K50841342
620	[ 8.143185 -0.5237823]	BRD-K50841342	[1.0061212 4.744222 ]	BRD-K50841342	[5.916858 2.2458081]	BRD-K50841342	[ 8.69686 14.257161]	BRD-K50841342
621	[11.959092 7.5141764]	BRD-K50841342	[ 3.0558064 16.215597 ]	BRD-K50841342	[3.1204646 7.656717 ]	BRD-K50841342	[ 8.162724 13.063921]	BRD-K50841342
622	[16.606508 0.46360958]	BRD-K50841342	[-7.251516 7.9470997]	BRD-K50841342	[-5.2418423 5.7145667]	BRD-K50841342	[ 7.6925077 12.35764 ]	BRD-K50841342
623	[14.43949 4.6634107]	BRD-K50841342	[ 0.4518024 10.382865 ]	BRD-K50841342	[3.1518888 8.45519 ]	BRD-K50841342	[7.936847 9.693707]	BRD-K50841342
624	[12.20722 6.4818764]	BRD-K50841342	[1.8198742 5.702583 ]	BRD-K50841342	[1.1280484 6.0823517]	BRD-K50841342	[ 7.310719 10.754434]	BRD-K50841342
625	[ 8.463737 -1.5872304]	BRD-K50841342	[-6.639976 7.956628]	BRD-K50841342	[-2.3622122 7.377519 ]	BRD-K50841342	[ 8.028841 10.744199]	BRD-K50841342
626	[11.846041 7.448172]	BRD-K50841342	[-2.5441341 12.820198 ]	BRD-K50841342	[-1.3173056 1.1034139]	BRD-K50841342	[10.837978 15.339121]	BRD-K50841342
627	[3.7642353 4.8653865]	BRD-K50841342	[1.7968516 9.893401 ]	BRD-K50841342	[3.560743 8.624601]	BRD-K50841342	[ 7.623886 12.757451]	BRD-K50841342
628	[8.57242 3.799474]	BRD-K50841342	[-3.6460333 13.400823 ]	BRD-K50841342	[0.47085845 0.5843864 ]	BRD-K50841342	[ 9.066094 12.113776]	BRD-K50841342
629	[3.8543608 4.383374 ]	BRD-K50841342	[-6.751892 11.014591]	BRD-K50841342	[2.8535082 6.3726554]	BRD-K50841342	[ 6.366523 10.495339]	BRD-K50841342
630	[11.015251 7.2877917]	BRD-K50841342	[2.2330837 8.281097 ]	BRD-K50841342	[-0.9816369 5.839999 ]	BRD-K50841342	[ 7.642937 11.198541]	BRD-K50841342
631	[8.737092 7.0410256]	BRD-K50841342	[0.4473524 7.789451 ]	BRD-K50841342	[-0.06581794 -3.5402663 ]	BRD-K50841342	[ 6.7379384 11.650947 ]	BRD-K50841342
632	[12.629464 6.7440066]	BRD-K50841342	[ 3.6275504 15.736766 ]	BRD-K50841342	[-1.5712844 4.378907 ]	BRD-K50841342	[10.697641 13.9993105]	BRD-K50841342
633	[2.3130713 8.320394 ]	BRD-K50841342	[-6.651485 11.642192]	BRD-K50841342	[-2.2739697 5.0747285]	BRD-K50841342	[10.233355 10.648355]	BRD-K50841342
634	[10.579699 5.591061]	BRD-K50841342	[-6.099616 7.5887694]	BRD-K50841342	[-3.1606605 1.7303717]	BRD-K50841342	[ 8.103966 11.925765]	BRD-K50841342
635	[4.673028 4.0217443]	BRD-K50841342	[ 2.3860607 15.051738 ]	BRD-K50841342	[-1.1363425 7.926424 ]	BRD-K50841342	[ 7.408808 11.415401]	BRD-K50841342
636	[7.8816824 3.6661968]	BRD-K50841342	[ 3.061195 10.810435]	BRD-K50841342	[ 1.2233562 -1.9469911]	BRD-K50841342	[ 7.332417 13.085078]	BRD-K50841342
637	[6.2370734 5.4764123]	BRD-K50841342	[-3.6741414 12.551046 ]	BRD-K50841342	[-1.9207009 5.2751613]	BRD-K50841342	[ 9.501461 14.999131]	BRD-K50841342
638	[12.068227 5.089146]	BRD-K50841342	[ 3.7895558 14.074059 ]	BRD-K50841342	[0.94006366 2.3920805 ]	BRD-K50841342	[9.236396 8.70808 ]	BRD-K50841342
639	[10.737788 1.1375433]	BRD-K50841342	[-0.99926686 5.7116084 ]	BRD-K50841342	[5.76435 0.93284965]	BRD-K50841342	[8.794492 9.272604]	BRD-K50841342
640	[4.514638 6.530924]	BRD-K64402243	[-4.5917625 13.235362 ]	BRD-K64402243	[1.536737 2.0822468]	BRD-K64402243	[ 9.373442 -4.868594]	BRD-K64402243
641	[15.69441 3.1694934]	BRD-K64402243	[ 0.9513211 16.02437 ]	BRD-K64402243	[-0.5376378 -3.0862093]	BRD-K64402243	[ 7.01003 -10.446217]	BRD-K64402243
642	[15.895225 -2.6658127]	BRD-K64402243	[-0.06854651 13.372973 ]	BRD-K64402243	[-2.0964365 -1.6397463]	BRD-K64402243	[ 6.583217 -10.755623]	BRD-K64402243
643	[14.532048 -1.7493564]	BRD-K64402243	[-0.8786524 17.490158 ]	BRD-K64402243	[ 2.5196514 -1.1850357]	BRD-K64402243	[ 4.260716 -10.727029]	BRD-K64402243
644	[ 8.819509 -1.3317024]	BRD-K64402243	[ 1.667676 11.558909]	BRD-K64402243	[-6.802481 1.099413]	BRD-K64402243	[ 4.3863707 -9.502875 ]	BRD-K64402243
645	[13.541503 2.7852583]	BRD-K64402243	[-0.40297216 12.998536 ]	BRD-K64402243	[5.753176 1.0613323]	BRD-K64402243	[ 7.939368 -12.795022]	BRD-K64402243
646	[13.480506 -1.0815945]	BRD-K64402243	[ 4.934139 16.91653 ]	BRD-K64402243	[ 2.5594828 -2.9824567]	BRD-K64402243	[ 6.702595 -7.727953]	BRD-K64402243
647	[16.016811 -0.1129417]	BRD-K64402243	[-6.3728576 10.102602 ]	BRD-K64402243	[ 0.25376236 -0.34209684]	BRD-K64402243	[ 8.012914 -3.602865]	BRD-K64402243
648	[15.085972 1.9530656]	BRD-K64402243	[-1.6002522 15.551987 ]	BRD-K64402243	[3.5161817 1.206673 ]	BRD-K64402243	[ 9.462812 -12.4532175]	BRD-K64402243
649	[4.1244564 7.840297 ]	BRD-K64402243	[-7.7561927 10.034959 ]	BRD-K64402243	[-1.7903634 -0.11241169]	BRD-K64402243	[ 8.086882 -6.754205]	BRD-K64402243
650	[12.443099 4.746143]	BRD-K64402243	[-5.8470144 6.163061 ]	BRD-K64402243	[-4.8547354 0.8322437]	BRD-K64402243	[ 7.5871954 -5.4254045]	BRD-K64402243
651	[ 9.263212 -2.198193]	BRD-K64402243	[ 1.214019 12.688068]	BRD-K64402243	[-1.1680329 -1.8880103]	BRD-K64402243	[ 7.5245795 -4.2351103]	BRD-K64402243
652	[15.516757 -0.2335979]	BRD-K64402243	[-1.4055426 10.628857 ]	BRD-K64402243	[-4.803017 6.788688]	BRD-K64402243	[ 8.821574 -11.21071 ]	BRD-K64402243
653	[17.656595 -0.6270544]	BRD-K64402243	[-0.71807206 9.03497 ]	BRD-K64402243	[-5.3475757 0.47883564]	BRD-K64402243	[ 8.568471 -12.016076]	BRD-K64402243
654	[15.890319 -1.1252059]	BRD-K64402243	[-5.933402 10.722531]	BRD-K64402243	[3.598515 1.4173996]	BRD-K64402243	[ 7.546206 -10.736896]	BRD-K64402243
655	[14.495745 -1.8200201]	BRD-K64402243	[-5.7896285 12.969893 ]	BRD-K64402243	[2.1951861 3.4131732]	BRD-K64402243	[ 8.244319 -10.02063 ]	BRD-K64402243
656	[16.648233 1.720541]	BRD-K64402243	[-2.6407387 7.9369197]	BRD-K64402243	[-1.0384789 8.001836 ]	BRD-K64402243	[ 7.1280174 -10.947297 ]	BRD-K64402243
657	[15.27724 -2.1530776]	BRD-K64402243	[1.7803955 8.080215 ]	BRD-K64402243	[ 2.859363 -1.878278]	BRD-K64402243	[ 7.038426 -6.4577084]	BRD-K64402243
658	[17.475847 3.401018]	BRD-K64402243	[ 3.3725278 10.072706 ]	BRD-K64402243	[-2.301841 2.0031524]	BRD-K64402243	[ 9.160774 -6.214431]	BRD-K64402243
659	[15.04464 -2.90177]	BRD-K64402243	[-6.39879 6.4478626]	BRD-K64402243	[-0.9526373 4.6073604]	BRD-K64402243	[ 6.2067537 -4.928522 ]	BRD-K64402243
660	[8.460115 4.981013]	BRD-K64402243	[-3.995781 14.769011]	BRD-K64402243	[-3.5099044 4.3095937]	BRD-K64402243	[ 5.0890055 -6.2823367]	BRD-K64402243
661	[4.388728 3.5351598]	BRD-K64402243	[ 2.7180107 12.491894 ]	BRD-K64402243	[1.5068299 6.2352796]	BRD-K64402243	[ 7.89433 -10.677683]	BRD-K64402243
662	[6.112257 7.3079147]	BRD-K64402243	[-3.9521422 8.010048 ]	BRD-K64402243	[-1.9995916 -2.2275133]	BRD-K64402243	[ 8.920686 -5.185834]	BRD-K64402243
663	[13.266869 1.3489228]	BRD-K64402243	[-2.5102332 16.465921 ]	BRD-K64402243	[-0.9373373 6.197607 ]	BRD-K64402243	[ 6.801401 -11.476205]	BRD-K64402243
664	[12.208038 -0.8055832]	BRD-K64402243	[-6.3657627 12.195605 ]	BRD-K64402243	[0.01776464 6.8307858 ]	BRD-K64402243	[ 4.7922106 -10.085818 ]	BRD-K64402243
665	[15.643374 -1.9152211]	BRD-K64402243	[-0.5793322 10.267824 ]	BRD-K64402243	[-2.4002025 -2.0278938]	BRD-K64402243	[ 8.245973 -9.917561]	BRD-K64402243
666	[2.0382748 8.461478 ]	BRD-K64402243	[-5.248085 15.360246]	BRD-K64402243	[2.5341473 2.2565463]	BRD-K64402243	[ 6.2227387 -4.007625 ]	BRD-K64402243
667	[7.910798 1.9707847]	BRD-K64402243	[-3.6020436 10.034815 ]	BRD-K64402243	[ 0.8274949 -1.722137 ]	BRD-K64402243	[ 8.417914 -11.183923]	BRD-K64402243
668	[9.125706 2.8948536]	BRD-K64402243	[ 1.210733 16.64784 ]	BRD-K64402243	[-2.1454415 -1.3099623]	BRD-K64402243	[ 6.0278544 -4.0711718]	BRD-K64402243
669	[12.828945 2.0391188]	BRD-K64402243	[ 2.897255 11.525771]	BRD-K64402243	[-4.145638 -3.3828182]	BRD-K64402243	[ 7.1933427 -4.25168 ]	BRD-K64402243
670	[17.310051 3.5691218]	BRD-K64402243	[-1.4305526 9.665043 ]	BRD-K64402243	[-1.2958195 4.2947965]	BRD-K64402243	[ 4.4800425 -8.682448 ]	BRD-K64402243
671	[16.566582 -1.9936829]	BRD-K64402243	[-5.182369 6.9379687]	BRD-K64402243	[-2.1133957 7.1655464]	BRD-K64402243	[ 7.8428407 -10.474483 ]	BRD-K64402243
672	[16.5148 -2.0551891]	BRD-K64402243	[-4.428085 9.7540045]	BRD-K64402243	[-4.586769 -2.288262]	BRD-K64402243	[ 6.9323587 -6.377889 ]	BRD-K64402243
673	[9.819109 1.8229349]	BRD-K64402243	[-6.7537484 14.495101 ]	BRD-K64402243	[-1.3057121 0.26404348]	BRD-K64402243	[ 7.3112454 -3.495828 ]	BRD-K64402243
674	[11.151867 5.6714315]	BRD-K64402243	[ 2.9623582 14.8658 ]	BRD-K64402243	[ 0.74562967 -2.6107297 ]	BRD-K64402243	[ 4.137438 -11.004834]	BRD-K64402243
675	[9.552494 3.579026]	BRD-K64402243	[-3.0633845 8.87022 ]	BRD-K64402243	[-4.2423663 2.8021247]	BRD-K64402243	[ 8.845136 -10.599238]	BRD-K64402243
676	[12.612343 2.2974985]	BRD-K64402243	[-0.07675689 12.265743 ]	BRD-K64402243	[ 1.3699812 -0.12342455]	BRD-K64402243	[ 9.365806 -10.166966]	BRD-K64402243
677	[10.1801 1.9753572]	BRD-K64402243	[ 3.4515212 13.026821 ]	BRD-K64402243	[-2.1168282 6.031224 ]	BRD-K64402243	[ 7.315938 -8.14637 ]	BRD-K64402243
678	[10.069158 -1.3768548]	BRD-K64402243	[0.4325942 9.295346 ]	BRD-K64402243	[-0.8435198 -0.87944216]	BRD-K64402243	[ 5.520774 -5.4946103]	BRD-K64402243
679	[13.738331 1.8904297]	BRD-K64402243	[-0.82990295 13.9712305 ]	BRD-K64402243	[-6.147578 4.558195]	BRD-K64402243	[ 6.9364076 -4.1146946]	BRD-K64402243
680	[15.386387 2.658541]	BRD-K64402243	[-1.6088142 15.330593 ]	BRD-K64402243	[-0.73507655 2.2099679 ]	BRD-K64402243	[ 9.36543 -10.432831]	BRD-K64402243
681	[10.81649 -0.42393896]	BRD-K64402243	[-6.3058834 14.083041 ]	BRD-K64402243	[-0.8508841 -3.4150054]	BRD-K64402243	[ 5.7983456 -3.6587827]	BRD-K64402243
682	[11.282702 -1.2947544]	BRD-K64402243	[ 1.2741494 12.382263 ]	BRD-K64402243	[-0.01052532 3.5844316 ]	BRD-K64402243	[ 8.214461 -12.17638 ]	BRD-K64402243
683	[4.616871 5.882679]	BRD-K64402243	[-4.0800543 9.2779255]	BRD-K64402243	[-2.9964573 -2.1194108]	BRD-K64402243	[ 7.822733 -6.7135687]	BRD-K64402243
684	[17.501019 -1.5738766]	BRD-K64402243	[-3.597706 6.300404]	BRD-K64402243	[ 0.9444959 -0.54502577]	BRD-K64402243	[ 6.6708107 -10.672223 ]	BRD-K64402243
685	[17.73146 1.2503814]	BRD-K64402243	[ 0.37348014 15.360549 ]	BRD-K64402243	[-0.32427406 -2.2535098 ]	BRD-K64402243	[ 7.619399 -6.819676]	BRD-K64402243
686	[16.276525 -1.7708864]	BRD-K64402243	[-4.2577486 14.575615 ]	BRD-K64402243	[2.3783984 3.306755 ]	BRD-K64402243	[ 8.028028 -6.129131]	BRD-K64402243
687	[8.2548 1.9260359]	BRD-K64402243	[ 3.4417565 12.542454 ]	BRD-K64402243	[-5.9061418 -2.0650806]	BRD-K64402243	[ 5.267953 -4.4198503]	BRD-K64402243
688	[11.424659 -0.3605103]	BRD-K64402243	[-2.5587637 11.995206 ]	BRD-K64402243	[-4.83989 4.454651]	BRD-K64402243	[ 4.6921744 -10.684295 ]	BRD-K64402243
689	[14.454979 1.5827509]	BRD-K64402243	[-1.863199 17.060272]	BRD-K64402243	[ 2.1590512 -2.482527 ]	BRD-K64402243	[ 6.9958653 -5.096399 ]	BRD-K64402243
690	[12.254295 2.6005301]	BRD-K64402243	[-1.1876055 5.888321 ]	BRD-K64402243	[3.7223074 3.4387424]	BRD-K64402243	[ 7.8714385 -11.43918 ]	BRD-K64402243
691	[16.087843 4.6162653]	BRD-K64402243	[-0.1782307 11.907238 ]	BRD-K64402243	[-1.0913925 4.6602798]	BRD-K64402243	[ 9.397966 -12.282919]	BRD-K64402243
692	[10.822239 0.41252154]	BRD-K64402243	[ 2.9951792 13.985312 ]	BRD-K64402243	[-0.23097786 3.3833084 ]	BRD-K64402243	[ 4.933576 -5.544252]	BRD-K64402243
693	[15.606905 0.6038992]	BRD-K64402243	[ 1.536472 11.572362]	BRD-K64402243	[ 4.5943723 -1.2195929]	BRD-K64402243	[ 5.408128 -6.7860217]	BRD-K64402243
694	[17.64801 2.3393645]	BRD-K64402243	[-5.2490373 14.615193 ]	BRD-K64402243	[0.03538831 0.46053523]	BRD-K64402243	[ 7.4425993 -12.29706 ]	BRD-K64402243
695	[16.93258 1.8558444]	BRD-K64402243	[-5.685776 14.535942]	BRD-K64402243	[2.3651302 2.9753213]	BRD-K64402243	[ 7.019134 -4.659646]	BRD-K64402243
696	[14.087165 -1.6479177]	BRD-K64402243	[-2.898795 16.435112]	BRD-K64402243	[-3.680125 -2.4492705]	BRD-K64402243	[ 9.32308 -12.024474]	BRD-K64402243
697	[15.402771 1.0755208]	BRD-K64402243	[-6.6979866 15.221007 ]	BRD-K64402243	[-3.3481634 7.034143 ]	BRD-K64402243	[ 9.399521 -6.348543]	BRD-K64402243
698	[9.798704 2.5248263]	BRD-K64402243	[ 0.6037086 16.39018 ]	BRD-K64402243	[3.4465528 7.191889 ]	BRD-K64402243	[ 9.439794 -11.307593]	BRD-K64402243
699	[17.791296 -0.37231603]	BRD-K64402243	[-2.6551726 10.052074 ]	BRD-K64402243	[-2.1205828 -0.3805822]	BRD-K64402243	[ 9.47675 -7.5320687]	BRD-K64402243
700	[15.1640625 1.2824515]	BRD-K64402243	[-3.666612 12.284855]	BRD-K64402243	[0.44133884 2.1217468 ]	BRD-K64402243	[ 6.6137404 -4.99295 ]	BRD-K64402243
701	[12.409686 -0.02670949]	BRD-K64402243	[-3.333345 15.291965]	BRD-K64402243	[-0.43327674 -2.7883499 ]	BRD-K64402243	[ 8.740952 -5.3564377]	BRD-K64402243
702	[11.916628 3.1946187]	BRD-K64402243	[-1.8436859 8.740663 ]	BRD-K64402243	[2.7081144 7.0568414]	BRD-K64402243	[ 8.769972 -11.754314]	BRD-K64402243
703	[6.4509892 1.7638537]	BRD-K64402243	[ 2.7508748 14.149218 ]	BRD-K64402243	[1.6047239 3.304052 ]	BRD-K64402243	[ 8.081917 -5.086134]	BRD-K64402243
704	[15.843086 1.81827 ]	BRD-K64402243	[-5.1147885 15.727579 ]	BRD-K64402243	[-5.0834827 -2.37298 ]	BRD-K64402243	[ 8.1153 -5.6240883]	BRD-K64402243
705	[12.278942 2.751364]	BRD-K64402243	[ 1.288719 12.553879]	BRD-K64402243	[-3.7471652 7.245271 ]	BRD-K64402243	[ 9.241885 -7.44656 ]	BRD-K64402243
706	[12.873655 3.442128]	BRD-K64402243	[-0.05334131 8.300833 ]	BRD-K64402243	[4.4694777 5.3405333]	BRD-K64402243	[ 8.523568 -6.2937307]	BRD-K64402243
707	[7.785339 2.027738]	BRD-K64402243	[-7.4061327 13.465561 ]	BRD-K64402243	[20.714972 -0.18963386]	BRD-K64402243	[ 5.294509 -9.63151 ]	BRD-K64402243
708	[9.817844 6.686086]	BRD-K64402243	[ 1.6040255 14.253409 ]	BRD-K64402243	[-2.9754584 -1.0955774]	BRD-K64402243	[ 5.814228 -4.8412585]	BRD-K64402243
709	[11.551762 6.9837513]	BRD-K64402243	[ 0.8318896 10.711232 ]	BRD-K64402243	[-2.8082454 6.985982 ]	BRD-K64402243	[ 9.120128 -11.350608]	BRD-K64402243
710	[5.5654254 7.27798 ]	BRD-K64402243	[-5.638228 13.701978]	BRD-K64402243	[-3.8825214 1.7626939]	BRD-K64402243	[ 8.243287 -9.056919]	BRD-K64402243
711	[0.78925866 7.5792356 ]	BRD-K64402243	[-1.829935 15.432969]	BRD-K64402243	[0.5794923 4.371793 ]	BRD-K64402243	[ 7.6582003 -9.927077 ]	BRD-K64402243
712	[5.293964 8.000813]	BRD-K64402243	[-0.69170797 11.42613 ]	BRD-K64402243	[-3.755704 -1.053738]	BRD-K64402243	[ 6.267827 -6.668321]	BRD-K64402243
713	[8.970922 2.3057208]	BRD-K64402243	[-0.57237124 10.336655 ]	BRD-K64402243	[ 1.8992046 -0.40734935]	BRD-K64402243	[ 8.697413 -10.733607]	BRD-K64402243
714	[9.592402 5.594096]	BRD-K64402243	[-2.022863 16.044851]	BRD-K64402243	[-0.3703606 8.0867605]	BRD-K64402243	[ 10.105125 -11.141675]	BRD-K64402243
715	[11.794183 -1.8158659]	BRD-K64402243	[ 0.7301792 11.04674 ]	BRD-K64402243	[4.0930505 0.20732862]	BRD-K64402243	[ 5.0884333 -10.194407 ]	BRD-K64402243
716	[9.774698 7.182638]	BRD-K64402243	[ 5.917356 16.099981]	BRD-K64402243	[2.799182 6.399967]	BRD-K64402243	[ 8.419422 -11.705491]	BRD-K64402243
717	[14.001764 -0.12969829]	BRD-K64402243	[1.7723725 6.1446133]	BRD-K64402243	[-4.8929963 -0.973383 ]	BRD-K64402243	[ 7.739524 -11.680806]	BRD-K64402243
718	[12.051442 5.7591376]	BRD-K64402243	[1.8597714 9.089628 ]	BRD-K64402243	[2.7657292 0.77063483]	BRD-K64402243	[ 6.6547966 -6.6602674]	BRD-K64402243
719	[17.525 1.4658508]	BRD-K64402243	[0.6737567 6.5440707]	BRD-K64402243	[-1.5309633 -0.39904776]	BRD-K64402243	[ 8.406347 -12.264655]	BRD-K64402243
720	[3.6319017 8.757378 ]	BRD-K64402243	[-2.26778 15.372934]	BRD-K64402243	[-2.4277785 4.837447 ]	BRD-K64402243	[ 5.760019 -5.8367596]	BRD-K64402243
721	[2.852131 7.9933414]	BRD-K64402243	[ 0.75294626 14.649549 ]	BRD-K64402243	[-5.6634593 4.5275025]	BRD-K64402243	[ 7.4714284 -7.295016 ]	BRD-K64402243
722	[9.060173 0.9651819]	BRD-K64402243	[-4.2952037 13.492541 ]	BRD-K64402243	[0.4621687 1.1483998]	BRD-K64402243	[ 8.820214 -5.112395]	BRD-K64402243
723	[10.395532 0.9938796]	BRD-K64402243	[ 2.3985388 14.080661 ]	BRD-K64402243	[ 3.0391355 -0.3788613]	BRD-K64402243	[ 8.797099 -7.1886935]	BRD-K64402243
724	[12.182785 1.5512514]	BRD-K64402243	[-2.0288153 14.297916 ]	BRD-K64402243	[-3.6790888 5.1864667]	BRD-K64402243	[ 4.7191434 -8.980827 ]	BRD-K64402243
725	[14.127439 -0.52490145]	BRD-K64402243	[-1.2606843 7.3999457]	BRD-K64402243	[-1.9860075 0.07166883]	BRD-K64402243	[ 5.176141 -5.327656]	BRD-K64402243
726	[11.162224 3.1700895]	BRD-K64402243	[-1.5178928 9.442442 ]	BRD-K64402243	[-1.3143756 -3.8168256]	BRD-K64402243	[ 6.1411 -5.678422]	BRD-K64402243
727	[11.003552 6.0596647]	BRD-K64402243	[-4.5389233 12.203859 ]	BRD-K64402243	[ 2.7731345 -1.5226027]	BRD-K64402243	[ 7.952077 -4.7544136]	BRD-K64402243
728	[7.87167 0.49843165]	BRD-K64402243	[-2.605701 16.289307]	BRD-K64402243	[-1.7795229 -3.7164693]	BRD-K64402243	[ 5.009697 -8.110822]	BRD-K64402243
729	[17.234629 2.8038266]	BRD-K64402243	[-5.9491787 15.920748 ]	BRD-K64402243	[-0.02103531 -1.3922992 ]	BRD-K64402243	[ 4.7727027 -11.624751 ]	BRD-K64402243
730	[5.405576 4.5621967]	BRD-K64402243	[ 2.4246895 14.384931 ]	BRD-K64402243	[-2.8563254 8.233906 ]	BRD-K64402243	[ 6.298858 -11.567531]	BRD-K64402243
731	[3.3046777 3.9774034]	BRD-K64402243	[0.0226816 6.052041 ]	BRD-K64402243	[ 2.8895035 -0.8898384]	BRD-K64402243	[ 4.3400173 -9.479464 ]	BRD-K64402243
732	[9.740792 1.9728129]	BRD-K64402243	[-0.40718806 8.9995165 ]	BRD-K64402243	[ 3.8415134 -0.07365704]	BRD-K64402243	[ 7.9392824 -4.60905 ]	BRD-K64402243
733	[11.680237 1.1375291]	BRD-K64402243	[ 1.9776648 13.017292 ]	BRD-K64402243	[-0.9598661 -0.16351637]	BRD-K64402243	[ 8.473374 -7.594868]	BRD-K64402243
734	[13.362337 6.1021905]	BRD-K64402243	[ 4.541034 11.691437]	BRD-K64402243	[3.9811609 1.1095854]	BRD-K64402243	[ 4.0011106 -9.933278 ]	BRD-K64402243
735	[13.310161 5.730783]	BRD-K64402243	[-1.4137383 15.079481 ]	BRD-K64402243	[4.7631516 1.0341328]	BRD-K64402243	[ 7.5154767 -12.652167 ]	BRD-K64402243
736	[ 9.674127 -2.485877]	BRD-K64402243	[ 1.3532666 13.504216 ]	BRD-K64402243	[0.18332435 0.05691772]	BRD-K64402243	[ 7.335055 -4.888047]	BRD-K64402243
737	[3.8855627 6.916463 ]	BRD-K64402243	[-5.4883547 15.671716 ]	BRD-K64402243	[-1.3628874 2.79264 ]	BRD-K64402243	[ 8.744535 -11.04453 ]	BRD-K64402243
738	[17.049831 -0.14547582]	BRD-K64402243	[-4.5062747 16.135063 ]	BRD-K64402243	[-3.1768267 -2.6007378]	BRD-K64402243	[ 9.294099 -5.7664165]	BRD-K64402243
739	[17.356478 2.1106799]	BRD-K64402243	[ 3.2680643 17.073175 ]	BRD-K64402243	[-6.5590568 4.9886622]	BRD-K64402243	[ 8.434848 -9.555533]	BRD-K64402243
740	[11.702213 5.86345 ]	BRD-K64402243	[ 3.874136 13.98332 ]	BRD-K64402243	[-2.8866425 -0.3463349]	BRD-K64402243	[ 8.857377 -12.443785]	BRD-K64402243
741	[15.322619 1.79924 ]	BRD-K64402243	[-4.4680767 7.3865237]	BRD-K64402243	[-1.3172446 1.0210301]	BRD-K64402243	[ 6.9007883 -10.996018 ]	BRD-K64402243
742	[15.639659 -0.23201102]	BRD-K64402243	[-3.7852435 7.2674694]	BRD-K64402243	[-1.0902411 5.54602 ]	BRD-K64402243	[ 8.448831 -10.49528 ]	BRD-K64402243
743	[13.281662 0.07087848]	BRD-K64402243	[ 3.882317 15.766896]	BRD-K64402243	[0.69707215 4.125473 ]	BRD-K64402243	[ 8.232022 -8.476925]	BRD-K64402243
744	[3.255351 9.1980505]	BRD-K64402243	[-6.299784 12.545393]	BRD-K64402243	[-6.513079 -1.7169169]	BRD-K64402243	[ 8.021242 -5.530796]	BRD-K64402243
745	[2.7134593 7.1131687]	BRD-K64402243	[-2.5449693 10.004611 ]	BRD-K64402243	[4.907691 7.7586665]	BRD-K64402243	[ 7.233847 -7.324817]	BRD-K64402243
746	[14.912348 -1.5096312]	BRD-K64402243	[-2.3715472 14.349271 ]	BRD-K64402243	[4.081368 5.0604224]	BRD-K64402243	[ 6.731243 -11.66787 ]	BRD-K64402243
747	[16.97278 0.7411922]	BRD-K64402243	[-4.7571297 12.515076 ]	BRD-K64402243	[-3.60976 3.233392]	BRD-K64402243	[ 7.62385 -6.383736]	BRD-K64402243
748	[18.052197 2.2149851]	BRD-K64402243	[-0.3212121 7.3560205]	BRD-K64402243	[-5.5521483 -0.97690517]	BRD-K64402243	[ 9.132203 -11.052625]	BRD-K64402243
749	[16.726267 3.719061]	BRD-K64402243	[-1.7990996 16.375784 ]	BRD-K64402243	[-2.3451202 2.4309366]	BRD-K64402243	[ 6.0971847 -6.853508 ]	BRD-K64402243
750	[17.65281 0.3643801]	BRD-K64402243	[-2.741287 14.511935]	BRD-K64402243	[-2.106019 1.5590218]	BRD-K64402243	[ 7.3719373 -10.214765 ]	BRD-K64402243
751	[8.63337 1.1298355]	BRD-K64402243	[-1.0733514 9.937907 ]	BRD-K64402243	[0.6753833 4.463831 ]	BRD-K64402243	[ 4.326171 -10.398581]	BRD-K64402243
752	[4.3583426 8.680067 ]	BRD-K64402243	[ 0.1753179 11.965383 ]	BRD-K64402243	[1.7135369 4.59039 ]	BRD-K64402243	[ 6.5972233 -6.5508943]	BRD-K64402243
753	[4.3210607 7.305237 ]	BRD-K64402243	[ 1.7775688 17.017094 ]	BRD-K64402243	[-5.485267 4.690571]	BRD-K64402243	[ 7.121435 -8.826192]	BRD-K64402243
754	[14.221419 5.084864]	BRD-K64402243	[ 2.7360947 13.783755 ]	BRD-K64402243	[-5.7623215 3.8089137]	BRD-K64402243	[ 5.761879 -7.0416975]	BRD-K64402243
755	[17.67082 0.9378114]	BRD-K64402243	[-2.8152854 14.7371 ]	BRD-K64402243	[4.406257 6.1583686]	BRD-K64402243	[ 4.96094 -11.220518]	BRD-K64402243
756	[13.99898 3.8512344]	BRD-K64402243	[-3.1210365 6.84143 ]	BRD-K64402243	[-1.6016966 -1.1606055]	BRD-K64402243	[ 9.294795 -6.6025867]	BRD-K64402243
757	[ 9.32105 -1.9749522]	BRD-K64402243	[-4.1504183 13.912413 ]	BRD-K64402243	[-4.8700924 -0.65827394]	BRD-K64402243	[ 8.050171 -3.9214373]	BRD-K64402243
758	[18.53085 0.7163995]	BRD-K64402243	[-2.692724 7.435165]	BRD-K64402243	[-2.465592 1.6283816]	BRD-K64402243	[ 6.1918187 -5.432278 ]	BRD-K64402243
759	[12.242725 4.2383633]	BRD-K64402243	[-1.5324528 9.837684 ]	BRD-K64402243	[ 0.5515336 -1.7366308]	BRD-K64402243	[ 6.875146 -3.6153743]	BRD-K64402243
760	[18.188854 1.4936786]	BRD-K64402243	[ 3.9457517 13.374169 ]	BRD-K64402243	[-2.1441076 3.2484891]	BRD-K64402243	[ 5.7903953 -4.341485 ]	BRD-K64402243
761	[ 2.5516868 -1.1643019]	BRD-K64610608	[-5.1127667 14.327969 ]	BRD-K64610608	[-1.2257386 -2.2768364]	BRD-K64610608	[18.13779 25.662174]	BRD-K64610608
762	[0.3828682 1.8580176]	BRD-K64610608	[-3.4741921 8.442704 ]	BRD-K64610608	[3.8446877 7.3455234]	BRD-K64610608	[19.234234 25.153112]	BRD-K64610608
763	[5.9778514 1.9789147]	BRD-K64610608	[ 0.6801169 16.913633 ]	BRD-K64610608	[-1.3135685 4.4896407]	BRD-K64610608	[ 9.749428 29.174541]	BRD-K64610608
764	[4.7924156 3.586554 ]	BRD-K64610608	[-0.45489115 14.79779 ]	BRD-K64610608	[-1.825952 -4.757156]	BRD-K64610608	[12.094064 25.98048 ]	BRD-K64610608
765	[5.4108157 1.3093675]	BRD-K64610608	[-5.8975315 14.321638 ]	BRD-K64610608	[-5.548545 0.35371977]	BRD-K64610608	[18.400068 24.312666]	BRD-K64610608
766	[11.16945 4.193875]	BRD-K64610608	[ 0.6032425 16.319859 ]	BRD-K64610608	[-5.326467 -1.8739322]	BRD-K64610608	[14.865412 27.97949 ]	BRD-K64610608
767	[ 8.826028 -0.7644632]	BRD-K64610608	[ 4.0108767 14.646367 ]	BRD-K64610608	[2.961055 2.0245945]	BRD-K64610608	[ 9.865726 28.28901 ]	BRD-K64610608
768	[ 9.065116 -0.09975395]	BRD-K64610608	[-7.846456 11.967741]	BRD-K64610608	[0.34236577 1.5943402 ]	BRD-K64610608	[20.325205 22.123447]	BRD-K64610608
769	[8.261706 0.05154475]	BRD-K64610608	[ 2.662998 14.049656]	BRD-K64610608	[-4.3929915 2.26972 ]	BRD-K64610608	[13.970413 27.720419]	BRD-K64610608
770	[6.373653 3.4143865]	BRD-K64610608	[ 3.5547462 15.269034 ]	BRD-K64610608	[5.276475 0.38453206]	BRD-K64610608	[10.166362 28.203163]	BRD-K64610608
771	[4.341667 5.343079]	BRD-K64610608	[-4.8431435 16.8064 ]	BRD-K64610608	[-3.8229165 -1.8718297]	BRD-K64610608	[14.796766 25.595036]	BRD-K64610608
772	[5.4374146 5.4730697]	BRD-K64610608	[ 0.78652287 14.357978 ]	BRD-K64610608	[-2.7284229 1.3653378]	BRD-K64610608	[10.298865 29.162006]	BRD-K64610608
773	[2.7343898 3.5860538]	BRD-K64610608	[ 2.5512645 16.835398 ]	BRD-K64610608	[-1.9716386 2.2376363]	BRD-K64610608	[16.963615 23.918785]	BRD-K64610608
774	[5.95822 1.1048985]	BRD-K64610608	[ 3.0985286 16.35074 ]	BRD-K64610608	[-2.9784179 -0.3921433]	BRD-K64610608	[14.567195 27.07296 ]	BRD-K64610608
775	[2.5544708 0.726074 ]	BRD-K64610608	[ 0.3940834 15.522314 ]	BRD-K64610608	[ 0.06037313 -0.51411116]	BRD-K64610608	[15.912699 24.914188]	BRD-K64610608
776	[5.8632736 3.627538 ]	BRD-K64610608	[-1.5142826 12.914636 ]	BRD-K64610608	[ 1.635995 -3.4735355]	BRD-K64610608	[14.417651 23.884636]	BRD-K64610608
777	[4.3346252 4.673508 ]	BRD-K64610608	[-4.8967595 11.245299 ]	BRD-K64610608	[-3.6036944 0.42419213]	BRD-K64610608	[14.966299 25.371756]	BRD-K64610608
778	[ 5.788246 -0.154142]	BRD-K64610608	[ 1.0233462 17.410135 ]	BRD-K64610608	[ 4.2919927 -0.64223 ]	BRD-K64610608	[13.420108 27.312399]	BRD-K64610608
779	[2.1949847 0.11478104]	BRD-K64610608	[ 2.9554982 13.374354 ]	BRD-K64610608	[-2.438767 -2.0838866]	BRD-K64610608	[ 9.33785 28.676798]	BRD-K64610608
780	[1.6383526 1.9472705]	BRD-K64610608	[ 1.7121185 11.613908 ]	BRD-K64610608	[3.1343582 4.3892994]	BRD-K64610608	[15.268331 26.36268 ]	BRD-K64610608
781	[8.02364 2.6672459]	BRD-K64610608	[-5.5383 11.63488]	BRD-K64610608	[-5.6973696 -0.3616687]	BRD-K64610608	[15.5309515 24.056253 ]	BRD-K64610608
782	[0.9694799 9.610134 ]	BRD-K64610608	[ 6.8433995 16.222982 ]	BRD-K64610608	[ 0.58969027 -2.9020061 ]	BRD-K64610608	[16.54818 27.004587]	BRD-K64610608
783	[3.0069134 0.44849795]	BRD-K64610608	[-6.563405 12.940607]	BRD-K64610608	[-3.4694357 2.5750866]	BRD-K64610608	[13.794408 28.157015]	BRD-K64610608
784	[ 4.835034 -0.41026357]	BRD-K64610608	[-3.1265051 16.758686 ]	BRD-K64610608	[-0.1909508 -4.504756 ]	BRD-K64610608	[13.564744 27.55079 ]	BRD-K64610608
785	[3.3501728 0.91029656]	BRD-K64610608	[-3.939338 15.776528]	BRD-K64610608	[ 1.4046024 -0.02152831]	BRD-K64610608	[16.64464 25.05166]	BRD-K64610608
786	[1.5491413 1.8175434]	BRD-K64610608	[-0.5084779 16.706886 ]	BRD-K64610608	[-4.428679 -0.94999754]	BRD-K64610608	[14.991362 28.050259]	BRD-K64610608
787	[7.9793534 2.9811766]	BRD-K64610608	[-7.2405663 13.773336 ]	BRD-K64610608	[ 0.04927867 -1.8548485 ]	BRD-K64610608	[15.657555 22.7224 ]	BRD-K64610608
788	[4.685078 5.010122]	BRD-K64610608	[-4.046906 8.527525]	BRD-K64610608	[-0.86121273 -1.3917868 ]	BRD-K64610608	[19.163507 24.515158]	BRD-K64610608
789	[8.263691 3.6913614]	BRD-K64610608	[-7.525804 10.112047]	BRD-K64610608	[ 1.189891 -0.6892574]	BRD-K64610608	[13.377617 23.419035]	BRD-K64610608
790	[ 5.963124 -1.8019344]	BRD-K64610608	[ 3.0657656 14.410058 ]	BRD-K64610608	[-0.4775549 7.399575 ]	BRD-K64610608	[ 9.152043 29.533203]	BRD-K64610608
791	[6.443003 1.0973032]	BRD-K64610608	[-0.47764257 10.966042 ]	BRD-K64610608	[ 2.284645 -2.7763438]	BRD-K64610608	[12.834307 27.436817]	BRD-K64610608
792	[9.740622 2.7027607]	BRD-K64610608	[-6.011693 11.115232]	BRD-K64610608	[-0.36775726 1.7374659 ]	BRD-K64610608	[13.639169 25.812115]	BRD-K64610608
793	[2.1227627 2.515523 ]	BRD-K64610608	[-3.3426158 17.85335 ]	BRD-K64610608	[-3.223035 1.0942396]	BRD-K64610608	[ 9.608465 28.506279]	BRD-K64610608
794	[0.58864146 3.9037204 ]	BRD-K64610608	[-7.1475015 11.557601 ]	BRD-K64610608	[-0.31895655 3.0334487 ]	BRD-K64610608	[17.948694 23.969816]	BRD-K64610608
795	[3.1637342 3.2516468]	BRD-K64610608	[-3.8318307 15.932006 ]	BRD-K64610608	[-2.8676677 -3.7655497]	BRD-K64610608	[11.461821 26.377518]	BRD-K64610608
796	[1.7858136 2.6930947]	BRD-K64610608	[-5.4911127 6.1347733]	BRD-K64610608	[-6.300311 0.33020532]	BRD-K64610608	[18.7819 22.408546]	BRD-K64610608
797	[3.6951582 2.7480295]	BRD-K64610608	[-2.789176 14.408604]	BRD-K64610608	[0.28083152 2.557459 ]	BRD-K64610608	[11.236239 23.35619 ]	BRD-K64610608
798	[10.100519 3.3954928]	BRD-K64610608	[-0.9597118 15.202678 ]	BRD-K64610608	[-3.8853292 -2.7571197]	BRD-K64610608	[14.968778 27.557493]	BRD-K64610608
799	[ 6.580843 -0.6673159]	BRD-K64610608	[ 1.1386904 15.415718 ]	BRD-K64610608	[ 1.3272539 -1.8660318]	BRD-K64610608	[12.009407 25.757233]	BRD-K64610608
800	[4.844165 2.8591676]	BRD-K64610608	[-0.40325618 14.230402 ]	BRD-K64610608	[-2.5853982 0.14979231]	BRD-K64610608	[14.366968 28.124989]	BRD-K64610608
801	[ 4.5228577 -0.9828202]	BRD-K64610608	[ 0.2697535 15.044389 ]	BRD-K64610608	[-1.6691208 -3.3162613]	BRD-K64610608	[18.367037 22.839186]	BRD-K64610608
802	[4.5721755 1.8336272]	BRD-K64610608	[-3.2139704 15.675813 ]	BRD-K64610608	[-3.487894 -0.11156749]	BRD-K64610608	[10.54748 29.40618]	BRD-K64610608
803	[5.7115016 4.2650647]	BRD-K64610608	[-6.0967116 12.497505 ]	BRD-K64610608	[-0.45128086 -1.1497635 ]	BRD-K64610608	[16.668726 25.524567]	BRD-K64610608
804	[9.129476 4.3438997]	BRD-K64610608	[-5.816017 9.5068035]	BRD-K64610608	[-3.1199718 -2.0614538]	BRD-K64610608	[19.13184 22.727655]	BRD-K64610608
805	[9.650763 5.5130677]	BRD-K64610608	[ 0.29851142 10.349356 ]	BRD-K64610608	[-4.5917373 -2.7970576]	BRD-K64610608	[14.348261 24.848297]	BRD-K64610608
806	[1.5707359 1.0630409]	BRD-K64610608	[-1.1804639 13.359051 ]	BRD-K64610608	[-4.700231 -0.37363738]	BRD-K64610608	[17.57189 25.884724]	BRD-K64610608
807	[7.7028303 0.57191724]	BRD-K64610608	[-0.87040025 6.691501 ]	BRD-K64610608	[2.277058 1.1123806]	BRD-K64610608	[15.5660095 23.267647 ]	BRD-K64610608
808	[2.9642112 1.5631255]	BRD-K64610608	[-3.3088298 14.61647 ]	BRD-K64610608	[-1.1267347 -2.0381734]	BRD-K64610608	[14.3997 24.129726]	BRD-K64610608
809	[3.4715552 4.426997 ]	BRD-K64610608	[ 1.411164 14.3941345]	BRD-K64610608	[-2.5189974 -2.8843803]	BRD-K64610608	[12.387308 23.705687]	BRD-K64610608
810	[ 5.03139 -1.6409127]	BRD-K64610608	[-0.6923992 8.033232 ]	BRD-K64610608	[ 1.6471248 -1.7957587]	BRD-K64610608	[15.674435 27.480087]	BRD-K64610608
811	[7.797187 0.77463955]	BRD-K64610608	[-3.1963835 7.615679 ]	BRD-K64610608	[-0.6482159 -2.6017568]	BRD-K64610608	[16.773685 25.154413]	BRD-K64610608
812	[6.8374486 0.55100536]	BRD-K64610608	[-4.1111736 6.793819 ]	BRD-K64610608	[-0.47496772 -1.1505277 ]	BRD-K64610608	[16.886269 23.828598]	BRD-K64610608
813	[9.0743885 1.1636196]	BRD-K64610608	[-1.452164 14.11722 ]	BRD-K64610608	[-4.8676257 -3.4957323]	BRD-K64610608	[17.319561 22.703789]	BRD-K64610608
814	[1.4729457 4.173338 ]	BRD-K64610608	[-4.4550657 17.13038 ]	BRD-K64610608	[4.4089813 0.42940125]	BRD-K64610608	[12.100737 24.221478]	BRD-K64610608
815	[ 5.5234494 -0.8214855]	BRD-K64610608	[-0.06818922 13.182256 ]	BRD-K64610608	[-2.9117656 -2.5962634]	BRD-K64610608	[12.121197 26.537542]	BRD-K64610608
816	[ 3.6705432 -0.93297523]	BRD-K64610608	[-6.8863416 13.494687 ]	BRD-K64610608	[-6.8744245 0.03346025]	BRD-K64610608	[19.657658 24.89308 ]	BRD-K64610608
817	[6.071979 4.3171663]	BRD-K64610608	[ 1.5289818 14.098472 ]	BRD-K64610608	[5.14694 0.06792022]	BRD-K64610608	[11.251609 25.931255]	BRD-K64610608
818	[ 5.670286 -0.21406732]	BRD-K64610608	[ 1.0921234 11.261349 ]	BRD-K64610608	[ 0.5305849 -3.4700072]	BRD-K64610608	[13.472255 26.491947]	BRD-K64610608
819	[1.8720249 2.6430826]	BRD-K64610608	[-1.4583956 14.948745 ]	BRD-K64610608	[-1.4767803 0.7067311]	BRD-K64610608	[15.36149 26.72241]	BRD-K64610608
820	[7.173086 2.9850833]	BRD-K64610608	[-0.31487828 17.472084 ]	BRD-K64610608	[-3.4419749 -3.0883296]	BRD-K64610608	[11.917178 26.91317 ]	BRD-K64610608
821	[5.056757 0.30442974]	BRD-K64610608	[ 4.2023563 13.2257595]	BRD-K64610608	[-4.7742944 0.84572506]	BRD-K64610608	[10.21631 29.92926]	BRD-K64610608
822	[7.0598283 2.7528462]	BRD-K64610608	[-4.860542 13.215646]	BRD-K64610608	[-4.6719933 -1.5409601]	BRD-K64610608	[17.777573 22.054089]	BRD-K64610608
823	[ 3.7032943 -0.35687035]	BRD-K64610608	[-7.878 14.0784645]	BRD-K64610608	[-1.4053144 7.349773 ]	BRD-K64610608	[12.550449 23.836279]	BRD-K64610608
824	[ 6.8117814 -1.7240527]	BRD-K64610608	[-0.42806217 5.939381 ]	BRD-K64610608	[4.6210914 7.599156 ]	BRD-K64610608	[10.183371 28.521866]	BRD-K64610608
825	[7.5568795 4.6837783]	BRD-K64610608	[-4.9193115 13.271102 ]	BRD-K64610608	[-3.3808985 -3.0120535]	BRD-K64610608	[12.8814125 25.857481 ]	BRD-K64610608
826	[1.8677266 2.8625894]	BRD-K64610608	[ 1.3906021 14.757606 ]	BRD-K64610608	[-0.03604039 -1.1917429 ]	BRD-K64610608	[16.293364 24.407194]	BRD-K64610608
827	[ 7.4464636 19.325514 ]	BRD-K64610608	[-0.5927959 15.958965 ]	BRD-K64610608	[-3.9325833 -2.9157603]	BRD-K64610608	[16.554651 26.925056]	BRD-K64610608
828	[2.869445 0.4197311]	BRD-K64610608	[ 0.70925915 11.4287405 ]	BRD-K64610608	[-3.2750766 0.73285365]	BRD-K64610608	[14.240333 24.254505]	BRD-K64610608
829	[6.917104 3.3483512]	BRD-K64610608	[-6.5397835 11.268027 ]	BRD-K64610608	[-0.6220311 -4.0349665]	BRD-K64610608	[19.353395 25.45277 ]	BRD-K64610608
830	[2.787736 0.5681403]	BRD-K64610608	[ 1.9302462 14.409403 ]	BRD-K64610608	[4.545338 3.2208898]	BRD-K64610608	[20.408897 22.796774]	BRD-K64610608
831	[4.3068094 1.8711686]	BRD-K64610608	[-1.5954691 13.27933 ]	BRD-K64610608	[ 0.43969056 -2.5135682 ]	BRD-K64610608	[13.496802 26.364923]	BRD-K64610608
832	[3.4153755 3.9053144]	BRD-K64610608	[-0.21337187 15.7862835 ]	BRD-K64610608	[-0.5904553 -0.90183043]	BRD-K64610608	[12.023966 25.57707 ]	BRD-K64610608
833	[6.7857738 1.2822614]	BRD-K64610608	[-6.9699883 11.286558 ]	BRD-K64610608	[-1.1001827 -2.2445853]	BRD-K64610608	[13.217341 25.280937]	BRD-K64610608
834	[3.3129742 2.4544275]	BRD-K64610608	[-0.11948911 17.485052 ]	BRD-K64610608	[-2.031887 2.592813]	BRD-K64610608	[14.096793 27.487097]	BRD-K64610608
835	[3.7271163 5.3977785]	BRD-K64610608	[-4.9397035 11.597529 ]	BRD-K64610608	[-0.3070916 -3.5645647]	BRD-K64610608	[17.746733 22.187544]	BRD-K64610608
836	[1.997967 4.574577]	BRD-K64610608	[-3.772649 10.075268]	BRD-K64610608	[-6.1803045 5.8485775]	BRD-K64610608	[16.083519 26.63902 ]	BRD-K64610608
837	[0.88649166 5.3409877 ]	BRD-K64610608	[-7.1569624 13.326265 ]	BRD-K64610608	[-6.259565 -1.6142378]	BRD-K64610608	[16.561441 24.52358 ]	BRD-K64610608
838	[4.5452356 3.1372104]	BRD-K64610608	[ 1.7065278 13.739809 ]	BRD-K64610608	[2.2295103 1.1964309]	BRD-K64610608	[15.780505 26.25543 ]	BRD-K64610608
839	[5.492445 3.771268]	BRD-K64610608	[ 1.3605671 16.648037 ]	BRD-K64610608	[-4.3481083 -2.7197483]	BRD-K64610608	[12.277588 24.50977 ]	BRD-K64610608
840	[1.0009732 3.080999 ]	BRD-K64610608	[ 2.811505 16.618578]	BRD-K64610608	[ 1.3922783 -3.9659212]	BRD-K64610608	[16.234617 23.256512]	BRD-K64610608
841	[1.7592552 1.2238708]	BRD0476	[ 0.54690516 13.590278 ]	BRD0476	[1.8315558 3.4232025]	BRD0476	[16.352552 22.54625 ]	BRD0476
842	[10.79742 3.9931998]	BRD0476	[-5.4158826 8.503827 ]	BRD0476	[-3.393945 -1.3948616]	BRD0476	[13.973921 23.493317]	BRD0476
843	[6.183218 5.9281135]	BRD0476	[-5.9656487 9.813223 ]	BRD0476	[-1.3340218 1.7503145]	BRD0476	[20.68373 23.33441]	BRD0476
844	[1.2744572 8.621008 ]	BRD0476	[-3.0462224 11.158317 ]	BRD0476	[-5.5915556 5.4002466]	BRD0476	[18.914925 23.12634 ]	BRD0476
845	[ 4.793317 -0.49647126]	BRD0476	[-5.031722 13.277528]	BRD0476	[1.2220678 0.7530134]	BRD0476	[20.736427 22.513494]	BRD0476
846	[ 2.3437898 -0.0991362]	BRD0476	[-2.0957983 16.46506 ]	BRD0476	[0.11158685 1.5735791 ]	BRD0476	[13.754242 22.982166]	BRD0476
847	[0.08095624 1.0563236 ]	BRD0476	[ 1.2889525 10.60337 ]	BRD0476	[-2.3865469 -3.2237506]	BRD0476	[12.928935 24.202574]	BRD0476
848	[6.6266813 2.8553283]	BRD0476	[-4.217503 9.353306]	BRD0476	[0.5000553 0.09083373]	BRD0476	[16.064598 23.507729]	BRD0476
849	[5.7055116 0.15186666]	BRD0476	[-1.6117665 12.0664835]	BRD0476	[0.30439806 5.562218 ]	BRD0476	[21.525368 22.406647]	BRD0476
850	[ 5.8170485 -0.22605495]	BRD0476	[2.6562405 8.856801 ]	BRD0476	[2.6902664 4.4263945]	BRD0476	[14.416859 22.840075]	BRD0476
851	[0.853415 0.16926607]	BRD0476	[0.5241763 9.932332 ]	BRD0476	[-5.705731 -1.0173229]	BRD0476	[16.993464 25.937647]	BRD0476
852	[ 6.6362944 -0.23868291]	BRD0476	[ 0.6599422 13.245876 ]	BRD0476	[-4.5065975 5.2213373]	BRD0476	[19.713655 24.11207 ]	BRD0476
853	[5.6174655 3.2336528]	BRD0476	[1.2417198 6.7516403]	BRD0476	[5.029841 2.5013356]	BRD0476	[17.512323 22.964233]	BRD0476
854	[4.317224 1.9943982]	BRD0476	[1.0443122 8.008209 ]	BRD0476	[-4.0272713 2.759972 ]	BRD0476	[14.939557 23.969925]	BRD0476
855	[5.1047735 0.45508432]	BRD0476	[0.645921 7.11476 ]	BRD0476	[-1.481789 2.9620967]	BRD0476	[20.361956 22.147408]	BRD0476
856	[0.955471 2.7728927]	BRD0476	[ 1.1606944 11.051829 ]	BRD0476	[3.9151626 8.256113 ]	BRD0476	[16.773693 24.88677 ]	BRD0476
857	[2.3346362 3.2425869]	BRD0476	[ 3.958135 14.384074]	BRD0476	[-2.4620202 -3.3267202]	BRD0476	[20.999676 22.014376]	BRD0476
858	[3.192698 6.1966834]	BRD0476	[-1.0054288 6.350574 ]	BRD0476	[0.12143447 7.5865226 ]	BRD0476	[14.96821 25.337523]	BRD0476
859	[3.2508059 5.901945 ]	BRD0476	[-6.367943 9.155607]	BRD0476	[-4.1989126 -0.03794796]	BRD0476	[18.316502 21.482943]	BRD0476
860	[0.67305446 2.7158384 ]	BRD0476	[-5.483703 10.603344]	BRD0476	[1.9310635 5.94753 ]	BRD0476	[19.013908 23.759274]	BRD0476
861	[4.0511494 1.2008923]	BRD0476	[-0.6928442 14.066162 ]	BRD0476	[-1.7847703 8.921676 ]	BRD0476	[14.0626545 25.525473 ]	BRD0476
862	[2.511593 2.0434532]	BRD0476	[-2.5110567 11.086274 ]	BRD0476	[-4.3804307 5.997668 ]	BRD0476	[15.509507 25.31953 ]	BRD0476
863	[ 2.6375585 -0.24625473]	BRD0476	[-2.746345 12.668609]	BRD0476	[-1.7077558 0.5267801]	BRD0476	[15.48757 26.749556]	BRD0476
864	[1.5941255 3.1036298]	BRD0476	[2.3230228 8.845182 ]	BRD0476	[0.46433988 5.348179 ]	BRD0476	[14.891643 24.784142]	BRD0476
865	[0.4980298 0.38011155]	BRD0476	[1.3989227 6.03632 ]	BRD0476	[-1.2597828 6.603089 ]	BRD0476	[14.382076 25.639471]	BRD0476
866	[5.931763 2.5438282]	BRD0476	[-2.2224848 7.2226076]	BRD0476	[-3.098405 1.162477]	BRD0476	[20.115078 23.418625]	BRD0476
867	[5.4601655 2.9686332]	BRD0476	[-1.3868871 17.76644 ]	BRD0476	[-2.6667984 5.8438888]	BRD0476	[15.604211 24.831303]	BRD0476
868	[8.850956 6.9011493]	BRD0476	[-4.877708 16.849306]	BRD0476	[-2.8917918 3.014124 ]	BRD0476	[18.576796 22.036818]	BRD0476
869	[ 1.5707552 -0.390737 ]	BRD0476	[ 2.6540203 13.326329 ]	BRD0476	[-4.635496 -1.1002132]	BRD0476	[17.171804 22.301027]	BRD0476
870	[8.801873 6.0847945]	BRD0476	[-6.8986382 14.902705 ]	BRD0476	[3.8486903 2.0424747]	BRD0476	[14.524178 23.408318]	BRD0476
871	[7.659376 0.7707122]	BRD0476	[-3.009509 12.520957]	BRD0476	[5.1272974 1.4241079]	BRD0476	[19.494743 21.878622]	BRD0476
872	[ 6.8194366 -1.2207702]	BRD0476	[-2.8654027 13.0576105]	BRD0476	[0.35536295 5.8884363 ]	BRD0476	[16.569818 25.221102]	BRD0476
873	[ 4.3924665 -0.02999767]	BRD0476	[ 3.812574 17.172047]	BRD0476	[-1.8493178 8.046739 ]	BRD0476	[13.505401 24.919271]	BRD0476
874	[7.1381636 1.9665306]	BRD0476	[0.04064451 8.390182 ]	BRD0476	[2.3211281 3.7369752]	BRD0476	[19.479921 21.902845]	BRD0476
875	[ 8.8508978e+00 -4.7539254e-03]	BRD0476	[-4.6664677 9.038117 ]	BRD0476	[-2.2133482 8.248894 ]	BRD0476	[12.806505 27.244404]	BRD0476
876	[5.212956 3.0940037]	BRD0476	[-3.1625729 12.515044 ]	BRD0476	[2.857126 6.090208]	BRD0476	[18.923746 25.666681]	BRD0476
877	[7.411738 0.16750547]	BRD0476	[ 3.1474524 11.908859 ]	BRD0476	[-1.3527855 6.101759 ]	BRD0476	[10.627559 29.238031]	BRD0476
878	[ 6.1743555 -1.0585672]	BRD0476	[-5.5895753 7.317256 ]	BRD0476	[3.3905468 1.7865673]	BRD0476	[17.216125 26.161558]	BRD0476
879	[ 7.3291516 -2.0535216]	BRD0476	[-2.9227588 8.67765 ]	BRD0476	[0.5592832 3.391897 ]	BRD0476	[ 9.430141 28.894682]	BRD0476
880	[10.068932 4.529166]	BRD0476	[ 0.7345916 11.050736 ]	BRD0476	[-2.961477 5.391147]	BRD0476	[13.52684 26.937551]	BRD0476
881	[ 7.5336595 -2.516018 ]	BRD0476	[1.7111102 9.270758 ]	BRD0476	[-1.5449337 0.4458874]	BRD0476	[18.242308 25.444967]	BRD0476
882	[2.9538164 1.9797391]	BRD0476	[-6.432772 7.2387934]	BRD0476	[-2.259467 6.6887035]	BRD0476	[17.27104 22.873787]	BRD0476
883	[1.0185838 0.7350701]	BRD0476	[-3.3458292 13.44323 ]	BRD0476	[0.29729056 1.215968 ]	BRD0476	[12.040741 23.777222]	BRD0476
884	[9.356341 0.51641935]	BRD0476	[ 0.370644 14.102689]	BRD0476	[1.2459172 2.0192351]	BRD0476	[15.54383 26.498503]	BRD0476
885	[4.1965947 2.844741 ]	BRD0476	[0.5883057 9.197994 ]	BRD0476	[3.3617127 8.293937 ]	BRD0476	[16.166767 27.236927]	BRD0476
886	[5.2735105 2.6085026]	BRD0476	[-6.0173674 6.2757998]	BRD0476	[-4.445282 4.5136633]	BRD0476	[12.736657 25.097248]	BRD0476
887	[5.979308 3.4371672]	BRD0476	[ 0.57391685 14.184214 ]	BRD0476	[-3.162094 5.1995974]	BRD0476	[18.008787 21.82707 ]	BRD0476
888	[5.3867884 1.2971998]	BRD0476	[-1.303412 14.539255]	BRD0476	[-0.76225704 6.364358 ]	BRD0476	[17.640528 24.68774 ]	BRD0476
889	[0.01182398 2.0178146 ]	BRD0476	[-2.4095252 9.970953 ]	BRD0476	[2.9224896 2.6319594]	BRD0476	[14.094392 24.802734]	BRD0476
890	[6.02469 3.2563405]	BRD0476	[-0.0318187 5.62912 ]	BRD0476	[1.3543938 3.1668828]	BRD0476	[17.622849 24.626726]	BRD0476
891	[0.6775848 6.2822156]	BRD0476	[-5.624196 6.7313824]	BRD0476	[0.12181449 6.0716496 ]	BRD0476	[19.961716 22.696442]	BRD0476
892	[3.7008116 0.3326998]	BRD0476	[-3.1948357 7.5244184]	BRD0476	[-2.0951717 8.02529 ]	BRD0476	[14.557404 24.136782]	BRD0476
893	[ 8.425208 -2.362032]	BRD0476	[-4.927037 12.91931 ]	BRD0476	[-0.2926937 2.1135786]	BRD0476	[15.0510435 23.584593 ]	BRD0476
894	[ 6.690461 -2.3853116]	BRD0476	[-0.24868134 14.068782 ]	BRD0476	[1.9170033 2.8425148]	BRD0476	[15.768163 23.022984]	BRD0476
895	[ 3.3929448 -0.73223597]	BRD0476	[ 0.35721397 16.067423 ]	BRD0476	[-2.1712651 -1.0743968]	BRD0476	[15.112208 26.13316 ]	BRD0476
896	[ 7.7843194 -1.2928574]	BRD0476	[-3.5187922 14.898672 ]	BRD0476	[-1.5811919 3.6161106]	BRD0476	[12.137844 25.370739]	BRD0476
897	[ 6.918511 -1.6842161]	BRD0476	[-1.6154305 7.332332 ]	BRD0476	[-0.524771 1.7836654]	BRD0476	[19.219942 21.548454]	BRD0476
898	[3.168848 0.5745183]	BRD0476	[0.31144947 4.668063 ]	BRD0476	[-0.7109584 8.699328 ]	BRD0476	[19.506992 23.063047]	BRD0476
899	[3.060996 7.4713073]	BRD0476	[-5.985651 8.135391]	BRD0476	[1.7273918 7.625189 ]	BRD0476	[20.95574 22.908134]	BRD0476
900	[1.1632645 1.9225267]	BRD0476	[-0.45277417 10.590588 ]	BRD0476	[-0.15258281 6.9358225 ]	BRD0476	[18.726696 24.971186]	BRD0476
901	[1.6791342 0.78009117]	BRD0476	[ 4.393082 16.51276 ]	BRD0476	[-1.6808056 6.8475513]	BRD0476	[12.099469 26.48476 ]	BRD0476
902	[0.7087991 1.2402046]	BRD0476	[ 2.7964106 10.464057 ]	BRD0476	[-1.812681 2.3009393]	BRD0476	[20.505686 21.540407]	BRD0476
903	[2.971798 2.5289867]	BRD0476	[1.4895955 9.787479 ]	BRD0476	[2.4103618 5.692362 ]	BRD0476	[14.723807 25.652498]	BRD0476
904	[ 7.6695213 -0.39907607]	BRD0476	[ 1.6019175 15.679514 ]	BRD0476	[-5.031446 4.3208838]	BRD0476	[16.069588 25.99657 ]	BRD0476
905	[ 1.1031971 -0.16453911]	BRD0476	[-1.2967896 11.207644 ]	BRD0476	[-0.14903955 4.2146535 ]	BRD0476	[18.173977 23.576374]	BRD0476
906	[4.051677 3.464055]	BRD0476	[1.0841298 7.1099563]	BRD0476	[3.0174475 4.9163613]	BRD0476	[19.157227 23.131617]	BRD0476
907	[ 1.3520101 -0.16249509]	BRD0476	[2.001431 7.8539824]	BRD0476	[-2.074005 3.874083]	BRD0476	[14.345735 25.821156]	BRD0476
908	[4.6805086 0.22827317]	BRD0476	[-4.3564067 12.707352 ]	BRD0476	[-3.0878801 -3.4855163]	BRD0476	[18.321352 22.923933]	BRD0476
909	[4.9919033 3.760154 ]	BRD0476	[-5.8949065 6.641227 ]	BRD0476	[3.7493656 2.6710532]	BRD0476	[13.392294 24.013456]	BRD0476
910	[10.231397 2.1683578]	BRD0476	[-4.034249 11.843067]	BRD0476	[0.49189973 3.0210762 ]	BRD0476	[11.086736 28.382532]	BRD0476
911	[0.7527584 4.4683022]	BRD0476	[-0.6483895 12.683576 ]	BRD0476	[ 2.8923757 -1.3233552]	BRD0476	[16.206493 23.489477]	BRD0476
912	[-4.9224 6.6224165]	sanguinarium chloride	[-1.9010415 9.031454 ]	sanguinarium chloride	[5.944549 0.6975291]	sanguinarium chloride	[ 6.6470013 19.650381 ]	sanguinarium chloride
913	[-3.9248886 8.291001 ]	sanguinarium chloride	[-5.3388963 15.755844 ]	sanguinarium chloride	[1.1266086 4.3750634]	sanguinarium chloride	[ 7.575222 19.55861 ]	sanguinarium chloride
914	[-4.115606 7.890436]	sanguinarium chloride	[ 7.0367603 15.938602 ]	sanguinarium chloride	[-3.9693923 -1.6647724]	sanguinarium chloride	[ 6.7836146 18.699896 ]	sanguinarium chloride
915	[-4.0788245 7.5797505]	sanguinarium chloride	[-0.510694 7.066212]	sanguinarium chloride	[3.053191 3.4991865]	sanguinarium chloride	[ 6.938979 17.350689]	sanguinarium chloride
916	[-4.470026 6.9834948]	sanguinarium chloride	[-1.1925476 10.765593 ]	sanguinarium chloride	[ 4.1593366 -0.23516059]	sanguinarium chloride	[ 6.1937113 17.46938 ]	sanguinarium chloride
917	[-4.530145 7.314715]	sanguinarium chloride	[ 0.44322035 13.600059 ]	sanguinarium chloride	[-2.1044726 -0.36020094]	sanguinarium chloride	[ 7.9043612 18.004375 ]	sanguinarium chloride
918	[-3.8162324 7.44771 ]	sanguinarium chloride	[ 1.4567338 13.846239 ]	sanguinarium chloride	[ 0.31394982 -1.5543705 ]	sanguinarium chloride	[ 7.761338 18.298506]	sanguinarium chloride
919	[0.12314345 9.093712 ]	sanguinarium chloride	[-2.2979336 13.938887 ]	sanguinarium chloride	[-1.5490444 -1.6841034]	sanguinarium chloride	[ 7.8098226 19.449564 ]	sanguinarium chloride
920	[0.43579143 8.93001 ]	sanguinarium chloride	[-5.948739 14.9481325]	sanguinarium chloride	[0.2122255 1.2176837]	sanguinarium chloride	[ 7.483318 19.62501 ]	sanguinarium chloride
921	[-3.4869244 7.475044 ]	sanguinarium chloride	[-1.2489564 8.390905 ]	sanguinarium chloride	[-6.3617454 4.9356227]	sanguinarium chloride	[ 6.239333 17.874773]	sanguinarium chloride
922	[-3.5516553 6.626709 ]	sanguinarium chloride	[0.67629635 6.577735 ]	sanguinarium chloride	[4.33496 5.0269623]	sanguinarium chloride	[ 6.8338566 18.318764 ]	sanguinarium chloride
923	[-3.6770058 7.0491905]	sanguinarium chloride	[-3.1486979 6.569266 ]	sanguinarium chloride	[-5.2182364 3.328822 ]	sanguinarium chloride	[ 7.019889 19.216757]	sanguinarium chloride
924	[-4.2717924 6.6468754]	sanguinarium chloride	[-4.552824 7.6990743]	sanguinarium chloride	[-2.9351773 -2.231008 ]	sanguinarium chloride	[ 6.970827 16.79051 ]	sanguinarium chloride
925	[-3.1393368 8.154752 ]	sanguinarium chloride	[-4.7070055 14.12136 ]	sanguinarium chloride	[-2.9796512 -1.4183177]	sanguinarium chloride	[ 7.681419 19.574846]	sanguinarium chloride
926	[-2.8267405 7.9883423]	sanguinarium chloride	[-1.7539277 17.83219 ]	sanguinarium chloride	[-0.3829063 -2.5719993]	sanguinarium chloride	[ 6.12885 18.355537]	sanguinarium chloride
927	[-3.2936633 7.536962 ]	sanguinarium chloride	[ 1.5823634 10.470931 ]	sanguinarium chloride	[-4.387594 3.351113]	sanguinarium chloride	[ 7.2343717 17.563507 ]	sanguinarium chloride
928	[-4.715247 6.3639402]	sanguinarium chloride	[-2.4947226 16.735945 ]	sanguinarium chloride	[3.0139942 0.83626556]	sanguinarium chloride	[ 7.446379 17.749641]	sanguinarium chloride
929	[-4.7387257 7.3295927]	sanguinarium chloride	[-3.1261933 14.904715 ]	sanguinarium chloride	[3.9774806 0.25471926]	sanguinarium chloride	[ 6.673248 19.231903]	sanguinarium chloride
930	[-3.7378092 6.418822 ]	sanguinarium chloride	[-3.830897 16.780712]	sanguinarium chloride	[2.6799805 0.3920375]	sanguinarium chloride	[ 6.5715895 17.783735 ]	sanguinarium chloride
931	[-4.2616034 8.240342 ]	sanguinarium chloride	[ 0.7978346 12.150181 ]	sanguinarium chloride	[1.4919536 5.0979486]	sanguinarium chloride	[ 7.8910403 18.675606 ]	sanguinarium chloride

## Sheet: Sheet3
	ground_truth	ground_truth_label	MorphDiffi2i	MorphDiffi2i_label	MorphDiffg2i	MorphDiffg2i_label	IMPA	IMPA_label
0	[15.806617 5.4243784]	DMSO	[-3.8770914 -3.6923907]	DMSO	[-7.941986 8.798143]	DMSO	[-11.237725 6.517876]	DMSO
1	[17.061357 5.84648 ]	DMSO	[-4.568471 -4.7112036]	DMSO	[-9.465222 8.0855055]	DMSO	[-12.159528 6.627611]	DMSO
2	[17.66117 7.7886844]	DMSO	[-6.823651 -1.6222761]	DMSO	[-7.863477 5.1303144]	DMSO	[-11.257637 3.7830155]	DMSO
3	[13.861191 2.8615797]	DMSO	[-1.2786891 -3.0445948]	DMSO	[-5.7337832 11.251863 ]	DMSO	[-10.647482 8.788645]	DMSO
4	[ 8.244778 13.239599]	DMSO	[-8.298012 4.2483234]	DMSO	[-3.4862447 0.44982782]	DMSO	[-6.275942 -0.7663421]	DMSO
5	[11.321216 7.3381114]	DMSO	[-2.841358 2.1683438]	DMSO	[-3.006383 6.443534]	DMSO	[-7.1061273 6.6404986]	DMSO
6	[17.070314 11.264112]	DMSO	[-9.621593 -2.7233593]	DMSO	[-9.912891 2.983639]	DMSO	[-13.104244 1.439062]	DMSO
7	[12.438164 3.7342658]	DMSO	[-0.333687 -0.29855695]	DMSO	[-4.5263877 9.437838 ]	DMSO	[-9.272099 8.982195]	DMSO
8	[ 9.983252 14.251222]	DMSO	[-9.146792 3.8802974]	DMSO	[-4.414383 0.4906346]	DMSO	[-7.4297667 -1.2284206]	DMSO
9	[15.755814 2.8759098]	DMSO	[-2.2992117 -4.491462 ]	DMSO	[-7.4690075 10.046746 ]	DMSO	[-11.89486 7.169871]	DMSO
10	[18.407484 10.175414]	DMSO	[-9.023074 -4.2719855]	DMSO	[-10.937578 4.5957074]	DMSO	[-14.024367 3.3725948]	DMSO
11	[16.922606 3.5378513]	DMSO	[-3.239939 -5.217402]	DMSO	[-9.3028 9.734992]	DMSO	[-13.628162 7.4283032]	DMSO
12	[17.343077 7.5713024]	DMSO	[-7.211318 -2.6805842]	DMSO	[-9.091328 4.864761]	DMSO	[-12.449542 4.021087]	DMSO
13	[10.324529 12.63115 ]	DMSO	[-7.3044033 3.579587 ]	DMSO	[-3.6109388 1.4302632]	DMSO	[-6.1193795 0.4187698]	DMSO
14	[9.894072 3.2522988]	DMSO	[-1.3171482 -0.37243265]	DMSO	[-4.161437 8.927303]	DMSO	[-9.19625 9.666713]	DMSO
15	[11.611311 2.7578962]	DMSO	[ 0.8407086 -2.3066683]	DMSO	[-4.0893006 9.33697 ]	DMSO	[-9.279509 8.595399]	DMSO
16	[13.2310295 8.185964 ]	DMSO	[-5.153484 -0.5101011]	DMSO	[-5.7564244 5.193035 ]	DMSO	[-9.189474 3.4458296]	DMSO
17	[7.8687406 7.889465 ]	DMSO	[-1.8684738 5.0261817]	DMSO	[0.53327656 5.5249996 ]	DMSO	[-3.4362466 4.543804 ]	DMSO
18	[14.029486 4.8006167]	DMSO	[-2.0435686 -2.993491 ]	DMSO	[-6.9762464 9.322611 ]	DMSO	[-10.439993 7.38597 ]	DMSO
19	[10.775563 4.0653725]	DMSO	[0.8871214 0.66444695]	DMSO	[-2.044989 10.253373]	DMSO	[-6.9060373 9.948079 ]	DMSO
20	[13.627915 6.368499]	DMSO	[-2.23469 -2.60968]	DMSO	[-6.0538936 8.061678 ]	DMSO	[-10.646253 5.2309856]	DMSO
21	[12.2313795 6.1313066]	DMSO	[-2.8764486 -1.72974 ]	DMSO	[-5.568911 7.799986]	DMSO	[-8.801071 5.772787]	DMSO
22	[14.807323 10.613515]	DMSO	[-7.726515 -0.4176393]	DMSO	[-6.220453 4.2117867]	DMSO	[-10.325314 1.138664]	DMSO
23	[8.033793 6.4981294]	DMSO	[-2.159088 3.2382324]	DMSO	[-0.8236873 6.0835567]	DMSO	[-4.928917 5.7973228]	DMSO
24	[10.092025 -2.6377084]	DMSO	[ 2.3480444 -6.021923 ]	DMSO	[-6.408071 12.815051]	DMSO	[-10.99138 11.090931]	DMSO
25	[12.3851385 12.896653 ]	DMSO	[-8.158418 1.696823]	DMSO	[-6.4630666 1.0076368]	DMSO	[-8.15055 0.13096523]	DMSO
26	[16.855274 3.159951]	DMSO	[-1.9823925 -5.2736635]	DMSO	[-9.282666 10.484457]	DMSO	[-13.53574 8.289316]	DMSO
27	[15.927026 1.3682413]	DMSO	[-0.22266391 -5.9982457 ]	DMSO	[-8.352967 11.642079]	DMSO	[-13.248642 9.3362055]	DMSO
28	[12.572981 6.799493]	DMSO	[-2.3220587 1.2824304]	DMSO	[-3.228635 8.342659]	DMSO	[-7.4699426 6.971612 ]	DMSO
29	[11.3313 4.505375]	DMSO	[-1.4215688 -1.2008461]	DMSO	[-4.3200245 8.218954 ]	DMSO	[-8.433191 6.7989316]	DMSO
30	[16.457525 6.0282354]	DMSO	[-4.205623 -3.4732182]	DMSO	[-7.6128526 8.1245775]	DMSO	[-10.990795 6.442367]	DMSO
31	[11.04044 6.848076]	DMSO	[-2.3253753 0.9171282]	DMSO	[-2.887396 7.0638514]	DMSO	[-6.9447083 6.1739016]	DMSO
32	[14.332223 10.527976]	DMSO	[-6.4536467 -0.12635392]	DMSO	[-6.548967 4.486685]	DMSO	[-8.909809 2.5705178]	DMSO
33	[14.280376 6.7328997]	DMSO	[-3.8151636 -2.261541 ]	DMSO	[-6.5225515 7.2776656]	DMSO	[-9.674781 6.4153743]	DMSO
34	[8.774208 5.9934607]	DMSO	[-0.6568803 3.64768 ]	DMSO	[-0.17289504 7.6786184 ]	DMSO	[-4.232645 6.820613]	DMSO
35	[17.199596 4.0032535]	DMSO	[-3.0959127 -5.4057035]	DMSO	[-8.864422 10.089764]	DMSO	[-12.47479 7.4733152]	DMSO
36	[15.383867 3.599814]	DMSO	[-1.1539147 -2.918952 ]	DMSO	[-6.939248 10.069331]	DMSO	[-11.131517 8.061408]	DMSO
37	[12.137207 3.907875]	DMSO	[-0.18855563 -1.2255063 ]	DMSO	[-3.7588327 10.654963 ]	DMSO	[-7.945815 9.669282]	DMSO
38	[16.085293 1.4784697]	DMSO	[-1.1508483 -5.600774 ]	DMSO	[-8.579392 11.554728]	DMSO	[-14.11951 8.928513]	DMSO
39	[11.358577 6.8019295]	DMSO	[-2.9746623 -0.4489349]	DMSO	[-4.3809986 7.2343206]	DMSO	[-7.705957 6.5266795]	DMSO
40	[10.124471 12.461441]	DMSO	[-7.6652794 3.8114314]	DMSO	[-3.9325275 1.0505904]	DMSO	[-6.2238874 0.02459829]	DMSO
41	[14.60273 6.5851636]	DMSO	[-4.375084 -1.7499257]	DMSO	[-6.3266253 7.5740247]	DMSO	[-9.7996435 5.6499934]	DMSO
42	[12.989604 4.8783035]	DMSO	[-0.04808968 -0.69201285]	DMSO	[-3.687442 10.432081]	DMSO	[-6.9955792 9.441352 ]	DMSO
43	[12.869878 4.7167535]	DMSO	[-2.3623612 -2.2941458]	DMSO	[-5.456273 8.67763 ]	DMSO	[-8.880955 6.3961926]	DMSO
44	[11.615415 5.696901]	DMSO	[-0.6528314 1.877588 ]	DMSO	[-2.0661335 9.593036 ]	DMSO	[-6.9295435 8.418161 ]	DMSO
45	[8.694001 3.878409]	DMSO	[ 0.31113586 -1.099119 ]	DMSO	[-2.3400962 10.97122 ]	DMSO	[-6.463237 8.752833]	DMSO
46	[13.90045 1.2502235]	DMSO	[ 0.60843766 -5.2302074 ]	DMSO	[-7.7247415 12.41352 ]	DMSO	[-12.47682 10.503352]	DMSO
47	[12.814413 4.5015426]	DMSO	[-2.3813636 -1.605199 ]	DMSO	[-5.041952 9.6544485]	DMSO	[-9.065805 7.7990007]	DMSO
48	[17.32169 4.311177]	DMSO	[-4.0502076 -5.3314414]	DMSO	[-9.314953 9.038918]	DMSO	[-12.446874 6.7614217]	DMSO
49	[17.811203 3.7848117]	DMSO	[-2.9179223 -5.669713 ]	DMSO	[-9.905963 9.508456]	DMSO	[-13.475549 8.132667]	DMSO
50	[16.432 1.1353749]	DMSO	[-1.0563357 -6.4809113]	DMSO	[-9.282801 11.4553795]	DMSO	[-13.610132 9.401762]	DMSO
51	[8.927603 7.5682554]	DMSO	[-1.634014 3.8184001]	DMSO	[-0.20462874 6.57007 ]	DMSO	[-4.1207814 6.03345 ]	DMSO
52	[13.545748 3.7635846]	DMSO	[-0.87076265 -1.6029965 ]	DMSO	[-5.348253 10.365452]	DMSO	[-9.430969 8.065929]	DMSO
53	[12.6837635 2.764036 ]	DMSO	[ 0.49756786 -2.536797 ]	DMSO	[-5.0147653 11.572891 ]	DMSO	[-9.912864 10.203677]	DMSO
54	[10.857499 4.956211]	DMSO	[-0.3382732 0.6666012]	DMSO	[-3.1518152 8.889985 ]	DMSO	[-7.4859123 8.223168 ]	DMSO
55	[14.588943 1.1915969]	DMSO	[ 0.41436455 -5.1414356 ]	DMSO	[-8.136094 12.147443]	DMSO	[-12.975816 10.254342]	DMSO
56	[13.752827 3.732218]	DMSO	[-0.6346131 -2.9929602]	DMSO	[-5.97391 10.342708]	DMSO	[-10.465171 8.491177]	DMSO
57	[12.354106 6.6712236]	DMSO	[-4.071289 -0.76026314]	DMSO	[-5.0835156 6.397579 ]	DMSO	[-8.410873 5.3932877]	DMSO
58	[11.378951 4.7093015]	DMSO	[-0.835032 1.4264736]	DMSO	[-2.7356138 8.7586355]	DMSO	[-9.255718 7.893523]	DMSO
59	[9.488389 1.5753293]	DMSO	[ 1.3605534 -1.8418366]	DMSO	[-3.1289194 11.637109 ]	DMSO	[-9.373815 10.211792]	DMSO
60	[12.473299 4.6667852]	DMSO	[-2.0951476 -1.4946018]	DMSO	[-4.9659543 8.187616 ]	DMSO	[-9.38046 7.4319396]	DMSO
61	[9.596723 6.7692 ]	DMSO	[-3.0749514 2.2641382]	DMSO	[-2.2436678 6.130717 ]	DMSO	[-5.862465 5.206757]	DMSO
62	[11.261264 -1.2902882]	DMSO	[ 1.6241404 -5.975043 ]	DMSO	[-6.8631873 12.867434 ]	DMSO	[-11.726793 10.837619]	DMSO
63	[16.225573 3.7902124]	DMSO	[-2.9777863 -4.9042296]	DMSO	[-8.923291 9.216864]	DMSO	[-12.219382 7.7879963]	DMSO
64	[12.997349 8.905407]	DMSO	[-5.366605 -1.530349]	DMSO	[-6.5602655 6.1585283]	DMSO	[-9.632693 4.598224]	DMSO
65	[10.105149 6.7175508]	DMSO	[-0.5937448 2.7257292]	DMSO	[-0.22483122 8.075357 ]	DMSO	[-4.841983 7.6945715]	DMSO
66	[9.575937 5.725586]	DMSO	[-1.8984364 1.8214357]	DMSO	[-1.7731205 7.38593 ]	DMSO	[-5.699955 6.331855]	DMSO
67	[9.142189 8.457115]	DMSO	[-2.4388788 4.2588825]	DMSO	[-0.33089828 5.4771104 ]	DMSO	[-4.184566 4.3685384]	DMSO
68	[9.577574 8.143321]	DMSO	[-5.0479603 2.0313063]	DMSO	[-2.868254 4.63408 ]	DMSO	[-5.955336 3.533461]	DMSO
69	[13.148923 11.568562]	DMSO	[-7.5362043 1.4750868]	DMSO	[-5.6119695 2.6517491]	DMSO	[-8.740755 0.99699455]	DMSO
70	[11.17787 12.613112]	DMSO	[-8.355258 2.4643233]	DMSO	[-5.2826533 0.6490664]	DMSO	[-7.882905 -0.5771541]	DMSO
71	[12.13837 7.198021]	DMSO	[-3.011513 1.4661725]	DMSO	[-3.5226443 7.2448945]	DMSO	[-6.8481154 6.6361556]	DMSO
72	[15.339081 0.74562174]	DMSO	[-0.5350986 -6.073971 ]	DMSO	[-9.586068 11.786987]	DMSO	[-13.979195 9.639351]	DMSO
73	[10.267487 2.7293363]	DMSO	[ 1.2566307 -0.8519926]	DMSO	[-2.7354488 11.171375 ]	DMSO	[-8.404833 10.49527 ]	DMSO
74	[9.321477 3.1534913]	DMSO	[-1.128808 0.07329066]	DMSO	[-1.6372302 9.849757 ]	DMSO	[-5.813964 8.35005 ]	DMSO
75	[14.628643 2.791455]	DMSO	[-0.10888489 -3.9246924 ]	DMSO	[-6.662283 11.433346]	DMSO	[-11.343635 9.445906]	DMSO
76	[8.5654 9.262768]	DMSO	[-3.4901552 4.6619215]	DMSO	[-0.447097 4.4865785]	DMSO	[-3.6577792 3.8567274]	DMSO
77	[14.118976 3.4330971]	DMSO	[-0.63198715 -3.200828 ]	DMSO	[-6.154587 10.828742]	DMSO	[-10.753359 8.669115]	DMSO
78	[14.17953 4.977568]	DMSO	[-1.2726464 -1.6909353]	DMSO	[-6.042032 9.40782 ]	DMSO	[-9.847081 9.637042]	DMSO
79	[9.102422 5.400515]	DMSO	[-0.09700987 2.5827782 ]	DMSO	[-0.75573534 8.568649 ]	DMSO	[-4.7519684 7.4744263]	DMSO
80	[13.386071 11.128264]	DMSO	[-6.312672 1.1832525]	DMSO	[-5.4323115 3.9728765]	DMSO	[-9.146481 1.5522585]	DMSO
81	[13.157874 5.5253167]	DMSO	[-2.4372044 -0.78280014]	DMSO	[-5.408425 8.337076]	DMSO	[-8.625527 6.302396]	DMSO
82	[12.310187 4.7626033]	DMSO	[-0.1822035 -0.01365387]	DMSO	[-3.427282 9.710331]	DMSO	[-7.6128206 9.364142 ]	DMSO
83	[13.412845 3.4287214]	DMSO	[-1.5673752 -2.8396227]	DMSO	[-5.8788505 10.859291 ]	DMSO	[-10.161949 8.65555 ]	DMSO
84	[15.745387 4.288226]	DMSO	[-2.717522 -4.087697]	DMSO	[-7.8206663 9.5259905]	DMSO	[-12.126827 7.7124977]	DMSO
85	[10.396977 5.8585777]	DMSO	[-2.0343046 1.2300272]	DMSO	[-2.3907633 7.8065248]	DMSO	[-7.877987 7.030446]	DMSO
86	[18.206263 8.707169]	DMSO	[-7.1533675 -3.3291526]	DMSO	[-9.795703 6.1511216]	DMSO	[-13.116612 5.020218]	DMSO
87	[14.656082 5.45757 ]	DMSO	[-2.7721014 -2.4851491]	DMSO	[-5.8113985 8.692162 ]	DMSO	[-10.184339 7.085782]	DMSO
88	[10.614844 2.8986633]	DMSO	[-0.6925283 -0.7027031]	DMSO	[-4.0088673 10.979067 ]	DMSO	[-7.7219667 9.55955 ]	DMSO
89	[14.671509 9.369019]	DMSO	[-7.7164626 -0.6760317]	DMSO	[-7.2589426 4.6986976]	DMSO	[-10.373365 2.1049132]	DMSO
90	[10.032674 4.9139156]	DMSO	[-1.9045771 0.54430807]	DMSO	[-2.4359114 7.8575788]	DMSO	[-6.3717914 7.2283506]	DMSO
91	[12.86044 8.288009]	DMSO	[-4.9351544e+00 4.1092774e-03]	DMSO	[-5.1363025 5.6881585]	DMSO	[-8.162869 4.254941]	DMSO
92	[17.966953 2.9255283]	DMSO	[-2.357412 -6.2742343]	DMSO	[-10.4083185 10.261613 ]	DMSO	[-14.83271 7.9283857]	DMSO
93	[7.313564 7.754327]	DMSO	[-2.0381317 5.196335 ]	DMSO	[0.32080767 4.961637 ]	DMSO	[-3.465185 4.8077903]	DMSO
94	[8.995324 3.1631885]	DMSO	[ 1.4110115 -0.7473908]	DMSO	[-2.0085225 11.074428 ]	DMSO	[-6.694635 9.768465]	DMSO
95	[16.05586 2.677835]	DMSO	[-0.95683503 -4.983942 ]	DMSO	[-8.284234 11.137854]	DMSO	[-12.752089 9.242167]	DMSO
96	[11.49376 13.801485]	DMSO	[-8.988706 2.2421315]	DMSO	[-5.7552958 0.7789426]	DMSO	[-8.608237 -0.71495914]	DMSO
97	[17.029058 8.572169]	DMSO	[-6.3165183 -4.3381767]	DMSO	[-9.370161 6.3729625]	DMSO	[-12.669576 5.190594]	DMSO
98	[8.324137 2.9777632]	DMSO	[-0.68454725 -0.71535 ]	DMSO	[-3.3107088 9.295988 ]	DMSO	[-7.564225 8.79906 ]	DMSO
99	[11.562116 5.4504514]	DMSO	[-1.4478909 1.8803592]	DMSO	[-2.3397384 8.644449 ]	DMSO	[-7.6080575 7.5562744]	DMSO
100	[18.167025 5.0218472]	DMSO	[-4.7066627 -5.949214 ]	DMSO	[-10.480068 8.343472]	DMSO	[-13.665476 6.658321]	DMSO
101	[16.218504 4.1961694]	DMSO	[-2.8753223 -4.708527 ]	DMSO	[-8.28878 9.780035]	DMSO	[-11.939709 7.79433 ]	DMSO
102	[12.029425 3.3924015]	DMSO	[-2.134519 -0.63474077]	DMSO	[-4.12253 10.330432]	DMSO	[-8.432657 8.445704]	DMSO
103	[14.503114 5.4714847]	DMSO	[-4.37017 -2.443024]	DMSO	[-6.604364 7.7426567]	DMSO	[-10.396705 6.703174]	DMSO
104	[10.734882 9.425524]	DMSO	[-4.9753056 1.625498 ]	DMSO	[-3.6512716 5.3610682]	DMSO	[-6.257648 3.4435282]	DMSO
105	[10.48532 -2.6544027]	DMSO	[ 2.3226464 -6.853517 ]	DMSO	[-7.410816 13.280341]	DMSO	[-11.992748 11.136537]	DMSO
106	[18.067923 7.011153]	DMSO	[-5.6367903 -3.868937 ]	DMSO	[-8.506385 7.064591]	DMSO	[-12.109143 4.7771034]	DMSO
107	[17.289244 2.8420663]	DMSO	[-2.7625194 -6.3357897]	DMSO	[-9.852881 10.455056]	DMSO	[-13.904695 8.346674]	DMSO
108	[11.154553 3.2670765]	DMSO	[-0.22317067 -1.8852807 ]	DMSO	[-4.1981936 11.410303 ]	DMSO	[-8.651657 9.358761]	DMSO
109	[15.206174 2.645457]	DMSO	[-1.605603 -4.098595]	DMSO	[-7.17178 11.082467]	DMSO	[-11.782472 8.273524]	DMSO
110	[8.833499 4.808954]	DMSO	[-3.2446544 0.32061774]	DMSO	[-2.6014104 7.9389434]	DMSO	[-6.437521 6.829564]	DMSO
111	[12.459802 2.7608974]	DMSO	[-1.2398207 -1.721084 ]	DMSO	[-5.1368704 10.949273 ]	DMSO	[-9.448028 9.231077]	DMSO
112	[11.456709 9.616103]	DMSO	[-4.313226 3.1801674]	DMSO	[-2.8286662 4.2039623]	DMSO	[-5.9968514 4.0392103]	DMSO
113	[17.576248 3.564302]	DMSO	[-3.333896 -5.624439]	DMSO	[-9.443447 10.112097]	DMSO	[-13.157443 7.530023]	DMSO
114	[11.456254 2.6722875]	DMSO	[-0.11253066 0.22148293]	DMSO	[-3.6431584 11.317656 ]	DMSO	[-8.1858425 9.772147 ]	DMSO
115	[7.8625703 6.7441535]	DMSO	[-0.5557516 4.8414335]	DMSO	[0.87040174 6.7968693 ]	DMSO	[-3.594939 5.6815386]	DMSO
116	[14.69573 8.05895]	DMSO	[-5.1249394 -1.7239268]	DMSO	[-6.1871576 6.316166 ]	DMSO	[-9.988412 4.878441]	DMSO
117	[11.826465 8.919206]	DMSO	[-4.6674576 2.1022048]	DMSO	[-2.92222 5.1736054]	DMSO	[-7.0868783 3.7954106]	DMSO
118	[14.549044 4.526345]	DMSO	[-1.3949922 -2.4809742]	DMSO	[-5.734786 9.834919]	DMSO	[-9.820482 8.075366]	DMSO
119	[14.492772 9.253897]	DMSO	[-5.8228226 -2.7412038]	DMSO	[-7.401781 5.628976]	DMSO	[-9.490764 3.8123474]	DMSO
120	[18.050207 11.697828]	DMSO	[-9.553622 -3.3117063]	DMSO	[-10.589886 3.7631872]	DMSO	[-14.025483 2.2122858]	DMSO
121	[13.204007 6.8998585]	DMSO	[-4.533938 0.94005597]	DMSO	[-4.318812 5.7309265]	DMSO	[-8.365066 4.7648063]	DMSO
122	[11.194492 10.361779]	DMSO	[-5.4044156 3.2291996]	DMSO	[-2.5203018 4.074961 ]	DMSO	[-5.8466196 2.9633596]	DMSO
123	[16.267384 6.491195]	DMSO	[-5.3209624 -3.268646 ]	DMSO	[-8.253663 6.8428245]	DMSO	[-11.152763 5.733899]	DMSO
124	[15.272292 7.4634237]	DMSO	[-4.6809554 -2.9512916]	DMSO	[-7.165796 6.7496424]	DMSO	[-10.691455 4.743243]	DMSO
125	[10.691338 3.5578632]	DMSO	[-1.5454501 -1.0379684]	DMSO	[-3.7247503 9.865679 ]	DMSO	[-8.036102 8.145507]	DMSO
126	[15.951915 8.848192]	DMSO	[-7.549068 -1.7387017]	DMSO	[-8.084892 5.7950664]	DMSO	[-11.466732 3.6262186]	DMSO
127	[13.035786 9.135804]	DMSO	[-5.393585 -1.3209682]	DMSO	[-5.57943 4.3869314]	DMSO	[-8.517601 3.4042318]	DMSO
128	[10.513383 13.8856945]	DMSO	[-8.578709 3.4923503]	DMSO	[-4.312537 0.7988559]	DMSO	[-7.126332 -0.9731868]	DMSO
129	[11.580593 8.604093]	DMSO	[-4.855798 0.7485619]	DMSO	[-4.492965 4.8951545]	DMSO	[-8.000707 3.518328]	DMSO
130	[16.83322 10.541699]	DMSO	[-8.0009165 -3.1752927]	DMSO	[-9.617609 4.4207745]	DMSO	[-12.7913475 2.6212516]	DMSO
131	[17.885105 10.859357]	DMSO	[-9.075303 -3.9125082]	DMSO	[-10.479849 4.04746 ]	DMSO	[-13.823704 2.4063838]	DMSO
132	[13.452256 12.336252]	DMSO	[-7.9842257 0.9381762]	DMSO	[-6.4366546 1.7682748]	DMSO	[-9.178314 0.96375453]	DMSO
133	[10.8759985 3.933597 ]	DMSO	[-1.0372316 0.2439364]	DMSO	[-4.96246 9.00286]	DMSO	[-9.616878 9.173401]	DMSO
134	[ 8.685125 10.759053]	DMSO	[-5.493136 4.855506]	DMSO	[-1.0647229 2.4867551]	DMSO	[-4.263463 2.0028505]	DMSO
135	[16.397112 11.162463]	DMSO	[-7.8761787 -1.9388762]	DMSO	[-9.004944 4.697927]	DMSO	[-12.4639635 2.71197 ]	DMSO
136	[16.087154 10.23144 ]	DMSO	[-7.648904 -2.4355674]	DMSO	[-8.679787 3.9845624]	DMSO	[-11.310727 2.7666435]	DMSO
137	[15.458597 4.8675222]	DMSO	[-3.813164 -3.5219169]	DMSO	[-7.4861674 8.717292 ]	DMSO	[-10.865065 7.4448547]	DMSO
138	[17.80341 9.616667]	DMSO	[-8.497527 -4.0366554]	DMSO	[-10.368113 5.098888]	DMSO	[-13.366106 3.6284132]	DMSO
139	[10.319407 4.593383]	DMSO	[0.61337364 1.7238861 ]	DMSO	[-1.7615047 9.638483 ]	DMSO	[-5.541608 9.089348]	DMSO
140	[11.66062 12.02012]	DMSO	[-7.3178105 2.7073429]	DMSO	[-4.2679744 3.064107 ]	DMSO	[-7.059996 1.0231686]	DMSO
141	[11.4070425 3.0027013]	DMSO	[ 0.11575921 -0.8889566 ]	DMSO	[-4.680564 10.290632]	DMSO	[-9.184216 10.020482]	DMSO
142	[15.774313 7.7151027]	DMSO	[-5.4218664 -1.9197127]	DMSO	[-6.4818554 6.0568614]	DMSO	[-9.69536 4.38147]	DMSO
143	[10.763703 9.180234]	DMSO	[-4.6355186 3.1699615]	DMSO	[-2.6808722 5.0333705]	DMSO	[-5.5063562 4.0729713]	DMSO
144	[14.544469 9.350632]	DMSO	[-6.5444255 -0.69560796]	DMSO	[-7.88106 5.597864]	DMSO	[-11.948327 4.1915445]	DMSO
145	[11.994587 12.196395]	DMSO	[-7.3160276 1.9081197]	DMSO	[-5.1324496 2.6139743]	DMSO	[-7.6603003 1.4151968]	DMSO
146	[16.493776 7.6687593]	DMSO	[-5.9079847 -3.0402455]	DMSO	[-8.663345 5.9067154]	DMSO	[-10.88587 4.295237]	DMSO
147	[15.504165 4.449708]	DMSO	[-3.061693 -3.7925355]	DMSO	[-8.171344 9.543428]	DMSO	[-11.038684 8.068934]	DMSO
148	[11.849632 4.359438]	DMSO	[-1.166126 -0.82475096]	DMSO	[-4.3829393 9.88725 ]	DMSO	[-8.387916 8.416503]	DMSO
149	[12.87146 9.650609]	DMSO	[-6.4575806 0.7758453]	DMSO	[-4.6982346 4.446469 ]	DMSO	[-8.061218 2.564186]	DMSO
150	[16.821789 4.89876 ]	DMSO	[-4.0627794 -4.77974 ]	DMSO	[-9.24734 8.652723]	DMSO	[-12.929455 6.755974]	DMSO
151	[15.222637 10.835512]	DMSO	[-7.660343 -2.151516]	DMSO	[-7.5090146 3.8983197]	DMSO	[-11.602268 2.332569]	DMSO
152	[11.254363 12.799711]	DMSO	[-8.5893955 3.6941807]	DMSO	[-5.031117 1.2542669]	DMSO	[-7.5983744 -0.0951763]	DMSO
153	[15.393304 8.951094]	DMSO	[-6.748036 -1.2749431]	DMSO	[-7.631068 4.1917925]	DMSO	[-10.799706 2.6292703]	DMSO
154	[ 9.325058 12.856262]	DMSO	[-6.92269 4.490805]	DMSO	[-2.5991795 0.9435559]	DMSO	[-5.6504173 0.4478218]	DMSO
155	[10.125684 10.926253]	DMSO	[-5.7218866 3.0200906]	DMSO	[-3.0007725 3.307988 ]	DMSO	[-5.9607635 2.2071543]	DMSO
156	[12.690447 11.055755]	DMSO	[-6.1696076 0.10399101]	DMSO	[-6.258151 3.2110815]	DMSO	[-8.393634 2.0622382]	DMSO
157	[13.352388 10.29238 ]	DMSO	[-6.200347 -1.2463549]	DMSO	[-6.1482 4.2228703]	DMSO	[-9.167111 2.583048]	DMSO
158	[18.338545 5.6341295]	DMSO	[-4.7997284 -6.2759385]	DMSO	[-10.637785 8.060957]	DMSO	[-14.305193 6.249653]	DMSO
159	[ 9.454109 13.422509]	DMSO	[-7.722576 4.588863]	DMSO	[-3.2998323 1.2021745]	DMSO	[-5.89618 -0.47102255]	DMSO
160	[14.325908 10.048431]	DMSO	[-8.07107 -1.2801163]	DMSO	[-7.2989345 4.0537186]	DMSO	[-10.223673 1.8381269]	DMSO
161	[8.260829 7.754891]	DMSO	[-2.9885907 4.0764456]	DMSO	[-0.9386888 5.07014 ]	DMSO	[-4.8071914 4.9067492]	DMSO
162	[15.572959 10.164217]	DMSO	[-6.291334 -3.3670557]	DMSO	[-8.279481 5.355831]	DMSO	[-10.55997 3.0428488]	DMSO
163	[14.759732 11.594197]	DMSO	[-7.2785625 -2.0246658]	DMSO	[-8.903939 3.3003356]	DMSO	[-10.594854 1.6902182]	DMSO
164	[12.873373 10.143398]	DMSO	[-8.578338 0.43335548]	DMSO	[-7.0364947 2.8233907]	DMSO	[-10.621489 -0.09876343]	DMSO
165	[16.080225 8.343035]	DMSO	[-7.3119745 -2.1204484]	DMSO	[-8.359978 4.5742493]	DMSO	[-12.142726 3.617255]	DMSO
166	[8.940157 6.958581]	DMSO	[-0.8639911 3.7200627]	DMSO	[-0.4304026 7.039412 ]	DMSO	[-3.928825 6.414781]	DMSO
167	[6.9961495 6.413299 ]	DMSO	[-3.8558466 2.6935053]	DMSO	[-1.5988158 5.2482433]	DMSO	[-5.7006536 4.6585865]	DMSO
168	[11.284565 8.958251]	DMSO	[-4.0439367 2.4620874]	DMSO	[-3.7479482 4.90862 ]	DMSO	[-7.238687 4.179994]	DMSO
169	[10.464286 5.5981874]	DMSO	[-1.2690501 1.5106717]	DMSO	[-2.124846 8.361428]	DMSO	[-6.0638614 6.6917825]	DMSO
170	[10.058268 7.1127934]	DMSO	[-4.2628465 0.4595092]	DMSO	[-4.3957877 6.219564 ]	DMSO	[-7.910191 4.927643]	DMSO
171	[13.315428 7.004183]	DMSO	[-3.9440415 -1.7638042]	DMSO	[-5.546796 6.8483806]	DMSO	[-9.834394 4.5414577]	DMSO
172	[16.05595 6.758583]	DMSO	[-5.0631814 -3.9934716]	DMSO	[-9.042291 7.3037353]	DMSO	[-11.689361 5.944469]	DMSO
173	[16.365557 3.0599055]	DMSO	[-2.3760493 -5.7197223]	DMSO	[-8.55792 10.527559]	DMSO	[-12.801202 8.397196]	DMSO
174	[9.841897 7.9792504]	DMSO	[-2.3794549 3.4305565]	DMSO	[-1.1883391 6.154943 ]	DMSO	[-4.7392473 5.483645 ]	DMSO
175	[16.11437 12.9914465]	DMSO	[-9.976238 -1.4764128]	DMSO	[-9.093901 1.8892537]	DMSO	[-12.551899 0.3619849]	DMSO
176	[10.639712 7.615224]	DMSO	[-2.3742104 2.9873545]	DMSO	[-1.8449596 6.6583157]	DMSO	[-5.873314 5.8146772]	DMSO
177	[5.9599285 7.99365 ]	DMSO	[ 2.776883 -2.3714123]	DMSO	[15.304335 4.34238 ]	DMSO	[-12.590046 5.2130446]	DMSO
178	[16.053473 7.712475]	DMSO	[-6.6323805 -2.875749 ]	DMSO	[-8.036972 6.4500318]	DMSO	[-11.759491 4.919182]	DMSO
179	[9.133555 8.847398]	DMSO	[-4.9043326 3.2628117]	DMSO	[-1.9963753 3.7208393]	DMSO	[-6.129043 2.676191]	DMSO
180	[10.832718 5.477592]	DMSO	[-1.6482452 1.4759496]	DMSO	[-1.8083949 8.639404 ]	DMSO	[-6.135836 7.5518336]	DMSO
181	[13.598394 5.495502]	DMSO	[-0.9063638 -0.87235785]	DMSO	[-4.5490804 9.8493395]	DMSO	[-8.268376 9.230481]	DMSO
182	[9.536635 6.2167215]	DMSO	[-4.016926 0.37579337]	DMSO	[-3.6548011 6.3721333]	DMSO	[-7.1880555 5.705896 ]	DMSO
183	[14.04771 13.802683]	DMSO	[-9.306398 0.5618443]	DMSO	[-6.7264867 2.1541061]	DMSO	[-9.386656 -0.4407235]	DMSO
184	[11.059997 13.458629]	DMSO	[-8.172575 3.2872262]	DMSO	[-3.7824132 1.0761117]	DMSO	[-7.4457603 0.17849481]	DMSO
185	[13.5728035 7.8041043]	DMSO	[-4.8685575 -1.3997123]	DMSO	[-6.068531 6.8435163]	DMSO	[-9.041947 4.9524665]	DMSO
186	[12.432561 5.3786364]	DMSO	[-2.2168455 0.22017178]	DMSO	[-4.5251436 7.998006 ]	DMSO	[-8.64353 7.607087]	DMSO
187	[11.505167 5.339733]	DMSO	[-0.21176007 0.5764416 ]	DMSO	[-2.7974691 9.530779 ]	DMSO	[-7.0207634 8.569284 ]	DMSO
188	[7.7008123 8.829475 ]	DMSO	[-3.855928 5.0892935]	DMSO	[-0.1501096 3.6328323]	DMSO	[-3.9345393 3.1878343]	DMSO
189	[19.22233 9.130932]	DMSO	[-8.298053 -5.1956096]	DMSO	[-11.25091 5.8193884]	DMSO	[-14.368529 3.6882305]	DMSO
190	[12.620533 12.371581]	DMSO	[-7.8251786 1.1061991]	DMSO	[-5.479958 2.500622]	DMSO	[-8.378773 1.3430362]	DMSO
191	[-1.5331776 13.0078 ]	DMSO	[-4.772333 4.4195013]	DMSO	[-0.8919831 3.1989536]	DMSO	[-4.719014 2.6150322]	DMSO
192	[12.608028 8.624763]	DMSO	[-5.3618855 0.54405105]	DMSO	[-5.2414565 5.3204274]	DMSO	[-9.906677 3.3873346]	DMSO
193	[11.5543585 4.0362735]	DMSO	[-0.8545333 0.6561523]	DMSO	[-3.3871098 9.186313 ]	DMSO	[-8.857635 8.802052]	DMSO
194	[17.103743 7.9589024]	DMSO	[-5.9356565 -4.2999163]	DMSO	[-9.258723 6.747118]	DMSO	[-11.488505 4.842026]	DMSO
195	[12.282233 7.8569803]	DMSO	[-3.8926237 2.177873 ]	DMSO	[-3.6323066 5.899335 ]	DMSO	[-7.4883895 4.9866824]	DMSO
196	[10.146774 8.707304]	DMSO	[-3.6840227 3.5396407]	DMSO	[-1.8454748 4.9040747]	DMSO	[-5.083329 4.5404882]	DMSO
197	[13.454477 5.280945]	DMSO	[-2.2784958 -2.2735512]	DMSO	[-6.001813 8.52877 ]	DMSO	[-9.527803 7.0782447]	DMSO
198	[17.856266 9.903689]	DMSO	[-8.188934 -3.7940967]	DMSO	[-9.485072 5.092203]	DMSO	[-12.695512 3.214736]	DMSO
199	[17.30659 10.090413]	DMSO	[-8.4880295 -4.3317895]	DMSO	[-10.019248 4.985937]	DMSO	[-13.461239 3.0985649]	DMSO
200	[14.469988 13.442647]	DMSO	[-9.235299 -0.4022501]	DMSO	[-8.141184 1.3797085]	DMSO	[-10.42691 -0.6687159]	DMSO
201	[11.937294 6.472095]	DMSO	[-4.266276 0.30855623]	DMSO	[-4.131091 6.153197]	DMSO	[-7.6470165 4.870506 ]	DMSO
202	[14.638216 2.3567114]	DMSO	[-0.9098937 -4.2712245]	DMSO	[-7.0560994 11.171933 ]	DMSO	[-11.575112 9.407164]	DMSO
203	[10.524118 5.40052 ]	DMSO	[-2.6516948 0.8908302]	DMSO	[-3.975643 7.227786]	DMSO	[-8.413221 7.3918104]	DMSO
204	[17.984838 11.206663]	DMSO	[-8.611779 -3.8931744]	DMSO	[-10.227474 4.8134212]	DMSO	[-13.971657 3.0852647]	DMSO
205	[15.774143 7.7657037]	DMSO	[-4.485846 -2.550849]	DMSO	[-7.7300944 7.5128884]	DMSO	[-10.627667 5.4139357]	DMSO
206	[9.731596 9.888575]	DMSO	[-5.173157 4.1819515]	DMSO	[-2.135056 3.12345 ]	DMSO	[-4.9576516 2.659131 ]	DMSO
207	[14.965545 7.76673 ]	DMSO	[-5.055974 -2.0973184]	DMSO	[-7.053893 6.8729773]	DMSO	[-10.528339 4.528312]	DMSO
208	[13.411665 14.501903]	DMSO	[-9.952159 1.2125951]	DMSO	[-6.7952857 0.769798 ]	DMSO	[-9.762007 -1.074027]	DMSO
209	[17.040823 6.72551 ]	DMSO	[-5.2621827 -3.6762877]	DMSO	[-8.357197 7.4323277]	DMSO	[-11.676217 6.029269]	DMSO
210	[16.467985 8.67671 ]	DMSO	[-6.535465 -3.0760274]	DMSO	[-7.5532966 6.17742 ]	DMSO	[-11.115619 4.038241]	DMSO
211	[16.951757 7.943065]	DMSO	[-6.6206107 -5.173679 ]	DMSO	[-9.421461 7.3940506]	DMSO	[-13.980734 4.78848 ]	DMSO
212	[15.891368 9.926719]	DMSO	[-7.005574 -2.7787457]	DMSO	[-9.278335 4.564126]	DMSO	[-11.669382 3.534494]	DMSO
213	[14.374027 5.2159743]	DMSO	[-3.5359106 -2.21176 ]	DMSO	[-6.4751506 9.05531 ]	DMSO	[-10.17134 6.7063103]	DMSO
214	[14.014921 12.12312 ]	DMSO	[-8.401995 0.0690167]	DMSO	[-6.447319 3.4961798]	DMSO	[-9.185824 1.2997515]	DMSO
215	[ 8.47447 10.09998]	DMSO	[-6.4004693 4.3072176]	DMSO	[-2.4510646 2.6027331]	DMSO	[-5.3678083 1.5111575]	DMSO
216	[12.028058 13.12696 ]	DMSO	[-8.056428 2.1448781]	DMSO	[-4.394132 2.4812322]	DMSO	[-7.4372334 0.58069664]	DMSO
217	[17.6162 8.811894]	DMSO	[-6.2526894 -4.887496 ]	DMSO	[-10.288288 6.4571595]	DMSO	[-13.102985 4.6135406]	DMSO
218	[12.505829 -2.7998207]	DMSO	[ 1.3475766 -6.748489 ]	DMSO	[-8.064644 13.410936]	DMSO	[-12.48941 11.577084]	DMSO
219	[16.367062 5.2031145]	DMSO	[-3.5246394 -3.6335244]	DMSO	[-8.047084 8.54143 ]	DMSO	[-11.555975 8.253539]	DMSO
220	[8.644001 6.382583]	DMSO	[-0.4235221 3.7250535]	DMSO	[-0.33637804 7.7035217 ]	DMSO	[-4.254481 7.3820066]	DMSO
221	[13.281459 13.205273]	DMSO	[-7.7273016 0.831306 ]	DMSO	[-6.469483 2.6972234]	DMSO	[-9.920764 0.8029216]	DMSO
222	[12.740561 7.5108275]	DMSO	[-4.3608236 -0.9182351]	DMSO	[-5.263942 6.656413]	DMSO	[-8.031981 4.4827538]	DMSO
223	[11.921222 14.460888]	DMSO	[-9.480314 2.4451587]	DMSO	[-5.419188 0.9608286]	DMSO	[-8.739306 -0.86912405]	DMSO
224	[14.215212 8.353778]	DMSO	[-5.8838263 -0.53892505]	DMSO	[-6.606985 5.306546]	DMSO	[-10.271964 3.7089484]	DMSO
225	[8.339236 5.738789]	DMSO	[-1.3325195 2.901317 ]	DMSO	[-1.1480697 7.126213 ]	DMSO	[-4.7314057 6.6474543]	DMSO
226	[11.982098 10.745401]	DMSO	[-5.3655624 2.4327621]	DMSO	[-4.1711655 3.8342192]	DMSO	[-7.2251086 2.4323542]	DMSO
227	[11.734169 11.32544 ]	DMSO	[-7.455859 2.810683]	DMSO	[-4.775325 2.2175272]	DMSO	[-7.5504856 1.0197244]	DMSO
228	[8.393807 9.065523]	DMSO	[-4.031264 4.0499806]	DMSO	[-0.9534365 4.096362 ]	DMSO	[-4.4758334 3.6340349]	DMSO
229	[10.533801 11.196333]	DMSO	[-6.5656524 3.9563813]	DMSO	[-3.1912158 1.805094 ]	DMSO	[-6.305561 1.1442789]	DMSO
230	[16.272339 13.40885 ]	DMSO	[-10.363657 -1.8394423]	DMSO	[-9.529117 2.4607553]	DMSO	[-12.169916 0.21999669]	DMSO
231	[17.896849 6.5023007]	DMSO	[-5.8978195 -4.4517035]	DMSO	[-9.688211 7.1794376]	DMSO	[-13.8401165 5.651096 ]	DMSO
232	[14.693957 13.421627]	DMSO	[-9.553639 -0.3999171]	DMSO	[-8.337442 1.890305]	DMSO	[-11.469152 0.80429316]	DMSO
233	[13.789665 9.948077]	DMSO	[-7.349566 -0.56896824]	DMSO	[-6.0259895 4.125453 ]	DMSO	[-8.653706 2.556433]	DMSO
234	[ 9.838375 10.839988]	DMSO	[-4.890271 5.0376425]	DMSO	[-1.3744967 3.436722 ]	DMSO	[-3.9376152 2.4892175]	DMSO
235	[14.0750265 8.674109 ]	DMSO	[-6.1096525 -1.0877502]	DMSO	[-6.3330812 4.7138786]	DMSO	[-9.67076 2.7753477]	DMSO
236	[10.778917 5.9844327]	DMSO	[-0.53376746 2.0875642 ]	DMSO	[-1.2780895 8.36219 ]	DMSO	[-6.267812 7.499951]	DMSO
237	[11.656225 13.702762]	DMSO	[-8.182497 2.7503865]	DMSO	[-4.470588 1.9184732]	DMSO	[-8.036098 -0.45305145]	DMSO
238	[9.047929 6.161473]	DMSO	[-1.9880891 2.4847722]	DMSO	[-1.081173 6.452404]	DMSO	[-5.373399 5.7242556]	DMSO
239	[13.021633 2.375565]	DMSO	[-0.34830865 -2.6238456 ]	DMSO	[-5.9919305 11.442486 ]	DMSO	[-10.377491 9.759275]	DMSO
240	[10.654537 11.9755745]	DMSO	[-6.820572 3.0647578]	DMSO	[-3.2929933 1.9535847]	DMSO	[-6.407875 1.2169435]	DMSO
241	[15.87532 9.171632]	DMSO	[-6.420079 -3.52916 ]	DMSO	[-8.552926 5.996163]	DMSO	[-11.354395 4.203696]	DMSO
242	[10.655361 13.037543]	DMSO	[-7.603735 3.1438606]	DMSO	[-3.6933212 2.158072 ]	DMSO	[-6.577055 0.17557038]	DMSO
243	[11.692144 6.051239]	DMSO	[-2.6658406 -0.36213812]	DMSO	[-4.6026974 7.771809 ]	DMSO	[-8.751744 6.5825477]	DMSO
244	[16.060461 4.4689884]	DMSO	[-2.0087667 -4.060866 ]	DMSO	[-7.834145 9.658123]	DMSO	[-12.821513 7.282868]	DMSO
245	[ 8.78696 11.976937]	DMSO	[-5.100615 5.4612365]	DMSO	[-1.1177517 2.1493008]	DMSO	[-3.9529915 1.8247368]	DMSO
246	[15.254281 6.2118416]	DMSO	[-3.4848359 -2.499044 ]	DMSO	[-6.8955708 7.945187 ]	DMSO	[-9.949753 5.747746]	DMSO
247	[14.643994 11.327626]	DMSO	[-8.1450615 -0.52200454]	DMSO	[-8.422328 4.4463134]	DMSO	[-10.496018 2.141575]	DMSO
248	[15.159092 11.6856985]	DMSO	[-8.860962 -0.6247002]	DMSO	[-8.195997 2.0986156]	DMSO	[-11.333022 1.2938071]	DMSO
249	[17.36747 9.882897]	DMSO	[-8.814143 -2.848252]	DMSO	[-9.381557 4.677548]	DMSO	[-12.865563 2.224844]	DMSO
250	[15.252387 11.873363]	DMSO	[-8.588655 -1.754927]	DMSO	[-8.155275 3.2124252]	DMSO	[-12.176853 2.3940542]	DMSO
251	[13.88009 10.523552]	DMSO	[-6.366545 -1.8156253]	DMSO	[-7.017887 5.2328367]	DMSO	[-10.001073 3.3164196]	DMSO
252	[16.122856 10.833563]	DMSO	[-8.565924 -2.1840026]	DMSO	[-8.950849 3.3457012]	DMSO	[-12.346525 1.4774023]	DMSO
253	[ 8.858887 10.835084]	DMSO	[-4.302882 5.4238887]	DMSO	[-0.6443826 2.8950438]	DMSO	[-3.789071 2.7341902]	DMSO
254	[13.968634 13.273142]	DMSO	[-9.05496 0.6718408]	DMSO	[-7.4773145 2.2112067]	DMSO	[-1.0260371e+01 1.7309950e-03]	DMSO
255	[9.163107 9.546007]	DMSO	[-7.183112 4.2386403]	DMSO	[-2.910221 1.6992831]	DMSO	[-6.194057 0.35373387]	DMSO
256	[18.667809 10.959784]	DMSO	[-9.17038 -3.2973952]	DMSO	[-10.683943 4.0010557]	DMSO	[-13.452256 2.035581]	DMSO
257	[16.275639 11.6505 ]	DMSO	[-9.118207 -2.0233905]	DMSO	[-8.002464 3.9938679]	DMSO	[-11.477895 2.4550648]	DMSO
258	[9.255468 4.2828593]	DMSO	[-2.9646764 -0.16786659]	DMSO	[-3.4735749 7.908616 ]	DMSO	[-7.5558004 6.7791333]	DMSO
259	[13.677833 12.055662]	DMSO	[-7.7402687 0.24101737]	DMSO	[-7.019914 2.543909]	DMSO	[-9.571748 0.7188734]	DMSO
260	[13.045218 13.907373]	DMSO	[-9.869795 1.2374927]	DMSO	[-6.5497503 1.7283353]	DMSO	[-9.499507 -0.01613272]	DMSO
261	[ 9.111038 11.344236]	DMSO	[-5.560735 4.345675]	DMSO	[-1.9729213 2.4337144]	DMSO	[-4.9761686 1.8913621]	DMSO
262	[18.345257 7.437964]	DMSO	[-5.9048324 -5.241341 ]	DMSO	[-10.071932 7.246195]	DMSO	[-13.059921 5.561824]	DMSO
263	[12.9486685 2.9385335]	DMSO	[-0.4646103 -1.4521581]	DMSO	[-4.868941 10.448916]	DMSO	[-9.914382 9.90079 ]	DMSO
264	[12.02199 13.746892]	DMSO	[-8.660106 2.7962918]	DMSO	[-4.6278024 1.7774202]	DMSO	[-6.931188 -0.70428455]	DMSO
265	[14.801713 3.6769373]	DMSO	[-0.69457316 -3.7962492 ]	DMSO	[-7.445408 10.854064]	DMSO	[-11.761309 8.8713255]	DMSO
266	[16.757034 7.7788672]	DMSO	[-7.3242164 -3.987238 ]	DMSO	[-8.73515 5.94832]	DMSO	[-11.819399 5.003179]	DMSO
267	[8.487356 7.1952586]	DMSO	[-3.3943927 3.8020442]	DMSO	[-0.8384507 5.25922 ]	DMSO	[-5.1623735 4.080729 ]	DMSO
268	[16.912561 2.9436183]	DMSO	[-2.1395617 -5.1795163]	DMSO	[-9.040736 10.155981]	DMSO	[-14.107202 7.974132]	DMSO
269	[10.69094 6.8573513]	DMSO	[-3.2603307 1.0111266]	DMSO	[-3.426278 6.286615]	DMSO	[-6.277747 5.5273104]	DMSO
270	[14.619341 9.329729]	DMSO	[-5.9258366 -1.5344462]	DMSO	[-6.946732 5.5581827]	DMSO	[-10.151204 3.519593]	DMSO
271	[19.136326 8.151835]	DMSO	[-7.0953774 -4.652569 ]	DMSO	[-11.0047245 6.4308596]	DMSO	[-14.581821 5.024432]	DMSO
272	[14.143726 12.558705]	DMSO	[-9.089365 -0.43149123]	DMSO	[-7.5656457 1.9398962]	DMSO	[-9.94561 0.5396411]	DMSO
273	[7.107089 4.194718]	DMSO	[14.717971 -2.2060976]	DMSO	[5.5734587 8.349317 ]	DMSO	[-5.398073 7.096417]	DMSO
274	[13.345537 4.719726]	DMSO	[-1.5784475 -0.9776607]	DMSO	[-5.781932 9.301934]	DMSO	[-8.57643 8.520309]	DMSO
275	[18.422367 4.5401697]	DMSO	[-4.1092834 -5.3275046]	DMSO	[-10.244449 8.827991]	DMSO	[-14.455966 6.9415574]	DMSO
276	[11.082782 11.096479]	DMSO	[-6.358173 2.4723918]	DMSO	[-3.7829342 3.3069763]	DMSO	[-6.7309666 2.0659745]	DMSO
277	[11.869249 10.453774]	DMSO	[-5.639975 2.509149]	DMSO	[-2.8546634 4.1291003]	DMSO	[-6.5329256 2.700721 ]	DMSO
278	[16.889017 12.311537]	DMSO	[-10.05397 -1.8719547]	DMSO	[-9.881766 2.821007]	DMSO	[-12.967503 0.83413094]	DMSO
279	[15.267577 9.343463]	DMSO	[-7.4406075 -2.5144265]	DMSO	[-7.9225616 4.767972 ]	DMSO	[-11.194135 3.2426338]	DMSO
280	[8.491912 4.3658752]	DMSO	[-1.3246988 1.2425767]	DMSO	[-1.1607589 8.335001 ]	DMSO	[-5.747326 7.631625]	DMSO
281	[15.775653 11.836492]	DMSO	[-9.321383 -0.9498818]	DMSO	[-7.5948553 3.174375 ]	DMSO	[-11.397268 0.44587705]	DMSO
282	[15.983936 7.060666]	DMSO	[-5.5629787 -3.190848 ]	DMSO	[-8.165442 6.7012277]	DMSO	[-11.931504 5.2887125]	DMSO
283	[16.065569 11.877532]	DMSO	[-9.008612 -1.0947804]	DMSO	[-8.539363 2.621769]	DMSO	[-11.9468 0.9448227]	DMSO
284	[17.175783 9.213324]	DMSO	[-7.0845823 -4.076983 ]	DMSO	[-9.637234 5.7821317]	DMSO	[-12.79897 4.3766623]	DMSO
285	[15.7927685 6.026937 ]	DMSO	[-3.5692925 -3.217684 ]	DMSO	[-7.146757 7.7074122]	DMSO	[-10.034726 5.669294]	DMSO
286	[8.18725 5.368374]	DMSO	[-3.1421213 0.8432189]	DMSO	[-2.6303508 6.7398357]	DMSO	[-6.588943 6.265857]	DMSO
287	[10.294561 11.855656]	DMSO	[-6.413424 3.8116698]	DMSO	[-2.9805827 2.0166261]	DMSO	[-5.9040365 1.384703 ]	DMSO
288	[14.498497 9.824893]	DMSO	[-5.753937 -2.244508]	DMSO	[-6.900989 4.971169]	DMSO	[-9.302164 3.326374]	DMSO
289	[11.295927 10.296533]	DMSO	[-6.0805726 1.6966846]	DMSO	[-3.8729193 4.0215635]	DMSO	[-7.1218896 3.0662856]	DMSO
290	[15.443389 12.653304]	DMSO	[-9.837747 -0.83450687]	DMSO	[-8.146704 2.9741635]	DMSO	[-11.043404 0.8183144]	DMSO
291	[10.216515 7.2920475]	DMSO	[-2.693211 1.5288674]	DMSO	[-2.1403258 6.9558797]	DMSO	[-6.7137685 5.452924 ]	DMSO
292	[14.205416 12.02843 ]	DMSO	[-7.0058064 -0.37487122]	DMSO	[-6.946024 3.767784]	DMSO	[-9.745427 2.2427723]	DMSO
293	[16.987118 11.5161915]	DMSO	[-8.397508 -2.8836553]	DMSO	[-8.789631 4.1722984]	DMSO	[-12.157632 2.9493992]	DMSO
294	[ 9.742585 10.342185]	DMSO	[-5.868123 3.2311928]	DMSO	[-2.7198617 2.8166873]	DMSO	[-6.140823 2.311563]	DMSO
295	[9.591292 9.862479]	DMSO	[-4.4790893 4.2133436]	DMSO	[-1.5131979 4.074724 ]	DMSO	[-4.679232 3.4112794]	DMSO
296	[16.662909 10.048243]	DMSO	[-8.347604 -3.6298704]	DMSO	[-9.800564 3.9031954]	DMSO	[-12.970423 3.180715]	DMSO
297	[10.485755 8.392962]	DMSO	[-3.8188179 1.9133421]	DMSO	[-3.0468926 5.2891746]	DMSO	[-6.2072287 4.5250034]	DMSO
298	[11.134175 9.745028]	DMSO	[-5.2857795 2.7893991]	DMSO	[-2.122199 4.5246854]	DMSO	[-5.829646 3.3542955]	DMSO
299	[14.44745 3.1082056]	DMSO	[-0.24443783 -4.311444 ]	DMSO	[-7.241076 11.238116]	DMSO	[-12.0650425 9.4307575]	DMSO
300	[11.21841 5.6832504]	DMSO	[-3.023714 -0.27898663]	DMSO	[-3.6050215 7.960706 ]	DMSO	[-7.426024 6.3122096]	DMSO
301	[18.958834 10.214676]	DMSO	[-8.913434 -4.5456185]	DMSO	[-11.087907 4.87554 ]	DMSO	[-13.829058 3.5278754]	DMSO
302	[12.563297 4.094967]	DMSO	[-1.9411507 -1.7623374]	DMSO	[-4.484479 8.486879]	DMSO	[-8.427135 6.636846]	DMSO
303	[14.941708 -0.27656552]	DMSO	[ 0.58242714 -6.5404363 ]	DMSO	[-8.995418 12.525342]	DMSO	[-13.439158 10.506549]	DMSO
304	[14.842763 6.839972]	DMSO	[-3.9634368 -2.5960515]	DMSO	[-7.503754 7.7609296]	DMSO	[-10.483972 5.6865206]	DMSO
305	[9.240804 2.4176233]	DMSO	[ 0.64528614 -0.17061676]	DMSO	[-2.9642448 10.573285 ]	DMSO	[-8.10328 10.531799]	DMSO
306	[15.958455 9.770494]	DMSO	[-8.639607 -2.3509657]	DMSO	[-8.774778 4.484956]	DMSO	[-11.829788 2.4601264]	DMSO
307	[16.025507 5.547251]	DMSO	[-4.333956 -5.054406]	DMSO	[-8.704765 9.000926]	DMSO	[-13.618758 5.9430404]	DMSO
308	[15.507528 12.131668]	DMSO	[-7.6767554 -0.26754197]	DMSO	[-8.279267 3.5653086]	DMSO	[-11.12849 1.9047589]	DMSO
309	[12.7621355 13.958598 ]	DMSO	[-9.328109 1.4864024]	DMSO	[-6.2560215 1.4448171]	DMSO	[-9.485033 -0.6347243]	DMSO
310	[ 9.392335 11.150025]	DMSO	[-5.7215943 4.5860567]	DMSO	[-1.4494495 2.2744582]	DMSO	[-4.198855 1.4112498]	DMSO
311	[15.342023 4.7182574]	DMSO	[-3.0560546 -3.0909088]	DMSO	[-6.961168 9.171997]	DMSO	[-10.567635 6.3813186]	DMSO
312	[9.896995 4.0696235]	DMSO	[-2.0574417 0.24788432]	DMSO	[-4.1929984 7.979194 ]	DMSO	[-8.073013 8.319506]	DMSO
313	[14.046556 6.988032]	DMSO	[-4.187474 -1.8091688]	DMSO	[-6.2606444 7.482157 ]	DMSO	[-9.388609 4.755139]	DMSO
314	[19.070951 9.492902]	DMSO	[-7.442286 -5.4751086]	DMSO	[-11.111547 6.0803647]	DMSO	[-14.594548 3.9777381]	DMSO
315	[ 9.891051 12.334773]	DMSO	[-5.952069 4.565672]	DMSO	[-2.5381408 2.8272283]	DMSO	[-4.9508743 1.1661097]	DMSO
316	[14.07166 11.364265]	DMSO	[-6.76966 -1.0888084]	DMSO	[-6.9834204 3.5321336]	DMSO	[-9.537463 2.0208688]	DMSO
317	[13.877989 7.7116475]	DMSO	[-5.1103787 -0.92487425]	DMSO	[-6.2062683 6.0621533]	DMSO	[-9.760446 4.1614647]	DMSO
318	[11.9874 11.662353]	DMSO	[-7.39829 1.5907203]	DMSO	[-5.8098855 2.420727 ]	DMSO	[-8.332246 0.72971404]	DMSO
319	[17.298801 9.4848385]	DMSO	[-6.9573803 -3.7200782]	DMSO	[-9.986421 5.9926214]	DMSO	[-13.1324415 3.0746775]	DMSO
320	[10.34854 5.4112124]	DMSO	[-2.85872 0.8280737]	DMSO	[-3.5288405 7.4403653]	DMSO	[-8.682671 7.173826]	DMSO
321	[11.928126 11.44567 ]	DMSO	[-6.8459997 1.9396565]	DMSO	[-4.524876 2.9934802]	DMSO	[-7.699715 1.7226515]	DMSO
322	[16.409138 2.534004]	DMSO	[-2.5522254 -5.4382863]	DMSO	[-8.499149 8.8350315]	DMSO	[-13.494383 6.9850197]	DMSO
323	[15.169886 2.9690852]	DMSO	[-1.9449002 -4.983606 ]	DMSO	[-7.92413 10.467921]	DMSO	[-12.465139 8.715573]	DMSO
324	[9.171731 3.9455762]	DMSO	[1.2263957 0.9123871]	DMSO	[-1.0380878 10.376734 ]	DMSO	[-6.234245 10.043006]	DMSO
325	[11.005937 7.9150114]	DMSO	[-4.9882436 1.0206525]	DMSO	[-3.9157152 5.6412926]	DMSO	[-6.9370637 4.6429152]	DMSO
326	[17.724771 8.643142]	DMSO	[-7.284956 -4.1796875]	DMSO	[-9.414154 6.002757]	DMSO	[-12.973311 4.621865]	DMSO
327	[11.007467 12.151162]	DMSO	[-6.075116 2.923999]	DMSO	[-3.3692596 3.3354328]	DMSO	[-6.543205 2.081117]	DMSO
328	[12.853449 7.8179626]	DMSO	[-4.109368 -0.6083967]	DMSO	[-4.9542136 6.7755733]	DMSO	[-9.274829 3.7692568]	DMSO
329	[15.022942 8.718343]	DMSO	[-6.7659044 -1.9289659]	DMSO	[-7.338101 5.371576]	DMSO	[-11.110057 2.994387]	DMSO
330	[9.74473 5.1837573]	DMSO	[-3.376655 0.69549924]	DMSO	[-3.0552363 6.975135 ]	DMSO	[-7.433652 5.724185]	DMSO
331	[17.328222 5.3231654]	DMSO	[-5.018593 -4.458817]	DMSO	[-8.769411 8.02641 ]	DMSO	[-12.53535 6.298545]	DMSO
332	[12.836019 9.390083]	DMSO	[-6.3933854 0.11766828]	DMSO	[-5.3329496 3.8366692]	DMSO	[-8.409969 2.479424]	DMSO
333	[13.739289 6.454074]	DMSO	[-3.7627141 -1.1149796]	DMSO	[-5.733947 7.132994]	DMSO	[-9.273555 5.2885413]	DMSO
334	[12.100318 6.024184]	DMSO	[-3.4389923 -1.0272133]	DMSO	[-4.7632666 7.3144855]	DMSO	[-8.520942 5.632309]	DMSO
335	[12.050447 4.1849575]	DMSO	[1.0082521 0.7329174]	DMSO	[-2.415167 10.650278]	DMSO	[-6.7562246 9.540671 ]	DMSO
336	[12.724423 6.205086]	DMSO	[-0.83873373 2.0491848 ]	DMSO	[-2.7226098 8.285803 ]	DMSO	[-7.152094 8.013526]	DMSO
337	[15.177942 10.112988]	DMSO	[-6.9285345 -1.6517003]	DMSO	[-7.449955 4.6392303]	DMSO	[-10.7190075 2.4590206]	DMSO
338	[15.78723 13.252219]	DMSO	[-10.186307 -0.7292446]	DMSO	[-8.658563 2.3366067]	DMSO	[-11.462548 -0.06660648]	DMSO
339	[12.276198 5.6328917]	DMSO	[-0.03876648 1.1652603 ]	DMSO	[-2.588069 9.440964]	DMSO	[-7.049677 8.184677]	DMSO
340	[14.777779 4.695705]	DMSO	[-0.95948815 -2.4866009 ]	DMSO	[-6.125082 10.022401]	DMSO	[-10.765214 7.2500515]	DMSO
341	[14.676855 6.04135 ]	DMSO	[-2.8164492 -1.5316412]	DMSO	[-5.616847 8.987394]	DMSO	[-9.491679 6.468952]	DMSO
342	[11.233834 0.64295715]	N9-isopropylolomoucine	[11.451261 2.9879012]	N9-isopropylolomoucine	[17.412664 9.219314]	N9-isopropylolomoucine	[13.505174 5.62859 ]	N9-isopropylolomoucine
343	[3.1679509 5.0269146]	N9-isopropylolomoucine	[11.145584 -0.39995325]	N9-isopropylolomoucine	[14.472981 6.529843]	N9-isopropylolomoucine	[12.367079 5.720729]	N9-isopropylolomoucine
344	[1.934417 4.7202797]	N9-isopropylolomoucine	[ 5.251519 -1.8971622]	N9-isopropylolomoucine	[15.135886 8.703739]	N9-isopropylolomoucine	[9.547072 9.461148]	N9-isopropylolomoucine
345	[ 0.37066346 10.620871 ]	N9-isopropylolomoucine	[ 8.973335 -2.7909298]	N9-isopropylolomoucine	[14.7632065 3.116016 ]	N9-isopropylolomoucine	[9.393236 8.365651]	N9-isopropylolomoucine
346	[0.3242121 4.8304863]	N9-isopropylolomoucine	[ 6.018058 -4.848874]	N9-isopropylolomoucine	[17.595438 5.9144206]	N9-isopropylolomoucine	[9.830083 6.1511436]	N9-isopropylolomoucine
347	[ 0.22919253 11.828019 ]	N9-isopropylolomoucine	[ 9.50153 -1.7801584]	N9-isopropylolomoucine	[14.158248 8.331323]	N9-isopropylolomoucine	[11.716174 7.0540075]	N9-isopropylolomoucine
348	[-1.0480584 5.1104245]	N9-isopropylolomoucine	[7.3978167 4.3079267]	N9-isopropylolomoucine	[18.328882 7.178537]	N9-isopropylolomoucine	[11.6482315 6.61786 ]	N9-isopropylolomoucine
349	[1.507998 4.142759]	N9-isopropylolomoucine	[7.3040047 0.9366792]	N9-isopropylolomoucine	[10.017609 3.0847523]	N9-isopropylolomoucine	[10.069505 3.2260652]	N9-isopropylolomoucine
350	[4.232521 8.786003]	N9-isopropylolomoucine	[10.517875 2.1536906]	N9-isopropylolomoucine	[9.746309 2.364591]	N9-isopropylolomoucine	[10.523453 7.999173]	N9-isopropylolomoucine
351	[5.270335 7.353272]	N9-isopropylolomoucine	[9.9751835 1.8962753]	N9-isopropylolomoucine	[13.085246 0.9201958]	N9-isopropylolomoucine	[10.749219 1.4656081]	N9-isopropylolomoucine
352	[12.184427 1.3336616]	N9-isopropylolomoucine	[5.227297 0.59696245]	N9-isopropylolomoucine	[8.593721 4.127772]	N9-isopropylolomoucine	[11.078592 9.350388]	N9-isopropylolomoucine
353	[-2.890879 12.446479]	N9-isopropylolomoucine	[ 2.7611394 -1.5295091]	N9-isopropylolomoucine	[15.042242 0.8845638]	N9-isopropylolomoucine	[13.2773485 1.9831091]	N9-isopropylolomoucine
354	[1.2892598 5.430048 ]	N9-isopropylolomoucine	[11.775265 -1.380505]	N9-isopropylolomoucine	[14.312904 0.55530256]	N9-isopropylolomoucine	[11.995508 9.58798 ]	N9-isopropylolomoucine
355	[-2.902844 9.975298]	N9-isopropylolomoucine	[14.647451 1.2375928]	N9-isopropylolomoucine	[17.267818 4.653995]	N9-isopropylolomoucine	[12.848896 5.860074]	N9-isopropylolomoucine
356	[-2.6467276 12.212576 ]	N9-isopropylolomoucine	[11.947921 -3.846367]	N9-isopropylolomoucine	[16.537798 3.6629796]	N9-isopropylolomoucine	[11.406779 2.3154113]	N9-isopropylolomoucine
357	[-2.7325208 8.131386 ]	N9-isopropylolomoucine	[ 4.488779 -5.24096 ]	N9-isopropylolomoucine	[14.30562 0.1971837]	N9-isopropylolomoucine	[8.715292 6.595683]	N9-isopropylolomoucine
358	[-2.562777 8.49758 ]	N9-isopropylolomoucine	[11.091912 0.46848056]	N9-isopropylolomoucine	[8.922246 8.583586]	N9-isopropylolomoucine	[11.559629 8.746888]	N9-isopropylolomoucine
359	[ 6.603572 10.809441]	N9-isopropylolomoucine	[ 5.2205644 -0.53849316]	N9-isopropylolomoucine	[9.670594 1.0821863]	N9-isopropylolomoucine	[12.191004 9.88852 ]	N9-isopropylolomoucine
360	[-2.2720854 11.962911 ]	N9-isopropylolomoucine	[10.514853 -0.8244716]	N9-isopropylolomoucine	[9.981761 6.146605]	N9-isopropylolomoucine	[12.853255 3.8557906]	N9-isopropylolomoucine
361	[-2.0863667 4.3135324]	N9-isopropylolomoucine	[ 6.9841495 -7.3703084]	N9-isopropylolomoucine	[11.618801 -0.28556204]	N9-isopropylolomoucine	[9.627614 3.753987]	N9-isopropylolomoucine
362	[-3.306373 5.276775]	N9-isopropylolomoucine	[ 8.17067 -3.90813]	N9-isopropylolomoucine	[13.970528 7.3489757]	N9-isopropylolomoucine	[10.235849 5.8956256]	N9-isopropylolomoucine
363	[1.4409648 6.563575 ]	N9-isopropylolomoucine	[10.426911 -2.9058356]	N9-isopropylolomoucine	[7.194312 5.036109]	N9-isopropylolomoucine	[12.367906 8.233747]	N9-isopropylolomoucine
364	[-0.15797697 9.5728245 ]	N9-isopropylolomoucine	[10.930875 -2.2480137]	N9-isopropylolomoucine	[15.536119 4.1865435]	N9-isopropylolomoucine	[12.751485 6.6922483]	N9-isopropylolomoucine
365	[ 3.5314288 11.738886 ]	N9-isopropylolomoucine	[ 4.480073 -0.12502138]	N9-isopropylolomoucine	[13.939816 2.3753996]	N9-isopropylolomoucine	[11.067891 9.794402]	N9-isopropylolomoucine
366	[-0.45452338 12.981926 ]	N9-isopropylolomoucine	[11.799613 1.7977942]	N9-isopropylolomoucine	[12.199816 1.253851]	N9-isopropylolomoucine	[12.077877 6.657207]	N9-isopropylolomoucine
367	[-4.3516874 11.807021 ]	N9-isopropylolomoucine	[ 9.541633 -0.20700496]	N9-isopropylolomoucine	[14.309667 5.8565173]	N9-isopropylolomoucine	[10.879324 5.4636993]	N9-isopropylolomoucine
368	[ 1.0960023 12.260877 ]	N9-isopropylolomoucine	[ 7.841565 -1.9379804]	N9-isopropylolomoucine	[14.454769 4.8977427]	N9-isopropylolomoucine	[13.211 4.912822]	N9-isopropylolomoucine
369	[0.02925245 7.6928563 ]	N9-isopropylolomoucine	[10.716625 2.7674499]	N9-isopropylolomoucine	[13.087319 2.8789387]	N9-isopropylolomoucine	[13.049588 7.6599526]	N9-isopropylolomoucine
370	[5.965419 4.113152]	N9-isopropylolomoucine	[12.596467 -6.79817 ]	N9-isopropylolomoucine	[9.067198 3.435092]	N9-isopropylolomoucine	[9.452279 8.677566]	N9-isopropylolomoucine
371	[3.7464569 3.1382143]	N9-isopropylolomoucine	[10.8681555 -2.5940132]	N9-isopropylolomoucine	[16.918598 3.0962741]	N9-isopropylolomoucine	[9.364715 2.9253948]	N9-isopropylolomoucine
372	[3.8540318 3.3295166]	N9-isopropylolomoucine	[12.4237995 -1.1768466]	N9-isopropylolomoucine	[15.023426 7.604069]	N9-isopropylolomoucine	[10.793905 5.7768736]	N9-isopropylolomoucine
373	[3.1036632 2.7917273]	N9-isopropylolomoucine	[9.393132 4.180744]	N9-isopropylolomoucine	[16.263872 5.950659]	N9-isopropylolomoucine	[9.57507 4.332423]	N9-isopropylolomoucine
374	[2.1875532 7.9922104]	N9-isopropylolomoucine	[8.696266 0.21784998]	N9-isopropylolomoucine	[16.199862 3.5905924]	N9-isopropylolomoucine	[13.397515 8.876053]	N9-isopropylolomoucine
375	[ 2.1963377 11.722052 ]	N9-isopropylolomoucine	[14.6585 0.57184154]	N9-isopropylolomoucine	[9.289569 8.353942]	N9-isopropylolomoucine	[11.92937 6.7072287]	N9-isopropylolomoucine
376	[ 0.43242088 11.681459 ]	N9-isopropylolomoucine	[ 7.8590484 -0.5466143]	N9-isopropylolomoucine	[14.662381 2.88492 ]	N9-isopropylolomoucine	[10.922795 7.1024923]	N9-isopropylolomoucine
377	[-1.2436546 10.804939 ]	N9-isopropylolomoucine	[11.918287 1.1065729]	N9-isopropylolomoucine	[12.341069 6.1860375]	N9-isopropylolomoucine	[13.197203 9.283635]	N9-isopropylolomoucine
378	[ 2.133068 10.058736]	N9-isopropylolomoucine	[10.244014 -0.19723094]	N9-isopropylolomoucine	[8.809552 1.7159503]	N9-isopropylolomoucine	[13.40153 5.06768]	N9-isopropylolomoucine
379	[ 2.3889744 11.467604 ]	N9-isopropylolomoucine	[14.208359 -4.4128375]	N9-isopropylolomoucine	[9.634649 3.124418]	N9-isopropylolomoucine	[8.494774 4.5276546]	N9-isopropylolomoucine
380	[4.2977443 6.4553056]	N9-isopropylolomoucine	[ 5.7506747 -1.9787236]	N9-isopropylolomoucine	[13.585074 3.1012177]	N9-isopropylolomoucine	[12.143029 8.125832]	N9-isopropylolomoucine
381	[-1.6864257 11.376015 ]	N9-isopropylolomoucine	[5.3768935 1.4230131]	N9-isopropylolomoucine	[16.372808 7.183959]	N9-isopropylolomoucine	[11.31574 9.410949]	N9-isopropylolomoucine
382	[-1.5273356 8.929762 ]	N9-isopropylolomoucine	[ 7.5814543 -0.5155737]	N9-isopropylolomoucine	[11.495973 1.0457066]	N9-isopropylolomoucine	[13.684537 6.42682 ]	N9-isopropylolomoucine
383	[-2.8406382 10.98909 ]	N9-isopropylolomoucine	[6.3448377 1.1399956]	N9-isopropylolomoucine	[9.392408 2.2170484]	N9-isopropylolomoucine	[12.813431 7.80726 ]	N9-isopropylolomoucine
384	[-1.4958781 11.9672165]	N9-isopropylolomoucine	[12.391172 -2.5321238]	N9-isopropylolomoucine	[13.6025915 5.0896306]	N9-isopropylolomoucine	[11.33836 8.537338]	N9-isopropylolomoucine
385	[-0.9340877 9.244746 ]	N9-isopropylolomoucine	[9.611966 4.7961845]	N9-isopropylolomoucine	[10.837247 0.04802037]	N9-isopropylolomoucine	[11.301058 3.3528168]	N9-isopropylolomoucine
386	[2.415093 2.2099793]	N9-isopropylolomoucine	[13.088363 -0.1618818]	N9-isopropylolomoucine	[14.473638 6.8410864]	N9-isopropylolomoucine	[12.178262 8.913782]	N9-isopropylolomoucine
387	[5.093614 2.6206303]	N9-isopropylolomoucine	[11.12304 -3.5307584]	N9-isopropylolomoucine	[8.810295 1.724504]	N9-isopropylolomoucine	[11.894606 6.103572]	N9-isopropylolomoucine
388	[3.9701385 6.31039 ]	N9-isopropylolomoucine	[4.469137 1.3010463]	N9-isopropylolomoucine	[13.918833 2.2033436]	N9-isopropylolomoucine	[10.289397 5.487978]	N9-isopropylolomoucine
389	[1.4408755 8.193944 ]	N9-isopropylolomoucine	[ 9.096868 -4.104046]	N9-isopropylolomoucine	[15.039182 9.444362]	N9-isopropylolomoucine	[13.4894705 6.709665 ]	N9-isopropylolomoucine
390	[7.665034 9.664748]	N9-isopropylolomoucine	[8.2004385 4.0745745]	N9-isopropylolomoucine	[13.547592 1.1709045]	N9-isopropylolomoucine	[9.717364 6.9444127]	N9-isopropylolomoucine
391	[0.19864006 6.367446 ]	N9-isopropylolomoucine	[15.49208 -0.8850502]	N9-isopropylolomoucine	[13.42282 1.4184098]	N9-isopropylolomoucine	[11.650128 5.2897625]	N9-isopropylolomoucine
392	[4.7480855 3.369006 ]	N9-isopropylolomoucine	[ 9.724628 -5.9351287]	N9-isopropylolomoucine	[10.208747 9.949449]	N9-isopropylolomoucine	[11.341175 2.778083]	N9-isopropylolomoucine
393	[3.643688 8.328792]	N9-isopropylolomoucine	[ 8.171695 -5.840092]	N9-isopropylolomoucine	[9.502216 7.767066]	N9-isopropylolomoucine	[9.252893 7.8825064]	N9-isopropylolomoucine
394	[5.0796695 3.1977878]	N9-isopropylolomoucine	[10.593511 -3.4243898]	N9-isopropylolomoucine	[10.754473 6.8832383]	N9-isopropylolomoucine	[11.362481 7.6444283]	N9-isopropylolomoucine
395	[5.281248 8.029022]	N9-isopropylolomoucine	[10.228956 3.0336964]	N9-isopropylolomoucine	[17.4218 9.917168]	N9-isopropylolomoucine	[9.72576 8.771429]	N9-isopropylolomoucine
396	[1.501851 7.240402]	N9-isopropylolomoucine	[13.375575 -5.6211123]	N9-isopropylolomoucine	[13.060126 2.0315368]	N9-isopropylolomoucine	[10.002654 3.316799]	N9-isopropylolomoucine
397	[0.8146106 2.4763694]	N9-isopropylolomoucine	[5.3160133 3.8619592]	N9-isopropylolomoucine	[9.77353 7.197609]	N9-isopropylolomoucine	[8.777246 3.310806]	N9-isopropylolomoucine
398	[-1.1985959 12.313847 ]	N9-isopropylolomoucine	[ 9.679499 -0.25008017]	N9-isopropylolomoucine	[15.134759 1.5724703]	N9-isopropylolomoucine	[10.459518 8.999222]	N9-isopropylolomoucine
399	[-1.6023413 9.599919 ]	N9-isopropylolomoucine	[ 8.998519 -3.772099]	N9-isopropylolomoucine	[10.631123 0.5456594]	N9-isopropylolomoucine	[13.2871 7.8041887]	N9-isopropylolomoucine
400	[-0.72077316 4.0687594 ]	N9-isopropylolomoucine	[10.094532 0.36570248]	N9-isopropylolomoucine	[7.839778 7.9767637]	N9-isopropylolomoucine	[9.732924 4.989764]	N9-isopropylolomoucine
401	[-2.9939933 12.551719 ]	N9-isopropylolomoucine	[8.125684 0.6580069]	N9-isopropylolomoucine	[12.625807 3.8102186]	N9-isopropylolomoucine	[11.054874 7.2253695]	N9-isopropylolomoucine
402	[14.21988 -1.4701091]	N9-isopropylolomoucine	[ 3.287282 -1.8297538]	N9-isopropylolomoucine	[12.933189 0.6940684]	N9-isopropylolomoucine	[8.838559 6.5180335]	N9-isopropylolomoucine
403	[-2.845562 11.913293]	N9-isopropylolomoucine	[6.953307 1.1292967]	N9-isopropylolomoucine	[10.772902 9.08407 ]	N9-isopropylolomoucine	[10.993584 4.166712]	N9-isopropylolomoucine
404	[-0.8196139 12.424299 ]	N9-isopropylolomoucine	[ 7.6866503 -1.2236164]	N9-isopropylolomoucine	[11.5075655 6.3385057]	N9-isopropylolomoucine	[9.055216 3.9352272]	N9-isopropylolomoucine
405	[6.124414 7.7203503]	N9-isopropylolomoucine	[8.441164 0.6505952]	N9-isopropylolomoucine	[11.972715 -0.3447725]	N9-isopropylolomoucine	[12.718668 8.411774]	N9-isopropylolomoucine
406	[-0.5723626 10.048153 ]	N9-isopropylolomoucine	[9.663819 3.0599313]	N9-isopropylolomoucine	[12.762515 -0.593957]	N9-isopropylolomoucine	[14.497426 6.7402654]	N9-isopropylolomoucine
407	[-1.9240936 7.9789453]	N9-isopropylolomoucine	[ 8.331736 -4.189926]	N9-isopropylolomoucine	[17.24949 5.566816]	N9-isopropylolomoucine	[10.687867 8.85749 ]	N9-isopropylolomoucine
408	[1.8935518 3.5384881]	N9-isopropylolomoucine	[ 6.920639 -3.4132721]	N9-isopropylolomoucine	[10.277769 1.6333709]	N9-isopropylolomoucine	[10.006881 6.503527]	N9-isopropylolomoucine
409	[0.34385267 7.0263867 ]	N9-isopropylolomoucine	[ 6.6883717 -2.150111 ]	N9-isopropylolomoucine	[17.626877 10.328166]	N9-isopropylolomoucine	[12.342115 9.411463]	N9-isopropylolomoucine
410	[-3.1242719 6.367436 ]	N9-isopropylolomoucine	[12.484909 -1.6619718]	N9-isopropylolomoucine	[15.1086645 3.889251 ]	N9-isopropylolomoucine	[11.428906 4.816397]	N9-isopropylolomoucine
411	[0.9282372 6.1291137]	N9-isopropylolomoucine	[5.5934014 0.82621765]	N9-isopropylolomoucine	[11.899437 2.6257205]	N9-isopropylolomoucine	[9.418288 8.123609]	N9-isopropylolomoucine
412	[0.19614175 9.2775545 ]	N9-isopropylolomoucine	[13.764672 1.8052034]	N9-isopropylolomoucine	[15.508519 3.344311]	N9-isopropylolomoucine	[10.178553 6.821239]	N9-isopropylolomoucine
413	[0.30497718 3.2559068 ]	N9-isopropylolomoucine	[8.880713 3.7016733]	N9-isopropylolomoucine	[12.958767 7.3743052]	N9-isopropylolomoucine	[13.119183 9.322791]	N9-isopropylolomoucine
414	[3.3731217 4.4000487]	N9-isopropylolomoucine	[10.773673 1.6683884]	N9-isopropylolomoucine	[14.837349 4.7695193]	N9-isopropylolomoucine	[14.298391 8.792607]	N9-isopropylolomoucine
415	[-3.4656165 11.520693 ]	N9-isopropylolomoucine	[10.678224 3.5140998]	N9-isopropylolomoucine	[16.035341 7.665032]	N9-isopropylolomoucine	[10.115093 2.485661]	N9-isopropylolomoucine
416	[-0.0898816 11.681907 ]	N9-isopropylolomoucine	[5.8295074 1.9793682]	N9-isopropylolomoucine	[14.924222 1.9586183]	N9-isopropylolomoucine	[12.510148 6.473822]	N9-isopropylolomoucine
417	[0.7911427 9.984199 ]	N9-isopropylolomoucine	[ 6.213273 -1.552299]	N9-isopropylolomoucine	[11.370986 0.978655]	N9-isopropylolomoucine	[9.758742 8.024204]	N9-isopropylolomoucine
418	[ 4.9603243 11.826281 ]	N9-isopropylolomoucine	[ 7.6354904 -2.7215734]	N9-isopropylolomoucine	[16.571056 5.9236817]	N9-isopropylolomoucine	[8.186827 9.425816]	N9-isopropylolomoucine
419	[ 4.0149164 10.491384 ]	N9-isopropylolomoucine	[10.5664015 0.34816802]	N9-isopropylolomoucine	[10.190031 6.485412]	N9-isopropylolomoucine	[13.866365 6.3539724]	N9-isopropylolomoucine
420	[ 0.39904663 11.26198 ]	N9-isopropylolomoucine	[8.77052 2.570689]	N9-isopropylolomoucine	[14.254453 4.019305]	N9-isopropylolomoucine	[12.738936 4.9319887]	N9-isopropylolomoucine
421	[-4.3727765 9.770801 ]	N9-isopropylolomoucine	[ 8.817624 -5.2781353]	N9-isopropylolomoucine	[11.20499 7.981678]	N9-isopropylolomoucine	[12.188728 8.489282]	N9-isopropylolomoucine
422	[-1.5166633 9.88014 ]	N9-isopropylolomoucine	[12.899228 -1.7005976]	N9-isopropylolomoucine	[10.004885 3.558847]	N9-isopropylolomoucine	[10.619279 5.198276]	N9-isopropylolomoucine
423	[-4.1254354 11.5309105]	N9-isopropylolomoucine	[6.210515 2.3915133]	N9-isopropylolomoucine	[13.516614 4.536619]	N9-isopropylolomoucine	[13.935634 7.8567934]	N9-isopropylolomoucine
424	[-1.5931028 5.7474422]	N9-isopropylolomoucine	[ 4.765621 -0.93313175]	N9-isopropylolomoucine	[9.827541 2.678812]	N9-isopropylolomoucine	[9.508877 4.5828485]	N9-isopropylolomoucine
425	[3.3666534 9.294797 ]	N9-isopropylolomoucine	[13.062489 1.275259]	N9-isopropylolomoucine	[14.537194 9.188314]	N9-isopropylolomoucine	[10.077364 6.831863]	N9-isopropylolomoucine
426	[0.54071474 4.381508 ]	N9-isopropylolomoucine	[ 5.8952026 -7.0516777]	N9-isopropylolomoucine	[11.552959 8.851681]	N9-isopropylolomoucine	[13.856368 6.6452236]	N9-isopropylolomoucine
427	[8.119927 9.902336]	N9-isopropylolomoucine	[ 6.912885 -0.44643816]	N9-isopropylolomoucine	[14.963054 5.1402907]	N9-isopropylolomoucine	[11.103989 10.016262]	N9-isopropylolomoucine
428	[-1.4756472 10.0879 ]	N9-isopropylolomoucine	[8.712911 2.2662494]	N9-isopropylolomoucine	[12.903179 4.139043]	N9-isopropylolomoucine	[10.9998255 4.5113673]	N9-isopropylolomoucine
429	[0.8329818 6.3803086]	N9-isopropylolomoucine	[ 5.431618 -0.47590053]	N9-isopropylolomoucine	[10.154956 -0.24036117]	N9-isopropylolomoucine	[14.111286 8.162781]	N9-isopropylolomoucine
430	[-0.307813 4.060196]	N9-isopropylolomoucine	[12.280441 2.0858889]	N9-isopropylolomoucine	[11.918296 0.614481]	N9-isopropylolomoucine	[7.3661957 6.449698 ]	N9-isopropylolomoucine
431	[-1.1393375 3.3338947]	N9-isopropylolomoucine	[8.477343 4.754733]	N9-isopropylolomoucine	[10.167347 5.417297]	N9-isopropylolomoucine	[11.531901 2.4831536]	N9-isopropylolomoucine
432	[-0.19140965 7.676082 ]	N9-isopropylolomoucine	[ 6.2701297 -1.3098711]	N9-isopropylolomoucine	[16.627998 4.4636946]	N9-isopropylolomoucine	[12.344468 9.009385]	N9-isopropylolomoucine
433	[-3.4804904 9.938444 ]	N9-isopropylolomoucine	[7.8971763 4.387282 ]	N9-isopropylolomoucine	[12.390395 6.132267]	N9-isopropylolomoucine	[13.33195 3.1397157]	N9-isopropylolomoucine
434	[ 2.8552213 10.589545 ]	N9-isopropylolomoucine	[ 4.1178875 -1.5998005]	N9-isopropylolomoucine	[9.996942 7.532036]	N9-isopropylolomoucine	[11.308393 6.9463086]	N9-isopropylolomoucine
435	[0.9965706 7.23151 ]	N9-isopropylolomoucine	[ 4.4195013 -2.1791115]	N9-isopropylolomoucine	[9.76498 8.459791]	N9-isopropylolomoucine	[13.485509 8.237469]	N9-isopropylolomoucine
436	[-0.7499182 9.90753 ]	N9-isopropylolomoucine	[6.03464 1.1955346]	N9-isopropylolomoucine	[11.185969 3.6288807]	N9-isopropylolomoucine	[14.875358 7.7265544]	N9-isopropylolomoucine
437	[0.2161845 7.9181104]	N9-isopropylolomoucine	[6.0132957 3.903135 ]	N9-isopropylolomoucine	[10.955851 1.749061]	N9-isopropylolomoucine	[12.531282 4.3016896]	N9-isopropylolomoucine
438	[-3.768537 7.866929]	N9-isopropylolomoucine	[5.25572 2.6539838]	N9-isopropylolomoucine	[12.020366 1.2285599]	N9-isopropylolomoucine	[9.838728 2.91034 ]	N9-isopropylolomoucine
439	[0.5492117 8.670615 ]	N9-isopropylolomoucine	[ 6.265697 -1.0711237]	N9-isopropylolomoucine	[6.9414167 5.9336467]	N9-isopropylolomoucine	[12.224619 7.6697497]	N9-isopropylolomoucine
440	[-1.378966 3.8725722]	N9-isopropylolomoucine	[6.6814947 0.6518549]	N9-isopropylolomoucine	[14.869001 2.1449044]	N9-isopropylolomoucine	[14.129994 7.5392084]	N9-isopropylolomoucine
441	[-2.9424999 7.399652 ]	N9-isopropylolomoucine	[9.265025 4.77096 ]	N9-isopropylolomoucine	[9.76875 0.30679244]	N9-isopropylolomoucine	[12.74889 5.3352156]	N9-isopropylolomoucine
442	[ 8.409924 -1.4515477]	N9-isopropylolomoucine	[5.8848457 2.7611525]	N9-isopropylolomoucine	[15.3274765 1.407591 ]	N9-isopropylolomoucine	[14.146858 7.730015]	N9-isopropylolomoucine
443	[-0.9598471 10.253509 ]	N9-isopropylolomoucine	[ 8.99425 -4.055934]	N9-isopropylolomoucine	[12.555187 3.0208936]	N9-isopropylolomoucine	[11.375028 6.1164827]	N9-isopropylolomoucine
444	[-3.1836367 13.314762 ]	N9-isopropylolomoucine	[8.913106 1.0003217]	N9-isopropylolomoucine	[14.583937 5.0329514]	N9-isopropylolomoucine	[9.848005 7.5575414]	N9-isopropylolomoucine
445	[-2.721783 10.158766]	N9-isopropylolomoucine	[9.773785 2.2740889]	N9-isopropylolomoucine	[12.777281 3.91568 ]	N9-isopropylolomoucine	[12.76006 6.1824837]	N9-isopropylolomoucine
446	[-3.7548976 6.448308 ]	N9-isopropylolomoucine	[4.645993 0.8975429]	N9-isopropylolomoucine	[17.747417 4.5681996]	N9-isopropylolomoucine	[11.247342 1.5886164]	N9-isopropylolomoucine
447	[-4.006715 12.449431]	N9-isopropylolomoucine	[10.112028 -3.576019]	N9-isopropylolomoucine	[11.755331 2.7505145]	N9-isopropylolomoucine	[11.596116 3.3828776]	N9-isopropylolomoucine
448	[ 8.294132 -0.6635467]	N9-isopropylolomoucine	[9.712637 1.5553325]	N9-isopropylolomoucine	[11.108149 2.4785278]	N9-isopropylolomoucine	[9.639804 4.89059 ]	N9-isopropylolomoucine
449	[-0.31876767 7.180243 ]	N9-isopropylolomoucine	[ 6.232256 -3.26592 ]	N9-isopropylolomoucine	[18.043938 6.045638]	N9-isopropylolomoucine	[10.048699 7.6931753]	N9-isopropylolomoucine
450	[1.1586102 4.9628763]	N9-isopropylolomoucine	[7.144169 3.5134542]	N9-isopropylolomoucine	[10.5443735 2.9001007]	N9-isopropylolomoucine	[10.663872 4.6696963]	N9-isopropylolomoucine
451	[0.2296769 6.7771573]	N9-isopropylolomoucine	[10.878275 -5.485989]	N9-isopropylolomoucine	[9.81857 5.256522]	N9-isopropylolomoucine	[11.819246 8.060762]	N9-isopropylolomoucine
452	[5.478763 5.534996]	N9-isopropylolomoucine	[9.18029 1.347699]	N9-isopropylolomoucine	[15.862745 7.264148]	N9-isopropylolomoucine	[10.090487 7.891905]	N9-isopropylolomoucine
453	[6.338846 2.702465]	N9-isopropylolomoucine	[7.2685633 2.0333838]	N9-isopropylolomoucine	[15.450798 6.392588]	N9-isopropylolomoucine	[12.132482 2.7492826]	N9-isopropylolomoucine
454	[-2.9569962 9.386171 ]	N9-isopropylolomoucine	[6.8773007 2.52479 ]	N9-isopropylolomoucine	[12.211589 9.613057]	N9-isopropylolomoucine	[11.476019 8.363524]	N9-isopropylolomoucine
455	[-4.0022707 10.111446 ]	N9-isopropylolomoucine	[ 5.633874 -6.1685715]	N9-isopropylolomoucine	[11.352218 3.8814504]	N9-isopropylolomoucine	[10.274954 4.2599635]	N9-isopropylolomoucine
456	[-4.533751 11.532734]	N9-isopropylolomoucine	[6.4214964 2.9235356]	N9-isopropylolomoucine	[8.4855995 5.822251 ]	N9-isopropylolomoucine	[11.906746 4.997481]	N9-isopropylolomoucine
457	[-0.4943593 8.205099 ]	N9-isopropylolomoucine	[9.459188 3.149278]	N9-isopropylolomoucine	[10.552112 0.60302615]	N9-isopropylolomoucine	[12.870741 7.0761685]	N9-isopropylolomoucine
458	[ 9.835378 -2.0396712]	N9-isopropylolomoucine	[ 6.459066 -2.4098482]	N9-isopropylolomoucine	[14.197544 2.6942732]	N9-isopropylolomoucine	[11.613138 8.652433]	N9-isopropylolomoucine
459	[9.781569 3.4637184]	aminopurvalanol A	[ 4.0921335 -5.767862 ]	aminopurvalanol A	[16.356693 10.232652]	aminopurvalanol A	[6.8350983 6.9589243]	aminopurvalanol A
460	[11.406193 -0.18222587]	aminopurvalanol A	[6.6267004 0.4133826]	aminopurvalanol A	[16.420431 9.982198]	aminopurvalanol A	[6.3119216 7.71173 ]	aminopurvalanol A
461	[8.682993 0.3348408]	aminopurvalanol A	[ 6.350475 -5.4320097]	aminopurvalanol A	[15.978763 5.3833604]	aminopurvalanol A	[6.230728 8.696028]	aminopurvalanol A
462	[8.710887 0.7173166]	aminopurvalanol A	[12.799196 -5.489587]	aminopurvalanol A	[15.277598 6.135745]	aminopurvalanol A	[7.648047 7.837891]	aminopurvalanol A
463	[11.4236965 -4.2425313]	aminopurvalanol A	[ 8.012433 -6.4814477]	aminopurvalanol A	[7.885286 4.7560477]	aminopurvalanol A	[ 7.839865 10.330781]	aminopurvalanol A
464	[9.753091 0.6659421]	aminopurvalanol A	[ 7.84886 -6.100688]	aminopurvalanol A	[9.860367 0.6617323]	aminopurvalanol A	[7.1061225 9.415348 ]	aminopurvalanol A
465	[12.620137 0.18424746]	aminopurvalanol A	[10.846372 -1.0395617]	aminopurvalanol A	[18.411854 8.245296]	aminopurvalanol A	[9.077117 5.4577093]	aminopurvalanol A
466	[10.96372 -3.7214532]	aminopurvalanol A	[ 6.417601 -0.44656703]	aminopurvalanol A	[17.460999 6.3878384]	aminopurvalanol A	[ 6.688002 10.421818]	aminopurvalanol A
467	[12.7994175 -1.812147 ]	aminopurvalanol A	[ 5.072942 -0.07773277]	aminopurvalanol A	[16.193926 11.364819]	aminopurvalanol A	[7.3742585 8.731332 ]	aminopurvalanol A
468	[10.695234 -1.3720633]	aminopurvalanol A	[ 6.1733456 -6.9117217]	aminopurvalanol A	[18.041655 7.7896986]	aminopurvalanol A	[ 6.5706644 10.425896 ]	aminopurvalanol A
469	[12.308015 -1.6495318]	aminopurvalanol A	[5.1495934 1.2381433]	aminopurvalanol A	[12.494523 9.420374]	aminopurvalanol A	[5.9172935 9.841416 ]	aminopurvalanol A
470	[12.613128 -2.1954033]	aminopurvalanol A	[9.572711 0.3104086]	aminopurvalanol A	[13.375005 8.745314]	aminopurvalanol A	[5.775031 9.688571]	aminopurvalanol A
471	[4.4119287 4.234392 ]	aminopurvalanol A	[10.396917 -1.8456337]	aminopurvalanol A	[12.350498 5.5746884]	aminopurvalanol A	[7.2950315 9.712496 ]	aminopurvalanol A
472	[4.700381 0.83044565]	indirubin	[ 7.305553 -3.2152917]	indirubin	[17.820312 9.182962]	indirubin	[12.930264 -0.6123679]	indirubin
473	[10.713678 1.2155613]	indirubin	[ 7.4157724 -3.8984787]	indirubin	[15.814873 2.8276174]	indirubin	[14.946925 -0.25336948]	indirubin
474	[1.0021551 2.9667394]	indirubin	[10.561759 -0.76852435]	indirubin	[8.986715 5.648589]	indirubin	[12.104796 -5.1535263]	indirubin
475	[6.7789235 7.5710287]	indirubin	[13.586135 -4.366707]	indirubin	[8.336557 8.202467]	indirubin	[12.748725 -1.423129]	indirubin
476	[5.455941 4.4723344]	indirubin	[9.92709 0.5392226]	indirubin	[8.490201 7.631804]	indirubin	[15.387789 -0.1767875]	indirubin
477	[5.443626 2.0830357]	indirubin	[10.108713 -3.9174197]	indirubin	[8.473238 8.847239]	indirubin	[15.317718 0.501254]	indirubin
478	[1.6015261 5.9741178]	indirubin	[15.580994 -3.6825504]	indirubin	[15.440093 5.824698]	indirubin	[11.598292 -4.28071 ]	indirubin
479	[7.380896 9.132241]	indirubin	[9.041092 4.8395734]	indirubin	[13.816463 8.755003]	indirubin	[10.448945 -0.94947344]	indirubin
480	[7.2949634 8.383409 ]	indirubin	[10.979279 -5.4969287]	indirubin	[7.5949078 8.228171 ]	indirubin	[ 9.959804 -3.147021]	indirubin
481	[6.324954 1.6509794]	indirubin	[14.328559 -2.5261836]	indirubin	[12.299394 11.852127]	indirubin	[10.878819 -1.9558258]	indirubin
482	[6.508248 8.928571]	indirubin	[ 4.8108287 -6.806269 ]	indirubin	[10.8392105 8.32162 ]	indirubin	[14.399681 1.0654328]	indirubin
483	[5.859851 7.454403]	indirubin	[12.429972 -4.404463]	indirubin	[12.726773 2.809999]	indirubin	[11.830017 -1.5488193]	indirubin
484	[5.727458 0.00593037]	indirubin	[12.753575 -4.634593]	indirubin	[9.776221 9.657282]	indirubin	[17.736242 2.6118672]	indirubin
485	[6.210848 1.1095895]	indirubin	[ 5.4972377 -4.4654403]	indirubin	[15.241888 6.6045814]	indirubin	[16.817629 0.80405843]	indirubin
486	[ 9.853835 -2.698546]	indirubin	[9.944807 1.1624011]	indirubin	[11.225953 1.5643308]	indirubin	[16.801914 -1.4499776]	indirubin
487	[ 8.769476 -2.0835505]	indirubin	[10.864242 -5.9416814]	indirubin	[18.402775 9.318864]	indirubin	[15.603817 -2.073577]	indirubin
488	[-0.6930963 8.7246 ]	indirubin	[ 8.261355 -7.756589]	indirubin	[17.155037 7.5385823]	indirubin	[17.434198 -3.2740486]	indirubin
489	[0.7798925 7.716783 ]	indirubin	[13.848274 -2.2051456]	indirubin	[10.860785 1.1346097]	indirubin	[17.14665 -2.0846634]	indirubin
490	[ 7.145368 -0.2567064]	indirubin	[13.440172 -3.87958 ]	indirubin	[15.300214 9.286336]	indirubin	[ 9.537329 -1.3071337]	indirubin
491	[12.495462 -1.1209656]	indirubin	[7.757401 1.1458069]	indirubin	[16.953632 6.237856]	indirubin	[17.234047 0.5951248]	indirubin
492	[4.506737 3.0817447]	indirubin	[11.401091 -2.6978812]	indirubin	[16.022303 8.905148]	indirubin	[13.297104 0.47967172]	indirubin
493	[1.7272555 2.537204 ]	indirubin	[ 8.340464 -4.7450733]	indirubin	[ 7.980882 10.119955]	indirubin	[17.921484 -2.73929 ]	indirubin
494	[6.325327 0.8108132]	indirubin	[16.199045 -1.3581173]	indirubin	[13.510791 3.8005931]	indirubin	[13.069978 -1.8795938]	indirubin
495	[1.9870248 2.6433487]	indirubin	[10.748606 3.247006]	indirubin	[14.563824 10.540455]	indirubin	[17.300032 0.46671426]	indirubin
496	[3.3288887 1.1979465]	indirubin	[ 3.8519807 -0.02241046]	indirubin	[8.464355 8.218533]	indirubin	[14.469187 -2.6945107]	indirubin
497	[10.828047 1.1594034]	indirubin	[10.701992 -6.3358426]	indirubin	[13.802146 10.005902]	indirubin	[15.727644 -1.5498197]	indirubin
498	[3.2071517 4.329051 ]	indirubin	[13.110208 0.61304295]	indirubin	[11.474035 4.735835]	indirubin	[16.139044 -2.7929404]	indirubin
499	[3.4939468 1.5301658]	indirubin	[10.021141 -1.2302817]	indirubin	[14.890211 12.54653 ]	indirubin	[16.280996 -0.5122097]	indirubin
500	[11.185411 0.501557]	indirubin	[10.910943 -2.8623807]	indirubin	[16.650953 2.5973685]	indirubin	[12.600564 -2.2749834]	indirubin
501	[1.7977058 3.2665045]	indirubin	[14.95012 -2.946524]	indirubin	[11.697387 2.2742858]	indirubin	[ 9.576764 -3.133927]	indirubin
502	[4.264285 4.1146436]	indirubin	[12.703162 -0.14722306]	indirubin	[14.522395 7.797109]	indirubin	[11.666851 -3.3483803]	indirubin
503	[5.240767 2.129511]	indirubin	[12.417585 -5.4575863]	indirubin	[9.712278 8.754424]	indirubin	[13.171024 -0.30859601]	indirubin
504	[2.3895423 6.5361648]	indirubin	[13.615308 -3.4541316]	indirubin	[12.008066 8.924398]	indirubin	[18.645374 1.2130073]	indirubin
505	[4.322735 1.4982595]	indirubin	[12.588857 0.30607256]	indirubin	[6.909783 6.1928086]	indirubin	[16.170872 0.1639174]	indirubin
506	[5.880942 3.2510645]	indirubin	[ 5.3376713 -1.5487691]	indirubin	[10.860313 -0.6523866]	indirubin	[17.710503 -0.373374]	indirubin
507	[0.7765659 5.2139125]	indirubin	[10.45347 1.8276153]	indirubin	[13.90064 9.130114]	indirubin	[15.860116 0.74123466]	indirubin
508	[ 4.5371876 10.284225 ]	indirubin	[ 6.7195206 -4.574427 ]	indirubin	[5.7714176 9.687791 ]	indirubin	[16.498251 -1.0340352]	indirubin
509	[ 2.6945584 11.692358 ]	indirubin	[12.963085 -5.5026364]	indirubin	[13.088476 8.4472 ]	indirubin	[ 9.864726 -2.460424]	indirubin
510	[ 5.259822 11.522901]	indirubin	[10.956365 -5.293105]	indirubin	[11.971567 7.0767574]	indirubin	[10.175136 -2.019658]	indirubin
511	[ 3.6384246 11.850576 ]	indirubin	[16.688171 -2.138837]	indirubin	[6.767462 9.771764]	indirubin	[11.92607 -2.1591532]	indirubin
512	[2.4908824 8.528121 ]	indirubin	[11.5491295 -5.3001084]	indirubin	[16.26346 6.451263]	indirubin	[11.306408 -1.9830481]	indirubin
513	[6.069091 6.431332]	indirubin	[ 6.9248013 -1.0106885]	indirubin	[9.502339 6.0658374]	indirubin	[18.329487 -0.66778994]	indirubin
514	[5.7275434 2.000592 ]	indirubin	[ 6.0891566 -0.11491282]	indirubin	[11.83153 10.492173]	indirubin	[19.010355 -2.0412848]	indirubin
515	[ 6.024717 11.424275]	indirubin	[ 5.843214 -5.524452]	indirubin	[11.758478 6.9344954]	indirubin	[16.712986 2.6589046]	indirubin
516	[3.7784555 1.4250047]	indirubin	[ 9.41494 -3.4255676]	indirubin	[11.838166 2.0758379]	indirubin	[15.562846 -3.2457685]	indirubin
517	[12.165884 0.88036734]	indirubin	[ 7.5822005 -5.8931284]	indirubin	[7.2260523 5.9257846]	indirubin	[14.329812 2.1684928]	indirubin
518	[4.9818463 6.496808 ]	indirubin	[11.874866 -2.3617954]	indirubin	[11.656087 4.0412216]	indirubin	[15.357055 -0.15818395]	indirubin
519	[5.9419994 0.32888028]	indirubin	[ 9.309727 -5.918126]	indirubin	[10.6705265 1.7112759]	indirubin	[16.243511 1.8957174]	indirubin
520	[-0.4611013 3.309334 ]	indirubin	[10.193985 -5.2333827]	indirubin	[9.4457855 4.481621 ]	indirubin	[15.951197 2.0788136]	indirubin
521	[ 3.1044195 12.147135 ]	indirubin	[ 6.920287 -2.1315405]	indirubin	[12.799115 11.159585]	indirubin	[14.886093 -0.49420318]	indirubin
522	[1.3529488 9.100194 ]	indirubin	[10.988628 -4.434869]	indirubin	[11.739486 8.10033 ]	indirubin	[14.144034 -3.5373793]	indirubin
523	[-1.6947693 7.1232896]	indirubin	[ 7.200521 -5.4480057]	indirubin	[10.736463 8.426581]	indirubin	[15.179109 -3.1941361]	indirubin
524	[2.0174174 4.9002514]	indirubin	[ 5.4771514 -4.1860075]	indirubin	[11.217259 2.0976782]	indirubin	[15.733381 2.078847]	indirubin
525	[-1.5729728 7.2730665]	indirubin	[ 8.897553 -5.029506]	indirubin	[7.463526 9.171637]	indirubin	[16.508827 0.43294963]	indirubin
526	[4.0471683 9.289857 ]	indirubin	[ 4.8131475 -3.9301832]	indirubin	[16.032675 10.331575]	indirubin	[12.574331 -3.8340485]	indirubin
527	[ 1.1387618 10.173249 ]	indirubin	[11.734486 -4.562148]	indirubin	[7.1837664 9.484045 ]	indirubin	[10.472821 -3.4159176]	indirubin
528	[ 2.041083 10.328383]	indirubin	[12.822388 -2.9801702]	indirubin	[10.750443 2.0161405]	indirubin	[15.992477 2.439194]	indirubin
529	[4.4156666 0.49373767]	indirubin	[10.636536 -4.7984285]	indirubin	[11.01572 5.9963336]	indirubin	[14.045194 -2.4251177]	indirubin
530	[ 0.07384368 10.253307 ]	indirubin	[ 7.372622 -7.1032023]	indirubin	[7.605386 5.181319]	indirubin	[18.604103 -2.1021347]	indirubin
531	[0.70526004 6.9203677 ]	indirubin	[11.421927 -3.3442657]	indirubin	[13.952634 8.09619 ]	indirubin	[16.997992 -1.9650804]	indirubin
532	[4.3511167 5.978796 ]	indirubin	[ 6.436604 -5.7392983]	indirubin	[15.342943 7.903222]	indirubin	[16.870798 -3.1107554]	indirubin
533	[4.3543286 2.7826357]	indirubin	[ 9.743382 -2.9117572]	indirubin	[11.8943815 3.4499323]	indirubin	[15.043339 -2.359197]	indirubin
534	[4.0986996 5.1757393]	indirubin	[15.816936 -2.5012312]	indirubin	[17.217955 8.527639]	indirubin	[14.01177 0.7855953]	indirubin
535	[3.4414701 2.3446982]	indirubin	[11.714695 -4.3943467]	indirubin	[ 7.07161 10.787034]	indirubin	[13.852279 -1.8194518]	indirubin
536	[3.2799547 6.7311277]	indirubin	[11.994168 -6.0817723]	indirubin	[12.823507 10.520865]	indirubin	[13.781028 -1.986763]	indirubin
537	[2.8374877 1.2200931]	indirubin	[ 7.570779 -1.3556662]	indirubin	[10.98861 -0.5326524]	indirubin	[ 9.592991 -4.030976]	indirubin
538	[-2.5288398 7.866799 ]	indirubin	[13.595008 -3.3541877]	indirubin	[17.56286 8.565176]	indirubin	[15.091278 -1.6609225]	indirubin
539	[-0.9126939 12.09728 ]	indirubin	[ 6.6733785 -3.9216878]	indirubin	[12.563917 5.4235682]	indirubin	[15.441466 -0.8607171]	indirubin
540	[ 4.2232237 11.004202 ]	indirubin	[13.000018 -0.9716044]	indirubin	[11.934572 11.54886 ]	indirubin	[11.262185 -0.6765352]	indirubin
541	[-3.6755707 6.879427 ]	indirubin	[ 9.020954 -1.2906709]	indirubin	[11.912739 8.1269 ]	indirubin	[13.908033 -1.2880843]	indirubin
542	[3.785933 6.745953]	indirubin	[ 1.448573 -3.736465]	indirubin	[11.168485 5.361493]	indirubin	[15.061867 -1.7834756]	indirubin
543	[-0.0843652 8.734693 ]	indirubin	[ 8.814824 -0.24641055]	indirubin	[10.471388 11.038913]	indirubin	[15.844558 -0.68477917]	indirubin
544	[2.3894706 7.648143 ]	indirubin	[ 9.744829 -7.094004]	indirubin	[16.357424 6.909667]	indirubin	[17.94945 -0.19122957]	indirubin
545	[0.1249878 5.736028 ]	indirubin	[13.253589 -3.0308871]	indirubin	[ 8.027786 11.298745]	indirubin	[13.844266 -2.8064103]	indirubin
546	[2.9991858 9.358841 ]	indirubin	[ 8.427405 -0.6412288]	indirubin	[13.895892 9.824712]	indirubin	[14.583138 0.21049961]	indirubin
547	[-1.880797 8.967978]	indirubin	[ 5.315678 -5.345126]	indirubin	[ 8.398097 11.618056]	indirubin	[16.683544 -1.760781]	indirubin
548	[-0.9922982 3.9720445]	indirubin	[ 8.262847 -4.0107493]	indirubin	[8.458847 9.516801]	indirubin	[17.423384 1.8928193]	indirubin
549	[ 5.8180237 -0.21722749]	indirubin	[12.284654 -0.06294007]	indirubin	[11.694771 4.968736]	indirubin	[10.916586 -2.5537133]	indirubin
550	[-0.29942134 10.000043 ]	indirubin	[ 4.5452313 -1.2195523]	indirubin	[6.5499215 9.308782 ]	indirubin	[18.235699 0.7776829]	indirubin
551	[-0.7893227 7.3577228]	indirubin	[ 5.9827566 -7.7053285]	indirubin	[11.190893 11.727426]	indirubin	[17.723993 -2.0113997]	indirubin
552	[-0.96861774 11.466151 ]	indirubin	[11.288317 0.55911636]	indirubin	[14.652571 11.037455]	indirubin	[15.8413725 -3.9321823]	indirubin
553	[0.9007533 7.7556434]	indirubin	[10.777108 -3.226241]	indirubin	[10.609376 10.046232]	indirubin	[12.507259 -2.5517714]	indirubin
554	[3.22556 7.789575]	indirubin	[10.104674 -2.410896]	indirubin	[7.2060637 8.425288 ]	indirubin	[13.585747 -1.1484004]	indirubin
555	[ 3.534815 10.484507]	indirubin	[ 8.538839 -3.0579197]	indirubin	[ 8.195117 10.845028]	indirubin	[17.72592 -3.382436]	indirubin
556	[2.8130543 2.2828157]	indirubin	[12.768803 -5.916281]	indirubin	[14.15303 9.479397]	indirubin	[16.241188 -2.000949]	indirubin
557	[1.58432 8.354884]	indirubin	[ 8.16268 -1.1525733]	indirubin	[14.15942 1.6467264]	indirubin	[11.023364 -3.6446168]	indirubin
558	[ 6.115854 12.447711]	indirubin	[5.3035965 3.2654405]	indirubin	[11.881496 5.447905]	indirubin	[14.392154 -0.23496589]	indirubin
559	[ 1.1225626 10.215319 ]	indirubin	[ 8.407942 -5.2413325]	indirubin	[12.144896 9.2733345]	indirubin	[12.176305 -0.12118188]	indirubin
560	[ 5.1800537 12.474892 ]	indirubin	[15.189702 0.75940293]	indirubin	[ 8.863544 10.5714 ]	indirubin	[14.503172 0.57893944]	indirubin
561	[ 2.354264 10.017337]	indirubin	[11.808172 -0.92737454]	indirubin	[11.629665 11.076145]	indirubin	[11.4836035 -0.88185537]	indirubin
562	[0.73509586 3.557868 ]	indirubin	[11.604422 -6.3421345]	indirubin	[12.841497 7.711424]	indirubin	[15.349284 -3.4654572]	indirubin
563	[2.8778405 6.667427 ]	indirubin	[ 4.6880016 -5.5308914]	indirubin	[ 8.638525 10.1658325]	indirubin	[11.219564 -3.1832743]	indirubin
564	[3.6480803 7.2560325]	indirubin	[10.553029 2.1919265]	indirubin	[-9.380781 13.021663]	indirubin	[17.268106 -2.2050822]	indirubin
565	[4.6655183 0.38610646]	indirubin	[ 6.6357546 -6.2864623]	indirubin	[12.350505 1.5291687]	indirubin	[11.397568 -1.4775579]	indirubin
566	[3.0637014 5.683379 ]	indirubin	[ 4.5971646 -3.7510624]	indirubin	[13.916206 6.3456235]	indirubin	[18.447027 -0.11568964]	indirubin
567	[ 0.03264334 10.921808 ]	indirubin	[ 8.582469 -2.7048738]	indirubin	[11.415154 10.308129]	indirubin	[12.221137 -3.2570903]	indirubin
568	[4.386078 5.237751]	indirubin	[ 5.318353 -3.3407257]	indirubin	[9.16379 8.489993]	indirubin	[16.117931 -1.0951643]	indirubin
569	[1.1221327 9.631976 ]	indirubin	[ 5.822213 -1.4524591]	indirubin	[7.44774 9.938365]	indirubin	[16.874443 0.54714036]	indirubin
570	[ 6.478209 10.025361]	indirubin	[ 7.144195 -5.632753]	indirubin	[17.16866 7.0992246]	indirubin	[11.563846 -1.8720367]	indirubin
571	[4.0639706 9.842562 ]	indirubin	[10.141317 -4.9012012]	indirubin	[7.625623 6.8187876]	indirubin	[1.5907321e+01 2.1244962e-04]	indirubin
572	[6.7496476 9.350704 ]	indirubin	[ 4.390529 -4.7527833]	indirubin	[ 8.449718 11.292494]	indirubin	[ 9.524254 -2.2255082]	indirubin
573	[5.104014 9.163553]	indirubin	[13.924458 -1.2076871]	indirubin	[10.012559 8.768888]	indirubin	[14.980513 1.0473744]	indirubin
574	[3.8282878 4.6020784]	indirubin	[ 8.155797 -3.7000103]	indirubin	[11.036197 9.556694]	indirubin	[17.206646 -2.930806]	indirubin
575	[3.1842887 8.910941 ]	indirubin	[7.996134 3.151332]	indirubin	[7.751601 6.9027605]	indirubin	[15.540795 1.4589561]	indirubin
576	[4.014819 4.0125504]	indirubin	[14.387428 -1.8422769]	indirubin	[ 9.804182 11.503458]	indirubin	[16.12349 1.7987756]	indirubin
577	[ 2.016281 11.328882]	indirubin	[7.3649826 2.9109259]	indirubin	[10.203708 4.3990664]	indirubin	[12.926941 -2.3059716]	indirubin
578	[2.9220424 9.227555 ]	indirubin	[ 3.7006874 -2.6658497]	indirubin	[13.18684 5.790002]	indirubin	[10.49289 -2.3330998]	indirubin
579	[3.2854917 6.9765296]	indirubin	[ 9.9782915 -4.949317 ]	indirubin	[13.945004 7.5179687]	indirubin	[11.028767 -2.5837972]	indirubin
580	[2.287759 4.0989914]	indirubin	[ 7.8017273 -1.6572951]	indirubin	[13.150536 5.9848733]	indirubin	[18.202988 0.3421566]	indirubin
581	[ 2.9471078 11.168675 ]	indirubin	[ 4.269565 -2.143397]	indirubin	[11.25035 7.3451395]	indirubin	[16.021458 -3.086519]	indirubin
582	[5.0104012 0.6501511]	indirubin	[10.485949 0.2547094]	indirubin	[9.58957 9.4134445]	indirubin	[16.235613 0.14289166]	indirubin
583	[0.59856856 9.699066 ]	indirubin	[10.538929 -4.272448]	indirubin	[8.523434 6.7072577]	indirubin	[15.824045 2.6149745]	indirubin
584	[2.5030787 6.8916087]	indirubin	[15.024525 -2.7196596]	indirubin	[14.180078 10.723733]	indirubin	[12.154219 -2.3573704]	indirubin
585	[4.4652023 1.3832529]	indirubin	[14.437223 -3.2365875]	indirubin	[12.388038 4.3023605]	indirubin	[11.193257 -1.161813]	indirubin
586	[3.0598345 4.0337143]	indirubin	[12.058702 -4.1070175]	indirubin	[9.985419 7.9924583]	indirubin	[13.117123 -1.806289]	indirubin
587	[3.4555452 8.698124 ]	indirubin	[ 5.4313846 -6.3609037]	indirubin	[11.450051 0.67788327]	indirubin	[14.113785 -0.525339]	indirubin
588	[-2.4499388 9.056889 ]	indirubin	[13.579206 0.6840971]	indirubin	[10.646179 7.1210155]	indirubin	[ 9.105142 -3.4390314]	indirubin
589	[ 0.77412 10.839224]	indirubin	[ 6.280654 -6.7231164]	indirubin	[15.573258 2.6041772]	indirubin	[18.26257 -0.82833284]	indirubin
590	[-0.22906034 8.367968 ]	indirubin	[ 9.054808 -6.5855784]	indirubin	[10.466097 11.158127]	indirubin	[15.988122 -2.3842487]	indirubin
591	[ 1.4016501 12.099544 ]	indirubin	[15.008477 0.56570077]	indirubin	[ 9.93772 10.714147]	indirubin	[17.089691 -0.41809073]	indirubin
592	[-2.5203836 6.6137924]	indirubin	[ 8.224613 -7.1495275]	indirubin	[10.931698 7.4292946]	indirubin	[13.048523 0.6697032]	indirubin
593	[1.6174575 2.7960274]	indirubin	[10.400064 -4.620096]	indirubin	[ 9.225236 11.440301]	indirubin	[16.182909 -0.74339384]	indirubin
594	[-0.60158855 11.034221 ]	indirubin	[11.037397 -0.4832119]	indirubin	[11.699292 9.588176]	indirubin	[15.3343 1.5324627]	indirubin
595	[-1.0440545 6.753357 ]	indirubin	[ 9.321627 -1.105028]	indirubin	[11.434618 9.840286]	indirubin	[17.142773 -3.2922213]	indirubin
596	[-3.4971435 8.335304 ]	indirubin	[ 5.284562 -2.7595577]	indirubin	[13.2891445 2.75183 ]	indirubin	[12.305923 -1.4354699]	indirubin
597	[1.7812364 9.11596 ]	indirubin	[11.473071 -4.7592363]	indirubin	[12.701458 8.853682]	indirubin	[14.014337 -2.7960525]	indirubin
598	[ 1.6482034 10.194905 ]	indirubin	[10.139211 -6.5177026]	indirubin	[15.281569 10.295039]	indirubin	[18.021002 -1.5641024]	indirubin
599	[-1.081889 10.891495]	indirubin	[ 7.2400236 -3.2427368]	indirubin	[8.0890045 3.2350507]	indirubin	[12.100063 -0.6376471]	indirubin
600	[-3.947733 9.223771]	indirubin	[ 9.44643 -2.097564]	indirubin	[12.000422 7.23007 ]	indirubin	[16.942797 -0.41992104]	indirubin
601	[13.888721 -1.7675761]	indirubin	[ 7.857556 -7.7014236]	indirubin	[9.151739 9.863266]	indirubin	[15.20082 -0.99581414]	indirubin
602	[1.652481 6.217203]	indirubin	[ 2.0187988 -5.457427 ]	indirubin	[9.6384325 9.337261 ]	indirubin	[17.873741 -1.4723564]	indirubin
603	[-0.5796247 3.9707518]	indirubin	[4.756159 0.02753432]	indirubin	[11.979612 10.279579]	indirubin	[18.74498 -1.5509738]	indirubin
604	[ 1.6586511 10.912558 ]	indirubin	[ 6.175734 -1.8974286]	indirubin	[14.667687 6.566954]	indirubin	[17.930128 -1.6865573]	indirubin
605	[-2.0923996 7.92907 ]	indirubin	[11.120301 -1.7397634]	indirubin	[10.662334 6.963102]	indirubin	[13.256511 -2.7137232]	indirubin
606	[ 4.2235503 11.495853 ]	indirubin	[ 6.2016797 -3.9195666]	indirubin	[15.041209 8.879134]	indirubin	[17.392378 1.9305856]	indirubin
607	[0.29806238 3.6720033 ]	indirubin	[ 9.577357 -3.1055944]	indirubin	[ 7.486323 10.337333]	indirubin	[11.699219 -2.7798874]	indirubin
608	[ 3.9556217 11.661575 ]	indirubin	[ 9.087503 -0.87011373]	indirubin	[8.812773 7.672334]	indirubin	[13.574579 -0.52009493]	indirubin
609	[-2.3907208 10.474074 ]	indirubin	[15.51418 -2.4631903]	indirubin	[11.31254 10.6478405]	indirubin	[ 9.986758 -2.9725869]	indirubin
610	[12.073164 -0.48599845]	indirubin	[16.087734 -3.036212]	indirubin	[14.789812 6.4419866]	indirubin	[10.819649 -1.9409219]	indirubin
611	[-2.2772653 6.973363 ]	indirubin	[15.12107 -1.3189119]	indirubin	[11.261718 4.1473 ]	indirubin	[16.411955 -0.93448806]	indirubin
612	[2.853754 3.726605]	indirubin	[14.585222 -1.3563995]	indirubin	[9.967769 1.808548]	indirubin	[11.367533 -0.31745723]	indirubin
613	[-3.5946424 9.129602 ]	indirubin	[ 3.2467475 -4.5029287]	indirubin	[12.514221 6.642705]	indirubin	[12.613814 0.7002146]	indirubin
614	[0.45943907 4.569527 ]	indirubin	[ 8.907202 -7.1654587]	indirubin	[16.242195 8.353376]	indirubin	[17.864138 1.3861403]	indirubin
615	[3.001188 9.879028]	indirubin	[ 5.489289 -2.9436984]	indirubin	[14.038417 4.404657]	indirubin	[15.197384 -1.0010786]	indirubin
616	[1.7258499 9.340185 ]	indirubin	[13.874028 -4.522089]	indirubin	[10.799348 10.256377]	indirubin	[15.676199 -1.7591188]	indirubin
617	[7.2078056 1.0006155]	indirubin	[7.450113 1.7157344]	indirubin	[14.374369 6.414623]	indirubin	[15.055986 0.8653205]	indirubin
618	[ 9.593778 -1.8255095]	indirubin	[12.546847 -5.009562]	indirubin	[12.554578 10.882796]	indirubin	[14.565465 -1.4155303]	indirubin
619	[-3.9171917 7.8562055]	indirubin	[13.316682 -1.6325972]	indirubin	[14.836428 9.514039]	indirubin	[12.425835 -0.42706186]	indirubin
620	[13.809755 -0.16848885]	indirubin	[ 3.8741305 -2.8632643]	indirubin	[9.419016 5.8922157]	indirubin	[11.094137 -2.7456458]	indirubin
621	[-4.2482076 10.463516 ]	indirubin	[14.248729 -0.9375493]	indirubin	[15.324153 1.6028095]	indirubin	[10.451097 -1.5585878]	indirubin
622	[-1.5300688 8.14722 ]	indirubin	[13.543666 -5.152563]	indirubin	[6.297928 7.103597]	indirubin	[12.094892 0.07257263]	indirubin
623	[-2.3342335 5.627942 ]	indirubin	[10.296093 -6.8140855]	indirubin	[9.155808 6.6481376]	indirubin	[13.520499 1.499468]	indirubin
624	[-0.65994316 5.9749546 ]	indirubin	[12.013738 -0.02962978]	indirubin	[13.095069 11.361616]	indirubin	[14.94119 -1.611418]	indirubin
625	[2.1527393 8.317893 ]	indirubin	[13.737985 -2.469833]	indirubin	[8.698677 5.286304]	indirubin	[16.119154 -3.3991997]	indirubin
626	[-1.9091738 4.456672 ]	indirubin	[ 6.005626 -0.4475744]	indirubin	[6.6745744 7.3457065]	indirubin	[18.581133 -0.1313947]	indirubin
627	[1.8118271 7.419791 ]	indirubin	[ 7.219598 -3.6952622]	indirubin	[12.644747 -0.30951715]	indirubin	[16.395222 1.3343837]	indirubin
628	[ 1.7046338 11.930824 ]	indirubin	[ 7.129741 -4.400826]	indirubin	[10.785592 8.638387]	indirubin	[16.75021 -1.2820858]	indirubin
629	[ 8.464038 -0.1829274]	kenpaullone	[ 3.4447236 -5.1593533]	kenpaullone	[9.067738 9.784288]	kenpaullone	[15.745671 -6.580987]	kenpaullone
630	[0.08952296 2.2763865 ]	kenpaullone	[ 8.551676 -3.813413]	kenpaullone	[6.517025 9.717276]	kenpaullone	[15.98918 -6.311536]	kenpaullone
631	[ 8.883217 -0.42159063]	kenpaullone	[ 9.616669 -4.919176]	kenpaullone	[8.043791 6.6224203]	kenpaullone	[12.6561 -6.8095603]	kenpaullone
632	[ 9.605773 -0.7437476]	kenpaullone	[7.548474 0.3147483]	kenpaullone	[12.760537 0.26727843]	kenpaullone	[15.062952 -5.1914034]	kenpaullone
633	[10.111812 0.69693625]	kenpaullone	[5.583756 0.33905727]	kenpaullone	[16.755777 7.8108397]	kenpaullone	[14.300395 -4.873698]	kenpaullone
634	[8.013253 0.42409042]	kenpaullone	[ 4.5636425 -6.0522556]	kenpaullone	[17.7748 9.231944]	kenpaullone	[13.871175 -7.300861]	kenpaullone
635	[-2.271552 5.5746264]	kenpaullone	[ 4.3140383 -1.1950247]	kenpaullone	[17.406805 8.345095]	kenpaullone	[14.938842 -7.2438607]	kenpaullone
636	[14.754942 -0.77538854]	kenpaullone	[10.334528 -4.2939367]	kenpaullone	[17.879251 7.35123 ]	kenpaullone	[11.200976 -4.672954]	kenpaullone
637	[1.1213516 4.418467 ]	kenpaullone	[10.523124 -1.3857188]	kenpaullone	[12.516507 8.329086]	kenpaullone	[13.699053 -5.8027925]	kenpaullone
638	[3.2307749 5.9408293]	kenpaullone	[ 3.4556162 -6.366942 ]	kenpaullone	[15.145106 8.201643]	kenpaullone	[14.361211 -5.6918406]	kenpaullone
639	[13.603795 -1.1100515]	kenpaullone	[15.614213 -0.74908364]	kenpaullone	[10.445615 3.9344943]	kenpaullone	[11.788363 -6.27361 ]	kenpaullone
640	[0.76600116 8.647963 ]	kenpaullone	[ 0.22570308 -5.3581166 ]	kenpaullone	[11.559332 7.1395955]	kenpaullone	[12.900701 -6.464871]	kenpaullone
641	[13.987308 -1.0578265]	kenpaullone	[ 8.722168 -6.3818865]	kenpaullone	[14.092399 11.856958]	kenpaullone	[15.489774 -6.9612145]	kenpaullone
642	[ 0.7663553 11.727597 ]	kenpaullone	[15.759817 -1.8393861]	kenpaullone	[14.403896 5.0366073]	kenpaullone	[14.681763 -6.1036296]	kenpaullone
643	[0.13576087 2.9595578 ]	kenpaullone	[14.02218 -0.46571633]	kenpaullone	[16.015991 7.9575553]	kenpaullone	[12.91881 -5.105234]	kenpaullone
644	[11.715149 -1.8343769]	kenpaullone	[ 9.678594 -2.6696308]	kenpaullone	[13.263663 10.173328]	kenpaullone	[13.047884 -6.87808 ]	kenpaullone
645	[11.908293 -3.5127192]	kenpaullone	[11.947646 -3.0129106]	kenpaullone	[16.075119 5.035379]	kenpaullone	[12.412102 -7.496819]	kenpaullone
646	[11.670995 -2.7002692]	kenpaullone	[ 9.315958 -4.414326]	kenpaullone	[12.046489 9.208602]	kenpaullone	[12.988362 -6.314905]	kenpaullone
647	[12.579958 -0.94137746]	kenpaullone	[12.782638 -4.3011003]	kenpaullone	[13.476241 7.8370357]	kenpaullone	[15.919164 -5.726859]	kenpaullone
648	[11.100358 -2.447305]	kenpaullone	[ 6.709034 -0.1710865]	kenpaullone	[13.428266 2.964206]	kenpaullone	[16.241325 -6.054337]	kenpaullone
649	[2.757371 7.262052]	kenpaullone	[ 5.4415417 -0.79071 ]	kenpaullone	[16.025457 7.0707383]	kenpaullone	[15.065897 -6.7072964]	kenpaullone
650	[10.858911 -2.0136523]	kenpaullone	[14.896319 -4.262103]	kenpaullone	[13.010056 6.5226336]	kenpaullone	[12.385355 -6.213073]	kenpaullone
651	[0.31009936 4.411375 ]	kenpaullone	[11.965868 -3.6067054]	kenpaullone	[13.140854 9.414453]	kenpaullone	[10.657994 -4.6205225]	kenpaullone
652	[ 6.9652033 -0.45574796]	kenpaullone	[14.025244 -3.3377936]	kenpaullone	[15.03413 11.083831]	kenpaullone	[12.353435 -7.0784883]	kenpaullone
653	[7.6666365 1.8561082]	kenpaullone	[12.382702 -6.1021185]	kenpaullone	[14.108701 12.089192]	kenpaullone	[14.043515 -5.3486423]	kenpaullone
654	[5.6621785 1.4845945]	kenpaullone	[ 8.457221 -4.620943]	kenpaullone	[9.830845 9.93594 ]	kenpaullone	[13.98905 -6.022191]	kenpaullone
655	[ 8.046688 -1.0670701]	kenpaullone	[14.154959 1.2223898]	kenpaullone	[ 9.676857 10.319689]	kenpaullone	[13.013697 -5.3377995]	kenpaullone
656	[6.3351736 2.421376 ]	kenpaullone	[8.183714 2.2356656]	kenpaullone	[11.026178 10.911575]	kenpaullone	[15.313544 -5.739154]	kenpaullone
657	[10.2289715 -1.0122933]	kenpaullone	[9.189418 3.3438623]	kenpaullone	[14.735186 5.2383575]	kenpaullone	[13.298932 -4.6791224]	kenpaullone
658	[10.838228 -3.3883286]	kenpaullone	[ 5.648096 -2.366469]	kenpaullone	[13.383092 10.246431]	kenpaullone	[14.456564 -7.1499467]	kenpaullone
659	[10.726911 -3.6927981]	kenpaullone	[ 8.422556 -3.2104902]	kenpaullone	[14.122441 9.556711]	kenpaullone	[12.67363 -4.636535]	kenpaullone
660	[-1.2755839 5.070059 ]	kenpaullone	[ 3.159067 -6.5292454]	kenpaullone	[16.608536 10.567212]	kenpaullone	[16.232916 -4.8396854]	kenpaullone
661	[12.106865 -0.27055684]	kenpaullone	[ 5.931831 -2.7217715]	kenpaullone	[15.518395 11.84717 ]	kenpaullone	[15.331007 -6.1498137]	kenpaullone
662	[5.541048 4.215671]	kenpaullone	[11.680988 -3.3025687]	kenpaullone	[13.946774 6.119809]	kenpaullone	[14.464139 -6.293341]	kenpaullone
663	[7.262893 2.0416913]	kenpaullone	[11.97641 -2.173036]	kenpaullone	[11.618328 7.6139517]	kenpaullone	[11.932791 -5.715521]	kenpaullone
664	[3.4751978 3.5741506]	purvalanol A	[9.227848 1.3545349]	purvalanol A	[16.795572 10.222054]	purvalanol A	[9.965723 9.980952]	purvalanol A
665	[-0.7006382 4.5761 ]	purvalanol A	[11.16626 0.662176]	purvalanol A	[9.583508 4.940444]	purvalanol A	[8.097176 7.772143]	purvalanol A
666	[0.70365167 5.618307 ]	purvalanol A	[ 5.1229324 -2.2530043]	purvalanol A	[8.39977 4.8412514]	purvalanol A	[ 7.7406764 11.413677 ]	purvalanol A
667	[3.1606193 5.3043385]	purvalanol A	[ 8.205394 -0.7397783]	purvalanol A	[18.421041 7.144023]	purvalanol A	[ 7.9976892 10.325854 ]	purvalanol A
668	[6.1253953 9.964198 ]	purvalanol A	[ 7.528627 -2.2008789]	purvalanol A	[14.686471 11.308247]	purvalanol A	[ 6.950291 11.186893]	purvalanol A
669	[0.14328703 3.2143707 ]	purvalanol A	[12.764835 -2.8566146]	purvalanol A	[15.764124 8.558535]	purvalanol A	[8.489945 7.9000106]	purvalanol A
670	[14.9788 2.013701]	purvalanol A	[ 4.793148 -4.494794]	purvalanol A	[9.038995 2.5490406]	purvalanol A	[6.210478 9.628324]	purvalanol A
671	[2.027879 7.0072474]	purvalanol A	[ 3.3956401 -4.1699023]	purvalanol A	[13.707042 8.210751]	purvalanol A	[ 6.34427 10.242469]	purvalanol A
672	[11.55797 -2.1174095]	purvalanol A	[ 3.7349434 -1.9739194]	purvalanol A	[18.585272 8.520991]	purvalanol A	[8.228879 7.2306213]	purvalanol A
673	[1.5160222 3.6481323]	purvalanol A	[5.6623216 1.3495034]	purvalanol A	[15.914239 9.563447]	purvalanol A	[ 8.087263 11.0168 ]	purvalanol A
674	[3.492334 7.658212]	purvalanol A	[ 9.070263 -0.02823034]	purvalanol A	[-8.766483 13.1887865]	purvalanol A	[6.566166 7.84187 ]	purvalanol A
675	[14.145346 0.19798802]	purvalanol A	[14.940258 -0.8360866]	purvalanol A	[12.56902 5.0084505]	purvalanol A	[7.2028866 8.044993 ]	purvalanol A
676	[ 7.427148 11.465686]	purvalanol A	[11.600418 -1.3916004]	purvalanol A	[11.555951 7.8661394]	purvalanol A	[ 6.9030733 10.610336 ]	purvalanol A
677	[3.258175 2.6762087]	purvalanol A	[14.148875 -0.5891948]	purvalanol A	[14.095883 4.1110325]	purvalanol A	[9.28056 5.705294]	purvalanol A
678	[3.6459353 5.7317553]	purvalanol A	[10.883297 1.8561746]	purvalanol A	[8.393901 9.466376]	purvalanol A	[8.367654 4.5221076]	purvalanol A
679	[4.8127685 8.642353 ]	purvalanol A	[ 5.372131 -4.9134817]	purvalanol A	[17.126411 7.8681793]	purvalanol A	[8.189685 5.3088584]	purvalanol A
680	[4.6549177 7.529718 ]	purvalanol A	[13.539542 -5.730618]	purvalanol A	[9.663742 7.63905 ]	purvalanol A	[8.483823 9.391254]	purvalanol A
681	[3.3896365 9.998304 ]	purvalanol A	[13.484428 1.6183089]	purvalanol A	[13.1237955 7.3052707]	purvalanol A	[8.191186 5.562174]	purvalanol A
682	[1.8639882 5.8851404]	purvalanol A	[ 5.4631867 -0.80469203]	purvalanol A	[13.547752 7.8682466]	purvalanol A	[6.014335 8.636225]	purvalanol A
683	[8.381041 1.4739169]	purvalanol A	[ 3.836691 -4.8802342]	purvalanol A	[14.094661 1.9238169]	purvalanol A	[ 9.110264 10.737792]	purvalanol A

## Sheet: Sheet4
	ground_truth	ground_truth_label	MorphDiffi2i	MorphDiffi2i_label	MorphDiffg2i	MorphDiffg2i_label	IMPA	IMPA_label
0	[19.616114 13.42743 ]	DMSO	[-5.3412824 17.40092 ]	DMSO	[19.351439 7.28069 ]	DMSO	[11.137431 12.450671]	DMSO
1	[19.375465 13.584408]	DMSO	[-5.785169 17.835625]	DMSO	[20.204502 6.8935175]	DMSO	[ 9.680528 13.320488]	DMSO
2	[14.157167 14.2985325]	DMSO	[-7.3702126 14.09147 ]	DMSO	[17.673807 3.9347053]	DMSO	[ 7.8938174 10.4817915]	DMSO
3	[18.303802 7.555986]	DMSO	[-1.2652671 15.283268 ]	DMSO	[15.521387 9.788991]	DMSO	[13.089724 12.69785 ]	DMSO
4	[ 7.5915112 13.129539 ]	DMSO	[-10.636602 8.894596]	DMSO	[13.72478 -1.4584943]	DMSO	[6.2372026 4.247146 ]	DMSO
5	[11.735245 10.864006]	DMSO	[-5.6263022 11.299151 ]	DMSO	[14.526077 3.939419]	DMSO	[10.843082 8.315606]	DMSO
6	[12.995389 14.473523]	DMSO	[-7.340379 14.001126]	DMSO	[16.732517 3.574257]	DMSO	[ 6.336366 10.593749]	DMSO
7	[15.74149 8.931108]	DMSO	[-2.3350086 13.197851 ]	DMSO	[13.793102 8.096479]	DMSO	[12.830468 11.105613]	DMSO
8	[1.9577802 3.2627108]	DMSO	[-11.1282 9.311873]	DMSO	[13.38205 -1.3296484]	DMSO	[5.1914873 4.709322 ]	DMSO
9	[19.039839 8.120717]	DMSO	[-1.6088222 15.437276 ]	DMSO	[16.223309 9.202365]	DMSO	[12.617167 13.675736]	DMSO
10	[13.6342745 14.313433 ]	DMSO	[-6.4634495 15.060702 ]	DMSO	[18.364351 5.3621798]	DMSO	[ 6.0867214 12.563184 ]	DMSO
11	[19.22656 10.707867]	DMSO	[-2.8485029 17.27754 ]	DMSO	[18.251259 8.95963 ]	DMSO	[10.720003 14.968852]	DMSO
12	[14.153406 13.048972]	DMSO	[-6.325082 14.0735655]	DMSO	[16.58491 4.940621]	DMSO	[ 7.990464 10.690846]	DMSO
13	[ 8.7073345 12.831508 ]	DMSO	[-9.461981 9.305151]	DMSO	[13.891357 -0.13662632]	DMSO	[6.9900193 4.549377 ]	DMSO
14	[13.868265 8.207569]	DMSO	[-2.6879582 10.822322 ]	DMSO	[13.315054 6.8141074]	DMSO	[13.837883 9.209902]	DMSO
15	[16.04703 6.766332]	DMSO	[-0.501571 11.6747875]	DMSO	[13.064396 9.234466]	DMSO	[14.908021 11.056607]	DMSO
16	[14.719443 12.625666]	DMSO	[-6.5660343 12.199679 ]	DMSO	[15.436759 4.2461333]	DMSO	[9.3492565 8.328884 ]	DMSO
17	[9.825931 6.588056]	DMSO	[-4.669473 6.524856]	DMSO	[9.343943 2.8399034]	DMSO	[12.452003 4.1692724]	DMSO
18	[16.668951 9.993732]	DMSO	[-2.1739645 14.022306 ]	DMSO	[16.00693 8.612724]	DMSO	[13.12128 12.00343]	DMSO
19	[15.418443 6.4800797]	DMSO	[-0.86902297 11.966925 ]	DMSO	[11.854406 8.603772]	DMSO	[14.939976 10.585774]	DMSO
20	[17.15944 10.440375]	DMSO	[-2.8732784 15.204698 ]	DMSO	[15.601811 8.045162]	DMSO	[11.04664 11.252563]	DMSO
21	[15.832721 9.639326]	DMSO	[-3.6692247 14.013607 ]	DMSO	[15.822727 6.8281264]	DMSO	[10.721239 9.88939 ]	DMSO
22	[12.93197 13.864805]	DMSO	[-7.718811 12.577288]	DMSO	[16.334053 2.7198782]	DMSO	[7.1820955 9.081827 ]	DMSO
23	[10.527283 7.588993]	DMSO	[-3.424465 7.510688]	DMSO	[9.977362 3.971856]	DMSO	[12.906319 5.800082]	DMSO
24	[18.46754 3.568293]	DMSO	[ 2.0639584 15.865994 ]	DMSO	[16.316624 12.07596 ]	DMSO	[14.439427 14.859865]	DMSO
25	[10.558508 15.552882]	DMSO	[-10.503977 11.282052]	DMSO	[15.462889 0.2105112]	DMSO	[6.102778 6.3579583]	DMSO
26	[20.249504 9.617085]	DMSO	[-1.8620728 17.394686 ]	DMSO	[17.86787 10.017609]	DMSO	[12.222037 15.266624]	DMSO
27	[20.71217 9.2262535]	DMSO	[-0.9567842 17.868008 ]	DMSO	[18.98963 10.239691]	DMSO	[11.13067 15.881045]	DMSO
28	[13.977421 10.170449]	DMSO	[-4.087092 10.919382]	DMSO	[13.927868 5.719425]	DMSO	[10.8776 8.779218]	DMSO
29	[14.395206 8.626893]	DMSO	[-1.6258194 10.522732 ]	DMSO	[13.737602 6.989079]	DMSO	[13.267179 9.061296]	DMSO
30	[18.25238 12.825337]	DMSO	[-4.863649 16.02431 ]	DMSO	[18.939098 6.989108]	DMSO	[11.3638315 11.811785 ]	DMSO
31	[12.784954 9.629471]	DMSO	[-4.2684216 10.41412 ]	DMSO	[12.595556 5.700207]	DMSO	[11.517035 8.284172]	DMSO
32	[15.649829 15.98971 ]	DMSO	[-8.626531 13.315019]	DMSO	[17.687304 2.6258605]	DMSO	[7.653025 9.316685]	DMSO
33	[16.680805 11.803677]	DMSO	[-4.674201 14.280967]	DMSO	[16.448069 5.608039]	DMSO	[11.326087 10.215563]	DMSO
34	[11.7945175 6.6987553]	DMSO	[-2.9487567 7.7139034]	DMSO	[9.686662 5.3774257]	DMSO	[13.699853 5.8708115]	DMSO
35	[20.381092 11.834341]	DMSO	[-4.3195596 17.738049 ]	DMSO	[19.320726 8.300073]	DMSO	[10.646677 13.767064]	DMSO
36	[18.430006 9.767807]	DMSO	[-2.3967328 15.272967 ]	DMSO	[16.097464 8.780677]	DMSO	[11.728257 12.945562]	DMSO
37	[15.7322855 7.606002 ]	DMSO	[-1.2882614 13.135504 ]	DMSO	[13.77679 9.052572]	DMSO	[13.708536 10.946473]	DMSO
38	[20.414822 8.407673]	DMSO	[-1.4977511 18.020653 ]	DMSO	[18.37095 10.316397]	DMSO	[11.427758 15.869876]	DMSO
39	[14.111516 9.167148]	DMSO	[-4.207875 11.871889]	DMSO	[13.590447 5.5294166]	DMSO	[12.633189 8.338582]	DMSO
40	[ 8.457847 12.517087]	DMSO	[-9.404868 8.821696]	DMSO	[13.8477 -0.16929089]	DMSO	[7.3641825 4.815638 ]	DMSO
41	[16.684221 12.224758]	DMSO	[-5.273206 14.389513]	DMSO	[16.608938 5.768502]	DMSO	[10.8384495 10.676228 ]	DMSO
42	[15.87147 7.2750645]	DMSO	[-0.76882416 13.379613 ]	DMSO	[13.325159 9.65845 ]	DMSO	[14.680239 10.822515]	DMSO
43	[16.212656 9.633805]	DMSO	[-3.5215561 13.706878 ]	DMSO	[15.36871 7.70846]	DMSO	[12.426334 10.009519]	DMSO
44	[14.923848 9.021154]	DMSO	[-2.3049855 11.27463 ]	DMSO	[13.172798 7.23208 ]	DMSO	[12.564832 9.564843]	DMSO
45	[14.401132 4.713623]	DMSO	[-0.77168477 10.132271 ]	DMSO	[11.1010475 8.221872 ]	DMSO	[15.531863 9.156177]	DMSO
46	[19.4813 5.8401184]	DMSO	[ 0.43520892 16.932423 ]	DMSO	[17.56535 11.370791]	DMSO	[13.255121 15.772191]	DMSO
47	[16.528463 8.68483 ]	DMSO	[-3.1999564 13.440509 ]	DMSO	[14.814242 7.585735]	DMSO	[13.13134 10.241294]	DMSO
48	[18.52393 11.662867]	DMSO	[-4.872331 17.643126]	DMSO	[18.144789 7.714368]	DMSO	[10.159249 14.113259]	DMSO
49	[19.838474 10.9455185]	DMSO	[-3.2427962 17.798822 ]	DMSO	[18.92319 8.894434]	DMSO	[10.601491 14.885638]	DMSO
50	[21.088184 8.026288]	DMSO	[-1.4331979 18.218597 ]	DMSO	[18.972258 11.0199995]	DMSO	[11.728232 16.394117]	DMSO
51	[10.7388525 8.241535 ]	DMSO	[-3.98739 7.834233]	DMSO	[10.207016 4.091363]	DMSO	[12.298091 5.1412926]	DMSO
52	[16.63075 8.085858]	DMSO	[-2.5758924 13.792031 ]	DMSO	[15.001888 8.721566]	DMSO	[13.237084 12.003181]	DMSO
53	[17.84419 7.1161466]	DMSO	[1.9799250e-03 1.4344909e+01]	DMSO	[14.386508 10.302114]	DMSO	[14.618693 12.746865]	DMSO
54	[15.414352 7.1490088]	DMSO	[-2.1059854 11.5883665]	DMSO	[12.312701 7.7144446]	DMSO	[14.047427 9.889609]	DMSO
55	[20.232534 6.819865]	DMSO	[ 0.10520149 17.474163 ]	DMSO	[18.082102 11.40625 ]	DMSO	[12.817748 16.183628]	DMSO
56	[17.310839 8.23843 ]	DMSO	[-1.7428726 14.417175 ]	DMSO	[14.917669 9.153073]	DMSO	[13.793888 12.336301]	DMSO
57	[15.101291 11.027404]	DMSO	[-5.347056 12.676391]	DMSO	[14.6490555 5.021953 ]	DMSO	[10.804801 9.378804]	DMSO
58	[15.210044 9.3232975]	DMSO	[-2.3779707 12.393246 ]	DMSO	[13.559584 7.5861344]	DMSO	[12.915698 11.276756]	DMSO
59	[16.094687 4.1445727]	DMSO	[ 0.6649174 11.704596 ]	DMSO	[10.600569 8.874478]	DMSO	[15.498763 9.487727]	DMSO
60	[15.843719 8.183722]	DMSO	[-3.0353904 12.254774 ]	DMSO	[14.327105 7.729176]	DMSO	[12.979354 9.977341]	DMSO
61	[11.390794 8.122553]	DMSO	[-4.2574625 8.599267 ]	DMSO	[11.370345 3.6694505]	DMSO	[11.961975 6.17293 ]	DMSO
62	[19.230167 3.3555398]	DMSO	[ 2.2983294 16.136648 ]	DMSO	[16.702923 12.349657]	DMSO	[13.96064 15.509776]	DMSO
63	[19.385317 11.996465]	DMSO	[-4.42333 18.00037]	DMSO	[19.336212 7.885453]	DMSO	[11.065041 13.814084]	DMSO
64	[13.942216 12.002861]	DMSO	[-5.377912 12.822835]	DMSO	[15.550522 4.3265743]	DMSO	[9.771128 8.881408]	DMSO
65	[12.202353 7.135671]	DMSO	[-3.1665082 8.668108 ]	DMSO	[10.450181 5.480264]	DMSO	[13.361877 6.776396]	DMSO
66	[12.31499 7.5843563]	DMSO	[-2.9307642 8.842106 ]	DMSO	[11.00816 5.3718863]	DMSO	[12.52277 6.9868064]	DMSO
67	[9.884584 9.056142]	DMSO	[-5.0778537 7.5922146]	DMSO	[10.464109 3.2784612]	DMSO	[11.356161 5.1335344]	DMSO
68	[11.229921 10.275679]	DMSO	[-6.2502575 9.7082 ]	DMSO	[12.617684 3.0931273]	DMSO	[10.10127 6.3607635]	DMSO
69	[11.188535 14.057044]	DMSO	[-9.164358 11.36792 ]	DMSO	[14.988775 0.80577207]	DMSO	[6.9347258 7.3176847]	DMSO
70	[ 9.065593 14.287823]	DMSO	[-10.351866 9.846476]	DMSO	[15.11442 -0.7318035]	DMSO	[5.9885063 5.6216383]	DMSO
71	[13.086687 11.147238]	DMSO	[-4.385392 12.044112]	DMSO	[14.207213 4.6271386]	DMSO	[11.058728 9.133064]	DMSO
72	[20.823927 7.4348626]	DMSO	[-1.3109055 17.823362 ]	DMSO	[18.906591 10.628644]	DMSO	[11.370845 16.365421]	DMSO
73	[15.671398 5.373161]	DMSO	[ 0.63887435 11.976965 ]	DMSO	[11.387324 9.150285]	DMSO	[15.7724695 10.403358 ]	DMSO
74	[14.250083 5.865603]	DMSO	[-1.8152368 10.001971 ]	DMSO	[11.015676 7.9406414]	DMSO	[14.849422 8.240723]	DMSO
75	[18.470068 7.8716416]	DMSO	[-0.35242006 15.895418 ]	DMSO	[16.040483 10.828069]	DMSO	[13.86328 14.032197]	DMSO
76	[9.782864 9.502663]	DMSO	[-6.0605807 7.1642833]	DMSO	[10.41644 1.6273708]	DMSO	[11.158629 3.9288945]	DMSO
77	[18.087835 8.1889 ]	DMSO	[-1.0683264 15.061935 ]	DMSO	[15.938889 9.933592]	DMSO	[13.731134 13.296048]	DMSO
78	[16.411026 10.193448]	DMSO	[-3.0597997 13.998824 ]	DMSO	[15.124013 8.300612]	DMSO	[12.157635 12.412654]	DMSO
79	[12.359922 6.543877]	DMSO	[-1.8339758 8.299999 ]	DMSO	[9.900778 6.1769433]	DMSO	[14.243232 6.370154]	DMSO
80	[11.10214 13.033271]	DMSO	[-7.6026726 11.290004 ]	DMSO	[15.327384 2.0733998]	DMSO	[7.1890087 8.455914 ]	DMSO
81	[15.240226 9.735385]	DMSO	[-4.036593 13.840997]	DMSO	[15.129533 6.9963093]	DMSO	[12.247481 9.456412]	DMSO
82	[15.53831 8.448942]	DMSO	[-1.9283001 12.804796 ]	DMSO	[13.853563 7.8681006]	DMSO	[13.028574 11.162115]	DMSO
83	[17.13907 7.6374297]	DMSO	[-1.3291453 13.506798 ]	DMSO	[14.194136 9.42322 ]	DMSO	[13.936254 11.783963]	DMSO
84	[18.445274 10.847116]	DMSO	[-3.1351063 16.475279 ]	DMSO	[17.255445 8.35047 ]	DMSO	[11.429473 13.500901]	DMSO
85	[13.475427 9.079076]	DMSO	[-3.6524086 11.323971 ]	DMSO	[13.6942 6.2588058]	DMSO	[12.303094 8.660068]	DMSO
86	[12.70731 12.008275]	DMSO	[-5.3173656 13.772443 ]	DMSO	[16.477192 5.2350817]	DMSO	[ 7.5135226 12.8439455]	DMSO
87	[17.115284 10.113486]	DMSO	[-3.4716835 13.825328 ]	DMSO	[15.1936 7.15836]	DMSO	[11.862882 10.967719]	DMSO
88	[15.636528 6.592119]	DMSO	[-0.879278 12.056947]	DMSO	[12.504279 8.619916]	DMSO	[14.93369 9.756094]	DMSO
89	[13.527887 13.730175]	DMSO	[-8.217745 13.146896]	DMSO	[16.198313 2.3107457]	DMSO	[7.9165053 8.943937 ]	DMSO
90	[13.641538 6.889706]	DMSO	[-2.5164235 9.608358 ]	DMSO	[11.197258 6.56883 ]	DMSO	[13.441665 7.276137]	DMSO
91	[13.387411 11.5701065]	DMSO	[-6.2404866 12.213882 ]	DMSO	[15.002551 3.8478973]	DMSO	[9.578891 7.8263464]	DMSO
92	[20.21792 10.154639]	DMSO	[-2.812013 18.19167 ]	DMSO	[19.05898 9.21238]	DMSO	[10.060953 16.117733]	DMSO
93	[9.997986 5.733908]	DMSO	[-4.27501 6.0750213]	DMSO	[9.068939 2.7748086]	DMSO	[12.020168 3.5061755]	DMSO
94	[15.02699 4.6400495]	DMSO	[-0.23725472 10.075377 ]	DMSO	[10.823898 8.556107]	DMSO	[15.884817 8.968259]	DMSO
95	[20.350515 8.882191]	DMSO	[-0.49430963 16.742476 ]	DMSO	[16.8573 10.955163]	DMSO	[12.465419 14.810628]	DMSO
96	[ 9.353247 14.458228]	DMSO	[-10.469466 10.980407]	DMSO	[15.143233 -0.37619483]	DMSO	[5.6108813 6.100415 ]	DMSO
97	[16.00342 16.305422]	DMSO	[-7.4277997 17.015783 ]	DMSO	[19.950033 4.7530036]	DMSO	[ 7.905302 13.483661]	DMSO
98	[14.973158 5.1342516]	DMSO	[-0.9641141 10.557717 ]	DMSO	[10.830702 7.4993153]	DMSO	[15.197112 7.9934034]	DMSO
99	[13.429888 9.629433]	DMSO	[-3.223034 11.49095 ]	DMSO	[13.231962 6.6978703]	DMSO	[12.276345 9.739302]	DMSO
100	[20.361002 12.73868 ]	DMSO	[-4.9044213 18.87176 ]	DMSO	[20.701454 7.8813767]	DMSO	[ 9.067604 15.280961]	DMSO
101	[19.049992 11.070073]	DMSO	[-3.3902426 17.456654 ]	DMSO	[18.19042 8.743901]	DMSO	[11.293198 13.999252]	DMSO
102	[15.6100025 7.4227357]	DMSO	[-2.612889 12.334256]	DMSO	[13.347048 7.9184003]	DMSO	[13.749444 9.684862]	DMSO
103	[17.447428 11.54662 ]	DMSO	[-4.555721 15.055784]	DMSO	[16.88115 5.9379764]	DMSO	[11.478134 10.992807]	DMSO
104	[ 5.185533 10.163803]	DMSO	[-6.1524606 10.234802 ]	DMSO	[13.646353 3.353363]	DMSO	[9.348619 6.799675]	DMSO
105	[19.835518 3.6836948]	DMSO	[ 2.4780939 16.627295 ]	DMSO	[17.458233 12.725204]	DMSO	[14.092386 16.276567]	DMSO
106	[17.044672 14.239018]	DMSO	[-6.2592025 17.5721 ]	DMSO	[19.419981 5.481304]	DMSO	[ 9.040516 11.955839]	DMSO
107	[20.804697 10.427096]	DMSO	[-3.0360355 18.7715 ]	DMSO	[19.761675 9.610293]	DMSO	[10.56856 15.535314]	DMSO
108	[15.920138 6.1457043]	DMSO	[-0.96816444 11.675508 ]	DMSO	[12.6023035 9.068406 ]	DMSO	[15.04721 10.707028]	DMSO
109	[18.88243 8.898431]	DMSO	[-2.295709 15.997672]	DMSO	[17.070883 9.371135]	DMSO	[12.200365 13.591708]	DMSO
110	[12.83306 7.067755]	DMSO	[-3.3859894 9.9049 ]	DMSO	[11.238322 5.621782]	DMSO	[13.054453 7.049225]	DMSO
111	[16.359367 7.7040305]	DMSO	[-1.5074482 13.420456 ]	DMSO	[14.330573 8.974044]	DMSO	[13.8092785 11.182738 ]	DMSO
112	[10.719503 10.8245 ]	DMSO	[-6.622672 9.668188]	DMSO	[13.065163 2.7274969]	DMSO	[9.754408 6.0165124]	DMSO
113	[20.347446 11.116621]	DMSO	[-3.8897188 18.000061 ]	DMSO	[18.835062 8.2340975]	DMSO	[10.179796 13.976914]	DMSO
114	[15.891172 7.752417]	DMSO	[-1.5055851 12.030478 ]	DMSO	[13.552119 8.349577]	DMSO	[14.210305 10.109529]	DMSO
115	[10.719393 5.668441]	DMSO	[-3.1146703 6.5302496]	DMSO	[8.897718 4.153436]	DMSO	[13.488991 4.529978]	DMSO
116	[13.93825 11.887803]	DMSO	[-5.7145047 13.150434 ]	DMSO	[15.910925 5.543058]	DMSO	[9.526767 9.838532]	DMSO
117	[11.311428 10.808702]	DMSO	[-7.156001 10.445658]	DMSO	[13.982301 4.1120405]	DMSO	[9.415467 7.239672]	DMSO
118	[16.8039 8.879167]	DMSO	[-1.2594224 14.420961 ]	DMSO	[14.974432 9.025899]	DMSO	[14.098334 11.631318]	DMSO
119	[17.387346 15.463086]	DMSO	[-9.036508 16.580334]	DMSO	[19.171467 3.7177641]	DMSO	[ 8.247067 10.308142]	DMSO
120	[11.942029 14.151473]	DMSO	[-7.5307293 14.592259 ]	DMSO	[17.835415 3.8977616]	DMSO	[ 5.0631323 10.980017 ]	DMSO
121	[12.739074 10.711447]	DMSO	[-6.0881367 11.771025 ]	DMSO	[14.885638 3.739685]	DMSO	[9.815644 8.870535]	DMSO
122	[ 9.65841 11.219888]	DMSO	[-7.111917 8.876848]	DMSO	[13.219165 1.9339648]	DMSO	[8.89259 6.087516]	DMSO
123	[17.704475 13.944223]	DMSO	[-7.1189637 16.056887 ]	DMSO	[19.1499 5.282315]	DMSO	[ 9.275322 10.982183]	DMSO
124	[15.6232395 11.417972 ]	DMSO	[-5.37191 14.378864]	DMSO	[16.788105 6.266625]	DMSO	[ 9.520192 11.125566]	DMSO
125	[15.038598 7.1770372]	DMSO	[-2.0535607 11.949235 ]	DMSO	[13.242811 7.5768156]	DMSO	[14.421569 9.446967]	DMSO
126	[17.031464 14.333952]	DMSO	[-7.3309374 15.144666 ]	DMSO	[18.238264 3.7574012]	DMSO	[ 7.2744365 10.379793 ]	DMSO
127	[15.75989 14.375908]	DMSO	[-9.538022 14.943394]	DMSO	[17.136822 2.05577 ]	DMSO	[8.025179 8.875207]	DMSO
128	[ 7.9887724 14.352851 ]	DMSO	[-10.574733 8.943008]	DMSO	[14.467807 -1.4977314]	DMSO	[5.495156 4.9960237]	DMSO
129	[12.184045 11.596094]	DMSO	[-6.9430375 10.992943 ]	DMSO	[13.947882 3.0168173]	DMSO	[9.032729 7.1062574]	DMSO
130	[14.952741 17.037794]	DMSO	[-9.227703 16.415293]	DMSO	[20.226719 2.5955498]	DMSO	[ 6.683055 11.818294]	DMSO
131	[13.178863 16.703756]	DMSO	[-8.364845 16.047722]	DMSO	[19.735806 2.2646255]	DMSO	[ 5.300427 12.278562]	DMSO
132	[10.44976 14.620522]	DMSO	[-8.896981 11.4178505]	DMSO	[15.516321 0.98125297]	DMSO	[6.3802147 6.988872 ]	DMSO
133	[14.766055 8.593966]	DMSO	[-2.6930172 11.721724 ]	DMSO	[13.740418 7.454802]	DMSO	[13.086816 10.160189]	DMSO
134	[ 8.369223 10.196563]	DMSO	[-7.545765 6.9129457]	DMSO	[11.022914 0.59098095]	DMSO	[9.054613 3.6884112]	DMSO
135	[13.716724 16.763779]	DMSO	[-9.544583 15.226121]	DMSO	[19.384247 2.271533]	DMSO	[ 6.081847 11.159402]	DMSO
136	[14.5884285 15.111372 ]	DMSO	[-8.563209 14.584532]	DMSO	[17.87443 2.9602451]	DMSO	[ 6.748079 10.464768]	DMSO
137	[19.970495 12.6184435]	DMSO	[-4.9424314 16.355541 ]	DMSO	[20.401546 6.881385]	DMSO	[11.585795 12.326323]	DMSO
138	[15.016496 16.045254]	DMSO	[-7.6210656 16.05567 ]	DMSO	[19.55714 2.8343315]	DMSO	[ 5.8673654 12.355128 ]	DMSO
139	[13.780087 6.3170686]	DMSO	[-1.1345718 10.722039 ]	DMSO	[11.415036 8.341963]	DMSO	[14.4158 8.596484]	DMSO
140	[ 9.107927 13.390039]	DMSO	[-9.053128 9.47907 ]	DMSO	[14.542516 0.683539]	DMSO	[6.704677 6.441362]	DMSO
141	[15.810088 8.064535]	DMSO	[-1.8623979 12.59435 ]	DMSO	[13.269709 8.873925]	DMSO	[13.931576 11.025757]	DMSO
142	[14.534004 13.246261]	DMSO	[-6.811923 13.522703]	DMSO	[17.149006 4.217656]	DMSO	[8.611229 9.9486885]	DMSO
143	[10.099893 10.3918295]	DMSO	[-6.068158 9.255539]	DMSO	[12.813896 2.380715]	DMSO	[9.938925 5.695112]	DMSO
144	[13.118314 12.502987]	DMSO	[-5.5317807 14.0362625]	DMSO	[16.714983 5.896022]	DMSO	[ 7.968616 11.11942 ]	DMSO
145	[10.397255 13.115448]	DMSO	[-8.447658 10.62029 ]	DMSO	[14.287805 1.4293628]	DMSO	[7.7896857 6.526469 ]	DMSO
146	[16.008726 14.72338 ]	DMSO	[-8.791153 15.236055]	DMSO	[18.918114 3.933046]	DMSO	[ 7.458104 11.130156]	DMSO
147	[17.963882 11.651619]	DMSO	[-4.6803412 16.454311 ]	DMSO	[17.491945 7.060374]	DMSO	[10.972485 12.294007]	DMSO
148	[15.360832 7.693514]	DMSO	[-1.7090118 13.217763 ]	DMSO	[13.897949 9.106853]	DMSO	[14.482769 10.890738]	DMSO
149	[11.30118 12.140847]	DMSO	[-7.4205785 11.348756 ]	DMSO	[14.035688 2.4754553]	DMSO	[8.741748 7.2473207]	DMSO
150	[19.140213 11.900549]	DMSO	[-3.5041878 17.523083 ]	DMSO	[19.142954 8.408181]	DMSO	[11.335095 14.241248]	DMSO
151	[13.279331 14.48542 ]	DMSO	[-7.9709616 13.40452 ]	DMSO	[16.63073 3.4560587]	DMSO	[6.991112 9.892606]	DMSO
152	[ 8.665904 13.561825]	DMSO	[-10.811859 9.450125]	DMSO	[14.170413 -1.0311941]	DMSO	[5.5793777 5.4826922]	DMSO
153	[13.881874 15.011792]	DMSO	[-8.455299 13.64013 ]	DMSO	[17.068457 2.5722535]	DMSO	[7.0230465 9.81007 ]	DMSO
154	[ 7.93912 12.276801]	DMSO	[-9.607508 8.391627]	DMSO	[13.066754 -0.79627556]	DMSO	[7.712043 4.0249796]	DMSO
155	[10.002516 11.631595]	DMSO	[-7.70698 9.102811]	DMSO	[12.662718 1.4467626]	DMSO	[9.226046 5.349438]	DMSO
156	[12.963861 15.716021]	DMSO	[-10.36965 13.392997]	DMSO	[16.583498 0.89699715]	DMSO	[7.291627 8.244378]	DMSO
157	[14.971717 13.997634]	DMSO	[-9.552269 14.4899845]	DMSO	[16.616022 3.0039876]	DMSO	[8.287419 8.548429]	DMSO
158	[19.005087 12.988654]	DMSO	[-5.1145687 18.33106 ]	DMSO	[20.283192 7.268674]	DMSO	[ 8.716371 14.861495]	DMSO
159	[ 7.7306724 13.514372 ]	DMSO	[-9.582781 8.13512 ]	DMSO	[13.497489 -0.9877577]	DMSO	[6.7931156 4.2994356]	DMSO
160	[14.487512 14.960438]	DMSO	[-9.323574 15.436398]	DMSO	[17.569555 1.9683172]	DMSO	[7.393272 9.52239 ]	DMSO
161	[10.7420225 7.7855954]	DMSO	[-4.5926943 7.675893 ]	DMSO	[10.31563 3.3370736]	DMSO	[12.066835 4.8690515]	DMSO
162	[17.753647 16.202885]	DMSO	[-8.729973 17.44424 ]	DMSO	[20.405655 4.0604663]	DMSO	[ 7.6481037 11.328086 ]	DMSO
163	[16.351353 16.76096 ]	DMSO	[-10.06457 16.121784]	DMSO	[20.742226 3.1931434]	DMSO	[ 6.545449 10.19594 ]	DMSO
164	[10.786894 14.130828]	DMSO	[-9.077103 11.65328 ]	DMSO	[16.356735 0.77586293]	DMSO	[5.333999 8.251548]	DMSO
165	[14.367605 13.524091]	DMSO	[-7.6838155 13.067584 ]	DMSO	[17.315916 3.0833237]	DMSO	[ 6.692567 11.532682]	DMSO
166	[11.108885 7.166933]	DMSO	[-3.6775618 7.2470775]	DMSO	[10.096863 4.512506]	DMSO	[12.896453 4.9948425]	DMSO
167	[10.820411 7.792467]	DMSO	[-3.6883376 8.134592 ]	DMSO	[11.1301365 3.5473309]	DMSO	[12.32069 5.794111]	DMSO
168	[11.123962 12.051867]	DMSO	[-6.600636 10.560816]	DMSO	[14.498791 3.0502145]	DMSO	[9.549034 7.49962 ]	DMSO
169	[13.5325 7.916224]	DMSO	[-3.1182551 10.458771 ]	DMSO	[12.562116 6.5973597]	DMSO	[12.680108 7.9043803]	DMSO
170	[12.459903 9.062497]	DMSO	[-4.7999887 10.794691 ]	DMSO	[12.997455 5.1389694]	DMSO	[11.84785 7.5587654]	DMSO
171	[15.611156 12.190978]	DMSO	[-4.4726753 13.550448 ]	DMSO	[15.431381 6.6358047]	DMSO	[9.668005 9.630874]	DMSO
172	[18.173359 13.84626 ]	DMSO	[-6.6009135 17.413128 ]	DMSO	[19.653355 5.7776136]	DMSO	[ 9.760503 12.669831]	DMSO
173	[19.594944 10.410169]	DMSO	[-3.2578688 16.800377 ]	DMSO	[18.23411 9.01876]	DMSO	[11.463222 14.770057]	DMSO
174	[10.945824 9.099369]	DMSO	[-4.732405 8.245709]	DMSO	[10.926569 4.1223836]	DMSO	[11.704484 5.418155]	DMSO
175	[11.795306 16.789742]	DMSO	[-10.619659 13.838401]	DMSO	[18.449715 0.2660865]	DMSO	[4.425152 9.601792]	DMSO
176	[11.764412 9.768814]	DMSO	[-4.4882693 9.199778 ]	DMSO	[12.323266 4.729761]	DMSO	[11.420018 7.030506]	DMSO
177	[5.9461794 9.23999 ]	DMSO	[ 9.559607 13.924211]	DMSO	[4.043464 5.0224786]	DMSO	[ 8.949139 12.601826]	DMSO
178	[15.401404 14.165151]	DMSO	[-7.0845838 15.095636 ]	DMSO	[17.723457 4.4557996]	DMSO	[ 8.466208 11.533332]	DMSO
179	[9.872589 9.052714]	DMSO	[-6.242334 8.199567]	DMSO	[11.446947 2.3873718]	DMSO	[10.024647 5.3931775]	DMSO
180	[13.486855 7.719805]	DMSO	[-4.2293324 9.742184 ]	DMSO	[12.171741 5.75937 ]	DMSO	[13.240646 7.8846726]	DMSO
181	[14.563295 9.473811]	DMSO	[-2.4018438 13.402572 ]	DMSO	[13.959401 8.474977]	DMSO	[13.05014 11.511872]	DMSO
182	[13.031265 8.297167]	DMSO	[-3.8829043 9.3354645]	DMSO	[11.854074 6.0529776]	DMSO	[12.756147 8.342838]	DMSO
183	[10.159843 14.765647]	DMSO	[-10.859073 12.112228]	DMSO	[16.715668 -0.10449804]	DMSO	[5.428468 7.42862 ]	DMSO
184	[ 8.252331 13.44053 ]	DMSO	[-9.449676 9.502951]	DMSO	[13.275809 -0.08779176]	DMSO	[6.7553153 5.1448193]	DMSO
185	[16.163668 12.594133]	DMSO	[-6.2091846 14.248408 ]	DMSO	[16.946344 4.6015415]	DMSO	[10.461354 10.144362]	DMSO
186	[13.714199 10.659112]	DMSO	[-4.604314 12.571021]	DMSO	[14.339926 5.5804358]	DMSO	[10.314835 9.92459 ]	DMSO
187	[14.555278 7.5009255]	DMSO	[-0.94600946 12.597925 ]	DMSO	[12.661398 9.425005]	DMSO	[14.187668 10.062918]	DMSO
188	[8.817626 8.678908]	DMSO	[-5.5179214 6.5626674]	DMSO	[9.585746 1.9350508]	DMSO	[9.939924 3.5150044]	DMSO
189	[12.068758 13.190585]	DMSO	[-5.543609 14.977046]	DMSO	[18.36413 5.1701217]	DMSO	[ 6.4150376 13.52287 ]	DMSO
190	[10.045769 14.094519]	DMSO	[-9.429569 10.944939]	DMSO	[15.204694 0.5926937]	DMSO	[6.7906137 7.0416107]	DMSO
191	[-1.0615828 5.890508 ]	DMSO	[-6.702374 6.9161973]	DMSO	[10.760572 0.607538]	DMSO	[9.453989 3.3572557]	DMSO
192	[12.209001 12.357349]	DMSO	[-6.780508 11.86557 ]	DMSO	[14.968736 3.7609642]	DMSO	[8.862107 8.917604]	DMSO
193	[15.264269 8.312233]	DMSO	[-2.0931828 12.62918 ]	DMSO	[13.606539 8.634946]	DMSO	[13.027783 10.922435]	DMSO
194	[17.882757 15.6294565]	DMSO	[-7.37415 17.915058]	DMSO	[20.734253 4.8840632]	DMSO	[ 8.579453 12.203884]	DMSO
195	[12.487418 10.913051]	DMSO	[-6.1919603 10.913532 ]	DMSO	[14.38003 4.2509384]	DMSO	[10.016288 7.910288]	DMSO
196	[10.370599 9.94657 ]	DMSO	[-6.126376 8.537316]	DMSO	[11.963431 2.6301174]	DMSO	[10.426633 5.6190667]	DMSO
197	[16.242483 9.901211]	DMSO	[-3.3223736 13.032189 ]	DMSO	[14.851158 7.3911896]	DMSO	[12.505428 10.495213]	DMSO
198	[13.760088 14.105371]	DMSO	[-7.1175485 14.77089 ]	DMSO	[18.362722 4.396415]	DMSO	[ 7.0003915 11.568084 ]	DMSO
199	[14.288606 15.659378]	DMSO	[-7.846405 15.533863]	DMSO	[17.898516 2.9944491]	DMSO	[ 6.2817936 11.599206 ]	DMSO
200	[8.293354 8.948079]	DMSO	[-11.352326 13.67068 ]	DMSO	[2.0451198 0.11700441]	DMSO	[4.810437 7.254152]	DMSO
201	[13.124224 9.86531 ]	DMSO	[-5.3985424 10.98534 ]	DMSO	[13.574582 4.1186075]	DMSO	[10.568813 7.2835884]	DMSO
202	[18.77986 7.608334]	DMSO	[-1.0710572 16.127531 ]	DMSO	[16.515127 10.097542]	DMSO	[13.413968 13.984281]	DMSO
203	[13.265567 8.237658]	DMSO	[-3.2978442 10.996704 ]	DMSO	[13.105083 6.028839]	DMSO	[13.057931 8.614465]	DMSO
204	[12.442736 13.561958]	DMSO	[-6.775628 14.925787]	DMSO	[17.838318 4.191484]	DMSO	[ 6.0313272 12.155142 ]	DMSO
205	[16.591433 13.157998]	DMSO	[-6.1688924 14.570886 ]	DMSO	[17.382942 5.6474886]	DMSO	[ 9.800794 10.730364]	DMSO
206	[ 9.384739 10.789115]	DMSO	[-6.9636703 8.00503 ]	DMSO	[11.977369 1.2727588]	DMSO	[9.9486685 4.961048 ]	DMSO
207	[16.767223 13.729286]	DMSO	[-6.964489 15.530566]	DMSO	[17.648125 4.920523]	DMSO	[ 8.946576 10.999776]	DMSO
208	[ 9.655102 15.952381]	DMSO	[-11.215681 11.694264]	DMSO	[16.335943 -0.94986564]	DMSO	[4.6233315 7.275382 ]	DMSO
209	[17.24685 13.185232]	DMSO	[-6.289783 16.295805]	DMSO	[18.696266 5.563252]	DMSO	[ 9.457502 12.412343]	DMSO
210	[15.853438 15.29183 ]	DMSO	[-8.333963 16.035332]	DMSO	[18.637684 3.3544822]	DMSO	[ 8.304432 10.941088]	DMSO
211	[15.233379 14.313623]	DMSO	[-6.025144 15.561178]	DMSO	[19.012587 4.735004]	DMSO	[ 7.39483 13.527444]	DMSO
212	[15.97175 16.187992]	DMSO	[-9.383755 16.445965]	DMSO	[20.020739 3.456111]	DMSO	[ 7.10588 11.451799]	DMSO
213	[17.985699 12.212639]	DMSO	[-4.768612 15.785539]	DMSO	[17.853819 7.1280055]	DMSO	[11.392319 11.276799]	DMSO
214	[11.849577 15.683795]	DMSO	[-9.676207 12.373639]	DMSO	[16.895006 0.93281513]	DMSO	[6.6019645 8.036045 ]	DMSO
215	[ 9.214907 11.080245]	DMSO	[-7.8094006 8.456578 ]	DMSO	[12.035702 0.7922286]	DMSO	[8.922238 4.859048]	DMSO
216	[ 9.31581 14.736296]	DMSO	[-10.566129 10.077729]	DMSO	[14.962903 -0.2012521]	DMSO	[5.9186177 6.2239137]	DMSO
217	[17.733795 15.6932955]	DMSO	[-8.325402 17.923397]	DMSO	[20.724108 4.650769]	DMSO	[ 7.925887 13.044762]	DMSO
218	[20.988739 3.603272]	DMSO	[ 1.3703613 17.261892 ]	DMSO	[18.301735 12.188733]	DMSO	[13.361958 16.71073 ]	DMSO
219	[17.69447 11.336837]	DMSO	[-4.305271 16.187025]	DMSO	[17.679544 6.847811]	DMSO	[11.553734 12.905993]	DMSO
220	[10.953373 6.5800157]	DMSO	[-2.9606302 7.063493 ]	DMSO	[9.485113 4.830104]	DMSO	[13.480434 5.41809 ]	DMSO
221	[11.129635 14.978256]	DMSO	[-8.500819 11.618634]	DMSO	[15.802335 1.3690004]	DMSO	[6.792346 8.310846]	DMSO
222	[14.421938 11.321569]	DMSO	[-6.074969 12.810928]	DMSO	[14.9146 4.776733]	DMSO	[10.5385065 8.912269 ]	DMSO
223	[ 8.848819 15.02627 ]	DMSO	[-10.75824 10.691934]	DMSO	[14.898906 -1.0562298]	DMSO	[4.79687 6.21507]	DMSO
224	[13.7213125 12.413979 ]	DMSO	[-5.8109226 12.701988 ]	DMSO	[16.293417 4.2395625]	DMSO	[ 8.906879 10.5014105]	DMSO
225	[12.5081415 6.2421827]	DMSO	[-2.620601 8.527111]	DMSO	[10.235918 5.856779]	DMSO	[14.163128 5.9662595]	DMSO
226	[10.609297 12.5242605]	DMSO	[-7.3967633 9.908061 ]	DMSO	[13.815557 2.2466447]	DMSO	[8.335888 6.8388205]	DMSO
227	[10.484814 13.137181]	DMSO	[-9.236733 10.408125]	DMSO	[14.373658 0.7606626]	DMSO	[7.3223786 5.899546 ]	DMSO
228	[9.515171 9.455778]	DMSO	[-5.414076 7.302709]	DMSO	[10.924401 2.2200468]	DMSO	[10.71025 4.9448123]	DMSO
229	[ 9.126666 12.118202]	DMSO	[-8.489056 9.299968]	DMSO	[13.285088 0.5467511]	DMSO	[8.089096 5.0911427]	DMSO
230	[11.4366045 15.896545 ]	DMSO	[-10.259715 14.030149]	DMSO	[18.046364 0.78104764]	DMSO	[4.9418597 9.239768 ]	DMSO
231	[14.415884 12.550644]	DMSO	[-4.5863996 14.870439 ]	DMSO	[17.210533 6.045789]	DMSO	[ 8.762808 13.034608]	DMSO
232	[11.288016 16.03327 ]	DMSO	[-9.457975 12.7321005]	DMSO	[17.417496 1.1259047]	DMSO	[5.181923 8.594225]	DMSO
233	[11.819161 14.082491]	DMSO	[-8.398475 12.562079]	DMSO	[15.976925 1.7889878]	DMSO	[7.474868 7.9886804]	DMSO
234	[ 8.572289 10.641472]	DMSO	[-7.5861444 6.992763 ]	DMSO	[11.162859 0.850374]	DMSO	[9.901662 3.8239605]	DMSO
235	[14.122548 12.995054]	DMSO	[-7.0835004 13.130498 ]	DMSO	[15.646251 2.6715817]	DMSO	[8.378896 8.193564]	DMSO
236	[13.665528 8.450655]	DMSO	[-2.468239 10.861996]	DMSO	[12.578176 6.8109813]	DMSO	[12.989826 8.918469]	DMSO
237	[ 8.850694 13.638755]	DMSO	[-10.376682 9.846226]	DMSO	[13.934359 -0.46754444]	DMSO	[6.393878 6.3255277]	DMSO
238	[11.705649 8.043701]	DMSO	[-4.3018465 8.853741 ]	DMSO	[11.479374 4.672324]	DMSO	[12.662158 6.3669667]	DMSO
239	[17.619787 6.633995]	DMSO	[-0.7102109 14.337832 ]	DMSO	[14.434081 10.079667]	DMSO	[14.3065195 12.642964 ]	DMSO
240	[ 9.309612 12.481174]	DMSO	[-8.858258 8.98855 ]	DMSO	[12.998388 -0.04272002]	DMSO	[7.4503145 5.385687 ]	DMSO
241	[16.057327 15.184946]	DMSO	[-7.6998677 15.634179 ]	DMSO	[18.736855 4.162613]	DMSO	[ 7.943623 11.200966]	DMSO
242	[ 7.561068 14.071716]	DMSO	[-10.143531 9.069374]	DMSO	[13.859194 -0.7005702]	DMSO	[5.839402 5.229561]	DMSO
243	[14.943694 9.4400215]	DMSO	[-3.334499 12.351548]	DMSO	[14.232649 6.886718]	DMSO	[12.099144 9.838248]	DMSO
244	[18.28386 10.271713]	DMSO	[-2.8047197 15.746732 ]	DMSO	[17.0707 8.808106]	DMSO	[10.872915 14.212591]	DMSO
245	[ 7.6653085 10.571888 ]	DMSO	[-7.6706247 6.572853 ]	DMSO	[11.05831 0.195305]	DMSO	[8.592778 3.417005]	DMSO
246	[16.374968 11.533183]	DMSO	[-5.075573 13.930932]	DMSO	[16.458473 6.4410806]	DMSO	[10.61206 10.447982]	DMSO
247	[15.166581 14.419256]	DMSO	[-7.4998164 13.952864 ]	DMSO	[17.25091 1.8619041]	DMSO	[6.4671702 8.908115 ]	DMSO
248	[12.595249 16.45104 ]	DMSO	[-9.939929 13.560691]	DMSO	[17.966013 0.9138441]	DMSO	[ 5.332901 10.246684]	DMSO
249	[14.061364 15.624757]	DMSO	[-8.522427 15.288069]	DMSO	[18.646881 2.2443562]	DMSO	[ 5.843375 11.755872]	DMSO
250	[12.478788 14.76194 ]	DMSO	[-8.683446 13.032231]	DMSO	[17.322714 2.3355021]	DMSO	[6.3049297 9.7337475]	DMSO
251	[15.458191 13.89369 ]	DMSO	[-8.25972 14.732715]	DMSO	[17.345171 2.9014654]	DMSO	[8.364522 9.551396]	DMSO
252	[13.956098 15.886748]	DMSO	[-9.205507 14.185155]	DMSO	[18.452894 1.9136615]	DMSO	[ 6.209159 10.474682]	DMSO
253	[8.073394 9.372139]	DMSO	[-7.0923433 6.6336784]	DMSO	[10.248654 0.9365918]	DMSO	[10.109301 3.5168233]	DMSO
254	[10.883607 15.640014]	DMSO	[-9.473048 12.096684]	DMSO	[ 1.6681437e+01 -1.3689527e-03]	DMSO	[5.3464274 7.7086563]	DMSO
255	[ 8.240503 11.545171]	DMSO	[-8.825716 8.44161 ]	DMSO	[12.703604 -0.44667962]	DMSO	[6.610343 5.047325]	DMSO
256	[12.189586 14.570829]	DMSO	[-7.013578 15.530922]	DMSO	[18.256659 3.5481677]	DMSO	[ 5.49067 11.77201]	DMSO
257	[13.348586 16.513958]	DMSO	[-9.5501375 14.246204 ]	DMSO	[18.516253 1.0896919]	DMSO	[5.8624296 9.788507 ]	DMSO
258	[13.564968 6.522936]	DMSO	[-2.3972633 10.223106 ]	DMSO	[11.887476 6.5009184]	DMSO	[13.353758 8.208951]	DMSO
259	[11.973641 15.27396 ]	DMSO	[-9.751156 12.390182]	DMSO	[16.595802 1.2783659]	DMSO	[6.1456623 8.043516 ]	DMSO
260	[ 9.765357 16.086178]	DMSO	[-10.886226 12.141878]	DMSO	[16.034266 -0.52480996]	DMSO	[4.5671663 7.3436074]	DMSO
261	[ 8.722863 11.203129]	DMSO	[-8.128562 7.8066177]	DMSO	[11.941115 0.04479121]	DMSO	[8.669784 4.2459655]	DMSO
262	[18.719276 15.004629]	DMSO	[-7.113542 18.254547]	DMSO	[20.690678 5.7294245]	DMSO	[ 8.494943 13.152419]	DMSO
263	[17.50698 7.7205734]	DMSO	[-0.56894755 13.715255 ]	DMSO	[14.308983 9.987385]	DMSO	[14.598145 12.356492]	DMSO
264	[ 8.97722 13.878024]	DMSO	[-9.890652 10.259964]	DMSO	[14.583019 -0.5189519]	DMSO	[5.472282 5.7351136]	DMSO
265	[18.693514 8.306531]	DMSO	[-0.71879226 15.495172 ]	DMSO	[16.254738 10.415489]	DMSO	[13.2365675 13.811197 ]	DMSO
266	[15.56835 12.835659]	DMSO	[-7.002163 14.832786]	DMSO	[17.581352 4.461461]	DMSO	[ 7.660852 12.39362 ]	DMSO
267	[10.452722 8.339357]	DMSO	[-5.036378 7.779185]	DMSO	[10.6642685 3.494881 ]	DMSO	[11.583998 5.010867]	DMSO
268	[19.414732 9.394401]	DMSO	[-2.7421925 16.839981 ]	DMSO	[17.422956 8.543059]	DMSO	[10.416844 15.185157]	DMSO
269	[13.942157 8.852838]	DMSO	[-4.345243 10.87445 ]	DMSO	[12.739632 5.161362]	DMSO	[11.54433 7.620939]	DMSO
270	[15.769944 14.438234]	DMSO	[-8.711638 13.980409]	DMSO	[17.925951 1.764302]	DMSO	[ 7.7656417 10.039843 ]	DMSO
271	[13.214987 13.233204]	DMSO	[-5.5828996 15.699874 ]	DMSO	[18.04883 6.3036547]	DMSO	[ 7.618564 14.187549]	DMSO
272	[11.286139 15.199978]	DMSO	[-9.733526 13.279286]	DMSO	[16.87392 0.49288294]	DMSO	[5.7805014 8.088402 ]	DMSO
273	[12.052874 2.3586793]	DMSO	[-0.3740227 6.6362786]	DMSO	[8.9435625 7.1237216]	DMSO	[15.033256 6.270614]	DMSO
274	[16.12124 8.668352]	DMSO	[-2.6694882 14.158814 ]	DMSO	[14.968668 8.006847]	DMSO	[12.647841 11.098872]	DMSO
275	[18.830729 10.700573]	DMSO	[-3.9314327 16.83003 ]	DMSO	[18.23838 7.7087708]	DMSO	[ 9.304335 14.616299]	DMSO
276	[10.86098 12.05687]	DMSO	[-8.091201 10.556974]	DMSO	[13.568623 2.017795]	DMSO	[8.7058325 5.953899 ]	DMSO
277	[10.262136 11.439957]	DMSO	[-6.913904 9.50671 ]	DMSO	[13.239042 2.0126255]	DMSO	[8.368395 6.5939074]	DMSO
278	[12.454595 16.153542]	DMSO	[-9.181113 13.919809]	DMSO	[18.428036 1.4536985]	DMSO	[ 4.730598 10.4075575]	DMSO
279	[14.824651 15.940134]	DMSO	[-8.117161 15.035634]	DMSO	[18.601322 2.9990945]	DMSO	[ 7.4991436 11.184515 ]	DMSO
280	[12.964637 6.0274987]	DMSO	[-2.046046 9.0449705]	DMSO	[10.803424 6.748696]	DMSO	[14.492901 7.2394204]	DMSO
281	[12.146333 15.005035]	DMSO	[-9.198469 12.872712]	DMSO	[17.050688 1.3594015]	DMSO	[5.805279 9.339443]	DMSO
282	[16.325785 13.317713]	DMSO	[-6.638534 14.594756]	DMSO	[17.491573 5.144689]	DMSO	[ 8.07259 11.676527]	DMSO
283	[12.183688 15.793568]	DMSO	[-9.714592 13.088553]	DMSO	[18.297537 0.90887153]	DMSO	[5.205676 9.390694]	DMSO
284	[14.830828 16.590872]	DMSO	[-8.32738 16.227705]	DMSO	[19.5233 3.5712547]	DMSO	[ 7.128624 12.591296]	DMSO
285	[17.191628 11.966829]	DMSO	[-5.22409 15.177038]	DMSO	[17.42162 6.8523564]	DMSO	[ 9.855827 11.6670475]	DMSO
286	[12.867566 7.5608525]	DMSO	[-3.1823347 9.684563 ]	DMSO	[11.638457 5.4308095]	DMSO	[12.863241 7.1486444]	DMSO
287	[ 8.553688 11.687175]	DMSO	[-8.444289 8.594944]	DMSO	[12.874792 0.62020373]	DMSO	[8.306223 5.1052365]	DMSO
288	[16.45481 15.3293085]	DMSO	[-9.284723 15.801686]	DMSO	[18.657415 2.9727032]	DMSO	[7.375282 9.588482]	DMSO
289	[11.05774 11.233697]	DMSO	[-7.6430864 10.404659 ]	DMSO	[14.25744 2.2615232]	DMSO	[8.649902 7.0203466]	DMSO
290	[12.1469 16.58094]	DMSO	[-10.416436 13.509446]	DMSO	[1.7765732e+01 1.6601583e-02]	DMSO	[4.980628 8.934856]	DMSO
291	[12.9311495 9.066491 ]	DMSO	[-4.8435555 9.769503 ]	DMSO	[12.734329 4.986864]	DMSO	[10.983923 7.0437965]	DMSO
292	[13.239587 13.114145]	DMSO	[-7.511901 12.549335]	DMSO	[15.798902 3.1120484]	DMSO	[8.1975 8.577412]	DMSO
293	[13.042841 15.8209095]	DMSO	[-7.845634 14.287591]	DMSO	[18.499212 2.4028199]	DMSO	[ 6.1221657 10.714028 ]	DMSO
294	[10.449375 11.002473]	DMSO	[-7.77704 8.849482]	DMSO	[12.077932 1.098334]	DMSO	[8.419431 4.9652767]	DMSO
295	[8.945535 9.64636 ]	DMSO	[-6.614096 7.751746]	DMSO	[11.254676 1.9969065]	DMSO	[10.163731 4.572949]	DMSO
296	[14.087965 16.473259]	DMSO	[-8.75315 15.078108]	DMSO	[19.21669 2.518536]	DMSO	[ 5.8867035 11.744623 ]	DMSO
297	[12.29496 9.361985]	DMSO	[-5.900892 9.938263]	DMSO	[12.690833 3.6889675]	DMSO	[10.76093 6.233751]	DMSO
298	[ 7.081295 10.49206 ]	DMSO	[-7.156804 8.772869]	DMSO	[12.299414 1.7685348]	DMSO	[9.634286 4.891181]	DMSO
299	[19.4128 8.283001]	DMSO	[-0.5934386 16.329979 ]	DMSO	[16.676092 11.487249]	DMSO	[14.071495 14.954551]	DMSO
300	[14.539617 9.382013]	DMSO	[-3.9559252 11.5906105]	DMSO	[13.646501 5.841534]	DMSO	[12.351987 8.458995]	DMSO
301	[ 7.525939 12.281902]	DMSO	[-5.95602 15.257801]	DMSO	[18.145071 4.9063745]	DMSO	[ 6.290266 13.015168]	DMSO
302	[17.03907 8.960659]	DMSO	[-3.2401228 14.424416 ]	DMSO	[15.939712 7.4620924]	DMSO	[12.556294 10.713317]	DMSO
303	[21.661966 5.5331244]	DMSO	[ 0.28933537 18.039572 ]	DMSO	[19.145504 11.474244]	DMSO	[12.156937 16.762459]	DMSO
304	[16.259233 11.061062]	DMSO	[-4.9257293 15.121705 ]	DMSO	[16.658367 6.730498]	DMSO	[10.361711 10.940509]	DMSO
305	[14.699922 5.1860304]	DMSO	[-0.95950013 11.2632475 ]	DMSO	[12.1360445 8.043203 ]	DMSO	[15.335235 9.238252]	DMSO
306	[13.357022 14.716371]	DMSO	[-7.555405 13.54255 ]	DMSO	[17.65231 2.640228]	DMSO	[ 6.4861264 10.705529 ]	DMSO
307	[17.047304 12.490859]	DMSO	[-3.9085538 15.756992 ]	DMSO	[18.01667 5.8187833]	DMSO	[ 8.473214 13.836015]	DMSO
308	[13.158557 14.039044]	DMSO	[-7.324715 12.889588]	DMSO	[16.577707 2.4604738]	DMSO	[7.0338902 9.019451 ]	DMSO
309	[ 8.916467 14.961004]	DMSO	[-9.95525 10.842582]	DMSO	[15.516612 -0.34405124]	DMSO	[5.404617 7.0268826]	DMSO
310	[ 7.4312277 10.385454 ]	DMSO	[-8.092881 7.4010797]	DMSO	[11.981944 0.40147915]	DMSO	[9.065012 3.5055585]	DMSO
311	[17.999275 10.393677]	DMSO	[-3.8990805 15.484974 ]	DMSO	[17.229275 7.7430468]	DMSO	[10.662695 11.947701]	DMSO
312	[13.928122 8.297777]	DMSO	[-2.7147162 10.4036665]	DMSO	[12.64964 6.5371566]	DMSO	[13.409273 8.81966 ]	DMSO
313	[15.088989 11.986267]	DMSO	[-5.063265 13.446339]	DMSO	[15.811637 5.47359 ]	DMSO	[ 9.811429 10.188655]	DMSO
314	[10.901629 13.571118]	DMSO	[-6.235829 16.669603]	DMSO	[19.423553 4.716883]	DMSO	[ 6.8335023 13.788534 ]	DMSO
315	[ 8.129851 12.20648 ]	DMSO	[-8.566199 7.8921413]	DMSO	[1.1994590e+01 1.0033951e-02]	DMSO	[8.039287 3.877485]	DMSO
316	[14.6305485 15.0780115]	DMSO	[-8.867476 14.193692]	DMSO	[16.84347 2.0004666]	DMSO	[7.660045 8.845726]	DMSO
317	[15.351329 11.616331]	DMSO	[-5.469535 12.403018]	DMSO	[15.670546 4.7378016]	DMSO	[9.294664 9.594978]	DMSO
318	[10.231422 14.170875]	DMSO	[-9.713702 10.439121]	DMSO	[15.293167 0.2933148]	DMSO	[6.623527 6.7880626]	DMSO
319	[16.34673 15.940001]	DMSO	[-9.726513 15.856911]	DMSO	[19.816936 3.015888]	DMSO	[ 6.063388 11.495065]	DMSO
320	[13.009304 9.67918 ]	DMSO	[-4.103924 11.205276]	DMSO	[13.865569 5.4038954]	DMSO	[11.854256 8.923833]	DMSO
321	[10.022437 12.927405]	DMSO	[-8.191519 10.22468 ]	DMSO	[14.111122 1.0084623]	DMSO	[7.525442 6.290154]	DMSO
322	[18.886793 9.32818 ]	DMSO	[-3.4057906 16.651144 ]	DMSO	[17.79989 8.102351]	DMSO	[ 9.961306 14.571383]	DMSO
323	[19.909445 9.866122]	DMSO	[-2.3292499 17.932823 ]	DMSO	[18.2642 9.38147]	DMSO	[12.189997 14.175786]	DMSO
324	[14.380893 5.26032 ]	DMSO	[-0.08857231 10.463959 ]	DMSO	[10.219671 8.14236 ]	DMSO	[15.44888 9.0231905]	DMSO
325	[12.745416 11.23781 ]	DMSO	[-6.339389 11.61715 ]	DMSO	[13.888132 3.912936]	DMSO	[10.3622465 8.072343 ]	DMSO
326	[15.386605 16.300234]	DMSO	[-7.669964 16.614157]	DMSO	[19.508394 5.1476293]	DMSO	[ 8.019107 13.506676]	DMSO
327	[ 9.782895 12.15141 ]	DMSO	[-8.284938 9.588562]	DMSO	[13.073212 0.983689]	DMSO	[8.725399 5.6916294]	DMSO
328	[15.937666 11.149761]	DMSO	[-3.8040872 13.997691 ]	DMSO	[15.275349 7.043313]	DMSO	[9.747153 9.477389]	DMSO
329	[14.940383 13.512359]	DMSO	[-7.6326833 14.430407 ]	DMSO	[16.955875 3.765593]	DMSO	[ 8.671723 10.480459]	DMSO
330	[12.458833 8.944292]	DMSO	[-4.480787 10.411662]	DMSO	[12.14356 5.0004373]	DMSO	[12.028008 7.1648293]	DMSO
331	[18.318094 12.198493]	DMSO	[-5.5685425 16.487232 ]	DMSO	[18.733418 6.834434]	DMSO	[ 9.948911 13.194706]	DMSO
332	[13.670641 13.506792]	DMSO	[-8.23307 12.481829]	DMSO	[15.639052 2.3078184]	DMSO	[7.6973214 7.784563 ]	DMSO
333	[15.655028 11.994041]	DMSO	[-5.48519 13.341172]	DMSO	[15.614777 5.957124]	DMSO	[10.083715 9.843991]	DMSO
334	[15.162971 10.64424 ]	DMSO	[-4.4541483 13.144447 ]	DMSO	[14.95234 5.553802]	DMSO	[11.574071 8.690888]	DMSO
335	[14.605874 7.3765335]	DMSO	[-1.0756466 12.62629 ]	DMSO	[12.581619 8.853912]	DMSO	[13.815384 10.483636]	DMSO
336	[14.685066 10.389436]	DMSO	[-3.403142 11.951571]	DMSO	[14.37504 6.312254]	DMSO	[11.423287 9.937409]	DMSO
337	[14.801701 14.563352]	DMSO	[-8.179422 13.970385]	DMSO	[17.354721 2.8289 ]	DMSO	[7.69215 9.149057]	DMSO
338	[11.523327 16.537102]	DMSO	[-10.087637 12.9639 ]	DMSO	[17.485867 0.34088993]	DMSO	[5.041214 9.037886]	DMSO
339	[14.549607 8.829642]	DMSO	[-2.9845433 12.834661 ]	DMSO	[14.0157585 7.317295 ]	DMSO	[12.800987 9.928997]	DMSO
340	[17.91271 8.76321]	DMSO	[-1.9260008 15.077797 ]	DMSO	[16.118227 9.319961]	DMSO	[13.491125 12.691147]	DMSO
341	[15.806575 10.029024]	DMSO	[-3.053562 13.367218]	DMSO	[14.814058 9.66004 ]	DMSO	[13.329584 11.059159]	DMSO
342	[19.134436 13.984665]	DMSO	[-5.9717693 17.704868 ]	DMSO	[19.870453 6.781931]	DMSO	[10.814244 12.731 ]	DMSO
343	[13.589642 11.763668]	DMSO	[-5.6301436 12.312868 ]	DMSO	[15.391939 4.907485]	DMSO	[9.4891615 9.181892 ]	DMSO
344	[10.527092 9.537252]	DMSO	[-5.747076 8.519236]	DMSO	[11.019611 2.661297]	DMSO	[10.792952 5.227589]	DMSO
345	[20.026161 6.4983315]	DMSO	[-0.39278656 16.980183 ]	DMSO	[18.037817 11.084543]	DMSO	[12.5300255 15.678566 ]	DMSO
346	[18.002697 8.918452]	DMSO	[-1.1476101 15.269298 ]	DMSO	[15.733548 9.928721]	DMSO	[13.0322 13.367312]	DMSO
347	[16.390738 9.338426]	DMSO	[-3.2777112 15.352874 ]	DMSO	[15.803679 7.58925 ]	DMSO	[11.53187 12.373132]	DMSO
348	[12.5369005 12.359143 ]	DMSO	[-6.5006275 12.285898 ]	DMSO	[15.412834 3.4773273]	DMSO	[8.957391 9.318068]	DMSO
349	[19.913671 9.900051]	DMSO	[-1.9741026 17.400558 ]	DMSO	[17.955832 10.36904 ]	DMSO	[12.604528 14.687975]	DMSO
350	[12.658717 10.272593]	DMSO	[-5.6671653 11.567224 ]	DMSO	[14.129511 4.800616]	DMSO	[10.214451 9.097356]	DMSO
351	[15.815223 6.630076]	DMSO	[-1.5882564 12.240024 ]	DMSO	[12.852017 8.250628]	DMSO	[14.682772 9.918826]	DMSO
352	[12.947686 10.069283]	DMSO	[-5.0004916 10.462032 ]	DMSO	[13.349491 4.5651507]	DMSO	[11.043999 7.4526277]	DMSO
353	[14.226245 8.492206]	DMSO	[-3.965401 11.369568]	DMSO	[13.187482 5.6316752]	DMSO	[12.265974 8.42532 ]	DMSO
354	[14.116426 11.194525]	DMSO	[-3.9977684 14.641427 ]	DMSO	[16.406384 7.0154676]	DMSO	[ 9.976472 11.802969]	DMSO
355	[13.609779 6.870736]	DMSO	[-2.276572 10.2983 ]	DMSO	[11.725239 6.4773045]	DMSO	[14.408883 7.482222]	DMSO
356	[11.515401 9.943306]	DMSO	[-6.3080416 10.617316 ]	DMSO	[13.456814 3.162271]	DMSO	[10.091528 7.065534]	DMSO
357	[18.811485 11.620496]	DMSO	[-4.403471 16.926645]	DMSO	[19.287678 7.984479]	DMSO	[ 9.25629 15.156242]	DMSO
358	[16.971941 10.40589 ]	DMSO	[-4.3304443 14.546296 ]	DMSO	[16.395763 7.2348337]	DMSO	[11.873719 10.221336]	DMSO
359	[11.629792 13.060661]	DMSO	[-8.30615 11.266767]	DMSO	[14.607219 1.7372428]	DMSO	[7.872977 6.9631934]	DMSO
360	[10.624473 6.279163]	DMSO	[-3.3800702 6.2468343]	DMSO	[9.118217 3.8180196]	DMSO	[12.838212 4.1613874]	DMSO
361	[15.929479 12.377563]	DMSO	[10.207501 8.950769]	DMSO	[2.9666154 5.1344485]	DMSO	[ 9.492864 11.594447]	DMSO
362	[ 9.99259 11.090783]	DMSO	[-7.0865436 8.765748 ]	DMSO	[12.458015 1.1656 ]	DMSO	[9.102439 4.9869633]	DMSO
363	[13.363203 9.56626 ]	DMSO	[-4.8740788 9.929095 ]	DMSO	[13.088162 5.1535954]	DMSO	[11.880183 6.9206405]	DMSO
364	[13.411869 5.393607]	DMSO	[-1.6989536 9.360339 ]	DMSO	[10.707096 6.428646]	DMSO	[14.600294 6.9346976]	DMSO
365	[14.399538 9.449761]	DMSO	[-2.632282 11.9175005]	DMSO	[13.544041 6.6960144]	DMSO	[12.667468 10.220468]	DMSO
366	[7.472682 9.04551 ]	DMSO	[-1.0227823 8.950407 ]	DMSO	[12.151141 2.8677633]	DMSO	[9.5937605 7.52403 ]	DMSO
367	[19.391527 12.670589]	DMSO	[-4.8387737 17.011084 ]	DMSO	[19.323168 7.1886153]	DMSO	[11.1388855 13.074142 ]	DMSO
368	[19.74001 7.922773]	DMSO	[-1.5557718 17.738146 ]	DMSO	[17.660534 10.017318]	DMSO	[11.810239 15.547854]	DMSO
369	[20.444078 8.471751]	DMSO	[-1.9899514 17.125837 ]	DMSO	[17.960808 9.542459]	DMSO	[11.09658 14.840027]	DMSO
370	[18.486927 8.615843]	DMSO	[-1.624786 15.913274]	DMSO	[16.437864 9.586667]	DMSO	[12.064642 14.191712]	DMSO
371	[19.936588 12.280592]	DMSO	[-4.181171 17.26739 ]	DMSO	[18.367294 7.9515634]	DMSO	[10.165611 12.685412]	DMSO
372	[9.81444 7.5344043]	DMSO	[-5.4065504 8.111745 ]	DMSO	[11.373496 3.0433168]	DMSO	[11.57541 5.384545]	DMSO
373	[ 9.213731 10.121911]	DMSO	[-6.3581057 7.449571 ]	DMSO	[10.412957 1.9316839]	DMSO	[10.825468 4.2295175]	DMSO
374	[19.447397 9.395443]	DMSO	[-1.5122187 17.035206 ]	DMSO	[16.965944 9.777628]	DMSO	[12.598668 14.998144]	DMSO
375	[13.523746 9.244171]	DMSO	[-4.6223073 11.561716 ]	DMSO	[14.251919 6.1024094]	DMSO	[11.371829 8.851846]	DMSO
376	[19.456795 12.507853]	DMSO	[-4.9098454 17.7985 ]	DMSO	[19.35019 7.3735 ]	DMSO	[ 9.635471 14.716269]	DMSO
377	[17.13559 8.822938]	DMSO	[-2.4008904 14.167701 ]	DMSO	[15.349893 8.4811535]	DMSO	[12.421526 11.945089]	DMSO
378	[16.12627 10.338079]	DMSO	[-4.3484955 12.457207 ]	DMSO	[14.91088 5.976045]	DMSO	[11.762212 9.56457 ]	DMSO
379	[ 6.8135114 11.034506 ]	DMSO	[-4.710351 14.57748 ]	DMSO	[16.710682 6.0919375]	DMSO	[ 8.127355 12.837432]	DMSO
380	[14.353322 10.5015135]	DMSO	[-3.6067333 12.571045 ]	DMSO	[14.18046 6.279696]	DMSO	[11.460408 10.561218]	DMSO
381	[13.2029505 5.6704817]	DMSO	[-0.50966674 7.233803 ]	DMSO	[8.97176 6.937128]	DMSO	[14.325916 7.559711]	DMSO
382	[17.799278 13.032817]	DMSO	[-6.0049043 15.720955 ]	DMSO	[18.435835 5.904014]	DMSO	[10.436732 11.396753]	DMSO
383	[17.242184 16.47943 ]	DMSO	[-9.184851 17.120062]	DMSO	[21.057602 4.0728774]	DMSO	[ 7.589069 12.264114]	DMSO
384	[17.665613 15.071941]	DMSO	[-8.054578 17.205832]	DMSO	[20.251999 4.248911]	DMSO	[ 8.617459 11.934224]	DMSO
385	[17.939583 11.236877]	DMSO	[-3.6596506 16.088457 ]	DMSO	[18.091398 7.58431 ]	DMSO	[10.482494 13.67106 ]	DMSO
386	[13.986024 10.45647 ]	DMSO	[-4.744813 12.233102]	DMSO	[15.011981 5.2619486]	DMSO	[10.97282 10.137744]	DMSO
387	[17.69507 8.577474]	DMSO	[-1.7331283 14.793172 ]	DMSO	[15.072027 10.121768]	DMSO	[13.711827 13.028384]	DMSO
388	[19.32095 9.130522]	DMSO	[-1.5705309 16.536003 ]	DMSO	[16.954893 10.44906 ]	DMSO	[13.290361 14.411389]	DMSO
389	[15.860348 4.975056]	DMSO	[-0.29186425 11.2652445 ]	DMSO	[11.821194 9.486566]	DMSO	[15.893619 10.06127 ]	DMSO
390	[11.862237 8.466354]	DMSO	[-4.91516 9.180406]	DMSO	[11.797578 3.8097088]	DMSO	[11.683139 6.562585]	DMSO
391	[20.046679 8.551169]	DMSO	[-1.0108072 16.89976 ]	DMSO	[17.324152 10.660819]	DMSO	[13.113983 14.976839]	DMSO
392	[17.422636 14.25901 ]	DMSO	[-6.702878 17.253443]	DMSO	[19.832249 5.868736]	DMSO	[ 8.951595 13.604681]	DMSO
393	[11.789933 10.593163]	DMSO	[-5.563986 10.159589]	DMSO	[13.31603 4.2169704]	DMSO	[10.37364 7.187001]	DMSO
394	[17.862455 10.131598]	DMSO	[-3.0565104 14.95152 ]	DMSO	[16.12157 8.459815]	DMSO	[12.194063 12.718564]	DMSO
395	[9.384196 8.564647]	DMSO	[-5.939313 6.3539023]	DMSO	[9.977811 1.8020781]	DMSO	[10.950565 3.4501426]	DMSO
396	[12.600226 7.7370405]	DMSO	[-3.7466705 9.86608 ]	DMSO	[11.645762 5.0379934]	DMSO	[12.875944 6.65125 ]	DMSO
397	[18.578255 15.485762]	DMSO	[-7.3604326 18.242405 ]	DMSO	[20.980482 5.833689]	DMSO	[ 9.29707 12.121331]	DMSO
398	[18.40512 13.233562]	DMSO	[-5.4892955 16.628975 ]	DMSO	[18.808285 6.431604]	DMSO	[10.678605 12.155355]	DMSO
399	[13.067341 5.0858808]	DMSO	[-1.6287626 8.423008 ]	DMSO	[9.8544235 6.8261604]	DMSO	[14.891916 7.062563]	DMSO
400	[14.133298 11.459001]	DMSO	[-4.6092825 12.928736 ]	DMSO	[15.366378 5.507572]	DMSO	[10.055363 10.666978]	DMSO
401	[13.220964 13.043275]	DMSO	[-6.876815 13.208299]	DMSO	[16.6318 3.1979332]	DMSO	[8.297073 9.646681]	DMSO
402	[20.161287 11.254428]	DMSO	[-3.5063016 18.344027 ]	DMSO	[19.379723 9.049954]	DMSO	[11.113873 14.741718]	DMSO
403	[18.847155 12.541265]	DMSO	[-5.515974 17.94611 ]	DMSO	[20.619122 6.7419877]	DMSO	[11.816351 11.82388 ]	DMSO
404	[13.03996 9.230249]	DMSO	[-5.0171776 10.984768 ]	DMSO	[13.310727 4.5155945]	DMSO	[11.38746 7.994317]	DMSO
405	[11.574847 9.349225]	DMSO	[-5.7550936 9.0492525]	DMSO	[11.893882 3.3116353]	DMSO	[10.830227 6.0098853]	DMSO
406	[18.62014 13.740579]	DMSO	[-5.819092 16.806463]	DMSO	[19.24397 5.981333]	DMSO	[10.34431 12.1795 ]	DMSO
407	[18.169683 14.696063]	DMSO	[-7.735114 17.594376]	DMSO	[20.056597 5.6569743]	DMSO	[ 8.536715 11.964795]	DMSO
408	[12.833924 10.554628]	DMSO	[-4.431147 12.315558]	DMSO	[14.917904 5.752963]	DMSO	[11.300255 8.753712]	DMSO
409	[17.496393 9.130625]	DMSO	[-2.3516247 14.904923 ]	DMSO	[15.605786 9.294155]	DMSO	[12.825568 13.1714 ]	DMSO
410	[12.642742 6.8296976]	DMSO	[-3.0700808 9.232972 ]	DMSO	[11.119811 5.8550124]	DMSO	[13.801861 7.3640857]	DMSO
411	[17.372486 7.395158]	DMSO	[-0.6698461 14.119853 ]	DMSO	[14.358564 10.376196]	DMSO	[14.60753 12.665152]	DMSO
412	[11.228695 9.003379]	DMSO	[-4.9377394 9.200957 ]	DMSO	[12.2006445 3.8936708]	DMSO	[11.261182 6.3011546]	DMSO
413	[11.606058 6.860896]	DMSO	[-2.6235592 7.8388114]	DMSO	[9.430686 5.503682]	DMSO	[14.114315 5.6357737]	DMSO
414	[16.93635 9.558719]	DMSO	[-3.4308677 14.674318 ]	DMSO	[16.133177 7.7075615]	DMSO	[12.211647 13.035337]	DMSO
415	[15.304681 12.99909 ]	DMSO	[-6.307808 13.782715]	DMSO	[15.911312 3.8465462]	DMSO	[9.293784 9.145939]	DMSO
416	[12.959829 10.536232]	DMSO	[-5.927561 11.274508]	DMSO	[13.626979 3.8318293]	DMSO	[10.527947 7.3763156]	DMSO
417	[12.633776 9.045493]	DMSO	[-5.4010034 10.618601 ]	DMSO	[13.123818 4.661833]	DMSO	[11.289611 7.46752 ]	DMSO
418	[11.971823 11.047236]	DMSO	[-7.1629004 11.528144 ]	DMSO	[14.42382 3.2003162]	DMSO	[9.022514 7.958605]	DMSO
419	[14.041995 6.3184686]	DMSO	[-2.731661 10.628321]	DMSO	[12.187695 6.937088]	DMSO	[13.771726 8.797248]	DMSO
420	[16.627619 13.971458]	DMSO	[-5.3917356 16.380075 ]	DMSO	[18.283113 6.4653616]	DMSO	[ 9.477085 13.237067]	DMSO
421	[12.18349 13.614095]	DMSO	[-7.7886276 12.725326 ]	DMSO	[16.463112 3.3942335]	DMSO	[7.2196016 9.208896 ]	DMSO
422	[18.137453 10.039167]	DMSO	[-3.3831544 15.698115 ]	DMSO	[16.79511 8.1862545]	DMSO	[12.599421 12.14317 ]	DMSO
423	[20.086145 8.212413]	DMSO	[-0.11389609 15.914855 ]	DMSO	[16.198927 11.418464]	DMSO	[13.571387 15.164863]	DMSO
424	[19.31967 8.51918]	DMSO	[-1.7355322 16.43201 ]	DMSO	[16.803644 9.880349]	DMSO	[12.705284 13.918018]	DMSO
425	[13.2054 7.4466853]	DMSO	[-3.3957357 9.930731 ]	DMSO	[11.523896 5.8250127]	DMSO	[13.355889 7.678205]	DMSO
426	[15.077192 11.817567]	DMSO	[-6.6190243 12.527175 ]	DMSO	[15.388373 4.0609984]	DMSO	[10.14643 8.841217]	DMSO
427	[ 9.415166 15.560709]	DMSO	[-11.045242 11.198374]	DMSO	[16.128983 -1.0180092]	DMSO	[5.1337185 6.6296067]	DMSO
428	[17.04775 13.614585]	DMSO	[-7.1661563 16.596245 ]	DMSO	[18.57426 4.8177385]	DMSO	[ 9.08169 11.224565]	DMSO
429	[16.412 15.99887]	DMSO	[-8.050311 16.624266]	DMSO	[19.438728 3.9269636]	DMSO	[ 7.159055 12.157453]	DMSO
430	[ 9.112731 10.099944]	DMSO	[-6.6036215 7.846501 ]	DMSO	[11.323885 1.6754568]	DMSO	[10.428831 4.2603445]	DMSO
431	[ 9.403915 12.889961]	DMSO	[-8.561992 9.708976]	DMSO	[13.483623 0.7594775]	DMSO	[7.67098 5.753165]	DMSO
432	[14.520147 11.09727 ]	DMSO	[-5.171929 11.955747]	DMSO	[14.329627 5.0174527]	DMSO	[10.796454 8.341502]	DMSO
433	[ 7.9716783 12.929807 ]	DMSO	[-9.249288 8.039786]	DMSO	[12.925876 -0.5222113]	DMSO	[7.243842 4.4960003]	DMSO
434	[14.596471 6.572245]	DMSO	[-1.8549868 10.716347 ]	DMSO	[12.104556 7.6686997]	DMSO	[14.328922 8.864954]	DMSO
435	[10.120411 0.108063]	BML-259	[8.126159 3.9125779]	BML-259	[2.2327669 8.623114 ]	BML-259	[-7.847073 11.9455805]	BML-259
436	[-0.8060835 3.8126407]	BML-259	[7.333993 5.5989075]	BML-259	[1.829886 5.887285]	BML-259	[-5.2419205 11.578846 ]	BML-259
437	[ 3.827982 -0.57977957]	BML-259	[5.722289 1.744335]	BML-259	[-3.8565755 2.6343455]	BML-259	[-5.189522 8.059198]	BML-259
438	[-0.17461085 9.169942 ]	BML-259	[8.308183 6.6413937]	BML-259	[-0.98607165 2.6780255 ]	BML-259	[-5.876639 13.854405]	BML-259
439	[8.753218 5.8492026]	BML-259	[8.417074 8.379969]	BML-259	[-1.9812444 9.961099 ]	BML-259	[-7.30136 13.412661]	BML-259
440	[2.9952772 1.4498237]	BML-259	[6.0469575 5.6783705]	BML-259	[1.833445 3.6978335]	BML-259	[-7.515604 12.731334]	BML-259
441	[2.9923563 3.5220957]	BML-259	[3.7647295 7.8780675]	BML-259	[2.091819 8.116996]	BML-259	[-8.250369 7.141616]	BML-259
442	[2.0271962 8.881662 ]	BML-259	[7.9618373 8.571365 ]	BML-259	[2.4476771 4.4453144]	BML-259	[-4.043482 11.502825]	BML-259
443	[9.263025 5.392021]	BML-259	[3.453029 3.9572573]	BML-259	[1.5378934 2.9173431]	BML-259	[-5.83239 9.033272]	BML-259
444	[1.5691088 2.3554492]	BML-259	[ 2.75084 15.7875 ]	BML-259	[2.6717734 2.7584257]	BML-259	[-6.631668 11.2994175]	BML-259
445	[ 4.214576 11.145207]	BML-259	[ 9.504397 14.222065]	BML-259	[3.7202678 5.6006117]	BML-259	[-6.764808 12.079004]	BML-259
446	[4.948572 6.58543 ]	BML-259	[2.7387476 6.621988 ]	BML-259	[-4.3681903 9.908712 ]	BML-259	[-7.251255 10.937462]	BML-259
447	[1.5121442 4.983557 ]	BML-259	[8.435723 7.7000327]	BML-259	[2.6714907 7.4471316]	BML-259	[-7.5320983 9.548858 ]	BML-259
448	[2.9801435 3.6112394]	BML-259	[9.34873 4.9552193]	BML-259	[2.232943 3.4686165]	BML-259	[-7.111814 10.059523]	BML-259
449	[2.947669 7.9222145]	BML-259	[5.639297 1.9025545]	BML-259	[2.675301 5.124918]	BML-259	[-7.5413094 6.4155893]	BML-259
450	[2.2026832 9.347736 ]	BML-259	[6.4807425 2.7727253]	BML-259	[-0.44542348 10.360056 ]	BML-259	[-4.3297753 10.216521 ]	BML-259
451	[2.8426452 8.067695 ]	BML-259	[3.766944 6.482652]	BML-259	[3.5961087 6.14584 ]	BML-259	[-3.4471738 12.092133 ]	BML-259
452	[8.974642 6.0596905]	BML-259	[ 9.133223 10.799564]	BML-259	[1.8721898 6.0904317]	BML-259	[-7.227602 11.691461]	BML-259
453	[ 4.437741 -0.14009753]	BML-259	[0.83567595 6.946412 ]	BML-259	[ 1.4421089 10.10842 ]	BML-259	[-5.830544 12.948033]	BML-259
454	[7.1383758 2.4026067]	BML-259	[10.737953 5.2506666]	BML-259	[-2.8591335 6.315077 ]	BML-259	[-4.841217 10.455976]	BML-259
455	[5.9095225 2.3343086]	BML-259	[3.9348261 3.2201028]	BML-259	[-4.9487896 9.863559 ]	BML-259	[-4.8113604 8.957809 ]	BML-259
456	[9.774385 4.0417767]	BML-259	[5.335216 2.2307441]	BML-259	[-0.37642395 8.739829 ]	BML-259	[-7.058141 9.12569 ]	BML-259
457	[7.7653913 2.1091716]	BML-259	[9.497939 5.793535]	BML-259	[-5.9833813 11.132079 ]	BML-259	[-7.9263077 8.200478 ]	BML-259
458	[5.1602955 5.38712 ]	BML-259	[5.797687 7.5700064]	BML-259	[-3.4986534 9.617056 ]	BML-259	[-8.514843 9.985677]	BML-259
459	[9.585192 2.7545404]	BML-259	[ 1.7859124 16.66815 ]	BML-259	[-2.2067606 5.341373 ]	BML-259	[ 0.6422744 11.073639 ]	BML-259
460	[2.883005 1.9705335]	BML-259	[5.8289976 3.9713385]	BML-259	[-2.1821506 0.64692044]	BML-259	[-7.05856 12.47126]	BML-259
461	[10.689924 5.615274]	BML-259	[3.1352863 6.218334 ]	BML-259	[-3.7257962 6.9415984]	BML-259	[-4.639577 9.567696]	BML-259
462	[6.906049 8.701462]	BML-259	[10.103406 3.2037613]	BML-259	[-0.47197574 2.782064 ]	BML-259	[-6.530771 12.9894495]	BML-259
463	[11.246572 3.147165]	BML-259	[ 6.6601057 11.553713 ]	BML-259	[-0.8239215 8.403768 ]	BML-259	[-7.3676777 12.203892 ]	BML-259
464	[16.13745 2.3597991]	BML-259	[ 4.2683945 12.475578 ]	BML-259	[1.6583931 4.059031 ]	BML-259	[-7.977995 13.250343]	BML-259
465	[ 7.501908 -0.09869824]	BML-259	[1.9942857 3.3830528]	BML-259	[0.56902057 6.5098877 ]	BML-259	[-5.745689 10.016544]	BML-259
466	[2.0255423 2.952746 ]	BML-259	[ 9.436522 12.343672]	BML-259	[-1.68695 10.138954]	BML-259	[-5.947245 14.271286]	BML-259
467	[17.170702 2.6198893]	BML-259	[4.092108 8.033619]	BML-259	[-2.2163398 2.525202 ]	BML-259	[-4.774975 13.85268 ]	BML-259
468	[7.160547 6.3832717]	BML-259	[ 8.78823 14.943528]	BML-259	[-4.98705 11.255987]	BML-259	[-4.7121687 14.641563 ]	BML-259
469	[2.000598 2.5621226]	BML-259	[3.8517387 5.440616 ]	BML-259	[-3.2525322 1.7566824]	BML-259	[-6.5526133 7.9446044]	BML-259
470	[11.495564 2.8675575]	BML-259	[7.6382675 1.5005659]	BML-259	[-5.97574 2.5920527]	BML-259	[-6.8691797 9.587851 ]	BML-259
471	[7.6467924 5.791276 ]	BML-259	[4.853507 8.743188]	BML-259	[-5.429497 9.078613]	BML-259	[-3.9381855 13.045971 ]	BML-259
472	[5.1924744 4.9214993]	BML-259	[7.7121506 2.9246635]	BML-259	[-2.4605577 1.9185216]	BML-259	[-7.141781 13.640062]	BML-259
473	[4.06238 6.0380793]	BML-259	[4.4131503 5.653964 ]	BML-259	[1.4754217 2.120629 ]	BML-259	[-5.315646 8.627314]	BML-259
474	[8.661758 4.234168]	BML-259	[ 7.4997973 10.35198 ]	BML-259	[-3.2987795 1.4373106]	BML-259	[-4.3058696 13.247822 ]	BML-259
475	[2.427279 1.7273794]	BML-259	[6.68104 7.9353337]	BML-259	[-3.9400942 8.678503 ]	BML-259	[-5.4662156 8.557629 ]	BML-259
476	[7.48494 7.4848423]	BML-259	[7.6992803 6.36216 ]	BML-259	[-2.5634828 3.481128 ]	BML-259	[-5.820922 7.4823 ]	BML-259
477	[3.9379172 4.3461075]	BML-259	[ 8.891052 12.616149]	BML-259	[-2.4864283 7.6352954]	BML-259	[-8.296153 12.993274]	BML-259
478	[1.2376664 7.3663397]	BML-259	[5.8517 5.7651477]	BML-259	[-1.2238029 3.7190578]	BML-259	[-5.010213 12.085689]	BML-259
479	[4.367877 1.4446856]	BML-259	[8.701214 5.9216695]	BML-259	[1.0616531 7.307063 ]	BML-259	[-6.784091 14.762603]	BML-259
480	[8.641093 0.7879808]	BML-259	[10.948903 11.0896845]	BML-259	[-3.8865778 10.850686 ]	BML-259	[-5.5715156 10.579507 ]	BML-259
481	[4.440922 5.881882]	BML-259	[11.068643 6.5750327]	BML-259	[-6.3893857 3.3832502]	BML-259	[-8.247741 11.7362175]	BML-259
482	[0.49203092 2.4484715 ]	BML-259	[ 4.0621676 11.194947 ]	BML-259	[1.3318634 2.00504 ]	BML-259	[-4.094502 8.650229]	BML-259
483	[2.0059447 2.1907854]	BML-259	[6.486807 7.11664 ]	BML-259	[ 0.8013677 11.4287405]	BML-259	[-2.3548715 12.513641 ]	BML-259
484	[2.7296095 6.5586033]	BML-259	[11.855339 6.043459]	BML-259	[-5.2872467 6.641807 ]	BML-259	[-6.949005 8.273195]	BML-259
485	[5.822918 4.245231]	BML-259	[6.7364955 5.953974 ]	BML-259	[-4.134305 12.074555]	BML-259	[-7.2507133 8.2130375]	BML-259
486	[ 2.8787153 10.164934 ]	BML-259	[5.7871833 2.971203 ]	BML-259	[-1.8305885 9.495344 ]	BML-259	[-7.1261272 7.4498 ]	BML-259
487	[1.6707807 3.8125691]	BML-259	[9.871132 6.1396523]	BML-259	[-1.1974193 7.2374625]	BML-259	[-6.259881 8.906699]	BML-259
488	[2.8243392 0.5698176]	BML-259	[11.251788 11.077834]	BML-259	[-6.094882 6.8788414]	BML-259	[-5.2666144 13.544272 ]	BML-259
489	[3.4009185 6.2500315]	BML-259	[0.28427607 5.492995 ]	BML-259	[2.8646548 9.824677 ]	BML-259	[-8.12051 10.546366]	BML-259
490	[-0.9661236 3.4246402]	BML-259	[ 8.322389 14.154838]	BML-259	[-0.2550793 2.0853877]	BML-259	[-5.9191003 14.599488 ]	BML-259
491	[6.6024704 1.3561326]	BML-259	[9.153589 9.723678]	BML-259	[-1.9006053 10.9674635]	BML-259	[-4.714667 7.958334]	BML-259
492	[ 6.7792697 -1.230576 ]	BML-259	[6.7070246 8.899041 ]	BML-259	[-2.3236094 7.897794 ]	BML-259	[-8.035679 13.917062]	BML-259
493	[11.391429 -0.5875134]	BML-259	[10.515831 11.019223]	BML-259	[-2.3070924 11.370837 ]	BML-259	[-3.9874718 12.951051 ]	BML-259
494	[10.505113 -0.8558705]	BML-259	[10.297955 10.297286]	BML-259	[3.106261 7.204979]	BML-259	[-4.5152755 9.520395 ]	BML-259
495	[6.6933594 3.4023664]	BML-259	[4.099401 9.716475]	BML-259	[0.10090195 3.8499238 ]	BML-259	[-4.963416 14.338364]	BML-259
496	[5.741302 3.1055107]	BML-259	[ 7.757475 13.09587 ]	BML-259	[-2.7357988 7.8956313]	BML-259	[-6.848132 9.981596]	BML-259
497	[4.5346656 6.1605105]	BML-259	[ 3.2957804 15.448743 ]	BML-259	[-3.524873 9.212535]	BML-259	[-3.4346437 11.792587 ]	BML-259
498	[20.072433 5.4210076]	BML-259	[2.8562708 9.677134 ]	BML-259	[-2.0349643 3.4915562]	BML-259	[-6.1783977 14.173594 ]	BML-259
499	[10.718331 2.605073]	BML-259	[10.813756 9.498796]	BML-259	[-0.18156335 4.2952204 ]	BML-259	[-5.0680017 11.401846 ]	BML-259
500	[5.5819373 5.804252 ]	BML-259	[ 1.80756 11.004831]	BML-259	[-3.5120947 1.318643 ]	BML-259	[-3.6767974 13.926948 ]	BML-259
501	[6.394068 2.4109628]	BML-259	[3.2089236 5.660657 ]	BML-259	[-3.962964 11.431563]	BML-259	[-6.84974 12.547538]	BML-259
502	[4.5734854 4.5926943]	BML-259	[8.681875 9.583393]	BML-259	[-4.5730605 11.157569 ]	BML-259	[-5.10663 12.462368]	BML-259
503	[4.2056193 6.234155 ]	BML-259	[8.129874 5.43548 ]	BML-259	[-1.4219924 5.806601 ]	BML-259	[-3.5618494 14.49137 ]	BML-259
504	[0.7596334 4.392638 ]	BML-259	[10.923699 4.322453]	BML-259	[-2.8952737 9.212769 ]	BML-259	[-7.111701 8.828344]	BML-259
505	[ 7.5050178 -0.77123016]	BML-259	[ 4.637693 10.052632]	BML-259	[0.6480353 3.3306224]	BML-259	[-7.7168207 10.219671 ]	BML-259
506	[ 4.847087 -1.5839027]	BML-259	[ 7.662846 12.994755]	BML-259	[-3.1150765 5.0229454]	BML-259	[-4.5749617 13.495869 ]	BML-259
507	[ 8.769365 -0.80593103]	BML-259	[7.183743 7.61409 ]	BML-259	[0.3129061 7.0318947]	BML-259	[-5.938577 8.220965]	BML-259
508	[ 5.987168 -0.26705357]	BML-259	[5.834528 9.944767]	BML-259	[2.298765 4.8322797]	BML-259	[-3.8673823 14.046841 ]	BML-259
509	[6.6323814 5.380618 ]	BML-259	[5.657365 6.532815]	BML-259	[-5.0660086 9.408861 ]	BML-259	[-6.860244 7.180443]	BML-259
510	[10.646282 1.629887]	BML-259	[11.804104 8.005382]	BML-259	[-2.734583 1.6163185]	BML-259	[-6.921486 13.798288]	BML-259
511	[0.5885224 3.0503304]	BML-259	[8.974712 5.2654095]	BML-259	[2.3068347 5.8282967]	BML-259	[-6.897949 8.560668]	BML-259
512	[6.1635337 6.32892 ]	BML-259	[8.190128 6.6868567]	BML-259	[-3.789695 9.123216]	BML-259	[-6.214775 7.8415275]	BML-259
513	[5.956074 6.634942]	BML-259	[8.066533 1.245014]	BML-259	[-3.2231767 7.2982483]	BML-259	[-5.4778876 9.210921 ]	BML-259
514	[10.956726 9.653824]	BML-259	[4.003816 6.955868]	BML-259	[3.161678 6.569095]	BML-259	[-4.0244665 11.460243 ]	BML-259
515	[7.657899 4.3187284]	BML-259	[ 2.0667493 11.335108 ]	BML-259	[-1.5065964 10.611814 ]	BML-259	[-7.402096 13.9300585]	BML-259
516	[ 6.7291226 -0.5685118]	BML-259	[8.5583315 8.307538 ]	BML-259	[-2.906917 10.014722]	BML-259	[-4.7459836 10.57327 ]	BML-259
517	[1.4132341 1.4065293]	BML-259	[ 6.9055147 14.951293 ]	BML-259	[-4.9404148e-03 1.0029478e+01]	BML-259	[-4.163953 14.094098]	BML-259
518	[1.2561606 2.9687643]	BML-259	[2.7614486 7.7615438]	BML-259	[-1.6321324 1.9852839]	BML-259	[-5.6657333 12.205581 ]	BML-259
519	[ 5.407095 -0.9419301]	BML-259	[6.702774 4.4940624]	BML-259	[-4.960491 4.3820868]	BML-259	[-7.455916 8.622779]	BML-259
520	[3.9432962 9.253294 ]	BML-259	[6.4845963 3.3809404]	BML-259	[3.1261303 3.776343 ]	BML-259	[-6.8169675 10.279685 ]	BML-259
521	[10.090921 0.6443932]	BML-259	[8.056054 2.422968]	BML-259	[-3.1295466 4.462067 ]	BML-259	[-3.965709 8.683391]	BML-259
522	[14.699904 3.5795214]	BML-259	[9.323827 8.856322]	BML-259	[2.6237173 8.950686 ]	BML-259	[-6.447727 13.79343 ]	BML-259
523	[11.556933 1.0041203]	BML-259	[8.32904 2.6552324]	BML-259	[-0.05982701 0.04600938]	BML-259	[-5.5240016 11.374572 ]	BML-259
524	[6.9077797 1.9326291]	BML-259	[ 4.5325627 10.552638 ]	BML-259	[-0.92573935 8.77383 ]	BML-259	[-8.362738 10.329843]	BML-259
525	[3.1969204 7.3757906]	BML-259	[11.753513 7.244425]	BML-259	[-0.5322224 6.674957 ]	BML-259	[-7.4109235 11.642203 ]	BML-259
526	[8.990083 7.2014656]	BML-259	[4.1542573 7.8616424]	BML-259	[-2.5362668 2.76844 ]	BML-259	[-5.9914556 9.471759 ]	BML-259
527	[3.0250072 3.3577063]	BML-259	[4.488997 4.4969406]	BML-259	[-0.344247 10.906613]	BML-259	[-5.8648443 7.5956526]	BML-259
528	[ 4.9290648 10.641176 ]	BML-259	[ 6.1804595 12.368138 ]	BML-259	[0.90068007 6.2604566 ]	BML-259	[-3.070971 12.06101 ]	BML-259
529	[4.5473876 7.429984 ]	BML-259	[10.759137 11.896941]	BML-259	[ 0.27436656 10.780467 ]	BML-259	[-5.95065 13.2421 ]	BML-259
530	[1.9412133 8.30397 ]	BML-259	[3.4669738 6.3494496]	BML-259	[-5.642467 7.1034822]	BML-259	[-4.53603 12.51202]	BML-259
531	[4.2177224 0.844442 ]	BML-259	[6.2915797 2.917256 ]	BML-259	[0.04033947 3.9119802 ]	BML-259	[-4.564562 11.659933]	BML-259
532	[6.74233 6.0016603]	BML-259	[ 1.867058 10.352642]	BML-259	[-0.8630125 4.9315343]	BML-259	[-6.736048 14.210639]	BML-259
533	[0.56046194 1.9719148 ]	BML-259	[3.9019551 4.115788 ]	BML-259	[1.3897228 5.1440415]	BML-259	[-7.047845 6.7920012]	BML-259
534	[2.8081663 9.060293 ]	BML-259	[9.133294 1.824297]	BML-259	[0.5566511 0.7604259]	BML-259	[-7.419032 8.173164]	BML-259
535	[0.2721629 2.4261558]	BML-259	[8.673808 6.6269555]	BML-259	[-0.96382445 10.355623 ]	BML-259	[-3.7919784 10.99552 ]	BML-259
536	[-0.45798382 6.418833 ]	BML-259	[2.8771102 8.238987 ]	BML-259	[-5.175197 3.5543985]	BML-259	[-6.1694283 13.317452 ]	BML-259
537	[9.019678 5.7555375]	BML-259	[10.093328 13.469324]	BML-259	[-7.6036596 7.7605386]	BML-259	[-6.3899293 10.132443 ]	BML-259
538	[5.8852735 8.144848 ]	BML-259	[5.7615533 3.2362485]	BML-259	[-4.8262887 3.1215632]	BML-259	[-4.3646913 11.071657 ]	BML-259
539	[8.281501 2.672018]	BML-259	[8.391168 5.143529]	BML-259	[-1.029249 9.571663]	BML-259	[-5.530774 10.457772]	BML-259
540	[3.598569 7.869088]	BML-259	[4.30507 6.1578074]	BML-259	[-1.0760363 8.205913 ]	BML-259	[-5.103201 12.310424]	BML-259
541	[12.009032 3.7703598]	BML-259	[11.628388 7.651293]	BML-259	[0.8329128 3.805318 ]	BML-259	[-4.9174175 12.639534 ]	BML-259
542	[ 9.625141 -1.0475503]	BML-259	[6.304688 9.65414 ]	BML-259	[-4.0624523 7.418676 ]	BML-259	[-6.027157 10.046397]	BML-259
543	[4.6939716 8.197904 ]	BML-259	[2.8302178 5.8268795]	BML-259	[-1.5358301 2.6900449]	BML-259	[-5.0697546 10.622394 ]	BML-259
544	[3.3591597 6.316146 ]	BML-259	[6.7855754 5.5639353]	BML-259	[1.5676446 8.496359 ]	BML-259	[-7.8557234 7.602766 ]	BML-259
545	[16.775408 2.7452488]	BML-259	[ 2.2650476 10.194387 ]	BML-259	[0.4377261 9.403781 ]	BML-259	[-4.5450187 12.895611 ]	BML-259
546	[0.9876745 1.5938598]	BML-259	[7.782252 5.151914]	BML-259	[-1.7139907 7.029977 ]	BML-259	[-6.3390985 11.323654 ]	BML-259
547	[0.8908923 3.2006958]	BML-259	[7.7462425 7.27383 ]	BML-259	[0.24865869 2.688185 ]	BML-259	[-5.7674985 13.106914 ]	BML-259
548	[ 8.56968 -0.8534724]	BML-259	[5.8830175 2.9063973]	BML-259	[-0.2624691 5.8103247]	BML-259	[-6.4457173 7.0948505]	BML-259
549	[ 9.105315 -0.48534286]	BML-259	[7.489459 9.139399]	BML-259	[-0.11561122 6.3099604 ]	BML-259	[-6.2104497 12.879232 ]	BML-259
550	[13.560077 2.4804463]	BML-259	[10.241681 6.7643204]	BML-259	[ 0.9340825 12.054415 ]	BML-259	[-7.834661 12.472026]	BML-259
551	[ 7.0879369e+00 -2.3843902e-03]	BML-259	[4.1575723 6.5347757]	BML-259	[-4.920807 11.539414]	BML-259	[-5.367854 12.117988]	BML-259
552	[1.0529257 3.9459066]	BML-259	[10.954586 8.495986]	BML-259	[1.5142521 9.433917 ]	BML-259	[-6.2659574 11.740625 ]	BML-259
553	[8.233125 0.04023435]	BML-259	[7.734697 2.6494832]	BML-259	[-4.4522214 8.111165 ]	BML-259	[-8.037919 6.3491707]	BML-259
554	[1.4268728 6.189434 ]	BML-259	[8.096204 4.2636986]	BML-259	[ 1.992313 11.517872]	BML-259	[-7.4036164 10.93728 ]	BML-259
555	[3.5664563 1.8419319]	BML-259	[8.693136 4.372673]	BML-259	[-2.9255948 5.8523264]	BML-259	[-5.283243 10.574519]	BML-259
556	[ 2.8093872 10.856435 ]	BML-259	[4.6138854 7.159279 ]	BML-259	[-7.852022 7.3519273]	BML-259	[-6.23356 12.511692]	BML-259
557	[15.438208 2.250672]	BML-259	[10.520737 11.692371]	BML-259	[-3.0018597 3.8579364]	BML-259	[-7.6311555 9.306733 ]	BML-259
558	[0.39383593 5.378241 ]	BML-259	[ 8.621623 11.005942]	BML-259	[-2.1539166 6.7478476]	BML-259	[-4.176333 12.0843525]	BML-259
559	[3.9708278 1.2118865]	BML-259	[6.612126 9.666254]	BML-259	[-5.3835278 7.358471 ]	BML-259	[-7.9552794 13.479551 ]	BML-259
560	[1.9606854 5.8412366]	BML-259	[10.46395 4.3508964]	BML-259	[-1.2540963 4.550978 ]	BML-259	[-7.989603 11.16744 ]	BML-259
561	[2.2669103 5.083927 ]	BRD-K41564320	[5.628079 5.398142]	BRD-K41564320	[-4.7376847 4.8437204]	BRD-K41564320	[-7.066814 0.781965]	BRD-K41564320
562	[2.2399292 0.5292681]	BRD-K41564320	[6.8193116 1.8986926]	BRD-K41564320	[-6.816112 6.6269665]	BRD-K41564320	[-9.028102 3.368567]	BRD-K41564320
563	[5.269555 0.20303251]	BRD-K41564320	[3.768461 9.781147]	BRD-K41564320	[3.628916 4.597296]	BRD-K41564320	[-8.729132 1.1122729]	BRD-K41564320
564	[10.893768 -0.74485284]	BRD-K41564320	[ 6.472916 10.104827]	BRD-K41564320	[-0.601766 10.582338]	BRD-K41564320	[-9.43927 -0.5105858]	BRD-K41564320
565	[4.1437945 4.3534017]	BRD-K41564320	[3.2519834 9.61812 ]	BRD-K41564320	[-5.8452435 4.3537674]	BRD-K41564320	[-9.508412 -3.9204252]	BRD-K41564320
566	[1.9944263 0.8691004]	BRD-K41564320	[6.458982 8.75012 ]	BRD-K41564320	[0.11390613 1.7625982 ]	BRD-K41564320	[-9.208203 2.8366117]	BRD-K41564320
567	[1.3017945 0.80977505]	BRD-K41564320	[7.1772227 4.1143517]	BRD-K41564320	[-6.9793973 7.559514 ]	BRD-K41564320	[-9.335313 0.35356152]	BRD-K41564320
568	[3.781178 2.653039]	BRD-K41564320	[10.109948 10.006628]	BRD-K41564320	[-2.259388 2.3440447]	BRD-K41564320	[-9.78531 -1.5428771]	BRD-K41564320
569	[2.7585773 5.8854265]	BRD-K41564320	[8.380401 3.0058854]	BRD-K41564320	[0.23870023 8.38465 ]	BRD-K41564320	[-8.169588 4.2250037]	BRD-K41564320
570	[3.0145764 7.0279446]	BRD-K41564320	[11.126576 8.553637]	BRD-K41564320	[0.9331483 3.6095932]	BRD-K41564320	[-6.399397 -1.7044024]	BRD-K41564320
571	[10.594437 2.9547951]	BRD-K41564320	[10.532531 8.100155]	BRD-K41564320	[-4.749621 3.5337 ]	BRD-K41564320	[-8.032042 -3.2938325]	BRD-K41564320
572	[9.966243 3.5081263]	BRD-K41564320	[5.8134956 5.4040565]	BRD-K41564320	[-0.17618011 6.6805 ]	BRD-K41564320	[-8.896001 1.1017078]	BRD-K41564320
573	[4.4426346 8.600507 ]	BRD-K41564320	[9.170146 6.8217754]	BRD-K41564320	[-3.1215017 8.618083 ]	BRD-K41564320	[-9.288141 -3.0859497]	BRD-K41564320
574	[5.539265 8.598678]	BRD-K41564320	[8.27485 4.81524]	BRD-K41564320	[-0.81931317 12.332404 ]	BRD-K41564320	[-7.850281 -0.5336823]	BRD-K41564320
575	[4.245905 5.775007]	BRD-K41564320	[ 2.8631837 11.025718 ]	BRD-K41564320	[-3.8226159 1.5278722]	BRD-K41564320	[-7.574707 0.6669804]	BRD-K41564320
576	[4.6986456 3.1720517]	BRD-K41564320	[3.3398004 8.860612 ]	BRD-K41564320	[0.00857446 1.818012 ]	BRD-K41564320	[-6.9158897 -0.572361 ]	BRD-K41564320
577	[6.030893 1.5443771]	BRD-K41564320	[10.956549 6.613002]	BRD-K41564320	[-2.196571 3.7981195]	BRD-K41564320	[-7.5610247 2.3703232]	BRD-K41564320
578	[0.44846028 1.8705326 ]	BRD-K41564320	[ 9.450255 12.103539]	BRD-K41564320	[1.206671 5.4884295]	BRD-K41564320	[-6.6823597 -2.2711904]	BRD-K41564320
579	[ 9.63612 -0.8882917]	BRD-K41564320	[6.769054 4.3308353]	BRD-K41564320	[-6.0358553 5.115022 ]	BRD-K41564320	[-8.662767 -1.4660074]	BRD-K41564320
580	[3.1737983 0.56952703]	BRD-K41564320	[3.7670662 8.999364 ]	BRD-K41564320	[-1.857623 8.436714]	BRD-K41564320	[-10.621171 -0.6769821]	BRD-K41564320
581	[12.491159 2.0935323]	BRD-K41564320	[10.79518 5.0406427]	BRD-K41564320	[-3.7768812 3.6288664]	BRD-K41564320	[-9.079445 -3.3235319]	BRD-K41564320
582	[5.768022 1.154738]	BRD-K41564320	[8.497755 1.1247958]	BRD-K41564320	[1.5523944 1.0166667]	BRD-K41564320	[-10.277978 1.9076616]	BRD-K41564320
583	[14.163863 3.2360902]	BRD-K41564320	[ 4.851305 14.632844]	BRD-K41564320	[-3.812561 9.155781]	BRD-K41564320	[-8.791403 -0.58110607]	BRD-K41564320
584	[18.315811 4.1445203]	BRD-K41564320	[ 4.7732415 11.825207 ]	BRD-K41564320	[3.6937802 8.668896 ]	BRD-K41564320	[-10.810391 -2.8029385]	BRD-K41564320
585	[17.931004 3.8244393]	BRD-K41564320	[2.08503 7.0862894]	BRD-K41564320	[-1.741033 1.9022007]	BRD-K41564320	[-8.387023 1.8823647]	BRD-K41564320
586	[16.798016 5.8210926]	BRD-K41564320	[ 6.8616643 12.973299 ]	BRD-K41564320	[-6.8050957 3.8644645]	BRD-K41564320	[-8.9697485 -2.1457353]	BRD-K41564320
587	[11.255711 12.65966 ]	BRD-K41564320	[9.080395 3.085652]	BRD-K41564320	[-3.313152 7.4621224]	BRD-K41564320	[-7.7535286 -1.1409811]	BRD-K41564320
588	[12.426303 15.601837]	BRD-K41564320	[10.04217 3.2829084]	BRD-K41564320	[-2.8361063 4.8557587]	BRD-K41564320	[-7.1810355 -1.2130564]	BRD-K41564320
589	[12.720336 3.596808]	BRD-K41564320	[9.690413 4.09187 ]	BRD-K41564320	[1.9807206 6.2392855]	BRD-K41564320	[-8.930507 2.284712]	BRD-K41564320
590	[8.61493 1.937096]	BRD-K41564320	[ 7.2684045 10.71259 ]	BRD-K41564320	[-5.714273 7.9400344]	BRD-K41564320	[-7.2906313 -1.4232119]	BRD-K41564320
591	[10.836262 1.3870821]	BRD-K41564320	[7.569866 3.1435018]	BRD-K41564320	[-0.04171202 5.7612653 ]	BRD-K41564320	[-9.346417 -1.7826657]	BRD-K41564320
592	[8.744337 5.2394876]	BRD-K41564320	[9.840857 5.5212426]	BRD-K41564320	[-1.0841396 7.1688643]	BRD-K41564320	[-10.302746 -1.9662706]	BRD-K41564320
593	[7.140389 0.77004886]	BRD-K41564320	[5.9435945 2.3444798]	BRD-K41564320	[0.4426289 2.863252 ]	BRD-K41564320	[-10.752506 -1.2949871]	BRD-K41564320
594	[8.264626 0.4524197]	BRD-K41564320	[12.026763 4.5543547]	BRD-K41564320	[-1.2346232 10.873531 ]	BRD-K41564320	[-10.437244 -2.0618124]	BRD-K41564320
595	[7.4786654 2.2098234]	BRD-K41564320	[ 3.7018585 14.10535 ]	BRD-K41564320	[-1.2403127 2.013689 ]	BRD-K41564320	[-8.242078 -3.7061424]	BRD-K41564320
596	[16.60248 4.0349493]	BRD-K41564320	[4.352388 5.1568007]	BRD-K41564320	[3.5003643 5.5571733]	BRD-K41564320	[-8.588091 1.0508463]	BRD-K41564320
597	[ 8.846781 -0.4275387]	BRD-K41564320	[7.5924325 7.8802667]	BRD-K41564320	[-3.9687488 2.1052616]	BRD-K41564320	[-7.554208 -3.2063305]	BRD-K41564320
598	[ 8.065779 -0.1238508]	BRD-K41564320	[ 5.100313 12.055974]	BRD-K41564320	[2.6395366 5.783774 ]	BRD-K41564320	[-9.226551 -2.0221655]	BRD-K41564320
599	[-0.6342899 6.3156877]	BRD-K41564320	[6.2217937 6.0805516]	BRD-K41564320	[-1.8393016 3.4868774]	BRD-K41564320	[-8.286178 3.873406]	BRD-K41564320
600	[11.03229 3.4505885]	BRD-K41564320	[10.906127 5.21458 ]	BRD-K41564320	[-4.3224735 8.74108 ]	BRD-K41564320	[-7.2692575 1.8350515]	BRD-K41564320
601	[5.80955 7.56492]	BRD-K41564320	[2.5533736 9.847385 ]	BRD-K41564320	[-5.584174 10.265847]	BRD-K41564320	[-7.2116594 -3.0143485]	BRD-K41564320
602	[10.298272 -0.44117048]	BRD-K41564320	[10.151427 4.0316253]	BRD-K41564320	[-0.5200012 8.393616 ]	BRD-K41564320	[-10.278352 -1.040707]	BRD-K41564320
603	[10.509055 3.2117178]	BRD-K41564320	[8.316778 4.9820185]	BRD-K41564320	[-1.4062761 1.6057063]	BRD-K41564320	[-7.88699 -1.3400333]	BRD-K41564320
604	[8.038548 2.3616014]	BRD-K41564320	[2.7860968 5.6329956]	BRD-K41564320	[-1.2123686 3.6489904]	BRD-K41564320	[-11.074594 -0.4351848]	BRD-K41564320
605	[4.326542 1.4337881]	BRD-K41564320	[8.5783 1.8440436]	BRD-K41564320	[-3.5481372 3.7937057]	BRD-K41564320	[-10.168186 -2.3739 ]	BRD-K41564320
606	[14.584267 3.0661032]	BRD-K41564320	[ 6.2128654 10.465131 ]	BRD-K41564320	[-4.000955 9.818783]	BRD-K41564320	[-9.134968e+00 -2.000998e-03]	BRD-K41564320
607	[7.16757 4.1646156]	BRD-K41564320	[7.359795 3.7988822]	BRD-K41564320	[-2.49565 4.3616343]	BRD-K41564320	[-9.810021 -0.7891739]	BRD-K41564320
608	[6.4405646 1.2721151]	BRD-K41564320	[ 8.025386 12.198701]	BRD-K41564320	[2.082514 7.1221476]	BRD-K41564320	[-8.393643 -2.9523778]	BRD-K41564320
609	[19.683893 4.8964605]	BRD-K41564320	[2.2283595 8.567278 ]	BRD-K41564320	[-2.9732013 1.9095991]	BRD-K41564320	[-8.242978 3.4516473]	BRD-K41564320
610	[16.489964 2.6986406]	BRD-K41564320	[2.087444 2.696974]	BRD-K41564320	[-3.7960038 5.390027 ]	BRD-K41564320	[-10.300573 0.5419901]	BRD-K41564320
611	[8.388711 8.40594 ]	BRD-K41564320	[2.6257567 3.0850813]	BRD-K41564320	[0.723839 0.5694265]	BRD-K41564320	[-7.6636124 4.067202 ]	BRD-K41564320
612	[5.6987658 4.512021 ]	BRD-K41564320	[7.876752 6.0336637]	BRD-K41564320	[0.95980096 5.7231784 ]	BRD-K41564320	[-10.264142 0.5076691]	BRD-K41564320
613	[6.331476 2.5097704]	BRD-K41564320	[3.6825302 5.44659 ]	BRD-K41564320	[-0.8418354 0.6121091]	BRD-K41564320	[-7.68153 -1.6405436]	BRD-K41564320
614	[9.516196 2.5174482]	BRD-K41564320	[10.607648 3.2857428]	BRD-K41564320	[-4.0002937 12.666422 ]	BRD-K41564320	[-9.627384 -1.2760718]	BRD-K41564320
615	[2.604004 2.076632]	BRD-K41564320	[6.792052 5.6639986]	BRD-K41564320	[3.7998033 6.725059 ]	BRD-K41564320	[-8.434191 0.03446151]	BRD-K41564320
616	[10.286482 -1.3907914]	BRD-K41564320	[8.73046 4.250542]	BRD-K41564320	[-4.2773304 4.16417 ]	BRD-K41564320	[-7.8214245 0.7005119]	BRD-K41564320
617	[8.394282 2.6715944]	BRD-K41564320	[6.20205 6.410541]	BRD-K41564320	[-2.9918957 9.744486 ]	BRD-K41564320	[-9.23458 -2.5332663]	BRD-K41564320
618	[5.684303 0.6992958]	BRD-K41564320	[2.2780387 5.4358397]	BRD-K41564320	[-3.6475563 4.3396716]	BRD-K41564320	[-9.473459 0.2670597]	BRD-K41564320
619	[2.0991318 4.9203405]	BRD-K41564320	[ 7.462426 12.514139]	BRD-K41564320	[-3.7903943 11.441236 ]	BRD-K41564320	[-9.947122 -3.316079]	BRD-K41564320
620	[15.523389 4.094291]	BRD-K41564320	[6.6224227 8.24553 ]	BRD-K41564320	[2.0536788 7.0539007]	BRD-K41564320	[-9.644744 1.2185733]	BRD-K41564320
621	[ 9.6005840e+00 -6.4445627e-03]	BRD-K41564320	[ 3.4865277 10.293403 ]	BRD-K41564320	[-0.7892168 0.9764636]	BRD-K41564320	[-7.3632827 -1.8234242]	BRD-K41564320
622	[5.9649205 1.8029233]	BRD-K41564320	[11.290596 4.486001]	BRD-K41564320	[1.6579013 8.355961 ]	BRD-K41564320	[-9.249909 -2.96896 ]	BRD-K41564320
623	[11.181373 1.8145036]	BRD-K41564320	[ 9.793374 10.325915]	BRD-K41564320	[1.9212084 6.9968357]	BRD-K41564320	[-10.53389 -0.42480353]	BRD-K41564320
624	[7.416295 1.9557383]	BRD-K41564320	[1.1112896 5.4081483]	BRD-K41564320	[2.6810994 7.041918 ]	BRD-K41564320	[-8.105448 -0.05607898]	BRD-K41564320
625	[11.731002 5.384331]	BRD-K41564320	[4.408748 3.9692967]	BRD-K41564320	[1.9256061 6.21883 ]	BRD-K41564320	[-8.914918 2.4906125]	BRD-K41564320
626	[7.4904933 7.332832 ]	BRD-K41564320	[4.5679464 5.2701316]	BRD-K41564320	[-1.6742215 8.397299 ]	BRD-K41564320	[-8.233898 1.0346048]	BRD-K41564320
627	[11.956895 1.4767222]	BRD-K41564320	[8.519653 6.9549923]	BRD-K41564320	[-4.6558347 4.6341543]	BRD-K41564320	[-9.350325 -1.4548233]	BRD-K41564320
628	[11.475353 3.7646952]	BRD-K41564320	[10.46504 4.6792817]	BRD-K41564320	[-6.612977 9.3023205]	BRD-K41564320	[-7.8424644 -2.382673 ]	BRD-K41564320
629	[4.499095 3.745762]	BRD-K41564320	[9.396618 1.6640092]	BRD-K41564320	[0.5488012 5.2836294]	BRD-K41564320	[-8.287218 5.0924716]	BRD-K41564320
630	[19.722855 6.9245863]	BRD-K41564320	[ 8.763045 10.434959]	BRD-K41564320	[-4.862314 5.5210896]	BRD-K41564320	[-8.636072 0.28444666]	BRD-K41564320
631	[8.27252 2.678567]	BRD-K41564320	[ 4.6109934 10.728053 ]	BRD-K41564320	[-2.8175304 6.8424234]	BRD-K41564320	[-10.52586 -2.521844]	BRD-K41564320
632	[13.737747 2.4069455]	BRD-K41564320	[11.213411 9.089702]	BRD-K41564320	[-0.73740536 2.9645727 ]	BRD-K41564320	[-8.880146 -0.8336884]	BRD-K41564320
633	[15.90686 3.6101515]	BRD-K41564320	[11.123479 2.9500337]	BRD-K41564320	[-4.6906075 8.237124 ]	BRD-K41564320	[-10.194962 0.76006764]	BRD-K41564320
634	[19.558798 3.168003]	BRD-K41564320	[0.90840185 4.113135 ]	BRD-K41564320	[-1.5676825 1.2415416]	BRD-K41564320	[-8.515621 2.6272826]	BRD-K41564320
635	[15.057743 3.9242294]	BRD-K41564320	[ 8.030014 11.293178]	BRD-K41564320	[-5.3581953 2.6589725]	BRD-K41564320	[-7.6524806 -1.3890121]	BRD-K41564320
636	[18.337381 2.4002476]	BRD-K41564320	[5.399324 4.0825815]	BRD-K41564320	[1.1902176 7.1397767]	BRD-K41564320	[-8.033841 -2.044266]	BRD-K41564320
637	[15.226216 3.335852]	BRD-K41564320	[11.63629 6.0099473]	BRD-K41564320	[1.2205741 4.6579957]	BRD-K41564320	[-9.670676 1.3992449]	BRD-K41564320
638	[12.17947 0.29193902]	BRD-K41564320	[ 3.64825 11.603823]	BRD-K41564320	[2.149568 2.9586918]	BRD-K41564320	[-8.4558935 -2.9183507]	BRD-K41564320
639	[-0.6807932 3.4597576]	aloisine	[11.5851345 3.9098809]	aloisine	[-0.82540387 3.7953453 ]	aloisine	[ 0.01258186 12.329499 ]	aloisine
640	[2.1243632 7.161958 ]	aloisine	[4.761052 7.5748305]	aloisine	[0.5218438 1.6094954]	aloisine	[-0.01407864 12.670376 ]	aloisine
641	[1.450361 9.828855]	aloisine	[2.2303598 3.9384375]	aloisine	[-1.5749035 7.7371936]	aloisine	[-1.2210248 9.677188 ]	aloisine
642	[8.882629 3.1135416]	aloisine	[2.2098992 5.865082 ]	aloisine	[0.40740862 3.1486335 ]	aloisine	[-2.4337802 14.2160015]	aloisine
643	[-1.7141045 7.6733317]	aloisine	[8.587482 6.920977]	aloisine	[1.281288 8.162528]	aloisine	[-2.5932922 10.401789 ]	aloisine
644	[12.529222 4.223126]	aloisine	[ 5.0478735 11.920557 ]	aloisine	[1.6182923 3.4278653]	aloisine	[-0.14736663 10.149322 ]	aloisine
645	[8.313801 6.51188 ]	aloisine	[9.558091 3.9825747]	aloisine	[-5.6587048 10.086139 ]	aloisine	[-3.3294623 10.148692 ]	aloisine
646	[17.982975 2.9856138]	aloisine	[ 7.36611 12.502533]	aloisine	[-4.4888864 2.5154705]	aloisine	[8.8042376e-05 1.4884702e+01]	aloisine
647	[6.2151394 4.5994864]	aloisine	[8.694178 3.628741]	aloisine	[-5.92611 8.658874]	aloisine	[-0.1729158 8.640678 ]	aloisine
648	[20.953379 4.8429475]	aloisine	[2.3223698 8.124081 ]	aloisine	[-2.5462253 4.6237755]	aloisine	[-0.98973936 12.931684 ]	aloisine
649	[21.102098 3.800284]	aloisine	[5.3344054 8.987175 ]	aloisine	[-4.4533606 6.668508 ]	aloisine	[-1.4698992 8.50963 ]	aloisine
650	[11.68102 4.331283]	aloisine	[2.990359 6.9909368]	aloisine	[-2.28938 8.224929]	aloisine	[-1.5942942 10.551041 ]	aloisine
651	[10.095029 4.3232756]	aloisine	[ 7.5851707 12.080679 ]	aloisine	[-0.9787469 10.858932 ]	aloisine	[-0.23189121 14.607942 ]	aloisine
652	[18.180046 4.6878047]	aloisine	[2.6088667 3.501767 ]	aloisine	[-5.979838 7.585245]	aloisine	[-0.56818444 9.54698 ]	aloisine
653	[8.14039 3.6885536]	aloisine	[4.5589995 8.443827 ]	aloisine	[1.1941679 9.95454 ]	aloisine	[-2.5091658 13.687786 ]	aloisine
654	[20.785824 3.772936]	aloisine	[ 6.928644 10.070529]	aloisine	[-5.299199 11.1891165]	aloisine	[-1.591799 14.43164 ]	aloisine
655	[20.485338 6.041226]	aloisine	[0.3455538 4.8439016]	aloisine	[-2.736382 3.4806628]	aloisine	[-1.1605172 11.216859 ]	aloisine
656	[4.8083553 3.6275108]	aloisine	[1.516021 3.2163873]	aloisine	[ 0.86645955 10.114332 ]	aloisine	[-1.955006 8.5409775]	aloisine
657	[0.69565773 5.312979 ]	aloisine	[10.64904 6.4223022]	aloisine	[-3.7225952 4.7640867]	aloisine	[-1.7003149 11.441246 ]	aloisine
658	[ 6.2501755 11.051171 ]	aloisine	[2.7407677 5.390975 ]	aloisine	[-1.7375419 5.0680175]	aloisine	[-2.07158 8.207027]	aloisine
659	[6.6593823 6.0414333]	aloisine	[7.3040853 3.4982648]	aloisine	[1.0101334 2.5703733]	aloisine	[-0.5596167 8.991011 ]	aloisine
660	[3.880546 2.8355806]	aloisine	[8.602517 3.4504557]	aloisine	[2.477413 7.938359]	aloisine	[-3.1592636 12.802787 ]	aloisine
661	[13.594027 3.7399359]	aloisine	[10.100855 5.610198]	aloisine	[-2.4589899 9.355741 ]	aloisine	[ 1.2449323 12.639876 ]	aloisine
662	[14.42082 4.103349]	aloisine	[ 3.0571802 10.836896 ]	aloisine	[0.5379573 7.8041377]	aloisine	[-0.971003 8.473104]	aloisine
663	[6.3229804 5.2244806]	aloisine	[ 4.953873 12.814661]	aloisine	[-1.6966307 0.81145144]	aloisine	[ 0.08161074 12.217437 ]	aloisine
664	[5.4642873 3.7062807]	aloisine	[ 5.881465 11.172532]	aloisine	[ 3.261269 11.332617]	aloisine	[-4.3237667 7.701568 ]	aloisine
665	[6.666157 6.3677683]	aloisine	[5.4686313 7.6112227]	aloisine	[-0.9369534 5.750229 ]	aloisine	[-0.87847203 11.190215 ]	aloisine
666	[1.0741239 2.744736 ]	aloisine	[10.121878 5.1192794]	aloisine	[1.822531 1.8280778]	aloisine	[-2.5053215 13.876667 ]	aloisine
667	[5.25301 1.4538882]	aloisine	[4.915906 6.0629373]	aloisine	[-3.2126906 13.106012 ]	aloisine	[-1.0450174 14.165674 ]	aloisine
668	[3.5840054 1.8926181]	aloisine	[2.6839054 9.712609 ]	aloisine	[-0.8207428 11.383758 ]	aloisine	[-0.8711985 13.577508 ]	aloisine
669	[1.0887963 6.20225 ]	aloisine	[7.5866013 7.817283 ]	aloisine	[-4.33816 12.399035]	aloisine	[-2.0746455 12.698465 ]	aloisine
670	[9.105046 0.7387146]	aloisine	[ 9.583044 12.524646]	aloisine	[-5.7279058 7.889073 ]	aloisine	[ 1.4846618 12.337951 ]	aloisine
671	[11.016921 0.67221886]	aloisine	[10.080842 5.5815496]	aloisine	[-1.7385622 9.859448 ]	aloisine	[ 0.61471707 13.071718 ]	aloisine
672	[2.8586714 4.071181 ]	aloisine	[5.391922 6.51382 ]	aloisine	[-6.670611 3.6867576]	aloisine	[-1.2589796 13.555521 ]	aloisine
673	[ 5.378435 -0.2833219]	aloisine	[7.302744 8.868166]	aloisine	[ 0.3628045 12.415513 ]	aloisine	[-0.34445918 10.419998 ]	aloisine
674	[3.631657 2.5959852]	aloisine	[ 8.088716 13.20563 ]	aloisine	[-6.6797023 2.893968 ]	aloisine	[-1.7305597 13.3442745]	aloisine
675	[4.165978 4.2604737]	aloisine	[ 6.049226 11.342308]	aloisine	[-3.562056 12.731168]	aloisine	[ 1.0316429 11.366957 ]	aloisine
676	[5.149013 0.59399474]	aloisine	[ 9.902165 11.519798]	aloisine	[-3.988202 10.7969885]	aloisine	[-0.29403955 8.733631 ]	aloisine
677	[4.1798954 2.9729252]	aloisine	[5.838047 3.8897474]	aloisine	[-4.4017797 9.166117 ]	aloisine	[-1.036336 11.763091]	aloisine
678	[7.458732 4.6797295]	aloisine	[5.1647015 5.1358395]	aloisine	[2.9634662 9.250959 ]	aloisine	[-2.022953 10.598087]	aloisine
679	[2.7544527 4.3438964]	aloisine	[8.795291 9.874991]	aloisine	[2.8481696 3.9103937]	aloisine	[-2.1458511 9.474243 ]	aloisine
680	[9.145574 3.8625975]	aloisine	[ 6.506782 13.003811]	aloisine	[-1.0894417 9.433894 ]	aloisine	[ 1.0765692 13.411264 ]	aloisine
681	[6.21471 6.734356]	aloisine	[2.5639553 4.6608377]	aloisine	[ 3.1051753 10.679922 ]	aloisine	[-1.3739592 12.204285 ]	aloisine
682	[6.9625344 7.2961564]	aloisine	[3.3137743 6.6869535]	aloisine	[-0.0614525 2.2177465]	aloisine	[ 0.48923647 12.789542 ]	aloisine
683	[3.0104046 2.73326 ]	aloisine	[ 7.190937 13.98118 ]	aloisine	[-2.7856011 13.335583 ]	aloisine	[-0.73567504 13.446061 ]	aloisine
684	[6.9797397 1.1096368]	aloisine	[ 3.7210214 10.415868 ]	aloisine	[-3.5969274 6.800889 ]	aloisine	[-1.8724556 12.600446 ]	aloisine
685	[ 6.0119796 -0.28051847]	aloisine	[ 8.245846 13.496373]	aloisine	[ 2.89135 10.555509]	aloisine	[-2.0494542 12.553514 ]	aloisine
686	[ 5.1389074 -1.105758 ]	aloisine	[9.412277 4.3327346]	aloisine	[-1.3475931 11.6837635]	aloisine	[-1.1476052 12.549189 ]	aloisine
687	[0.32083416 5.5635724 ]	aloisine	[ 5.4973474 12.98151 ]	aloisine	[1.3899475 6.5580325]	aloisine	[ 1.0677841 14.149303 ]	aloisine
688	[3.889837 3.7880597]	aloisine	[9.319171 3.3239138]	aloisine	[3.141278 4.076134]	aloisine	[-2.68833 9.297556]	aloisine
689	[ 5.6786003 11.4269085]	aloisine	[10.861792 6.315943]	aloisine	[-2.0909991 6.7006884]	aloisine	[-0.59540117 12.507429 ]	aloisine
690	[3.204516 1.1474627]	aloisine	[9.372604 6.676652]	aloisine	[0.5512808 4.139703 ]	aloisine	[-3.1129525 9.7117405]	aloisine
691	[7.3071694 0.88469017]	aloisine	[9.216451 9.07967 ]	aloisine	[-3.1011617 7.7868757]	aloisine	[-1.6448021 13.728006 ]	aloisine
692	[5.5787835 0.9859489]	aloisine	[ 7.8915567 11.7883 ]	aloisine	[-1.759017 10.226254]	aloisine	[-0.13919766 11.950079 ]	aloisine
693	[1.0370996 7.0171785]	aloisine	[7.2543755 4.8042297]	aloisine	[-4.6149206 7.796167 ]	aloisine	[-1.3026203 13.533881 ]	aloisine
694	[5.6374345 7.0301857]	aloisine	[10.471054 6.705635]	aloisine	[-6.3876796 8.572772 ]	aloisine	[-0.8426639 10.22428 ]	aloisine
695	[4.0119896 4.861647 ]	aloisine	[9.2482 7.6000843]	aloisine	[0.26007697 8.823102 ]	aloisine	[-1.4239625 9.579723 ]	aloisine
696	[2.4522986 7.3311696]	aloisine	[2.2798638 6.6540084]	aloisine	[-6.3149567 6.9843755]	aloisine	[-0.9700086 7.8480167]	aloisine
697	[9.050236 0.96145415]	aloisine	[7.1126122 2.275571 ]	aloisine	[-5.2993217 5.9273167]	aloisine	[-1.9584041 8.825915 ]	aloisine
698	[ 6.991901 -1.0664712]	aloisine	[4.5831265 6.3126817]	aloisine	[-6.3953133 8.067854 ]	aloisine	[-2.087914 11.370959]	aloisine
699	[9.752892 0.61736214]	aloisine	[ 3.0184383 10.342049 ]	aloisine	[ 1.3929338 11.901772 ]	aloisine	[ 1.001221 13.097126]	aloisine
700	[7.8160024 0.8494188]	aloisine	[6.251802 7.1915135]	aloisine	[-1.8423973 11.552871 ]	aloisine	[-1.6506838 10.813856 ]	aloisine
701	[8.23664 4.8647885]	aloisine	[10.713165 6.7396812]	aloisine	[-2.5705595 1.8143935]	aloisine	[ 0.53092295 13.367002 ]	aloisine
702	[ 4.981759 -0.74752253]	aloisine	[ 7.484082 10.733691]	aloisine	[-1.1875519 2.8796878]	aloisine	[-0.12639296 13.088057 ]	aloisine
703	[14.059925 16.84065 ]	aloisine	[ 6.715711 10.179406]	aloisine	[0.91133523 5.857389 ]	aloisine	[-0.6468869 14.176985 ]	aloisine
704	[4.533608 0.3328549]	aloisine	[3.7575634 4.9336576]	aloisine	[-7.1976995 4.5261784]	aloisine	[-0.32117617 10.892377 ]	aloisine
705	[4.4885807 7.1289606]	aloisine	[ 5.351307 12.701046]	aloisine	[-5.703878 11.119337]	aloisine	[-2.1544948 13.082982 ]	aloisine
706	[4.1860003 0.01921101]	aloisine	[1.7224113 9.234798 ]	aloisine	[-5.900221 12.068379]	aloisine	[ 1.0886817 11.449297 ]	aloisine
707	[11.553472 0.3996126]	aloisine	[1.8847383 6.3433213]	aloisine	[-5.888155 3.6500947]	aloisine	[-1.1813874 10.943281 ]	aloisine
708	[5.687188 2.4505103]	aloisine	[1.8185756 7.285125 ]	aloisine	[ 2.4470286 10.014579 ]	aloisine	[-2.3325672 10.769487 ]	aloisine
709	[4.697277 2.312667]	aloisine	[4.997938 5.2683144]	aloisine	[-0.96729285 3.1499565 ]	aloisine	[ 0.71768486 11.109637 ]	aloisine
710	[6.6044984 4.822262 ]	aloisine	[7.2267046 5.3160243]	aloisine	[-3.0736403 11.508811 ]	aloisine	[-0.0372306 10.863167 ]	aloisine
711	[4.838591 8.489074]	aloisine	[2.9526925 6.259393 ]	aloisine	[-4.571237 6.6287675]	aloisine	[ 0.2465187 12.016351 ]	aloisine
712	[1.9870067 4.770119 ]	aloisine	[4.0466943 9.722402 ]	aloisine	[-6.172341 10.684919]	aloisine	[-1.6693147 10.493865 ]	aloisine
713	[19.12861 15.359036]	aloisine	[5.665944 8.404163]	aloisine	[-0.61629164 4.4925528 ]	aloisine	[-1.1578534 13.088918 ]	aloisine
714	[6.358109 4.1263194]	aloisine	[5.201659 9.153938]	aloisine	[-6.680853 5.1964345]	aloisine	[-2.4886146 10.239869 ]	aloisine
715	[5.781827 3.0116673]	aloisine	[ 6.6094923 12.829814 ]	aloisine	[ 1.8845454 12.003496 ]	aloisine	[ 0.32882524 10.219092 ]	aloisine
716	[3.5224988 7.439377 ]	aloisine	[5.389716 8.438782]	aloisine	[-0.9678906 6.4308605]	aloisine	[0.11735734 9.643447 ]	aloisine
717	[4.356284 7.697366]	aloisine	[8.508333 2.7603936]	aloisine	[0.78741014 8.823385 ]	aloisine	[-0.905529 13.876135]	aloisine
718	[10.355542 0.26608464]	aloisine	[1.3307879 4.946093 ]	aloisine	[0.4383125 4.0601664]	aloisine	[-0.77545726 8.094729 ]	aloisine
719	[9.742757 2.6229873]	aloisine	[2.6258707 8.264069 ]	aloisine	[-4.411493 6.0662136]	aloisine	[-1.3626024 11.5951 ]	aloisine
720	[9.426097 1.1635538]	aloisine	[7.77527 3.1851737]	aloisine	[1.2745241 5.1982584]	aloisine	[ 0.1426343 13.426413 ]	aloisine
721	[9.072799 1.6541758]	aloisine	[ 6.71596 14.195638]	aloisine	[1.8551941 9.457168 ]	aloisine	[ 0.52936715 14.461096 ]	aloisine
722	[10.196879 2.1869206]	aloisine	[ 6.1140137 11.384051 ]	aloisine	[-4.8155845e-03 5.4111691e+00]	aloisine	[-2.279811 12.342672]	aloisine
723	[3.457285 9.904943]	aloisine	[ 7.1493835 14.941892 ]	aloisine	[-4.038136 7.371533]	aloisine	[-0.8201943 12.094292 ]	aloisine
724	[2.521593 4.1345267]	aloisine	[4.693088 3.4398906]	aloisine	[0.72455025 7.4071393 ]	aloisine	[-2.1350067 9.694532 ]	aloisine
725	[14.379991 2.7784302]	aloisine	[ 8.81403 12.836953]	aloisine	[-5.7248096 3.6668992]	aloisine	[ 0.18692763 13.580603 ]	aloisine
726	[14.010294 7.522299]	aminopurvalanol A	[10.224435 7.7804103]	aminopurvalanol A	[ 3.2848704 11.632253 ]	aminopurvalanol A	[-1.1645414 -0.05271366]	aminopurvalanol A
727	[17.655918 3.6067734]	aminopurvalanol A	[7.6381826 6.9849157]	aminopurvalanol A	[2.2337804 9.846821 ]	aminopurvalanol A	[0.22384061 0.5312203 ]	aminopurvalanol A
728	[15.422817 2.3110604]	aminopurvalanol A	[ 9.922971 10.615983]	aminopurvalanol A	[1.0145421 8.150019 ]	aminopurvalanol A	[0.66813076 2.2597103 ]	aminopurvalanol A
729	[12.878954 4.6885967]	aminopurvalanol A	[ 3.5919237 12.52194 ]	aminopurvalanol A	[-5.744385 5.0631943]	aminopurvalanol A	[-0.3607031 0.7076738]	aminopurvalanol A
730	[20.780737 3.2901103]	aminopurvalanol A	[ 5.749238 11.169217]	aminopurvalanol A	[-4.0958652 5.5420036]	aminopurvalanol A	[-0.54365903 2.0074854 ]	aminopurvalanol A
731	[14.821725 5.9199104]	aminopurvalanol A	[4.084975 4.871206]	aminopurvalanol A	[-4.1182766 11.5648775]	aminopurvalanol A	[-1.1197363 1.2926561]	aminopurvalanol A
732	[19.060278 6.0463276]	aminopurvalanol A	[3.6717024 6.38453 ]	aminopurvalanol A	[ 4.193126 11.3130245]	aminopurvalanol A	[0.62155783 1.3923656 ]	aminopurvalanol A
733	[19.962986 3.320694]	aminopurvalanol A	[6.3214345 6.844424 ]	aminopurvalanol A	[-2.002558 6.9377394]	aminopurvalanol A	[0.6469233 3.457296 ]	aminopurvalanol A
734	[20.997412 5.8030624]	aminopurvalanol A	[6.733987 8.838901]	aminopurvalanol A	[-1.4722898 4.125803 ]	aminopurvalanol A	[0.33270085 2.0864484 ]	aminopurvalanol A
735	[18.62189 3.3830924]	aminopurvalanol A	[3.189589 8.244418]	aminopurvalanol A	[-4.899613 12.433343]	aminopurvalanol A	[0.6031294 2.8445644]	aminopurvalanol A
736	[20.953976 5.3133903]	aminopurvalanol A	[ 5.822748 11.832868]	aminopurvalanol A	[0.53174484 4.069184 ]	aminopurvalanol A	[-0.29975098 4.164364 ]	aminopurvalanol A
737	[20.788546 4.636344]	aminopurvalanol A	[7.5811386 7.1069 ]	aminopurvalanol A	[-7.290089 6.1362724]	aminopurvalanol A	[0.5880727 0.690305 ]	aminopurvalanol A
738	[13.06487 2.6349206]	aminopurvalanol A	[ 7.9392943 12.267735 ]	aminopurvalanol A	[-7.5249763 9.333591 ]	aminopurvalanol A	[ 0.13208918 -0.3154099 ]	aminopurvalanol A
739	[9.505934 1.805499]	purvalanol A	[10.425074 3.8099995]	purvalanol A	[1.1450961 9.62609 ]	purvalanol A	[-0.11775853 4.55229 ]	purvalanol A
740	[ 9.957568 -0.11527297]	purvalanol A	[ 4.998806 13.987056]	purvalanol A	[-4.2357125 8.389953 ]	purvalanol A	[-0.48756376 0.01579006]	purvalanol A
741	[6.957171 3.6514385]	purvalanol A	[4.2217965 8.42719 ]	purvalanol A	[3.591126 9.01402 ]	purvalanol A	[-0.5505985 4.035311 ]	purvalanol A
742	[7.4675612 4.1559253]	purvalanol A	[ 7.637323 11.57021 ]	purvalanol A	[1.6366872 5.0642395]	purvalanol A	[-0.80246377 -0.37291965]	purvalanol A
743	[3.5330894 8.694145 ]	purvalanol A	[9.25391 7.9627447]	purvalanol A	[4.2250857 7.895051 ]	purvalanol A	[-2.2308886 2.2519083]	purvalanol A
744	[7.715234 0.61488986]	purvalanol A	[6.094928 7.481135]	purvalanol A	[0.21597536 7.5930495 ]	purvalanol A	[-6.1347547 -1.9592803]	purvalanol A
745	[18.067495 6.3539066]	purvalanol A	[5.4736595 7.8016667]	purvalanol A	[-3.773866e-03 9.896518e+00]	purvalanol A	[-1.2706317 -0.6148859]	purvalanol A
746	[4.6325502 2.8353891]	purvalanol A	[3.1144402 2.0645251]	purvalanol A	[2.3921006 8.54002 ]	purvalanol A	[-4.8112283 3.1212654]	purvalanol A
747	[20.472803 4.866333]	purvalanol A	[ 5.69906 10.601094]	purvalanol A	[-4.278732 4.728514]	purvalanol A	[-3.7588198 -1.429959 ]	purvalanol A
748	[10.217509 1.3259547]	purvalanol A	[3.3057806 4.154693 ]	purvalanol A	[-2.7450094 9.149514 ]	purvalanol A	[-2.526309 -0.89760935]	purvalanol A
749	[5.8297396 4.2793913]	purvalanol A	[5.2737994 6.023669 ]	purvalanol A	[-4.27954 10.46793]	purvalanol A	[-0.4769366 3.0429175]	purvalanol A
750	[17.862526 5.7796297]	purvalanol A	[10.20419 9.851733]	purvalanol A	[-5.034583 10.688418]	purvalanol A	[-2.645888 1.7882571]	purvalanol A
751	[8.427335 7.8770876]	purvalanol A	[5.5130196 8.592164 ]	purvalanol A	[ 2.4176784 11.189505 ]	purvalanol A	[-1.0270047 5.1202006]	purvalanol A
752	[10.707208 4.280979]	purvalanol A	[9.716198 8.948807]	purvalanol A	[-1.8802451 8.377099 ]	purvalanol A	[-3.9577801 1.1725968]	purvalanol A
753	[5.232632 4.2576146]	purvalanol A	[10.860042 11.969225]	purvalanol A	[-7.2419786 9.089008 ]	purvalanol A	[-2.8749273 -1.0173961]	purvalanol A
754	[4.9555326 8.128454 ]	purvalanol A	[9.85683 2.280013]	purvalanol A	[-6.9539504 6.6513696]	purvalanol A	[-3.4006455 3.7779768]	purvalanol A
755	[5.379981 6.102506]	purvalanol A	[1.9903601 6.351098 ]	purvalanol A	[-0.43854952 9.608056 ]	purvalanol A	[-1.2452377 -1.2240229]	purvalanol A
756	[4.7976847 1.7929534]	purvalanol A	[5.9936743 7.517351 ]	purvalanol A	[-1.7033668 12.445076 ]	purvalanol A	[-5.224448 -1.7480971]	purvalanol A
757	[8.025306 3.9472456]	purvalanol A	[3.6508648 9.540387 ]	purvalanol A	[-1.958919 2.9265919]	purvalanol A	[-2.172974 -1.5965714]	purvalanol A
758	[16.215866 3.4908583]	purvalanol A	[ 9.004416 11.655903]	purvalanol A	[-4.9352794 12.228149 ]	purvalanol A	[-3.2341106 -0.5994507]	purvalanol A
759	[-0.62607044 4.322641 ]	roscovitine	[7.1272388 9.271502 ]	roscovitine	[-3.5332336 3.024707 ]	roscovitine	[-2.3091152 7.066879 ]	roscovitine
760	[-0.95364875 7.4080877 ]	roscovitine	[0.9701125 4.4604936]	roscovitine	[0.35773024 1.0458627 ]	roscovitine	[-7.543373 6.99447 ]	roscovitine
761	[0.47178832 7.514504 ]	roscovitine	[2.8988547 8.564213 ]	roscovitine	[1.188681 4.9762454]	roscovitine	[-4.1787868 2.6176221]	roscovitine
762	[ 5.175007 11.580337]	roscovitine	[2.2536783 7.931018 ]	roscovitine	[-4.162422 13.536374]	roscovitine	[-5.0956645 6.399504 ]	roscovitine
763	[0.18320522 5.769926 ]	roscovitine	[10.411725 12.309421]	roscovitine	[ 0.43866205 10.7180605 ]	roscovitine	[-0.8994713 0.6753828]	roscovitine
764	[0.7499027 8.90232 ]	roscovitine	[3.6109207 4.4014277]	roscovitine	[-2.6078625 5.439279 ]	roscovitine	[-4.2775316 6.197456 ]	roscovitine
765	[0.82038254 8.878494 ]	roscovitine	[ 4.8191304 10.273355 ]	roscovitine	[-2.873109 8.180704]	roscovitine	[-1.0997657 2.8471153]	roscovitine
766	[-0.13234827 7.078434 ]	roscovitine	[5.070411 9.652489]	roscovitine	[-6.6469865 7.8823624]	roscovitine	[-2.7867115 6.5311255]	roscovitine
[truncated: 103 more rows]

## Sheet: Sheet5
	ground_truth	ground_truth_label	MorphDiffi2i	MorphDiffi2i_label	MorphDiffg2i	MorphDiffg2i_label	IMPA	IMPA_label
[truncated: 1,351 more rows]

[truncated: 5 more sheets: Sheet6, Sheet7, Sheet8, Sheet9, Sheet10]
