# Supplementary material for: Prediction of cellular morphology changes under perturbations with a transcriptome-guided diffusion model
Source: Nat Commun. 2025 Sep 2;16:8210. doi: 10.1038/s41467-025-63478-z (PMC12405515; doi:10.1038/s41467-025-63478-z)
Supplement: Supplementary file 12 — Source Data [file 41467_2025_63478_MOESM12_ESM.zip › Source data/source_data_sup_fig20.xlsx]

## Sheet: top6
Ground Truth	MorphDiff(I2I)	MorphDiff(G2I)	Gene Expression	IMPA	Random
0.521739	0.565217	0.565217	0.478261	0.434783	0.130435
0.478261	0.521739	0.521739	0.434783	0.26087	0.130435
0.478261	0.478261	0.434783	0.391304	0.304348	0.130435
0.565217	0.478261	0.521739	0.347826	0.434783	0.130435
0.434783	0.521739	0.434783	0.391304	0.304348	0.304348
0.565217	0.521739	0.565217	0.478261	0.391304	0.304348
0.434783	0.434783	0.347826	0.304348	0.173913	0.173913
0.521739	0.434783	0.434783	0.391304	0.391304	0.173913
0.521739	0.521739	0.521739	0.478261	0.478261	0.217391
0.434783	0.434783	0.434783	0.391304	0.347826	0.26087

## Sheet: top7
Ground Truth	MorphDiff(I2I)	MorphDiff(G2I)	Gene Expression	IMPA	Random
0.695652	0.565217	0.565217	0.478261	0.434783	0.391304
0.608696	0.73913	0.652174	0.521739	0.478261	0.173913
0.608696	0.565217	0.608696	0.347826	0.521739	0.304348
0.478261	0.565217	0.521739	0.434783	0.434783	0.304348
0.565217	0.608696	0.608696	0.521739	0.434783	0.304348
0.608696	0.521739	0.521739	0.478261	0.478261	0.217391
0.521739	0.478261	0.478261	0.434783	0.434783	0.0869565
0.521739	0.652174	0.608696	0.434783	0.391304	0.391304
0.608696	0.521739	0.521739	0.478261	0.304348	0.217391
0.434783	0.434783	0.478261	0.304348	0.391304	0.217391

## Sheet: top8
Ground Truth	MorphDiff(I2I)	MorphDiff(G2I)	Gene Expression	IMPA	Random
0.695652	0.608696	0.565217	0.478261	0.521739	0.347826
0.521739	0.521739	0.521739	0.391304	0.478261	0.391304
0.478261	0.565217	0.565217	0.434783	0.434783	0.217391
0.565217	0.608696	0.608696	0.521739	0.478261	0.26087
0.565217	0.608696	0.608696	0.521739	0.521739	0.217391
0.608696	0.608696	0.608696	0.521739	0.565217	0.304348
0.652174	0.608696	0.608696	0.565217	0.565217	0.217391
0.652174	0.652174	0.652174	0.434783	0.478261	0.0869565
0.608696	0.565217	0.565217	0.521739	0.521739	0.130435
0.608696	0.521739	0.521739	0.434783	0.391304	0.304348

## Sheet: top9
Ground Truth	MorphDiff(I2I)	MorphDiff(G2I)	Gene Expression	IMPA	Random
0.521739	0.608696	0.608696	0.478261	0.478261	0.304348
0.695652	0.652174	0.652174	0.521739	0.608696	0.521739
0.565217	0.565217	0.521739	0.434783	0.478261	0.173913
0.695652	0.565217	0.565217	0.521739	0.521739	0.347826
0.565217	0.652174	0.652174	0.521739	0.521739	0.391304
0.652174	0.652174	0.608696	0.565217	0.565217	0.434783
0.652174	0.565217	0.565217	0.521739	0.521739	0.173913
0.608696	0.565217	0.608696	0.521739	0.521739	0.173913
0.608696	0.608696	0.608696	0.478261	0.434783	0.304348
0.565217	0.695652	0.695652	0.521739	0.521739	0.217391

## Sheet: top10
Ground Truth	MorphDiff(I2I)	MorphDiff(G2I)	Gene Expression	IMPA	Random
0.73913	0.652174	0.652174	0.521739	0.608696	0.521739
0.73913	0.782609	0.73913	0.695652	0.695652	0.26087
0.652174	0.652174	0.608696	0.565217	0.521739	0.347826
0.695652	0.652174	0.652174	0.521739	0.565217	0.26087
0.695652	0.652174	0.695652	0.434783	0.565217	0.217391
0.652174	0.565217	0.565217	0.521739	0.521739	0.347826
0.521739	0.521739	0.521739	0.478261	0.478261	0.173913
0.608696	0.73913	0.73913	0.565217	0.565217	0.347826
0.73913	0.695652	0.652174	0.608696	0.565217	0.26087
0.782609	0.782609	0.782609	0.608696	0.695652	0.26087
