# Supplementary material for: Prediction of cellular morphology changes under perturbations with a transcriptome-guided diffusion model
Source: Nat Commun. 2025 Sep 2;16:8210. doi: 10.1038/s41467-025-63478-z (PMC12405515; doi:10.1038/s41467-025-63478-z)
Supplement: Supplementary file 12 — Source Data [file 41467_2025_63478_MOESM12_ESM.zip › Source data/source_data_sup_fig21.xlsx]

## Sheet: a
Folds of Enrichment				Mean Average Precision (mAP)
MorphDiff(I2I)	MorphDiff(G2I)	IMPA	random	MorphDiff(I2I)	MorphDiff(G2I)	IMPA	random
3.70471	1.19865	1.19225	1.01695	0.0886407	0.0890028	0.081667	0.0747641

## Sheet: b
Folds of Enrichment				Mean Average Precision (mAP)
MorphDiff(I2I)	MorphDiff(G2I)	IMPA	random	MorphDiff(I2I)	MorphDiff(G2I)	IMPA	random
1.97426	1.18519	1.17717	1.01999	0.0886407	0.0890028	0.081667	0.0747641

## Sheet: c
Folds of Enrichment				Mean Average Precision (mAP)
MorphDiff(I2I)	MorphDiff(G2I)	IMPA	random	MorphDiff(I2I)	MorphDiff(G2I)	IMPA	random
1.95919	1.16848	1.15727	1.02719	0.0886407	0.0890028	0.081667	0.0747641

## Sheet: d
Folds of Enrichment				Mean Average Precision (mAP)
MorphDiff(I2I)	MorphDiff(G2I)	IMPA	random	MorphDiff(I2I)	MorphDiff(G2I)	IMPA	random
2.01756	1.14379	1.15961	1.03513	0.0886407	0.0890028	0.081667	0.0747641
