# Supplementary material for: Prediction of cellular morphology changes under perturbations with a transcriptome-guided diffusion model
Source: Nat Commun. 2025 Sep 2;16:8210. doi: 10.1038/s41467-025-63478-z (PMC12405515; doi:10.1038/s41467-025-63478-z)
Supplement: Supplementary file 12 — Source Data [file 41467_2025_63478_MOESM12_ESM.zip › Source data/source_data_sup_fig22.xlsx]

## Sheet: top%1
Folds of Enrichment				Mean Average Precision (mAP)
MorphDiff(I2I)	MorphDiff(G2I)	IMPA	random	MorphDiff(I2I)	MorphDiff(G2I)	IMPA	random
11.0106	14.7955	0.809878	1.12905	0.780742	0.787117	0.741429	0.731474

## Sheet: top%5
Folds of Enrichment				Mean Average Precision (mAP)
MorphDiff(I2I)	MorphDiff(G2I)	IMPA	random	MorphDiff(I2I)	MorphDiff(G2I)	IMPA	random
1.8997	2.02164	0.797124	1.02396	0.780742	0.787117	0.741429	0.731474

## Sheet: top%10
Folds of Enrichment				Mean Average Precision (mAP)
MorphDiff(I2I)	MorphDiff(G2I)	IMPA	random	MorphDiff(I2I)	MorphDiff(G2I)	IMPA	random
1.78737	1.90977	0.82129	1.01021	0.780742	0.787117	0.741429	0.731474
