# Supplementary material for: Prediction of cellular morphology changes under perturbations with a transcriptome-guided diffusion model
Source: Nat Commun. 2025 Sep 2;16:8210. doi: 10.1038/s41467-025-63478-z (PMC12405515; doi:10.1038/s41467-025-63478-z)
Supplement: Supplementary file 12 — Source Data [file 41467_2025_63478_MOESM12_ESM.zip › Source data/source_data_sup_fig24.xlsx]

## Sheet: Sheet1
Drug Embeddings	Gene Expression	Ground Truth	MorphDiff(I2I)	MorphDiff(G2I)	IMPA
[-7.5221477 2.0452957]	[14.598303 -4.678054]	[1.3044137 3.8736935]	[3.3166156 5.1872573]	[ 6.695041 14.674457]	[12.419554 -3.581054]
[-8.695468 1.6725345]	[14.834129 -6.5759826]	[-0.62404245 5.4469037 ]	[3.3954258 4.4247084]	[ 3.4667895 13.9650345]	[ 9.857557 -2.6835852]
[-6.8874683 2.9941869]	[15.385189 -2.6758873]	[0.75967467 4.3624325 ]	[5.171319 4.585491]	[ 1.8320794 14.721311 ]	[11.184964 -4.307268]
[-7.7795086 3.429395 ]	[13.711622 -7.050886]	[-0.878372 4.866096]	[3.9365218 3.5868523]	[ 3.6907492 15.077934 ]	[ 9.74471 -3.4594252]
[-11.130853 1.4753755]	[13.094032 -6.2419715]	[1.926446 4.6587214]	[5.861481 3.896071]	[ 1.3078119 14.422271 ]	[10.844842 -2.9970417]
[-11.132241 2.3659983]	[15.704017 -5.0889997]	[8.427783 3.9701512]	[4.460222 6.874215]	[ 3.5620217 14.824988 ]	[11.53406 -3.3033104]
[-10.048408 1.2675458]	[14.029633 -5.8512874]	[0.12439938 5.941556 ]	[5.420124 9.02468 ]	[ 1.9700727 15.2346945]	[11.998184 -3.2851107]
[-7.806333 1.005276]	[13.566346 -4.3337173]	[0.00771714 5.849796 ]	[7.738709 6.068526]	[ 2.4170659 16.350481 ]	[10.958867 -4.661908]
[-9.112813 3.5155766]	[14.554885 -3.5974271]	[1.6208858 5.612069 ]	[2.5046163 6.9378533]	[ 1.2267747 13.638765 ]	[10.794611 -3.5931854]
[-8.988121 0.65749496]	[16.46074 -4.240103]	[0.3905604 6.5484805]	[5.270986 4.0666585]	[ 3.6553068 14.2621155]	[10.182927 -3.125898]
[-9.839204 2.594201]	[15.669557 -3.6831536]	[2.301213 7.205447]	[2.33061 3.9929523]	[ 3.2238057 14.88227 ]	[11.603354 -4.2774806]
		[1.29066 6.1464934]	[7.7806163 5.5150366]	[ 1.9164205 13.090619 ]	[10.618482 -3.3913996]
		[0.41221005 5.276902 ]	[7.9793825 4.315919 ]	[ 5.5628147 15.545827 ]	[10.90639 -4.599556]
		[0.06387259 4.6445184 ]	[4.8008485 4.44022 ]	[ 8.332318 14.806901]	[10.270117 -2.8270843]
		[0.36967424 4.422307 ]	[ 8.122087 10.056053]	[-0.20629281 13.732636 ]	[10.527423 -3.158573]
		[8.168972 4.3878217]	[5.7042766 3.9271054]	[ 1.5822045 15.151446 ]	[11.422553 -4.613655]
		[0.34896666 6.382765 ]	[3.9128127 3.76398 ]	[ 2.9128199 15.829415 ]	[10.76846 -3.9390264]
		[0.06875573 6.2382517 ]	[2.7715287 5.264347 ]	[ 1.1233768 14.453856 ]	[11.123958 -4.091222]
		[-0.07978096 5.8038983 ]	[2.829418 4.5562005]	[ 2.4984975 13.613822 ]	[11.762771 -3.6177301]
		[-0.08333983 6.2925196 ]	[8.487868 5.813271]	[ 2.343767 15.912027]	[12.028761 -3.8221548]
		[0.72980696 6.6357956 ]	[5.5609026 3.6650326]	[ 3.1207538 15.6689625]	[11.567389 -3.8052592]
		[0.61816883 5.7217684 ]	[3.2408743 4.8561177]	[ 1.3086401 14.011817 ]	[12.118459 -3.7453094]
		[0.6480503 4.586799 ]	[7.586091 5.4646335]	[ 2.5879161 14.788633 ]	[11.939923 -4.328671]
		[0.3413111 5.718002 ]	[1.9548609 4.676613 ]	[ 1.5472636 13.952479 ]	[11.782827 -3.1673753]
		[0.3014258 5.594849 ]	[5.6232653 3.8606794]	[ 3.753668 13.669851]	[12.2903805 -3.4947119]
		[1.7410356 4.9665184]	[3.8478458 7.473468 ]	[ 4.122771 13.6340885]	[11.716841 -4.252821]
		[-0.23603344 5.9127116 ]	[9.547724 4.549435]	[ 1.7086221 16.543278 ]	[10.921526 -4.50436 ]
		[-0.09912475 4.4130106 ]	[4.389545 4.1250806]	[ 2.219985 14.240581]	[10.693926 -4.0920534]
		[-0.18543938 5.5054855 ]	[3.892026 7.5897064]	[ 3.778961 14.9982395]	[11.530849 -3.1760032]
		[1.6167489 4.8489275]	[2.4999163 5.7169294]	[ 6.218071 13.878338]	[10.325109 -4.149683]
		[0.01935988 4.4497237 ]	[5.0783467 4.9147167]	[ 0.5695647 16.195284 ]	[11.911527 -3.7689786]
		[0.98526293 5.2848454 ]	[3.8835812 4.4339433]	[-0.69846606 13.941153 ]	[10.009616 -2.8662384]
		[-0.57601136 5.3531423 ]	[3.0364435 7.3075366]	[-0.8009576 14.065772 ]	[ 9.837294 -4.0821195]
		[0.19687252 4.193419 ]	[4.639212 5.012247]	[-0.39822528 15.512576 ]	[11.08114 -3.7351053]
		[1.1848382 6.564316 ]	[5.717018 5.661036]	[ 0.74807703 14.817157 ]	[10.830536 -3.7314327]
		[0.63271576 4.984114 ]	[9.342011 3.7031047]	[ 3.417729 14.867987]	[10.088125 -4.2856617]
		[-1.0052844 4.8874474]	[2.0512772 5.1518297]	[-0.0676365 16.468594 ]	[12.077544 -4.220739]
		[-0.135719 5.4116683]	[3.0813372 6.4081993]	[-0.90496266 14.660704 ]	[11.824491 -4.0620365]
		[-0.54421574 4.5822268 ]	[5.1080832 8.923013 ]	[ 2.555108 16.309702]	[10.7693405 -3.6055822]
		[-0.7714894 5.2180157]	[4.999742 5.052245]	[-0.13312037 13.500685 ]	[10.019601 -3.0797114]
		[1.5128056 5.672975 ]	[3.5815668 3.045257 ]	[-0.7318787 15.301654 ]	[12.404911 -3.5589387]
		[-0.30260545 5.7190557 ]	[3.334956 7.6942754]	[ 2.4675307 14.769114 ]	[11.674041 -4.622751]
		[1.2784599 4.5302086]	[3.5983613 6.41864 ]	[ 1.2440686 15.524835 ]	[10.356161 -4.515836]
		[-0.31294662 6.081857 ]	[2.927533 4.6178894]	[ 3.2748535 14.706818 ]	[11.610161 -3.9348109]
		[0.54375225 6.076172 ]	[2.7451494 5.413477 ]	[ 3.02434 14.400554]	[10.130946 -3.3346248]
		[0.7907087 5.517726 ]	[5.3539777 4.246071 ]	[ 1.0165191 15.437042 ]	[11.348554 -4.8760695]
		[0.77892077 5.2468576 ]	[4.18256 4.9349036]	[ 2.7699006 14.301076 ]	[10.447259 -3.5456588]
		[-0.50805414 5.7571564 ]	[7.716085 5.8316503]	[ 1.3978332 15.817033 ]	[10.118419 -4.449782]
		[-0.48556423 5.6787047 ]	[4.8642564 5.0925703]	[ 1.4584337 14.627473 ]	[ 9.966378 -3.326668]
		[0.0419305 6.5134206]	[3.8044233 4.927498 ]	[ 0.5281266 14.025675 ]	[10.008315 -4.1071186]
		[-0.37835217 6.6135483 ]	[3.6197402 3.3981335]	[-1.0830815 13.936881 ]	[10.0160885 -4.2078958]
		[8.178355 3.7972617]	[4.7501187 4.5145802]	[ 0.45993266 13.26913 ]	[10.445164 -2.9341967]
		[1.3036727 5.8147693]	[4.7443748 4.7881637]	[ 1.5447515 13.953884 ]	[10.226656 -2.8998165]
		[-0.3519661 4.967626 ]	[3.899852 4.1134768]	[ 3.7373755 14.25329 ]	[12.122813 -3.141795]
		[0.6865443 6.236155 ]	[2.486857 5.8484454]	[ 3.5419352 15.781985 ]	[10.686795 -3.7878227]
		[0.75841707 5.5063677 ]	[4.2638845 3.474659 ]	[ 0.4208073 14.361957 ]	[10.636703 -4.1802316]
		[-0.2738471 4.511966 ]	[9.3489895 4.393134 ]	[-0.689078 13.989633]	[11.430769 -3.4652555]
		[2.0156832 5.090469 ]	[5.17829 4.443271]	[ 2.5840025 14.402031 ]	[10.470498 -4.6832237]
		[0.35630798 5.350662 ]	[5.771163 3.79041 ]	[ 2.3429484 15.14282 ]	[12.178803 -3.3442414]
		[-1.0764359 5.390661 ]	[10.403771 4.573351]	[ 0.59596586 13.386726 ]	[11.172154 -4.690518]
		[0.1578479 6.1086893]	[3.4411762 4.6031847]	[ 3.2589006 15.310644 ]	[12.343019 -3.4852917]
		[-0.20122817 6.4628553 ]	[4.18666 4.117744]	[ 1.9028813 13.466474 ]	[11.923642 -4.143473]
		[-0.78421646 5.8530445 ]	[5.7364225 4.164382 ]	[ 2.3432949 14.846067 ]	[ 9.79496 -3.1383076]
		[0.67890364 5.2767835 ]	[11.009215 4.5587416]	[ 1.1142384 13.395519 ]	[11.334666 -3.695994]
		[-0.84662503 5.3326135 ]	[4.4132056 8.205558 ]	[-0.6851407 15.208347 ]	[11.706671 -4.1430492]
		[0.9238331 6.296271 ]	[2.7781315 6.202369 ]	[ 0.44182384 13.112668 ]	[10.560334 -4.1113815]
		[0.7080859 4.571145 ]	[9.014095 3.3349757]	[-0.34018353 15.884494 ]	[11.989041 -4.2117343]
		[-0.09074532 4.9689174 ]	[2.1459117 5.066641 ]	[ 2.5572462 15.0009575]	[11.848599 -3.5007327]
		[-0.15273196 6.0071387 ]	[8.063125 4.8831253]	[ 1.0313832 15.088115 ]	[ 9.87387 -3.903184]
		[0.765184 5.4047513]	[6.517785 3.7655816]	[ 1.83724 15.5583935]	[11.330572 -3.560664]
		[-0.32586032 6.065168 ]	[2.15418 4.863297]	[ 5.264741 14.199114]	[11.452854 -4.4109216]
		[1.8137891 5.9461823]	[4.7878633 3.041045 ]	[ 2.4419346 13.72982 ]	[11.285758 -4.8089604]
		[0.32847008 6.2985435 ]	[5.099967 3.748387]	[ 1.8701735 14.539856 ]	[ 9.994088 -3.6173582]
		[0.8222938 5.0881495]	[5.6965985 4.11086 ]	[ 0.9001398 15.004506 ]	[11.642703 -2.9960003]
		[-0.09073931 4.988107 ]	[3.534998 4.921395]	[ 2.9069526 15.301597 ]	[11.293125 -3.180103]
		[1.5057793 5.3895693]	[3.616731 4.960756]	[9.3074264e-03 1.4771596e+01]	[11.282198 -3.866088]
		[-0.38930613 5.738446 ]	[4.7225003 4.2183757]	[-0.73858064 15.575984 ]	[10.860122 -2.7291667]
		[-0.9039906 5.3786674]	[3.8065405 3.5865986]	[-0.31808504 15.479406 ]	[12.170219 -3.672413]
		[-0.22410472 4.803816 ]	[2.560821 7.07943 ]	[ 0.5182141 16.289433 ]	[11.267164 -3.8595433]
		[0.9039248 4.640172 ]	[4.3223114 6.413479 ]	[ 2.1002407 14.807571 ]	[10.290449 -3.3213537]
		[0.7738067 4.5022993]	[4.7682176 8.406194 ]	[-0.44470367 16.299816 ]	[10.094571 -3.4475336]
		[0.48020434 5.774868 ]	[5.4890876 4.3539557]	[-0.6470575 14.728669 ]	[10.2943325 -3.9924831]
		[0.411371 4.9452267]	[10.128201 4.4609756]	[ 1.8286175 13.724778 ]	[11.4411955 -3.0443923]
		[0.43224326 5.5239396 ]	[5.617616 4.741615]	[ 2.658963 14.654564]	[ 9.679371 -3.4280753]
		[-0.07071443 5.947242 ]	[3.611786 4.7163663]	[ 2.679664 16.29818 ]	[12.089892 -3.651772]
		[-0.04782356 6.7341647 ]	[7.966645 4.561323]	[ 7.8916717 16.655066 ]	[11.235978 -4.473691]
		[0.01649446 6.554536 ]	[3.247472 5.1422863]	[ 1.7491695 12.109973 ]	[10.684793 -4.3882356]
		[1.7198913 5.6546974]	[7.0617065 5.2089143]	[ 2.1411538 14.320835 ]	[10.79931 -3.6460998]
		[-0.75110257 5.63433 ]	[4.579701 4.227166]	[ 2.7634773 14.08261 ]	[11.149283 -3.7547338]
		[-0.47744456 5.7719307 ]	[3.7973957 4.5692983]	[ 5.661008 13.676513]	[11.148112 -3.9056916]
		[0.50396705 4.8229747 ]	[7.892093 5.0787477]	[ 3.2081995 14.285985 ]	[ 9.830262 -3.361797]
		[0.36410886 5.7535877 ]	[3.1182785 7.6754274]	[ 1.4706379 15.076822 ]	[ 9.912825 -3.0251791]
		[-0.356061 5.2597456]	[ 7.9222655 10.176606 ]	[ 1.5337282 15.440506 ]	[10.783451 -2.888811]
		[0.9615381 5.4901357]	[7.772565 4.497786]	[ 0.5146237 14.452043 ]	[11.212528 -4.277163]
		[0.31596053 6.546412 ]	[3.333315 3.6843297]	[ 4.119456 15.784686]	[10.954394 -3.6198304]
		[0.0183601 5.596327 ]	[6.9762545 4.7379403]	[-0.3557146 16.133211 ]	[10.2015085 -2.9079778]
		[0.27942425 4.4517064 ]	[3.1739063 4.4099646]	[-0.2152951 14.756489 ]	[11.918937 -3.951909]
		[0.603218 4.7365375]	[2.209372 5.8254356]	[ 4.1278462 14.8099375]	[12.107247 -3.5616014]
		[0.46606985 4.2047296 ]	[3.582609 4.215482]	[ 1.8382142 15.038008 ]	[ 9.926512 -3.9380338]
		[0.17549798 6.821534 ]	[4.1496453 4.732751 ]	[-1.1301444 14.29472 ]	[10.767071 -4.0094843]
		[-0.37284252 6.4772596 ]	[2.8633351 7.259732 ]	[ 2.3537602 15.359676 ]	[12.265888 -3.7378778]
		[0.832154 4.5095277]	[4.025753 3.2599468]	[ 0.8007306 13.98905 ]	[11.7633915 -3.31607 ]
		[-0.24939148 6.7781773 ]	[2.8767638 4.982867 ]	[ 1.4980371 16.268064 ]	[10.253647 -3.526701]
		[-0.3917909 6.180308 ]	[4.934698 4.244102]	[ 2.018648 13.836788]	[10.449301 -4.395807]
		[0.60078996 5.1499605 ]	[6.0287337 9.540664 ]	[-0.2116337 16.154295 ]	[10.733848 -2.810169]
		[0.58627826 6.5575523 ]	[6.847721 5.3182507]	[ 4.8833723 14.566815 ]	[11.533543 -4.2118807]
		[-0.7036703 4.9966416]	[4.8480735 4.26496 ]	[ 1.9994658 16.339865 ]	[11.0262985 -2.8246918]
		[0.15512814 5.8356957 ]	[6.9044337 5.3543973]	[ 3.9091246 13.542759 ]	[10.103302 -3.6079745]
		[1.3175204 5.341228 ]	[3.2190585 4.5646477]	[ 0.57835466 16.629614 ]	[11.772867 -3.557958]
		[1.685252 5.918398]	[3.5574563 6.591096 ]	[ 2.0127296 13.566936 ]	[10.818774 -4.5231123]
		[1.0049921 4.711494 ]	[3.0571418 4.2734847]	[ 1.1061046 15.766301 ]	[11.035945 -4.619226]
		[1.2955563 9.6058 ]	[8.176955 4.083955]	[ 5.972869 15.3405905]	[ 2.4893732 16.639359 ]
		[1.5296804 8.580341 ]	[9.226242 4.669778]	[ 1.6029415 13.142664 ]	[ 2.7746687 17.939848 ]
		[0.7742048 8.274795 ]	[9.12813 3.873158]	[ 2.4130685 12.504579 ]	[ 3.7896063 16.447239 ]
		[-0.18084086 8.979183 ]	[10.063604 4.9122066]	[ 5.503119 12.538341]	[ 3.0944974 17.95585 ]
		[1.6349545 7.611014 ]	[8.686929 5.2130527]	[ 3.236652 13.672017]	[ 3.1013956 16.737526 ]
		[-0.14814983 9.488276 ]	[5.1639605 8.170234 ]	[ 1.1048375 15.090094 ]	[ 3.2582397 15.330971 ]
		[1.7491835 8.987454 ]	[4.5640707 3.2636704]	[ 0.08201522 15.819569 ]	[ 3.4526446 17.318132 ]
		[1.5248396 7.507696 ]	[8.279576 5.7017574]	[ 1.1562744 15.044398 ]	[ 3.2596178 16.173622 ]
		[0.84094626 9.920012 ]	[7.1250234 6.0499353]	[ 1.9075509 16.276766 ]	[ 3.016508 17.032429]
		[0.97335315 8.374576 ]	[10.580511 5.0613947]	[ 3.908394 14.735901]	[ 3.1053908 15.960586 ]
		[-7.512429e-04 9.584088e+00]	[3.8342266 3.9929984]	[ 0.6419879 14.376517 ]	[ 2.6965604 15.455896 ]
		[1.6591487 7.0486674]	[4.431527 4.571925]	[ 6.0454364 16.305647 ]	[ 3.6552713 16.51732 ]
		[1.5992622 9.095486 ]	[7.280767 5.5726953]	[ 5.2355227 15.235183 ]	[ 2.9131815 15.105626 ]
		[0.16954854 8.062448 ]	[4.087732 5.431597]	[ 7.3613343 15.075548 ]	[ 3.481248 15.509388]
		[0.10123684 8.272186 ]	[7.8590374 5.1363707]	[ 1.3950754 16.012098 ]	[ 2.266736 15.504274]
		[1.137196 8.328575]	[3.3185494 7.7327385]	[ 0.52339494 13.821256 ]	[ 3.341693 16.251846]
		[1.2315595 8.527617 ]	[2.4768414 6.429255 ]	[ 0.99735767 13.84735 ]	[ 2.7068954 16.292557 ]
		[0.5508444 9.759724 ]	[3.4945652 4.494792 ]	[ 1.8309709 13.4505005]	[ 3.7584898 15.643256 ]
		[1.2967627 8.571567 ]	[2.0055048 5.533425 ]	[ 4.6508155 15.301006 ]	[ 3.0843337 16.036913 ]
		[1.6750613 9.372235 ]	[10.643301 4.1008453]	[ 5.6871605 16.918804 ]	[ 3.0572617 15.608171 ]
		[1.852778 9.2217 ]	[5.363758 5.7210693]	[ 2.0373814 14.3586035]	[ 2.6889424 15.252004 ]
		[-0.3113362 9.660513 ]	[6.2404647 9.242472 ]	[ 0.93468297 14.195285 ]	[ 2.0264626 15.267668 ]
		[-0.08763392 9.23291 ]	[4.096191 5.5337796]	[ 2.3706021 16.237602 ]	[ 3.889 16.907085]
		[1.5717239 6.10837 ]	[9.162554 4.2725315]	[ 1.0607158 16.342474 ]	[ 2.438065 17.14315 ]
		[2.0840313 8.934015 ]	[5.775954 4.2945614]	[ 5.2434025 14.65565 ]	[ 2.894014 16.37991 ]
		[1.6550325 6.558345 ]	[10.186203 4.8307586]	[-0.88411933 13.916526 ]	[ 2.8432252 17.02657 ]
		[1.724076 8.758122]	[8.430379 7.904122]	[ 0.9838139 15.585371 ]	[ 2.9585412 18.17995 ]
		[1.6786036 8.19092 ]	[3.3840766 3.996253 ]	[ 9.364911 16.64116 ]	[ 2.3042333 17.539833 ]
		[-0.27796212 9.542528 ]	[2.308 4.697908]	[ 3.6384919 14.165034 ]	[ 2.075395 15.691014]
		[-1.429604e-03 8.306346e+00]	[7.534603 4.271158]	[ 0.58342 14.635227]	[ 2.4306684 17.25482 ]
		[1.7473565 9.1531 ]	[4.175225 4.4874954]	[ 4.1175914 15.309911 ]	[ 3.5815353 15.595885 ]
		[0.37720305 9.291673 ]	[9.247305 4.3679795]	[ 4.2374487 13.150342 ]	[ 3.4952726 15.70172 ]
		[1.9655235 8.590263 ]	[3.0626702 5.2865143]	[ 6.8424797 13.890655 ]	[ 2.7913642 15.5945 ]
		[1.3330259 8.673685 ]	[6.141253 7.886013]	[ 3.116313 13.582406]	[ 2.439012 15.321232]
		[-0.04990713 9.090856 ]	[3.9921017 5.556241 ]	[ 5.289192 14.160238]	[ 2.4040177 15.633107 ]
		[1.5495496 8.919952 ]	[9.052503 4.4040885]	[ 7.0359206 15.797467 ]	[ 3.4162946 16.84023 ]
		[0.4741345 8.427883 ]	[9.636472 5.6004987]	[ 5.8863974 16.556332 ]	[ 2.5709598 17.085726 ]
		[0.3581726 7.874252 ]	[8.900313 5.917258]	[ 2.8849647 13.117453 ]	[ 2.479976 16.99837 ]
		[0.76375103 7.8053565 ]	[3.655248 7.643685]	[ 1.5463763 14.642357 ]	[ 2.0081804 15.89781 ]
		[1.0577254 8.921199 ]	[6.4083376 6.303033 ]	[ 2.740678 16.106546]	[ 3.3190577 17.03519 ]
		[1.4364179 8.018303 ]	[11.966469 5.195419]	[ 2.711625 15.488581]	[ 2.8515592 16.395494 ]
		[2.2366261 8.6649885]	[4.536854 3.528522]	[-0.01754793 14.197603 ]	[ 3.8853893 15.509917 ]
		[1.6461785 8.283804 ]	[4.1943803 7.9018064]	[ 5.0538116 13.929542 ]	[ 3.489781 15.92503 ]
		[1.2927575 8.3768 ]	[3.3360918 7.0248747]	[ 5.4844737 13.731162 ]	[ 3.4006815 16.090914 ]
		[0.77491486 8.959485 ]	[8.553441 4.546003]	[ 0.47259212 13.195466 ]	[ 3.4852636 16.502958 ]
		[0.7468566 7.862783 ]	[8.882417 5.1968765]	[ 4.3616405 14.205681 ]	[ 3.1878674 17.915009 ]
		[1.4625553 6.661294 ]	[8.001569 5.225354]	[ 2.3466349 14.569494 ]	[ 2.5246484 15.875071 ]
		[1.4897252 7.7714787]	[9.916456 4.909412]	[ 3.246334 11.471147]	[ 3.1211867 17.270426 ]
		[1.7402319 7.7603827]	[8.09703 4.2320557]	[ 5.570439 15.052926]	[ 2.5912933 16.190283 ]
		[ 0.66044325 10.25041 ]	[7.093939 5.8807974]	[ 5.5946712 14.963886 ]	[ 2.5278547 15.788872 ]
		[1.4975502 6.4172516]	[4.4730787 5.0370846]	[ 6.2431645 14.579958 ]	[ 2.404823 15.601468]
		[0.49509326 9.256997 ]	[3.7008324 5.685092 ]	[ 5.257861 15.974725]	[ 3.987365 16.839172]
		[0.76596934 9.68253 ]	[8.687393 4.546001]	[ 5.7817926 16.715214 ]	[ 3.0033805 18.100153 ]
		[1.3288611 8.654231 ]	[8.200315 4.063756]	[-0.46457204 13.499497 ]	[ 2.981092 17.350044]
		[1.3815407 7.5417337]	[2.1216645 6.1184254]	[ 5.9778805 13.21131 ]	[ 2.1397858 17.087584 ]
		[-0.05502635 8.959129 ]	[9.664116 4.699972]	[ 1.9852297 15.256659 ]	[ 3.1967373 17.76795 ]
		[0.49622658 9.714634 ]	[7.9612055 5.017495 ]	[ 2.6038334 15.549196 ]	[ 2.4069328 16.79514 ]
		[1.3830918 9.589057 ]	[6.990186 5.199601]	[ 0.5867932 13.649796 ]	[ 2.8466063 18.235773 ]
		[0.15998793 9.01415 ]	[3.0667655 5.0421224]	[ 5.188218 15.019999]	[ 2.7351158 17.312635 ]
		[0.36574224 9.911239 ]	[9.099687 5.6689787]	[ 5.201622 14.47007 ]	[ 2.095836 15.501435]
		[0.91026306 9.23897 ]	[6.99689 9.622405]	[-0.0386008 15.2921295]	[ 2.442983 17.521524]
		[-0.06047125 9.581095 ]	[3.752743 4.7153935]	[ 1.1120675 15.878191 ]	[ 2.660064 16.593525]
		[0.09692889 7.920542 ]	[8.779258 7.058368]	[ 6.0041347 14.870761 ]	[ 2.4807081 15.774508 ]
		[0.13399795 8.836381 ]	[2.391737 4.2425356]	[ 2.8453531 14.681662 ]	[ 2.6561654 17.941792 ]
		[1.0375906 9.152829 ]	[2.5976524 4.5734925]	[ 2.229703 14.529323]	[ 3.1095784 17.057425 ]
		[0.81669486 9.375458 ]	[7.470762 4.386799]	[-0.04450738 14.522495 ]	[ 1.9036248 16.845955 ]
		[0.49527737 9.122976 ]	[5.5839553 3.4581451]	[ 0.41908866 14.701176 ]	[ 3.1214395 16.243446 ]
		[0.6082525 9.36045 ]	[7.79142 4.231643]	[ 6.9893756 15.756425 ]	[ 2.8967724 15.253375 ]
		[0.39852014 9.116221 ]	[10.38663 4.7384377]	[ 2.6498973 13.197904 ]	[ 2.958729 17.708002]
		[1.2778413 7.2092075]	[7.1617384 7.934022 ]	[ 1.5283318 14.397165 ]	[ 3.133261 15.64624 ]
		[0.17443326 9.647783 ]	[7.4028425 4.902944 ]	[ 4.474348 12.671451]	[ 3.389056 17.373066]
		[2.1846929 7.6583276]	[4.9253345 4.8915553]	[ 2.3129702 14.19192 ]	[ 3.3596334 16.560211 ]
		[0.5952533 9.112424 ]	[9.695561 5.051478]	[ 3.9813316 15.172917 ]	[ 3.4874117 17.118248 ]
		[1.2783145 7.833395 ]	[6.9130893 4.298685 ]	[ 5.6383243 13.941547 ]	[ 2.4719255 15.704166 ]
		[1.7830849 8.284518 ]	[2.973749 5.988769]	[ 4.498145 13.805459]	[ 3.3732693 15.658067 ]
		[2.0487554 9.14226 ]	[9.070524 5.299662]	[-0.05760076 16.39114 ]	[ 2.2226422 17.190533 ]
		[2.000662 8.816472]	[4.9271464 7.928092 ]	[ 1.5816805 13.633054 ]	[ 2.8673463 17.23668 ]
		[0.4794076 7.6342115]	[5.3368483 8.305904 ]	[ 2.74247 14.616748]	[ 3.913108 16.401564]
		[-0.05714946 8.614016 ]	[4.1977205 5.188046 ]	[ 5.3803368 15.363229 ]	[ 3.3432794 15.393299 ]
		[0.39341688 8.516735 ]	[8.679302 5.9252033]	[-0.06013306 16.050161 ]	[ 3.3811677 16.737148 ]
		[1.7599844 8.901161 ]	[7.491243 4.8977613]	[ 6.9816236 14.987654 ]	[ 2.8648067 16.54361 ]
		[1.7498256 8.327921 ]	[7.1170435 5.7065926]	[-1.1208134 13.906707 ]	[ 2.6760454 15.359527 ]
		[0.9843875 7.7797728]	[3.6988845 7.877805 ]	[ 5.4597077 14.584436 ]	[ 4.0425353 15.743053 ]
		[0.7581565 8.128289 ]	[7.2595196 4.803459 ]	[ 3.7850602 14.939925 ]	[ 2.6071749 15.786487 ]
		[1.7107744 8.621609 ]	[4.5682673 3.8455281]	[ 1.318357 15.748149]	[ 3.2449243 17.02349 ]
		[1.9490571 8.655972 ]	[3.120907 3.6021047]	[ 5.6923714 15.444228 ]	[ 2.6739383 17.647717 ]
		[1.163003 8.146935]	[7.468941 3.5907528]	[ 5.6862683 14.417205 ]	[ 3.7529254 15.833132 ]
		[0.57284164 9.700799 ]	[9.806448 4.436394]	[ 5.446699 15.367751]	[ 2.8822768 17.714848 ]
		[0.53611887 7.995392 ]	[8.76819 4.1312923]	[ 2.2931943 13.7860365]	[ 3.6188438 16.81904 ]
		[0.39483026 9.148008 ]	[3.2560022 3.4121468]	[ 2.254942 15.365615]	[ 3.7990842 16.977402 ]
		[0.077647 9.461632]	[8.419625 6.603175]	[ 0.68049586 15.804205 ]	[ 3.0787928 17.748652 ]
		[0.2847134 8.017354 ]	[3.5119536 4.264303 ]	[ 5.671673 15.743752]	[ 2.6430209 16.802767 ]
		[0.7283445 9.430166 ]	[8.273005 5.1432724]	[ 3.085943 15.078498]	[ 3.323285 16.553976]
		[1.2538323 6.3634987]	[5.0402355 3.970238 ]	[ 3.1639612 13.261695 ]	[ 2.1126292 16.319841 ]
		[0.51717186 9.783955 ]	[8.321802 3.5160828]	[ 2.476015 13.800516]	[ 2.323475 15.509737]
		[1.5014235 8.057699 ]	[7.61762 3.7253034]	[ 4.9593973 14.379665 ]	[ 3.3959265 15.999468 ]
		[0.39426106 8.684572 ]	[6.0742636 9.520386 ]	[ 2.1732402 13.692367 ]	[ 2.3008327 15.860625 ]
		[0.56220984 8.749758 ]	[7.8898973 3.979936 ]	[ 6.0663767 15.318003 ]	[ 3.314584 16.885952]
		[-0.03554952 8.356378 ]	[9.057506 6.075107]	[ 0.31288308 14.436084 ]	[ 3.9608753 15.874181 ]
		[2.1903543 8.617461 ]	[9.684209 4.6626625]	[ 6.2314625 15.794062 ]	[ 3.136454 17.080376]
		[0.45457792 8.204262 ]	[8.824051 5.2034593]	[ 2.9906826 13.218259 ]	[ 2.7162693 17.736164 ]
		[1.0391616 8.349155 ]	[8.315216 4.8571014]	[-0.8430381 14.0712 ]	[ 3.997963 16.036617]
		[1.8384391 8.070842 ]	[5.959435 7.3395724]	[-0.9630079 14.504465 ]	[ 2.754136 16.862034]
		[1.560086 8.71424 ]	[8.59401 6.248662]	[ 4.7367783 14.92588 ]	[ 2.8209898 16.369263 ]
		[0.69302404 8.667268 ]	[6.988142 4.6131735]	[ 5.3026977 15.464806 ]	[ 2.3452282 16.554396 ]
		[2.3013656 8.46241 ]	[9.55471 4.9008436]	[ 5.007642 14.092328]	[ 3.380689 16.359571]
		[1.9541168 7.905912 ]	[5.6997805 9.19506 ]	[ 0.40583825 15.520555 ]	[ 3.0851908 15.657336 ]
		[0.6848406 8.850275 ]	[5.7054586 7.12851 ]	[ 5.5472226 14.953019 ]	[ 2.8734264 15.780299 ]
		[1.0995791 9.725397 ]	[3.5693998 4.981152 ]	[ 0.06592333 16.555777 ]	[ 2.9113495 18.067938 ]
		[0.4105161 9.973253 ]	[9.247096 6.1448865]	[ 1.8742449 15.82688 ]	[ 2.1164181 15.196705 ]
		[-0.12282056 9.698073 ]	[3.0851283 5.3096404]	[ 4.487784 15.190735]	[ 3.020237 16.642536]
		[0.34914857 7.401291 ]	[6.154697 6.165175]	[-0.9018169 14.418941 ]	[ 3.7703452 16.624521 ]
		[1.5000257 7.9112105]	[10.230315 4.0725813]	[ 4.3765097 14.483037 ]	[ 3.5440552 16.698761 ]
		[1.2548717 7.4064536]	[8.047723 4.984344]	[ 5.938288 14.319439]	[ 2.7331023 15.171702 ]
		[2.0965908 8.459195 ]	[8.648932 4.612685]	[ 2.9023666 15.785949 ]	[ 2.8918107 15.915439 ]
		[1.3452156 9.291548 ]	[3.4207516 7.953861 ]	[ 5.7671294 14.335621 ]	[ 2.9777422 16.57489 ]
		[ 4.253372 -0.29333815]	[10.064233 4.445997]	[ 5.0557475 15.826161 ]	[ 3.4184868 -7.907307 ]
		[5.4079213 0.16586582]	[7.767721 3.8428528]	[ 8.312438 14.151545]	[ 4.3934546 -8.7745285]
		[ 4.638205 -1.346241]	[8.20446 9.943523]	[ 5.418844 13.015937]	[ 3.5777383 -9.221558 ]
		[ 4.874678 -0.5659927]	[12.413262 4.8614306]	[ 7.5463867 16.023718 ]	[ 3.1050587 -6.393954 ]
		[ 4.493289 -0.87623847]	[6.134155 7.7932773]	[ 9.42135 14.887595]	[ 2.4274697 -7.282672 ]
		[ 4.9876485 -0.42334983]	[11.151621 6.5928416]	[ 9.185503 16.685093]	[ 3.0038238 -8.901955 ]
		[ 5.879675 -0.9422513]	[10.861327 5.0355473]	[ 8.194088 16.465326]	[ 2.733331 -6.956009]
		[ 4.449538 -1.2140039]	[8.160572 6.478746]	[ 8.75168 15.221915]	[ 2.4441717 -8.641483 ]
		[ 4.5183787 -1.393987 ]	[9.3388195 6.4319463]	[ 5.4682274 13.804453 ]	[ 3.0135684 -6.378056 ]
		[ 5.368029 -1.758502]	[5.083911 7.8530912]	[ 8.141667 15.260293]	[ 3.2954571 -6.689125 ]
		[ 5.1457405 -0.06511941]	[2.8785737 4.009485 ]	[ 8.254827 13.933673]	[ 2.9907284 -7.9453816]
		[ 4.126706 -0.12745903]	[3.7393525 5.7193213]	[ 7.966064 15.080776]	[ 3.4936843 -8.633447 ]
		[8.7212515 2.8729658]	[8.561957 4.5271626]	[ 7.8523526 16.218254 ]	[ 2.633119 -8.987497]
		[ 4.4646063 -0.67533517]	[7.994992 3.438635]	[ 8.284261 15.372815]	[ 3.2919734 -8.35318 ]
		[ 4.6678324 -1.7917813]	[11.258628 4.917475]	[ 9.574958 14.1949 ]	[ 3.5381365 -9.008539 ]
		[ 5.3256674 -1.162025 ]	[6.7967525 4.3654637]	[ 6.889809 15.914778]	[ 3.1935425 -7.5958147]
		[ 5.9588404 -0.5311348]	[10.603356 7.063565]	[ 2.091003 15.745665]	[ 2.8967474 -8.167484 ]
		[ 4.281036 -1.1987059]	[6.2169523 9.036463 ]	[ 7.591621 15.565642]	[ 2.7240078 -8.663553 ]
		[5.2494802 0.11771554]	[9.909952 5.4087334]	[ 8.213137 15.76964 ]	[ 3.4958417 -9.014228 ]
		[ 5.0449743 -0.4663726]	[6.819834 9.763427]	[ 7.2565403 14.908361 ]	[ 3.0789673 -6.5920267]
		[ 4.8534 -0.85785574]	[10.222652 6.0981083]	[ 8.441841 14.619115]	[ 2.995578 -8.2228 ]
		[ 4.7248015 -1.0790654]	[8.58911 5.4723063]	[ 5.851135 13.898521]	[ 3.7894626 -8.642482 ]
		[ 5.5976396 -1.3208748]	[6.139375 9.354928]	[ 0.18266946 16.380346 ]	[ 4.371092 -8.570334]
		[ 4.9696746 -1.6314487]	[3.5183423 7.335702 ]	[ 9.809239 16.017654]	[ 4.0722666 -8.538514 ]
		[6.428245 1.1672554]	[6.954103 5.193446]	[ 7.235058 16.991367]	[ 2.933048 -7.189092]
		[ 4.828594 -0.72998655]	[8.450612 5.04129 ]	[ 6.1462827 13.311739 ]	[ 3.191031 -8.804991]
		[ 5.1735115 -1.4154495]	[ 7.807704 10.275644]	[ 5.8980637 16.960293 ]	[ 2.2978458 -8.273818 ]
		[ 5.0627227 -1.3277663]	[8.377942 3.908004]	[ 5.790371 11.939 ]	[ 2.669371 -8.509686]
		[ 5.8302817 -0.6777968]	[11.006294 5.4710207]	[ 8.673003 16.3266 ]	[ 2.9866378 -7.7199903]
		[ 5.709778 -1.4018373]	[6.3939557 8.637776 ]	[ 7.3524094 15.092646 ]	[ 2.303123 -8.158475]
		[ 5.3174076 -0.95845133]	[5.221661 8.29018 ]	[ 6.271646 15.90921 ]	[ 3.987568 -8.999639]
		[ 5.1599183 -0.40742317]	[12.321841 4.7304044]	[ 6.664495 17.190397]	[ 3.263486 -7.0240073]
		[ 5.7694798 -1.0040444]	[9.765066 7.0178156]	[ 5.618361 14.312718]	[ 2.4415717 -7.7419777]
		[ 5.0538487 -0.48823726]	[11.86664 7.0650287]	[ 5.1856027 15.617738 ]	[ 2.7170057 -7.0712986]
		[ 4.967103 -0.84746385]	[6.4033766 8.33227 ]	[ 9.272284 15.079653]	[ 2.7103372 -8.842137 ]
		[ 5.9768043 -0.19506814]	[7.1575627 4.649387 ]	[ 7.653811 16.7746 ]	[ 2.8321779 -8.387986 ]
		[ 4.5943627 -0.96103877]	[10.831933 5.6818767]	[ 8.14908 15.66676]	[ 2.764196 -8.535267]
		[ 5.8508325 -0.28962624]	[11.944433 5.8747387]	[ 8.704806 14.295301]	[ 3.2693288 -8.818748 ]
		[ 4.3633366 -1.4790194]	[4.8988123 8.696925 ]	[ 9.01838 14.957196]	[ 3.0770547 -8.100146 ]
		[5.9044704 0.32438326]	[11.843207 4.674943]	[ 4.9689474 14.689833 ]	[ 2.955118 -8.721486]
		[ 5.675034 -1.3955495]	[8.736206 4.753504]	[ 9.390174 15.714792]	[ 2.8274503 -7.025189 ]
		[ 5.7270293 -0.53178024]	[10.987316 5.027306]	[ 7.806941 16.131618]	[ 4.020071 -8.626532]
		[ 5.006889 -0.05341632]	[9.91587 7.0600276]	[ 0.26383677 14.127215 ]	[ 3.7587006 -8.97674 ]
		[ 5.353253 -0.8512795]	[10.512707 5.9404497]	[ 7.3874106 14.140254 ]	[ 3.1119432 -8.151126 ]
		[5.67019 0.68188655]	[12.292231 6.363763]	[ 7.4677835 13.722111 ]	[ 2.5829177 -8.017054 ]
		[ 4.346332 -0.7391834]	[9.904717 6.1781316]	[ 5.198937 16.040064]	[ 2.4954808 -7.339568 ]
		[ 4.483977 -0.38671225]	[8.000891 4.4681726]	[ 7.4116273 15.911972 ]	[ 3.4978914 -7.0534077]
		[ 5.4877987 -0.7275633]	[4.3811803 8.235011 ]	[ 7.165988 16.582458]	[ 3.3215487 -8.341746 ]
		[ 5.5325303 -1.0299624]	[10.336859 6.004601]	[ 9.62423 15.255354]	[ 3.4457107 -8.509836 ]
		[ 4.564277 -1.0507835]	[10.089692 6.042329]	[ 8.76641 16.008995]	[ 2.406705 -7.9239607]
		[ 4.4164724 -1.6208425]	[5.692097 9.418354]	[ 7.006986 14.090075]	[ 3.2957447 -8.976032 ]
		[5.1077228 1.0809104]	[6.8738313 4.4645557]	[ 1.463914 14.915572]	[ 3.049768 -8.784399]
		[ 5.5294385 -1.014868 ]	[9.5832205 3.572911 ]	[ 8.738052 15.628215]	[ 3.089151 -6.627427]
		[ 6.163025 -0.709051]	[11.963471 5.762838]	[ 7.1767077 15.768192 ]	[ 3.2877262 -6.4689727]
		[5.7355585 0.583927 ]	[10.188177 6.2452135]	[ 8.859268 13.319992]	[ 3.090469 -7.6969433]
		[ 5.329325 -1.2125521]	[10.481198 7.0471506]	[ 6.5028386 16.82118 ]	[ 3.2026293 -8.262581 ]
		[5.818821 1.4265401]	[6.317667 8.515807]	[ 9.42021 16.347248]	[ 3.474482 -7.0429425]
		[ 5.511763 -1.5807295]	[2.8763795 5.1073484]	[ 9.513091 15.730194]	[ 2.761156 -8.2395735]
		[ 5.647524 -0.8749273]	[11.036882 7.968746]	[ 5.793076 15.279367]	[ 3.026651 -7.2016883]
		[ 5.0938654 -0.7172046]	[10.057609 6.1300683]	[ 5.255924 14.589878]	[ 3.3001168 -6.4676495]
		[ 5.783914 -0.8793807]	[5.9254875 7.1351995]	[10.083366 15.122835]	[ 3.2521245 -8.496531 ]
		[5.0133824 0.52666515]	[9.63063 6.499565]	[ 5.051148 13.087833]	[ 3.2066858 -6.2584934]
		[ 4.904385 -1.1617967]	[7.7302527 3.9361372]	[ 8.580672 15.509259]	[ 3.8541992 -7.626758 ]
		[ 5.175612 -1.1192552]	[7.475296 5.633504]	[ 9.062593 14.4617605]	[ 2.1939585 -7.9367304]
		[ 4.3516836 -1.0255066]	[9.114139 4.842403]	[ 5.5328746 15.259142 ]	[ 2.2913575 -7.921393 ]
		[ 5.175861 -0.8706846]	[10.622092 6.481757]	[ 5.084544 14.590636]	[ 3.505328 -7.4096327]
		[ 4.6442847 -0.35197532]	[11.052166 6.015869]	[ 7.301414 14.580976]	[ 2.7440324 -7.9147325]
		[ 4.994832 -0.29592246]	[5.589942 8.30094 ]	[ 2.1623728 16.394428 ]	[ 3.1067786 -6.604165 ]
		[ 5.144455 -1.0197377]	[3.9138374 5.3730655]	[ 7.400972 14.704848]	[ 3.0382144 -7.6310544]
		[ 4.9835477 -0.588977 ]	[8.654307 4.809347]	[ 8.653301 14.861351]	[ 3.2005577 -7.212415 ]
		[5.9482985 1.0223587]	[5.2748456 8.742373 ]	[ 8.758078 16.493814]	[ 3.175549 -7.7377462]
		[ 4.8247848 -0.4647982]	[10.5475855 6.3907304]	[ 5.948506 14.080672]	[ 3.7331946 -8.761568 ]
		[ 4.4963727 -0.54168165]	[5.4670386 9.255945 ]	[ 7.7603707 15.833337 ]	[ 2.861274 -7.394807]
		[ 5.676919 -1.030422]	[8.904372 6.6691284]	[ 8.7224045 15.469851 ]	[ 2.9572837 -8.214759 ]
		[ 4.7571416 -1.2892674]	[11.198054 7.045551]	[ 1.8492438 14.038991 ]	[ 3.569199 -6.9370494]
		[5.470232 0.17668492]	[10.824478 7.2439837]	[ 5.5607986 16.031021 ]	[ 3.8829432 -8.733559 ]
		[4.1787105e+00 2.8718747e-03]	[11.754316 5.4617443]	[ 7.1697392 16.61862 ]	[ 2.6221066 -7.289036 ]
		[ 5.090797 -0.62525856]	[11.546376 6.3825116]	[10.098956 16.273033]	[ 2.6905277 -7.42535 ]
		[ 4.229932 -0.6958184]	[11.587326 6.938499]	[ 4.635114 14.899594]	[ 2.8598595 -7.4332128]
		[4.8886104 0.2274692]	[5.896364 8.670091]	[-0.60617995 13.914151 ]	[ 3.3931339 -8.558748 ]
		[6.496304 1.167195]	[5.892266 5.0342174]	[ 2.5952153 15.803654 ]	[ 5.769968 -7.491156]
		[6.5134254 0.73394346]	[6.6138797 5.6462607]	[ 1.3829936 13.939117 ]	[ 4.9526777 -6.55167 ]
		[7.727779 0.12302178]	[3.53268 3.5400062]	[ 1.6455094 14.990664 ]	[ 4.6931977 -7.3311887]
		[7.5513043 0.08634485]	[9.710316 4.112474]	[ 2.3383675 13.438368 ]	[ 4.626718 -7.050725]
		[5.7028947 1.1410594]	[4.346909 3.901206]	[-0.48180878 15.504793 ]	[ 5.8422 -7.8638754]
		[8.189791 0.26229385]	[3.1460826 3.27644 ]	[-0.20276861 15.837371 ]	[ 3.8906105 -7.1756063]
		[7.322692 0.8995257]	[4.6067653 4.038901 ]	[ 1.1777537 15.58825 ]	[ 4.8302407 -7.510169 ]
		[ 6.9859443 -0.40381014]	[3.374954 5.4963627]	[ 0.4506616 14.912028 ]	[ 4.5656075 -8.471826 ]
		[ 6.38814 -0.27325356]	[3.9748805 5.652051 ]	[ 5.5065856 14.614741 ]	[ 4.793058 -7.5560484]
		[6.5013313 1.7756126]	[3.3947074 6.5381923]	[-0.17277852 13.702025 ]	[ 4.536409 -7.635528]
		[5.350214 3.859833]	[8.363456 9.462891]	[ 2.49073 14.9761915]	[ 4.6556997 -8.12675 ]
		[6.95358 0.6992071]	[2.550145 6.028876]	[ 2.9278083 15.148444 ]	[ 4.6722393 -6.3570805]
		[ 6.458189 -0.22681838]	[5.1287827 4.9341297]	[ 3.4229162 14.278366 ]	[ 2.547259 -7.9659686]
		[ 6.66503 -0.57154876]	[4.69664 3.2844872]	[-0.36858153 14.235816 ]	[ 5.4873986 -7.960466 ]
		[7.3763757 0.6776555]	[4.3884583 3.875807 ]	[ 1.1753266 16.283339 ]	[ 4.4509325 -6.452113 ]
		[7.519445 0.7695964]	[4.3834767 4.8059154]	[ 3.5400271 15.178249 ]	[ 4.267051 -7.7279544]
		[5.9916244 2.6051316]	[8.618486 3.7007546]	[ 1.6988553 14.569584 ]	[ 5.279533 -7.8127837]
		[5.7130885 2.1785731]	[9.50518 5.4160094]	[ 1.7989584 14.205383 ]	[ 5.992183 -7.6024256]
		[5.5537653 1.773255 ]	[7.4249277 4.6077385]	[ 2.1351438 13.535027 ]	[ 5.0739484 -7.856004 ]
		[7.637831 0.38399312]	[2.7446246 7.3378105]	[ 1.0095403 14.863498 ]	[ 4.7731924 -6.704598 ]
		[ 7.121212 -0.28018004]	[6.2575016 6.029615 ]	[ 2.3131852 14.141987 ]	[ 4.5196958 -8.581126 ]
		[ 7.5226927 -0.37424362]	[2.3109539 6.011177 ]	[-0.16873735 16.520096 ]	[ 5.090908 -8.35692 ]
		[ 6.8242097e+00 -2.5322146e-04]	[4.471019 4.7348833]	[ 1.9402193 15.455468 ]	[ 5.591108 -8.161508]
		[ 7.612484 -0.31430617]	[7.1444287 5.223519 ]	[-0.6227922 15.759132 ]	[ 5.466653 -8.096317]
		[ 6.8035617 -0.6442116]	[6.7486134 4.520186 ]	[-0.82906073 13.529297 ]	[ 5.078269 -8.221129]
		[6.1420574 0.56807107]	[8.448343 4.6247716]	[ 1.2342484 14.642689 ]	[ 5.8026385 -7.471603 ]
		[6.268638 0.64812106]	[9.262169 4.0400586]	[ 5.930208 15.319573]	[ 5.0800934 -8.2064905]
		[6.859557 0.62808543]	[3.1785326 6.5602136]	[ 4.4284487 13.409014 ]	[ 5.11207 -8.730706]
		[7.5743203 1.2204517]	[2.9971485 5.7943916]	[ 2.7033172 15.8274765]	[ 4.760353 -7.0535893]
		[6.883746 0.80667424]	[2.2307544 4.504108 ]	[ 0.3683433 15.936441 ]	[ 4.494234 -6.8473873]
		[7.459606 0.49370107]	[4.643612 5.6358685]	[ 2.3041108 14.2500305]	[ 5.096405 -7.720716]
		[ 7.1372848 -0.40666756]	[3.2534895 6.358787 ]	[ 2.3364196 14.383593 ]	[ 4.8482685 -7.271498 ]
		[ 7.1657624 -0.74082786]	[7.841274 4.3887544]	[ 5.608632 14.50209 ]	[ 4.6357536 -8.407351 ]
		[ 6.382706 -0.5409764]	[4.698908 3.877508]	[ 3.1291478 15.897473 ]	[ 4.4677997 -6.944482 ]
		[6.286204 0.9461907]	[4.539056 6.6036563]	[ 0.46593958 15.23905 ]	[ 4.7703476 -6.816571 ]
		[7.988768 0.13565019]	[4.180325 4.5891876]	[ 0.55735034 14.3938465 ]	[ 4.0638323 -7.3043723]
		[ 7.558221 -0.02934123]	[7.0223174 4.3059897]	[ 0.13877112 14.988614 ]	[ 5.5418525 -8.31664 ]
		[ 7.378658 -0.5588741]	[ 8.05282 10.318927]	[-0.08709063 13.869063 ]	[ 4.991614 -7.4955325]
		[7.184701 0.10610368]	[3.5903141 5.0972996]	[ 0.48825127 15.22994 ]	[ 5.2877975 -7.132772 ]
		[7.292303 0.16161685]	[3.7608595 6.3762684]	[ 0.4719245 15.753225 ]	[ 5.766005 -7.7415366]
		[5.2460523 3.5495727]	[7.9980764 3.8520277]	[ 1.1214691 13.272192 ]	[ 5.3177853 -8.33216 ]
		[7.743516 0.596777]	[4.085627 5.9482565]	[ 1.6060787 16.17422 ]	[ 5.515946 -7.9856257]
		[5.6725373 2.8396935]	[7.427715 4.196187]	[ 2.4452524 14.103839 ]	[ 5.076465 -7.0956907]
		[6.9791055 1.1231157]	[5.145582 4.591538]	[-0.07031061 13.999526 ]	[ 5.4014316 -8.246892 ]
		[ 7.154007 -0.46205956]	[2.7260082 3.9289038]	[ 2.581518 15.920595]	[ 4.4884844 -6.248217 ]
		[6.5739484 0.9943903]	[4.2513084 3.422793 ]	[ 2.3971899 13.948427 ]	[ 5.4615226 -7.5571575]
		[7.722666 0.45087433]	[3.177394 5.90148 ]	[ 1.4341272 14.489776 ]	[ 4.928976 -7.7741566]
		[ 7.3734136 -0.07954463]	[3.160878 6.105944]	[ 0.91068536 15.186519 ]	[ 5.7167907 -7.8736863]
		[7.789656 0.264484]	[6.830284 5.856518]	[-0.5480696 13.498973 ]	[ 4.860312 -8.463523]
		[6.7160864 0.66299045]	[3.1601453 5.7169027]	[ 0.42409313 14.056138 ]	[ 5.384738 -6.9750915]
		[6.879499 1.2086685]	[7.223934 5.5687294]	[ 0.65822726 15.263141 ]	[ 5.5172772 -6.876355 ]
		[7.246605 0.12211203]	[5.6834164 4.4423404]	[ 4.033437 11.150809]	[ 4.726036 -6.9786725]
		[ 7.0268703 -0.05334373]	[5.2517586 5.1255565]	[-1.2737125 14.552906 ]	[ 5.1539755 -7.468122 ]
		[6.5889773 0.20778577]	[2.3376827 5.4318376]	[ 1.731427 14.533298]	[ 5.0658574 -7.7951856]
		[ 7.164726 -0.4899505]	[7.491756 4.7500973]	[ 0.79416925 15.784281 ]	[ 5.1028824 -8.316533 ]
		[7.174709 0.44401726]	[6.1590843 6.8329935]	[ 3.9921722 14.223415 ]	[ 4.7472854 -7.136433 ]
		[7.157877 0.7430199]	[9.800847 4.7297454]	[ 5.5024843 15.4802265]	[ 4.7187676 -7.645839 ]
		[ 6.6549826 -0.27100152]	[3.7354288 6.1087413]	[ 2.4915736 15.274938 ]	[ 5.483282 -7.9893923]
		[ 6.795352 -0.24971858]	[3.460752 3.51938 ]	[ 3.780554 15.167121]	[ 5.5349584 -7.2993884]
		[6.9707603 0.9086251]	[6.328029 9.7176485]	[ 0.18151394 15.8201 ]	[ 4.275836 -7.3503175]
		[7.9704638 0.50289524]	[3.523144 5.74 ]	[ 2.9952857 11.520029 ]	[ 5.7907243 -7.735967 ]
		[7.761757 0.8540908]	[2.037207 4.4447427]	[ 2.474743 14.301976]	[ 4.822565 -6.4115515]
		[5.678824 2.9038332]	[8.231952 6.2218313]	[-0.50203913 15.474749 ]	[ 4.8359346 -8.158163 ]
		[7.3414645 0.4748049]	[4.5075207 5.9867225]	[ 0.68335766 13.409433 ]	[ 5.0621543 -6.7907834]
		[ 6.7655716 -0.61330175]	[2.483529 6.305447]	[ 0.89492404 15.523452 ]	[ 5.1093674 -7.230241 ]
		[8.039551 0.24739453]	[5.8924503 4.364792 ]	[ 0.14304988 13.512139 ]	[ 4.9189715 -8.627901 ]
		[6.0504847 1.461752 ]	[3.9210508 5.1557913]	[ 5.12543 15.309615]	[ 5.454644 -7.86708 ]
		[4.9969335 0.919212 ]	[3.6058247 4.0766034]	[ 1.9190526 16.224049 ]	[ 5.244228 -8.068546]
		[ 7.329623 -0.10899699]	[3.2591915 5.1009893]	[ 5.9080567 14.999951 ]	[ 5.360486 -7.8908668]
		[7.181237 1.000868]	[7.8585877 5.228591 ]	[ 0.09863111 13.94615 ]	[ 4.9536867 -6.4971776]
		[6.424772 1.0887438]	[3.0403779 4.0285664]	[ 1.2232914 16.086157 ]	[ 4.6657734 -6.5128903]
		[3.659364 3.4168253]	[3.8325515 5.375829 ]	[ 0.31027785 15.4373 ]	[1.023448 9.763767]
		[2.9921484 1.6796553]	[3.1021369 7.29376 ]	[ 1.5853615 15.657436 ]	[0.8066002 9.0278015]
		[4.069217 3.5346274]	[4.005402 3.4676807]	[ 1.6418477 15.457254 ]	[0.3130425 8.853021 ]
		[8.220252 2.8959744]	[5.603675 4.094379]	[ 3.3948553 14.263544 ]	[4.2972211e-03 1.0052102e+01]
		[4.388429 1.4523835]	[3.507811 7.939803]	[ 3.614998 14.066719]	[ 0.8594695 10.207449 ]
		[3.5695527 3.200827 ]	[4.662814 3.441241]	[ 0.29956102 15.907548 ]	[1.1353518 9.517102 ]
		[7.398344 3.2306466]	[ 7.960629 10.379898]	[-0.10268968 14.1912 ]	[ 0.0317625 10.208684 ]
		[3.9859042 0.80494404]	[3.872409 3.391979]	[-0.5891871 14.844409 ]	[ 0.23287016 10.275711 ]
		[8.332809 3.150384]	[8.920256 4.7231317]	[ 2.8296397 13.947933 ]	[ 0.19908868 10.234212 ]
		[2.1551077 2.6433575]	[2.663944 5.4233413]	[ 0.06733243 14.309415 ]	[0.98131114 9.333162 ]
		[4.6586494 2.7457762]	[6.453065 3.9557607]	[ 2.9278712 14.237432 ]	[0.0982623 9.701395 ]
		[5.8222613 2.5331051]	[4.8901243 4.8173223]	[ 3.1726851 15.1803665]	[0.70235354 8.8075905 ]
		[2.2733235 1.0018693]	[4.026531 7.8829823]	[ 2.0367568 13.174772 ]	[1.1975145 9.269844 ]
		[2.5115545 1.6466416]	[3.7041838 4.224357 ]	[ 3.8323407 13.94078 ]	[0.5301004 9.08949 ]
		[3.0692928 1.4018247]	[3.8760457 6.3206615]	[-0.45669138 15.132134 ]	[ 0.8221538 10.456667 ]
		[2.9423728 2.554237 ]	[3.1458828 6.7772493]	[ 0.1203716 16.010124 ]	[-0.02516475 10.050535 ]
		[6.871912 2.980414]	[2.0688822 4.261175 ]	[-0.90036696 14.994868 ]	[4.4647738e-04 1.0442231e+01]
		[7.612442 3.19506 ]	[2.7619667 4.874188 ]	[ 2.5564985 14.742151 ]	[-0.03583262 9.62192 ]
		[2.7974534 2.0583644]	[6.319539 4.781966]	[ 1.4516631 14.977966 ]	[1.1544701 9.112479 ]
		[2.7141035 2.4833481]	[6.2974772 3.8293343]	[ 2.457819 14.508898]	[0.91620594 9.256967 ]
		[3.7750423 1.1628627]	[4.0687685 4.7797976]	[ 0.34311634 13.696202 ]	[ 0.67742103 10.544079 ]
		[4.1179037 1.9748873]	[4.461247 8.479031]	[ 2.4499612 14.546115 ]	[0.0504608 9.362544 ]
		[2.9488034 1.4615594]	[6.4306536 4.354459 ]	[ 0.8623296 13.547914 ]	[ 1.2166275 10.077272 ]
		[4.43425 1.8377898]	[3.2003005 6.0483937]	[ 5.424278 14.547753]	[0.16291742 9.712924 ]
		[4.8370066 1.5541463]	[5.169231 7.9083037]	[ 2.0582335 13.0355835]	[ 0.48368692 10.090314 ]
		[3.9309974 0.52297395]	[2.1537714 5.0924516]	[ 3.3805003 14.622342 ]	[1.302718 9.613939]
		[3.004955 1.0939424]	[3.5791643 5.4327254]	[ 2.3691764 16.032726 ]	[0.08437269 9.677886 ]
		[7.2321553 2.8953907]	[3.8655148 5.9702806]	[ 2.0287204 14.742592 ]	[ 0.32530805 10.109481 ]
		[3.7158222 1.9870974]	[5.293526 4.6841803]	[ 0.5651499 15.545225 ]	[1.3101597 9.091356 ]
		[4.9937644 1.7541736]	[4.5818534 6.285142 ]	[-0.39258412 14.886167 ]	[0.22701174 9.681266 ]
		[3.237113 0.9046368]	[ 7.700695 10.303795]	[ 1.5748059 14.873668 ]	[ 0.76138735 10.315794 ]
		[3.6073103 1.6690072]	[2.805299 6.724087]	[ 1.9732084 14.000988 ]	[0.6037608 9.231845 ]
		[3.4204695 1.2202057]	[4.876997 5.145572]	[ 3.008165 16.053448]	[0.62164694 9.359888 ]
		[2.7800963 1.6861807]	[3.1773884 5.5244207]	[ 0.48889163 16.224775 ]	[-0.04410964 9.386279 ]
		[4.021119 2.3315248]	[3.2763107 4.8114967]	[ 3.144556 13.866813]	[1.1959388 9.217197 ]
		[2.0150104 2.1789458]	[3.4766035 7.2009864]	[ 3.774637 12.541749]	[0.42593643 9.883284 ]
		[7.0770993 2.8522584]	[5.093087 4.001122]	[ 0.35178432 14.199212 ]	[0.80341846 9.5756235 ]
		[3.8023732 1.5328144]	[3.3797677 4.3679876]	[ 2.3284461 15.452563 ]	[ 0.7359694 10.19024 ]
		[3.2625551 2.4822981]	[4.829493 3.5955555]	[ 2.6990979 15.491869 ]	[ 1.0877912 10.012088 ]
		[3.47229 1.5559068]	[4.256537 5.124013]	[ 3.4552767 15.045997 ]	[0.6091456 9.780643 ]
		[2.9915397 0.60532814]	[4.351038 4.866637]	[ 2.1529999 16.512201 ]	[1.1799998 9.991708 ]
		[2.695739 1.027731]	[3.285641 6.0508876]	[ 0.10356598 14.534435 ]	[0.2006662 9.023621 ]
		[2.6889596 2.2901924]	[2.7265344 4.795631 ]	[-0.77349484 14.487391 ]	[1.1853309 9.957773 ]
		[2.905992 1.9941163]	[2.9895802 3.730484 ]	[ 0.6700201 16.033525 ]	[0.7748773 9.841233 ]
		[3.288043 1.5617675]	[3.4906123 3.6198227]	[ 2.9214678 14.053464 ]	[0.75485915 9.645831 ]
		[3.7521694 0.91738343]	[5.891271 4.7172413]	[ 2.0499017 15.750073 ]	[0.20255855 9.183481 ]
		[4.135563 1.4065773]	[4.3502607 3.906087 ]	[ 1.2824796 15.272749 ]	[0.39468712 9.948283 ]
		[3.2057953 1.1086237]	[2.8139706 4.2310367]	[ 0.2929402 16.388552 ]	[ 0.8375351 10.129128 ]
		[3.500507 3.052422]	[3.734775 3.3260477]	[ 0.90256155 15.804045 ]	[0.7118137 9.585959 ]
		[7.9899044 3.2387137]	[3.295959 5.327382]	[-0.71489245 14.379321 ]	[ 1.0405508 10.193235 ]
		[4.0086937 0.8053063]	[3.2877629 4.320691 ]	[ 0.3294647 12.499808 ]	[1.054042 9.092455]
		[3.1207266 2.0032804]	[4.572223 4.615378]	[ 1.7525343 14.1154785]	[1.4282653 9.851638 ]
		[3.3930085 1.0795602]	[3.2745047 6.72514 ]	[-0.2781489 13.217021 ]	[0.14640372 9.581479 ]
		[2.9421856 2.0818841]	[6.4578404 4.9540577]	[ 0.69978786 15.406869 ]	[0.41704068 8.992715 ]
		[3.2944226 1.1963001]	[4.0093875 4.1580133]	[ 0.60434574 14.907667 ]	[ 0.5480416 10.02972 ]
		[4.8247576 5.0332756]	[6.528109 6.5897403]	[ 0.3591747 15.570275 ]	[ 0.9433101 10.034891 ]
		[2.47075 1.2342831]	[2.3506265 4.311244 ]	[ 3.2912652 13.171409 ]	[1.3660283 9.400897 ]
		[4.3361187 1.1894435]	[4.602984 5.6223574]	[-0.9346134 13.843708 ]	[0.40149298 9.39013 ]
		[4.486366 5.685133]	[4.006084 3.5860746]	[ 7.1787376 15.454263 ]	[11.653946 24.143589]
		[8.637031 4.6420045]	[9.854635 5.949259]	[ 2.7876995 14.977635 ]	[12.518994 25.030695]
		[6.667659 6.227858]	[3.916063 4.9270587]	[ 6.921106 17.347584]	[11.182717 24.459866]
		[5.824704 7.721052]	[10.307541 6.491083]	[ 7.981075 15.677654]	[12.748311 24.50793 ]
		[2.7773066 5.32412 ]	[10.373524 4.8061786]	[ 3.210705 14.628305]	[12.827991 24.119526]
		[6.047969 5.816418]	[11.590976 4.747134]	[ 7.8466225 16.30604 ]	[12.012075 23.797997]
		[4.9510813 7.6897974]	[10.12498 3.971184]	[ 8.023572 14.055551]	[12.775639 24.336126]
		[5.589224 6.2592955]	[3.587562 4.743176]	[ 6.816714 17.157923]	[11.784811 25.1866 ]
		[5.2244906 7.023092 ]	[7.5304666 3.6572256]	[ 7.5351896 16.642952 ]	[11.296894 25.694363]
		[5.2986207 7.1129236]	[11.012724 7.4529853]	[ 5.989247 16.262953]	[12.226089 24.513119]
		[6.788211 6.2418833]	[10.159136 6.4991918]	[ 6.701084 14.932439]	[12.938956 24.971678]
		[3.9636087 6.746764 ]	[3.6898203 4.3396072]	[ 4.4013124 15.641103 ]	[12.965377 24.044172]
		[5.787625 5.5542073]	[6.6528893 8.370572 ]	[ 6.699751 16.739403]	[12.158116 24.066624]
		[5.00862 6.0240426]	[5.4369 9.106632]	[ 7.018193 14.987898]	[13.0437 24.593409]
		[6.7200837 5.8193192]	[5.8796873 4.7145696]	[ 6.9673123 15.849846 ]	[12.05342 25.271902]
		[4.6368847 5.935317 ]	[12.359568 4.897309]	[ 9.313119 15.5816555]	[11.746606 24.993929]
		[7.7456675 4.673306 ]	[10.083101 6.705419]	[ 7.741508 15.207871]	[11.144366 24.842524]
		[7.844059 4.1663094]	[9.750448 5.6915784]	[ 8.234462 16.084064]	[12.087446 25.306679]
		[2.392297 5.6073127]	[9.457213 6.4627542]	[ 8.45995 15.570922]	[12.280976 23.907635]
		[5.130282 6.947459]	[7.5447702 8.255714 ]	[ 0.7295177 14.653206 ]	[12.6757555 24.2599 ]
		[4.724162 7.041632]	[12.070025 6.5808187]	[ 6.0143566 16.378716 ]	[11.490235 25.303955]
		[2.486065 6.373905]	[5.990519 5.0773787]	[ 1.8272363 15.798613 ]	[11.815249 24.965456]
		[7.6723228 5.6254315]	[9.808054 6.34225 ]	[ 9.98053 15.751402]	[12.22845 23.926273]
		[6.207626 5.7087073]	[3.845066 7.0368233]	[ 9.571492 15.438841]	[11.85408 23.87095]
		[7.17577 5.2250314]	[10.001703 7.3208485]	[ 7.4395704 15.327008 ]	[11.579664 25.329487]
		[8.095754 4.58448 ]	[10.952086 6.610357]	[ 7.2836356 15.75339 ]	[12.748341 24.813068]
		[3.0578294 5.006306 ]	[8.916128 4.8776917]	[ 9.063188 15.787053]	[12.95512 24.86665]
		[4.5033712 7.0635014]	[11.171751 5.746245]	[ 9.622134 15.10116 ]	[12.767139 25.152851]
		[5.6325912 7.2023025]	[10.780187 8.609512]	[ 7.008355 14.496305]	[10.649041 24.610338]
		[4.7347093 7.3177953]	[7.238291 6.1505713]	[ 3.1140013 13.683153 ]	[12.094348 24.215717]
		[5.47179 7.085819]	[10.765762 6.299111]	[ 8.740855 14.519906]	[12.502376 23.980564]
		[5.2092867 6.864366 ]	[3.129034 7.2081294]	[ 0.97769207 14.236329 ]	[12.906542 24.780914]
		[6.0843277 5.9925857]	[10.044803 7.774164]	[ 9.135441 15.671389]	[12.734265 24.805206]
		[5.7657614 5.9990625]	[11.111936 6.20871 ]	[ 6.4583464 14.614202 ]	[11.912877 24.697983]
		[6.19788 6.820464]	[9.687013 5.965737]	[ 9.340943 16.017424]	[11.978889 24.496986]
		[5.809583 5.7942314]	[11.268503 6.985027]	[ 9.211437 16.53584 ]	[11.4592 24.272942]
		[6.2092175 5.115132 ]	[8.676812 5.4177456]	[ 8.093918 15.949811]	[12.283875 24.402124]
		[5.5813565 6.364549 ]	[6.075029 8.112669]	[ 8.254102 15.548975]	[12.489325 23.793043]
		[4.101392 6.607697]	[11.510268 6.184395]	[ 9.454996 15.905773]	[10.943875 24.213394]
		[8.009835 5.1634464]	[11.769612 4.569999]	[ 8.869651 16.660536]	[11.26092 24.472898]
		[5.7107406 7.841916 ]	[9.052238 6.2162294]	[ 5.460617 15.46652 ]	[10.898934 24.821222]
		[5.5626545 7.5608573]	[5.862323 9.297224]	[10.051199 16.375362]	[12.412211 23.693235]
		[6.9761276 5.019586 ]	[10.22191 5.7122803]	[ 6.9748664 16.356644 ]	[10.700754 25.368809]
		[4.7194223 7.33271 ]	[7.9488716 5.6975126]	[ 1.8353627 13.787022 ]	[11.755678 24.872046]
		[8.040497 5.2046514]	[9.274296 4.8328342]	[ 8.271127 15.879108]	[10.559549 25.262955]
		[5.4864273 5.8893156]	[7.35369 5.067085]	[ 8.493358 16.260462]	[11.129088 25.39749 ]
		[3.2375126 6.395807 ]	[6.385257 5.1637506]	[ 6.696889 14.51945 ]	[11.997336 25.023733]
		[4.469413 6.9206324]	[6.6263247 8.662904 ]	[ 1.4355496 15.974471 ]	[11.211737 25.04589 ]
		[3.944179 6.371571]	[9.796108 5.4013224]	[ 9.556104 16.210989]	[13.050949 24.254244]
		[5.792026 7.5414557]	[9.753316 6.295365]	[ 9.708131 14.985192]	[12.644926 24.74908 ]
		[8.273783 4.47441 ]	[11.831553 4.780411]	[ 7.407783 16.339731]	[11.380387 23.792856]
		[4.4392805 6.7716317]	[11.773893 6.410459]	[ 5.7520423 15.822275 ]	[11.214478 25.521002]
		[5.4343324 6.279543 ]	[10.673359 6.3541093]	[ 8.051428 15.469405]	[12.299678 25.000307]
		[3.6024275 6.2540684]	[11.512664 7.5192504]	[ 7.21513 14.909626]	[10.795465 25.075562]
		[5.3093185 7.451441 ]	[8.257548 4.506038]	[ 6.723613 16.311398]	[12.315812 24.959858]
		[6.4847326 5.9658546]	[10.367283 5.813869]	[ 9.857579 15.575369]	[12.090709 24.561237]
		[6.558636 5.1304417]	[5.8882046 5.241116 ]	[ 5.421899 16.64649 ]	[13.148435 24.414766]
		[5.7558146 7.3133745]	[8.72161 5.695711]	[ 7.971186 14.843976]	[11.831196 24.528328]
		[8.352583 4.75008 ]	[11.310886 5.274531]	[ 7.173543 16.744184]	[12.218782 24.765757]
		[7.4014864 4.410429 ]	[8.876272 5.7286034]	[ 8.594215 14.140322]	[12.418751 25.124079]
		[4.3495173 5.7365184]	[10.48839 6.114563]	[-0.58326346 14.423482 ]	[11.747701 25.316156]
		[5.3790183 7.6675944]	[9.625536 5.5725355]	[ 7.3969564 16.407114 ]	[11.300186 25.00369 ]
		[7.025889 4.275448]	[10.573963 5.5561924]	[ 6.689999 16.594452]	[10.9146805 24.647776 ]
		[5.144375 7.6480603]	[8.781811 6.6128044]	[ 8.47784 15.166449]	[12.491824 24.006409]
		[8.605871 3.786208]	[10.798684 7.558157]	[ 8.2807455 16.551394 ]	[11.499111 24.116745]
		[3.0210447 5.377431 ]	[9.690451 6.661735]	[ 0.14269273 13.162947 ]	[10.966352 25.032772]
		[7.5494156 5.940781 ]	[10.670815 5.4788566]	[ 7.3604994 14.7632065]	[13.055448 24.591719]
		[7.0733943 4.6368937]	[12.199346 5.302855]	[ 7.8995485 15.339083 ]	[10.819856 25.552616]
		[7.8493876 4.753047 ]	[9.285759 6.6139245]	[ 7.2765317 16.921265 ]	[12.767153 25.120394]
		[5.4634166 5.122048 ]	[11.97793 4.475485]	[ 2.9153085 15.921747 ]	[11.008476 25.727055]
		[5.521143 4.5056715]	[10.117896 5.0460944]	[ 7.982466 16.304218]	[11.205029 24.289677]
		[5.3811493 6.0769806]	[11.889266 4.5527687]	[ 6.191458 14.133705]	[11.866444 25.312952]
		[5.469379 5.3905673]	[11.608793 6.780322]	[ 8.104089 16.558992]	[10.783781 24.761158]
		[5.771322 5.3180113]	[10.422004 4.0381675]	[ 7.1111774 14.201644 ]	[11.857799 24.250412]
		[8.50422 4.550833]	[4.177797 4.206822]	[ 5.7436438 15.957291 ]	[11.005531 24.92463 ]
		[5.144316 7.5419245]	[8.527857 3.5819714]	[-0.25658908 14.2160015 ]	[12.647071 24.287388]
		[5.7967567 6.5687447]	[7.860416 5.682727]	[ 7.5204954 16.17428 ]	[11.167172 24.29371 ]
		[6.30906 5.010354]	[11.405374 6.1327314]	[ 7.462047 16.903265]	[11.012383 24.364828]
		[2.8179994 5.202444 ]	[4.730382 3.8477998]	[ 8.965384 16.471247]	[10.863351 24.8817 ]
		[6.694912 5.709272]	[11.993252 5.0416775]	[ 5.8032 15.0185375]	[11.0905285 25.30185 ]
		[6.2611146 5.988971 ]	[10.859468 4.643501]	[10.060868 16.195772]	[12.753473 24.921162]
		[7.714742 4.5507026]	[11.71576 7.4763455]	[ 1.3972138 13.791696 ]	[11.166033 24.777033]
		[7.738747 4.0920963]	[10.492714 6.468659]	[ 9.717446 15.7428465]	[13.151757 24.593325]
		[6.723713 5.204232]	[4.071313 3.1655238]	[ 3.0917532 15.3474655]	[11.803175 25.535934]
		[4.970213 6.198013]	[7.880377 5.7958937]	[ 7.7155967 16.155012 ]	[10.877648 25.08406 ]
		[4.648153 6.3644342]	[9.626584 6.5108294]	[ 8.477158 13.739775]	[11.595877 24.15608 ]
		[6.2457023 5.411342 ]	[9.182727 6.199562]	[ 5.9683633 16.228619 ]	[12.526467 24.068295]
		[5.16446 7.632323]	[11.278762 4.9730306]	[ 7.8019495 16.441164 ]	[10.732012 25.158978]
		[5.7125554 6.4148126]	[3.1244082 3.722078 ]	[ 7.25289 16.723433]	[12.288393 24.098106]
		[6.0146685 7.088588 ]	[10.865916 5.4123034]	[ 8.328412 15.997229]	[11.03795 24.197443]
		[2.1300094 5.054037 ]	[11.21596 6.471802]	[ 8.738924 14.360599]	[12.491601 24.909096]
		[2.675024 4.617819]	[10.534997 5.6674843]	[ 2.2203753 13.498775 ]	[12.736847 24.627453]
		[3.4483058 6.4373946]	[11.377737 5.5258284]	[ 8.75682 15.594554]	[12.3373785 24.728622 ]
		[4.950033 7.1477184]	[11.902765 5.8203325]	[ 1.5374835 16.256155 ]	[11.78293 24.746244]
		[4.2119102 7.3273845]	[11.324296 5.4128294]	[ 7.7267966 16.079071 ]	[11.645525 23.582537]
		[4.850653 7.5112534]	[5.8657713 7.9584255]	[ 9.179495 15.339311]	[13.1158 24.281404]
		[4.2101727 7.3574095]	[4.7447214 8.737595 ]	[ 8.308553 14.490726]	[10.9584675 24.707176 ]
		[4.145578 5.6984477]	[10.924751 5.510971]	[ 2.2948205 15.900671 ]	[11.53019 23.739782]
		[6.9188914 5.797258 ]	[8.448329 8.343646]	[ 7.9059353 14.924016 ]	[10.942191 25.641668]
		[5.2222853 5.6097617]	[8.726964 4.325557]	[ 8.538284 16.263805]	[11.738952 24.46367 ]
		[7.470524 5.8916078]	[3.5154777 5.8735495]	[ 9.849995 15.758204]	[12.862405 24.102459]
		[3.6012094 5.419912 ]	[11.559103 7.249258]	[ 7.122627 15.414097]	[7.975352 7.200607]
		[7.1861396 5.1751113]	[8.700841 4.9664273]	[ 8.254321 14.716625]	[8.438792 9.165067]
		[5.361325 5.5936165]	[10.610607 4.663927]	[ 8.639877 16.093906]	[8.7882395 9.473134 ]
		[4.6632433 5.4468584]	[11.07407 6.3928843]	[ 0.8322165 14.18153 ]	[7.725874 9.256462]
		[3.7860706 6.2019215]	[7.0615373 7.296164 ]	[ 8.318203 15.529012]	[7.7817626 8.185827 ]
		[7.3681617 3.907499 ]	[6.3921227 9.159634 ]	[ 6.4966173 15.660493 ]	[7.8729806 8.228858 ]
		[3.5824604 5.84157 ]	[11.494348 5.688028]	[ 9.442285 15.233747]	[7.811633 8.729484]
		[6.251006 6.300332]	[9.015139 4.37381 ]	[ 4.058372 13.334775]	[7.675723 7.1919227]
		[4.8208146 6.7000637]	[8.437513 5.199938]	[ 7.7167587 15.570376 ]	[7.664159 9.099257]
		[7.828619 5.4254456]	[10.951802 5.7041674]	[ 9.482754 14.673919]	[7.690717 8.357675]
		[2.6051073 5.3682637]	[10.501475 5.733666]	[ 6.634759 15.145361]	[7.050612 8.397768]
		[2.3132925 5.5277095]	[11.56445 5.6469193]	[10.230675 15.14647 ]	[7.354674 7.725749]
		[7.5925817 3.9752793]	[10.587638 6.0532346]	[ 6.40781 14.717751]	[8.030054 7.8365793]
		[6.3503923 5.6409235]	[9.561968 7.190216]	[ 8.57248 15.124272]	[6.9138656 9.100184 ]
		[2.5292034 5.2393336]	[10.297671 5.6999626]	[ 6.857937 14.538948]	[8.396798 8.503932]
		[5.168463 6.3518724]	[9.515712 5.267712]	[ 9.496947 16.495338]	[8.326593 9.521629]
		[8.041894 4.511647]	[2.7723029 5.8710337]	[ 7.226368 15.698021]	[7.143348 7.2370324]
		[5.9289327 5.622574 ]	[9.716511 6.924688]	[ 6.7188187 15.287721 ]	[8.601829 9.416788]
		[3.2217324 5.5962586]	[7.7759233 6.2690735]	[ 0.4342153 14.908908 ]	[7.02893 7.865136]
		[3.8964276 6.5096183]	[10.678782 6.827791]	[ 6.8981314 15.092268 ]	[8.263994 8.703965]
		[6.9361196 4.4074836]	[7.714597 1.3038255]	[ 5.683201 13.970727]	[8.242461 8.834573]
		[7.1536064 4.795848 ]	[9.092916 5.248332]	[ 8.637816 15.825497]	[7.2356253 6.8604007]
		[4.198246 4.6872873]	[11.160721 5.839373]	[ 4.184965 14.918757]	[7.268751 9.305993]
		[6.356205 4.5265527]	[5.5470424 7.5958705]	[ 7.6012115 15.797928 ]	[7.3312054 7.6145215]
		[6.7023067 4.755257 ]	[11.802378 6.051279]	[ 5.3808894 14.170743 ]	[7.8560095 7.717925 ]
		[4.052173 5.7171984]	[9.566446 8.225506]	[ 8.950795 16.429743]	[7.3450203 7.892533 ]
		[9.21428 3.4479232]	[11.024639 4.864739]	[ 7.329514 15.818389]	[8.270548 9.29045 ]
		[4.5438104 6.248402 ]	[10.41506 7.3244305]	[ 5.9591784 14.328225 ]	[7.0321035 8.05151 ]
		[4.3344474 6.545575 ]	[9.389961 6.7270064]	[ 6.7314506 15.459519 ]	[7.2592397 8.758716 ]
		[2.4057848 5.1898627]	[9.544583 5.499817]	[ 7.4263105 16.441952 ]	[6.9624367 8.441686 ]
		[4.292877 5.427206]	[2.8556516 5.6783395]	[ 6.835753 17.28138 ]	[7.872029 8.084167]
		[4.2925 5.887647]	[12.247669 5.7254395]	[ 8.29118 15.892711]	[7.6997194 7.961648 ]
		[7.577533 5.38893 ]	[11.216501 6.9195504]	[ 9.926773 15.789492]	[8.076836 8.857496]
		[4.3792553 6.896426 ]	[10.3039875 6.434537 ]	[ 2.654475 12.908562]	[8.575265 9.137281]
		[5.793643 3.787995]	[7.1048994 3.271012 ]	[ 9.2671585 15.981232 ]	[7.0914063 8.706284 ]
		[2.2686355 5.250921 ]	[9.904715 5.9204416]	[ 6.8881893 16.29073 ]	[7.99323 9.01129]
		[6.0329275 7.392203 ]	[11.18241 7.755697]	[ 2.4636724 13.166873 ]	[7.1264443 8.1377535]
		[4.341576 5.7707143]	[10.778694 6.0569296]	[ 4.933075 13.984196]	[7.520793 6.9731293]
		[4.6888037 7.0408387]	[9.645926 6.0330606]	[ 2.3049912 13.290057 ]	[7.112147 8.769285]
		[5.222098 6.765453]	[11.913607 5.599076]	[ 6.498079 16.050865]	[7.7357345 7.23349 ]
		[3.2054865 5.149311 ]	[9.427286 4.6173496]	[ 9.7668295 15.665036 ]	[7.010507 8.802003]
		[7.2543416 4.9601912]	[7.468545 5.1188245]	[ 9.009985 14.929761]	[8.0132885 7.3514676]
		[5.0496716 6.6101627]	[11.272513 6.5918016]	[ 8.023612 15.757843]	[7.938585 7.968638]
		[2.4205165 5.4428554]	[6.433009 7.2239537]	[ 9.295084 15.52971 ]	[7.9267497 8.08377 ]
		[6.282399 6.2654047]	[4.8232813 8.512123 ]	[ 9.203134 15.874416]	[7.437806 8.518208]
		[3.799844 5.000141]	[2.1425455 4.8359094]	[ 8.997972 15.824464]	[7.427519 8.328639]
		[2.870466 7.071439]	[10.439871 5.8158684]	[ 3.7092912 14.524711 ]	[8.236667 7.9107256]
		[3.0148387 6.9627223]	[8.039133 4.814355]	[ 7.6490054 16.934307 ]	[8.089919 9.436827]
		[6.4689803 5.7208786]	[5.9416685 7.184301 ]	[ 3.9885304 15.456752 ]	[7.468842 7.2567225]
		[6.1047072 7.30667 ]	[11.312136 7.153691]	[ 7.1934605 15.425159 ]	[7.3715706 6.9702334]
		[5.671056 6.7962203]	[ 8.11243 10.248526]	[ 0.7569134 15.919528 ]	[7.505562 9.53886 ]
		[5.691836 3.28739 ]	[7.0236864 5.7545214]	[ 9.912823 16.157053]	[8.146332 8.428052]
		[3.2772596 5.280974 ]	[8.869043 5.7566595]	[ 6.248559 16.002106]	[8.143106 8.946528]
		[6.309343 7.087986]	[10.9964075 5.711756 ]	[ 5.666925 14.701387]	[7.5522485 7.6211658]
		[3.1985655 5.982674 ]	[9.617262 5.9602585]	[ 8.971433 14.344849]	[7.0236125 8.434582 ]
		[5.008709 6.2231812]	[6.815424 4.8506346]	[ 5.35956 15.797386]	[8.174326 7.95385 ]
		[7.262347 5.605697]	[9.5911 6.6797714]	[ 7.26756 14.177887]	[7.359935 8.993543]
		[7.2514687 4.5755463]	[11.000494 4.645028]	[10.281792 15.552333]	[7.386243 9.012892]
		[2.5136595 5.1372557]	[8.606147 6.621666]	[ 8.483443 15.870053]	[7.422298 8.808031]
		[5.289359 4.9021688]	[11.502501 5.1474 ]	[ 6.333726 14.780475]	[7.6351843 7.688925 ]
		[5.9987936 7.0064316]	[10.957916 6.3738875]	[ 6.022114 16.001616]	[7.097806 8.880963]
		[7.3188844 5.3034554]	[10.916987 5.446521]	[ 1.8163269 15.121525 ]	[8.352932 8.760492]
		[5.1317244 6.788185 ]	[9.355442 7.6505585]	[ 6.439278 15.243737]	[7.2000265 9.358569 ]
		[6.339961 4.6875067]	[9.528768 7.174829]	[ 0.93065614 16.400702 ]	[7.8518543 8.617325 ]
		[6.0688844 7.3754654]	[7.730545 4.0116487]	[ 7.7444944 14.454888 ]	[8.56839 8.629964]
		[4.040165 6.9979553]	[11.164922 4.726202]	[ 6.941996 15.188341]	[8.460071 8.314174]
		[4.6062336 7.4051127]	[10.362888 3.8814754]	[ 9.756209 16.443127]	[8.710879 9.051585]
		[2.6149633 4.7860727]	[6.664836 9.754114]	[ 7.7810035 15.845183 ]	[7.40108 9.267921]
		[8.14863 4.2644677]	[6.516239 9.418524]	[ 8.541328 16.700068]	[8.283117 8.861978]
		[8.164664 3.7562723]	[10.482072 7.312943]	[ 9.327051 16.46213 ]	[8.169201 8.76732 ]
		[5.797063 4.274815]	[9.269085 5.555716]	[ 7.5366564 15.305422 ]	[7.077504 9.255239]
		[5.8474603 6.694505 ]	[10.931989 4.791517]	[ 8.69142 14.88601]	[8.696645 9.162788]
		[4.651652 7.1166706]	[9.090951 5.7362223]	[ 6.3406286 13.904081 ]	[7.8315234 9.453509 ]
		[6.741999 5.4636827]	[11.393722 5.9987426]	[ 8.447314 16.109201]	[7.3944273 9.375853 ]
		[5.9756503 6.5174017]	[12.1500635 6.4276524]	[ 6.151212 15.514999]	[7.311465 7.991987]
		[5.4348435 5.990884 ]	[12.024484 4.7244673]	[ 7.9720945 15.1165905]	[7.6161237 6.9796424]
		[8.920085 3.9732661]	[11.232162 5.055557]	[ 7.5842166 15.952776 ]	[7.343468 7.2090497]
		[5.718538 7.686086]	[12.056153 5.7353587]	[ 8.135758 16.001522]	[7.6476264 7.8642755]
		[7.1968646 5.5845466]	[4.0149407 6.264757 ]	[ 6.9901257 15.0368 ]	[8.583992 9.106774]
		[4.7693214 5.629504 ]	[11.396051 5.342555]	[ 5.1440797 15.213646 ]	[8.079866 9.37826 ]
		[4.7950926 6.6018357]	[10.779095 6.311369]	[ 7.761399 15.538233]	[7.5145936 8.540508 ]
		[4.5978317 6.267143 ]	[10.212641 6.2039857]	[ 0.58475584 14.2001295 ]	[7.34631 9.057108]
		[5.758964 6.658505]	[10.517847 6.679763]	[ 8.236442 15.781081]	[8.293489 8.67574 ]
		[3.5584393 4.9081655]	[8.28945 5.7896986]	[ 4.8831363 14.812322 ]	[7.234811 7.541695]
		[7.9662604 4.126266 ]	[9.734343 6.98224 ]	[ 6.57214 16.310987]	[7.8074756 7.6344843]
		[4.449408 7.310015]	[7.942242 6.587123]	[10.223085 15.455918]	[8.588626 8.535179]
		[3.1714334 6.591013 ]	[7.150424 6.4489336]	[ 6.4123588 14.217918 ]	[7.795218 9.442848]
		[4.5701694 6.544917 ]	[9.44967 4.352133]	[ 6.927595 13.777592]	[8.009522 8.653814]
		[7.2393456 5.3186994]	[10.117464 6.2731886]	[ 8.416068 14.924461]	[7.385833 7.0596294]
		[5.3712564 6.503382 ]	[10.691076 5.21164 ]	[ 2.9698048 15.380818 ]	[7.47258 7.9481597]
		[4.677261 6.7856116]	[9.77867 6.8730454]	[ 5.736048 13.5355215]	[6.9145155 8.661659 ]
		[5.7701087 3.3981183]	[8.082257 5.2592945]	[ 8.466484 14.176148]	[7.771045 9.084454]
		[6.570467 5.3525558]	[5.138812 4.1478214]	[ 7.9049935 16.33688 ]	[7.3828945 8.580248 ]
		[6.9181924 5.5496216]	[9.516045 4.1322985]	[ 1.8649037 15.029868 ]	[7.5445704 7.261724 ]
		[5.4062157 3.0703325]	[8.596297 8.32192 ]	[ 9.643747 14.758639]	[19.400772 -1.4818758]
		[5.885088 4.473686]	[7.4109917 8.48762 ]	[ 0.980349 12.1028595]	[19.615332 -1.0354259]
		[4.519677 5.0503464]	[8.391022 6.5372806]	[ 7.053006 12.817328]	[19.589596 -1.8630368]
		[4.1218853 2.3615599]	[7.5211916 6.4393163]	[ 5.9327683 13.38243 ]	[17.695578 -0.8461276]
		[4.9367146 3.3179865]	[10.727586 6.5674534]	[ 7.8315907 13.020764 ]	[18.500593 0.23616756]
		[4.6122327 4.5868397]	[8.235946 7.468783]	[ 7.8345942 11.92859 ]	[19.024176 -0.27439496]
		[4.8652687 4.4366093]	[7.7129474 7.026346 ]	[ 8.449872 13.606836]	[19.783348 -0.96159154]
		[3.3818865 4.1387515]	[9.013743 8.850962]	[ 0.0343384 12.383597 ]	[18.169054 -1.5253952]
		[6.7430954 3.2940385]	[6.3777204 7.187547 ]	[ 7.184859 11.788042]	[18.111141 0.3260786]
		[3.7267063 6.1368527]	[7.8004103 6.1312065]	[ 1.9435688 12.348777 ]	[17.770859 -1.4771422]
		[5.2750454 2.3614807]	[7.765558 4.863711]	[ 1.9849348 12.807046 ]	[19.084959 -2.03524 ]
		[3.939009 3.8055975]	[7.6048393 9.894594 ]	[ 9.449109 13.39824 ]	[18.953974 -0.74496776]
		[5.351101 4.269229]	[10.928695 8.465933]	[ 4.80303 12.708368]	[18.068691 -0.2573606]
		[6.6612263 2.1385384]	[5.1015377 6.825998 ]	[ 8.007839 12.711098]	[17.936502 -0.40091705]
		[4.0511065 4.9827666]	[7.7500896 9.6549015]	[ 6.5851035 13.948099 ]	[19.120605 -1.0209777]
		[3.982852 4.8040266]	[4.1514306 7.200158 ]	[ 1.3368356 12.683669 ]	[19.18254 -1.7804078]
		[3.5475323 3.7253208]	[6.7101784 6.8246 ]	[ 6.4431057 12.0711 ]	[19.641222 -1.4124227]
		[4.1152635 6.1656947]	[9.652816 8.446058]	[ 6.206449 12.666214]	[19.02683 -1.5075448]
		[4.403 3.6953194]	[7.1037564 5.2033815]	[ 7.5865946 13.281074 ]	[18.823605 -0.68929136]
		[5.049398 4.440078]	[5.8477354 4.2285566]	[ 3.2722 13.208531]	[18.810003 -1.122223]
		[5.7041554 4.6018586]	[7.980381 6.7852106]	[ 7.477392 11.98204 ]	[18.140476 0.13127473]
		[8.096056 3.6030297]	[9.1245575 5.7078037]	[ 7.590806 12.598321]	[18.158516 -1.6770388]
		[4.2037973 5.1294613]	[11.431405 8.0074625]	[ 8.055251 12.252717]	[18.998074 0.1093999]
		[4.4729605 4.1248055]	[8.466052 8.572075]	[ 7.781534 13.886512]	[18.723515 -0.82627535]
		[7.889432 3.6363618]	[7.175843 8.544487]	[ 8.444959 14.449953]	[18.575518 -1.7477974]
		[4.915881 3.6306612]	[9.9626465 8.048953 ]	[ 8.15053 12.400243]	[17.741308 -0.88155603]
		[3.879822 6.1111183]	[5.82798 6.149785]	[ 1.2210824 12.206647 ]	[17.840654 -0.8485106]
		[3.128934 4.609195]	[5.7935615 6.882435 ]	[ 2.1402328 12.719879 ]	[18.559706 0.6721806]
		[4.8890057 4.3263726]	[4.4633656 6.444393 ]	[ 5.18472 12.97397]	[18.13807 -1.2565682]
		[3.9724472 5.6625443]	[10.285657 9.088648]	[ 0.4155518 11.745562 ]	[20.10575 -1.054455]
		[5.850821 4.124363]	[3.3892539 7.4215093]	[ 6.4719696 12.558393 ]	[18.93392 0.30395868]
		[5.6522636 2.1140528]	[8.141166 8.086812]	[ 8.346363 12.960677]	[18.557894 0.5542962]
		[4.7718077 4.551867 ]	[6.666135 8.042832]	[ 9.38295 13.689889]	[18.791468 -1.8243138]
		[3.801908 2.3265522]	[6.822079 7.8794017]	[ 8.170307 13.226755]	[18.3657 -0.04742622]
		[4.906745 2.9969275]	[10.43769 8.376175]	[ 7.8127847 12.2579 ]	[18.424936 0.28225866]
		[5.213963 3.506969]	[11.435508 8.29132 ]	[ 9.567959 13.670407]	[18.15871 0.49878484]
		[4.1696835 4.3283653]	[9.126872 7.8910894]	[ 3.6061306 13.809344 ]	[17.873901 -1.0542978]
		[4.6620483 4.313837 ]	[5.189339 5.719922]	[ 8.657235 12.815969]	[19.293093 -0.41068795]
		[4.971165 3.8594015]	[10.549677 8.474268]	[ 7.7959366 14.315733 ]	[18.972544 -0.16832705]
		[4.969313 4.7843614]	[11.015728 8.347897]	[ 6.015384 13.220613]	[18.6243 -1.015446]
		[4.823089 5.730597]	[8.068564 7.154595]	[ 0.15541655 11.746786 ]	[19.14477 -1.4851506]
		[5.3187814 4.304915 ]	[10.964531 7.4258966]	[ 1.8790954 12.594219 ]	[19.159393 0.21774206]
		[4.015634 1.6654651]	[7.08126 8.239984]	[ 7.1308765 13.081643 ]	[19.430506 -0.39466846]
		[3.8604698 4.364596 ]	[9.2806015 6.986043 ]	[ 1.1719792 12.480705 ]	[18.266445 -0.9241996]
		[3.9501774 3.9866815]	[9.40199 7.826861]	[ 5.3255925 11.950262 ]	[18.439188 -1.8057811]
		[5.8352222 3.7134304]	[7.006646 8.574064]	[ 6.0705514 13.632848 ]	[19.312008 -0.95275325]
		[7.99273 3.1101449]	[5.47844 5.8312674]	[ 7.5631843 13.616708 ]	[19.631756 -1.2273332]
		[5.412792 2.5148194]	[7.779849 7.8325043]	[ 8.287913 14.972152]	[18.061054 -1.6740813]
		[6.0488443 2.097055 ]	[8.804079 6.8532267]	[ 6.562939 13.2430935]	[19.520424 -1.538287]
		[4.680344 5.223554]	[8.862036 7.882312]	[ 8.5360775 13.894339 ]	[19.857515 -1.562052]
		[3.5284762 4.6156936]	[11.180783 6.7625217]	[ 4.7188144 13.365107 ]	[18.386759 -1.5675505]
		[5.1688666 4.7214203]	[11.163653 7.824947]	[ 9.358833 14.424406]	[18.23422 -0.8955323]
		[4.05728 3.7646961]	[9.659963 8.27462 ]	[ 8.463014 12.81637 ]	[18.977507 0.5398705]
		[5.1753855 4.0482826]	[9.860625 8.21916 ]	[ 6.8401475 14.161667 ]	[19.573723 -1.4599015]
		[4.269027 4.0889874]	[11.138349 7.8291063]	[ 7.7792587 12.127995 ]	[18.995016 -1.0216128]
		[2.531271 1.9734857]	[8.30203 6.528894]	[ 9.054294 13.227379]	[19.284878 -1.5722353]
		[4.865504 4.0861974]	[7.886298 8.975194]	[ 9.111424 13.393849]	[18.440788 -0.0754041]
		[5.6468205 5.1572127]	[8.955933 7.559626]	[ 9.626891 13.954459]	[18.39168 -1.4887357]
		[5.268874 5.600149]	[9.684472 8.582234]	[ 2.1745307 11.634188 ]	[17.997128 -1.594891]
		[5.1000514 5.5725784]	[10.48881 7.0948935]	[ 8.259624 12.528139]	[19.711437 -1.2823957]
		[4.4777274 3.6600623]	[5.4354334 8.712386 ]	[ 5.4660473 12.60547 ]	[18.670572 -0.2009931]
		[1.8030845 3.3707085]	[8.191506 7.215644]	[ 0.03920394 11.853405 ]	[19.485651 -0.62582695]
		[5.3264337 5.1892543]	[6.854112 7.1979103]	[ 8.574605 13.542185]	[19.55616 -0.52030766]
		[3.7012444 1.6624938]	[10.124966 8.346021]	[ 9.412402 13.6798 ]	[18.472775 -1.359241]
		[5.3713965 4.580105 ]	[11.699754 8.332766]	[ 4.7305503 13.562563 ]	[18.842905 -0.20743541]
		[4.689166 2.556719]	[4.5691814 5.692313 ]	[ 5.108812 12.525578]	[19.199226 -0.10220779]
		[3.6887953 4.4030476]	[5.477786 5.725957]	[ 1.0408 11.866783]	[17.895538 -0.5095133]
		[4.3909435 4.7909575]	[9.8935 9.018619]	[ 6.322548 11.923876]	[18.689747 0.29221714]
		[8.598487 4.193956]	[7.743497 7.662321]	[ 2.7084165 12.488878 ]	[18.300735 -1.761438]
		[3.231418 0.8294477]	[6.8558 8.728742]	[ 6.3538165 12.446859 ]	[19.549318 -1.1248802]
		[4.3988338 5.3697515]	[8.687151 7.2597494]	[ 8.251584 12.950661]	[19.071356 -0.19139183]
		[3.4306233 2.6754541]	[6.610246 7.068239]	[ 0.9132129 11.560718 ]	[18.469263 -0.76644206]
		[6.464867 4.490417]	[11.329909 8.72577 ]	[ 7.99311 13.04247]	[18.432133 -0.03816843]
		[4.851401 3.9507675]	[7.403108 7.0326586]	[ 0.26850635 13.414273 ]	[19.582096 -0.25366724]
		[2.2006683 3.5260677]	[9.336218 7.586034]	[ 5.5535803 12.263346 ]	[18.52461 -1.4621205]
		[2.5756054 4.327839 ]	[7.278281 8.895117]	[ 8.7088175 12.805846 ]	[19.165668 -0.35062417]
		[6.26779 3.7579603]	[9.409991 7.931507]	[ 6.0491104 11.963336 ]	[18.279812 -1.642603]
		[2.984735 0.36952522]	[7.9972444 8.370405 ]	[ 6.165633 12.761362]	[19.744408 -1.6186371]
		[3.9135635 0.52173936]	[11.031059 7.942128]	[ 1.1822624 12.19301 ]	[18.912802 -0.04960965]
		[6.415252 5.00492 ]	[9.532581 7.657032]	[ 2.9906492 12.522051 ]	[18.13707 -1.3942095]
		[5.268345 4.407802]	[10.930892 8.610783]	[ 8.428659 13.360136]	[19.593018 -0.53463864]
		[4.712412 5.096537]	[8.29181 7.6890864]	[ 2.1322906 12.452991 ]	[19.743063 -1.7046499]
		[3.5277793 4.788513 ]	[10.326532 8.092046]	[ 6.890036 13.332842]	[19.124474 -1.2856847]
		[4.4903207 4.4048505]	[9.5822935 8.781053 ]	[ 7.2917504 13.660679 ]	[18.202768 -0.9941726]
		[3.6378057 4.038402 ]	[4.21672 5.9829187]	[ 7.037183 13.4372015]	[19.314447 0.12024198]
		[7.164792 2.8880687]	[7.2011523 7.4520574]	[ 6.2194543 12.670236 ]	[19.456535 -1.7622764]
		[3.9771159 4.076711 ]	[10.256076 8.728329]	[ 6.783125 13.718436]	[17.857841 -1.356477]
		[8.000031 3.6803455]	[8.589858 8.085196]	[ 6.820487 12.153992]	[19.764154 -1.3165776]
		[7.62392 3.6614568]	[7.8676786 8.07455 ]	[ 7.7656126 14.230982 ]	[18.422123 0.6969722]
		[5.522741 4.9044757]	[8.845329 7.2683887]	[ 7.093134 13.492333]	[17.750408 -1.2916291]
		[3.3354023 4.425653 ]	[9.471634 7.3807783]	[ 5.6530704 13.7595 ]	[17.733112 -0.25739378]
		[5.0351152 4.6111755]	[6.6562147 6.4454384]	[ 7.7473154 12.495798 ]	[19.897255 -1.1225398]
		[4.520948 2.7164009]	[7.009966 6.7915998]	[ 6.940095 11.565563]	[18.704966 0.63979757]
		[3.6411588 5.6650033]	[11.352407 8.015723]	[ 8.599834 12.437073]	[19.916767 -1.0793988]
		[5.0362663 5.522749 ]	[7.478212 6.4200797]	[ 7.638243 12.502588]	[19.973665 -1.5764117]
		[6.7012496 4.020673 ]	[8.931484 7.7535973]	[-3.8336969e-03 1.2198707e+01]	[18.72864 -1.3466079]
		[5.3611445 3.4246016]	[7.4791083 6.415275 ]	[ 8.294116 12.27048 ]	[17.699814 -0.2626164]
		[3.2107518 4.2965875]	[9.305336 8.308498]	[ 9.244021 13.563505]	[17.878984 -1.6326647]
		[3.4588048 3.7640338]	[8.0831785 8.12657 ]	[ 8.137837 12.702009]	[19.362389 -0.22732304]
		[6.3727665 4.0065565]	[10.321284 8.662493]	[ 0.8739793 11.583455 ]	[19.28537 -0.9009624]
		[4.4386044 4.5243607]	[8.448266 6.8243256]	[ 7.6611304 12.305314 ]	[19.094658 -1.3953032]
		[4.6701827 2.7760506]	[11.531907 8.372375]	[ 5.5179625 12.341001 ]	[18.378603 -0.3459354]
		[3.697502 3.461528]	[10.638296 8.734628]	[ 1.6038764 11.695568 ]	[18.621511 -0.32244775]
		[4.9489107 6.3193936]	[9.1361065 7.6902432]	[ 0.42034832 11.728287 ]	[18.836035 -1.479997]
		[4.0753274 1.2367036]	[10.285027 6.8085318]	[ 7.7688603 12.172588 ]	[19.982838 -0.8950584]
		[3.7909775 4.3168283]	[11.634221 7.9142203]	[ 5.5115957 13.494595 ]	[17.867088 0.04485273]
		[4.1261425 1.8152081]	[8.226558 4.2641907]	[ 6.43292 13.570735]	[18.592453 -0.7387657]
		[5.411254 2.2743127]	[7.141742 7.472705]	[ 6.256336 12.962924]	[19.079454 -1.9193866]
		[4.472362 4.1150236]	[7.7478514 8.750837 ]	[ 7.5733457 11.898821 ]	[18.618557 -0.04787784]
		[4.08596 5.7563796]	[4.932852 5.314564]	[ 8.092064 12.681209]	[18.178938 0.37492174]
		[5.9687314 1.5954553]	[7.7189465 8.280734 ]	[ 5.3916507 13.478577 ]	[18.439026 -0.6146765]
		[1.7331158 1.61428 ]	[5.8248167 3.4821467]	[ 3.5176017 10.868928 ]	[-5.7549906 6.975605 ]
		[1.3548982 1.3003683]	[8.265678 1.363622]	[ 4.068255 10.728526]	[-7.643424 6.2921085]
		[0.5438476 2.2886775]	[6.891432 2.4769213]	[ 2.7081976 10.235373 ]	[-7.1485276 4.8626986]
		[0.35212418 2.459747 ]	[7.449259 1.3803372]	[4.6132436 9.910618 ]	[-7.886244 5.596232]
		[1.7295598 0.84881216]	[9.233731 1.9200258]	[ 4.7702365 10.355728 ]	[-6.754371 6.4897814]
		[2.7023773 0.7984778]	[4.8013916 8.170433 ]	[4.0890865 9.786996 ]	[-7.761003 5.5310297]
		[1.8557332 2.0927265]	[7.1731615 4.982793 ]	[ 2.8808038 11.308616 ]	[-6.7073765 5.596709 ]
		[0.8257747 1.4036565]	[8.728241 1.826459]	[ 3.17268 10.571576]	[-6.322083 6.464159]
		[8.604541 2.775516]	[7.7760825 1.478474 ]	[ 4.924932 12.059286]	[-6.1047845 7.083385 ]
		[2.0562992 2.936104 ]	[8.165903 3.0566351]	[5.035796 9.636886]	[-7.824462 6.5127225]
		[0.1933558 2.707467 ]	[7.8641624 1.8947266]	[ 5.253996 13.178325]	[-7.8198433 6.23597 ]
		[0.83522385 2.385754 ]	[5.7036843 1.856389 ]	[ 4.3483295 10.118169 ]	[-7.782141 5.1117015]
		[0.55221164 1.9859737 ]	[6.072711 2.636537]	[ 3.0979824 10.233281 ]	[-6.995527 5.021353]
		[0.22130588 2.101236 ]	[6.0932593 2.654856 ]	[ 5.7189364 11.202093 ]	[-7.1712093 6.1333547]
		[8.540994 3.043129]	[5.540898 1.9340273]	[ 5.9976964 10.225087 ]	[-6.364767 4.7711515]
		[0.07916154 1.8485441 ]	[6.153033 1.8702163]	[ 5.244115 10.09111 ]	[-8.016828 4.936222]
		[1.2746018 1.6799483]	[5.5687985 2.4317617]	[ 4.8411613 10.807365 ]	[-7.2622466 5.6935887]
		[1.2047065 1.501888 ]	[8.792888 1.6767508]	[3.5681014 9.958281 ]	[-7.008568 5.629003]
		[1.2644225 2.9898944]	[7.763804 1.8090674]	[ 4.608174 10.229421]	[-5.853445 7.19764 ]
		[0.15908898 1.8078945 ]	[8.727643 1.4877276]	[ 6.342112 10.811786]	[-7.9509053 4.9669523]
		[1.2677822 3.4523463]	[5.577325 2.6679726]	[5.5685825 9.883445 ]	[-6.4659085 6.987244 ]
		[1.6373392 2.2739737]	[8.146001 2.367103]	[ 5.2587733 10.554848 ]	[-7.0445733 5.81243 ]
		[8.454993 3.3485343]	[5.119417 3.2565684]	[ 3.1145613 10.296334 ]	[-6.5347085 6.5184584]
		[1.5167398 1.8470861]	[7.4308825 1.8211912]	[ 4.4988093 10.815826 ]	[-6.207546 6.9772797]
		[7.483078 2.9638197]	[6.8094287 1.7455581]	[ 4.855366 10.232914]	[-7.3886614 5.9067454]
		[1.5458606 3.7858586]	[6.1407404 2.7060463]	[ 3.8183434 10.977518 ]	[-5.9892673 7.1170087]
		[2.2487416 0.58935404]	[7.983039 1.2528756]	[5.17912 9.739274]	[-5.941715 6.7135324]
		[0.03666935 1.9247591 ]	[9.554254 3.5148287]	[ 5.021288 10.522075]	[-6.456703 7.1363044]
		[0.6258931 2.5512528]	[5.5757966 2.3365066]	[ 3.8685117 11.023805 ]	[-7.5373187 5.6036716]
		[0.32961693 1.579683 ]	[7.3355503 2.4633882]	[ 4.1628647 10.280278 ]	[-7.425255 6.9007783]
		[1.537977 1.0550358]	[5.4128003 2.0648367]	[ 5.113357 10.78669 ]	[-7.9987845 5.682957 ]
		[2.0236557 0.8006306]	[9.03153 1.9546448]	[3.0209482 9.853624 ]	[-6.823049 6.6590714]
		[8.7854185 3.40461 ]	[5.8346467 2.7142403]	[ 4.545124 10.389744]	[-8.020489 5.497447]
		[2.2014673 2.9041789]	[5.405916 2.225317]	[5.111206 9.826317]	[-7.7876387 4.7251067]
		[1.6738557 4.0234456]	[8.653035 2.1165054]	[5.337658 9.986461]	[-7.849559 5.1008897]
		[2.4304523 0.63423747]	[8.554263 2.0386617]	[ 1.2928134 12.450728 ]	[-6.1667833 6.8557878]
		[1.8393338 1.2027271]	[5.308099 2.1467028]	[ 4.410463 10.097635]	[-5.9549155 5.102611 ]
		[0.11198925 2.1584783 ]	[8.929891 2.6109445]	[ 6.0158005 10.561008 ]	[-6.788734 4.919574]
		[1.630403 3.968828]	[7.4945445 1.7959127]	[ 5.7338395 10.774746 ]	[-7.345176 5.8653293]
		[2.7933786 0.2939648]	[7.217548 2.5146182]	[ 2.3878136 10.497223 ]	[-6.313967 4.8843136]
		[1.0913728 2.3163295]	[8.452074 2.0621796]	[ 4.9334445 11.037091 ]	[-6.1420293 6.1285543]
		[0.7603651 2.4427025]	[6.9384956 2.417971 ]	[ 3.980375 11.250771]	[-6.7549396 5.0746756]
		[0.06742435 1.5517639 ]	[7.5203977 1.7501177]	[ 3.7000444 11.219675 ]	[-7.5234604 6.5582604]
		[8.863408 3.5906966]	[7.7588253 1.4903758]	[ 6.178223 10.98196 ]	[-7.4667077 6.0056753]
		[8.833301 3.0737007]	[5.8945017 1.7403415]	[ 9.123342 14.078586]	[-7.3158565 6.214274 ]
		[2.384143 1.709632]	[6.2739997 2.2557116]	[ 4.4539084 11.947038 ]	[-6.4469376 4.584338 ]
		[1.8194766 1.9272778]	[6.7370567 3.229387 ]	[ 4.8621116 10.247307 ]	[-6.5603995 6.8500876]
		[1.0905919 2.6899025]	[6.1256237 2.2721267]	[ 4.510874 12.41673 ]	[-6.9277835 5.5965934]
		[1.30691 3.5378616]	[9.2256 3.0131698]	[ 5.6702137 10.749703 ]	[-7.361651 7.100415]
		[1.6230881 2.29189 ]	[6.00516 1.5799509]	[ 4.491896 10.473909]	[-6.336774 5.3523984]
		[0.40402716 1.2624551 ]	[8.508901 1.517364]	[ 3.3902123 10.435278 ]	[-7.429848 5.077339]
		[0.72300714 2.7258165 ]	[5.718547 1.8417937]	[5.0947795 9.796038 ]	[-6.2612295 5.108063 ]
		[1.2979378 1.3331696]	[7.9281464 1.4563099]	[ 2.6750264 10.378015 ]	[-7.4688487 6.7973194]
		[1.1255373 3.11526 ]	[9.107836 2.3632274]	[ 4.7807755 10.213118 ]	[-6.7008786 5.438848 ]
		[1.2448326 2.6342723]	[9.514853 3.2439587]	[ 2.7526083 12.983515 ]	[-7.903375 6.0775743]
		[2.1541684 1.6993922]	[8.499735 1.2365258]	[ 2.856496 10.735916]	[-6.145241 5.3335004]
		[0.88024336 2.0305893 ]	[7.629242 1.6816267]	[ 5.9690056 11.055726 ]	[-6.7961125 7.204406 ]
		[1.1064711 2.1049716]	[8.353216 1.9747812]	[ 5.711561 10.630569]	[-7.524132 5.002538]
		[1.7043024 1.7193354]	[5.815459 2.359339]	[ 5.410448 10.440516]	[-6.585884 5.099995]
		[0.84349525 2.7780414 ]	[7.6474924 2.2732744]	[2.6253948 9.8022 ]	[-6.8936224 6.799665 ]
		[1.6479045 2.5825157]	[6.530046 2.7484477]	[ 4.9357066 10.643613 ]	[-6.4762545 6.0083847]
		[2.1617885 2.1190677]	[7.388116 2.0088346]	[ 2.7396576 11.349245 ]	[-6.57338 5.2011704]
		[1.4708865 2.6547124]	[5.171168 5.576749]	[ 4.2531767 11.385507 ]	[-5.8168535 6.8030286]
		[0.9419891 1.143647 ]	[5.6691637 1.5373542]	[ 3.4763334 10.794716 ]	[-6.227807 6.4193587]
		[2.573605 1.0502452]	[8.081623 1.7813787]	[ 5.111412 10.492661]	[-7.365783 5.66597 ]
		[1.3406101 1.8937879]	[7.196943 3.7528005]	[ 3.1289947 10.604567 ]	[-7.5084825 5.4013267]
		[1.2987891 1.7781038]	[7.713045 4.116789]	[5.5818624 9.785646 ]	[-6.578249 6.0747514]
		[3.6378655 2.3207061]	[8.844986 1.7481233]	[ 5.2849855 10.747374 ]	[-5.975069 5.281089]
		[0.91706705 2.8059652 ]	[8.820833 2.355066]	[ 1.907786 14.013431]	[-6.8955774 5.0638375]
		[0.66662973 2.1041799 ]	[8.800581 2.0536683]	[ 2.8854635 10.392625 ]	[-6.3577623 6.5564914]
		[1.457646 1.606678]	[7.6556454 3.0106041]	[ 3.7378268 10.491709 ]	[-7.8443384 5.349985 ]
		[1.792589 3.2885377]	[7.5705986 2.4468038]	[ 4.706129 10.06455 ]	[-7.046228 5.4469833]
		[1.5789334 3.0633986]	[8.998206 2.9742782]	[ 4.3697834 11.017651 ]	[-6.718076 6.082207]
		[1.1079113 1.5911372]	[7.3510976 2.8061242]	[ 6.2697544 10.97812 ]	[-6.875632 6.787739]
		[1.8457006 3.0197158]	[4.5633597 2.8272667]	[ 4.201695 10.613958]	[-5.9850693 6.4030604]
		[1.1802117 2.3390458]	[7.5310354 2.7425554]	[ 4.413075 11.429508]	[-7.2093616 5.313202 ]
		[0.9871679 2.8508954]	[7.737418 2.0749674]	[ 6.828587 10.912979]	[-7.470514 5.7486634]
		[0.2259218 2.222338 ]	[7.389679 2.4591634]	[ 2.7856615 10.928661 ]	[-7.279236 5.841221]
		[2.3633454 0.48434538]	[6.352477 1.7115794]	[2.7527077 9.862887 ]	[-6.5931253 7.0790367]
		[0.6214536 1.8040794]	[7.70862 2.6416683]	[ 2.9451346 10.3564825]	[-7.885843 5.872358]
		[1.3788779 1.3104247]	[5.778526 1.8994843]	[ 5.6036973 10.081888 ]	[-6.0807004 7.1652184]
		[1.5497243 2.6472607]	[8.396218 2.3328307]	[ 6.5417585 10.508257 ]	[-7.8919053 6.286597 ]
		[0.38442653 1.5205617 ]	[7.848613 2.3664253]	[ 3.6307213 11.202759 ]	[-7.2316823 6.8126507]
		[1.362899 2.132681]	[7.3717613 1.4565115]	[ 2.9338067 11.569312 ]	[-7.1223435 6.2799883]
		[1.1852171 1.8695047]	[8.984252 2.2500591]	[5.608048 9.811537]	[-6.621144 5.5792084]
		[2.9536703 1.8583584]	[8.888151 1.6755819]	[ 5.0643916 10.951801 ]	[-6.1550384 7.2778 ]
		[0.29732314 1.953753 ]	[5.813852 2.072651]	[ 5.110197 10.094506]	[-7.776374 5.4148426]
		[1.8532227 2.3546934]	[8.2143135 1.7899523]	[-0.7747335 13.259257 ]	[-6.4044065 7.1583424]
		[1.4939594 1.9906176]	[7.940685 2.7554984]	[3.359542 9.983217]	[-6.32054 5.2804065]
		[2.1012952 2.667512 ]	[8.062288 2.688268]	[ 3.0597463 10.919481 ]	[-7.4894695 6.060028 ]
		[1.3231102 0.9749601]	[5.596708 1.6704204]	[ 5.5085797 12.465013 ]	[-6.1355634 6.503756 ]
		[1.5811248 3.0514023]	[7.965694 2.3899226]	[4.8337502 9.921457 ]	[-7.432052 5.598937]
		[1.3444719 1.6299026]	[8.309775 1.613836]	[4.292329 9.679192]	[-7.195616 7.0811777]
		[2.2546778 2.0615256]	[8.700453 2.319894]	[ 5.348813 10.670497]	[-6.6719375 6.487267 ]
		[0.89147055 1.758297 ]	[7.839263 1.5656383]	[ 6.331113 10.654764]	[-6.9556503 5.552932 ]
		[0.25050756 1.3884574 ]	[7.373427 2.1359127]	[4.326539 9.835777]	[-6.812179 5.0004616]
		[1.9534662 1.8979062]	[7.9171095 1.9662099]	[ 5.348704 10.444831]	[-7.121445 5.140635]
		[0.89337987 1.7426871 ]	[7.438266 2.9097693]	[3.0079317 9.860046 ]	[-7.485954 4.9500165]
		[7.133688 3.6634355]	[7.776879 2.1595712]	[ 9.2098465 14.515015 ]	[-7.6798263 6.6708217]
		[2.7816608 1.2262754]	[7.6511316 3.4806688]	[ 3.62588 10.027135]	[-7.184028 4.9923086]
		[2.2925968 0.5516339]	[7.5048356 2.460865 ]	[ 3.3316715 10.96003 ]	[-7.354234 6.5467734]
		[2.8365314 0.92738837]	[8.667589 2.6615715]	[ 2.6638453 10.693228 ]	[-6.700618 5.9641867]
		[1.3279269 2.2352228]	[8.221438 3.646472]	[ 4.388825 10.029212]	[-7.085164 5.8779664]
		[8.580555 3.125169]	[8.584367 2.6573632]	[ 3.9483817 10.034949 ]	[-7.4758167 4.6313763]
		[1.3003496 2.2357748]	[6.162926 1.5076046]	[ 7.219158 16.255001]	[-7.57724 6.826372]
		[3.0245214 0.2587119]	[8.693566 2.6475115]	[ 2.7194142 10.319417 ]	[-7.412403 4.935839]
		[2.6484525 0.49551937]	[8.595534 1.4656856]	[ 3.7492163 10.787316 ]	[-6.5897164 6.59726 ]
		[1.9498324 1.3494909]	[8.51497 3.1722882]	[ 5.793194 10.172832]	[-6.065929 5.2931275]
		[1.914826 3.261003]	[7.5146832 2.3691154]	[ 3.0501497 10.22126 ]	[-7.256938 4.708811]
		[1.6506449 3.255341 ]	[6.0161085 2.4826446]	[2.8822696 9.97957 ]	[-6.1678643 5.4018407]
		[0.590497 1.2011721]	[7.234434 2.00176 ]	[4.2980914 9.882509 ]	[-6.7372913 6.53735 ]
		[2.3896425 2.4246204]	[8.218975 2.0030599]	[5.2774506 9.758671 ]	[-6.613378 4.587851]
		[2.4993412 1.0306839]	[5.637195 8.775781]	[ 4.144104 10.751568]	[-6.751901 5.6643195]
		[1.8943948 2.5040061]	[8.934632 1.6278996]	[ 4.060488 11.153604]	[-7.8307996 5.7526994]
		[0.9202983 2.9635823]	[8.337753 5.0495176]	[ 5.1989202 10.805356 ]	[-5.889089 7.218893]
		[0.26389796 1.768511 ]	[7.89675 1.3088398]	[ 3.798891 10.2911415]	[-6.121261 7.059246]
		[1.7082465 1.5232236]	[8.944061 2.311137]	[ 3.1526875 10.253051 ]	[-7.038122 6.0443454]
		[2.151675 1.753509]	[8.33553 3.2621207]	[ 4.5210094 10.444032 ]	[-6.927898 4.5475407]
		[1.3351109 3.4024825]	[5.5676656 2.2746148]	[ 2.4129891 10.8334055]	[-6.7740307 4.761331 ]
		[0.4643248 2.8147714]	[6.150736 2.4074287]	[ 6.1058598 10.271591 ]	[-7.335781 5.3509226]
		[2.1032274 1.1344464]	[9.137479 1.7391118]	[ 3.0706055 10.88823 ]	[-7.2331486 5.0511694]
		[6.2057004 3.5975266]	[8.035126 8.549716]	[ 6.121144 11.988615]	[7.0857015 0.81359106]
		[7.195885 2.0901494]	[11.192777 8.507054]	[ 8.237528 12.833178]	[6.723614 1.0027682]
		[6.353769 2.058017]	[10.306997 5.2542233]	[ 6.5074205 12.164097 ]	[7.7750316 0.5122727]
		[2.9330175 6.993119 ]	[6.184645 5.8474135]	[ 7.1146502 12.642964 ]	[7.7180586 0.68684864]
		[6.6034207 2.5179873]	[8.28648 7.4029984]	[ 1.5814657 12.475501 ]	[6.784158 2.5880473]
		[5.8641634 3.3288624]	[7.481134 8.814948]	[ 3.4669795 13.526746 ]	[6.7918606 0.6613474]
		[6.3391356 2.5774746]	[7.112619 7.1705146]	[ 1.2135309 12.053484 ]	[7.10786 1.2829441]
		[6.006683 6.759627]	[5.164125 6.7442875]	[ 3.1357846 15.986393 ]	[6.5994477 2.3815787]
		[8.010905 5.2836866]	[7.3812003 5.20753 ]	[ 6.883548 11.899034]	[7.5305085 0.6287613]
		[6.163494 6.822805]	[4.2862196 7.2198434]	[ 1.21138 12.439622]	[6.927772 2.2572725]
		[7.1029983 4.4580727]	[10.60179 6.9188337]	[ 6.409837 13.786607]	[6.35746 1.5951321]
		[6.4721346 2.5664508]	[5.671625 5.28224 ]	[ 0.6728718 12.156709 ]	[6.9278393 0.86461914]
		[8.956689 3.838233]	[8.946411 7.804027]	[ 7.5283017 11.897657 ]	[8.296905 0.579622]
		[5.91932 6.505425]	[7.538979 7.6511626]	[ 6.054303 13.355921]	[8.113226 1.132007]
		[6.9888372 1.78884 ]	[8.027994 5.713092]	[ 5.6149693 14.80239 ]	[6.6901813 1.3588588]
		[5.6100616 6.392224 ]	[6.984208 6.398355]	[ 9.352837 13.27479 ]	[7.27123 1.6080406]
		[6.099431 6.4366794]	[7.844547 6.68403 ]	[ 5.7396526 12.847589 ]	[7.004373 1.3343598]
		[8.469517 4.1305146]	[6.731998 8.0484915]	[ 7.147454 13.319184]	[6.9671545 1.3955581]
		[4.9797187 5.8434477]	[9.18262 8.671221]	[ 5.594238 12.154884]	[7.698594 1.773752]
		[6.643699 6.020158]	[7.256933 7.751976]	[ 5.40473 11.537601]	[7.8491845 1.1148136]
		[3.1449094 6.888804 ]	[9.294869 7.946094]	[ 7.4673204 12.107678 ]	[6.527978 2.0918014]
		[6.332987 2.683986]	[8.194866 8.191194]	[ 6.32399 12.796303]	[6.7481775 2.005588 ]
		[0.25746405 4.7690053 ]	[5.521901 5.783125]	[ 3.0779915 12.890034 ]	[6.9857135 1.1002871]
		[6.566026 1.9969413]	[10.5992365 8.164607 ]	[ 6.4012923 13.506533 ]	[7.701145 1.6814907]
		[6.276835 6.6474757]	[9.467486 8.172433]	[ 2.045921 12.105506]	[7.399022 1.6050841]
		[3.8863802 6.1312995]	[7.198309 8.011007]	[ 7.995675 12.601104]	[6.589328 2.7308762]
		[6.0889745 3.5874414]	[7.5436535 6.838302 ]	[ 1.3099117 12.34373 ]	[7.483579 1.8670952]
		[6.9266195 1.602122 ]	[7.839105 6.978818]	[ 1.3611138 13.561045 ]	[7.700898 0.43329325]
		[6.645562 2.2953863]	[4.0494275 6.598047 ]	[ 1.6811925 12.134679 ]	[8.05211 0.76968724]
		[7.088467 2.4689116]	[11.416249 6.9882793]	[ 5.882676 11.808658]	[7.3984966 1.7158005]
		[6.6637826 6.359382 ]	[8.504506 7.262701]	[ 0.7666285 12.555555 ]	[8.119898 0.7891243]
		[7.065266 2.0659723]	[4.558981 7.2283506]	[ 3.2075794 12.0777645]	[7.588146 1.2526988]
		[6.536582 3.1874046]	[7.266591 6.1272664]	[ 7.4854307 11.846675 ]	[7.7483597 1.6595858]
		[4.27087 5.4245586]	[5.180831 6.230777]	[ 5.566536 12.110883]	[7.05437 0.5180909]
		[4.960698 6.426749]	[8.327562 7.1342316]	[ 4.1090136 12.131227 ]	[6.3718014 1.8818347]
		[6.7241063 1.8361688]	[10.084745 8.185679]	[ 2.9497118 13.77792 ]	[7.9033914 1.5144174]
		[7.112671 2.1982174]	[7.945216 6.882175]	[ 2.2289147 11.7246685]	[6.898345 0.6123164]
		[6.579183 2.4219277]	[7.050538 6.69558 ]	[ 3.1596851 12.182108 ]	[7.927243 1.7326163]
		[2.6033363 5.4079704]	[9.3072195 8.987373 ]	[ 6.212497 12.861705]	[7.530536 1.0758822]
		[6.6456165 6.376235 ]	[9.989478 8.850135]	[ 3.874486 12.048353]	[6.595478 0.8824428]
		[6.4672794 6.6109514]	[4.264486 6.8773236]	[ 3.7790291 12.225706 ]	[8.143311 0.5729374]
		[6.1267076 2.5686202]	[3.9085047 5.0491714]	[ 1.6116357 11.801335 ]	[6.485537 3.0153878]
		[6.807664 2.3611963]	[5.31124 6.4665203]	[ 1.528372 12.632658]	[7.0950913 1.0757684]
		[8.471607 4.095799]	[5.715684 6.0611124]	[ 4.826344 12.581945]	[7.197599 1.0098366]
		[6.9946237 2.2329235]	[10.434358 9.001822]	[ 9.392275 13.407374]	[7.410704 1.2757803]
		[5.760465 5.4198017]	[5.4186788 6.4832826]	[ 0.9579353 12.299232 ]	[6.5292225 1.1694064]
		[4.242573 6.5563507]	[6.268048 7.0056376]	[ 1.7375659 12.804911 ]	[7.186969 0.93983376]
		[7.0816865 2.4399016]	[8.850821 8.55962 ]	[ 7.6869063 12.956832 ]	[6.291941 2.2616026]
		[6.94031 5.6520085]	[7.1036224 8.252425 ]	[ 0.46196514 13.319039 ]	[7.827401 1.1189547]
		[6.5147834 6.072294 ]	[5.3987727 6.3132296]	[ 0.37127617 12.758128 ]	[6.4325924 2.1361725]
		[3.7469823 5.510319 ]	[4.3131676 6.6418734]	[ 1.4889888 12.594876 ]	[7.7034297 0.9895563]
		[8.2274065 3.9064384]	[5.6418586 6.277468 ]	[ 6.5554695 13.207689 ]	[6.8486524 2.410614 ]
		[8.785931 3.7838285]	[5.6692047 6.55344 ]	[ 4.3998632 12.540739 ]	[6.3595543 1.8351823]
		[6.412196 3.051351]	[4.352849 5.5929976]	[ 8.812525 13.153109]	[6.6987906 2.4119651]
		[1.4302921 5.0634646]	[5.8779783 6.9646792]	[ 0.7746273 11.769148 ]	[6.795591 3.0106704]
		[6.613548 6.0520954]	[4.300016 6.6457305]	[ 8.475228 13.33643 ]	[8.164714 1.2744159]
		[8.174132 4.9182434]	[4.6467166 6.0135984]	[ 9.923842 14.87442 ]	[8.0800905 0.92692363]
		[5.9671626 7.0577064]	[10.08538 7.0425034]	[ 5.802597 12.570875]	[6.999204 1.8799757]
		[4.2713494 4.837082 ]	[6.784552 7.407461]	[ 0.9738867 12.687255 ]	[6.823519 1.908895]
		[6.1620994 2.139538 ]	[7.9689426 9.698775 ]	[ 8.313933 15.204472]	[7.9190607 0.7089488]
		[5.4272556 6.1715164]	[6.31353 6.0682325]	[ 2.912085 12.475452]	[6.773969 1.6558626]
		[6.7573414 2.056407 ]	[8.280407 8.418538]	[ 5.420253 12.803545]	[7.120874 2.3415256]
		[6.0279083 6.724565 ]	[5.7227254 8.501031 ]	[ 1.3816594 11.454165 ]	[7.9739375 1.0107838]
		[2.7732244 5.543751 ]	[5.619497 6.959048]	[ 7.704741 11.795104]	[7.9534063 0.91298133]
		[5.8932176 6.203255 ]	[10.631534 7.5569224]	[ 4.878432 13.020354]	[6.899797 1.181843]
		[2.501954 4.728886]	[10.037778 8.553404]	[ 5.1526794 12.116054 ]	[7.499805 1.0787573]
		[6.423289 2.6295063]	[6.4640527 6.5567245]	[ 6.940951 14.2575245]	[6.485077 2.325454]
		[8.35114 4.7971916]	[5.081264 5.649335]	[ 6.9856772 13.162528 ]	[6.85988 0.4294473]
		[3.4221776 6.027248 ]	[7.1954784 7.3160324]	[ 1.5233742 12.160923 ]	[7.104985 1.6762047]
		[7.06324 1.2274969]	[7.704989 7.7551 ]	[ 4.937895 12.518573]	[8.269682 0.96490705]
		[6.991585 2.0858228]	[6.341794 8.145699]	[ 0.745222 12.14309 ]	[8.065641 1.0064504]
		[7.380838 2.1660464]	[6.7163877 6.7117066]	[ 2.465618 11.922533]	[7.14028 0.9294539]
		[7.120866 1.8509326]	[2.7586188 4.671213 ]	[ 0.7567435 12.386054 ]	[6.510635 1.7927163]
		[2.3073406 5.7337017]	[7.693609 7.600671]	[ 5.2161345 11.322807 ]	[7.7818227 0.69934696]
		[5.440298 5.3382754]	[7.324115 8.670694]	[ 2.902989 12.198032]	[8.254064 0.8004206]
		[1.9041941 6.4871078]	[7.378239 7.031079]	[ 5.4427533 12.930718 ]	[7.1466484 0.6721428]
		[6.032383 6.7851176]	[5.748973 5.026633]	[ 3.7874067 13.662587 ]	[7.9260707 1.0016302]
		[6.688739 2.872847]	[8.348797 7.5531526]	[ 1.0109365 12.4476185]	[6.7521005 1.6098397]
		[8.578393 3.0441446]	[7.4355497 6.791301 ]	[ 8.954505 15.023275]	[6.739256 0.7778292]
		[7.044495 1.9896306]	[7.695552 7.363414]	[ 2.7225 12.417073]	[6.9042335 1.8556632]
		[6.883853 1.9037228]	[8.114248 7.591341]	[ 3.9462311 12.753496 ]	[6.937267 1.5107552]
		[8.28103 5.0018034]	[4.027312 6.4718313]	[ 6.064305 11.939686]	[6.970771 0.92217356]
		[7.2421837 2.0564854]	[8.360657 7.3261676]	[ 6.759363 12.683655]	[6.8036885 2.5461497]
		[3.118182 5.0132294]	[4.6232996 6.469492 ]	[ 2.3009348 12.066336 ]	[6.7626863 1.5202547]
		[6.170839 3.5203114]	[8.262991 8.541916]	[ 5.311698 12.062828]	[-3.708171 18.224638]
		[3.974713 3.8285658]	[9.820796 8.685974]	[ 5.6159806 13.112925 ]	[-5.451099 19.1767 ]
		[3.743413 1.9891373]	[7.7987156 6.310046 ]	[ 7.2368407 12.319459 ]	[-4.7775292 19.154795 ]
		[5.513142 2.371389]	[5.164587 6.2330766]	[ 2.1574368 11.832841 ]	[-5.1068783 17.861822 ]
		[3.1320794 3.729093 ]	[7.4568677 6.674487 ]	[ 5.751325 11.866928]	[-4.651395 18.679834]
		[5.0259304 2.366425 ]	[7.620108 8.388916]	[ 0.37644392 11.597775 ]	[-3.3523602 18.240488 ]
		[3.2712107 3.3595111]	[8.205607 7.0288105]	[ 6.100903 13.108181]	[-3.870452 17.990076]
		[4.5851765 2.6550035]	[8.235451 7.927393]	[ 6.2710295 14.016716 ]	[-3.939084 18.835627]
		[5.5142145 2.0352075]	[9.359202 8.7321205]	[ 0.57945406 12.509379 ]	[-3.6787322 17.512169 ]
		[1.1049896 3.9808211]	[5.1035414 6.4550724]	[ 3.715117 12.817424]	[-3.7811825 18.006157 ]
		[4.7550144 1.2317758]	[4.8368616 6.932393 ]	[ 4.1383657 12.211807 ]	[-4.6085052 18.428144 ]
		[2.005877 4.6296406]	[9.835994 8.194236]	[ 5.4898186 11.826528 ]	[-5.5072865 18.43009 ]
		[3.2577302 3.6619034]	[7.4646072 6.2489514]	[ 3.0995646 12.903612 ]	[-4.9028306 18.011318 ]
		[2.8259575 4.0855336]	[9.609826 8.045966]	[ 0.5172872 13.111208 ]	[-5.369828 18.455683]
		[4.8895144 3.4002326]	[8.244761 5.554194]	[ 3.4523332 12.330002 ]	[-3.7455542 18.053461 ]
		[4.510248 2.9598444]	[10.950746 8.374755]	[ 6.589666 12.518017]	[-4.138031 19.1824 ]
		[3.0199156 3.7486162]	[6.0564985 6.1336803]	[ 7.183816 13.639812]	[-4.024575 18.551054]
		[3.9729307 2.790951 ]	[7.410549 8.943074]	[ 8.187068 11.899305]	[-4.5077 19.08417]
		[5.540188 2.009382]	[9.956663 7.275572]	[ 7.8820786 12.603124 ]	[-4.8649583 18.349617 ]
		[3.1224554 3.4091425]	[7.573103 8.3900385]	[ 5.673769 12.925614]	[-3.7459981 17.794962 ]
		[3.3840177 1.7901335]	[6.432797 8.597625]	[ 7.388394 12.684608]	[-3.5013158 17.697416 ]
		[4.3518662 3.2419116]	[5.219584 5.287525]	[ 2.008533 11.872655]	[-4.8597965 18.283815 ]
		[3.0130973 3.5678184]	[5.554388 6.3674116]	[ 2.2682421 12.238564 ]	[-5.461166 19.241869]
		[6.6801033 1.3440137]	[5.729214 4.901068]	[ 1.6253067 12.800134 ]	[-4.0762444 18.599543 ]
		[4.527226 3.5688868]	[7.3012424 6.4863324]	[ 7.0132647 12.090865 ]	[-5.005745 19.120586]
		[3.3147557 3.3318863]	[9.221919 7.8534083]	[ 2.6371238 11.954112 ]	[-4.307389 18.974165]
		[3.6594248 3.122785 ]	[5.85571 4.455568]	[ 1.8337647 12.199828 ]	[-5.3259244 19.46189 ]
		[5.852818 2.868262]	[6.090075 7.084089]	[ 1.3859358 12.846222 ]	[-4.1075854 17.408339 ]
		[5.048727 2.1280026]	[10.768234 8.170275]	[ 2.3294332 12.959205 ]	[-5.6149883 18.111378 ]
		[3.7221406 3.1416924]	[7.36505 8.439792]	[ 3.4765346 12.840827 ]	[-4.072845 17.67476 ]
		[3.27334 4.3071976]	[5.207952 5.290977]	[ 8.88208 12.934615]	[-4.0803933 17.247341 ]
		[4.702116 3.0790057]	[7.465151 8.876465]	[ 2.2723656 12.5969925]	[-5.8903427 18.931917 ]
		[3.2037404 1.8842212]	[9.423747 8.392456]	[ 6.1768713 12.790763 ]	[-5.7623806 19.031954 ]
		[4.103487 2.1058722]	[7.9908295 7.8383656]	[ 5.872417 12.508393]	[-4.8556204 19.413988 ]
		[6.1101975 3.4864624]	[7.5322957 6.755795 ]	[ 5.629956 11.974279]	[-5.5973673 18.276138 ]
		[4.607261 2.3423524]	[3.8610258 7.2743893]	[ 2.9277313 12.681875 ]	[-5.7557225 19.31683 ]
		[2.2211716 3.309297 ]	[5.417609 6.3665643]	[ 8.185182 13.15936 ]	[-4.3289456 17.936327 ]
		[2.8310015 4.047518 ]	[9.459353 8.547838]	[ 7.979224 12.807951]	[-5.644715 18.977455]
		[8.099566 3.5227056]	[9.764206 7.805066]	[ 0.743781 13.353409]	[-5.818557 18.612751]
		[5.404702 2.8514814]	[7.5156493 7.285185 ]	[ 7.4803505 11.493541 ]	[-4.447719 18.966328]
		[5.344317 1.4951526]	[4.601421 6.5374103]	[ 5.4484825 11.820448 ]	[-4.573176 18.305294]
		[5.0793023 3.8804228]	[8.830831 6.79251 ]	[ 0.66640395 12.068888 ]	[-4.3015285 18.813969 ]
		[5.141161 2.3891897]	[8.0976095 9.151449 ]	[ 5.9249353 12.585782 ]	[-4.6842766 18.158197 ]
		[4.664661 2.8862789]	[9.32809 6.6499805]	[ 8.599533 12.415261]	[-4.3125253 18.508215 ]
		[4.3534474 1.6708872]	[7.566948 6.564086]	[ 0.57697684 12.018657 ]	[-3.6281664 18.429277 ]
		[2.1028254 2.8150947]	[5.116506 6.537449]	[-0.9491897 14.382509 ]	[-3.9297528 18.166885 ]
		[8.91952 3.1093316]	[7.7981086 7.1620445]	[ 5.423277 12.326929]	[-4.2765684 17.32728 ]
		[4.4415717 3.9749737]	[7.3031106 6.4194326]	[ 6.4489503 11.497388 ]	[-4.4754467 18.816605 ]
		[6.1380906 2.6065435]	[6.7032213 6.5786457]	[ 9.885594 14.469091]	[-4.4366636 18.266813 ]
		[2.3909426 2.7195828]	[7.1979194 7.5779195]	[ 5.861054 11.346063]	[-4.106402 17.20771 ]
		[3.037987 3.1514463]	[7.882576 5.1256595]	[ 8.276741 11.928201]	[-4.446385 18.20357 ]
		[3.7645457 3.6897054]	[7.9770546 7.836242 ]	[ 7.178716 11.75399 ]	[-3.7212746 17.667164 ]
		[3.7985187 1.9649361]	[7.601295 6.2632585]	[ 2.9805696 11.838201 ]	[-4.9264135 18.188414 ]
		[2.9690466 3.9003658]	[5.9588046 7.289618 ]	[ 5.893028 11.953421]	[-4.746693 17.377901]
		[4.9786735 2.9383492]	[4.3261805 6.078563 ]	[ 2.4239876 12.287658 ]	[-5.2976274 18.219881 ]
		[8.830383 3.265182]	[7.846733 6.6623654]	[ 5.4076796 12.668661 ]	[-5.684429 18.775286]
		[2.3559408 3.7827315]	[4.7706985 6.434111 ]	[ 3.2694445 12.122783 ]	[-4.6863117 18.246523 ]
		[2.7578652 3.4247224]	[7.3484426 7.216788 ]	[ 6.155718 14.342259]	[-4.39819 17.79187]
		[2.6551166 3.116814 ]	[7.6858826 6.9501925]	[ 7.441284 13.461125]	[-3.6882203 17.792402 ]
		[3.9734724 2.191966 ]	[6.713006 6.872744]	[ 2.7976496 12.158641 ]	[-3.7477498 17.621862 ]
		[5.002052 2.8357081]	[9.127342 7.9837623]	[ 0.9658553 13.51322 ]	[-6.0057063 19.226936 ]
		[4.0332165 2.9758341]	[4.867954 6.9580245]	[ 1.4059383 12.92918 ]	[-4.3241386 17.620773 ]
		[7.8183026 3.1584635]	[5.293951 5.4461107]	[ 0.17182304 11.822123 ]	[-5.6125946 19.435913 ]
		[5.2669606 2.935887 ]	[8.294366 7.3815765]	[ 0.5899817 11.77986 ]	[-4.0695176 17.263624 ]
		[4.944865 2.7111306]	[8.461822 7.076722]	[ 5.083437 13.27973 ]	[-4.92608 18.016125]
		[3.2934244 2.863992 ]	[8.608239 7.9528284]	[ 7.005595 11.885663]	[-5.177468 19.274988]
		[4.790302 1.7960902]	[4.6366816 5.8290806]	[-0.02468393 13.308187 ]	[-5.8944545 18.966576 ]
		[4.9027987 1.1457347]	[11.339935 8.3781 ]	[ 7.3129783 12.891166 ]	[-4.272006 18.241459]
		[5.552699 2.8809814]	[8.567337 5.0317016]	[ 1.5481359 11.636106 ]	[-3.891959 18.444357]
		[5.5375223 2.589645 ]	[7.977351 6.3534303]	[ 7.893404 13.042991]	[-5.8221903 19.147324 ]
		[5.6931458 2.5390923]	[9.350922 8.745197]	[ 5.75437 12.106479]	[-4.239968 18.974983]
		[4.6856275 2.9636636]	[6.942755 7.1546283]	[ 7.078271 12.029309]	[-5.5199447 19.260092 ]
		[4.569989 2.201382]	[4.7798944 5.7959266]	[ 1.9704483 12.16511 ]	[-5.5554156 19.03645 ]
		[4.846986 1.9470981]	[6.343949 3.1788511]	[ 5.433124 13.158892]	[-4.3595514 17.181662 ]
		[3.5550175 3.3164914]	[6.543007 5.905277]	[ 0.01307821 12.219393 ]	[-5.186829 19.08431 ]
		[4.4459624 1.6909171]	[7.779993 8.915032]	[ 3.4379182 13.088513 ]	[-5.3205447 17.82101 ]
		[6.0775175 3.9243746]	[11.489896 8.218991]	[ 3.256753 13.16725 ]	[-3.9152405 17.431358 ]
		[4.9725537 1.6184677]	[6.7975745 7.2018347]	[ 7.9850216 11.726601 ]	[-5.893733 18.782114]
		[5.4770637 3.1924255]	[5.9014454 9.148774 ]	[ 0.02962521 11.792168 ]	[-3.375695 18.173443]
		[3.0528872 2.954724 ]	[5.7985544 5.467446 ]	[ 1.9049047 12.340536 ]	[-4.1194487 17.634258 ]
		[4.713562 2.0833585]	[8.518958 7.1763315]	[ 1.275636 11.75343 ]	[-3.7785535 18.767796 ]
		[3.335704 2.929795]	[7.512375 7.7397213]	[-0.05853213 11.575935 ]	[-5.0500283 17.73418 ]
		[3.714962 4.070688]	[7.174209 6.563749]	[ 6.7879558 12.67627 ]	[-4.7727547 19.050016 ]
		[3.86842 2.6069112]	[7.7461705 7.24256 ]	[ 6.490567 13.858248]	[-4.4641843 17.708742 ]
		[2.6480412 3.058173 ]	[5.344547 6.454539]	[-0.6071101 13.628217 ]	[-5.12216 18.882463]
		[4.7829757 2.3019228]	[6.3957486 6.2009 ]	[ 3.2440171 12.685448 ]	[-4.8061285 18.08406 ]
		[4.1108327 3.362396 ]	[7.346274 8.589653]	[ 6.679563 13.334425]	[-4.538138 17.243093]
		[4.4156146 2.98074 ]	[5.6090937 5.8609567]	[ 4.029056 12.710465]	[-4.8571506 18.724327 ]
		[5.1164417 1.7540491]	[7.633405 7.8699646]	[ 8.014178 12.581045]	[-3.6059425 18.240322 ]
		[4.501001 4.0120606]	[4.121004 6.3721595]	[ 6.512873 13.758324]	[-4.736508 18.742285]
		[3.016051 3.7333727]	[5.5781283 6.0454383]	[ 6.5375924 13.254691 ]	[-3.6778173 18.132092 ]
		[3.9292028 3.0828953]	[9.136579 8.91383 ]	[ 6.9499907 12.164759 ]	[-5.3611803 18.317884 ]
		[4.218983 2.9692128]	[9.687673 8.152726]	[ 6.736425 13.11345 ]	[-5.6428266 18.455734 ]
		[5.3808684 3.5429573]	[9.364934 8.653659]	[ 6.4271064 12.568802 ]	[-4.2115607 17.119728 ]
		[3.767504 1.6110672]	[5.6168976 7.03462 ]	[ 3.785009 13.171248]	[-5.297877 18.602081]
		[ 5.50774 -0.2322411]	[6.010539 8.329395]	[ 4.3209667 12.305463 ]	[-4.432415 18.832315]
		[6.544294 1.9762899]	[7.712586 6.8222966]	[ 6.1598377 12.249935 ]	[-4.8350725 18.412518 ]
		[3.135693 3.6757274]	[11.8962 6.6143594]	[ 5.687247 11.907711]	[-3.9851322 17.138105 ]
		[5.2942796 3.7067862]	[3.683445 7.1619973]	[ 0.23008272 12.560929 ]	[-4.3685904 17.136082 ]
		[4.221629 3.2908864]	[4.854462 5.358776]	[ 2.461024 11.988434]	[-3.828471 18.362804]
		[3.5229604 3.499571 ]	[8.412299 8.1081 ]	[ 6.2442083 12.493471 ]	[-3.43486 18.024193]
		[3.7043858 3.695387 ]	[7.281201 7.1008344]	[ 1.0382832 11.622723 ]	[-4.1559463 17.657227 ]
		[5.0841084 0.284408 ]	[4.7331543 7.3130054]	[ 2.2538424 13.217026 ]	[-5.6820602 18.92049 ]
