# Supplementary material for: Prediction of cellular morphology changes under perturbations with a transcriptome-guided diffusion model
Source: Nat Commun. 2025 Sep 2;16:8210. doi: 10.1038/s41467-025-63478-z (PMC12405515; doi:10.1038/s41467-025-63478-z)
Supplement: Supplementary file 12 — Source Data [file 41467_2025_63478_MOESM12_ESM.zip › Source data/source_data_sup_fig25.xlsx]

## Sheet: MOA
GSK-3 inhibitor	10.097
Caspase inhibitor	10.3739
Adenosine receptor agonist	10.4141
CAMP stimulant	10.4646
CDK inhibitor	10.4873
EGFR inhibitor	10.5284
Glucocorticoid receptor agonist	10.5532
PPAR receptor agonist	10.5794
HMGCR inhibitor	10.6149
CFTR channel agonist	10.8945
Insulin sensitizer	10.9352
JAK inhibitor	10.9966
DYRK inhibitor	11.1004
PPAR receptor antagonist	11.1266
Cytochrome P450 inhibitor	11.1686
Cyclooxygenase inhibitor	11.2626
Tyrosine kinase inhibitor	11.5411
Caspase activator	11.5499
Carbonic anhydrase inhibitor	11.6687
Phospholipase activator	11.8283
Progesterone receptor antagonist	12.0783
PKC inhibitor	12.1329
Gluconeogenesis inhibitor	12.1692
Glucocorticoid receptor antagonist	12.2262
PKA inhibitor	12.6833
Steroid	12.9277
Sodium channel blocker	13.0273
T-type calcium channel blocker	13.0723
RNA synthesis inhibitor	13.7738
Topoisomerase inhibitor	14.3778
Rho associated kinase inhibitor	15.2334
Apoptosis stimulant	15.3091
Acetylcholinesterase inhibitor	15.4626
FtsZ inhibitor	15.548

## Sheet: target
CASP3	10.3257
EGFR	10.4593
CDK1	10.5186
PPARG	10.588
NR3C1	10.6009
CDK2	10.6482
HMGCR	10.6666
PRKACA	10.8704
CA12	11.8103
TOP2A	13.9283
