# Supplementary material for: Prediction of cellular morphology changes under perturbations with a transcriptome-guided diffusion model
Source: Nat Commun. 2025 Sep 2;16:8210. doi: 10.1038/s41467-025-63478-z (PMC12405515; doi:10.1038/s41467-025-63478-z)
Supplement: Supplementary file 12 — Source Data [file 41467_2025_63478_MOESM12_ESM.zip › Source data/source_data_sup_fig27.xlsx]

## Sheet: Sheet1
	Value_Train	inception_score
GSK-3 inhibitor	10.1958	0.520949
Adenosine receptor agonist	10.3046	0.614677
Caspase inhibitor	10.3718	0.756068
CAMP stimulant	10.4138	0.614677
CDK inhibitor	10.4554	0.520949
EGFR inhibitor	10.5013	0.0799761
PPAR receptor agonist	10.5738	1
HMGCR inhibitor	10.6131	0.936955
Glucocorticoid receptor agonist	10.6254	0.475057
CFTR channel agonist	10.9424	0.413629
PPAR receptor antagonist	11.0517	0.791563
DYRK inhibitor	11.1126	0.919366
JAK inhibitor	11.1281	0.631587
Insulin sensitizer	11.1357	1
Cyclooxygenase inhibitor	11.2483	0.392258
Cytochrome P450 inhibitor	11.2558	0
Tyrosine kinase inhibitor	11.6358	0.512532
Caspase activator	11.7085	0.687871
Phospholipase activator	11.7267	0.449719
Carbonic anhydrase inhibitor	11.8548	0.934591
PKC inhibitor	11.899	0.0799761
Glucocorticoid receptor antagonist	11.9843	0.925274
Progesterone receptor antagonist	12.1081	0.925274
Gluconeogenesis inhibitor	12.3761	0.917898
PKA inhibitor	12.6137	0.847715
Steroid	12.6844	0.803193
T-type calcium channel blocker	12.812	0.00831332
Sodium channel blocker	13.0059	0.00831332

## Sheet: Sheet2
	Value_Train	inception_score
GSK-3 inhibitor	10.1958	0.545232
Adenosine receptor agonist	10.3046	0.711413
Caspase inhibitor	10.3718	0.532282
CAMP stimulant	10.4138	0.711413
CDK inhibitor	10.4554	0.545232
EGFR inhibitor	10.5013	0.432048
PPAR receptor agonist	10.5738	0.563494
HMGCR inhibitor	10.6131	0.591345
Glucocorticoid receptor agonist	10.6254	0.276056
CFTR channel agonist	10.9424	0.365954
PPAR receptor antagonist	11.0517	0.569392
DYRK inhibitor	11.1126	1
JAK inhibitor	11.1281	0.31817
Insulin sensitizer	11.1357	0.563494
Cyclooxygenase inhibitor	11.2483	0.406694
Cytochrome P450 inhibitor	11.2558	0.583173
Tyrosine kinase inhibitor	11.6358	0.790296
Caspase activator	11.7085	0.373379
Phospholipase activator	11.7267	0
Carbonic anhydrase inhibitor	11.8548	0.783775
PKC inhibitor	11.899	0.432048
Glucocorticoid receptor antagonist	11.9843	0.0103515
Progesterone receptor antagonist	12.1081	0.0103515
Gluconeogenesis inhibitor	12.3761	0.916017
PKA inhibitor	12.6137	0.530862
Steroid	12.6844	0.383238
T-type calcium channel blocker	12.812	0.333889
Sodium channel blocker	13.0059	0.333889

## Sheet: Sheet3
	Value_Train	inception_score
GSK-3 inhibitor	10.1958	0.342881
Adenosine receptor agonist	10.3046	0.83277
Caspase inhibitor	10.3718	0.660116
CAMP stimulant	10.4138	0.83277
CDK inhibitor	10.4554	0.342881
EGFR inhibitor	10.5013	0.64008
PPAR receptor agonist	10.5738	0.679163
HMGCR inhibitor	10.6131	0.600601
Glucocorticoid receptor agonist	10.6254	0.664904
CFTR channel agonist	10.9424	0.489355
PPAR receptor antagonist	11.0517	0.612417
DYRK inhibitor	11.1126	0.593432
JAK inhibitor	11.1281	0.606983
Insulin sensitizer	11.1357	0.679163
Cyclooxygenase inhibitor	11.2483	1
Cytochrome P450 inhibitor	11.2558	0.874
Tyrosine kinase inhibitor	11.6358	0.588178
Caspase activator	11.7085	0
Phospholipase activator	11.7267	0.364774
Carbonic anhydrase inhibitor	11.8548	0.600728
PKC inhibitor	11.899	0.64008
Glucocorticoid receptor antagonist	11.9843	0.60021
Progesterone receptor antagonist	12.1081	0.60021
Gluconeogenesis inhibitor	12.3761	0.504025
PKA inhibitor	12.6137	0.663239
Steroid	12.6844	0.374982
T-type calcium channel blocker	12.812	0.445222
Sodium channel blocker	13.0059	0.445222

## Sheet: Sheet4
	Value_Train	inception_score
GSK-3 inhibitor	10.1958	0.545631
Adenosine receptor agonist	10.3046	0.681429
Caspase inhibitor	10.3718	0.898244
CAMP stimulant	10.4138	0.681429
CDK inhibitor	10.4554	0.545631
EGFR inhibitor	10.5013	0.295249
PPAR receptor agonist	10.5738	0.459755
HMGCR inhibitor	10.6131	0.829455
Glucocorticoid receptor agonist	10.6254	1
CFTR channel agonist	10.9424	0.237001
PPAR receptor antagonist	11.0517	0.37588
DYRK inhibitor	11.1126	0.164174
JAK inhibitor	11.1281	0.235402
Insulin sensitizer	11.1357	0.459755
Cyclooxygenase inhibitor	11.2483	0.248796
Cytochrome P450 inhibitor	11.2558	0.261063
Tyrosine kinase inhibitor	11.6358	0.161787
Caspase activator	11.7085	0
Phospholipase activator	11.7267	0.140014
Carbonic anhydrase inhibitor	11.8548	0.918953
PKC inhibitor	11.899	0.295249
Glucocorticoid receptor antagonist	11.9843	0.211359
Progesterone receptor antagonist	12.1081	0.211359
Gluconeogenesis inhibitor	12.3761	0.551775
PKA inhibitor	12.6137	0.399526
Steroid	12.6844	0.221868
T-type calcium channel blocker	12.812	0.0586898
Sodium channel blocker	13.0059	0.0586898

## Sheet: Sheet5
	Value_Train	inception_score
GSK-3 inhibitor	10.1958	0.957135
Adenosine receptor agonist	10.3046	0.921285
Caspase inhibitor	10.3718	1
CAMP stimulant	10.4138	0.921285
CDK inhibitor	10.4554	0.957135
EGFR inhibitor	10.5013	0.65959
PPAR receptor agonist	10.5738	0.656287
HMGCR inhibitor	10.6131	0.869101
Glucocorticoid receptor agonist	10.6254	0.915023
CFTR channel agonist	10.9424	0.636757
PPAR receptor antagonist	11.0517	0.817415
DYRK inhibitor	11.1126	0.356444
JAK inhibitor	11.1281	0.618787
Insulin sensitizer	11.1357	0.656287
Cyclooxygenase inhibitor	11.2483	0.592001
Cytochrome P450 inhibitor	11.2558	0.418407
Tyrosine kinase inhibitor	11.6358	0.394597
Caspase activator	11.7085	0
Phospholipase activator	11.7267	0.360604
Carbonic anhydrase inhibitor	11.8548	0.998351
PKC inhibitor	11.899	0.65959
Glucocorticoid receptor antagonist	11.9843	0.395848
Progesterone receptor antagonist	12.1081	0.395848
Gluconeogenesis inhibitor	12.3761	0.655097
PKA inhibitor	12.6137	0.659121
Steroid	12.6844	0.225504
T-type calcium channel blocker	12.812	0.506957
Sodium channel blocker	13.0059	0.506957

## Sheet: Sheet6
	Value_Train	coverage
CASP3	10.3198	0.432118
CDK1	10.4052	0.771795
EGFR	10.4271	0.838272
PPARG	10.5194	1
HMGCR	10.5886	0.241344
CDK2	10.6119	0.352954
NR3C1	10.6217	0.797567
PRKACA	10.8643	0.632665
CA12	11.7588	0.607067
TOP2A	14.1563	0

## Sheet: Sheet7
	Value_Train	coverage
CASP3	10.3198	0.410097
CDK1	10.4052	1
EGFR	10.4271	0.704955
PPARG	10.5194	0.419269
HMGCR	10.5886	0
CDK2	10.6119	0.37991
NR3C1	10.6217	0.744627
PRKACA	10.8643	0.375528
CA12	11.7588	0.720312
TOP2A	14.1563	0.422698

## Sheet: Sheet8
	Value_Train	coverage
CASP3	10.3198	0.410097
CDK1	10.4052	1
EGFR	10.4271	0.704955
PPARG	10.5194	0.419269
HMGCR	10.5886	0
CDK2	10.6119	0.37991
NR3C1	10.6217	0.744627
PRKACA	10.8643	0.375528
CA12	11.7588	0.720312
TOP2A	14.1563	0.422698

## Sheet: Sheet9
	Value_Train	coverage
CASP3	10.3198	0.867949
CDK1	10.4052	0.664296
EGFR	10.4271	0.9738
PPARG	10.5194	0.975755
HMGCR	10.5886	0.958316
CDK2	10.6119	0.420664
NR3C1	10.6217	1
PRKACA	10.8643	0.596041
CA12	11.7588	0.720026
TOP2A	14.1563	0

## Sheet: Sheet10
	Value_Train	coverage
CASP3	10.3198	0.892407
CDK1	10.4052	1
EGFR	10.4271	0.890272
PPARG	10.5194	0.922728
HMGCR	10.5886	0.797962
CDK2	10.6119	0.867244
NR3C1	10.6217	0.868695
PRKACA	10.8643	0.739143
CA12	11.7588	0.859931
TOP2A	14.1563	0

[truncated: 10 more sheets: Sheet11, Sheet12, Sheet13, Sheet14, Sheet15, Sheet16, Sheet17, Sheet18, Sheet19, Sheet20]
