# Supplementary material for: Prediction of cellular morphology changes under perturbations with a transcriptome-guided diffusion model
Source: Nat Commun. 2025 Sep 2;16:8210. doi: 10.1038/s41467-025-63478-z (PMC12405515; doi:10.1038/s41467-025-63478-z)
Supplement: Supplementary file 12 — Source Data [file 41467_2025_63478_MOESM12_ESM.zip › Source data/source_data_sup_fig28.xlsx]

## Sheet: Sheet1
	Value_Train	inception_score
Insulin sensitizer	6.48889	0.392258
PPAR receptor agonist	6.8103	0.925274
Cyclooxygenase inhibitor	6.82206	0.413629
Glucocorticoid receptor antagonist	7.15068	1
Adenosine receptor agonist	7.59252	0.614677
PKA inhibitor	7.64973	0.934591
CAMP stimulant	7.68609	0.756068
CFTR channel agonist	7.71196	0.925274
Caspase inhibitor	7.82914	0.614677
Carbonic anhydrase inhibitor	7.90919	0.0799761
Progesterone receptor antagonist	7.99121	0.936955
PKC inhibitor	8.24386	0.803193
Steroid	8.26641	0.847715
Glucocorticoid receptor agonist	8.49522	0.0799761
HMGCR inhibitor	8.73234	0
EGFR inhibitor	8.76323	0.475057
Phospholipase activator	9.34428	1
GSK-3 inhibitor	9.40172	0.520949
Cytochrome P450 inhibitor	9.41926	0.917898
Gluconeogenesis inhibitor	9.42903	0.00831332
Sodium channel blocker	10.9843	0.520949
CDK inhibitor	11.3879	0.791563
T-type calcium channel blocker	11.433	0.687871
PPAR receptor antagonist	12.2365	0.00831332
JAK inhibitor	12.5286	0.631587
Caspase activator	13.342	0.512532
DYRK inhibitor	13.5752	0.919366
Tyrosine kinase inhibitor	14.3464	0.449719

## Sheet: Sheet2
	Value_Train	inception_score
Insulin sensitizer	6.48889	0.406694
PPAR receptor agonist	6.8103	1
Cyclooxygenase inhibitor	6.82206	0.365954
Glucocorticoid receptor antagonist	7.15068	0.563494
Adenosine receptor agonist	7.59252	0.711413
PKA inhibitor	7.64973	0.783775
CAMP stimulant	7.68609	0.532282
CFTR channel agonist	7.71196	0.0103515
Caspase inhibitor	7.82914	0.711413
Carbonic anhydrase inhibitor	7.90919	0.432048
Progesterone receptor antagonist	7.99121	0.591345
PKC inhibitor	8.24386	0.383238
Steroid	8.26641	0.530862
Glucocorticoid receptor agonist	8.49522	0.432048
HMGCR inhibitor	8.73234	0.583173
EGFR inhibitor	8.76323	0.276056
Phospholipase activator	9.34428	0.563494
GSK-3 inhibitor	9.40172	0.545232
Cytochrome P450 inhibitor	9.41926	0.916017
Gluconeogenesis inhibitor	9.42903	0.333889
Sodium channel blocker	10.9843	0.545232
CDK inhibitor	11.3879	0.569392
T-type calcium channel blocker	11.433	0.373379
PPAR receptor antagonist	12.2365	0.333889
JAK inhibitor	12.5286	0.31817
Caspase activator	13.342	0.790296
DYRK inhibitor	13.5752	0.01
Tyrosine kinase inhibitor	14.3464	0

## Sheet: Sheet3
	Value_Train	inception_score
Insulin sensitizer	6.48889	1
PPAR receptor agonist	6.8103	0.60021
Cyclooxygenase inhibitor	6.82206	0.489355
Glucocorticoid receptor antagonist	7.15068	0.679163
Adenosine receptor agonist	7.59252	0.83277
PKA inhibitor	7.64973	0.600728
CAMP stimulant	7.68609	0.660116
CFTR channel agonist	7.71196	0.60021
Caspase inhibitor	7.82914	0.83277
Carbonic anhydrase inhibitor	7.90919	0.64008
Progesterone receptor antagonist	7.99121	0.600601
PKC inhibitor	8.24386	0.374982
Steroid	8.26641	0.663239
Glucocorticoid receptor agonist	8.49522	0.64008
HMGCR inhibitor	8.73234	0.874
EGFR inhibitor	8.76323	0.664904
Phospholipase activator	9.34428	0.679163
GSK-3 inhibitor	9.40172	0.342881
Cytochrome P450 inhibitor	9.41926	0.504025
Gluconeogenesis inhibitor	9.42903	0.445222
Sodium channel blocker	10.9843	0.342881
CDK inhibitor	11.3879	0.612417
T-type calcium channel blocker	11.433	0
PPAR receptor antagonist	12.2365	0.445222
JAK inhibitor	12.5286	0.606983
Caspase activator	13.342	0.588178
DYRK inhibitor	13.5752	0.593432
Tyrosine kinase inhibitor	14.3464	0.364774

## Sheet: Sheet4
	Value_Train	inception_score
Insulin sensitizer	6.48889	0.248796
PPAR receptor agonist	6.8103	0.211359
Cyclooxygenase inhibitor	6.82206	0.237001
Glucocorticoid receptor antagonist	7.15068	0.459755
Adenosine receptor agonist	7.59252	0.681429
PKA inhibitor	7.64973	0.918953
CAMP stimulant	7.68609	0.898244
CFTR channel agonist	7.71196	0.211359
Caspase inhibitor	7.82914	0.681429
Carbonic anhydrase inhibitor	7.90919	0.295249
Progesterone receptor antagonist	7.99121	0.829455
PKC inhibitor	8.24386	0.221868
Steroid	8.26641	0.399526
Glucocorticoid receptor agonist	8.49522	0.295249
HMGCR inhibitor	8.73234	0.261063
EGFR inhibitor	8.76323	1
Phospholipase activator	9.34428	0.459755
GSK-3 inhibitor	9.40172	0.545631
Cytochrome P450 inhibitor	9.41926	0.551775
Gluconeogenesis inhibitor	9.42903	0.0586898
Sodium channel blocker	10.9843	0.545631
CDK inhibitor	11.3879	0.37588
T-type calcium channel blocker	11.433	0
PPAR receptor antagonist	12.2365	0.0586898
JAK inhibitor	12.5286	0.235402
Caspase activator	13.342	0.161787
DYRK inhibitor	13.5752	0.164174
Tyrosine kinase inhibitor	14.3464	0.140014

## Sheet: Sheet5
	Value_Train	inception_score
Insulin sensitizer	6.48889	0.592001
PPAR receptor agonist	6.8103	0.395848
Cyclooxygenase inhibitor	6.82206	0.636757
Glucocorticoid receptor antagonist	7.15068	0.656287
Adenosine receptor agonist	7.59252	0.921285
PKA inhibitor	7.64973	0.998351
CAMP stimulant	7.68609	1
CFTR channel agonist	7.71196	0.395848
Caspase inhibitor	7.82914	0.921285
Carbonic anhydrase inhibitor	7.90919	0.65959
Progesterone receptor antagonist	7.99121	0.869101
PKC inhibitor	8.24386	0.225504
Steroid	8.26641	0.659121
Glucocorticoid receptor agonist	8.49522	0.65959
HMGCR inhibitor	8.73234	0.418407
EGFR inhibitor	8.76323	0.915023
Phospholipase activator	9.34428	0.656287
GSK-3 inhibitor	9.40172	0.957135
Cytochrome P450 inhibitor	9.41926	0.655097
Gluconeogenesis inhibitor	9.42903	0.506957
Sodium channel blocker	10.9843	0.957135
CDK inhibitor	11.3879	0.817415
T-type calcium channel blocker	11.433	0
PPAR receptor antagonist	12.2365	0.506957
JAK inhibitor	12.5286	0.618787
Caspase activator	13.342	0.394597
DYRK inhibitor	13.5752	0.356444
Tyrosine kinase inhibitor	14.3464	0.360604

## Sheet: Sheet6
	Value_Train	inception_score
Insulin sensitizer	6.48889	0.592001
PPAR receptor agonist	6.8103	0.395848
Cyclooxygenase inhibitor	6.82206	0.636757
Glucocorticoid receptor antagonist	7.15068	0.656287
Adenosine receptor agonist	7.59252	0.921285
PKA inhibitor	7.64973	0.998351
CAMP stimulant	7.68609	1
CFTR channel agonist	7.71196	0.395848
Caspase inhibitor	7.82914	0.921285
Carbonic anhydrase inhibitor	7.90919	0.65959
Progesterone receptor antagonist	7.99121	0.869101
PKC inhibitor	8.24386	0.225504
Steroid	8.26641	0.659121
Glucocorticoid receptor agonist	8.49522	0.65959
HMGCR inhibitor	8.73234	0.418407
EGFR inhibitor	8.76323	0.915023
Phospholipase activator	9.34428	0.656287
GSK-3 inhibitor	9.40172	0.957135
Cytochrome P450 inhibitor	9.41926	0.655097
Gluconeogenesis inhibitor	9.42903	0.506957
Sodium channel blocker	10.9843	0.957135
CDK inhibitor	11.3879	0.817415
T-type calcium channel blocker	11.433	0
PPAR receptor antagonist	12.2365	0.506957
JAK inhibitor	12.5286	0.618787
Caspase activator	13.342	0.394597
DYRK inhibitor	13.5752	0.356444
Tyrosine kinase inhibitor	14.3464	0.360604

## Sheet: Sheet7
	Value_Train	inception_score
NR3C1	7.85954	0.720312
PPARG	8.01747	0.419269
HMGCR	8.10571	1
PRKACA	8.32463	0.744627
CA12	8.50783	0.375528
CASP3	9.64859	0.410097
EGFR	9.98727	0.704955
CDK2	12.0089	0.37991
CDK1	12.6228	0.516483
TOP2A	15.1913	0

## Sheet: Sheet8
	Value_Train	inception_score
NR3C1	7.85954	0.522997
PPARG	8.01747	0.646699
HMGCR	8.10571	0.405157
PRKACA	8.32463	0.409495
CA12	8.50783	0.505951
CASP3	9.64859	0.445232
EGFR	9.98727	1
CDK2	12.0089	0.12914
CDK1	12.6228	0
TOP2A	15.1913	0.794561

## Sheet: Sheet9
	Value_Train	inception_score
NR3C1	7.85954	0.720026
PPARG	8.01747	0.975755
HMGCR	8.10571	0.958316
PRKACA	8.32463	1
CA12	8.50783	0.596041
CASP3	9.64859	0.867949
EGFR	9.98727	0.9738
CDK2	12.0089	0.420664
CDK1	12.6228	0.664296
TOP2A	15.1913	0

## Sheet: Sheet10
	Value_Train	inception_score
NR3C1	7.85954	0.859931
PPARG	8.01747	0.922728
HMGCR	8.10571	0.797962
PRKACA	8.32463	0.868695
CA12	8.50783	0.739143
CASP3	9.64859	0.892407
EGFR	9.98727	0.890272
CDK2	12.0089	0.867244
CDK1	12.6228	1
TOP2A	15.1913	0

[truncated: 10 more sheets: Sheet11, Sheet12, Sheet13, Sheet14, Sheet15, Sheet16, Sheet17, Sheet18, Sheet19, Sheet20]
