# Supplementary material for: Prediction of cellular morphology changes under perturbations with a transcriptome-guided diffusion model
Source: Nat Commun. 2025 Sep 2;16:8210. doi: 10.1038/s41467-025-63478-z (PMC12405515; doi:10.1038/s41467-025-63478-z)
Supplement: Supplementary file 12 — Source Data [file 41467_2025_63478_MOESM12_ESM.zip › Source data/source_data_sup_fig29.xlsx]

## Sheet: Sheet2
MorphDiff(I2I)	MorphDiff(I2I)	MorphDiff(I2I)	MorphDiff(I2I)	MorphDiff(I2I)	MorphDiff(G2I)	MorphDiff(G2I)	MorphDiff(G2I)	MorphDiff(G2I)	MorphDiff(G2I)	IMPA	IMPA	IMPA	IMPA	IMPA
[0.731770698674655 0.501019916971782 0.3959894281420448 0.29450795911044014 0.8303092933935995 0.8303092933935995]	[1.0 0.9964164609877013 0.9703514320915427 0.9717423934557523 0.9832457837165925 0.9832457837165925]	[0.9953589216946477 1.0 1.0 1.0 1.0 1.0]			[0.731770698674655 0.501019916971782 0.3959894281420448 0.29450795911044014 0.8303092933935995 0.8303092933935995]	[1.0 0.9964164609877013 0.9703514320915427 0.9717423934557523 0.9832457837165925 0.9832457837165925]	[0.9953589216946477 1.0 1.0 1.0 1.0 1.0]			[0.731770698674655 0.501019916971782 0.3959894281420448 0.29450795911044014 0.8303092933935995 0.8303092933935995]	[1.0 0.9964164609877013 0.9703514320915427 0.9717423934557523 0.9832457837165925 0.9832457837165925]	[0.9953589216946477 1.0 1.0 1.0 1.0 1.0]
1	0.769353	0.769353	1	1	0.9352	0.622893	0.622893	0.9352	0.81444	0.852078	1	1	0.852078	0.892687
1	1	1	1	1	0.693962	0.856457	0.693962	0.693962	0.734612	0.973536	0.877522	0.973536	0.973536	0.987663
1	1	1	1	1	0.773466	0.969444	0.691372	0.969444	0.691372	0.874409	0.850765	0.747794	0.850765	0.747794
1	1	1	1	1	0.671847	0.998024	0.81444	0.671847	0.860387	0.553613	0.466998	0.892687	0.553613	0.334664
1	1	1	1	1	0.862991	0.954512	0.862991	0.862991	0.862873	0.476744	0.082617	0.476744	0.476744	0.579989

## Sheet: Sheet3
MorphDiff(I2I)	MorphDiff(I2I)	MorphDiff(I2I)	MorphDiff(I2I)	MorphDiff(I2I)	MorphDiff(G2I)	MorphDiff(G2I)	MorphDiff(G2I)	MorphDiff(G2I)	MorphDiff(G2I)	IMPA	IMPA	IMPA	IMPA	IMPA
[0.731770698674655 0.501019916971782 0.3959894281420448 0.29450795911044014 0.8303092933935995 0.8303092933935995]	[1.0 0.9964164609877013 0.9703514320915427 0.9717423934557523 0.9832457837165925 0.9832457837165925]	[0.9953589216946477 1.0 1.0 1.0 1.0 1.0]			[0.731770698674655 0.501019916971782 0.3959894281420448 0.29450795911044014 0.8303092933935995 0.8303092933935995]	[1.0 0.9964164609877013 0.9703514320915427 0.9717423934557523 0.9832457837165925 0.9832457837165925]	[0.9953589216946477 1.0 1.0 1.0 1.0 1.0]			[0.731770698674655 0.501019916971782 0.3959894281420448 0.29450795911044014 0.8303092933935995 0.8303092933935995]	[1.0 0.9964164609877013 0.9703514320915427 0.9717423934557523 0.9832457837165925 0.9832457837165925]	[0.9953589216946477 1.0 1.0 1.0 1.0 1.0]
0.934997	0.995037	0.693599	0.818127	0.934997	1	0.852096	1	1	1	0.895756	1	0.651073	0.822947	0.895756
1	0.801983	0.9831	1	0.9831	0.92054	1	0.987713	0.92054	0.987713	0.603034	0.812156	1	0.603034	1
0.826826	0.251513	0.902629	0.826826	0.251513	1	0.309367	1	1	0.309367	0.314073	1	0.755081	0.314073	1
0.628083	1	0.677806	0.677806	0.628083	1	0.972754	0.613978	0.613978	1	0.833756	0.608969	1	1	0.833756
0.88679	0.88679	0.92853	0.969799	0.874296	1	1	1	1	1	0.931992	0.931992	0.577779	0.733435	0.0492732

## Sheet: Sheet4
MorphDiff(I2I)	MorphDiff(I2I)	MorphDiff(I2I)	MorphDiff(I2I)	MorphDiff(I2I)	MorphDiff(G2I)	MorphDiff(G2I)	MorphDiff(G2I)	MorphDiff(G2I)	MorphDiff(G2I)	IMPA	IMPA	IMPA	IMPA	IMPA
[0.731770698674655 0.501019916971782 0.3959894281420448 0.29450795911044014 0.8303092933935995 0.8303092933935995]	[1.0 0.9964164609877013 0.9703514320915427 0.9717423934557523 0.9832457837165925 0.9832457837165925]	[0.9953589216946477 1.0 1.0 1.0 1.0 1.0]			[0.731770698674655 0.501019916971782 0.3959894281420448 0.29450795911044014 0.8303092933935995 0.8303092933935995]	[1.0 0.9964164609877013 0.9703514320915427 0.9717423934557523 0.9832457837165925 0.9832457837165925]	[0.9953589216946477 1.0 1.0 1.0 1.0 1.0]			[0.731770698674655 0.501019916971782 0.3959894281420448 0.29450795911044014 0.8303092933935995 0.8303092933935995]	[1.0 0.9964164609877013 0.9703514320915427 0.9717423934557523 0.9832457837165925 0.9832457837165925]	[0.9953589216946477 1.0 1.0 1.0 1.0 1.0]
1	1	1	1	1	0.875844	0.875844	0.875844	0.940839	0.926749	0.546398	0.546398	0.546398	0.528341	0.535272
1	1	1	1	1	0.895626	0.867308	0.903086	0.959618	0.903086	0.603029	0.484132	0.505758	0.603004	0.505758
1	1	1	1	1	0.97944	0.97944	0.858675	0.990284	0.990284	0.601981	0.601981	0.403148	0.378717	0.378717
1	1	1	1	1	0.874422	0.987912	0.987912	0.874422	0.86118	0.509934	0.519131	0.519131	0.509934	0.280199
1	1	1	1	1	0.950683	0.973894	0.950683	0.896333	0.896333	0.546121	0.569088	0.546121	0.343408	0.343408

## Sheet: Sheet5
MorphDiff(I2I)	MorphDiff(I2I)	MorphDiff(I2I)	MorphDiff(I2I)	MorphDiff(I2I)	MorphDiff(G2I)	MorphDiff(G2I)	MorphDiff(G2I)	MorphDiff(G2I)	MorphDiff(G2I)	IMPA	IMPA	IMPA	IMPA	IMPA
[0.731770698674655 0.501019916971782 0.3959894281420448 0.29450795911044014 0.8303092933935995 0.8303092933935995]	[1.0 0.9964164609877013 0.9703514320915427 0.9717423934557523 0.9832457837165925 0.9832457837165925]	[0.9953589216946477 1.0 1.0 1.0 1.0 1.0]			[0.731770698674655 0.501019916971782 0.3959894281420448 0.29450795911044014 0.8303092933935995 0.8303092933935995]	[1.0 0.9964164609877013 0.9703514320915427 0.9717423934557523 0.9832457837165925 0.9832457837165925]	[0.9953589216946477 1.0 1.0 1.0 1.0 1.0]			[0.731770698674655 0.501019916971782 0.3959894281420448 0.29450795911044014 0.8303092933935995 0.8303092933935995]	[1.0 0.9964164609877013 0.9703514320915427 0.9717423934557523 0.9832457837165925 0.9832457837165925]	[0.9953589216946477 1.0 1.0 1.0 1.0 1.0]
1	1	1	1	1	0.909334	0.909334	0.92378	0.944979	0.984455	0.584015	0.584015	0.580108	0.701193	0.659066
1	1	1	1	1	0.94562	0.928844	0.903663	0.897414	0.94562	0.504458	0.543106	0.543106	0.742603	0.641734
1	1	1	1	1	0.897414	0.933739	0.933739	0.909813	0.94562	0.654275	0.654275	0.523538	0.654275	0.654275
1	1	1	1	1	0.876786	0.876786	0.952011	0.876786	0.876786	0.684634	0.684634	0.558753	0.609605	0.558753
1	1	1	1	1	0.963846	0.963846	0.988938	0.978685	0.988938	0.641734	0.555024	0.562918	0.504458	0.641734

## Sheet: Sheet6
MorphDiff(I2I)	MorphDiff(I2I)	MorphDiff(I2I)	MorphDiff(I2I)	MorphDiff(I2I)	MorphDiff(G2I)	MorphDiff(G2I)	MorphDiff(G2I)	MorphDiff(G2I)	MorphDiff(G2I)	IMPA	IMPA	IMPA	IMPA	IMPA
[0.731770698674655 0.501019916971782 0.3959894281420448 0.29450795911044014 0.8303092933935995 0.8303092933935995]	[1.0 0.9964164609877013 0.9703514320915427 0.9717423934557523 0.9832457837165925 0.9832457837165925]	[0.9953589216946477 1.0 1.0 1.0 1.0 1.0]			[0.731770698674655 0.501019916971782 0.3959894281420448 0.29450795911044014 0.8303092933935995 0.8303092933935995]	[1.0 0.9964164609877013 0.9703514320915427 0.9717423934557523 0.9832457837165925 0.9832457837165925]	[0.9953589216946477 1.0 1.0 1.0 1.0 1.0]			[0.731770698674655 0.501019916971782 0.3959894281420448 0.29450795911044014 0.8303092933935995 0.8303092933935995]	[1.0 0.9964164609877013 0.9703514320915427 0.9717423934557523 0.9832457837165925 0.9832457837165925]	[0.9953589216946477 1.0 1.0 1.0 1.0 1.0]
1	1	1	1	1	0.91414	0.899015	0.983246	0.983246	0.983246	0.48361	0.398235	0.830309	0.830309	0.830309
0.915651	0.996174	0.915651	1	1	1	1	1	0.977005	0.977005	0.34805	0.422941	0.34805	0.493434	0.493434
0.907246	0.907246	0.915651	0.915651	0.915651	1	1	1	1	1	0.221686	0.221686	0.34805	0.34805	0.34805
1	1	1	1	1	0.998863	0.986554	0.81816	0.963876	0.998863	0.229436	0.82434	0.320164	0.483032	0.229436
1	1	1	1	1	0.911965	0.911965	0.911965	0.902416	0.911965	0.191262	0.191262	0.191262	0.257987	0.191262

## Sheet: Sheet7
MorphDiff(I2I)	MorphDiff(I2I)	MorphDiff(I2I)	MorphDiff(I2I)	MorphDiff(I2I)	MorphDiff(G2I)	MorphDiff(G2I)	MorphDiff(G2I)	MorphDiff(G2I)	MorphDiff(G2I)	IMPA	IMPA	IMPA	IMPA	IMPA
[0.731770698674655 0.501019916971782 0.3959894281420448 0.29450795911044014 0.8303092933935995 0.8303092933935995]	[1.0 0.9964164609877013 0.9703514320915427 0.9717423934557523 0.9832457837165925 0.9832457837165925]	[0.9953589216946477 1.0 1.0 1.0 1.0 1.0]			[0.731770698674655 0.501019916971782 0.3959894281420448 0.29450795911044014 0.8303092933935995 0.8303092933935995]	[1.0 0.9964164609877013 0.9703514320915427 0.9717423934557523 0.9832457837165925 0.9832457837165925]	[0.9953589216946477 1.0 1.0 1.0 1.0 1.0]			[0.731770698674655 0.501019916971782 0.3959894281420448 0.29450795911044014 0.8303092933935995 0.8303092933935995]	[1.0 0.9964164609877013 0.9703514320915427 0.9717423934557523 0.9832457837165925 0.9832457837165925]	[0.9953589216946477 1.0 1.0 1.0 1.0 1.0]
1	1	1	1	1	0.81444	0.88663	0.813819	0.813819	0.813819	0.892687	0.599661	0.609558	0.609558	0.609558
1	0.769353	1	1	1	0.693962	0.622893	0.693962	0.691372	0.693962	0.973536	1	0.973536	0.747794	0.973536
1	1	1	1	1	0.9352	0.847777	0.907507	0.860387	0.954512	0.852078	0.843813	0.525007	0.334664	0.082617
1	1	1	1	1	0.734612	0.969444	0.860387	0.860387	0.860387	0.987663	0.850765	0.334664	0.334664	0.334664
1	1	1	1	1	0.998024	0.990242	0.998024	0.998024	0.990242	0.466998	0.950694	0.466998	0.466998	0.950694

## Sheet: Sheet8
MorphDiff(I2I)	MorphDiff(I2I)	MorphDiff(I2I)	MorphDiff(I2I)	MorphDiff(I2I)	MorphDiff(G2I)	MorphDiff(G2I)	MorphDiff(G2I)	MorphDiff(G2I)	MorphDiff(G2I)	IMPA	IMPA	IMPA	IMPA	IMPA
[0.731770698674655 0.501019916971782 0.3959894281420448 0.29450795911044014 0.8303092933935995 0.8303092933935995]	[1.0 0.9964164609877013 0.9703514320915427 0.9717423934557523 0.9832457837165925 0.9832457837165925]	[0.9953589216946477 1.0 1.0 1.0 1.0 1.0]			[0.731770698674655 0.501019916971782 0.3959894281420448 0.29450795911044014 0.8303092933935995 0.8303092933935995]	[1.0 0.9964164609877013 0.9703514320915427 0.9717423934557523 0.9832457837165925 0.9832457837165925]	[0.9953589216946477 1.0 1.0 1.0 1.0 1.0]			[0.731770698674655 0.501019916971782 0.3959894281420448 0.29450795911044014 0.8303092933935995 0.8303092933935995]	[1.0 0.9964164609877013 0.9703514320915427 0.9717423934557523 0.9832457837165925 0.9832457837165925]	[0.9953589216946477 1.0 1.0 1.0 1.0 1.0]
1	1	1	1	0.946883	0.873059	0.873059	0.873059	0.873059	1	0.634922	0.634922	0.634922	0.634922	0.739103
0.9831	0.251513	0.251513	0.628083	0.628083	0.987713	0.309367	0.309367	1	1	1	1	1	0.833756	0.833756
0.826826	0.934997	0.934997	0.934997	0.874296	1	1	1	1	1	0.314073	0.895756	0.895756	0.895756	0.0492732
0.677806	0.826826	0.677806	0.893867	0.826826	0.613978	1	0.613978	0.764278	1	1	0.314073	1	1	0.314073
0.818127	0.92853	0.693599	0.819816	0.92853	1	1	1	1	1	0.822947	0.577779	0.651073	0.559487	0.577779

## Sheet: Sheet9
MorphDiff(I2I)	MorphDiff(I2I)	MorphDiff(I2I)	MorphDiff(I2I)	MorphDiff(I2I)	MorphDiff(G2I)	MorphDiff(G2I)	MorphDiff(G2I)	MorphDiff(G2I)	MorphDiff(G2I)	IMPA	IMPA	IMPA	IMPA	IMPA
[0.731770698674655 0.501019916971782 0.3959894281420448 0.29450795911044014 0.8303092933935995 0.8303092933935995]	[1.0 0.9964164609877013 0.9703514320915427 0.9717423934557523 0.9832457837165925 0.9832457837165925]	[0.9953589216946477 1.0 1.0 1.0 1.0 1.0]			[0.731770698674655 0.501019916971782 0.3959894281420448 0.29450795911044014 0.8303092933935995 0.8303092933935995]	[1.0 0.9964164609877013 0.9703514320915427 0.9717423934557523 0.9832457837165925 0.9832457837165925]	[0.9953589216946477 1.0 1.0 1.0 1.0 1.0]			[0.731770698674655 0.501019916971782 0.3959894281420448 0.29450795911044014 0.8303092933935995 0.8303092933935995]	[1.0 0.9964164609877013 0.9703514320915427 0.9717423934557523 0.9832457837165925 0.9832457837165925]	[0.9953589216946477 1.0 1.0 1.0 1.0 1.0]
1	1	1	1	1	0.897119	0.86118	0.867308	0.867308	0.86118	0.451334	0.280199	0.484132	0.484132	0.280199
1	1	1	1	1	0.858675	0.926749	0.97944	0.926749	0.987912	0.403148	0.535272	0.601981	0.535272	0.519131
1	1	1	1	1	0.896333	0.990284	0.895626	0.973894	0.896333	0.343408	0.378717	0.603029	0.569088	0.343408
1	1	1	1	1	0.895626	0.950683	0.895626	0.874422	0.874422	0.603029	0.546121	0.603029	0.509934	0.509934
1	1	1	1	1	0.903086	0.875844	0.875844	0.839052	0.940839	0.505758	0.546398	0.546398	0.430239	0.528341

## Sheet: Sheet10
MorphDiff(I2I)	MorphDiff(I2I)	MorphDiff(I2I)	MorphDiff(I2I)	MorphDiff(I2I)	MorphDiff(G2I)	MorphDiff(G2I)	MorphDiff(G2I)	MorphDiff(G2I)	MorphDiff(G2I)	IMPA	IMPA	IMPA	IMPA	IMPA
[0.731770698674655 0.501019916971782 0.3959894281420448 0.29450795911044014 0.8303092933935995 0.8303092933935995]	[1.0 0.9964164609877013 0.9703514320915427 0.9717423934557523 0.9832457837165925 0.9832457837165925]	[0.9953589216946477 1.0 1.0 1.0 1.0 1.0]			[0.731770698674655 0.501019916971782 0.3959894281420448 0.29450795911044014 0.8303092933935995 0.8303092933935995]	[1.0 0.9964164609877013 0.9703514320915427 0.9717423934557523 0.9832457837165925 0.9832457837165925]	[0.9953589216946477 1.0 1.0 1.0 1.0 1.0]			[0.731770698674655 0.501019916971782 0.3959894281420448 0.29450795911044014 0.8303092933935995 0.8303092933935995]	[1.0 0.9964164609877013 0.9703514320915427 0.9717423934557523 0.9832457837165925 0.9832457837165925]	[0.9953589216946477 1.0 1.0 1.0 1.0 1.0]
1	1	1	1	1	0.928844	0.928844	0.903663	0.928844	0.987551	0.555024	0.555024	0.562918	0.555024	0.757578
1	1	1	1	1	0.876786	0.897414	0.876786	0.876786	0.876786	0.654275	0.504458	0.654275	0.654275	0.654275
1	1	1	1	1	0.94562	0.963846	0.92378	0.933739	0.92378	0.641734	0.684634	0.580108	0.543106	0.580108
1	1	1	1	1	0.94562	0.909225	0.892651	0.892651	0.984455	0.641734	0.700977	0.629872	0.629872	0.659066
1	1	1	1	1	0.978685	0.906692	0.978685	0.909334	0.978685	0.609605	0.615132	0.609605	0.584015	0.609605
