# Supplementary material for: Prediction of cellular morphology changes under perturbations with a transcriptome-guided diffusion model
Source: Nat Commun. 2025 Sep 2;16:8210. doi: 10.1038/s41467-025-63478-z (PMC12405515; doi:10.1038/s41467-025-63478-z)
Supplement: Supplementary file 12 — Source Data [file 41467_2025_63478_MOESM12_ESM.zip › Source data/source_data_sup_fig30.xlsx]

## Sheet: moa
	30%					40%					50%					60%					70%
FID(-1)	0.061885	0.0529015	0.0377478	0.0380925	0.0562645	0.0434115	0.0271932	0.0397815	0.0542822	0.0408713	0.0355953	0.044606	0.0251005	0.0356189	0.0550495	0.0378971	0.0169467	0.0297638	0.0273286	0.0302137	0.0378893	0.0262351	0.0386972	0.0270876	0.0257042
Inception Score	0.032782	0.0362142	0.0507332	0.0505059	0.0489949	0.00450429	0.00547336	0.0155656	0.0268509	0.0271379	0.00947778	0.0252992	0.0283252	0.0344862	0.0204795	0.0239464	0.00224379	0.00346511	0.0118684	0.00938641	0.0232407	0.0158621	0.0240655	0.0123098	0.0170547
CMMD	0.0286562	0.0276093	0.0260886	0.0258783	0.0274355	0.0124659	0.0286831	0.0155752	0.0221672	0.0155943	0.0166086	0.0241879	0.0241921	0.0248164	0.025777	0.00120725	0.00942437	0.0170753	0.00673068	0.0168095	0.0233098	0.0233881	0.0232862	0.0343412	0.0223579
Density	0.0246619	0.0411147	0.0244809	0.0167824	0.0408778	0.0242548	0.0297503	0.0281086	0.0303923	0.0343997	0.0268266	0.0276546	0.0311872	0.0175276	0.0151702	0.00378686	0.000454978	0.00162408	0.0287506	0.0107597	0.00645168	0.0283085	0.0202302	0.00582826	0.0111193
Coverage	0.0228863	0.0239951	0.0212829	0.026105	0.0215941	0.00598891	0.00785809	0.0111437	0.00621103	0.000909816	0.021778	0.0202173	0.0130953	0.00110889	0.00488101	0.00918544	0.00935762	0.00238503	0.0163789	0.00528916	0.0170075	0.00036893	0.0113874	0.0183832	0.000445258

## Sheet: drug_i2i_trend
	inception_score	fid	cmmd	density	coverage	kurtosis
55171473_280	0.789578	0.707425	0.371893	0.551421	0.853563	280
61751423_777	0.101073	0.373083	0.0485346	0.249665	0.162707	777
55822161_322	0.695208	0.852423	0.953222	0.518225	0.975594	322
61769239_777	0.0828909	0.432002	0.427521	0.396367	0.398633	777
55970852_338	0.991505	1	0.470714	0.615669	0.951188	338
62012958_801	0.246206	0.496945	0.362677	0.099751	0.146437	801
56636006_398	0.694333	0.68577	0.459198	0.746309	0.698991	398
63519007_888	0.246206	0.496945	0.362677	0.099751	0.146437	888
56805337_412	0.541482	0.777132	0.574887	0.202549	0.471201	412
56949118_421	0.53255	0.684323	0.531734	0.525935	0.129515	421
57009820_431	0.589821	0.644144	0.6403	0.706903	0.829157	431
57152267_435	0.530063	0.688262	0.497471	0.351392	0.308493	435
57159770_435	0.541482	0.777132	0.574887	0.202549	0.471201	435
57215994_440	0.543843	0.800396	0.596599	0.618025	0.568825	440
57226216_442	0.541482	0.777132	0.574887	0.202549	0.471201	442
57249081_442	0.477639	0.731296	0.551108	0.12438	0.373576	442
57324172_444	0.529386	0.622781	0.59225	0.366384	0.528148	444
57385071_453	0.485055	0.777132	0.574887	0.202549	0.471201	453
57445503_454	0.473256	0.713788	0.697668	0.28286	0.585096	454
57612687_468	0.438408	0.80823	0.542488	0.422066	0.991865	468
57787806_476	0.523124	0.750779	0.853034	0.146867	0.487472	476
58856013_536	0.417461	0.362629	0.380133	0.345095	0.384269	536
59059247_569	0.478763	0.766628	0.609671	0.436201	0.789131	569
59085953_526	0.273056	0.464127	0.321279	0.507303	0.208591	526
59448055_597	0.373476	0.76565	0.638107	0.593611	0.536935	597
59546806_624	0.109447	0.23507	0.17702	0.360173	0.00813537	624
59590130_603	0.476126	0.61288	0.344005	0.47475	0.821673	603
59664791_527	0.524316	0.489658	0.206004	0.562985	0.127237	527
59781116_616	0.393624	0.571256	0.508153	0.572194	0.667101	616
59791671_620	0.478763	0.596748	0.609671	0.436201	0.789131	620
59872149_622	0.479465	0.53215	0.368916	0.943767	0.943703	622
59905712_618	0.454485	0.669553	0.536033	0.501521	0.797267	618
59977527_623	0.478763	0.596748	0.609671	0.436201	0.789131	623
59999963_627	0.502444	0.49525	0.406513	0.512229	0.634559	627
60014153_624	0.428262	0.526022	0.512433	0.002521	0.658965	624
60265471_643	0.478763	0.596748	0.609671	0.436201	0.789131	643
60345146_649	0.311619	0.546061	0.525292	0.300207	0.414904	649
60414306_636	0.415136	0.415378	0.28431	0.964112	0.854214	636
60503104_650	0.398135	0.521939	0.538184	0.149223	0.325415	650
60535371_689	0.284421	0.280488	0.0524383	0.236815	0.341686	689
61082569_684	0.246206	0.342554	0.362677	0.099751	0.146437	684
55171473_280	0.789578	0.430818	0.371893	0.551421	0.853563	280
57152267_435	0.530063	0.436153	0.497471	0.351392	0.308493	435
57787806_476	0.523124	0.479976	0.853034	0.146867	0.487472	476
59664791_527	0.524316	0.223345	0.206004	0.562985	0.127237	527
60345146_649	0.311619	0.279873	0.525292	0.300207	0.414904	649
55822161_322	0.695208	0.57062	0.953222	0.518225	0.975594	322
57215994_440	0.543843	0.531556	0.596599	0.618025	0.568825	440
59781116_616	0.393624	0.312557	0.508153	0.572194	0.667101	616
60414306_636	0.415136	0.163766	0.28431	0.964112	0.854214	636
55970852_338	0.991505	0.692306	0.470714	0.615669	0.951188	338
57249081_442	0.477639	0.463135	0.551108	0.12438	0.373576	442
59085953_526	0.273056	0.22122	0.321279	0.507303	0.208591	526
59872149_622	0.479465	0.272446	0.368916	0.943767	0.943703	622
60503104_650	0.398135	0.265503	0.538184	0.149223	0.325415	650
56636006_398	0.694333	0.417968	0.459198	0.746309	0.698991	398
57324172_444	0.529386	0.366336	0.59225	0.366384	0.528148	444
59448055_597	0.373476	0.486521	0.638107	0.593611	0.536935	597
59905712_618	0.454485	0.392048	0.536033	0.501521	0.797267	618
60535371_689	0.284421	0.0566185	0.0524383	0.236815	0.341686	689
56949118_421	0.53255	0.42506	0.531734	0.525935	0.129515	421
57445503_454	0.473256	0.438964	0.697668	0.28286	0.585096	454
59546806_624	0.109447	0	0.17702	0.360173	0.00813537	624
59999963_627	0.502444	0.240292	0.406513	0.512229	0.634559	627
61751423_777	0.101073	0.132217	0.0485346	0.249665	0.162707	777
57009820_431	0.589821	0.386125	0.6403	0.706903	0.829157	431
57612687_468	0.438408	0.531793	0.542488	0.422066	0.991865	468
59590130_603	0.476126	0.343378	0.344005	0.47475	0.821673	603
60014153_624	0.428262	0.261618	0.512433	0.002521	0.658965	624
61769239_777	0.0828909	0.189096	0.427521	0.396367	0.398633	777
56832791_413	0.587965	0.337558	0.666699	0.771084	0.520013	413
57048864_424	0.521938	0.516828	0.581391	0.534502	0.373576	424
55229907_284	0.757223	0.407632	0.49199	0.684556	1	284
57144883_431	0.548711	0.411001	0.512433	0.489595	0.446795	431
56785340_405	0.624578	0.424963	0.587903	0.273823	0.12138	405
61265289_730	0.155682	0.146686	0	0.0974808	0	730
59405272_581	0.391726	0.413901	0.493204	0.485214	0.471852	581
57438409_451	0.35955	0.518878	0.70655	0.217963	0.552555	451
55886663_330	1	0.702651	0.833487	0.826944	0.886105	330
56731250_404	0.513953	0.469636	0.465557	0.441402	0.308493	404
57191125_431	0.536305	0.349181	0.60749	0.308872	0.422389	431
61255918_735	0	0.174486	0.310982	0.69989	0.195249	735
58190752_471	0.850664	0.608614	0.300707	0.15115	0.471201	471
60023547_618	0.388057	0.260957	0.503878	0.119387	0.325415	618
57000907_421	0.552579	0.456523	0.57272	0.495071	0.406118	421
59147620_567	0.435175	0.382883	0.195077	0.637459	0.780996	567
59471238_590	0.376129	0.461568	0.514574	0.577218	0.602018	590
59279789_580	0.459261	0.54981	0.611853	1	0.585747	580
55771922_316	0.671192	0.544474	1	0.407448	0.308493	316
59357599_503	0.387078	0.255248	0.156125	0.28149	0.265539	503
57490535_455	0.417705	0.493338	0.553265	0.559693	1	455
59352012_578	0.44906	0.558638	0.4698	0.63965	0.780996	578
59840617_614	0.439084	0.231669	0.344005	0.825849	0.658965	614
59128546_565	0.440889	0.409352	0.553265	0.153341	0.585747	565
56426916_383	0.47476	0.411311	0.497471	0.964951	0.674585	383
56939280_389	0.486232	0.539993	0.392282	0.515882	0.674585	389
60781148_686	0.336537	0.0953278	0.183031	0.0591457	0.21152	686
59992398_621	0.502389	0.216125	0.450731	0.558598	0.463716	621
59987897_615	0.441642	0.274218	0.514574	0	0.496258	615

## Sheet: orf_i2i_trend
	inception_score	fid	cmmd	density	coverage	kurtosis
orftest67238095_917	0.254507	0.446378	0.0578896	0.272208	0.32383	917
orftest64131028_722	0.128583	0.343839	0.644569	0.913976	0.320112	722
orftest67384960_905	0.061362	0.146932	0.468635	0.45691	0.242485	905
orftest60613083_534	0.55781	0.56875	0.848217	0.928485	0.62039	534
orftest61436183_583	1	0.835258	0.762861	0.407361	0.779207	583
orftest63337551_682	0.354459	0.389661	0.790342	0.509066	0.697397	682
orftest63676091_698	0.446209	0.422716	0.816309	0.587594	0.7555	698
orftest69019834_1025	0.337061	0.438795	0	0.241102	0.474125	1025
orftest60452857_523	0.800542	0.806154	0.866956	0.815522	0.755965	523
orftest69236136_1052	0.317471	0.254538	0.207042	0.0765535	0.609699	1052
orftest65257792_799	0.174741	0.440364	0.637375	0.50846	0.719089	799
orftest65103914_779	0.157103	0.452288	0.630192	0.788908	0.533158	779
orftest68085194_968	0.361377	0.505092	0.0578896	0.240142	0.533003	968
orftest61322922_576	0.696863	0.859145	0.833273	0.620373	1	576
orftest69985609_1048	0.0656075	0.157464	0.29704	0.27016	0.307561	1048
orftest66035840_847	0.370914	0.628965	0.0507695	0.278035	0.436938	847
orftest68164651_987	0.452754	0.486395	0.244065	0.333317	0.839015	987
orftest70441737_1097	0.207875	0.344738	0.388675	0.732913	0.702665	1097
orftest71434102_1128	0.0857316	0.185765	0.313885	0.241102	0.0387357	1128
orftest68905234_1032	0.362732	0.426367	0.151197	0.262299	0.741401	1032
orftest67157730_914	0.492726	0.552447	0.0965077	0.0273228	0.277347	914
orftest71302726_1146	0.174704	0.312859	0.344347	0.685797	0.32538	1146
orftest67912805_948	0.0800902	0.234225	0.444341	0.53187	0.560118	948
orftest63928008_737	0.46705	0.593077	0.492066	0.618285	0.715215	737
orftest62625207_653	0.761607	0.886674	0.357364	0.229309	0.542454	653
orftest60548479_530	0.958968	0.778437	0.759181	0.323327	0.442206	530
orftest69431101_1043	0.326592	0.211613	0.190552	0.298736	0.563217	1043
orftest70964522_1125	0.175807	0.209984	0.37158	0.566921	0.267276	1125
orftest67326676_934	0.437217	0.518716	0.284161	0.204121	0.618221	934
orftest65874599_826	0.172303	0.456739	0.42629	0.468117	0.355593	826
orftest67028193_888	0.107009	0.244815	0.488772	0.523719	0.626743	888
orftest65015734_803	0.345175	0.448204	0.354349	0.491392	0.529904	803
orftest62547870_649	0.814605	0.81594	0.637171	0.123787	0.596684	649
orftest67599658_964	0.311804	0.325126	0.277456	0.179626	0.777037	964
orftest70081883_1088	0.3552	0.580722	0.0349724	0.0616939	0.598079	1088
orftest62300311_621	0.430502	0.3612	0.846143	0.611647	0.538581	621
orftest61933786_591	0.287243	0.234772	0.885761	0.724076	0.515804	591
orftest70150361_1092	0.374558	0.489152	0.0095132	0.169426	0.62132	1092
orftest64167743_719	0.0832469	0.147592	0.615854	0.563054	0.196157	719
orftest61535801_576	0.436661	0.339931	0.950197	0.834349	0.612643	576
orftest70416158_1069	0.0658014	0	0.357945	0.342202	0.334676	1069
orftest63473333_704	0.69518	0.748266	0.436454	0.158829	0.316238	704
orftest61830665_601	0.654517	0.635457	0.320061	0.414034	0.232569	601
orftest64299201_740	0.13084	0.304239	0.623018	0.487975	0.409204	740
orftest66811834_881	0.233539	0.282131	0.382404	0.509931	0.582706	881
orftest65741783_848	0.376833	0.492136	0.317068	0.506717	0.74295	848
orftest69396223_1025	0.218551	0.270484	0.327401	0.452267	0.489619	1025
orftest65519595_836	0.297618	0.526855	0.313693	0.394651	0.793306	836
orftest61431315_570	0.342696	0.387522	1	0.635319	0.624264	570
orftest71555156_1133	0.0436726	0.0183539	0.385251	0.327554	0	1133
orftest67345688_931	0.330842	0.259686	0.274107	0.290171	0.602727	931
orftest66336370_863	0.132373	0.412319	0.457436	0.344844	0.572513	863
orftest66040060_848	0.56681	0.774031	0.154278	0.0625231	0.371088	848
orftest66153409_841	0.167686	0.357539	0.495762	0.893968	0.502789	841
orftest64784524_777	0.715625	0.819119	0.467662	0.0512303	0.556399	777
orftest70075076_1073	0.166335	0.261602	0.351142	0.563853	0.691044	1073
orftest62756734_659	0.638326	0.764844	0.350561	0.472256	0.550201	659
orftest63289843_696	0.520433	0.7241	0.633578	0.652548	0.995662	696
orftest63778562_720	0.593493	0.791197	0.256462	0.0977025	0.227146	720
orftest67360728_911	0.110228	0.165767	0.472115	1	0.405175	911
orftest66502780_883	0.540723	0.750919	0.317068	0.155991	0.68872	883
orftest69334232_1029	0.211908	0.255863	0.347743	0.760449	0.520607	1029
orftest63066579_656	0.246376	0.197999	0.779252	0.606514	0.445615	656
orftest60581757_529	0.764746	0.603331	0.445095	0.503529	0.426712	529
orftest66115220_836	0	0.182547	0.49926	0.45691	0.374961	836
orftest72807731_1208	0.107142	0.235897	0.276901	0.321737	0.189805	1208
orftest63159378_689	0.609876	0.704206	0.637171	0.617282	0.987914	689
orftest64207968_752	0.427777	0.582859	0.502561	0.564493	0.660985	752
orftest61366238_566	0.29341	0.514483	0.885761	0.592286	0.601023	566
orftest61320738_581	0.842904	1	0.479841	0.299572	0.752092	581
orftest68048284_968	0.466245	0.605921	0.10621	0	0.478773	968
orftest68267592_965	0.170559	0.205052	0.458209	0.818261	0.59498	965
orftest64665846_783	0.44794	0.592056	0.467662	0.553804	0.928262	783
orftest68460554_971	0.208395	0.287913	0.396097	0.579602	0.606601	971
orftest60376999_524	0.859159	0.87018	0.458965	0.479323	0.484816	524
orftest65147838_778	0.130532	0.242862	0.630192	0.506783	0.432445	778
orftest61842330_602	0.472217	0.51322	0.680479	0.555186	0.445615	602
orftest65512202_823	0.615838	0.728747	0.320446	0.148728	0.498915	823
orftest62433000_629	0.309124	0.372194	0.853628	0.722002	0.476604	629
orftest70474250_1089	0.295494	0.264168	0.330786	0.498535	0.694918	1089
orftest71220517_1135	0.145303	0.148866	0.207042	0.314307	0.154943	1135
orftest71457828_1149	0.269124	0.20314	0.273552	0.617072	0.329253	1149
orftest64519744_756	0.37115	0.587146	0.597988	0.530294	0.428571	756
orftest68664346_978	0.0511505	0.0500481	0.45127	0.351319	0.494267	978
orftest66544398_898	0.32467	0.549515	0.313693	0.330835	0.90564	898
orftest61434964_582	0.791796	0.813668	0.737154	0.664001	0.94577	582
orftest64373662_759	0.416662	0.757406	0.206666	0.38967	0.548652	759
orftest62231170_631	0.631853	0.742678	0.65878	0.60968	0.817478	631
orftest63486522_693	0.478194	0.607055	0.705909	0.432992	0.647041	693
orftest65201908_779	0.300275	0.416139	0.702476	0.523241	0.401456	779
orftest63576656_710	0.473752	0.667575	0.183596	0.466816	0.254261	710
orftest69128248_1031	0.470066	0.572159	0.0349724	0.0451467	0.44701	1031
orftest62305210_636	0.645812	0.718168	0.615651	0.396181	0.712891	636
orftest69166969_1021	0.117083	0.219048	0.364758	0.590349	0.497366	1021
orftest60673327_535	0.966081	0.799537	0.737154	0.492771	0.616517	535
orftest72696372_1198	0.0464366	0.0629944	0.340953	0.29016	0.143322	1198
orftest62495379_633	0.236929	0.510113	0.797748	0.701471	0.530834	633
orftest66255243_840	0.191143	0.299057	0.516788	0.499495	0.340099	840
orftest65112645_792	0.667101	0.882671	0.26648	0.147607	0.467307	792
orftest68947231_988	0.074165	0.186853	0.399528	0.264156	0.393554	988
