# Supplementary material for: Prediction of cellular morphology changes under perturbations with a transcriptome-guided diffusion model
Source: Nat Commun. 2025 Sep 2;16:8210. doi: 10.1038/s41467-025-63478-z (PMC12405515; doi:10.1038/s41467-025-63478-z)
Supplement: Supplementary file 12 — Source Data [file 41467_2025_63478_MOESM12_ESM.zip › Source data/source_data_sup_fig4.xlsx]

## Sheet: Sheet1
	IMPA	IMPA_label	MorphDiff(G2I)	MorphDiff(G2I)_label
0	[ 4.6053157 10.956368 ]	Ground Truth	[ 4.6053157 10.956368 ]	Ground Truth
1	[8.375237 8.982859]	Ground Truth	[8.375237 8.982859]	Ground Truth
2	[7.5303683 6.375509 ]	Ground Truth	[7.5303683 6.375509 ]	Ground Truth
3	[ 6.1774874 10.000869 ]	Ground Truth	[ 6.1774874 10.000869 ]	Ground Truth
4	[10.90244 9.877038]	Ground Truth	[10.90244 9.877038]	Ground Truth
5	[ 6.5272346 11.597454 ]	Ground Truth	[ 6.5272346 11.597454 ]	Ground Truth
6	[9.712933 6.874472]	Ground Truth	[9.712933 6.874472]	Ground Truth
7	[ 7.18901 12.970517]	Ground Truth	[ 7.18901 12.970517]	Ground Truth
8	[10.315772 10.154728]	Ground Truth	[10.315772 10.154728]	Ground Truth
9	[ 7.3395953 11.955979 ]	Ground Truth	[ 7.3395953 11.955979 ]	Ground Truth
10	[ 9.729937 10.223753]	Ground Truth	[ 9.729937 10.223753]	Ground Truth
11	[ 4.9104686 12.937892 ]	Ground Truth	[ 4.9104686 12.937892 ]	Ground Truth
12	[ 8.894826 11.977419]	Ground Truth	[ 8.894826 11.977419]	Ground Truth
13	[11.325248 10.070851]	Ground Truth	[11.325248 10.070851]	Ground Truth
14	[7.835434 9.481305]	Ground Truth	[7.835434 9.481305]	Ground Truth
15	[10.430255 9.547691]	Ground Truth	[10.430255 9.547691]	Ground Truth
16	[ 8.976823 10.810186]	Ground Truth	[ 8.976823 10.810186]	Ground Truth
17	[ 6.9080825 12.176069 ]	Ground Truth	[ 6.9080825 12.176069 ]	Ground Truth
18	[ 9.898212 10.3243265]	Ground Truth	[ 9.898212 10.3243265]	Ground Truth
19	[11.323008 9.207548]	Ground Truth	[11.323008 9.207548]	Ground Truth
20	[ 8.457415 10.138166]	Ground Truth	[ 8.457415 10.138166]	Ground Truth
21	[ 8.353093 11.835298]	Ground Truth	[ 8.353093 11.835298]	Ground Truth
22	[8.510553 8.411009]	Ground Truth	[8.510553 8.411009]	Ground Truth
23	[10.05748 9.710108]	Ground Truth	[10.05748 9.710108]	Ground Truth
24	[ 9.259399 10.44817 ]	Ground Truth	[ 9.259399 10.44817 ]	Ground Truth
25	[10.331622 9.5588455]	Ground Truth	[10.331622 9.5588455]	Ground Truth
26	[ 9.793409 10.0651 ]	Ground Truth	[ 9.793409 10.0651 ]	Ground Truth
27	[10.982835 8.714396]	Ground Truth	[10.982835 8.714396]	Ground Truth
28	[ 9.794325 10.166427]	Ground Truth	[ 9.794325 10.166427]	Ground Truth
29	[ 7.0475874 11.85137 ]	Ground Truth	[ 7.0475874 11.85137 ]	Ground Truth
30	[10.140741 9.199885]	Ground Truth	[10.140741 9.199885]	Ground Truth
31	[ 8.348086 10.423404]	Ground Truth	[ 8.348086 10.423404]	Ground Truth
32	[11.690603 10.938494]	Ground Truth	[11.690603 10.938494]	Ground Truth
33	[ 7.988675 12.117544]	Ground Truth	[ 7.988675 12.117544]	Ground Truth
34	[4.780842 8.295202]	Ground Truth	[4.780842 8.295202]	Ground Truth
35	[2.1905315 7.1631365]	Ground Truth	[2.1905315 7.1631365]	Ground Truth
36	[4.988417 7.651515]	Ground Truth	[4.988417 7.651515]	Ground Truth
37	[3.3567724 9.592581 ]	Ground Truth	[3.3567724 9.592581 ]	Ground Truth
38	[ 3.6033459 10.545072 ]	Ground Truth	[ 3.6033459 10.545072 ]	Ground Truth
39	[ 4.964781 12.305353]	Ground Truth	[ 4.964781 12.305353]	Ground Truth
40	[8.351007 8.155339]	Ground Truth	[8.351007 8.155339]	Ground Truth
41	[5.8817706 8.790041 ]	Ground Truth	[5.8817706 8.790041 ]	Ground Truth
42	[ 4.05974 12.676464]	Ground Truth	[ 4.05974 12.676464]	Ground Truth
43	[3.517994 9.522751]	Ground Truth	[3.517994 9.522751]	Ground Truth
44	[1.3551798 7.5419273]	Ground Truth	[1.3551798 7.5419273]	Ground Truth
45	[9.137053 9.349179]	Ground Truth	[9.137053 9.349179]	Ground Truth
46	[11.885542 10.562469]	Ground Truth	[11.885542 10.562469]	Ground Truth
47	[ 4.676109 10.934248]	Ground Truth	[ 4.676109 10.934248]	Ground Truth
48	[10.016194 8.240405]	Ground Truth	[10.016194 8.240405]	Ground Truth
49	[7.476 6.878524]	Ground Truth	[7.476 6.878524]	Ground Truth
50	[4.349804 9.135084]	Ground Truth	[4.349804 9.135084]	Ground Truth
51	[9.048974 8.943327]	Ground Truth	[9.048974 8.943327]	Ground Truth
52	[11.531867 10.486858]	Ground Truth	[11.531867 10.486858]	Ground Truth
53	[10.5377865 8.544068 ]	Ground Truth	[10.5377865 8.544068 ]	Ground Truth
54	[ 8.332106 10.057602]	Ground Truth	[ 8.332106 10.057602]	Ground Truth
55	[11.0028 10.520565]	Ground Truth	[11.0028 10.520565]	Ground Truth
56	[7.0860724 8.189193 ]	Ground Truth	[7.0860724 8.189193 ]	Ground Truth
57	[7.2199745 7.3055787]	Ground Truth	[7.2199745 7.3055787]	Ground Truth
58	[11.82945 10.564713]	Ground Truth	[11.82945 10.564713]	Ground Truth
59	[11.576194 8.678179]	Ground Truth	[11.576194 8.678179]	Ground Truth
60	[ 4.217307 10.7460785]	Ground Truth	[ 4.217307 10.7460785]	Ground Truth
61	[7.8011103 8.233055 ]	Ground Truth	[7.8011103 8.233055 ]	Ground Truth
62	[10.057176 10.424932]	Ground Truth	[10.057176 10.424932]	Ground Truth
63	[ 3.2898707 10.9370775]	Ground Truth	[ 3.2898707 10.9370775]	Ground Truth
64	[10.267637 10.100527]	Ground Truth	[10.267637 10.100527]	Ground Truth
65	[7.538768 8.047281]	Ground Truth	[7.538768 8.047281]	Ground Truth
66	[ 8.22031 10.143082]	Ground Truth	[ 8.22031 10.143082]	Ground Truth
67	[5.4491963 7.148415 ]	Ground Truth	[5.4491963 7.148415 ]	Ground Truth
68	[9.898251 9.338704]	Ground Truth	[9.898251 9.338704]	Ground Truth
69	[ 0.7594702 11.519045 ]	DMSO	[ 0.7594702 11.519045 ]	DMSO
70	[-0.2734912 11.267392 ]	DMSO	[-0.2734912 11.267392 ]	DMSO
71	[-0.29524887 11.416613 ]	DMSO	[-0.29524887 11.416613 ]	DMSO
72	[ 0.8106234 11.406273 ]	DMSO	[ 0.8106234 11.406273 ]	DMSO
73	[ 3.1560988 11.031874 ]	DMSO	[ 3.1560988 11.031874 ]	DMSO
74	[ 0.9580248 11.804735 ]	DMSO	[ 0.9580248 11.804735 ]	DMSO
75	[ 0.65355426 10.858699 ]	DMSO	[ 0.65355426 10.858699 ]	DMSO
76	[ 2.155089 10.389228]	DMSO	[ 2.155089 10.389228]	DMSO
77	[3.5699313 9.2220335]	DMSO	[3.5699313 9.2220335]	DMSO
78	[1.1064699 7.5613832]	DMSO	[1.1064699 7.5613832]	DMSO
79	[ 1.3090099 12.013806 ]	DMSO	[ 1.3090099 12.013806 ]	DMSO
80	[ 0.39350942 10.211567 ]	DMSO	[ 0.39350942 10.211567 ]	DMSO
81	[ 1.483617 11.94964 ]	DMSO	[ 1.483617 11.94964 ]	DMSO
82	[ 1.2526457 12.029421 ]	DMSO	[ 1.2526457 12.029421 ]	DMSO
83	[0.43577093 9.386172 ]	DMSO	[0.43577093 9.386172 ]	DMSO
84	[ 0.10383378 10.012426 ]	DMSO	[ 0.10383378 10.012426 ]	DMSO
85	[ 0.25097987 11.426343 ]	DMSO	[ 0.25097987 11.426343 ]	DMSO
86	[ 0.29882044 11.394973 ]	DMSO	[ 0.29882044 11.394973 ]	DMSO
87	[-0.22856507 11.537093 ]	DMSO	[-0.22856507 11.537093 ]	DMSO
88	[ 2.1233683 11.313367 ]	DMSO	[ 2.1233683 11.313367 ]	DMSO
89	[ 0.6578391 11.597319 ]	DMSO	[ 0.6578391 11.597319 ]	DMSO
90	[ 0.33051383 11.770865 ]	DMSO	[ 0.33051383 11.770865 ]	DMSO
91	[0.75758606 8.692884 ]	DMSO	[0.75758606 8.692884 ]	DMSO
92	[ 0.4078048 11.502611 ]	DMSO	[ 0.4078048 11.502611 ]	DMSO
93	[ 0.9149522 11.595631 ]	DMSO	[ 0.9149522 11.595631 ]	DMSO
94	[0.92643595 8.087917 ]	DMSO	[0.92643595 8.087917 ]	DMSO
95	[ 0.07389985 11.567131 ]	DMSO	[ 0.07389985 11.567131 ]	DMSO
96	[1.2362788 9.53345 ]	DMSO	[1.2362788 9.53345 ]	DMSO
97	[ 5.2257175 12.066634 ]	DMSO	[ 5.2257175 12.066634 ]	DMSO
98	[ 0.38385937 11.334021 ]	DMSO	[ 0.38385937 11.334021 ]	DMSO
99	[3.2094556e-03 1.1439774e+01]	DMSO	[3.2094556e-03 1.1439774e+01]	DMSO
100	[ 1.282968 10.294055]	DMSO	[ 1.282968 10.294055]	DMSO
101	[10.77369 7.5962987]	DMSO	[10.77369 7.5962987]	DMSO
102	[ 1.8501928 10.39698 ]	DMSO	[ 1.8501928 10.39698 ]	DMSO
103	[ 1.1809847 11.820098 ]	DMSO	[ 1.1809847 11.820098 ]	DMSO
104	[ 1.9759154 10.559359 ]	DMSO	[ 1.9759154 10.559359 ]	DMSO
105	[ 1.137441 11.222043]	DMSO	[ 1.137441 11.222043]	DMSO
106	[ 0.25978267 11.52761 ]	DMSO	[ 0.25978267 11.52761 ]	DMSO
107	[ 0.49202225 11.761464 ]	DMSO	[ 0.49202225 11.761464 ]	DMSO
108	[ 0.5379016 10.876363 ]	DMSO	[ 0.5379016 10.876363 ]	DMSO
109	[ 2.8886118 11.4528675]	DMSO	[ 2.8886118 11.4528675]	DMSO
110	[1.253065 5.9838095]	DMSO	[1.253065 5.9838095]	DMSO
111	[0.3639133 8.521076 ]	DMSO	[0.3639133 8.521076 ]	DMSO
112	[1.0840143 8.374506 ]	DMSO	[1.0840143 8.374506 ]	DMSO
113	[-0.2789542 11.464516 ]	DMSO	[-0.2789542 11.464516 ]	DMSO
114	[ 0.6093786 11.209885 ]	DMSO	[ 0.6093786 11.209885 ]	DMSO
115	[ 0.05208876 11.334015 ]	DMSO	[ 0.05208876 11.334015 ]	DMSO
116	[ 8.079152 12.737138]	DMSO	[ 8.079152 12.737138]	DMSO
117	[ 0.16197567 11.54173 ]	DMSO	[ 0.16197567 11.54173 ]	DMSO
118	[ 0.70481694 11.346867 ]	DMSO	[ 0.70481694 11.346867 ]	DMSO
119	[0.19273768 8.358674 ]	DMSO	[0.19273768 8.358674 ]	DMSO
120	[ 1.2716787 11.175197 ]	DMSO	[ 1.2716787 11.175197 ]	DMSO
121	[-0.07327676 11.243351 ]	DMSO	[-0.07327676 11.243351 ]	DMSO
122	[1.6403863 9.929397 ]	DMSO	[1.6403863 9.929397 ]	DMSO
123	[ 9.088077 13.020352]	DMSO	[ 9.088077 13.020352]	DMSO
124	[-0.23485643 11.300725 ]	DMSO	[-0.23485643 11.300725 ]	DMSO
125	[ 1.4010848 11.955812 ]	DMSO	[ 1.4010848 11.955812 ]	DMSO
126	[0.5717735 9.629383 ]	DMSO	[0.5717735 9.629383 ]	DMSO
127	[-0.28270262 9.909797 ]	DMSO	[-0.28270262 9.909797 ]	DMSO
128	[ 2.2311363 10.993038 ]	DMSO	[ 2.2311363 10.993038 ]	DMSO
129	[ 0.19181953 10.019224 ]	DMSO	[ 0.19181953 10.019224 ]	DMSO
130	[0.19367395 8.62645 ]	DMSO	[0.19367395 8.62645 ]	DMSO
131	[ 1.2659049 11.9519205]	DMSO	[ 1.2659049 11.9519205]	DMSO
132	[ 2.5503387 10.597004 ]	DMSO	[ 2.5503387 10.597004 ]	DMSO
133	[-0.13487029 11.749362 ]	DMSO	[-0.13487029 11.749362 ]	DMSO
134	[0.2964481 8.895347 ]	DMSO	[0.2964481 8.895347 ]	DMSO
135	[-0.01279446 11.510321 ]	DMSO	[-0.01279446 11.510321 ]	DMSO
136	[ 0.30932114 11.441324 ]	DMSO	[ 0.30932114 11.441324 ]	DMSO
137	[ 0.35458988 11.676538 ]	DMSO	[ 0.35458988 11.676538 ]	DMSO
138	[ 0.83617914 10.816042 ]	DMSO	[ 0.83617914 10.816042 ]	DMSO
139	[ 0.54328483 10.656135 ]	DMSO	[ 0.54328483 10.656135 ]	DMSO
140	[ 0.80796856 10.675439 ]	DMSO	[ 0.80796856 10.675439 ]	DMSO
141	[1.1078799 7.576225 ]	DMSO	[1.1078799 7.576225 ]	DMSO
142	[0.7795312 6.7129536]	DMSO	[0.7795312 6.7129536]	DMSO
143	[0.27086756 9.94603 ]	DMSO	[0.27086756 9.94603 ]	DMSO
144	[ 1.0673437 11.149823 ]	DMSO	[ 1.0673437 11.149823 ]	DMSO
145	[ 1.654103 10.411042]	DMSO	[ 1.654103 10.411042]	DMSO
146	[ 9.421217 13.540556]	DMSO	[ 9.421217 13.540556]	DMSO
147	[3.8506103 9.874741 ]	DMSO	[3.8506103 9.874741 ]	DMSO
148	[ 2.7850075 10.644457 ]	DMSO	[ 2.7850075 10.644457 ]	DMSO
149	[-0.21705584 9.913185 ]	DMSO	[-0.21705584 9.913185 ]	DMSO
150	[ 2.7913475 11.430557 ]	DMSO	[ 2.7913475 11.430557 ]	DMSO
151	[ 0.08380388 11.673818 ]	DMSO	[ 0.08380388 11.673818 ]	DMSO
152	[3.2232869 9.446559 ]	DMSO	[3.2232869 9.446559 ]	DMSO
153	[ 1.8978677 10.873874 ]	DMSO	[ 1.8978677 10.873874 ]	DMSO
154	[ 0.25997344 11.757868 ]	DMSO	[ 0.25997344 11.757868 ]	DMSO
155	[-0.6031673 10.252073 ]	DMSO	[-0.6031673 10.252073 ]	DMSO
156	[ 0.78378 11.591065]	DMSO	[ 0.78378 11.591065]	DMSO
157	[ 6.973265 13.446016]	DMSO	[ 6.973265 13.446016]	DMSO
158	[ 1.2335142 11.950263 ]	DMSO	[ 1.2335142 11.950263 ]	DMSO
159	[ 0.1951961 11.689413 ]	DMSO	[ 0.1951961 11.689413 ]	DMSO
160	[ 2.568102 10.003475]	DMSO	[ 2.568102 10.003475]	DMSO
161	[-0.09221601 11.320916 ]	DMSO	[-0.09221601 11.320916 ]	DMSO
162	[ 6.6094904 12.955034 ]	DMSO	[ 6.6094904 12.955034 ]	DMSO
163	[ 0.21357019 11.422945 ]	DMSO	[ 0.21357019 11.422945 ]	DMSO
164	[11.895124 9.149653]	DMSO	[11.895124 9.149653]	DMSO
165	[7.2175813 7.655125 ]	DMSO	[7.2175813 7.655125 ]	DMSO
166	[ 0.09975854 11.728051 ]	DMSO	[ 0.09975854 11.728051 ]	DMSO
167	[ 1.3919541 11.943287 ]	DMSO	[ 1.3919541 11.943287 ]	DMSO
168	[ 0.7476323 11.201457 ]	DMSO	[ 0.7476323 11.201457 ]	DMSO
169	[1.2956293 6.1348248]	DMSO	[1.2956293 6.1348248]	DMSO
170	[ 1.3413479 11.936345 ]	DMSO	[ 1.3413479 11.936345 ]	DMSO
171	[ 7.6139536 13.798375 ]	DMSO	[ 7.6139536 13.798375 ]	DMSO
172	[ 0.45595694 11.765303 ]	DMSO	[ 0.45595694 11.765303 ]	DMSO
173	[ 1.0863231 11.218836 ]	DMSO	[ 1.0863231 11.218836 ]	DMSO
174	[1.0314155 9.59795 ]	DMSO	[1.0314155 9.59795 ]	DMSO
175	[0.49397814 9.765626 ]	DMSO	[0.49397814 9.765626 ]	DMSO
176	[ 1.4074063 11.9287405]	DMSO	[ 1.4074063 11.9287405]	DMSO
177	[ 7.812182 13.402925]	DMSO	[ 7.812182 13.402925]	DMSO
178	[ 0.13747656 11.484218 ]	DMSO	[ 0.13747656 11.484218 ]	DMSO
179	[ 0.32019016 11.728797 ]	DMSO	[ 0.32019016 11.728797 ]	DMSO
180	[ 0.40962487 11.482689 ]	DMSO	[ 0.40962487 11.482689 ]	DMSO
181	[ 0.7003028 11.898551 ]	DMSO	[ 0.7003028 11.898551 ]	DMSO
182	[ 2.5385487 10.256904 ]	DMSO	[ 2.5385487 10.256904 ]	DMSO
183	[0.85281295 7.569819 ]	DMSO	[0.85281295 7.569819 ]	DMSO
184	[ 8.183984 12.7744 ]	DMSO	[ 8.183984 12.7744 ]	DMSO
185	[1.2277583 6.4896116]	DMSO	[1.2277583 6.4896116]	DMSO
186	[ 1.1728207 11.290818 ]	DMSO	[ 1.1728207 11.290818 ]	DMSO
187	[1.2997822 7.5388994]	DMSO	[1.2997822 7.5388994]	DMSO
188	[ 2.2795134 10.552023 ]	DMSO	[ 2.2795134 10.552023 ]	DMSO
189	[ 0.13014832 10.1425085 ]	DMSO	[ 0.13014832 10.1425085 ]	DMSO
190	[ 0.706536 10.9161415]	DMSO	[ 0.706536 10.9161415]	DMSO
191	[2.855756 9.992815]	DMSO	[2.855756 9.992815]	DMSO
192	[ 0.43088904 11.507616 ]	DMSO	[ 0.43088904 11.507616 ]	DMSO
193	[ 4.166879 12.936108]	DMSO	[ 4.166879 12.936108]	DMSO
194	[0.5365514 8.0026655]	DMSO	[0.5365514 8.0026655]	DMSO
195	[ 0.17570685 10.310233 ]	DMSO	[ 0.17570685 10.310233 ]	DMSO
196	[ 0.5908129 11.433169 ]	DMSO	[ 0.5908129 11.433169 ]	DMSO
197	[1.0337405 6.717904 ]	DMSO	[1.0337405 6.717904 ]	DMSO
198	[1.0636226 8.997891 ]	DMSO	[1.0636226 8.997891 ]	DMSO
199	[ 0.21218634 11.689972 ]	DMSO	[ 0.21218634 11.689972 ]	DMSO
200	[ 6.7188907 13.410028 ]	DMSO	[ 6.7188907 13.410028 ]	DMSO
201	[ 0.99013686 11.083846 ]	DMSO	[ 0.99013686 11.083846 ]	DMSO
202	[0.41767418 9.541123 ]	DMSO	[0.41767418 9.541123 ]	DMSO
203	[ 0.32354063 11.740164 ]	DMSO	[ 0.32354063 11.740164 ]	DMSO
204	[ 1.3640802 11.536043 ]	DMSO	[ 1.3640802 11.536043 ]	DMSO
205	[0.12093974 9.731693 ]	DMSO	[0.12093974 9.731693 ]	DMSO
206	[ 8.0992 13.688804]	DMSO	[ 8.0992 13.688804]	DMSO
207	[ 0.11115084 11.503948 ]	DMSO	[ 0.11115084 11.503948 ]	DMSO
208	[-0.22473235 11.521282 ]	DMSO	[-0.22473235 11.521282 ]	DMSO
209	[1.7672 5.204137]	DMSO	[1.7672 5.204137]	DMSO
210	[2.2603364 8.377144 ]	DMSO	[2.2603364 8.377144 ]	DMSO
211	[ 0.27289236 11.678746 ]	DMSO	[ 0.27289236 11.678746 ]	DMSO
212	[-0.13807125 11.704178 ]	DMSO	[-0.13807125 11.704178 ]	DMSO
213	[-0.26686412 11.486783 ]	DMSO	[-0.26686412 11.486783 ]	DMSO
214	[ 1.4429226 11.950725 ]	DMSO	[ 1.4429226 11.950725 ]	DMSO
215	[0.7169668 7.516927 ]	DMSO	[0.7169668 7.516927 ]	DMSO
216	[0.79179746 7.520376 ]	DMSO	[0.79179746 7.520376 ]	DMSO
217	[ 0.880413 11.744816]	DMSO	[ 0.880413 11.744816]	DMSO
218	[0.23912966 8.439771 ]	DMSO	[0.23912966 8.439771 ]	DMSO
219	[0.35059306 9.996186 ]	DMSO	[0.35059306 9.996186 ]	DMSO
220	[ 0.9336584 11.582859 ]	DMSO	[ 0.9336584 11.582859 ]	DMSO
221	[1.2580936 9.517978 ]	DMSO	[1.2580936 9.517978 ]	DMSO
222	[-0.09608635 11.679017 ]	DMSO	[-0.09608635 11.679017 ]	DMSO
223	[ 1.3217833 10.075265 ]	DMSO	[ 1.3217833 10.075265 ]	DMSO
224	[9.1259489e-03 1.1547305e+01]	DMSO	[9.1259489e-03 1.1547305e+01]	DMSO
225	[-0.12752914 11.318369 ]	DMSO	[-0.12752914 11.318369 ]	DMSO
226	[ 8.1474905 13.448004 ]	DMSO	[ 8.1474905 13.448004 ]	DMSO
227	[ 8.050777 13.639361]	DMSO	[ 8.050777 13.639361]	DMSO
228	[-0.54366094 10.493254 ]	DMSO	[-0.54366094 10.493254 ]	DMSO
229	[ 0.04283276 11.358309 ]	DMSO	[ 0.04283276 11.358309 ]	DMSO
230	[-0.18801814 11.262076 ]	DMSO	[-0.18801814 11.262076 ]	DMSO
231	[ 3.1627514 11.013953 ]	DMSO	[ 3.1627514 11.013953 ]	DMSO
232	[ 1.6822246 10.800101 ]	DMSO	[ 1.6822246 10.800101 ]	DMSO
233	[0.8588801 9.638896 ]	DMSO	[0.8588801 9.638896 ]	DMSO
234	[7.1196947 6.3880057]	DMSO	[7.1196947 6.3880057]	DMSO
235	[ 1.5371493 11.440422 ]	DMSO	[ 1.5371493 11.440422 ]	DMSO
236	[ 0.5558597 11.812518 ]	DMSO	[ 0.5558597 11.812518 ]	DMSO
237	[ 1.667452 10.87069 ]	DMSO	[ 1.667452 10.87069 ]	DMSO
238	[0.19526161 8.630088 ]	DMSO	[0.19526161 8.630088 ]	DMSO
239	[ 1.8198626 10.908871 ]	DMSO	[ 1.8198626 10.908871 ]	DMSO
240	[0.08500016 9.627974 ]	DMSO	[0.08500016 9.627974 ]	DMSO
241	[-0.24122854 11.522111 ]	DMSO	[-0.24122854 11.522111 ]	DMSO
242	[ 1.2284749 11.339188 ]	DMSO	[ 1.2284749 11.339188 ]	DMSO
243	[ 0.15177743 11.629225 ]	DMSO	[ 0.15177743 11.629225 ]	DMSO
244	[-0.39852154 9.901808 ]	DMSO	[-0.39852154 9.901808 ]	DMSO
245	[ 1.1663568 11.44922 ]	DMSO	[ 1.1663568 11.44922 ]	DMSO
246	[2.102473 6.0052037]	DMSO	[2.102473 6.0052037]	DMSO
247	[ 0.66602886 11.449249 ]	DMSO	[ 0.66602886 11.449249 ]	DMSO
248	[-0.1363774 11.293218 ]	DMSO	[-0.1363774 11.293218 ]	DMSO
249	[ 0.8832113 10.584335 ]	DMSO	[ 0.8832113 10.584335 ]	DMSO
250	[ 0.41217864 11.407762 ]	DMSO	[ 0.41217864 11.407762 ]	DMSO
251	[0.8016609 7.355244 ]	DMSO	[0.8016609 7.355244 ]	DMSO
252	[0.98889124 9.684009 ]	DMSO	[0.98889124 9.684009 ]	DMSO
253	[11.393098 8.120207]	DMSO	[11.393098 8.120207]	DMSO
254	[ 0.5037985 11.72264 ]	DMSO	[ 0.5037985 11.72264 ]	DMSO
255	[0.377209 8.603952]	DMSO	[0.377209 8.603952]	DMSO
256	[0.33781764 8.70708 ]	DMSO	[0.33781764 8.70708 ]	DMSO
257	[ 1.7143157 11.015339 ]	DMSO	[ 1.7143157 11.015339 ]	DMSO
258	[ 1.7075464 10.234763 ]	DMSO	[ 1.7075464 10.234763 ]	DMSO
259	[0.60931855 6.9748797 ]	DMSO	[0.60931855 6.9748797 ]	DMSO
260	[ 1.2534704 10.993851 ]	DMSO	[ 1.2534704 10.993851 ]	DMSO
261	[ 1.2999861 11.513277 ]	DMSO	[ 1.2999861 11.513277 ]	DMSO
262	[ 0.11460419 11.708464 ]	DMSO	[ 0.11460419 11.708464 ]	DMSO
263	[0.17336844 8.244932 ]	DMSO	[0.17336844 8.244932 ]	DMSO
264	[0.7818601 7.0592475]	DMSO	[0.7818601 7.0592475]	DMSO
265	[-0.24090761 11.525525 ]	DMSO	[-0.24090761 11.525525 ]	DMSO
266	[0.79129344 8.234736 ]	DMSO	[0.79129344 8.234736 ]	DMSO
267	[10.247157 13.167855]	DMSO	[10.247157 13.167855]	DMSO
268	[-0.20245057 11.499278 ]	DMSO	[-0.20245057 11.499278 ]	DMSO
269	[-0.20916134 11.467739 ]	DMSO	[-0.20916134 11.467739 ]	DMSO
270	[ 0.24855606 11.44116 ]	DMSO	[ 0.24855606 11.44116 ]	DMSO
271	[ 0.15937705 10.053871 ]	DMSO	[ 0.15937705 10.053871 ]	DMSO
272	[ 0.05984687 11.563511 ]	DMSO	[ 0.05984687 11.563511 ]	DMSO
273	[-0.20645279 11.280749 ]	DMSO	[-0.20645279 11.280749 ]	DMSO
274	[0.11191334 8.719459 ]	DMSO	[0.11191334 8.719459 ]	DMSO
275	[ 8.154305 13.512536]	DMSO	[ 8.154305 13.512536]	DMSO
276	[-0.08120926 11.499165 ]	DMSO	[-0.08120926 11.499165 ]	DMSO
277	[ 1.3410541 11.507687 ]	DMSO	[ 1.3410541 11.507687 ]	DMSO
278	[ 0.33815974 10.211282 ]	DMSO	[ 0.33815974 10.211282 ]	DMSO
279	[ 1.4840838 11.824399 ]	DMSO	[ 1.4840838 11.824399 ]	DMSO
280	[ 1.1113689 11.049997 ]	DMSO	[ 1.1113689 11.049997 ]	DMSO
281	[-0.28225526 11.461296 ]	DMSO	[-0.28225526 11.461296 ]	DMSO
282	[-0.01836397 11.58912 ]	DMSO	[-0.01836397 11.58912 ]	DMSO
283	[ 0.09025736 11.591772 ]	DMSO	[ 0.09025736 11.591772 ]	DMSO
284	[0.5670523 7.9310136]	DMSO	[0.5670523 7.9310136]	DMSO
285	[1.222819 8.939675]	DMSO	[1.222819 8.939675]	DMSO
286	[ 8.848879 12.936268]	DMSO	[ 8.848879 12.936268]	DMSO
287	[0.5120204 8.010695 ]	DMSO	[0.5120204 8.010695 ]	DMSO
288	[0.19242583 8.658989 ]	DMSO	[0.19242583 8.658989 ]	DMSO
289	[ 0.24616188 11.404624 ]	DMSO	[ 0.24616188 11.404624 ]	DMSO
290	[ 0.81404746 11.359191 ]	DMSO	[ 0.81404746 11.359191 ]	DMSO
291	[ 0.14430808 10.058124 ]	DMSO	[ 0.14430808 10.058124 ]	DMSO
292	[ 2.9035585 10.579801 ]	DMSO	[ 2.9035585 10.579801 ]	DMSO
293	[-0.04633768 11.534016 ]	DMSO	[-0.04633768 11.534016 ]	DMSO
294	[ 0.79273754 11.301136 ]	DMSO	[ 0.79273754 11.301136 ]	DMSO
295	[0.83302647 7.5941076 ]	DMSO	[0.83302647 7.5941076 ]	DMSO
296	[1.3349758 5.8187995]	DMSO	[1.3349758 5.8187995]	DMSO
297	[ 0.6381187 10.532492 ]	DMSO	[ 0.6381187 10.532492 ]	DMSO
298	[ 1.7032485 10.46156 ]	DMSO	[ 1.7032485 10.46156 ]	DMSO
299	[ 0.14601384 11.767091 ]	DMSO	[ 0.14601384 11.767091 ]	DMSO
300	[0.964262 8.041123]	DMSO	[0.964262 8.041123]	DMSO
301	[0.7998587 7.0556283]	DMSO	[0.7998587 7.0556283]	DMSO
302	[0.9533581 8.897681 ]	DMSO	[0.9533581 8.897681 ]	DMSO
303	[ 7.9429994 13.448474 ]	DMSO	[ 7.9429994 13.448474 ]	DMSO
304	[1.7391856 7.0122533]	DMSO	[1.7391856 7.0122533]	DMSO
305	[ 1.2358834 12.007985 ]	DMSO	[ 1.2358834 12.007985 ]	DMSO
306	[ 1.7622323 10.794823 ]	DMSO	[ 1.7622323 10.794823 ]	DMSO
307	[0.3270589 9.903864 ]	DMSO	[0.3270589 9.903864 ]	DMSO
308	[ 6.6691384 13.383651 ]	DMSO	[ 6.6691384 13.383651 ]	DMSO
309	[ 0.52665186 11.800909 ]	DMSO	[ 0.52665186 11.800909 ]	DMSO
310	[ 1.4693193 11.8459215]	DMSO	[ 1.4693193 11.8459215]	DMSO
311	[ 4.0710115 12.822093 ]	DMSO	[ 4.0710115 12.822093 ]	DMSO
312	[ 1.9106607 11.224528 ]	DMSO	[ 1.9106607 11.224528 ]	DMSO
313	[10.476541 10.789446]	DMSO	[10.476541 10.789446]	DMSO
314	[8.042344 9.311195]	DMSO	[8.042344 9.311195]	DMSO
315	[ 0.19940548 11.2531395 ]	DMSO	[ 0.19940548 11.2531395 ]	DMSO
316	[ 0.28562537 11.6606 ]	DMSO	[ 0.28562537 11.6606 ]	DMSO
317	[ 3.2593992 11.831557 ]	DMSO	[ 3.2593992 11.831557 ]	DMSO
318	[-0.18110208 11.436169 ]	DMSO	[-0.18110208 11.436169 ]	DMSO
319	[0.23460215 8.456427 ]	DMSO	[0.23460215 8.456427 ]	DMSO
320	[ 2.30581 11.689572]	DMSO	[ 2.30581 11.689572]	DMSO
321	[ 3.179556 11.757619]	DMSO	[ 3.179556 11.757619]	DMSO
322	[1.2325515 9.704186 ]	DMSO	[1.2325515 9.704186 ]	DMSO
323	[ 0.38776496 11.757486 ]	DMSO	[ 0.38776496 11.757486 ]	DMSO
324	[ 1.4433631 11.458004 ]	DMSO	[ 1.4433631 11.458004 ]	DMSO
325	[0.7973812 8.6031 ]	DMSO	[0.7973812 8.6031 ]	DMSO
326	[ 0.33987516 11.769185 ]	DMSO	[ 0.33987516 11.769185 ]	DMSO
327	[ 6.95727 13.554758]	DMSO	[ 6.95727 13.554758]	DMSO
328	[ 0.5089171 11.449055 ]	DMSO	[ 0.5089171 11.449055 ]	DMSO
329	[ 1.5290365 11.384023 ]	DMSO	[ 1.5290365 11.384023 ]	DMSO
330	[1.083456 6.8251185]	DMSO	[1.083456 6.8251185]	DMSO
331	[ 4.055833 10.8466 ]	DMSO	[ 4.055833 10.8466 ]	DMSO
332	[ 2.659645 12.767029]	DMSO	[ 2.659645 12.767029]	DMSO
333	[0.6591052 9.462302 ]	DMSO	[0.6591052 9.462302 ]	DMSO
334	[ 1.1835779 11.289106 ]	DMSO	[ 1.1835779 11.289106 ]	DMSO
335	[ 2.309147 10.984775]	DMSO	[ 2.309147 10.984775]	DMSO
336	[0.9109491 8.359283 ]	DMSO	[0.9109491 8.359283 ]	DMSO
337	[ 1.4125371 11.950075 ]	DMSO	[ 1.4125371 11.950075 ]	DMSO
338	[3.4641297 9.4913645]	DMSO	[3.4641297 9.4913645]	DMSO
339	[ 1.7895918 10.898306 ]	DMSO	[ 1.7895918 10.898306 ]	DMSO
340	[ 2.1199887 10.730426 ]	DMSO	[ 2.1199887 10.730426 ]	DMSO
341	[ 0.16615416 10.126692 ]	DMSO	[ 0.16615416 10.126692 ]	DMSO
342	[ 8.044761 13.698607]	DMSO	[ 8.044761 13.698607]	DMSO
343	[ 0.4396579 11.576147 ]	DMSO	[ 0.4396579 11.576147 ]	DMSO
344	[ 0.8701322 11.586018 ]	DMSO	[ 0.8701322 11.586018 ]	DMSO
345	[ 0.71622497 11.465576 ]	DMSO	[ 0.71622497 11.465576 ]	DMSO
346	[ 0.7821101 11.645829 ]	DMSO	[ 0.7821101 11.645829 ]	DMSO
347	[1.2136327 9.78877 ]	DMSO	[1.2136327 9.78877 ]	DMSO
348	[ 1.8145746 10.696715 ]	DMSO	[ 1.8145746 10.696715 ]	DMSO
349	[0.6061653 7.025912 ]	DMSO	[0.6061653 7.025912 ]	DMSO
350	[1.0621306 6.7331333]	DMSO	[1.0621306 6.7331333]	DMSO
351	[ 1.1991477 11.385273 ]	DMSO	[ 1.1991477 11.385273 ]	DMSO
352	[ 0.71886086 11.598521 ]	DMSO	[ 0.71886086 11.598521 ]	DMSO
353	[ 1.8947031 10.157386 ]	DMSO	[ 1.8947031 10.157386 ]	DMSO
354	[ 2.7028906 12.72266 ]	DMSO	[ 2.7028906 12.72266 ]	DMSO
355	[-0.07021701 11.317729 ]	DMSO	[-0.07021701 11.317729 ]	DMSO
356	[3.215048 5.4941635]	DMSO	[3.215048 5.4941635]	DMSO
357	[ 0.6408156 11.527419 ]	DMSO	[ 0.6408156 11.527419 ]	DMSO
358	[ 1.3670859 11.214417 ]	DMSO	[ 1.3670859 11.214417 ]	DMSO
359	[-0.2678679 11.480867 ]	DMSO	[-0.2678679 11.480867 ]	DMSO
360	[-0.0346267 11.491748 ]	DMSO	[-0.0346267 11.491748 ]	DMSO
361	[ 1.219449 11.379251]	DMSO	[ 1.219449 11.379251]	DMSO
362	[0.40545356 8.311832 ]	DMSO	[0.40545356 8.311832 ]	DMSO
363	[0.691177 8.343737]	DMSO	[0.691177 8.343737]	DMSO
364	[ 0.49847034 11.262589 ]	DMSO	[ 0.49847034 11.262589 ]	DMSO
365	[10.597329 7.2941723]	DMSO	[10.597329 7.2941723]	DMSO
366	[1.2461294 7.536202 ]	DMSO	[1.2461294 7.536202 ]	DMSO
367	[12.010643 10.307026]	DMSO	[12.010643 10.307026]	DMSO
368	[-0.2558669 11.28307 ]	DMSO	[-0.2558669 11.28307 ]	DMSO
369	[-0.14987944 11.214777 ]	DMSO	[-0.14987944 11.214777 ]	DMSO
370	[0.64417964 7.0616627 ]	DMSO	[0.64417964 7.0616627 ]	DMSO
371	[-0.10545441 11.573946 ]	DMSO	[-0.10545441 11.573946 ]	DMSO
372	[1.0051013 7.6183834]	DMSO	[1.0051013 7.6183834]	DMSO
373	[ 3.198155 13.35598 ]	DMSO	[ 3.198155 13.35598 ]	DMSO
374	[ 0.11091106 11.346633 ]	DMSO	[ 0.11091106 11.346633 ]	DMSO
375	[ 1.2203083 12.025151 ]	DMSO	[ 1.2203083 12.025151 ]	DMSO
376	[-0.2922891 11.473922 ]	DMSO	[-0.2922891 11.473922 ]	DMSO
377	[ 0.02672095 11.422168 ]	DMSO	[ 0.02672095 11.422168 ]	DMSO
378	[-0.20228186 11.34975 ]	DMSO	[-0.20228186 11.34975 ]	DMSO
379	[ 7.4394197 13.606149 ]	DMSO	[ 7.4394197 13.606149 ]	DMSO
380	[0.8050424 7.5579295]	DMSO	[0.8050424 7.5579295]	DMSO
381	[0.73138833 7.0301824 ]	DMSO	[0.73138833 7.0301824 ]	DMSO
382	[ 0.16758297 10.272784 ]	DMSO	[ 0.16758297 10.272784 ]	DMSO
383	[ 0.39608872 11.629 ]	DMSO	[ 0.39608872 11.629 ]	DMSO
384	[1.472892 8.065575]	DMSO	[1.472892 8.065575]	DMSO
385	[0.17743534 8.5793 ]	DMSO	[0.17743534 8.5793 ]	DMSO
386	[ 1.3653089 11.983112 ]	DMSO	[ 1.3653089 11.983112 ]	DMSO
387	[1.3037771 8.364116 ]	DMSO	[1.3037771 8.364116 ]	DMSO
388	[9.234601 8.133972]	DMSO	[9.234601 8.133972]	DMSO
389	[ 1.1556755 11.359263 ]	DMSO	[ 1.1556755 11.359263 ]	DMSO
390	[-0.24172433 11.207214 ]	DMSO	[-0.24172433 11.207214 ]	DMSO
391	[0.6140552 7.002576 ]	DMSO	[0.6140552 7.002576 ]	DMSO
392	[ 1.034408 11.445811]	DMSO	[ 1.034408 11.445811]	DMSO
393	[ 1.2484609 11.389795 ]	DMSO	[ 1.2484609 11.389795 ]	DMSO
394	[ 0.122164 11.234655]	DMSO	[ 0.122164 11.234655]	DMSO
395	[ 1.0010386 11.190337 ]	DMSO	[ 1.0010386 11.190337 ]	DMSO
396	[ 0.8963574 11.562666 ]	DMSO	[ 0.8963574 11.562666 ]	DMSO
397	[ 1.1461617 11.940805 ]	DMSO	[ 1.1461617 11.940805 ]	DMSO
398	[-0.2787256 11.280054 ]	DMSO	[-0.2787256 11.280054 ]	DMSO
399	[3.0949151e-03 1.1549129e+01]	DMSO	[3.0949151e-03 1.1549129e+01]	DMSO
400	[ 0.22961332 11.64361 ]	DMSO	[ 0.22961332 11.64361 ]	DMSO
401	[ 2.4921308 10.511455 ]	DMSO	[ 2.4921308 10.511455 ]	DMSO
402	[ 1.0865928 11.004127 ]	DMSO	[ 1.0865928 11.004127 ]	DMSO
403	[ 1.4208397 11.93357 ]	DMSO	[ 1.4208397 11.93357 ]	DMSO
404	[0.17648785 9.676034 ]	DMSO	[0.17648785 9.676034 ]	DMSO
405	[0.41389266 8.492954 ]	DMSO	[0.41389266 8.492954 ]	DMSO
406	[8.350468 8.64153 ]	DMSO	[8.350468 8.64153 ]	DMSO
407	[0.411101 8.272687]	DMSO	[0.411101 8.272687]	DMSO
408	[-0.11997712 11.648673 ]	DMSO	[-0.11997712 11.648673 ]	DMSO
409	[0.9690807 9.3806715]	DMSO	[0.9690807 9.3806715]	DMSO
410	[ 0.45472622 10.245851 ]	DMSO	[ 0.45472622 10.245851 ]	DMSO
411	[0.7611612 7.632882 ]	DMSO	[0.7611612 7.632882 ]	DMSO
412	[-0.09764262 11.251851 ]	DMSO	[-0.09764262 11.251851 ]	DMSO
413	[0.776416 7.381268]	DMSO	[0.776416 7.381268]	DMSO
414	[ 7.4635673 13.773311 ]	DMSO	[ 7.4635673 13.773311 ]	DMSO
415	[0.2493158 8.582458 ]	DMSO	[0.2493158 8.582458 ]	DMSO
416	[ 1.0948986 11.303343 ]	DMSO	[ 1.0948986 11.303343 ]	DMSO
417	[3.8823385e-03 1.1580135e+01]	DMSO	[3.8823385e-03 1.1580135e+01]	DMSO
418	[ 1.6591756 10.496443 ]	DMSO	[ 1.6591756 10.496443 ]	DMSO
419	[ 0.29976165 10.277808 ]	DMSO	[ 0.29976165 10.277808 ]	DMSO
420	[11.030285 9.169186]	DMSO	[11.030285 9.169186]	DMSO
421	[ 1.951856 10.670016]	DMSO	[ 1.951856 10.670016]	DMSO
422	[ 0.4530385 11.7285 ]	DMSO	[ 0.4530385 11.7285 ]	DMSO
423	[ 0.4186122 11.761321 ]	DMSO	[ 0.4186122 11.761321 ]	DMSO
424	[ 3.9954605 12.625499 ]	DMSO	[ 3.9954605 12.625499 ]	DMSO
425	[0.46972567 8.00227 ]	DMSO	[0.46972567 8.00227 ]	DMSO
426	[0.47297907 8.053428 ]	DMSO	[0.47297907 8.053428 ]	DMSO
427	[ 2.3570933 10.120586 ]	DMSO	[ 2.3570933 10.120586 ]	DMSO
428	[ 0.88686955 11.239895 ]	DMSO	[ 0.88686955 11.239895 ]	DMSO
429	[ 0.72136873 11.699042 ]	DMSO	[ 0.72136873 11.699042 ]	DMSO
430	[0.5740174 9.306039 ]	DMSO	[0.5740174 9.306039 ]	DMSO
431	[ 1.4907638 11.454568 ]	DMSO	[ 1.4907638 11.454568 ]	DMSO
432	[1.8765812 5.5771213]	DMSO	[1.8765812 5.5771213]	DMSO
433	[1.3381127 5.9014072]	DMSO	[1.3381127 5.9014072]	DMSO
434	[0.40426967 9.278523 ]	DMSO	[0.40426967 9.278523 ]	DMSO
435	[ 1.68548 11.08284]	DMSO	[ 1.68548 11.08284]	DMSO
436	[ 0.81233543 10.527701 ]	DMSO	[ 0.81233543 10.527701 ]	DMSO
437	[1.1473948 6.8797255]	DMSO	[1.1473948 6.8797255]	DMSO
438	[ 1.4128854 11.930156 ]	DMSO	[ 1.4128854 11.930156 ]	DMSO
439	[-0.02113731 11.341617 ]	DMSO	[-0.02113731 11.341617 ]	DMSO
440	[ 0.3243693 11.736846 ]	DMSO	[ 0.3243693 11.736846 ]	DMSO
441	[ 0.27347875 11.43004 ]	DMSO	[ 0.27347875 11.43004 ]	DMSO
442	[ 1.3946245 10.082934 ]	DMSO	[ 1.3946245 10.082934 ]	DMSO
443	[-0.27291146 11.3089695 ]	DMSO	[-0.27291146 11.3089695 ]	DMSO
444	[ 1.4567093 10.3054 ]	DMSO	[ 1.4567093 10.3054 ]	DMSO
445	[11.143143 7.910769]	DMSO	[11.143143 7.910769]	DMSO
446	[0.6481876 7.1086946]	DMSO	[0.6481876 7.1086946]	DMSO
447	[ 0.30169415 11.6751375 ]	DMSO	[ 0.30169415 11.6751375 ]	DMSO
448	[1.0208837 6.727001 ]	DMSO	[1.0208837 6.727001 ]	DMSO
449	[ 0.26668692 11.400874 ]	DMSO	[ 0.26668692 11.400874 ]	DMSO
450	[6.319831 6.710411]	DMSO	[6.319831 6.710411]	DMSO
451	[0.24275726 8.518663 ]	DMSO	[0.24275726 8.518663 ]	DMSO
452	[5.2907495 8.296472 ]	DMSO	[5.2907495 8.296472 ]	DMSO
453	[ 1.2096281 10.656394 ]	DMSO	[ 1.2096281 10.656394 ]	DMSO
454	[ 0.08231872 11.572421 ]	DMSO	[ 0.08231872 11.572421 ]	DMSO
455	[ 0.89648974 11.611224 ]	DMSO	[ 0.89648974 11.611224 ]	DMSO
456	[1.0006285 8.392354 ]	DMSO	[1.0006285 8.392354 ]	DMSO
457	[ 1.594579 11.374292]	DMSO	[ 1.594579 11.374292]	DMSO
458	[ 0.6649088 11.4647 ]	DMSO	[ 0.6649088 11.4647 ]	DMSO
459	[ 0.7130656 11.469898 ]	DMSO	[ 0.7130656 11.469898 ]	DMSO
460	[ 1.3310102 11.052597 ]	DMSO	[ 1.3310102 11.052597 ]	DMSO
461	[-0.16564207 11.666354 ]	DMSO	[-0.16564207 11.666354 ]	DMSO
462	[6.054312 8.054939]	DMSO	[6.054312 8.054939]	DMSO
463	[ 2.9145722 10.715997 ]	DMSO	[ 2.9145722 10.715997 ]	DMSO
464	[ 1.6559854 11.16596 ]	DMSO	[ 1.6559854 11.16596 ]	DMSO
465	[0.97691184 9.729731 ]	DMSO	[0.97691184 9.729731 ]	DMSO
466	[ 1.5337011 10.651521 ]	DMSO	[ 1.5337011 10.651521 ]	DMSO
467	[ 1.3600597 10.475006 ]	DMSO	[ 1.3600597 10.475006 ]	DMSO
468	[3.2434873e-03 1.1530605e+01]	DMSO	[3.2434873e-03 1.1530605e+01]	DMSO
469	[ 0.20427004 11.656649 ]	DMSO	[ 0.20427004 11.656649 ]	DMSO
470	[ 0.34582427 11.667261 ]	DMSO	[ 0.34582427 11.667261 ]	DMSO
471	[ 1.4808676 11.864852 ]	DMSO	[ 1.4808676 11.864852 ]	DMSO
472	[0.85211605 9.366199 ]	DMSO	[0.85211605 9.366199 ]	DMSO
473	[0.82223016 7.562748 ]	DMSO	[0.82223016 7.562748 ]	DMSO
474	[ 1.5244337 10.643482 ]	DMSO	[ 1.5244337 10.643482 ]	DMSO
475	[0.40860334 8.499142 ]	DMSO	[0.40860334 8.499142 ]	DMSO
476	[9.311256 8.232141]	DMSO	[9.311256 8.232141]	DMSO
477	[0.890222 6.924373]	DMSO	[0.890222 6.924373]	DMSO
478	[ 0.45477104 11.658268 ]	DMSO	[ 0.45477104 11.658268 ]	DMSO
479	[ 0.40675977 11.761431 ]	DMSO	[ 0.40675977 11.761431 ]	DMSO
480	[-0.20916489 11.543213 ]	DMSO	[-0.20916489 11.543213 ]	DMSO
481	[ 0.08510172 10.016758 ]	DMSO	[ 0.08510172 10.016758 ]	DMSO
482	[1.0380373 6.7365403]	DMSO	[1.0380373 6.7365403]	DMSO
483	[1.5107311 5.958802 ]	DMSO	[1.5107311 5.958802 ]	DMSO
484	[ 0.7883798 10.552317 ]	DMSO	[ 0.7883798 10.552317 ]	DMSO
485	[6.6594057 8.083706 ]	DMSO	[6.6594057 8.083706 ]	DMSO
486	[1.3784101 7.992363 ]	DMSO	[1.3784101 7.992363 ]	DMSO
487	[ 0.37577003 10.150561 ]	DMSO	[ 0.37577003 10.150561 ]	DMSO
488	[0.1849254 8.648875 ]	DMSO	[0.1849254 8.648875 ]	DMSO
489	[-0.27198058 11.484256 ]	DMSO	[-0.27198058 11.484256 ]	DMSO
490	[ 0.99418324 11.48929 ]	DMSO	[ 0.99418324 11.48929 ]	DMSO
491	[-0.25355956 11.263595 ]	DMSO	[-0.25355956 11.263595 ]	DMSO
492	[ 0.74731386 10.83911 ]	DMSO	[ 0.74731386 10.83911 ]	DMSO
493	[1.7675137e-03 1.1697257e+01]	DMSO	[1.7675137e-03 1.1697257e+01]	DMSO
494	[ 0.71251255 11.318304 ]	DMSO	[ 0.71251255 11.318304 ]	DMSO
495	[ 0.15623257 11.440953 ]	DMSO	[ 0.15623257 11.440953 ]	DMSO
496	[ 3.213913 11.916418]	DMSO	[ 3.213913 11.916418]	DMSO
497	[ 0.25105813 11.433455 ]	DMSO	[ 0.25105813 11.433455 ]	DMSO
498	[0.820418 8.195472]	DMSO	[0.820418 8.195472]	DMSO
499	[0.9044723 6.938937 ]	DMSO	[0.9044723 6.938937 ]	DMSO
500	[-0.25435373 11.348129 ]	DMSO	[-0.25435373 11.348129 ]	DMSO
501	[0.42853263 8.891802 ]	DMSO	[0.42853263 8.891802 ]	DMSO
502	[ 1.2166637 11.378077 ]	DMSO	[ 1.2166637 11.378077 ]	DMSO
503	[-0.16180041 11.263846 ]	DMSO	[-0.16180041 11.263846 ]	DMSO
504	[ 0.19525361 11.437544 ]	DMSO	[ 0.19525361 11.437544 ]	DMSO
505	[-0.04891001 11.283181 ]	DMSO	[-0.04891001 11.283181 ]	DMSO
506	[-0.4305308 9.922672 ]	DMSO	[-0.4305308 9.922672 ]	DMSO
507	[ 0.6924134 11.508216 ]	DMSO	[ 0.6924134 11.508216 ]	DMSO
508	[ 1.499396 11.880667]	DMSO	[ 1.499396 11.880667]	DMSO
509	[-0.4424946 10.749529 ]	DMSO	[-0.4424946 10.749529 ]	DMSO
510	[ 0.09113058 11.572887 ]	DMSO	[ 0.09113058 11.572887 ]	DMSO
511	[ 1.3007759 11.950678 ]	DMSO	[ 1.3007759 11.950678 ]	DMSO
512	[0.3309977 8.18913 ]	DMSO	[0.3309977 8.18913 ]	DMSO
513	[10.896587 9.158397]	DMSO	[10.896587 9.158397]	DMSO
514	[0.8782415 7.4995236]	DMSO	[0.8782415 7.4995236]	DMSO
515	[ 0.96636045 11.5718565 ]	DMSO	[ 0.96636045 11.5718565 ]	DMSO
516	[-0.3405735 11.205304 ]	DMSO	[-0.3405735 11.205304 ]	DMSO
517	[0.81092423 7.433194 ]	DMSO	[0.81092423 7.433194 ]	DMSO
518	[ 0.4668629 11.647608 ]	DMSO	[ 0.4668629 11.647608 ]	DMSO
519	[ 0.69789505 11.300726 ]	DMSO	[ 0.69789505 11.300726 ]	DMSO
520	[ 0.98218644 11.566887 ]	DMSO	[ 0.98218644 11.566887 ]	DMSO
521	[ 0.8087354 10.853707 ]	DMSO	[ 0.8087354 10.853707 ]	DMSO
522	[0.47346154 9.751189 ]	DMSO	[0.47346154 9.751189 ]	DMSO
523	[ 1.5488026 11.306072 ]	DMSO	[ 1.5488026 11.306072 ]	DMSO
524	[ 0.22574496 11.427265 ]	DMSO	[ 0.22574496 11.427265 ]	DMSO
525	[11.51787 8.10495]	DMSO	[11.51787 8.10495]	DMSO
526	[ 1.4856812 11.446971 ]	DMSO	[ 1.4856812 11.446971 ]	DMSO
527	[ 0.9487928 11.566775 ]	DMSO	[ 0.9487928 11.566775 ]	DMSO
528	[ 0.7129507 11.450378 ]	DMSO	[ 0.7129507 11.450378 ]	DMSO
529	[ 0.70150375 10.815329 ]	DMSO	[ 0.70150375 10.815329 ]	DMSO
530	[ 0.22811577 11.790584 ]	DMSO	[ 0.22811577 11.790584 ]	DMSO
531	[-0.19062576 11.281881 ]	DMSO	[-0.19062576 11.281881 ]	DMSO
532	[ 0.26055312 10.252796 ]	DMSO	[ 0.26055312 10.252796 ]	DMSO
533	[0.44589284 9.882754 ]	DMSO	[0.44589284 9.882754 ]	DMSO
534	[0.9769451 7.672071 ]	DMSO	[0.9769451 7.672071 ]	DMSO
535	[-0.14413492 11.614115 ]	DMSO	[-0.14413492 11.614115 ]	DMSO
536	[-0.14680076 11.58813 ]	DMSO	[-0.14680076 11.58813 ]	DMSO
537	[-0.12454102 11.371926 ]	DMSO	[-0.12454102 11.371926 ]	DMSO
538	[1.5319251 5.4101553]	DMSO	[1.5319251 5.4101553]	DMSO
539	[-0.06965689 11.301149 ]	DMSO	[-0.06965689 11.301149 ]	DMSO
540	[ 0.5892433 10.596033 ]	DMSO	[ 0.5892433 10.596033 ]	DMSO
541	[ 8.905621 12.956706]	DMSO	[ 8.905621 12.956706]	DMSO
542	[ 0.29094544 11.612456 ]	DMSO	[ 0.29094544 11.612456 ]	DMSO
543	[0.34812015 8.381434 ]	DMSO	[0.34812015 8.381434 ]	DMSO
544	[ 0.12814453 10.071419 ]	DMSO	[ 0.12814453 10.071419 ]	DMSO
545	[0.81884956 7.6910386 ]	DMSO	[0.81884956 7.6910386 ]	DMSO
546	[3.4083593 6.7009244]	DMSO	[3.4083593 6.7009244]	DMSO
547	[ 1.2404858 11.902955 ]	DMSO	[ 1.2404858 11.902955 ]	DMSO
548	[2.6542106 8.717652 ]	DMSO	[2.6542106 8.717652 ]	DMSO
549	[0.51005524 8.736862 ]	DMSO	[0.51005524 8.736862 ]	DMSO
550	[ 1.4529161 11.518144 ]	DMSO	[ 1.4529161 11.518144 ]	DMSO
551	[ 0.11878484 11.377663 ]	DMSO	[ 0.11878484 11.377663 ]	DMSO
552	[ 0.7377254 11.773672 ]	DMSO	[ 0.7377254 11.773672 ]	DMSO
553	[ 1.2251096 11.364769 ]	DMSO	[ 1.2251096 11.364769 ]	DMSO
554	[ 8.221276 11.944454]	DMSO	[ 8.221276 11.944454]	DMSO
555	[ 1.0270905 11.229195 ]	DMSO	[ 1.0270905 11.229195 ]	DMSO
556	[ 0.42454684 10.261104 ]	DMSO	[ 0.42454684 10.261104 ]	DMSO
557	[1.1831243 6.8752975]	DMSO	[1.1831243 6.8752975]	DMSO
558	[-0.16079335 11.544591 ]	DMSO	[-0.16079335 11.544591 ]	DMSO
559	[2.1032991 6.111419 ]	DMSO	[2.1032991 6.111419 ]	DMSO
560	[ 1.3680964 11.84133 ]	DMSO	[ 1.3680964 11.84133 ]	DMSO
561	[ 0.01916411 11.616126 ]	DMSO	[ 0.01916411 11.616126 ]	DMSO
562	[ 0.526456 11.677198]	DMSO	[ 0.526456 11.677198]	DMSO
563	[-0.19579497 11.284969 ]	DMSO	[-0.19579497 11.284969 ]	DMSO
564	[0.89829266 8.989504 ]	DMSO	[0.89829266 8.989504 ]	DMSO
565	[ 3.36994 12.780077]	DMSO	[ 3.36994 12.780077]	DMSO
566	[-0.10741893 11.277367 ]	DMSO	[-0.10741893 11.277367 ]	DMSO
567	[-0.14334781 11.262111 ]	DMSO	[-0.14334781 11.262111 ]	DMSO
568	[0.8838226 7.5624127]	DMSO	[0.8838226 7.5624127]	DMSO
569	[9.043345 8.080451]	DMSO	[9.043345 8.080451]	DMSO
570	[6.978881 6.5747128]	DMSO	[6.978881 6.5747128]	DMSO
571	[3.1402364 7.7392874]	DMSO	[3.1402364 7.7392874]	DMSO
572	[10.4546175 12.177726 ]	DMSO	[10.4546175 12.177726 ]	DMSO
573	[ 3.1005595 10.691359 ]	DMSO	[ 3.1005595 10.691359 ]	DMSO
574	[ 7.805538 11.25686 ]	DMSO	[ 7.805538 11.25686 ]	DMSO
575	[0.88796026 8.36962 ]	DMSO	[0.88796026 8.36962 ]	DMSO
576	[ 7.1054525 11.415669 ]	DMSO	[ 7.1054525 11.415669 ]	DMSO
577	[8.308153 8.785594]	DMSO	[8.308153 8.785594]	DMSO
578	[3.5831769 7.7880187]	DMSO	[3.5831769 7.7880187]	DMSO
579	[10.357199 12.005417]	DMSO	[10.357199 12.005417]	DMSO
580	[7.7489676 6.2844224]	DMSO	[7.7489676 6.2844224]	DMSO
581	[10.508533 12.380307]	DMSO	[10.508533 12.380307]	DMSO
582	[10.22091 11.827324]	DMSO	[10.22091 11.827324]	DMSO
583	[7.032605 6.5296197]	DMSO	[7.032605 6.5296197]	DMSO
584	[3.0812182 7.640172 ]	DMSO	[3.0812182 7.640172 ]	DMSO
585	[7.902139 6.2844906]	DMSO	[7.902139 6.2844906]	DMSO
586	[ 9.510779 10.802851]	DMSO	[ 9.510779 10.802851]	DMSO
587	[3.0825055 7.7178493]	DMSO	[3.0825055 7.7178493]	DMSO
588	[10.921086 12.844501]	DMSO	[10.921086 12.844501]	DMSO
589	[ 9.320257 11.575363]	DMSO	[ 9.320257 11.575363]	DMSO
590	[ 8.8891535 11.284456 ]	DMSO	[ 8.8891535 11.284456 ]	DMSO
591	[3.1440737 8.040724 ]	DMSO	[3.1440737 8.040724 ]	DMSO
592	[ 9.210966 11.437651]	DMSO	[ 9.210966 11.437651]	DMSO
593	[ 7.595639 11.248728]	DMSO	[ 7.595639 11.248728]	DMSO
594	[3.507391 7.9368715]	DMSO	[3.507391 7.9368715]	DMSO
595	[7.720448 6.2610083]	DMSO	[7.720448 6.2610083]	DMSO
596	[ 7.3651295 11.316279 ]	DMSO	[ 7.3651295 11.316279 ]	DMSO
597	[0.1847874 9.0591345]	DMSO	[0.1847874 9.0591345]	DMSO
598	[3.3116353 7.722754 ]	DMSO	[3.3116353 7.722754 ]	DMSO
599	[3.1135764 7.682482 ]	DMSO	[3.1135764 7.682482 ]	DMSO
600	[ 7.1055536 11.413537 ]	DMSO	[ 7.1055536 11.413537 ]	DMSO
601	[11.612764 13.628647]	DMSO	[11.612764 13.628647]	DMSO
602	[3.346626 7.7034464]	DMSO	[3.346626 7.7034464]	DMSO
603	[ 9.616913 11.540171]	DMSO	[ 9.616913 11.540171]	DMSO
604	[9.568268 7.6837173]	DMSO	[9.568268 7.6837173]	DMSO
605	[ 9.691876 11.032045]	DMSO	[ 9.691876 11.032045]	DMSO
606	[8.084682 6.9506583]	DMSO	[8.084682 6.9506583]	DMSO
607	[ 9.945002 11.689177]	DMSO	[ 9.945002 11.689177]	DMSO
608	[ 6.942793 11.394966]	DMSO	[ 6.942793 11.394966]	DMSO
609	[ 2.7163432 10.842252 ]	DMSO	[ 2.7163432 10.842252 ]	DMSO
610	[5.375229 9.583099]	DMSO	[5.375229 9.583099]	DMSO
611	[1.3116357 7.6456823]	DMSO	[1.3116357 7.6456823]	DMSO
612	[ 3.073165 10.1020355]	DMSO	[ 3.073165 10.1020355]	DMSO
613	[7.495597 6.470143]	DMSO	[7.495597 6.470143]	DMSO
614	[8.335984 6.4597797]	DMSO	[8.335984 6.4597797]	DMSO
615	[3.267072 7.691523]	DMSO	[3.267072 7.691523]	DMSO
616	[9.923786 7.9699016]	DMSO	[9.923786 7.9699016]	DMSO
617	[3.6537316 7.916328 ]	DMSO	[3.6537316 7.916328 ]	DMSO
618	[ 9.3094425 10.956662 ]	DMSO	[ 9.3094425 10.956662 ]	DMSO
619	[3.0678294 7.7127986]	DMSO	[3.0678294 7.7127986]	DMSO
620	[ 9.742066 11.155806]	DMSO	[ 9.742066 11.155806]	DMSO
621	[7.597416 6.562295]	DMSO	[7.597416 6.562295]	DMSO
622	[ 7.042346 11.407279]	DMSO	[ 7.042346 11.407279]	DMSO
623	[11.575729 13.583899]	DMSO	[11.575729 13.583899]	DMSO
624	[3.2140272 7.7189045]	DMSO	[3.2140272 7.7189045]	DMSO
625	[ 6.797377 12.751073]	DMSO	[ 6.797377 12.751073]	DMSO
626	[3.4515996 7.831031 ]	DMSO	[3.4515996 7.831031 ]	DMSO
627	[7.540109 6.078465]	DMSO	[7.540109 6.078465]	DMSO
628	[10.5575075 12.434607 ]	DMSO	[10.5575075 12.434607 ]	DMSO
629	[3.0048559 7.7743196]	DMSO	[3.0048559 7.7743196]	DMSO
630	[1.199345 7.004247]	DMSO	[1.199345 7.004247]	DMSO
631	[8.92401 7.269916]	DMSO	[8.92401 7.269916]	DMSO
632	[5.2769027 8.428271 ]	DMSO	[5.2769027 8.428271 ]	DMSO
633	[ 5.152118 12.675063]	DMSO	[ 5.152118 12.675063]	DMSO
634	[0.73839027 8.782741 ]	DMSO	[0.73839027 8.782741 ]	DMSO
635	[3.595195 7.77884 ]	DMSO	[3.595195 7.77884 ]	DMSO
636	[ 9.385441 10.768878]	DMSO	[ 9.385441 10.768878]	DMSO
637	[ 9.293904 11.223236]	DMSO	[ 9.293904 11.223236]	DMSO
638	[8.42507 6.849892]	DMSO	[8.42507 6.849892]	DMSO
639	[3.82357 9.481624]	DMSO	[3.82357 9.481624]	DMSO
640	[5.8393645 7.0260267]	DMSO	[5.8393645 7.0260267]	DMSO
641	[ 6.9507017 11.406442 ]	DMSO	[ 6.9507017 11.406442 ]	DMSO
642	[0.94880426 8.8379345 ]	DMSO	[0.94880426 8.8379345 ]	DMSO
643	[7.3697987 6.3524756]	DMSO	[7.3697987 6.3524756]	DMSO
644	[3.3322268 7.714049 ]	DMSO	[3.3322268 7.714049 ]	DMSO
645	[8.160004 6.9534817]	DMSO	[8.160004 6.9534817]	DMSO
646	[11.286663 13.236695]	DMSO	[11.286663 13.236695]	DMSO
647	[ 9.666853 11.768951]	DMSO	[ 9.666853 11.768951]	DMSO
648	[10.256458 12.185516]	DMSO	[10.256458 12.185516]	DMSO
649	[7.558876 6.0735617]	DMSO	[7.558876 6.0735617]	DMSO
650	[ 8.07686 12.599186]	DMSO	[ 8.07686 12.599186]	DMSO
651	[8.128229 6.4258485]	DMSO	[8.128229 6.4258485]	DMSO
652	[6.604769 7.654082]	DMSO	[6.604769 7.654082]	DMSO
653	[ 9.811061 11.924174]	DMSO	[ 9.811061 11.924174]	DMSO
654	[8.398955 6.845746]	DMSO	[8.398955 6.845746]	DMSO
655	[1.0013767 7.338445 ]	DMSO	[1.0013767 7.338445 ]	DMSO
656	[ 9.847235 11.599383]	DMSO	[ 9.847235 11.599383]	DMSO
657	[11.070784 12.88605 ]	DMSO	[11.070784 12.88605 ]	DMSO
658	[ 7.0747075 11.41498 ]	DMSO	[ 7.0747075 11.41498 ]	DMSO
659	[ 8.604646 11.020428]	DMSO	[ 8.604646 11.020428]	DMSO
660	[3.0951662 7.6910496]	DMSO	[3.0951662 7.6910496]	DMSO
661	[8.169185 6.863737]	DMSO	[8.169185 6.863737]	DMSO
662	[6.221314 8.5665045]	DMSO	[6.221314 8.5665045]	DMSO
663	[8.043753 6.9757466]	DMSO	[8.043753 6.9757466]	DMSO
664	[11.533661 13.536419]	DMSO	[11.533661 13.536419]	DMSO
665	[9.972451 7.8595476]	DMSO	[9.972451 7.8595476]	DMSO
666	[ 9.225799 10.856246]	DMSO	[ 9.225799 10.856246]	DMSO
667	[10.004953 11.891318]	DMSO	[10.004953 11.891318]	DMSO
668	[8.369134 7.0177584]	DMSO	[8.369134 7.0177584]	DMSO
669	[3.254949 7.7025228]	DMSO	[3.254949 7.7025228]	DMSO
670	[10.122939 11.852719]	DMSO	[10.122939 11.852719]	DMSO
671	[11.302097 13.2522135]	DMSO	[11.302097 13.2522135]	DMSO
672	[8.553747 6.4743032]	DMSO	[8.553747 6.4743032]	DMSO
673	[ 9.424975 11.470089]	DMSO	[ 9.424975 11.470089]	DMSO
674	[3.1227903 7.7314596]	DMSO	[3.1227903 7.7314596]	DMSO
675	[7.7224135 6.3258944]	DMSO	[7.7224135 6.3258944]	DMSO
676	[ 7.4134274 11.447223 ]	DMSO	[ 7.4134274 11.447223 ]	DMSO
677	[11.180138 13.098377]	DMSO	[11.180138 13.098377]	DMSO
678	[7.1909537 7.106389 ]	DMSO	[7.1909537 7.106389 ]	DMSO
679	[ 1.4053293 10.310282 ]	DMSO	[ 1.4053293 10.310282 ]	DMSO
680	[1.9965395 8.764569 ]	DMSO	[1.9965395 8.764569 ]	DMSO
681	[ 9.519952 10.758973]	DMSO	[ 9.519952 10.758973]	DMSO
682	[ 9.459198 11.220272]	DMSO	[ 9.459198 11.220272]	DMSO
683	[2.9904368 8.712681 ]	DMSO	[2.9904368 8.712681 ]	DMSO
684	[11.468613 13.46068 ]	DMSO	[11.468613 13.46068 ]	DMSO
685	[3.4056842 7.722263 ]	DMSO	[3.4056842 7.722263 ]	DMSO
686	[10.457829 12.211454]	DMSO	[10.457829 12.211454]	DMSO
687	[3.1741834 9.931137 ]	DMSO	[3.1741834 9.931137 ]	DMSO
688	[11.124386 13.086697]	DMSO	[11.124386 13.086697]	DMSO
689	[3.2783463 7.0843906]	DMSO	[3.2783463 7.0843906]	DMSO
690	[5.9997187 7.0943923]	DMSO	[5.9997187 7.0943923]	DMSO
691	[ 7.2942433 11.393589 ]	DMSO	[ 7.2942433 11.393589 ]	DMSO
692	[ 9.485593 10.837699]	DMSO	[ 9.485593 10.837699]	DMSO
693	[9.493678 7.627399]	DMSO	[9.493678 7.627399]	DMSO
694	[3.0727544 7.70821 ]	DMSO	[3.0727544 7.70821 ]	DMSO
695	[2.8898566 7.926278 ]	DMSO	[2.8898566 7.926278 ]	DMSO
696	[ 9.527906 10.950044]	DMSO	[ 9.527906 10.950044]	DMSO
697	[3.1760564 7.7750163]	DMSO	[3.1760564 7.7750163]	DMSO
698	[8.360001 7.019216]	DMSO	[8.360001 7.019216]	DMSO
699	[ 9.302473 10.858161]	DMSO	[ 9.302473 10.858161]	DMSO
700	[10.5231495 12.350199 ]	DMSO	[10.5231495 12.350199 ]	DMSO
701	[11.031321 9.041331]	DMSO	[11.031321 9.041331]	DMSO
702	[7.614956 6.090809]	DMSO	[7.614956 6.090809]	DMSO
703	[ 9.075266 11.378504]	DMSO	[ 9.075266 11.378504]	DMSO
704	[11.090573 12.926262]	DMSO	[11.090573 12.926262]	DMSO
705	[1.3352596 7.597227 ]	DMSO	[1.3352596 7.597227 ]	DMSO
706	[11.338987 13.319755]	DMSO	[11.338987 13.319755]	DMSO
707	[ 9.145582 10.811556]	DMSO	[ 9.145582 10.811556]	DMSO
708	[8.385654 6.4449744]	DMSO	[8.385654 6.4449744]	DMSO
709	[ 9.227403 11.464552]	DMSO	[ 9.227403 11.464552]	DMSO
710	[ 9.40165 10.656339]	DMSO	[ 9.40165 10.656339]	DMSO
711	[8.259075 7.0152993]	DMSO	[8.259075 7.0152993]	DMSO
712	[7.743439 6.219096]	DMSO	[7.743439 6.219096]	DMSO
713	[7.5051436 6.6429796]	DMSO	[7.5051436 6.6429796]	DMSO
714	[10.621519 12.334625]	DMSO	[10.621519 12.334625]	DMSO
715	[0.26664126 8.301168 ]	DMSO	[0.26664126 8.301168 ]	DMSO
716	[2.1011698 8.679721 ]	DMSO	[2.1011698 8.679721 ]	DMSO
717	[ 9.575958 11.524617]	DMSO	[ 9.575958 11.524617]	DMSO
718	[7.064194 6.199799]	DMSO	[7.064194 6.199799]	DMSO
719	[6.9450336 6.4851837]	DMSO	[6.9450336 6.4851837]	DMSO
720	[10.211835 11.910185]	DMSO	[10.211835 11.910185]	DMSO
721	[3.4664516 7.7357817]	DMSO	[3.4664516 7.7357817]	DMSO
722	[8.10995 6.9880934]	DMSO	[8.10995 6.9880934]	DMSO
723	[ 8.711423 10.937686]	DMSO	[ 8.711423 10.937686]	DMSO
724	[8.050696 7.032335]	DMSO	[8.050696 7.032335]	DMSO
725	[3.0838675 7.7469034]	DMSO	[3.0838675 7.7469034]	DMSO
726	[11.26773 13.25224]	DMSO	[11.26773 13.25224]	DMSO
727	[11.2374 13.200984]	DMSO	[11.2374 13.200984]	DMSO
728	[7.339732 6.246529]	DMSO	[7.339732 6.246529]	DMSO
729	[8.017609 7.0946517]	DMSO	[8.017609 7.0946517]	DMSO
730	[7.778817 6.355531]	DMSO	[7.778817 6.355531]	DMSO
731	[10.290647 12.130583]	DMSO	[10.290647 12.130583]	DMSO
732	[11.019349 12.864928]	DMSO	[11.019349 12.864928]	DMSO
733	[2.1267226 8.805884 ]	DMSO	[2.1267226 8.805884 ]	DMSO
734	[11.596722 13.59293 ]	DMSO	[11.596722 13.59293 ]	DMSO
735	[ 7.460061 11.426296]	DMSO	[ 7.460061 11.426296]	DMSO
736	[8.340623 7.0247765]	DMSO	[8.340623 7.0247765]	DMSO
737	[10.249841 12.192504]	DMSO	[10.249841 12.192504]	DMSO
738	[2.911705 6.717667]	DMSO	[2.911705 6.717667]	DMSO
739	[ 9.485147 11.999589]	DMSO	[ 9.485147 11.999589]	DMSO
740	[1.253671 7.559226]	DMSO	[1.253671 7.559226]	DMSO
741	[7.550504 6.3567853]	DMSO	[7.550504 6.3567853]	DMSO
742	[11.047878 12.879956]	DMSO	[11.047878 12.879956]	DMSO
743	[7.7311077 6.5327945]	DMSO	[7.7311077 6.5327945]	DMSO
744	[1.6711715 7.2622814]	DMSO	[1.6711715 7.2622814]	DMSO
745	[ 2.83224 11.48874]	DMSO	[ 2.83224 11.48874]	DMSO
746	[9.940894 7.87397 ]	DMSO	[9.940894 7.87397 ]	DMSO
747	[8.465581 6.4087377]	DMSO	[8.465581 6.4087377]	DMSO
748	[5.6957374 7.1385336]	DMSO	[5.6957374 7.1385336]	DMSO
749	[3.2738216 9.901718 ]	DMSO	[3.2738216 9.901718 ]	DMSO
750	[8.164742 6.542772]	DMSO	[8.164742 6.542772]	DMSO
751	[3.0471787 7.7483 ]	DMSO	[3.0471787 7.7483 ]	DMSO
752	[2.7536178 7.9211907]	DMSO	[2.7536178 7.9211907]	DMSO
753	[11.583716 13.590138]	DMSO	[11.583716 13.590138]	DMSO
754	[ 8.128917 11.272795]	DMSO	[ 8.128917 11.272795]	DMSO
755	[0.8511068 8.070426 ]	DMSO	[0.8511068 8.070426 ]	DMSO
756	[3.543215 6.8452883]	DMSO	[3.543215 6.8452883]	DMSO
757	[10.546481 12.369909]	DMSO	[10.546481 12.369909]	DMSO
758	[ 9.778071 11.98681 ]	DMSO	[ 9.778071 11.98681 ]	DMSO
759	[0.19499697 9.01212 ]	DMSO	[0.19499697 9.01212 ]	DMSO
760	[ 5.498096 11.07885 ]	DMSO	[ 5.498096 11.07885 ]	DMSO
761	[10.870252 12.64516 ]	DMSO	[10.870252 12.64516 ]	DMSO
762	[ 7.5332665 11.222152 ]	DMSO	[ 7.5332665 11.222152 ]	DMSO
763	[7.0974793 6.4395485]	DMSO	[7.0974793 6.4395485]	DMSO
764	[3.0565217 8.320612 ]	DMSO	[3.0565217 8.320612 ]	DMSO
765	[7.5394363 6.0471673]	DMSO	[7.5394363 6.0471673]	DMSO
766	[3.1956635 7.7063317]	DMSO	[3.1956635 7.7063317]	DMSO
767	[11.590871 13.602036]	DMSO	[11.590871 13.602036]	DMSO
768	[3.1645708 7.667508 ]	DMSO	[3.1645708 7.667508 ]	DMSO
769	[7.308542 6.235473]	DMSO	[7.308542 6.235473]	DMSO
770	[ 6.8987956 11.417424 ]	DMSO	[ 6.8987956 11.417424 ]	DMSO
771	[0.32806686 8.310932 ]	DMSO	[0.32806686 8.310932 ]	DMSO
772	[7.7156763 6.2585235]	DMSO	[7.7156763 6.2585235]	DMSO
773	[-0.02953422 8.463146 ]	DMSO	[-0.02953422 8.463146 ]	DMSO
774	[3.326527 5.8813524]	DMSO	[3.326527 5.8813524]	DMSO
775	[11.290836 13.249875]	DMSO	[11.290836 13.249875]	DMSO
776	[7.260689 6.6445546]	DMSO	[7.260689 6.6445546]	DMSO
777	[9.391178 8.167207]	DMSO	[9.391178 8.167207]	DMSO
778	[7.724738 6.30304 ]	DMSO	[7.724738 6.30304 ]	DMSO
779	[11.08343 12.921437]	DMSO	[11.08343 12.921437]	DMSO
780	[ 7.0393972 11.415443 ]	DMSO	[ 7.0393972 11.415443 ]	DMSO
781	[7.7300673 6.2209945]	DMSO	[7.7300673 6.2209945]	DMSO
782	[7.397085 6.534822]	DMSO	[7.397085 6.534822]	DMSO
783	[3.4790256 8.936407 ]	DMSO	[3.4790256 8.936407 ]	DMSO
784	[0.23175484 8.290583 ]	DMSO	[0.23175484 8.290583 ]	DMSO
785	[5.394048 8.203954]	DMSO	[5.394048 8.203954]	DMSO
786	[9.942866 7.994135]	DMSO	[9.942866 7.994135]	DMSO
787	[3.040579 7.7430105]	DMSO	[3.040579 7.7430105]	DMSO
788	[0.74962294 7.6053157 ]	DMSO	[0.74962294 7.6053157 ]	DMSO
789	[ 9.320908 10.96375 ]	DMSO	[ 9.320908 10.96375 ]	DMSO
790	[ 8.185975 11.975082]	DMSO	[ 8.185975 11.975082]	DMSO
791	[7.379471 6.264092]	DMSO	[7.379471 6.264092]	DMSO
792	[10.212753 11.861995]	DMSO	[10.212753 11.861995]	DMSO
793	[7.6413794 6.3033137]	DMSO	[7.6413794 6.3033137]	DMSO
794	[ 9.469167 11.090891]	DMSO	[ 9.469167 11.090891]	DMSO
795	[3.2002537 7.7095313]	DMSO	[3.2002537 7.7095313]	DMSO
796	[7.479323 6.596458]	DMSO	[7.479323 6.596458]	DMSO
797	[7.2500806 7.2919283]	DMSO	[7.2500806 7.2919283]	DMSO
798	[ 8.814543 11.702884]	DMSO	[ 8.814543 11.702884]	DMSO
799	[ 9.338309 10.699905]	DMSO	[ 9.338309 10.699905]	DMSO
800	[4.56929 7.590347]	DMSO	[4.56929 7.590347]	DMSO
801	[7.7634664 6.267762 ]	DMSO	[7.7634664 6.267762 ]	DMSO
802	[3.1661975 7.7124004]	DMSO	[3.1661975 7.7124004]	DMSO
803	[11.242002 13.217918]	DMSO	[11.242002 13.217918]	DMSO
804	[4.806771 7.5932684]	DMSO	[4.806771 7.5932684]	DMSO
805	[10.040129 11.891369]	DMSO	[10.040129 11.891369]	DMSO
806	[ 7.237666 11.432144]	DMSO	[ 7.237666 11.432144]	DMSO
807	[-0.3855603 8.388072 ]	DMSO	[-0.3855603 8.388072 ]	DMSO
808	[ 9.804397 11.878808]	DMSO	[ 9.804397 11.878808]	DMSO
809	[ 9.980928 11.84755 ]	DMSO	[ 9.980928 11.84755 ]	DMSO
810	[10.588703 12.454004]	DMSO	[10.588703 12.454004]	DMSO
811	[9.427174 7.9540043]	DMSO	[9.427174 7.9540043]	DMSO
812	[6.302872 8.386915]	DMSO	[6.302872 8.386915]	DMSO
813	[ 1.5804551 12.193112 ]	DMSO	[ 1.5804551 12.193112 ]	DMSO
814	[ 3.1620784 13.557987 ]	DMSO	[ 3.1620784 13.557987 ]	DMSO
815	[7.2419324 6.429384 ]	DMSO	[7.2419324 6.429384 ]	DMSO
816	[ 8.703203 10.944073]	DMSO	[ 8.703203 10.944073]	DMSO
817	[0.07575774 8.090892 ]	DMSO	[0.07575774 8.090892 ]	DMSO
818	[7.3969703 6.2818294]	DMSO	[7.3969703 6.2818294]	DMSO
819	[1.2282864 7.3462615]	DMSO	[1.2282864 7.3462615]	DMSO
820	[ 7.178458 11.42431 ]	DMSO	[ 7.178458 11.42431 ]	DMSO
821	[8.959878 8.147715]	DMSO	[8.959878 8.147715]	DMSO
822	[3.5507457 7.7550735]	DMSO	[3.5507457 7.7550735]	DMSO
823	[8.513131 6.4626994]	DMSO	[8.513131 6.4626994]	DMSO
824	[11.019272 12.786878]	DMSO	[11.019272 12.786878]	DMSO
825	[7.0628448 7.929133 ]	DMSO	[7.0628448 7.929133 ]	DMSO
826	[ 9.396512 11.035134]	DMSO	[ 9.396512 11.035134]	DMSO
827	[ 7.31996 11.43758]	DMSO	[ 7.31996 11.43758]	DMSO
828	[8.261446 7.0029316]	DMSO	[8.261446 7.0029316]	DMSO
829	[11.113 13.092105]	DMSO	[11.113 13.092105]	DMSO
830	[8.501265 6.94354 ]	DMSO	[8.501265 6.94354 ]	DMSO
831	[ 7.460096 11.273573]	DMSO	[ 7.460096 11.273573]	DMSO
832	[2.9897146 7.783338 ]	DMSO	[2.9897146 7.783338 ]	DMSO
833	[2.9385777 7.811602 ]	DMSO	[2.9385777 7.811602 ]	DMSO
834	[5.798598 8.305539]	DMSO	[5.798598 8.305539]	DMSO
835	[ 7.498354 13.361848]	DMSO	[ 7.498354 13.361848]	DMSO
836	[3.252313 7.7137303]	DMSO	[3.252313 7.7137303]	DMSO
837	[10.6972 12.4459505]	DMSO	[10.6972 12.4459505]	DMSO
838	[ 7.2144356 11.425385 ]	DMSO	[ 7.2144356 11.425385 ]	DMSO
839	[ 7.135167 11.419588]	DMSO	[ 7.135167 11.419588]	DMSO
840	[10.734615 12.632751]	DMSO	[10.734615 12.632751]	DMSO
841	[0.14673457 8.453709 ]	DMSO	[0.14673457 8.453709 ]	DMSO
842	[11.253647 13.206748]	DMSO	[11.253647 13.206748]	DMSO
843	[ 9.123851 10.865087]	DMSO	[ 9.123851 10.865087]	DMSO
844	[8.95274 8.054433]	DMSO	[8.95274 8.054433]	DMSO
845	[ 9.5926285 11.386274 ]	DMSO	[ 9.5926285 11.386274 ]	DMSO
846	[10.00357 11.923478]	DMSO	[10.00357 11.923478]	DMSO
847	[7.725022 6.5561047]	DMSO	[7.725022 6.5561047]	DMSO
848	[ 8.877274 11.487399]	DMSO	[ 8.877274 11.487399]	DMSO
849	[1.8523142 7.2977 ]	DMSO	[1.8523142 7.2977 ]	DMSO
850	[5.6946535 8.177729 ]	DMSO	[5.6946535 8.177729 ]	DMSO
851	[10.96894 12.866867]	DMSO	[10.96894 12.866867]	DMSO
852	[10.034215 11.935568]	DMSO	[10.034215 11.935568]	DMSO
853	[10.504803 12.347223]	DMSO	[10.504803 12.347223]	DMSO
854	[0.915954 8.950978]	DMSO	[0.915954 8.950978]	DMSO
855	[7.8083014 6.329086 ]	DMSO	[7.8083014 6.329086 ]	DMSO
856	[ 7.3720965 11.559221 ]	DMSO	[ 7.3720965 11.559221 ]	DMSO
857	[8.5447235 6.444646 ]	DMSO	[8.5447235 6.444646 ]	DMSO
858	[10.638857 12.36501 ]	DMSO	[10.638857 12.36501 ]	DMSO
859	[7.2651234 9.225139 ]	DMSO	[7.2651234 9.225139 ]	DMSO
860	[7.4868584 6.515348 ]	DMSO	[7.4868584 6.515348 ]	DMSO
861	[8.875987 7.6204815]	DMSO	[8.875987 7.6204815]	DMSO
862	[2.6987247 8.213077 ]	DMSO	[2.6987247 8.213077 ]	DMSO
863	[3.0231693 7.791073 ]	DMSO	[3.0231693 7.791073 ]	DMSO
864	[3.2492385 7.718506 ]	DMSO	[3.2492385 7.718506 ]	DMSO
865	[11.611583 13.625234]	DMSO	[11.611583 13.625234]	DMSO
866	[8.090026 7.0383897]	DMSO	[8.090026 7.0383897]	DMSO
867	[11.613709 13.629834]	DMSO	[11.613709 13.629834]	DMSO
868	[6.0094867 6.891429 ]	DMSO	[6.0094867 6.891429 ]	DMSO
869	[7.014443 7.45879 ]	DMSO	[7.014443 7.45879 ]	DMSO
870	[3.390951 6.80594 ]	DMSO	[3.390951 6.80594 ]	DMSO
871	[7.4716554 6.1717396]	DMSO	[7.4716554 6.1717396]	DMSO
872	[ 6.869707 11.365628]	DMSO	[ 6.869707 11.365628]	DMSO
873	[2.733861 8.550504]	DMSO	[2.733861 8.550504]	DMSO
874	[7.2482786 7.0757513]	DMSO	[7.2482786 7.0757513]	DMSO
875	[ 9.589781 11.86609 ]	DMSO	[ 9.589781 11.86609 ]	DMSO
876	[7.516018 6.6190925]	DMSO	[7.516018 6.6190925]	DMSO
877	[8.231539 6.6773295]	DMSO	[8.231539 6.6773295]	DMSO
878	[2.3799496 8.458865 ]	DMSO	[2.3799496 8.458865 ]	DMSO
879	[11.344717 13.309504]	DMSO	[11.344717 13.309504]	DMSO
880	[3.359191 7.815835]	DMSO	[3.359191 7.815835]	DMSO
881	[7.0746875 6.480192 ]	DMSO	[7.0746875 6.480192 ]	DMSO
882	[0.72373915 8.88839 ]	DMSO	[0.72373915 8.88839 ]	DMSO
883	[ 9.305697 10.987497]	DMSO	[ 9.305697 10.987497]	DMSO
884	[ 7.4854536 11.318362 ]	DMSO	[ 7.4854536 11.318362 ]	DMSO
885	[0.17176466 8.444531 ]	DMSO	[0.17176466 8.444531 ]	DMSO
886	[10.322829 12.247859]	DMSO	[10.322829 12.247859]	DMSO
887	[3.3137894 7.7067423]	DMSO	[3.3137894 7.7067423]	DMSO
888	[11.198555 13.188196]	DMSO	[11.198555 13.188196]	DMSO
889	[9.568151 7.6520367]	DMSO	[9.568151 7.6520367]	DMSO
890	[ 9.181526 10.770045]	DMSO	[ 9.181526 10.770045]	DMSO
891	[-0.32776248 8.434488 ]	DMSO	[-0.32776248 8.434488 ]	DMSO
892	[10.215293 11.703869]	DMSO	[10.215293 11.703869]	DMSO
893	[ 8.105233 12.732671]	DMSO	[ 8.105233 12.732671]	DMSO
894	[7.4029636 6.9505625]	DMSO	[7.4029636 6.9505625]	DMSO
895	[8.46888 6.983765]	DMSO	[8.46888 6.983765]	DMSO
896	[10.014366 11.840542]	DMSO	[10.014366 11.840542]	DMSO
897	[ 9.637362 12.172971]	DMSO	[ 9.637362 12.172971]	DMSO
898	[7.6656156 6.1475334]	DMSO	[7.6656156 6.1475334]	DMSO
899	[7.5316477 6.3815246]	DMSO	[7.5316477 6.3815246]	DMSO
900	[8.292719 6.4716754]	DMSO	[8.292719 6.4716754]	DMSO
901	[ 7.312348 11.454543]	DMSO	[ 7.312348 11.454543]	DMSO
902	[ 9.607072 11.038573]	DMSO	[ 9.607072 11.038573]	DMSO
903	[ 7.262241 11.417331]	DMSO	[ 7.262241 11.417331]	DMSO
904	[2.7993972 7.880487 ]	DMSO	[2.7993972 7.880487 ]	DMSO
905	[2.9884481 7.128424 ]	DMSO	[2.9884481 7.128424 ]	DMSO
906	[10.890339 12.657829]	DMSO	[10.890339 12.657829]	DMSO
907	[0.2687168 8.3359585]	DMSO	[0.2687168 8.3359585]	DMSO
908	[8.030462 6.9968166]	DMSO	[8.030462 6.9968166]	DMSO
909	[3.8184686 9.44466 ]	DMSO	[3.8184686 9.44466 ]	DMSO
910	[3.2286453 7.682589 ]	DMSO	[3.2286453 7.682589 ]	DMSO
911	[2.1922138 8.464364 ]	DMSO	[2.1922138 8.464364 ]	DMSO
912	[ 6.93457 11.392515]	DMSO	[ 6.93457 11.392515]	DMSO
913	[1.536719 8.553009]	DMSO	[1.536719 8.553009]	DMSO
914	[10.927973 12.81566 ]	DMSO	[10.927973 12.81566 ]	DMSO
915	[6.7165136 6.305359 ]	DMSO	[6.7165136 6.305359 ]	DMSO
916	[2.6920776 8.574445 ]	DMSO	[2.6920776 8.574445 ]	DMSO
917	[7.7284923 6.1871204]	DMSO	[7.7284923 6.1871204]	DMSO
918	[8.775952 8.097329]	DMSO	[8.775952 8.097329]	DMSO
919	[3.1230202 7.7487116]	DMSO	[3.1230202 7.7487116]	DMSO
920	[11.614787 13.62878 ]	DMSO	[11.614787 13.62878 ]	DMSO
921	[ 9.919849 11.874545]	DMSO	[ 9.919849 11.874545]	DMSO
922	[ 8.370578 11.228699]	DMSO	[ 8.370578 11.228699]	DMSO
923	[8.418068 6.459774]	DMSO	[8.418068 6.459774]	DMSO
924	[9.552711 7.749592]	DMSO	[9.552711 7.749592]	DMSO
925	[3.0535765 7.4518557]	DMSO	[3.0535765 7.4518557]	DMSO
926	[0.2568362 8.441417 ]	DMSO	[0.2568362 8.441417 ]	DMSO
927	[ 3.9692159 12.074729 ]	DMSO	[ 3.9692159 12.074729 ]	DMSO
928	[9.858049 6.8541594]	DMSO	[9.858049 6.8541594]	DMSO
929	[10.297261 11.884817]	DMSO	[10.297261 11.884817]	DMSO
930	[2.939708 7.816093]	DMSO	[2.939708 7.816093]	DMSO
931	[10.50143 12.4048605]	DMSO	[10.50143 12.4048605]	DMSO
932	[11.006045 12.794877]	DMSO	[11.006045 12.794877]	DMSO
933	[7.5578694 6.703786 ]	DMSO	[7.5578694 6.703786 ]	DMSO
934	[7.2594733 6.3311114]	DMSO	[7.2594733 6.3311114]	DMSO
935	[11.001966 12.781404]	DMSO	[11.001966 12.781404]	DMSO
936	[2.2819743 9.293514 ]	DMSO	[2.2819743 9.293514 ]	DMSO
937	[5.9907207 8.179383 ]	DMSO	[5.9907207 8.179383 ]	DMSO
938	[10.531395 12.41175 ]	DMSO	[10.531395 12.41175 ]	DMSO
939	[7.805575 7.1865067]	DMSO	[7.805575 7.1865067]	DMSO
940	[8.420203 6.418389]	DMSO	[8.420203 6.418389]	DMSO
941	[7.2244163 7.1023955]	DMSO	[7.2244163 7.1023955]	DMSO
942	[8.391609 7.063099]	DMSO	[8.391609 7.063099]	DMSO
943	[7.9975963 7.001372 ]	DMSO	[7.9975963 7.001372 ]	DMSO
944	[6.248153 7.750727]	DMSO	[6.248153 7.750727]	DMSO
945	[11.372037 13.3652315]	DMSO	[11.372037 13.3652315]	DMSO
946	[3.04388 7.68872]	DMSO	[3.04388 7.68872]	DMSO
947	[8.435862 6.4219074]	DMSO	[8.435862 6.4219074]	DMSO
948	[ 5.864476 11.531785]	DMSO	[ 5.864476 11.531785]	DMSO
949	[7.4594307 6.539403 ]	DMSO	[7.4594307 6.539403 ]	DMSO
950	[11.227796 13.199033]	DMSO	[11.227796 13.199033]	DMSO
951	[3.1925497 5.515215 ]	DMSO	[3.1925497 5.515215 ]	DMSO
952	[10.649479 12.393295]	DMSO	[10.649479 12.393295]	DMSO
953	[ 9.421273 10.791383]	DMSO	[ 9.421273 10.791383]	DMSO
954	[7.709715 6.2967677]	DMSO	[7.709715 6.2967677]	DMSO
955	[10.804301 12.540297]	DMSO	[10.804301 12.540297]	DMSO
956	[3.7008927 8.633283 ]	DMSO	[3.7008927 8.633283 ]	DMSO
957	[10.741167 12.620674]	DMSO	[10.741167 12.620674]	DMSO
958	[8.392752 6.467195]	DMSO	[8.392752 6.467195]	DMSO
959	[8.4739275 6.4696503]	DMSO	[8.4739275 6.4696503]	DMSO
960	[10.590494 12.252499]	DMSO	[10.590494 12.252499]	DMSO
961	[0.20480552 8.995107 ]	DMSO	[0.20480552 8.995107 ]	DMSO
962	[9.983272 7.905915]	DMSO	[9.983272 7.905915]	DMSO
963	[8.721196 7.0903053]	DMSO	[8.721196 7.0903053]	DMSO
964	[11.232404 13.173273]	DMSO	[11.232404 13.173273]	DMSO
965	[ 9.244125 10.812259]	DMSO	[ 9.244125 10.812259]	DMSO
966	[5.5561347 7.8924503]	DMSO	[5.5561347 7.8924503]	DMSO
967	[ 9.823489 11.642006]	DMSO	[ 9.823489 11.642006]	DMSO
968	[ 6.5789537 11.104633 ]	DMSO	[ 6.5789537 11.104633 ]	DMSO
969	[5.4987807 7.420882 ]	DMSO	[5.4987807 7.420882 ]	DMSO
970	[ 9.205872 11.140295]	DMSO	[ 9.205872 11.140295]	DMSO
971	[11.032688 12.871263]	DMSO	[11.032688 12.871263]	DMSO
972	[ 2.7298791 12.207974 ]	DMSO	[ 2.7298791 12.207974 ]	DMSO
973	[0.18197033 9.040261 ]	DMSO	[0.18197033 9.040261 ]	DMSO
974	[ 8.915404 11.569029]	DMSO	[ 8.915404 11.569029]	DMSO
975	[1.0215491 8.184756 ]	DMSO	[1.0215491 8.184756 ]	DMSO
976	[9.955835 7.93203 ]	DMSO	[9.955835 7.93203 ]	DMSO
977	[2.514238 8.397645]	DMSO	[2.514238 8.397645]	DMSO
978	[ 9.427097 11.031268]	DMSO	[ 9.427097 11.031268]	DMSO
979	[ 9.575096 11.048263]	DMSO	[ 9.575096 11.048263]	DMSO
980	[6.707665 6.7656145]	DMSO	[6.707665 6.7656145]	DMSO
981	[3.1646883 7.739806 ]	DMSO	[3.1646883 7.739806 ]	DMSO
982	[ 5.5615516 11.077592 ]	DMSO	[ 5.5615516 11.077592 ]	DMSO
983	[ 7.266137 12.103056]	DMSO	[ 7.266137 12.103056]	DMSO
984	[3.5010018 9.837351 ]	DMSO	[3.5010018 9.837351 ]	DMSO
985	[11.078347 12.973826]	DMSO	[11.078347 12.973826]	DMSO
986	[2.5762436 8.684619 ]	DMSO	[2.5762436 8.684619 ]	DMSO
987	[0.7578658 8.869976 ]	DMSO	[0.7578658 8.869976 ]	DMSO
988	[0.23537111 8.388017 ]	DMSO	[0.23537111 8.388017 ]	DMSO
989	[7.8389907 6.238751 ]	DMSO	[7.8389907 6.238751 ]	DMSO
990	[ 9.978925 11.7615385]	DMSO	[ 9.978925 11.7615385]	DMSO
991	[8.006384 7.021126]	DMSO	[8.006384 7.021126]	DMSO
992	[8.389043 6.928984]	DMSO	[8.389043 6.928984]	DMSO
993	[3.367441 7.752428]	DMSO	[3.367441 7.752428]	DMSO
994	[8.445579 6.4302306]	DMSO	[8.445579 6.4302306]	DMSO
995	[8.129535 6.852419]	DMSO	[8.129535 6.852419]	DMSO
996	[0.16317748 9.04902 ]	DMSO	[0.16317748 9.04902 ]	DMSO
997	[3.2696376 7.7192054]	DMSO	[3.2696376 7.7192054]	DMSO
998	[5.9258227 6.8894086]	DMSO	[5.9258227 6.8894086]	DMSO
999	[0.94394624 8.96638 ]	DMSO	[0.94394624 8.96638 ]	DMSO
1000	[3.1465647 7.721228 ]	DMSO	[3.1465647 7.721228 ]	DMSO
1001	[3.3363233 7.07939 ]	DMSO	[3.3363233 7.07939 ]	DMSO
1002	[11.017136 12.799719]	DMSO	[11.017136 12.799719]	DMSO
1003	[3.2125628 7.698569 ]	DMSO	[3.2125628 7.698569 ]	DMSO
1004	[7.6835165 6.4901686]	DMSO	[7.6835165 6.4901686]	DMSO
1005	[8.345189 6.6380963]	DMSO	[8.345189 6.6380963]	DMSO
1006	[7.2724433 6.257535 ]	DMSO	[7.2724433 6.257535 ]	DMSO
1007	[ 9.730467 11.586175]	DMSO	[ 9.730467 11.586175]	DMSO
1008	[11.081751 12.9632225]	DMSO	[11.081751 12.9632225]	DMSO
1009	[0.29260623 8.016059 ]	DMSO	[0.29260623 8.016059 ]	DMSO
1010	[7.0309434 7.4673276]	DMSO	[7.0309434 7.4673276]	DMSO
1011	[10.363466 12.075914]	DMSO	[10.363466 12.075914]	DMSO
1012	[1.6955727 6.2028484]	DMSO	[1.6955727 6.2028484]	DMSO
1013	[11.609297 13.624604]	DMSO	[11.609297 13.624604]	DMSO
1014	[3.482909 7.83199 ]	DMSO	[3.482909 7.83199 ]	DMSO
1015	[10.644127 12.352647]	DMSO	[10.644127 12.352647]	DMSO
1016	[7.623232 6.0927567]	DMSO	[7.623232 6.0927567]	DMSO
1017	[3.4866066 7.952531 ]	DMSO	[3.4866066 7.952531 ]	DMSO
1018	[8.476951 6.439918]	DMSO	[8.476951 6.439918]	DMSO
1019	[8.21924 6.586469]	DMSO	[8.21924 6.586469]	DMSO
1020	[ 9.9044485 12.0016775]	DMSO	[ 9.9044485 12.0016775]	DMSO
1021	[ 9.348937 11.016548]	DMSO	[ 9.348937 11.016548]	DMSO
1022	[2.3889997 8.216615 ]	DMSO	[2.3889997 8.216615 ]	DMSO
1023	[10.936885 12.683864]	DMSO	[10.936885 12.683864]	DMSO
1024	[ 9.335656 10.953799]	DMSO	[ 9.335656 10.953799]	DMSO
1025	[11.60432 13.618511]	DMSO	[11.60432 13.618511]	DMSO
1026	[9.817852 8.12668 ]	DMSO	[9.817852 8.12668 ]	DMSO
1027	[10.24441 11.851284]	DMSO	[10.24441 11.851284]	DMSO
1028	[ 9.432308 11.097825]	DMSO	[ 9.432308 11.097825]	DMSO
1029	[3.344605 9.791071]	DMSO	[3.344605 9.791071]	DMSO
1030	[ 9.36122 11.039217]	DMSO	[ 9.36122 11.039217]	DMSO
1031	[2.1346905 8.421869 ]	DMSO	[2.1346905 8.421869 ]	DMSO
1032	[2.1423883 8.3169 ]	DMSO	[2.1423883 8.3169 ]	DMSO
1033	[7.216764 6.526777]	DMSO	[7.216764 6.526777]	DMSO
1034	[7.6280355 6.5779095]	DMSO	[7.6280355 6.5779095]	DMSO
1035	[7.5943456 6.312573 ]	DMSO	[7.5943456 6.312573 ]	DMSO
1036	[8.115326 7.1519628]	DMSO	[8.115326 7.1519628]	DMSO
1037	[3.54966 7.8655663]	DMSO	[3.54966 7.8655663]	DMSO
1038	[2.786167 7.8882923]	DMSO	[2.786167 7.8882923]	DMSO
1039	[2.689183 9.562781]	DMSO	[2.689183 9.562781]	DMSO
1040	[2.9779735 7.792112 ]	DMSO	[2.9779735 7.792112 ]	DMSO
1041	[9.992576 7.9246416]	DMSO	[9.992576 7.9246416]	DMSO
1042	[8.26959 6.4941354]	DMSO	[8.26959 6.4941354]	DMSO
1043	[3.0554392 7.6921096]	DMSO	[3.0554392 7.6921096]	DMSO
1044	[7.044184 6.4094944]	DMSO	[7.044184 6.4094944]	DMSO
1045	[0.6227339 8.486715 ]	DMSO	[0.6227339 8.486715 ]	DMSO
1046	[9.866255 7.9493794]	DMSO	[9.866255 7.9493794]	DMSO
1047	[ 7.106771 11.498061]	DMSO	[ 7.106771 11.498061]	DMSO
1048	[8.446967 6.513656]	DMSO	[8.446967 6.513656]	DMSO
1049	[7.170904 6.4944844]	DMSO	[7.170904 6.4944844]	DMSO
1050	[11.255944 13.20471 ]	DMSO	[11.255944 13.20471 ]	DMSO
1051	[7.642633 6.47132 ]	DMSO	[7.642633 6.47132 ]	DMSO
1052	[7.9023776 7.6087174]	DMSO	[7.9023776 7.6087174]	DMSO
1053	[10.283148 12.217867]	DMSO	[10.283148 12.217867]	DMSO
1054	[9.945587 7.9758534]	DMSO	[9.945587 7.9758534]	DMSO
1055	[ 9.387159 11.591548]	DMSO	[ 9.387159 11.591548]	DMSO
1056	[7.7581716 7.0986276]	DMSO	[7.7581716 7.0986276]	DMSO
1057	[6.1533813 8.409613 ]	DMSO	[6.1533813 8.409613 ]	DMSO
1058	[7.7777166 6.258789 ]	DMSO	[7.7777166 6.258789 ]	DMSO
1059	[10.588539 7.888452]	DMSO	[10.588539 7.888452]	DMSO
1060	[10.722664 12.442436]	DMSO	[10.722664 12.442436]	DMSO
1061	[7.657535 7.4047213]	DMSO	[7.657535 7.4047213]	DMSO
1062	[ 2.4232938 10.265889 ]	DMSO	[ 2.4232938 10.265889 ]	DMSO
1063	[0.63466144 8.328391 ]	DMSO	[0.63466144 8.328391 ]	DMSO
1064	[ 9.2514715 10.950873 ]	DMSO	[ 9.2514715 10.950873 ]	DMSO
1065	[7.206986 7.0831866]	DMSO	[7.206986 7.0831866]	DMSO
1066	[3.0866046 7.831869 ]	DMSO	[3.0866046 7.831869 ]	DMSO
1067	[3.1342385 7.7487574]	DMSO	[3.1342385 7.7487574]	DMSO
1068	[3.5584202 7.9070992]	DMSO	[3.5584202 7.9070992]	DMSO
1069	[9.050365 4.7986894]	IMPA	[3.0686471 7.053248 ]	MorphDiff
1070	[9.70494 5.12256]	IMPA	[ 4.742896 11.0813265]	MorphDiff
1071	[9.517039 4.97623 ]	IMPA	[ 4.0236354 11.18692 ]	MorphDiff
1072	[9.064732 4.899546]	IMPA	[11.144327 10.345265]	MorphDiff
1073	[10.150817 5.490815]	IMPA	[1.3976382 6.3776746]	MorphDiff
1074	[9.266025 4.957667]	IMPA	[2.501786 8.450515]	MorphDiff
1075	[9.397839 4.9148254]	IMPA	[11.547967 6.1963987]	MorphDiff
1076	[10.375695 5.5871515]	IMPA	[12.006623 11.349134]	MorphDiff
1077	[9.367781 5.2474165]	IMPA	[8.986545 9.911912]	MorphDiff
1078	[9.649785 5.204328]	IMPA	[11.399888 6.05063 ]	MorphDiff
1079	[8.532472 5.0295453]	IMPA	[6.0100737 9.633649 ]	MorphDiff
1080	[9.29119 4.930244]	IMPA	[1.2720747 6.3008466]	MorphDiff
1081	[8.432666 5.0874825]	IMPA	[1.8265382 8.706193 ]	MorphDiff
1082	[9.156139 4.9739704]	IMPA	[11.522715 7.5102434]	MorphDiff
1083	[9.397149 5.434922]	IMPA	[1.8551781 9.185655 ]	MorphDiff
1084	[9.5586 5.9028435]	IMPA	[9.9339075 5.737517 ]	MorphDiff
1085	[9.706623 5.2116523]	IMPA	[7.4022584 7.202364 ]	MorphDiff
1086	[9.443881 5.28713 ]	IMPA	[10.879663 5.800265]	MorphDiff
1087	[10.422089 5.5495677]	IMPA	[1.9569142 5.407671 ]	MorphDiff
1088	[8.706455 4.940947]	IMPA	[10.6283245 12.005602 ]	MorphDiff
1089	[9.4732485 5.1310973]	IMPA	[4.8475046 9.912224 ]	MorphDiff
1090	[9.472306 5.1532273]	IMPA	[8.469818 7.6839437]	MorphDiff
1091	[8.861222 4.7886906]	IMPA	[ 7.7032337 12.531709 ]	MorphDiff
1092	[9.54701 5.132404]	IMPA	[9.039748 5.9940324]	MorphDiff
1093	[10.306877 5.655547]	IMPA	[2.3141448 5.2172966]	MorphDiff
1094	[9.472234 5.1078787]	IMPA	[ 6.7853613 13.284123 ]	MorphDiff
1095	[9.730136 5.076392]	IMPA	[ 7.2767053 13.707581 ]	MorphDiff
1096	[9.526276 5.143247]	IMPA	[ 2.3335495 10.416772 ]	MorphDiff
1097	[9.749565 5.257682]	IMPA	[2.3008823 9.4415655]	MorphDiff
1098	[8.777929 4.968887]	IMPA	[ 3.0264528 11.958356 ]	MorphDiff
1099	[9.700851 5.1558533]	IMPA	[7.9631505 5.2144284]	MorphDiff
1100	[9.3286 5.0516295]	IMPA	[6.4328427 7.378649 ]	MorphDiff
1101	[9.870975 5.3238673]	IMPA	[11.84794 11.132129]	MorphDiff
1102	[9.683712 5.0925593]	IMPA	[1.3665582 8.848776 ]	MorphDiff
1103	[9.05332 4.8993783]	IMPA	[12.017898 9.277403]	MorphDiff
1104	[9.520482 5.0233464]	IMPA	[0.37805012 8.923011 ]	MorphDiff
1105	[7.861786 5.5687084]	IMPA	[ 4.468368 11.860528]	MorphDiff
1106	[9.462253 5.166331]	IMPA	[2.0983772 7.084292 ]	MorphDiff
1107	[8.90319 5.5214777]	IMPA	[12.180195 10.076147]	MorphDiff
1108	[9.985213 5.7539783]	IMPA	[2.697085 9.862065]	MorphDiff
1109	[8.961164 4.8232307]	IMPA	[6.8059688 9.458302 ]	MorphDiff
1110	[9.09462 5.242099]	IMPA	[ 9.713236 12.253221]	MorphDiff
1111	[8.695189 5.033319]	IMPA	[3.3229058 8.616482 ]	MorphDiff
1112	[9.5591345 5.304363 ]	IMPA	[10.093286 8.224307]	MorphDiff
1113	[10.462822 5.5485115]	IMPA	[ 6.6658444 11.704917 ]	MorphDiff
1114	[8.988717 4.7880583]	IMPA	[ 4.4354496 11.874962 ]	MorphDiff
1115	[9.701435 5.0668426]	IMPA	[11.066125 8.445184]	MorphDiff
1116	[9.043132 4.7297797]	IMPA	[6.242382 5.479478]	MorphDiff
1117	[10.039646 5.386537]	IMPA	[12.134282 11.232429]	MorphDiff
1118	[9.611363 5.243852]	IMPA	[ 9.580237 10.978425]	MorphDiff
1119	[8.82012 4.8030553]	IMPA	[ 9.522843 12.506466]	MorphDiff
1120	[9.381107 5.108377]	IMPA	[ 4.6413493 12.264125 ]	MorphDiff
1121	[9.328187 5.0121727]	IMPA	[11.076016 8.276094]	MorphDiff
1122	[8.6199045 5.509489 ]	IMPA	[4.5348916 6.329155 ]	MorphDiff
1123	[8.767438 4.9468555]	IMPA	[ 5.0147924 10.016096 ]	MorphDiff
1124	[9.201869 4.9082236]	IMPA	[2.588133 5.519467]	MorphDiff
1125	[9.451645 4.9557548]	IMPA	[3.4291608 9.31601 ]	MorphDiff
1126	[10.32735 5.551157]	IMPA	[ 2.30364 10.705479]	MorphDiff
1127	[9.540683 5.0032988]	IMPA	[4.8110714 6.125142 ]	MorphDiff
1128	[8.9474535 4.9279823]	IMPA	[0.46888897 8.953705 ]	MorphDiff
1129	[9.534432 5.2359605]	IMPA	[ 4.0339212 10.466721 ]	MorphDiff
1130	[10.340819 5.756254]	IMPA	[6.625854 7.8768277]	MorphDiff
1131	[9.92436 5.317588]	IMPA	[ 9.5271435 12.837794 ]	MorphDiff
1132	[9.740232 5.243891]	IMPA	[ 8.448122 10.3032055]	MorphDiff
1133	[9.733833 5.1334076]	IMPA	[2.0403607 6.0415416]	MorphDiff
1134	[8.821079 5.239416]	IMPA	[ 8.874431 11.613867]	MorphDiff
1135	[8.719071 5.2058945]	IMPA	[11.976752 11.271142]	MorphDiff
1136	[9.055198 4.879498]	IMPA	[10.995092 12.974485]	MorphDiff
1137	[9.316626 5.8198314]	IMPA	[10.097645 6.0914564]	MorphDiff

## Sheet: Sheet2
	IMPA	IMPA_label	MorphDiff(G2I)	MorphDiff(G2I)_label
0	[ 6.067001 10.7801485]	Ground Truth	[ 6.067001 10.7801485]	Ground Truth
1	[ 9.87009 11.868513]	Ground Truth	[ 9.87009 11.868513]	Ground Truth
2	[8.884719 9.910865]	Ground Truth	[8.884719 9.910865]	Ground Truth
3	[ 6.2766275 10.841493 ]	Ground Truth	[ 6.2766275 10.841493 ]	Ground Truth
4	[8.221184 9.941283]	Ground Truth	[8.221184 9.941283]	Ground Truth
5	[2.5845814 6.333764 ]	Ground Truth	[2.5845814 6.333764 ]	Ground Truth
6	[11.456727 10.516875]	Ground Truth	[11.456727 10.516875]	Ground Truth
7	[ 9.279214 10.750202]	Ground Truth	[ 9.279214 10.750202]	Ground Truth
8	[6.7516418 9.709793 ]	Ground Truth	[6.7516418 9.709793 ]	Ground Truth
9	[6.7785635 9.544111 ]	Ground Truth	[6.7785635 9.544111 ]	Ground Truth
10	[8.222159 9.558118]	Ground Truth	[8.222159 9.558118]	Ground Truth
11	[6.3412704 9.969308 ]	Ground Truth	[6.3412704 9.969308 ]	Ground Truth
12	[ 6.46434 10.182619]	Ground Truth	[ 6.46434 10.182619]	Ground Truth
13	[10.9723 9.656488]	Ground Truth	[10.9723 9.656488]	Ground Truth
14	[ 7.8841925 10.291993 ]	Ground Truth	[ 7.8841925 10.291993 ]	Ground Truth
15	[ 8.422 10.529456]	Ground Truth	[ 8.422 10.529456]	Ground Truth
16	[11.2588 8.609908]	Ground Truth	[11.2588 8.609908]	Ground Truth
17	[8.426824 7.0825872]	Ground Truth	[8.426824 7.0825872]	Ground Truth
18	[10.092341 6.484422]	Ground Truth	[10.092341 6.484422]	Ground Truth
19	[6.771727 7.8685846]	Ground Truth	[6.771727 7.8685846]	Ground Truth
20	[4.2438045 6.428762 ]	Ground Truth	[4.2438045 6.428762 ]	Ground Truth
21	[1.2862707 8.006211 ]	Ground Truth	[1.2862707 8.006211 ]	Ground Truth
22	[10.393078 9.229697]	Ground Truth	[10.393078 9.229697]	Ground Truth
23	[5.343052 7.590224]	Ground Truth	[5.343052 7.590224]	Ground Truth
24	[ 8.103729 10.014999]	Ground Truth	[ 8.103729 10.014999]	Ground Truth
25	[ 3.321251 10.166295]	Ground Truth	[ 3.321251 10.166295]	Ground Truth
26	[6.9430976 7.2347827]	Ground Truth	[6.9430976 7.2347827]	Ground Truth
27	[6.823832 7.4233027]	Ground Truth	[6.823832 7.4233027]	Ground Truth
28	[8.509551 6.5155654]	Ground Truth	[8.509551 6.5155654]	Ground Truth
29	[11.216409 8.305996]	Ground Truth	[11.216409 8.305996]	Ground Truth
30	[7.9502635 7.7759776]	Ground Truth	[7.9502635 7.7759776]	Ground Truth
31	[10.479972 8.560443]	Ground Truth	[10.479972 8.560443]	Ground Truth
32	[8.429292 6.8932524]	Ground Truth	[8.429292 6.8932524]	Ground Truth
33	[6.5162134 7.6588583]	Ground Truth	[6.5162134 7.6588583]	Ground Truth
34	[6.2973056 8.27325 ]	Ground Truth	[6.2973056 8.27325 ]	Ground Truth
35	[4.805956 7.8951306]	Ground Truth	[4.805956 7.8951306]	Ground Truth
36	[8.9829445 9.05511 ]	Ground Truth	[8.9829445 9.05511 ]	Ground Truth
37	[9.117734 6.5370603]	Ground Truth	[9.117734 6.5370603]	Ground Truth
38	[6.1530843 6.68455 ]	Ground Truth	[6.1530843 6.68455 ]	Ground Truth
39	[2.270981 7.81987 ]	Ground Truth	[2.270981 7.81987 ]	Ground Truth
40	[5.3547683 7.582726 ]	Ground Truth	[5.3547683 7.582726 ]	Ground Truth
41	[4.5903454 6.7979136]	Ground Truth	[4.5903454 6.7979136]	Ground Truth
42	[6.9708314 6.6955 ]	Ground Truth	[6.9708314 6.6955 ]	Ground Truth
43	[7.728674 6.681622]	Ground Truth	[7.728674 6.681622]	Ground Truth
44	[6.2340117 7.839527 ]	Ground Truth	[6.2340117 7.839527 ]	Ground Truth
45	[3.5438256 7.7760572]	Ground Truth	[3.5438256 7.7760572]	Ground Truth
46	[8.539801 6.497316]	Ground Truth	[8.539801 6.497316]	Ground Truth
47	[5.17621 7.375996]	Ground Truth	[5.17621 7.375996]	Ground Truth
48	[9.7031555 7.992774 ]	Ground Truth	[9.7031555 7.992774 ]	Ground Truth
49	[7.3659487 7.9125648]	Ground Truth	[7.3659487 7.9125648]	Ground Truth
50	[ 7.762345 12.973575]	Ground Truth	[ 7.762345 12.973575]	Ground Truth
51	[6.275313 7.144346]	Ground Truth	[6.275313 7.144346]	Ground Truth
52	[3.721165 9.739281]	Ground Truth	[3.721165 9.739281]	Ground Truth
53	[ 0.7594702 11.519045 ]	DMSO	[ 0.7594702 11.519045 ]	DMSO
54	[-0.2734912 11.267392 ]	DMSO	[-0.2734912 11.267392 ]	DMSO
55	[-0.29524887 11.416613 ]	DMSO	[-0.29524887 11.416613 ]	DMSO
56	[ 0.8106234 11.406273 ]	DMSO	[ 0.8106234 11.406273 ]	DMSO
57	[ 3.1560988 11.031874 ]	DMSO	[ 3.1560988 11.031874 ]	DMSO
58	[ 0.9580248 11.804735 ]	DMSO	[ 0.9580248 11.804735 ]	DMSO
59	[ 0.65355426 10.858699 ]	DMSO	[ 0.65355426 10.858699 ]	DMSO
60	[ 2.155089 10.389228]	DMSO	[ 2.155089 10.389228]	DMSO
61	[3.5699313 9.2220335]	DMSO	[3.5699313 9.2220335]	DMSO
62	[1.1064699 7.5613832]	DMSO	[1.1064699 7.5613832]	DMSO
63	[ 1.3090099 12.013806 ]	DMSO	[ 1.3090099 12.013806 ]	DMSO
64	[ 0.39350942 10.211567 ]	DMSO	[ 0.39350942 10.211567 ]	DMSO
65	[ 1.483617 11.94964 ]	DMSO	[ 1.483617 11.94964 ]	DMSO
66	[ 1.2526457 12.029421 ]	DMSO	[ 1.2526457 12.029421 ]	DMSO
67	[0.43577093 9.386172 ]	DMSO	[0.43577093 9.386172 ]	DMSO
68	[ 0.10383378 10.012426 ]	DMSO	[ 0.10383378 10.012426 ]	DMSO
69	[ 0.25097987 11.426343 ]	DMSO	[ 0.25097987 11.426343 ]	DMSO
70	[ 0.29882044 11.394973 ]	DMSO	[ 0.29882044 11.394973 ]	DMSO
71	[-0.22856507 11.537093 ]	DMSO	[-0.22856507 11.537093 ]	DMSO
72	[ 2.1233683 11.313367 ]	DMSO	[ 2.1233683 11.313367 ]	DMSO
73	[ 0.6578391 11.597319 ]	DMSO	[ 0.6578391 11.597319 ]	DMSO
74	[ 0.33051383 11.770865 ]	DMSO	[ 0.33051383 11.770865 ]	DMSO
75	[0.75758606 8.692884 ]	DMSO	[0.75758606 8.692884 ]	DMSO
76	[ 0.4078048 11.502611 ]	DMSO	[ 0.4078048 11.502611 ]	DMSO
77	[ 0.9149522 11.595631 ]	DMSO	[ 0.9149522 11.595631 ]	DMSO
78	[0.92643595 8.087917 ]	DMSO	[0.92643595 8.087917 ]	DMSO
79	[ 0.07389985 11.567131 ]	DMSO	[ 0.07389985 11.567131 ]	DMSO
80	[1.2362788 9.53345 ]	DMSO	[1.2362788 9.53345 ]	DMSO
81	[ 5.2257175 12.066634 ]	DMSO	[ 5.2257175 12.066634 ]	DMSO
82	[ 0.38385937 11.334021 ]	DMSO	[ 0.38385937 11.334021 ]	DMSO
83	[3.2094556e-03 1.1439774e+01]	DMSO	[3.2094556e-03 1.1439774e+01]	DMSO
84	[ 1.282968 10.294055]	DMSO	[ 1.282968 10.294055]	DMSO
85	[10.77369 7.5962987]	DMSO	[10.77369 7.5962987]	DMSO
86	[ 1.8501928 10.39698 ]	DMSO	[ 1.8501928 10.39698 ]	DMSO
87	[ 1.1809847 11.820098 ]	DMSO	[ 1.1809847 11.820098 ]	DMSO
88	[ 1.9759154 10.559359 ]	DMSO	[ 1.9759154 10.559359 ]	DMSO
89	[ 1.137441 11.222043]	DMSO	[ 1.137441 11.222043]	DMSO
90	[ 0.25978267 11.52761 ]	DMSO	[ 0.25978267 11.52761 ]	DMSO
91	[ 0.49202225 11.761464 ]	DMSO	[ 0.49202225 11.761464 ]	DMSO
92	[ 0.5379016 10.876363 ]	DMSO	[ 0.5379016 10.876363 ]	DMSO
93	[ 2.8886118 11.4528675]	DMSO	[ 2.8886118 11.4528675]	DMSO
94	[1.253065 5.9838095]	DMSO	[1.253065 5.9838095]	DMSO
95	[0.3639133 8.521076 ]	DMSO	[0.3639133 8.521076 ]	DMSO
96	[1.0840143 8.374506 ]	DMSO	[1.0840143 8.374506 ]	DMSO
97	[-0.2789542 11.464516 ]	DMSO	[-0.2789542 11.464516 ]	DMSO
98	[ 0.6093786 11.209885 ]	DMSO	[ 0.6093786 11.209885 ]	DMSO
99	[ 0.05208876 11.334015 ]	DMSO	[ 0.05208876 11.334015 ]	DMSO
100	[ 8.079152 12.737138]	DMSO	[ 8.079152 12.737138]	DMSO
101	[ 0.16197567 11.54173 ]	DMSO	[ 0.16197567 11.54173 ]	DMSO
102	[ 0.70481694 11.346867 ]	DMSO	[ 0.70481694 11.346867 ]	DMSO
103	[0.19273768 8.358674 ]	DMSO	[0.19273768 8.358674 ]	DMSO
104	[ 1.2716787 11.175197 ]	DMSO	[ 1.2716787 11.175197 ]	DMSO
105	[-0.07327676 11.243351 ]	DMSO	[-0.07327676 11.243351 ]	DMSO
106	[1.6403863 9.929397 ]	DMSO	[1.6403863 9.929397 ]	DMSO
107	[ 9.088077 13.020352]	DMSO	[ 9.088077 13.020352]	DMSO
108	[-0.23485643 11.300725 ]	DMSO	[-0.23485643 11.300725 ]	DMSO
109	[ 1.4010848 11.955812 ]	DMSO	[ 1.4010848 11.955812 ]	DMSO
110	[0.5717735 9.629383 ]	DMSO	[0.5717735 9.629383 ]	DMSO
111	[-0.28270262 9.909797 ]	DMSO	[-0.28270262 9.909797 ]	DMSO
112	[ 2.2311363 10.993038 ]	DMSO	[ 2.2311363 10.993038 ]	DMSO
113	[ 0.19181953 10.019224 ]	DMSO	[ 0.19181953 10.019224 ]	DMSO
114	[0.19367395 8.62645 ]	DMSO	[0.19367395 8.62645 ]	DMSO
115	[ 1.2659049 11.9519205]	DMSO	[ 1.2659049 11.9519205]	DMSO
116	[ 2.5503387 10.597004 ]	DMSO	[ 2.5503387 10.597004 ]	DMSO
117	[-0.13487029 11.749362 ]	DMSO	[-0.13487029 11.749362 ]	DMSO
118	[0.2964481 8.895347 ]	DMSO	[0.2964481 8.895347 ]	DMSO
119	[-0.01279446 11.510321 ]	DMSO	[-0.01279446 11.510321 ]	DMSO
120	[ 0.30932114 11.441324 ]	DMSO	[ 0.30932114 11.441324 ]	DMSO
121	[ 0.35458988 11.676538 ]	DMSO	[ 0.35458988 11.676538 ]	DMSO
122	[ 0.83617914 10.816042 ]	DMSO	[ 0.83617914 10.816042 ]	DMSO
123	[ 0.54328483 10.656135 ]	DMSO	[ 0.54328483 10.656135 ]	DMSO
124	[ 0.80796856 10.675439 ]	DMSO	[ 0.80796856 10.675439 ]	DMSO
125	[1.1078799 7.576225 ]	DMSO	[1.1078799 7.576225 ]	DMSO
126	[0.7795312 6.7129536]	DMSO	[0.7795312 6.7129536]	DMSO
127	[0.27086756 9.94603 ]	DMSO	[0.27086756 9.94603 ]	DMSO
128	[ 1.0673437 11.149823 ]	DMSO	[ 1.0673437 11.149823 ]	DMSO
129	[ 1.654103 10.411042]	DMSO	[ 1.654103 10.411042]	DMSO
130	[ 9.421217 13.540556]	DMSO	[ 9.421217 13.540556]	DMSO
131	[3.8506103 9.874741 ]	DMSO	[3.8506103 9.874741 ]	DMSO
132	[ 2.7850075 10.644457 ]	DMSO	[ 2.7850075 10.644457 ]	DMSO
133	[-0.21705584 9.913185 ]	DMSO	[-0.21705584 9.913185 ]	DMSO
134	[ 2.7913475 11.430557 ]	DMSO	[ 2.7913475 11.430557 ]	DMSO
135	[ 0.08380388 11.673818 ]	DMSO	[ 0.08380388 11.673818 ]	DMSO
136	[3.2232869 9.446559 ]	DMSO	[3.2232869 9.446559 ]	DMSO
137	[ 1.8978677 10.873874 ]	DMSO	[ 1.8978677 10.873874 ]	DMSO
138	[ 0.25997344 11.757868 ]	DMSO	[ 0.25997344 11.757868 ]	DMSO
139	[-0.6031673 10.252073 ]	DMSO	[-0.6031673 10.252073 ]	DMSO
140	[ 0.78378 11.591065]	DMSO	[ 0.78378 11.591065]	DMSO
141	[ 6.973265 13.446016]	DMSO	[ 6.973265 13.446016]	DMSO
142	[ 1.2335142 11.950263 ]	DMSO	[ 1.2335142 11.950263 ]	DMSO
143	[ 0.1951961 11.689413 ]	DMSO	[ 0.1951961 11.689413 ]	DMSO
144	[ 2.568102 10.003475]	DMSO	[ 2.568102 10.003475]	DMSO
145	[-0.09221601 11.320916 ]	DMSO	[-0.09221601 11.320916 ]	DMSO
146	[ 6.6094904 12.955034 ]	DMSO	[ 6.6094904 12.955034 ]	DMSO
147	[ 0.21357019 11.422945 ]	DMSO	[ 0.21357019 11.422945 ]	DMSO
148	[11.895124 9.149653]	DMSO	[11.895124 9.149653]	DMSO
149	[7.2175813 7.655125 ]	DMSO	[7.2175813 7.655125 ]	DMSO
150	[ 0.09975854 11.728051 ]	DMSO	[ 0.09975854 11.728051 ]	DMSO
151	[ 1.3919541 11.943287 ]	DMSO	[ 1.3919541 11.943287 ]	DMSO
152	[ 0.7476323 11.201457 ]	DMSO	[ 0.7476323 11.201457 ]	DMSO
153	[1.2956293 6.1348248]	DMSO	[1.2956293 6.1348248]	DMSO
154	[ 1.3413479 11.936345 ]	DMSO	[ 1.3413479 11.936345 ]	DMSO
155	[ 7.6139536 13.798375 ]	DMSO	[ 7.6139536 13.798375 ]	DMSO
156	[ 0.45595694 11.765303 ]	DMSO	[ 0.45595694 11.765303 ]	DMSO
157	[ 1.0863231 11.218836 ]	DMSO	[ 1.0863231 11.218836 ]	DMSO
158	[1.0314155 9.59795 ]	DMSO	[1.0314155 9.59795 ]	DMSO
159	[0.49397814 9.765626 ]	DMSO	[0.49397814 9.765626 ]	DMSO
160	[ 1.4074063 11.9287405]	DMSO	[ 1.4074063 11.9287405]	DMSO
161	[ 7.812182 13.402925]	DMSO	[ 7.812182 13.402925]	DMSO
162	[ 0.13747656 11.484218 ]	DMSO	[ 0.13747656 11.484218 ]	DMSO
163	[ 0.32019016 11.728797 ]	DMSO	[ 0.32019016 11.728797 ]	DMSO
164	[ 0.40962487 11.482689 ]	DMSO	[ 0.40962487 11.482689 ]	DMSO
165	[ 0.7003028 11.898551 ]	DMSO	[ 0.7003028 11.898551 ]	DMSO
166	[ 2.5385487 10.256904 ]	DMSO	[ 2.5385487 10.256904 ]	DMSO
167	[0.85281295 7.569819 ]	DMSO	[0.85281295 7.569819 ]	DMSO
168	[ 8.183984 12.7744 ]	DMSO	[ 8.183984 12.7744 ]	DMSO
169	[1.2277583 6.4896116]	DMSO	[1.2277583 6.4896116]	DMSO
170	[ 1.1728207 11.290818 ]	DMSO	[ 1.1728207 11.290818 ]	DMSO
171	[1.2997822 7.5388994]	DMSO	[1.2997822 7.5388994]	DMSO
172	[ 2.2795134 10.552023 ]	DMSO	[ 2.2795134 10.552023 ]	DMSO
173	[ 0.13014832 10.1425085 ]	DMSO	[ 0.13014832 10.1425085 ]	DMSO
174	[ 0.706536 10.9161415]	DMSO	[ 0.706536 10.9161415]	DMSO
175	[2.855756 9.992815]	DMSO	[2.855756 9.992815]	DMSO
176	[ 0.43088904 11.507616 ]	DMSO	[ 0.43088904 11.507616 ]	DMSO
177	[ 4.166879 12.936108]	DMSO	[ 4.166879 12.936108]	DMSO
178	[0.5365514 8.0026655]	DMSO	[0.5365514 8.0026655]	DMSO
179	[ 0.17570685 10.310233 ]	DMSO	[ 0.17570685 10.310233 ]	DMSO
180	[ 0.5908129 11.433169 ]	DMSO	[ 0.5908129 11.433169 ]	DMSO
181	[1.0337405 6.717904 ]	DMSO	[1.0337405 6.717904 ]	DMSO
182	[1.0636226 8.997891 ]	DMSO	[1.0636226 8.997891 ]	DMSO
183	[ 0.21218634 11.689972 ]	DMSO	[ 0.21218634 11.689972 ]	DMSO
184	[ 6.7188907 13.410028 ]	DMSO	[ 6.7188907 13.410028 ]	DMSO
185	[ 0.99013686 11.083846 ]	DMSO	[ 0.99013686 11.083846 ]	DMSO
186	[0.41767418 9.541123 ]	DMSO	[0.41767418 9.541123 ]	DMSO
187	[ 0.32354063 11.740164 ]	DMSO	[ 0.32354063 11.740164 ]	DMSO
188	[ 1.3640802 11.536043 ]	DMSO	[ 1.3640802 11.536043 ]	DMSO
189	[0.12093974 9.731693 ]	DMSO	[0.12093974 9.731693 ]	DMSO
190	[ 8.0992 13.688804]	DMSO	[ 8.0992 13.688804]	DMSO
191	[ 0.11115084 11.503948 ]	DMSO	[ 0.11115084 11.503948 ]	DMSO
192	[-0.22473235 11.521282 ]	DMSO	[-0.22473235 11.521282 ]	DMSO
193	[1.7672 5.204137]	DMSO	[1.7672 5.204137]	DMSO
194	[2.2603364 8.377144 ]	DMSO	[2.2603364 8.377144 ]	DMSO
195	[ 0.27289236 11.678746 ]	DMSO	[ 0.27289236 11.678746 ]	DMSO
196	[-0.13807125 11.704178 ]	DMSO	[-0.13807125 11.704178 ]	DMSO
197	[-0.26686412 11.486783 ]	DMSO	[-0.26686412 11.486783 ]	DMSO
198	[ 1.4429226 11.950725 ]	DMSO	[ 1.4429226 11.950725 ]	DMSO
199	[0.7169668 7.516927 ]	DMSO	[0.7169668 7.516927 ]	DMSO
200	[0.79179746 7.520376 ]	DMSO	[0.79179746 7.520376 ]	DMSO
201	[ 0.880413 11.744816]	DMSO	[ 0.880413 11.744816]	DMSO
202	[0.23912966 8.439771 ]	DMSO	[0.23912966 8.439771 ]	DMSO
203	[0.35059306 9.996186 ]	DMSO	[0.35059306 9.996186 ]	DMSO
204	[ 0.9336584 11.582859 ]	DMSO	[ 0.9336584 11.582859 ]	DMSO
205	[1.2580936 9.517978 ]	DMSO	[1.2580936 9.517978 ]	DMSO
206	[-0.09608635 11.679017 ]	DMSO	[-0.09608635 11.679017 ]	DMSO
207	[ 1.3217833 10.075265 ]	DMSO	[ 1.3217833 10.075265 ]	DMSO
208	[9.1259489e-03 1.1547305e+01]	DMSO	[9.1259489e-03 1.1547305e+01]	DMSO
209	[-0.12752914 11.318369 ]	DMSO	[-0.12752914 11.318369 ]	DMSO
210	[ 8.1474905 13.448004 ]	DMSO	[ 8.1474905 13.448004 ]	DMSO
211	[ 8.050777 13.639361]	DMSO	[ 8.050777 13.639361]	DMSO
212	[-0.54366094 10.493254 ]	DMSO	[-0.54366094 10.493254 ]	DMSO
213	[ 0.04283276 11.358309 ]	DMSO	[ 0.04283276 11.358309 ]	DMSO
214	[-0.18801814 11.262076 ]	DMSO	[-0.18801814 11.262076 ]	DMSO
215	[ 3.1627514 11.013953 ]	DMSO	[ 3.1627514 11.013953 ]	DMSO
216	[ 1.6822246 10.800101 ]	DMSO	[ 1.6822246 10.800101 ]	DMSO
217	[0.8588801 9.638896 ]	DMSO	[0.8588801 9.638896 ]	DMSO
218	[7.1196947 6.3880057]	DMSO	[7.1196947 6.3880057]	DMSO
219	[ 1.5371493 11.440422 ]	DMSO	[ 1.5371493 11.440422 ]	DMSO
220	[ 0.5558597 11.812518 ]	DMSO	[ 0.5558597 11.812518 ]	DMSO
221	[ 1.667452 10.87069 ]	DMSO	[ 1.667452 10.87069 ]	DMSO
222	[0.19526161 8.630088 ]	DMSO	[0.19526161 8.630088 ]	DMSO
223	[ 1.8198626 10.908871 ]	DMSO	[ 1.8198626 10.908871 ]	DMSO
224	[0.08500016 9.627974 ]	DMSO	[0.08500016 9.627974 ]	DMSO
225	[-0.24122854 11.522111 ]	DMSO	[-0.24122854 11.522111 ]	DMSO
226	[ 1.2284749 11.339188 ]	DMSO	[ 1.2284749 11.339188 ]	DMSO
227	[ 0.15177743 11.629225 ]	DMSO	[ 0.15177743 11.629225 ]	DMSO
228	[-0.39852154 9.901808 ]	DMSO	[-0.39852154 9.901808 ]	DMSO
229	[ 1.1663568 11.44922 ]	DMSO	[ 1.1663568 11.44922 ]	DMSO
230	[2.102473 6.0052037]	DMSO	[2.102473 6.0052037]	DMSO
231	[ 0.66602886 11.449249 ]	DMSO	[ 0.66602886 11.449249 ]	DMSO
232	[-0.1363774 11.293218 ]	DMSO	[-0.1363774 11.293218 ]	DMSO
233	[ 0.8832113 10.584335 ]	DMSO	[ 0.8832113 10.584335 ]	DMSO
234	[ 0.41217864 11.407762 ]	DMSO	[ 0.41217864 11.407762 ]	DMSO
235	[0.8016609 7.355244 ]	DMSO	[0.8016609 7.355244 ]	DMSO
236	[0.98889124 9.684009 ]	DMSO	[0.98889124 9.684009 ]	DMSO
237	[11.393098 8.120207]	DMSO	[11.393098 8.120207]	DMSO
238	[ 0.5037985 11.72264 ]	DMSO	[ 0.5037985 11.72264 ]	DMSO
239	[0.377209 8.603952]	DMSO	[0.377209 8.603952]	DMSO
240	[0.33781764 8.70708 ]	DMSO	[0.33781764 8.70708 ]	DMSO
241	[ 1.7143157 11.015339 ]	DMSO	[ 1.7143157 11.015339 ]	DMSO
242	[ 1.7075464 10.234763 ]	DMSO	[ 1.7075464 10.234763 ]	DMSO
243	[0.60931855 6.9748797 ]	DMSO	[0.60931855 6.9748797 ]	DMSO
244	[ 1.2534704 10.993851 ]	DMSO	[ 1.2534704 10.993851 ]	DMSO
245	[ 1.2999861 11.513277 ]	DMSO	[ 1.2999861 11.513277 ]	DMSO
246	[ 0.11460419 11.708464 ]	DMSO	[ 0.11460419 11.708464 ]	DMSO
247	[0.17336844 8.244932 ]	DMSO	[0.17336844 8.244932 ]	DMSO
248	[0.7818601 7.0592475]	DMSO	[0.7818601 7.0592475]	DMSO
249	[-0.24090761 11.525525 ]	DMSO	[-0.24090761 11.525525 ]	DMSO
250	[0.79129344 8.234736 ]	DMSO	[0.79129344 8.234736 ]	DMSO
251	[10.247157 13.167855]	DMSO	[10.247157 13.167855]	DMSO
252	[-0.20245057 11.499278 ]	DMSO	[-0.20245057 11.499278 ]	DMSO
253	[-0.20916134 11.467739 ]	DMSO	[-0.20916134 11.467739 ]	DMSO
254	[ 0.24855606 11.44116 ]	DMSO	[ 0.24855606 11.44116 ]	DMSO
255	[ 0.15937705 10.053871 ]	DMSO	[ 0.15937705 10.053871 ]	DMSO
256	[ 0.05984687 11.563511 ]	DMSO	[ 0.05984687 11.563511 ]	DMSO
257	[-0.20645279 11.280749 ]	DMSO	[-0.20645279 11.280749 ]	DMSO
258	[0.11191334 8.719459 ]	DMSO	[0.11191334 8.719459 ]	DMSO
259	[ 8.154305 13.512536]	DMSO	[ 8.154305 13.512536]	DMSO
260	[-0.08120926 11.499165 ]	DMSO	[-0.08120926 11.499165 ]	DMSO
261	[ 1.3410541 11.507687 ]	DMSO	[ 1.3410541 11.507687 ]	DMSO
262	[ 0.33815974 10.211282 ]	DMSO	[ 0.33815974 10.211282 ]	DMSO
263	[ 1.4840838 11.824399 ]	DMSO	[ 1.4840838 11.824399 ]	DMSO
264	[ 1.1113689 11.049997 ]	DMSO	[ 1.1113689 11.049997 ]	DMSO
265	[-0.28225526 11.461296 ]	DMSO	[-0.28225526 11.461296 ]	DMSO
266	[-0.01836397 11.58912 ]	DMSO	[-0.01836397 11.58912 ]	DMSO
267	[ 0.09025736 11.591772 ]	DMSO	[ 0.09025736 11.591772 ]	DMSO
268	[0.5670523 7.9310136]	DMSO	[0.5670523 7.9310136]	DMSO
269	[1.222819 8.939675]	DMSO	[1.222819 8.939675]	DMSO
270	[ 8.848879 12.936268]	DMSO	[ 8.848879 12.936268]	DMSO
271	[0.5120204 8.010695 ]	DMSO	[0.5120204 8.010695 ]	DMSO
272	[0.19242583 8.658989 ]	DMSO	[0.19242583 8.658989 ]	DMSO
273	[ 0.24616188 11.404624 ]	DMSO	[ 0.24616188 11.404624 ]	DMSO
274	[ 0.81404746 11.359191 ]	DMSO	[ 0.81404746 11.359191 ]	DMSO
275	[ 0.14430808 10.058124 ]	DMSO	[ 0.14430808 10.058124 ]	DMSO
276	[ 2.9035585 10.579801 ]	DMSO	[ 2.9035585 10.579801 ]	DMSO
277	[-0.04633768 11.534016 ]	DMSO	[-0.04633768 11.534016 ]	DMSO
278	[ 0.79273754 11.301136 ]	DMSO	[ 0.79273754 11.301136 ]	DMSO
279	[0.83302647 7.5941076 ]	DMSO	[0.83302647 7.5941076 ]	DMSO
280	[1.3349758 5.8187995]	DMSO	[1.3349758 5.8187995]	DMSO
281	[ 0.6381187 10.532492 ]	DMSO	[ 0.6381187 10.532492 ]	DMSO
282	[ 1.7032485 10.46156 ]	DMSO	[ 1.7032485 10.46156 ]	DMSO
283	[ 0.14601384 11.767091 ]	DMSO	[ 0.14601384 11.767091 ]	DMSO
284	[0.964262 8.041123]	DMSO	[0.964262 8.041123]	DMSO
285	[0.7998587 7.0556283]	DMSO	[0.7998587 7.0556283]	DMSO
286	[0.9533581 8.897681 ]	DMSO	[0.9533581 8.897681 ]	DMSO
287	[ 7.9429994 13.448474 ]	DMSO	[ 7.9429994 13.448474 ]	DMSO
288	[1.7391856 7.0122533]	DMSO	[1.7391856 7.0122533]	DMSO
289	[ 1.2358834 12.007985 ]	DMSO	[ 1.2358834 12.007985 ]	DMSO
290	[ 1.7622323 10.794823 ]	DMSO	[ 1.7622323 10.794823 ]	DMSO
291	[0.3270589 9.903864 ]	DMSO	[0.3270589 9.903864 ]	DMSO
292	[ 6.6691384 13.383651 ]	DMSO	[ 6.6691384 13.383651 ]	DMSO
293	[ 0.52665186 11.800909 ]	DMSO	[ 0.52665186 11.800909 ]	DMSO
294	[ 1.4693193 11.8459215]	DMSO	[ 1.4693193 11.8459215]	DMSO
295	[ 4.0710115 12.822093 ]	DMSO	[ 4.0710115 12.822093 ]	DMSO
296	[ 1.9106607 11.224528 ]	DMSO	[ 1.9106607 11.224528 ]	DMSO
297	[10.476541 10.789446]	DMSO	[10.476541 10.789446]	DMSO
298	[8.042344 9.311195]	DMSO	[8.042344 9.311195]	DMSO
299	[ 0.19940548 11.2531395 ]	DMSO	[ 0.19940548 11.2531395 ]	DMSO
300	[ 0.28562537 11.6606 ]	DMSO	[ 0.28562537 11.6606 ]	DMSO
301	[ 3.2593992 11.831557 ]	DMSO	[ 3.2593992 11.831557 ]	DMSO
302	[-0.18110208 11.436169 ]	DMSO	[-0.18110208 11.436169 ]	DMSO
303	[0.23460215 8.456427 ]	DMSO	[0.23460215 8.456427 ]	DMSO
304	[ 2.30581 11.689572]	DMSO	[ 2.30581 11.689572]	DMSO
305	[ 3.179556 11.757619]	DMSO	[ 3.179556 11.757619]	DMSO
306	[1.2325515 9.704186 ]	DMSO	[1.2325515 9.704186 ]	DMSO
307	[ 0.38776496 11.757486 ]	DMSO	[ 0.38776496 11.757486 ]	DMSO
308	[ 1.4433631 11.458004 ]	DMSO	[ 1.4433631 11.458004 ]	DMSO
309	[0.7973812 8.6031 ]	DMSO	[0.7973812 8.6031 ]	DMSO
310	[ 0.33987516 11.769185 ]	DMSO	[ 0.33987516 11.769185 ]	DMSO
311	[ 6.95727 13.554758]	DMSO	[ 6.95727 13.554758]	DMSO
312	[ 0.5089171 11.449055 ]	DMSO	[ 0.5089171 11.449055 ]	DMSO
313	[ 1.5290365 11.384023 ]	DMSO	[ 1.5290365 11.384023 ]	DMSO
314	[1.083456 6.8251185]	DMSO	[1.083456 6.8251185]	DMSO
315	[ 4.055833 10.8466 ]	DMSO	[ 4.055833 10.8466 ]	DMSO
316	[ 2.659645 12.767029]	DMSO	[ 2.659645 12.767029]	DMSO
317	[0.6591052 9.462302 ]	DMSO	[0.6591052 9.462302 ]	DMSO
318	[ 1.1835779 11.289106 ]	DMSO	[ 1.1835779 11.289106 ]	DMSO
319	[ 2.309147 10.984775]	DMSO	[ 2.309147 10.984775]	DMSO
320	[0.9109491 8.359283 ]	DMSO	[0.9109491 8.359283 ]	DMSO
321	[ 1.4125371 11.950075 ]	DMSO	[ 1.4125371 11.950075 ]	DMSO
322	[3.4641297 9.4913645]	DMSO	[3.4641297 9.4913645]	DMSO
323	[ 1.7895918 10.898306 ]	DMSO	[ 1.7895918 10.898306 ]	DMSO
324	[ 2.1199887 10.730426 ]	DMSO	[ 2.1199887 10.730426 ]	DMSO
325	[ 0.16615416 10.126692 ]	DMSO	[ 0.16615416 10.126692 ]	DMSO
326	[ 8.044761 13.698607]	DMSO	[ 8.044761 13.698607]	DMSO
327	[ 0.4396579 11.576147 ]	DMSO	[ 0.4396579 11.576147 ]	DMSO
328	[ 0.8701322 11.586018 ]	DMSO	[ 0.8701322 11.586018 ]	DMSO
329	[ 0.71622497 11.465576 ]	DMSO	[ 0.71622497 11.465576 ]	DMSO
330	[ 0.7821101 11.645829 ]	DMSO	[ 0.7821101 11.645829 ]	DMSO
331	[1.2136327 9.78877 ]	DMSO	[1.2136327 9.78877 ]	DMSO
332	[ 1.8145746 10.696715 ]	DMSO	[ 1.8145746 10.696715 ]	DMSO
333	[0.6061653 7.025912 ]	DMSO	[0.6061653 7.025912 ]	DMSO
334	[1.0621306 6.7331333]	DMSO	[1.0621306 6.7331333]	DMSO
335	[ 1.1991477 11.385273 ]	DMSO	[ 1.1991477 11.385273 ]	DMSO
336	[ 0.71886086 11.598521 ]	DMSO	[ 0.71886086 11.598521 ]	DMSO
337	[ 1.8947031 10.157386 ]	DMSO	[ 1.8947031 10.157386 ]	DMSO
338	[ 2.7028906 12.72266 ]	DMSO	[ 2.7028906 12.72266 ]	DMSO
339	[-0.07021701 11.317729 ]	DMSO	[-0.07021701 11.317729 ]	DMSO
340	[3.215048 5.4941635]	DMSO	[3.215048 5.4941635]	DMSO
341	[ 0.6408156 11.527419 ]	DMSO	[ 0.6408156 11.527419 ]	DMSO
342	[ 1.3670859 11.214417 ]	DMSO	[ 1.3670859 11.214417 ]	DMSO
343	[-0.2678679 11.480867 ]	DMSO	[-0.2678679 11.480867 ]	DMSO
344	[-0.0346267 11.491748 ]	DMSO	[-0.0346267 11.491748 ]	DMSO
345	[ 1.219449 11.379251]	DMSO	[ 1.219449 11.379251]	DMSO
346	[0.40545356 8.311832 ]	DMSO	[0.40545356 8.311832 ]	DMSO
347	[0.691177 8.343737]	DMSO	[0.691177 8.343737]	DMSO
348	[ 0.49847034 11.262589 ]	DMSO	[ 0.49847034 11.262589 ]	DMSO
349	[10.597329 7.2941723]	DMSO	[10.597329 7.2941723]	DMSO
350	[1.2461294 7.536202 ]	DMSO	[1.2461294 7.536202 ]	DMSO
351	[12.010643 10.307026]	DMSO	[12.010643 10.307026]	DMSO
352	[-0.2558669 11.28307 ]	DMSO	[-0.2558669 11.28307 ]	DMSO
353	[-0.14987944 11.214777 ]	DMSO	[-0.14987944 11.214777 ]	DMSO
354	[0.64417964 7.0616627 ]	DMSO	[0.64417964 7.0616627 ]	DMSO
355	[-0.10545441 11.573946 ]	DMSO	[-0.10545441 11.573946 ]	DMSO
356	[1.0051013 7.6183834]	DMSO	[1.0051013 7.6183834]	DMSO
357	[ 3.198155 13.35598 ]	DMSO	[ 3.198155 13.35598 ]	DMSO
358	[ 0.11091106 11.346633 ]	DMSO	[ 0.11091106 11.346633 ]	DMSO
359	[ 1.2203083 12.025151 ]	DMSO	[ 1.2203083 12.025151 ]	DMSO
360	[-0.2922891 11.473922 ]	DMSO	[-0.2922891 11.473922 ]	DMSO
361	[ 0.02672095 11.422168 ]	DMSO	[ 0.02672095 11.422168 ]	DMSO
362	[-0.20228186 11.34975 ]	DMSO	[-0.20228186 11.34975 ]	DMSO
363	[ 7.4394197 13.606149 ]	DMSO	[ 7.4394197 13.606149 ]	DMSO
364	[0.8050424 7.5579295]	DMSO	[0.8050424 7.5579295]	DMSO
365	[0.73138833 7.0301824 ]	DMSO	[0.73138833 7.0301824 ]	DMSO
366	[ 0.16758297 10.272784 ]	DMSO	[ 0.16758297 10.272784 ]	DMSO
367	[ 0.39608872 11.629 ]	DMSO	[ 0.39608872 11.629 ]	DMSO
368	[1.472892 8.065575]	DMSO	[1.472892 8.065575]	DMSO
369	[0.17743534 8.5793 ]	DMSO	[0.17743534 8.5793 ]	DMSO
370	[ 1.3653089 11.983112 ]	DMSO	[ 1.3653089 11.983112 ]	DMSO
371	[1.3037771 8.364116 ]	DMSO	[1.3037771 8.364116 ]	DMSO
372	[9.234601 8.133972]	DMSO	[9.234601 8.133972]	DMSO
373	[ 1.1556755 11.359263 ]	DMSO	[ 1.1556755 11.359263 ]	DMSO
374	[-0.24172433 11.207214 ]	DMSO	[-0.24172433 11.207214 ]	DMSO
375	[0.6140552 7.002576 ]	DMSO	[0.6140552 7.002576 ]	DMSO
376	[ 1.034408 11.445811]	DMSO	[ 1.034408 11.445811]	DMSO
377	[ 1.2484609 11.389795 ]	DMSO	[ 1.2484609 11.389795 ]	DMSO
378	[ 0.122164 11.234655]	DMSO	[ 0.122164 11.234655]	DMSO
379	[ 1.0010386 11.190337 ]	DMSO	[ 1.0010386 11.190337 ]	DMSO
380	[ 0.8963574 11.562666 ]	DMSO	[ 0.8963574 11.562666 ]	DMSO
381	[ 1.1461617 11.940805 ]	DMSO	[ 1.1461617 11.940805 ]	DMSO
382	[-0.2787256 11.280054 ]	DMSO	[-0.2787256 11.280054 ]	DMSO
383	[3.0949151e-03 1.1549129e+01]	DMSO	[3.0949151e-03 1.1549129e+01]	DMSO
384	[ 0.22961332 11.64361 ]	DMSO	[ 0.22961332 11.64361 ]	DMSO
385	[ 2.4921308 10.511455 ]	DMSO	[ 2.4921308 10.511455 ]	DMSO
386	[ 1.0865928 11.004127 ]	DMSO	[ 1.0865928 11.004127 ]	DMSO
387	[ 1.4208397 11.93357 ]	DMSO	[ 1.4208397 11.93357 ]	DMSO
388	[0.17648785 9.676034 ]	DMSO	[0.17648785 9.676034 ]	DMSO
389	[0.41389266 8.492954 ]	DMSO	[0.41389266 8.492954 ]	DMSO
390	[8.350468 8.64153 ]	DMSO	[8.350468 8.64153 ]	DMSO
391	[0.411101 8.272687]	DMSO	[0.411101 8.272687]	DMSO
392	[-0.11997712 11.648673 ]	DMSO	[-0.11997712 11.648673 ]	DMSO
393	[0.9690807 9.3806715]	DMSO	[0.9690807 9.3806715]	DMSO
394	[ 0.45472622 10.245851 ]	DMSO	[ 0.45472622 10.245851 ]	DMSO
395	[0.7611612 7.632882 ]	DMSO	[0.7611612 7.632882 ]	DMSO
396	[-0.09764262 11.251851 ]	DMSO	[-0.09764262 11.251851 ]	DMSO
397	[0.776416 7.381268]	DMSO	[0.776416 7.381268]	DMSO
398	[ 7.4635673 13.773311 ]	DMSO	[ 7.4635673 13.773311 ]	DMSO
399	[0.2493158 8.582458 ]	DMSO	[0.2493158 8.582458 ]	DMSO
400	[ 1.0948986 11.303343 ]	DMSO	[ 1.0948986 11.303343 ]	DMSO
401	[3.8823385e-03 1.1580135e+01]	DMSO	[3.8823385e-03 1.1580135e+01]	DMSO
402	[ 1.6591756 10.496443 ]	DMSO	[ 1.6591756 10.496443 ]	DMSO
403	[ 0.29976165 10.277808 ]	DMSO	[ 0.29976165 10.277808 ]	DMSO
404	[11.030285 9.169186]	DMSO	[11.030285 9.169186]	DMSO
405	[ 1.951856 10.670016]	DMSO	[ 1.951856 10.670016]	DMSO
406	[ 0.4530385 11.7285 ]	DMSO	[ 0.4530385 11.7285 ]	DMSO
407	[ 0.4186122 11.761321 ]	DMSO	[ 0.4186122 11.761321 ]	DMSO
408	[ 3.9954605 12.625499 ]	DMSO	[ 3.9954605 12.625499 ]	DMSO
409	[0.46972567 8.00227 ]	DMSO	[0.46972567 8.00227 ]	DMSO
410	[0.47297907 8.053428 ]	DMSO	[0.47297907 8.053428 ]	DMSO
411	[ 2.3570933 10.120586 ]	DMSO	[ 2.3570933 10.120586 ]	DMSO
412	[ 0.88686955 11.239895 ]	DMSO	[ 0.88686955 11.239895 ]	DMSO
413	[ 0.72136873 11.699042 ]	DMSO	[ 0.72136873 11.699042 ]	DMSO
414	[0.5740174 9.306039 ]	DMSO	[0.5740174 9.306039 ]	DMSO
415	[ 1.4907638 11.454568 ]	DMSO	[ 1.4907638 11.454568 ]	DMSO
416	[1.8765812 5.5771213]	DMSO	[1.8765812 5.5771213]	DMSO
417	[1.3381127 5.9014072]	DMSO	[1.3381127 5.9014072]	DMSO
418	[0.40426967 9.278523 ]	DMSO	[0.40426967 9.278523 ]	DMSO
419	[ 1.68548 11.08284]	DMSO	[ 1.68548 11.08284]	DMSO
420	[ 0.81233543 10.527701 ]	DMSO	[ 0.81233543 10.527701 ]	DMSO
421	[1.1473948 6.8797255]	DMSO	[1.1473948 6.8797255]	DMSO
422	[ 1.4128854 11.930156 ]	DMSO	[ 1.4128854 11.930156 ]	DMSO
423	[-0.02113731 11.341617 ]	DMSO	[-0.02113731 11.341617 ]	DMSO
424	[ 0.3243693 11.736846 ]	DMSO	[ 0.3243693 11.736846 ]	DMSO
425	[ 0.27347875 11.43004 ]	DMSO	[ 0.27347875 11.43004 ]	DMSO
426	[ 1.3946245 10.082934 ]	DMSO	[ 1.3946245 10.082934 ]	DMSO
427	[-0.27291146 11.3089695 ]	DMSO	[-0.27291146 11.3089695 ]	DMSO
428	[ 1.4567093 10.3054 ]	DMSO	[ 1.4567093 10.3054 ]	DMSO
429	[11.143143 7.910769]	DMSO	[11.143143 7.910769]	DMSO
430	[0.6481876 7.1086946]	DMSO	[0.6481876 7.1086946]	DMSO
431	[ 0.30169415 11.6751375 ]	DMSO	[ 0.30169415 11.6751375 ]	DMSO
432	[1.0208837 6.727001 ]	DMSO	[1.0208837 6.727001 ]	DMSO
433	[ 0.26668692 11.400874 ]	DMSO	[ 0.26668692 11.400874 ]	DMSO
434	[6.319831 6.710411]	DMSO	[6.319831 6.710411]	DMSO
435	[0.24275726 8.518663 ]	DMSO	[0.24275726 8.518663 ]	DMSO
436	[5.2907495 8.296472 ]	DMSO	[5.2907495 8.296472 ]	DMSO
437	[ 1.2096281 10.656394 ]	DMSO	[ 1.2096281 10.656394 ]	DMSO
438	[ 0.08231872 11.572421 ]	DMSO	[ 0.08231872 11.572421 ]	DMSO
439	[ 0.89648974 11.611224 ]	DMSO	[ 0.89648974 11.611224 ]	DMSO
440	[1.0006285 8.392354 ]	DMSO	[1.0006285 8.392354 ]	DMSO
441	[ 1.594579 11.374292]	DMSO	[ 1.594579 11.374292]	DMSO
442	[ 0.6649088 11.4647 ]	DMSO	[ 0.6649088 11.4647 ]	DMSO
443	[ 0.7130656 11.469898 ]	DMSO	[ 0.7130656 11.469898 ]	DMSO
444	[ 1.3310102 11.052597 ]	DMSO	[ 1.3310102 11.052597 ]	DMSO
445	[-0.16564207 11.666354 ]	DMSO	[-0.16564207 11.666354 ]	DMSO
446	[6.054312 8.054939]	DMSO	[6.054312 8.054939]	DMSO
447	[ 2.9145722 10.715997 ]	DMSO	[ 2.9145722 10.715997 ]	DMSO
448	[ 1.6559854 11.16596 ]	DMSO	[ 1.6559854 11.16596 ]	DMSO
449	[0.97691184 9.729731 ]	DMSO	[0.97691184 9.729731 ]	DMSO
450	[ 1.5337011 10.651521 ]	DMSO	[ 1.5337011 10.651521 ]	DMSO
451	[ 1.3600597 10.475006 ]	DMSO	[ 1.3600597 10.475006 ]	DMSO
452	[3.2434873e-03 1.1530605e+01]	DMSO	[3.2434873e-03 1.1530605e+01]	DMSO
453	[ 0.20427004 11.656649 ]	DMSO	[ 0.20427004 11.656649 ]	DMSO
454	[ 0.34582427 11.667261 ]	DMSO	[ 0.34582427 11.667261 ]	DMSO
455	[ 1.4808676 11.864852 ]	DMSO	[ 1.4808676 11.864852 ]	DMSO
456	[0.85211605 9.366199 ]	DMSO	[0.85211605 9.366199 ]	DMSO
457	[0.82223016 7.562748 ]	DMSO	[0.82223016 7.562748 ]	DMSO
458	[ 1.5244337 10.643482 ]	DMSO	[ 1.5244337 10.643482 ]	DMSO
459	[0.40860334 8.499142 ]	DMSO	[0.40860334 8.499142 ]	DMSO
460	[9.311256 8.232141]	DMSO	[9.311256 8.232141]	DMSO
461	[0.890222 6.924373]	DMSO	[0.890222 6.924373]	DMSO
462	[ 0.45477104 11.658268 ]	DMSO	[ 0.45477104 11.658268 ]	DMSO
463	[ 0.40675977 11.761431 ]	DMSO	[ 0.40675977 11.761431 ]	DMSO
464	[-0.20916489 11.543213 ]	DMSO	[-0.20916489 11.543213 ]	DMSO
465	[ 0.08510172 10.016758 ]	DMSO	[ 0.08510172 10.016758 ]	DMSO
466	[1.0380373 6.7365403]	DMSO	[1.0380373 6.7365403]	DMSO
467	[1.5107311 5.958802 ]	DMSO	[1.5107311 5.958802 ]	DMSO
468	[ 0.7883798 10.552317 ]	DMSO	[ 0.7883798 10.552317 ]	DMSO
469	[6.6594057 8.083706 ]	DMSO	[6.6594057 8.083706 ]	DMSO
470	[1.3784101 7.992363 ]	DMSO	[1.3784101 7.992363 ]	DMSO
471	[ 0.37577003 10.150561 ]	DMSO	[ 0.37577003 10.150561 ]	DMSO
472	[0.1849254 8.648875 ]	DMSO	[0.1849254 8.648875 ]	DMSO
473	[-0.27198058 11.484256 ]	DMSO	[-0.27198058 11.484256 ]	DMSO
474	[ 0.99418324 11.48929 ]	DMSO	[ 0.99418324 11.48929 ]	DMSO
475	[-0.25355956 11.263595 ]	DMSO	[-0.25355956 11.263595 ]	DMSO
476	[ 0.74731386 10.83911 ]	DMSO	[ 0.74731386 10.83911 ]	DMSO
477	[1.7675137e-03 1.1697257e+01]	DMSO	[1.7675137e-03 1.1697257e+01]	DMSO
478	[ 0.71251255 11.318304 ]	DMSO	[ 0.71251255 11.318304 ]	DMSO
479	[ 0.15623257 11.440953 ]	DMSO	[ 0.15623257 11.440953 ]	DMSO
480	[ 3.213913 11.916418]	DMSO	[ 3.213913 11.916418]	DMSO
481	[ 0.25105813 11.433455 ]	DMSO	[ 0.25105813 11.433455 ]	DMSO
482	[0.820418 8.195472]	DMSO	[0.820418 8.195472]	DMSO
483	[0.9044723 6.938937 ]	DMSO	[0.9044723 6.938937 ]	DMSO
484	[-0.25435373 11.348129 ]	DMSO	[-0.25435373 11.348129 ]	DMSO
485	[0.42853263 8.891802 ]	DMSO	[0.42853263 8.891802 ]	DMSO
486	[ 1.2166637 11.378077 ]	DMSO	[ 1.2166637 11.378077 ]	DMSO
487	[-0.16180041 11.263846 ]	DMSO	[-0.16180041 11.263846 ]	DMSO
488	[ 0.19525361 11.437544 ]	DMSO	[ 0.19525361 11.437544 ]	DMSO
489	[-0.04891001 11.283181 ]	DMSO	[-0.04891001 11.283181 ]	DMSO
490	[-0.4305308 9.922672 ]	DMSO	[-0.4305308 9.922672 ]	DMSO
491	[ 0.6924134 11.508216 ]	DMSO	[ 0.6924134 11.508216 ]	DMSO
492	[ 1.499396 11.880667]	DMSO	[ 1.499396 11.880667]	DMSO
493	[-0.4424946 10.749529 ]	DMSO	[-0.4424946 10.749529 ]	DMSO
494	[ 0.09113058 11.572887 ]	DMSO	[ 0.09113058 11.572887 ]	DMSO
495	[ 1.3007759 11.950678 ]	DMSO	[ 1.3007759 11.950678 ]	DMSO
496	[0.3309977 8.18913 ]	DMSO	[0.3309977 8.18913 ]	DMSO
497	[10.896587 9.158397]	DMSO	[10.896587 9.158397]	DMSO
498	[0.8782415 7.4995236]	DMSO	[0.8782415 7.4995236]	DMSO
499	[ 0.96636045 11.5718565 ]	DMSO	[ 0.96636045 11.5718565 ]	DMSO
500	[-0.3405735 11.205304 ]	DMSO	[-0.3405735 11.205304 ]	DMSO
501	[0.81092423 7.433194 ]	DMSO	[0.81092423 7.433194 ]	DMSO
502	[ 0.4668629 11.647608 ]	DMSO	[ 0.4668629 11.647608 ]	DMSO
503	[ 0.69789505 11.300726 ]	DMSO	[ 0.69789505 11.300726 ]	DMSO
504	[ 0.98218644 11.566887 ]	DMSO	[ 0.98218644 11.566887 ]	DMSO
505	[ 0.8087354 10.853707 ]	DMSO	[ 0.8087354 10.853707 ]	DMSO
506	[0.47346154 9.751189 ]	DMSO	[0.47346154 9.751189 ]	DMSO
507	[ 1.5488026 11.306072 ]	DMSO	[ 1.5488026 11.306072 ]	DMSO
508	[ 0.22574496 11.427265 ]	DMSO	[ 0.22574496 11.427265 ]	DMSO
509	[11.51787 8.10495]	DMSO	[11.51787 8.10495]	DMSO
510	[ 1.4856812 11.446971 ]	DMSO	[ 1.4856812 11.446971 ]	DMSO
511	[ 0.9487928 11.566775 ]	DMSO	[ 0.9487928 11.566775 ]	DMSO
512	[ 0.7129507 11.450378 ]	DMSO	[ 0.7129507 11.450378 ]	DMSO
513	[ 0.70150375 10.815329 ]	DMSO	[ 0.70150375 10.815329 ]	DMSO
514	[ 0.22811577 11.790584 ]	DMSO	[ 0.22811577 11.790584 ]	DMSO
515	[-0.19062576 11.281881 ]	DMSO	[-0.19062576 11.281881 ]	DMSO
516	[ 0.26055312 10.252796 ]	DMSO	[ 0.26055312 10.252796 ]	DMSO
517	[0.44589284 9.882754 ]	DMSO	[0.44589284 9.882754 ]	DMSO
518	[0.9769451 7.672071 ]	DMSO	[0.9769451 7.672071 ]	DMSO
519	[-0.14413492 11.614115 ]	DMSO	[-0.14413492 11.614115 ]	DMSO
520	[-0.14680076 11.58813 ]	DMSO	[-0.14680076 11.58813 ]	DMSO
521	[-0.12454102 11.371926 ]	DMSO	[-0.12454102 11.371926 ]	DMSO
522	[1.5319251 5.4101553]	DMSO	[1.5319251 5.4101553]	DMSO
523	[-0.06965689 11.301149 ]	DMSO	[-0.06965689 11.301149 ]	DMSO
524	[ 0.5892433 10.596033 ]	DMSO	[ 0.5892433 10.596033 ]	DMSO
525	[ 8.905621 12.956706]	DMSO	[ 8.905621 12.956706]	DMSO
526	[ 0.29094544 11.612456 ]	DMSO	[ 0.29094544 11.612456 ]	DMSO
527	[0.34812015 8.381434 ]	DMSO	[0.34812015 8.381434 ]	DMSO
528	[ 0.12814453 10.071419 ]	DMSO	[ 0.12814453 10.071419 ]	DMSO
529	[0.81884956 7.6910386 ]	DMSO	[0.81884956 7.6910386 ]	DMSO
530	[3.4083593 6.7009244]	DMSO	[3.4083593 6.7009244]	DMSO
531	[ 1.2404858 11.902955 ]	DMSO	[ 1.2404858 11.902955 ]	DMSO
532	[2.6542106 8.717652 ]	DMSO	[2.6542106 8.717652 ]	DMSO
533	[0.51005524 8.736862 ]	DMSO	[0.51005524 8.736862 ]	DMSO
534	[ 1.4529161 11.518144 ]	DMSO	[ 1.4529161 11.518144 ]	DMSO
535	[ 0.11878484 11.377663 ]	DMSO	[ 0.11878484 11.377663 ]	DMSO
536	[ 0.7377254 11.773672 ]	DMSO	[ 0.7377254 11.773672 ]	DMSO
537	[ 1.2251096 11.364769 ]	DMSO	[ 1.2251096 11.364769 ]	DMSO
538	[ 8.221276 11.944454]	DMSO	[ 8.221276 11.944454]	DMSO
539	[ 1.0270905 11.229195 ]	DMSO	[ 1.0270905 11.229195 ]	DMSO
540	[ 0.42454684 10.261104 ]	DMSO	[ 0.42454684 10.261104 ]	DMSO
541	[1.1831243 6.8752975]	DMSO	[1.1831243 6.8752975]	DMSO
542	[-0.16079335 11.544591 ]	DMSO	[-0.16079335 11.544591 ]	DMSO
543	[2.1032991 6.111419 ]	DMSO	[2.1032991 6.111419 ]	DMSO
544	[ 1.3680964 11.84133 ]	DMSO	[ 1.3680964 11.84133 ]	DMSO
545	[ 0.01916411 11.616126 ]	DMSO	[ 0.01916411 11.616126 ]	DMSO
546	[ 0.526456 11.677198]	DMSO	[ 0.526456 11.677198]	DMSO
547	[-0.19579497 11.284969 ]	DMSO	[-0.19579497 11.284969 ]	DMSO
548	[0.89829266 8.989504 ]	DMSO	[0.89829266 8.989504 ]	DMSO
549	[ 3.36994 12.780077]	DMSO	[ 3.36994 12.780077]	DMSO
550	[-0.10741893 11.277367 ]	DMSO	[-0.10741893 11.277367 ]	DMSO
551	[-0.14334781 11.262111 ]	DMSO	[-0.14334781 11.262111 ]	DMSO
552	[0.8838226 7.5624127]	DMSO	[0.8838226 7.5624127]	DMSO
553	[9.043345 8.080451]	DMSO	[9.043345 8.080451]	DMSO
554	[6.978881 6.5747128]	DMSO	[6.978881 6.5747128]	DMSO
555	[3.1402364 7.7392874]	DMSO	[3.1402364 7.7392874]	DMSO
556	[10.4546175 12.177726 ]	DMSO	[10.4546175 12.177726 ]	DMSO
557	[ 3.1005595 10.691359 ]	DMSO	[ 3.1005595 10.691359 ]	DMSO
558	[ 7.805538 11.25686 ]	DMSO	[ 7.805538 11.25686 ]	DMSO
559	[0.88796026 8.36962 ]	DMSO	[0.88796026 8.36962 ]	DMSO
560	[ 7.1054525 11.415669 ]	DMSO	[ 7.1054525 11.415669 ]	DMSO
561	[8.308153 8.785594]	DMSO	[8.308153 8.785594]	DMSO
562	[3.5831769 7.7880187]	DMSO	[3.5831769 7.7880187]	DMSO
563	[10.357199 12.005417]	DMSO	[10.357199 12.005417]	DMSO
564	[7.7489676 6.2844224]	DMSO	[7.7489676 6.2844224]	DMSO
565	[10.508533 12.380307]	DMSO	[10.508533 12.380307]	DMSO
566	[10.22091 11.827324]	DMSO	[10.22091 11.827324]	DMSO
567	[7.032605 6.5296197]	DMSO	[7.032605 6.5296197]	DMSO
568	[3.0812182 7.640172 ]	DMSO	[3.0812182 7.640172 ]	DMSO
569	[7.902139 6.2844906]	DMSO	[7.902139 6.2844906]	DMSO
570	[ 9.510779 10.802851]	DMSO	[ 9.510779 10.802851]	DMSO
571	[3.0825055 7.7178493]	DMSO	[3.0825055 7.7178493]	DMSO
572	[10.921086 12.844501]	DMSO	[10.921086 12.844501]	DMSO
573	[ 9.320257 11.575363]	DMSO	[ 9.320257 11.575363]	DMSO
574	[ 8.8891535 11.284456 ]	DMSO	[ 8.8891535 11.284456 ]	DMSO
575	[3.1440737 8.040724 ]	DMSO	[3.1440737 8.040724 ]	DMSO
576	[ 9.210966 11.437651]	DMSO	[ 9.210966 11.437651]	DMSO
577	[ 7.595639 11.248728]	DMSO	[ 7.595639 11.248728]	DMSO
578	[3.507391 7.9368715]	DMSO	[3.507391 7.9368715]	DMSO
579	[7.720448 6.2610083]	DMSO	[7.720448 6.2610083]	DMSO
580	[ 7.3651295 11.316279 ]	DMSO	[ 7.3651295 11.316279 ]	DMSO
581	[0.1847874 9.0591345]	DMSO	[0.1847874 9.0591345]	DMSO
582	[3.3116353 7.722754 ]	DMSO	[3.3116353 7.722754 ]	DMSO
583	[3.1135764 7.682482 ]	DMSO	[3.1135764 7.682482 ]	DMSO
584	[ 7.1055536 11.413537 ]	DMSO	[ 7.1055536 11.413537 ]	DMSO
585	[11.612764 13.628647]	DMSO	[11.612764 13.628647]	DMSO
586	[3.346626 7.7034464]	DMSO	[3.346626 7.7034464]	DMSO
587	[ 9.616913 11.540171]	DMSO	[ 9.616913 11.540171]	DMSO
588	[9.568268 7.6837173]	DMSO	[9.568268 7.6837173]	DMSO
589	[ 9.691876 11.032045]	DMSO	[ 9.691876 11.032045]	DMSO
590	[8.084682 6.9506583]	DMSO	[8.084682 6.9506583]	DMSO
591	[ 9.945002 11.689177]	DMSO	[ 9.945002 11.689177]	DMSO
592	[ 6.942793 11.394966]	DMSO	[ 6.942793 11.394966]	DMSO
593	[ 2.7163432 10.842252 ]	DMSO	[ 2.7163432 10.842252 ]	DMSO
594	[5.375229 9.583099]	DMSO	[5.375229 9.583099]	DMSO
595	[1.3116357 7.6456823]	DMSO	[1.3116357 7.6456823]	DMSO
596	[ 3.073165 10.1020355]	DMSO	[ 3.073165 10.1020355]	DMSO
597	[7.495597 6.470143]	DMSO	[7.495597 6.470143]	DMSO
598	[8.335984 6.4597797]	DMSO	[8.335984 6.4597797]	DMSO
599	[3.267072 7.691523]	DMSO	[3.267072 7.691523]	DMSO
600	[9.923786 7.9699016]	DMSO	[9.923786 7.9699016]	DMSO
601	[3.6537316 7.916328 ]	DMSO	[3.6537316 7.916328 ]	DMSO
602	[ 9.3094425 10.956662 ]	DMSO	[ 9.3094425 10.956662 ]	DMSO
603	[3.0678294 7.7127986]	DMSO	[3.0678294 7.7127986]	DMSO
604	[ 9.742066 11.155806]	DMSO	[ 9.742066 11.155806]	DMSO
605	[7.597416 6.562295]	DMSO	[7.597416 6.562295]	DMSO
606	[ 7.042346 11.407279]	DMSO	[ 7.042346 11.407279]	DMSO
607	[11.575729 13.583899]	DMSO	[11.575729 13.583899]	DMSO
608	[3.2140272 7.7189045]	DMSO	[3.2140272 7.7189045]	DMSO
609	[ 6.797377 12.751073]	DMSO	[ 6.797377 12.751073]	DMSO
610	[3.4515996 7.831031 ]	DMSO	[3.4515996 7.831031 ]	DMSO
611	[7.540109 6.078465]	DMSO	[7.540109 6.078465]	DMSO
612	[10.5575075 12.434607 ]	DMSO	[10.5575075 12.434607 ]	DMSO
613	[3.0048559 7.7743196]	DMSO	[3.0048559 7.7743196]	DMSO
614	[1.199345 7.004247]	DMSO	[1.199345 7.004247]	DMSO
615	[8.92401 7.269916]	DMSO	[8.92401 7.269916]	DMSO
616	[5.2769027 8.428271 ]	DMSO	[5.2769027 8.428271 ]	DMSO
617	[ 5.152118 12.675063]	DMSO	[ 5.152118 12.675063]	DMSO
618	[0.73839027 8.782741 ]	DMSO	[0.73839027 8.782741 ]	DMSO
619	[3.595195 7.77884 ]	DMSO	[3.595195 7.77884 ]	DMSO
620	[ 9.385441 10.768878]	DMSO	[ 9.385441 10.768878]	DMSO
621	[ 9.293904 11.223236]	DMSO	[ 9.293904 11.223236]	DMSO
622	[8.42507 6.849892]	DMSO	[8.42507 6.849892]	DMSO
623	[3.82357 9.481624]	DMSO	[3.82357 9.481624]	DMSO
624	[5.8393645 7.0260267]	DMSO	[5.8393645 7.0260267]	DMSO
625	[ 6.9507017 11.406442 ]	DMSO	[ 6.9507017 11.406442 ]	DMSO
626	[0.94880426 8.8379345 ]	DMSO	[0.94880426 8.8379345 ]	DMSO
627	[7.3697987 6.3524756]	DMSO	[7.3697987 6.3524756]	DMSO
628	[3.3322268 7.714049 ]	DMSO	[3.3322268 7.714049 ]	DMSO
629	[8.160004 6.9534817]	DMSO	[8.160004 6.9534817]	DMSO
630	[11.286663 13.236695]	DMSO	[11.286663 13.236695]	DMSO
631	[ 9.666853 11.768951]	DMSO	[ 9.666853 11.768951]	DMSO
632	[10.256458 12.185516]	DMSO	[10.256458 12.185516]	DMSO
633	[7.558876 6.0735617]	DMSO	[7.558876 6.0735617]	DMSO
634	[ 8.07686 12.599186]	DMSO	[ 8.07686 12.599186]	DMSO
635	[8.128229 6.4258485]	DMSO	[8.128229 6.4258485]	DMSO
636	[6.604769 7.654082]	DMSO	[6.604769 7.654082]	DMSO
637	[ 9.811061 11.924174]	DMSO	[ 9.811061 11.924174]	DMSO
638	[8.398955 6.845746]	DMSO	[8.398955 6.845746]	DMSO
639	[1.0013767 7.338445 ]	DMSO	[1.0013767 7.338445 ]	DMSO
640	[ 9.847235 11.599383]	DMSO	[ 9.847235 11.599383]	DMSO
641	[11.070784 12.88605 ]	DMSO	[11.070784 12.88605 ]	DMSO
642	[ 7.0747075 11.41498 ]	DMSO	[ 7.0747075 11.41498 ]	DMSO
643	[ 8.604646 11.020428]	DMSO	[ 8.604646 11.020428]	DMSO
644	[3.0951662 7.6910496]	DMSO	[3.0951662 7.6910496]	DMSO
645	[8.169185 6.863737]	DMSO	[8.169185 6.863737]	DMSO
646	[6.221314 8.5665045]	DMSO	[6.221314 8.5665045]	DMSO
647	[8.043753 6.9757466]	DMSO	[8.043753 6.9757466]	DMSO
648	[11.533661 13.536419]	DMSO	[11.533661 13.536419]	DMSO
649	[9.972451 7.8595476]	DMSO	[9.972451 7.8595476]	DMSO
650	[ 9.225799 10.856246]	DMSO	[ 9.225799 10.856246]	DMSO
651	[10.004953 11.891318]	DMSO	[10.004953 11.891318]	DMSO
652	[8.369134 7.0177584]	DMSO	[8.369134 7.0177584]	DMSO
653	[3.254949 7.7025228]	DMSO	[3.254949 7.7025228]	DMSO
654	[10.122939 11.852719]	DMSO	[10.122939 11.852719]	DMSO
655	[11.302097 13.2522135]	DMSO	[11.302097 13.2522135]	DMSO
656	[8.553747 6.4743032]	DMSO	[8.553747 6.4743032]	DMSO
657	[ 9.424975 11.470089]	DMSO	[ 9.424975 11.470089]	DMSO
658	[3.1227903 7.7314596]	DMSO	[3.1227903 7.7314596]	DMSO
659	[7.7224135 6.3258944]	DMSO	[7.7224135 6.3258944]	DMSO
660	[ 7.4134274 11.447223 ]	DMSO	[ 7.4134274 11.447223 ]	DMSO
661	[11.180138 13.098377]	DMSO	[11.180138 13.098377]	DMSO
662	[7.1909537 7.106389 ]	DMSO	[7.1909537 7.106389 ]	DMSO
663	[ 1.4053293 10.310282 ]	DMSO	[ 1.4053293 10.310282 ]	DMSO
664	[1.9965395 8.764569 ]	DMSO	[1.9965395 8.764569 ]	DMSO
665	[ 9.519952 10.758973]	DMSO	[ 9.519952 10.758973]	DMSO
666	[ 9.459198 11.220272]	DMSO	[ 9.459198 11.220272]	DMSO
667	[2.9904368 8.712681 ]	DMSO	[2.9904368 8.712681 ]	DMSO
668	[11.468613 13.46068 ]	DMSO	[11.468613 13.46068 ]	DMSO
669	[3.4056842 7.722263 ]	DMSO	[3.4056842 7.722263 ]	DMSO
670	[10.457829 12.211454]	DMSO	[10.457829 12.211454]	DMSO
671	[3.1741834 9.931137 ]	DMSO	[3.1741834 9.931137 ]	DMSO
672	[11.124386 13.086697]	DMSO	[11.124386 13.086697]	DMSO
673	[3.2783463 7.0843906]	DMSO	[3.2783463 7.0843906]	DMSO
674	[5.9997187 7.0943923]	DMSO	[5.9997187 7.0943923]	DMSO
675	[ 7.2942433 11.393589 ]	DMSO	[ 7.2942433 11.393589 ]	DMSO
676	[ 9.485593 10.837699]	DMSO	[ 9.485593 10.837699]	DMSO
677	[9.493678 7.627399]	DMSO	[9.493678 7.627399]	DMSO
678	[3.0727544 7.70821 ]	DMSO	[3.0727544 7.70821 ]	DMSO
679	[2.8898566 7.926278 ]	DMSO	[2.8898566 7.926278 ]	DMSO
680	[ 9.527906 10.950044]	DMSO	[ 9.527906 10.950044]	DMSO
681	[3.1760564 7.7750163]	DMSO	[3.1760564 7.7750163]	DMSO
682	[8.360001 7.019216]	DMSO	[8.360001 7.019216]	DMSO
683	[ 9.302473 10.858161]	DMSO	[ 9.302473 10.858161]	DMSO
684	[10.5231495 12.350199 ]	DMSO	[10.5231495 12.350199 ]	DMSO
685	[11.031321 9.041331]	DMSO	[11.031321 9.041331]	DMSO
686	[7.614956 6.090809]	DMSO	[7.614956 6.090809]	DMSO
687	[ 9.075266 11.378504]	DMSO	[ 9.075266 11.378504]	DMSO
688	[11.090573 12.926262]	DMSO	[11.090573 12.926262]	DMSO
689	[1.3352596 7.597227 ]	DMSO	[1.3352596 7.597227 ]	DMSO
690	[11.338987 13.319755]	DMSO	[11.338987 13.319755]	DMSO
691	[ 9.145582 10.811556]	DMSO	[ 9.145582 10.811556]	DMSO
692	[8.385654 6.4449744]	DMSO	[8.385654 6.4449744]	DMSO
693	[ 9.227403 11.464552]	DMSO	[ 9.227403 11.464552]	DMSO
694	[ 9.40165 10.656339]	DMSO	[ 9.40165 10.656339]	DMSO
695	[8.259075 7.0152993]	DMSO	[8.259075 7.0152993]	DMSO
696	[7.743439 6.219096]	DMSO	[7.743439 6.219096]	DMSO
697	[7.5051436 6.6429796]	DMSO	[7.5051436 6.6429796]	DMSO
698	[10.621519 12.334625]	DMSO	[10.621519 12.334625]	DMSO
699	[0.26664126 8.301168 ]	DMSO	[0.26664126 8.301168 ]	DMSO
700	[2.1011698 8.679721 ]	DMSO	[2.1011698 8.679721 ]	DMSO
701	[ 9.575958 11.524617]	DMSO	[ 9.575958 11.524617]	DMSO
702	[7.064194 6.199799]	DMSO	[7.064194 6.199799]	DMSO
703	[6.9450336 6.4851837]	DMSO	[6.9450336 6.4851837]	DMSO
704	[10.211835 11.910185]	DMSO	[10.211835 11.910185]	DMSO
705	[3.4664516 7.7357817]	DMSO	[3.4664516 7.7357817]	DMSO
706	[8.10995 6.9880934]	DMSO	[8.10995 6.9880934]	DMSO
707	[ 8.711423 10.937686]	DMSO	[ 8.711423 10.937686]	DMSO
708	[8.050696 7.032335]	DMSO	[8.050696 7.032335]	DMSO
709	[3.0838675 7.7469034]	DMSO	[3.0838675 7.7469034]	DMSO
710	[11.26773 13.25224]	DMSO	[11.26773 13.25224]	DMSO
711	[11.2374 13.200984]	DMSO	[11.2374 13.200984]	DMSO
712	[7.339732 6.246529]	DMSO	[7.339732 6.246529]	DMSO
713	[8.017609 7.0946517]	DMSO	[8.017609 7.0946517]	DMSO
714	[7.778817 6.355531]	DMSO	[7.778817 6.355531]	DMSO
715	[10.290647 12.130583]	DMSO	[10.290647 12.130583]	DMSO
716	[11.019349 12.864928]	DMSO	[11.019349 12.864928]	DMSO
717	[2.1267226 8.805884 ]	DMSO	[2.1267226 8.805884 ]	DMSO
718	[11.596722 13.59293 ]	DMSO	[11.596722 13.59293 ]	DMSO
719	[ 7.460061 11.426296]	DMSO	[ 7.460061 11.426296]	DMSO
720	[8.340623 7.0247765]	DMSO	[8.340623 7.0247765]	DMSO
721	[10.249841 12.192504]	DMSO	[10.249841 12.192504]	DMSO
722	[2.911705 6.717667]	DMSO	[2.911705 6.717667]	DMSO
723	[ 9.485147 11.999589]	DMSO	[ 9.485147 11.999589]	DMSO
724	[1.253671 7.559226]	DMSO	[1.253671 7.559226]	DMSO
725	[7.550504 6.3567853]	DMSO	[7.550504 6.3567853]	DMSO
726	[11.047878 12.879956]	DMSO	[11.047878 12.879956]	DMSO
727	[7.7311077 6.5327945]	DMSO	[7.7311077 6.5327945]	DMSO
728	[1.6711715 7.2622814]	DMSO	[1.6711715 7.2622814]	DMSO
729	[ 2.83224 11.48874]	DMSO	[ 2.83224 11.48874]	DMSO
730	[9.940894 7.87397 ]	DMSO	[9.940894 7.87397 ]	DMSO
731	[8.465581 6.4087377]	DMSO	[8.465581 6.4087377]	DMSO
732	[5.6957374 7.1385336]	DMSO	[5.6957374 7.1385336]	DMSO
733	[3.2738216 9.901718 ]	DMSO	[3.2738216 9.901718 ]	DMSO
734	[8.164742 6.542772]	DMSO	[8.164742 6.542772]	DMSO
735	[3.0471787 7.7483 ]	DMSO	[3.0471787 7.7483 ]	DMSO
736	[2.7536178 7.9211907]	DMSO	[2.7536178 7.9211907]	DMSO
737	[11.583716 13.590138]	DMSO	[11.583716 13.590138]	DMSO
738	[ 8.128917 11.272795]	DMSO	[ 8.128917 11.272795]	DMSO
739	[0.8511068 8.070426 ]	DMSO	[0.8511068 8.070426 ]	DMSO
740	[3.543215 6.8452883]	DMSO	[3.543215 6.8452883]	DMSO
741	[10.546481 12.369909]	DMSO	[10.546481 12.369909]	DMSO
742	[ 9.778071 11.98681 ]	DMSO	[ 9.778071 11.98681 ]	DMSO
743	[0.19499697 9.01212 ]	DMSO	[0.19499697 9.01212 ]	DMSO
744	[ 5.498096 11.07885 ]	DMSO	[ 5.498096 11.07885 ]	DMSO
745	[10.870252 12.64516 ]	DMSO	[10.870252 12.64516 ]	DMSO
746	[ 7.5332665 11.222152 ]	DMSO	[ 7.5332665 11.222152 ]	DMSO
747	[7.0974793 6.4395485]	DMSO	[7.0974793 6.4395485]	DMSO
748	[3.0565217 8.320612 ]	DMSO	[3.0565217 8.320612 ]	DMSO
749	[7.5394363 6.0471673]	DMSO	[7.5394363 6.0471673]	DMSO
750	[3.1956635 7.7063317]	DMSO	[3.1956635 7.7063317]	DMSO
751	[11.590871 13.602036]	DMSO	[11.590871 13.602036]	DMSO
752	[3.1645708 7.667508 ]	DMSO	[3.1645708 7.667508 ]	DMSO
753	[7.308542 6.235473]	DMSO	[7.308542 6.235473]	DMSO
754	[ 6.8987956 11.417424 ]	DMSO	[ 6.8987956 11.417424 ]	DMSO
755	[0.32806686 8.310932 ]	DMSO	[0.32806686 8.310932 ]	DMSO
756	[7.7156763 6.2585235]	DMSO	[7.7156763 6.2585235]	DMSO
757	[-0.02953422 8.463146 ]	DMSO	[-0.02953422 8.463146 ]	DMSO
758	[3.326527 5.8813524]	DMSO	[3.326527 5.8813524]	DMSO
759	[11.290836 13.249875]	DMSO	[11.290836 13.249875]	DMSO
760	[7.260689 6.6445546]	DMSO	[7.260689 6.6445546]	DMSO
761	[9.391178 8.167207]	DMSO	[9.391178 8.167207]	DMSO
762	[7.724738 6.30304 ]	DMSO	[7.724738 6.30304 ]	DMSO
763	[11.08343 12.921437]	DMSO	[11.08343 12.921437]	DMSO
764	[ 7.0393972 11.415443 ]	DMSO	[ 7.0393972 11.415443 ]	DMSO
765	[7.7300673 6.2209945]	DMSO	[7.7300673 6.2209945]	DMSO
766	[7.397085 6.534822]	DMSO	[7.397085 6.534822]	DMSO
767	[3.4790256 8.936407 ]	DMSO	[3.4790256 8.936407 ]	DMSO
768	[0.23175484 8.290583 ]	DMSO	[0.23175484 8.290583 ]	DMSO
769	[5.394048 8.203954]	DMSO	[5.394048 8.203954]	DMSO
770	[9.942866 7.994135]	DMSO	[9.942866 7.994135]	DMSO
771	[3.040579 7.7430105]	DMSO	[3.040579 7.7430105]	DMSO
772	[0.74962294 7.6053157 ]	DMSO	[0.74962294 7.6053157 ]	DMSO
773	[ 9.320908 10.96375 ]	DMSO	[ 9.320908 10.96375 ]	DMSO
774	[ 8.185975 11.975082]	DMSO	[ 8.185975 11.975082]	DMSO
775	[7.379471 6.264092]	DMSO	[7.379471 6.264092]	DMSO
776	[10.212753 11.861995]	DMSO	[10.212753 11.861995]	DMSO
777	[7.6413794 6.3033137]	DMSO	[7.6413794 6.3033137]	DMSO
778	[ 9.469167 11.090891]	DMSO	[ 9.469167 11.090891]	DMSO
779	[3.2002537 7.7095313]	DMSO	[3.2002537 7.7095313]	DMSO
780	[7.479323 6.596458]	DMSO	[7.479323 6.596458]	DMSO
781	[7.2500806 7.2919283]	DMSO	[7.2500806 7.2919283]	DMSO
782	[ 8.814543 11.702884]	DMSO	[ 8.814543 11.702884]	DMSO
783	[ 9.338309 10.699905]	DMSO	[ 9.338309 10.699905]	DMSO
784	[4.56929 7.590347]	DMSO	[4.56929 7.590347]	DMSO
785	[7.7634664 6.267762 ]	DMSO	[7.7634664 6.267762 ]	DMSO
786	[3.1661975 7.7124004]	DMSO	[3.1661975 7.7124004]	DMSO
787	[11.242002 13.217918]	DMSO	[11.242002 13.217918]	DMSO
788	[4.806771 7.5932684]	DMSO	[4.806771 7.5932684]	DMSO
789	[10.040129 11.891369]	DMSO	[10.040129 11.891369]	DMSO
790	[ 7.237666 11.432144]	DMSO	[ 7.237666 11.432144]	DMSO
791	[-0.3855603 8.388072 ]	DMSO	[-0.3855603 8.388072 ]	DMSO
792	[ 9.804397 11.878808]	DMSO	[ 9.804397 11.878808]	DMSO
793	[ 9.980928 11.84755 ]	DMSO	[ 9.980928 11.84755 ]	DMSO
794	[10.588703 12.454004]	DMSO	[10.588703 12.454004]	DMSO
795	[9.427174 7.9540043]	DMSO	[9.427174 7.9540043]	DMSO
796	[6.302872 8.386915]	DMSO	[6.302872 8.386915]	DMSO
797	[ 1.5804551 12.193112 ]	DMSO	[ 1.5804551 12.193112 ]	DMSO
798	[ 3.1620784 13.557987 ]	DMSO	[ 3.1620784 13.557987 ]	DMSO
799	[7.2419324 6.429384 ]	DMSO	[7.2419324 6.429384 ]	DMSO
800	[ 8.703203 10.944073]	DMSO	[ 8.703203 10.944073]	DMSO
801	[0.07575774 8.090892 ]	DMSO	[0.07575774 8.090892 ]	DMSO
802	[7.3969703 6.2818294]	DMSO	[7.3969703 6.2818294]	DMSO
803	[1.2282864 7.3462615]	DMSO	[1.2282864 7.3462615]	DMSO
804	[ 7.178458 11.42431 ]	DMSO	[ 7.178458 11.42431 ]	DMSO
805	[8.959878 8.147715]	DMSO	[8.959878 8.147715]	DMSO
806	[3.5507457 7.7550735]	DMSO	[3.5507457 7.7550735]	DMSO
807	[8.513131 6.4626994]	DMSO	[8.513131 6.4626994]	DMSO
808	[11.019272 12.786878]	DMSO	[11.019272 12.786878]	DMSO
809	[7.0628448 7.929133 ]	DMSO	[7.0628448 7.929133 ]	DMSO
810	[ 9.396512 11.035134]	DMSO	[ 9.396512 11.035134]	DMSO
811	[ 7.31996 11.43758]	DMSO	[ 7.31996 11.43758]	DMSO
812	[8.261446 7.0029316]	DMSO	[8.261446 7.0029316]	DMSO
813	[11.113 13.092105]	DMSO	[11.113 13.092105]	DMSO
814	[8.501265 6.94354 ]	DMSO	[8.501265 6.94354 ]	DMSO
815	[ 7.460096 11.273573]	DMSO	[ 7.460096 11.273573]	DMSO
816	[2.9897146 7.783338 ]	DMSO	[2.9897146 7.783338 ]	DMSO
817	[2.9385777 7.811602 ]	DMSO	[2.9385777 7.811602 ]	DMSO
818	[5.798598 8.305539]	DMSO	[5.798598 8.305539]	DMSO
819	[ 7.498354 13.361848]	DMSO	[ 7.498354 13.361848]	DMSO
820	[3.252313 7.7137303]	DMSO	[3.252313 7.7137303]	DMSO
821	[10.6972 12.4459505]	DMSO	[10.6972 12.4459505]	DMSO
822	[ 7.2144356 11.425385 ]	DMSO	[ 7.2144356 11.425385 ]	DMSO
823	[ 7.135167 11.419588]	DMSO	[ 7.135167 11.419588]	DMSO
824	[10.734615 12.632751]	DMSO	[10.734615 12.632751]	DMSO
825	[0.14673457 8.453709 ]	DMSO	[0.14673457 8.453709 ]	DMSO
826	[11.253647 13.206748]	DMSO	[11.253647 13.206748]	DMSO
827	[ 9.123851 10.865087]	DMSO	[ 9.123851 10.865087]	DMSO
828	[8.95274 8.054433]	DMSO	[8.95274 8.054433]	DMSO
829	[ 9.5926285 11.386274 ]	DMSO	[ 9.5926285 11.386274 ]	DMSO
830	[10.00357 11.923478]	DMSO	[10.00357 11.923478]	DMSO
831	[7.725022 6.5561047]	DMSO	[7.725022 6.5561047]	DMSO
832	[ 8.877274 11.487399]	DMSO	[ 8.877274 11.487399]	DMSO
833	[1.8523142 7.2977 ]	DMSO	[1.8523142 7.2977 ]	DMSO
834	[5.6946535 8.177729 ]	DMSO	[5.6946535 8.177729 ]	DMSO
835	[10.96894 12.866867]	DMSO	[10.96894 12.866867]	DMSO
836	[10.034215 11.935568]	DMSO	[10.034215 11.935568]	DMSO
837	[10.504803 12.347223]	DMSO	[10.504803 12.347223]	DMSO
838	[0.915954 8.950978]	DMSO	[0.915954 8.950978]	DMSO
839	[7.8083014 6.329086 ]	DMSO	[7.8083014 6.329086 ]	DMSO
840	[ 7.3720965 11.559221 ]	DMSO	[ 7.3720965 11.559221 ]	DMSO
841	[8.5447235 6.444646 ]	DMSO	[8.5447235 6.444646 ]	DMSO
842	[10.638857 12.36501 ]	DMSO	[10.638857 12.36501 ]	DMSO
843	[7.2651234 9.225139 ]	DMSO	[7.2651234 9.225139 ]	DMSO
844	[7.4868584 6.515348 ]	DMSO	[7.4868584 6.515348 ]	DMSO
845	[8.875987 7.6204815]	DMSO	[8.875987 7.6204815]	DMSO
846	[2.6987247 8.213077 ]	DMSO	[2.6987247 8.213077 ]	DMSO
847	[3.0231693 7.791073 ]	DMSO	[3.0231693 7.791073 ]	DMSO
848	[3.2492385 7.718506 ]	DMSO	[3.2492385 7.718506 ]	DMSO
849	[11.611583 13.625234]	DMSO	[11.611583 13.625234]	DMSO
850	[8.090026 7.0383897]	DMSO	[8.090026 7.0383897]	DMSO
851	[11.613709 13.629834]	DMSO	[11.613709 13.629834]	DMSO
852	[6.0094867 6.891429 ]	DMSO	[6.0094867 6.891429 ]	DMSO
853	[7.014443 7.45879 ]	DMSO	[7.014443 7.45879 ]	DMSO
854	[3.390951 6.80594 ]	DMSO	[3.390951 6.80594 ]	DMSO
855	[7.4716554 6.1717396]	DMSO	[7.4716554 6.1717396]	DMSO
856	[ 6.869707 11.365628]	DMSO	[ 6.869707 11.365628]	DMSO
857	[2.733861 8.550504]	DMSO	[2.733861 8.550504]	DMSO
858	[7.2482786 7.0757513]	DMSO	[7.2482786 7.0757513]	DMSO
859	[ 9.589781 11.86609 ]	DMSO	[ 9.589781 11.86609 ]	DMSO
860	[7.516018 6.6190925]	DMSO	[7.516018 6.6190925]	DMSO
861	[8.231539 6.6773295]	DMSO	[8.231539 6.6773295]	DMSO
862	[2.3799496 8.458865 ]	DMSO	[2.3799496 8.458865 ]	DMSO
863	[11.344717 13.309504]	DMSO	[11.344717 13.309504]	DMSO
864	[3.359191 7.815835]	DMSO	[3.359191 7.815835]	DMSO
865	[7.0746875 6.480192 ]	DMSO	[7.0746875 6.480192 ]	DMSO
866	[0.72373915 8.88839 ]	DMSO	[0.72373915 8.88839 ]	DMSO
867	[ 9.305697 10.987497]	DMSO	[ 9.305697 10.987497]	DMSO
868	[ 7.4854536 11.318362 ]	DMSO	[ 7.4854536 11.318362 ]	DMSO
869	[0.17176466 8.444531 ]	DMSO	[0.17176466 8.444531 ]	DMSO
870	[10.322829 12.247859]	DMSO	[10.322829 12.247859]	DMSO
871	[3.3137894 7.7067423]	DMSO	[3.3137894 7.7067423]	DMSO
872	[11.198555 13.188196]	DMSO	[11.198555 13.188196]	DMSO
873	[9.568151 7.6520367]	DMSO	[9.568151 7.6520367]	DMSO
874	[ 9.181526 10.770045]	DMSO	[ 9.181526 10.770045]	DMSO
875	[-0.32776248 8.434488 ]	DMSO	[-0.32776248 8.434488 ]	DMSO
876	[10.215293 11.703869]	DMSO	[10.215293 11.703869]	DMSO
877	[ 8.105233 12.732671]	DMSO	[ 8.105233 12.732671]	DMSO
878	[7.4029636 6.9505625]	DMSO	[7.4029636 6.9505625]	DMSO
879	[8.46888 6.983765]	DMSO	[8.46888 6.983765]	DMSO
880	[10.014366 11.840542]	DMSO	[10.014366 11.840542]	DMSO
881	[ 9.637362 12.172971]	DMSO	[ 9.637362 12.172971]	DMSO
882	[7.6656156 6.1475334]	DMSO	[7.6656156 6.1475334]	DMSO
883	[7.5316477 6.3815246]	DMSO	[7.5316477 6.3815246]	DMSO
884	[8.292719 6.4716754]	DMSO	[8.292719 6.4716754]	DMSO
885	[ 7.312348 11.454543]	DMSO	[ 7.312348 11.454543]	DMSO
886	[ 9.607072 11.038573]	DMSO	[ 9.607072 11.038573]	DMSO
887	[ 7.262241 11.417331]	DMSO	[ 7.262241 11.417331]	DMSO
888	[2.7993972 7.880487 ]	DMSO	[2.7993972 7.880487 ]	DMSO
889	[2.9884481 7.128424 ]	DMSO	[2.9884481 7.128424 ]	DMSO
890	[10.890339 12.657829]	DMSO	[10.890339 12.657829]	DMSO
891	[0.2687168 8.3359585]	DMSO	[0.2687168 8.3359585]	DMSO
892	[8.030462 6.9968166]	DMSO	[8.030462 6.9968166]	DMSO
893	[3.8184686 9.44466 ]	DMSO	[3.8184686 9.44466 ]	DMSO
894	[3.2286453 7.682589 ]	DMSO	[3.2286453 7.682589 ]	DMSO
895	[2.1922138 8.464364 ]	DMSO	[2.1922138 8.464364 ]	DMSO
896	[ 6.93457 11.392515]	DMSO	[ 6.93457 11.392515]	DMSO
897	[1.536719 8.553009]	DMSO	[1.536719 8.553009]	DMSO
898	[10.927973 12.81566 ]	DMSO	[10.927973 12.81566 ]	DMSO
899	[6.7165136 6.305359 ]	DMSO	[6.7165136 6.305359 ]	DMSO
900	[2.6920776 8.574445 ]	DMSO	[2.6920776 8.574445 ]	DMSO
901	[7.7284923 6.1871204]	DMSO	[7.7284923 6.1871204]	DMSO
902	[8.775952 8.097329]	DMSO	[8.775952 8.097329]	DMSO
903	[3.1230202 7.7487116]	DMSO	[3.1230202 7.7487116]	DMSO
904	[11.614787 13.62878 ]	DMSO	[11.614787 13.62878 ]	DMSO
905	[ 9.919849 11.874545]	DMSO	[ 9.919849 11.874545]	DMSO
906	[ 8.370578 11.228699]	DMSO	[ 8.370578 11.228699]	DMSO
907	[8.418068 6.459774]	DMSO	[8.418068 6.459774]	DMSO
908	[9.552711 7.749592]	DMSO	[9.552711 7.749592]	DMSO
909	[3.0535765 7.4518557]	DMSO	[3.0535765 7.4518557]	DMSO
910	[0.2568362 8.441417 ]	DMSO	[0.2568362 8.441417 ]	DMSO
911	[ 3.9692159 12.074729 ]	DMSO	[ 3.9692159 12.074729 ]	DMSO
912	[9.858049 6.8541594]	DMSO	[9.858049 6.8541594]	DMSO
913	[10.297261 11.884817]	DMSO	[10.297261 11.884817]	DMSO
914	[2.939708 7.816093]	DMSO	[2.939708 7.816093]	DMSO
915	[10.50143 12.4048605]	DMSO	[10.50143 12.4048605]	DMSO
916	[11.006045 12.794877]	DMSO	[11.006045 12.794877]	DMSO
917	[7.5578694 6.703786 ]	DMSO	[7.5578694 6.703786 ]	DMSO
918	[7.2594733 6.3311114]	DMSO	[7.2594733 6.3311114]	DMSO
919	[11.001966 12.781404]	DMSO	[11.001966 12.781404]	DMSO
920	[2.2819743 9.293514 ]	DMSO	[2.2819743 9.293514 ]	DMSO
921	[5.9907207 8.179383 ]	DMSO	[5.9907207 8.179383 ]	DMSO
922	[10.531395 12.41175 ]	DMSO	[10.531395 12.41175 ]	DMSO
923	[7.805575 7.1865067]	DMSO	[7.805575 7.1865067]	DMSO
924	[8.420203 6.418389]	DMSO	[8.420203 6.418389]	DMSO
925	[7.2244163 7.1023955]	DMSO	[7.2244163 7.1023955]	DMSO
926	[8.391609 7.063099]	DMSO	[8.391609 7.063099]	DMSO
927	[7.9975963 7.001372 ]	DMSO	[7.9975963 7.001372 ]	DMSO
928	[6.248153 7.750727]	DMSO	[6.248153 7.750727]	DMSO
929	[11.372037 13.3652315]	DMSO	[11.372037 13.3652315]	DMSO
930	[3.04388 7.68872]	DMSO	[3.04388 7.68872]	DMSO
931	[8.435862 6.4219074]	DMSO	[8.435862 6.4219074]	DMSO
932	[ 5.864476 11.531785]	DMSO	[ 5.864476 11.531785]	DMSO
933	[7.4594307 6.539403 ]	DMSO	[7.4594307 6.539403 ]	DMSO
934	[11.227796 13.199033]	DMSO	[11.227796 13.199033]	DMSO
935	[3.1925497 5.515215 ]	DMSO	[3.1925497 5.515215 ]	DMSO
936	[10.649479 12.393295]	DMSO	[10.649479 12.393295]	DMSO
937	[ 9.421273 10.791383]	DMSO	[ 9.421273 10.791383]	DMSO
938	[7.709715 6.2967677]	DMSO	[7.709715 6.2967677]	DMSO
939	[10.804301 12.540297]	DMSO	[10.804301 12.540297]	DMSO
940	[3.7008927 8.633283 ]	DMSO	[3.7008927 8.633283 ]	DMSO
941	[10.741167 12.620674]	DMSO	[10.741167 12.620674]	DMSO
942	[8.392752 6.467195]	DMSO	[8.392752 6.467195]	DMSO
943	[8.4739275 6.4696503]	DMSO	[8.4739275 6.4696503]	DMSO
944	[10.590494 12.252499]	DMSO	[10.590494 12.252499]	DMSO
945	[0.20480552 8.995107 ]	DMSO	[0.20480552 8.995107 ]	DMSO
946	[9.983272 7.905915]	DMSO	[9.983272 7.905915]	DMSO
947	[8.721196 7.0903053]	DMSO	[8.721196 7.0903053]	DMSO
948	[11.232404 13.173273]	DMSO	[11.232404 13.173273]	DMSO
949	[ 9.244125 10.812259]	DMSO	[ 9.244125 10.812259]	DMSO
950	[5.5561347 7.8924503]	DMSO	[5.5561347 7.8924503]	DMSO
951	[ 9.823489 11.642006]	DMSO	[ 9.823489 11.642006]	DMSO
952	[ 6.5789537 11.104633 ]	DMSO	[ 6.5789537 11.104633 ]	DMSO
953	[5.4987807 7.420882 ]	DMSO	[5.4987807 7.420882 ]	DMSO
954	[ 9.205872 11.140295]	DMSO	[ 9.205872 11.140295]	DMSO
955	[11.032688 12.871263]	DMSO	[11.032688 12.871263]	DMSO
956	[ 2.7298791 12.207974 ]	DMSO	[ 2.7298791 12.207974 ]	DMSO
957	[0.18197033 9.040261 ]	DMSO	[0.18197033 9.040261 ]	DMSO
958	[ 8.915404 11.569029]	DMSO	[ 8.915404 11.569029]	DMSO
959	[1.0215491 8.184756 ]	DMSO	[1.0215491 8.184756 ]	DMSO
960	[9.955835 7.93203 ]	DMSO	[9.955835 7.93203 ]	DMSO
961	[2.514238 8.397645]	DMSO	[2.514238 8.397645]	DMSO
962	[ 9.427097 11.031268]	DMSO	[ 9.427097 11.031268]	DMSO
963	[ 9.575096 11.048263]	DMSO	[ 9.575096 11.048263]	DMSO
964	[6.707665 6.7656145]	DMSO	[6.707665 6.7656145]	DMSO
965	[3.1646883 7.739806 ]	DMSO	[3.1646883 7.739806 ]	DMSO
966	[ 5.5615516 11.077592 ]	DMSO	[ 5.5615516 11.077592 ]	DMSO
967	[ 7.266137 12.103056]	DMSO	[ 7.266137 12.103056]	DMSO
968	[3.5010018 9.837351 ]	DMSO	[3.5010018 9.837351 ]	DMSO
969	[11.078347 12.973826]	DMSO	[11.078347 12.973826]	DMSO
970	[2.5762436 8.684619 ]	DMSO	[2.5762436 8.684619 ]	DMSO
971	[0.7578658 8.869976 ]	DMSO	[0.7578658 8.869976 ]	DMSO
972	[0.23537111 8.388017 ]	DMSO	[0.23537111 8.388017 ]	DMSO
973	[7.8389907 6.238751 ]	DMSO	[7.8389907 6.238751 ]	DMSO
974	[ 9.978925 11.7615385]	DMSO	[ 9.978925 11.7615385]	DMSO
975	[8.006384 7.021126]	DMSO	[8.006384 7.021126]	DMSO
976	[8.389043 6.928984]	DMSO	[8.389043 6.928984]	DMSO
977	[3.367441 7.752428]	DMSO	[3.367441 7.752428]	DMSO
978	[8.445579 6.4302306]	DMSO	[8.445579 6.4302306]	DMSO
979	[8.129535 6.852419]	DMSO	[8.129535 6.852419]	DMSO
980	[0.16317748 9.04902 ]	DMSO	[0.16317748 9.04902 ]	DMSO
981	[3.2696376 7.7192054]	DMSO	[3.2696376 7.7192054]	DMSO
982	[5.9258227 6.8894086]	DMSO	[5.9258227 6.8894086]	DMSO
983	[0.94394624 8.96638 ]	DMSO	[0.94394624 8.96638 ]	DMSO
984	[3.1465647 7.721228 ]	DMSO	[3.1465647 7.721228 ]	DMSO
985	[3.3363233 7.07939 ]	DMSO	[3.3363233 7.07939 ]	DMSO
986	[11.017136 12.799719]	DMSO	[11.017136 12.799719]	DMSO
987	[3.2125628 7.698569 ]	DMSO	[3.2125628 7.698569 ]	DMSO
988	[7.6835165 6.4901686]	DMSO	[7.6835165 6.4901686]	DMSO
989	[8.345189 6.6380963]	DMSO	[8.345189 6.6380963]	DMSO
990	[7.2724433 6.257535 ]	DMSO	[7.2724433 6.257535 ]	DMSO
991	[ 9.730467 11.586175]	DMSO	[ 9.730467 11.586175]	DMSO
992	[11.081751 12.9632225]	DMSO	[11.081751 12.9632225]	DMSO
993	[0.29260623 8.016059 ]	DMSO	[0.29260623 8.016059 ]	DMSO
994	[7.0309434 7.4673276]	DMSO	[7.0309434 7.4673276]	DMSO
995	[10.363466 12.075914]	DMSO	[10.363466 12.075914]	DMSO
996	[1.6955727 6.2028484]	DMSO	[1.6955727 6.2028484]	DMSO
997	[11.609297 13.624604]	DMSO	[11.609297 13.624604]	DMSO
998	[3.482909 7.83199 ]	DMSO	[3.482909 7.83199 ]	DMSO
999	[10.644127 12.352647]	DMSO	[10.644127 12.352647]	DMSO
1000	[7.623232 6.0927567]	DMSO	[7.623232 6.0927567]	DMSO
1001	[3.4866066 7.952531 ]	DMSO	[3.4866066 7.952531 ]	DMSO
1002	[8.476951 6.439918]	DMSO	[8.476951 6.439918]	DMSO
1003	[8.21924 6.586469]	DMSO	[8.21924 6.586469]	DMSO
1004	[ 9.9044485 12.0016775]	DMSO	[ 9.9044485 12.0016775]	DMSO
1005	[ 9.348937 11.016548]	DMSO	[ 9.348937 11.016548]	DMSO
1006	[2.3889997 8.216615 ]	DMSO	[2.3889997 8.216615 ]	DMSO
1007	[10.936885 12.683864]	DMSO	[10.936885 12.683864]	DMSO
1008	[ 9.335656 10.953799]	DMSO	[ 9.335656 10.953799]	DMSO
1009	[11.60432 13.618511]	DMSO	[11.60432 13.618511]	DMSO
1010	[9.817852 8.12668 ]	DMSO	[9.817852 8.12668 ]	DMSO
1011	[10.24441 11.851284]	DMSO	[10.24441 11.851284]	DMSO
1012	[ 9.432308 11.097825]	DMSO	[ 9.432308 11.097825]	DMSO
1013	[3.344605 9.791071]	DMSO	[3.344605 9.791071]	DMSO
1014	[ 9.36122 11.039217]	DMSO	[ 9.36122 11.039217]	DMSO
1015	[2.1346905 8.421869 ]	DMSO	[2.1346905 8.421869 ]	DMSO
1016	[2.1423883 8.3169 ]	DMSO	[2.1423883 8.3169 ]	DMSO
1017	[7.216764 6.526777]	DMSO	[7.216764 6.526777]	DMSO
1018	[7.6280355 6.5779095]	DMSO	[7.6280355 6.5779095]	DMSO
1019	[7.5943456 6.312573 ]	DMSO	[7.5943456 6.312573 ]	DMSO
1020	[8.115326 7.1519628]	DMSO	[8.115326 7.1519628]	DMSO
1021	[3.54966 7.8655663]	DMSO	[3.54966 7.8655663]	DMSO
1022	[2.786167 7.8882923]	DMSO	[2.786167 7.8882923]	DMSO
1023	[2.689183 9.562781]	DMSO	[2.689183 9.562781]	DMSO
1024	[2.9779735 7.792112 ]	DMSO	[2.9779735 7.792112 ]	DMSO
1025	[9.992576 7.9246416]	DMSO	[9.992576 7.9246416]	DMSO
1026	[8.26959 6.4941354]	DMSO	[8.26959 6.4941354]	DMSO
1027	[3.0554392 7.6921096]	DMSO	[3.0554392 7.6921096]	DMSO
1028	[7.044184 6.4094944]	DMSO	[7.044184 6.4094944]	DMSO
1029	[0.6227339 8.486715 ]	DMSO	[0.6227339 8.486715 ]	DMSO
1030	[9.866255 7.9493794]	DMSO	[9.866255 7.9493794]	DMSO
1031	[ 7.106771 11.498061]	DMSO	[ 7.106771 11.498061]	DMSO
1032	[8.446967 6.513656]	DMSO	[8.446967 6.513656]	DMSO
1033	[7.170904 6.4944844]	DMSO	[7.170904 6.4944844]	DMSO
1034	[11.255944 13.20471 ]	DMSO	[11.255944 13.20471 ]	DMSO
1035	[7.642633 6.47132 ]	DMSO	[7.642633 6.47132 ]	DMSO
1036	[7.9023776 7.6087174]	DMSO	[7.9023776 7.6087174]	DMSO
1037	[10.283148 12.217867]	DMSO	[10.283148 12.217867]	DMSO
1038	[9.945587 7.9758534]	DMSO	[9.945587 7.9758534]	DMSO
1039	[ 9.387159 11.591548]	DMSO	[ 9.387159 11.591548]	DMSO
1040	[7.7581716 7.0986276]	DMSO	[7.7581716 7.0986276]	DMSO
1041	[6.1533813 8.409613 ]	DMSO	[6.1533813 8.409613 ]	DMSO
1042	[7.7777166 6.258789 ]	DMSO	[7.7777166 6.258789 ]	DMSO
1043	[10.588539 7.888452]	DMSO	[10.588539 7.888452]	DMSO
1044	[10.722664 12.442436]	DMSO	[10.722664 12.442436]	DMSO
1045	[7.657535 7.4047213]	DMSO	[7.657535 7.4047213]	DMSO
1046	[ 2.4232938 10.265889 ]	DMSO	[ 2.4232938 10.265889 ]	DMSO
1047	[0.63466144 8.328391 ]	DMSO	[0.63466144 8.328391 ]	DMSO
1048	[ 9.2514715 10.950873 ]	DMSO	[ 9.2514715 10.950873 ]	DMSO
1049	[7.206986 7.0831866]	DMSO	[7.206986 7.0831866]	DMSO
1050	[3.0866046 7.831869 ]	DMSO	[3.0866046 7.831869 ]	DMSO
1051	[3.1342385 7.7487574]	DMSO	[3.1342385 7.7487574]	DMSO
1052	[3.5584202 7.9070992]	DMSO	[3.5584202 7.9070992]	DMSO
1053	[2.1441932 8.169967 ]	IMPA	[ 5.838796 12.698396]	MorphDiff
1054	[0.22332394 7.8576183 ]	IMPA	[0.7215121 8.640875 ]	MorphDiff
1055	[2.1738155 7.8957124]	IMPA	[9.9674 8.53811]	MorphDiff
1056	[-0.29645142 8.290884 ]	IMPA	[1.9958019 5.945877 ]	MorphDiff
1057	[2.6935613 8.697311 ]	IMPA	[6.8837104 6.314767 ]	MorphDiff
1058	[6.8048506 6.1141458]	IMPA	[ 2.2899415 10.479999 ]	MorphDiff
1059	[0.3065555 7.858452 ]	IMPA	[4.544023 7.90728 ]	MorphDiff
1060	[2.2636483 8.363861 ]	IMPA	[ 9.134185 12.705737]	MorphDiff
1061	[-0.44226784 8.437735 ]	IMPA	[9.456809 5.4773173]	MorphDiff
1062	[8.758363 5.6203666]	IMPA	[ 8.543484 10.929288]	MorphDiff
1063	[0.06262208 7.9516134 ]	IMPA	[ 1.6594207 11.851243 ]	MorphDiff
1064	[5.798729 6.108179]	IMPA	[3.3133478 5.3115883]	MorphDiff
1065	[0.49735415 7.7755775 ]	IMPA	[ 9.828835 12.147454]	MorphDiff
1066	[0.2321023 7.8505645]	IMPA	[3.4564183 7.427952 ]	MorphDiff
1067	[0.42678952 7.803501 ]	IMPA	[ 3.690636 10.649068]	MorphDiff
1068	[0.40825415 7.9002347 ]	IMPA	[ 7.0393 12.359526]	MorphDiff
1069	[10.383412 6.3533125]	IMPA	[ 7.515472 13.143775]	MorphDiff
1070	[0.15270798 7.8712773 ]	IMPA	[ 9.964495 12.433808]	MorphDiff
1071	[2.605525 9.029879]	IMPA	[6.6668797 8.656372 ]	MorphDiff
1072	[2.8138666 9.97372 ]	IMPA	[1.4074624 8.688623 ]	MorphDiff
1073	[0.4763572 7.842491 ]	IMPA	[ 2.4653647 11.2066345]	MorphDiff
1074	[2.3694162 7.8946404]	IMPA	[ 5.674398 12.306146]	MorphDiff
1075	[0.01776824 7.951347 ]	IMPA	[7.954179 9.54498 ]	MorphDiff
1076	[2.3997388 8.397093 ]	IMPA	[6.8696685 8.715287 ]	MorphDiff
1077	[0.37887326 8.250315 ]	IMPA	[ 7.4877124 11.348147 ]	MorphDiff
1078	[0.9104847 7.7985926]	IMPA	[ 4.7586927 11.217257 ]	MorphDiff
1079	[4.8477664 7.226117 ]	IMPA	[ 2.910208 10.755052]	MorphDiff
1080	[2.9538152 8.62514 ]	IMPA	[11.902601 10.897322]	MorphDiff
1081	[4.1475134 7.7974973]	IMPA	[3.032547 9.801363]	MorphDiff
1082	[0.0607869 8.049424 ]	IMPA	[ 9.941866 11.689515]	MorphDiff
1083	[0.0776873 7.9755044]	IMPA	[9.822512 7.8568816]	MorphDiff
1084	[5.7030797 8.388721 ]	IMPA	[4.5514197 8.571081 ]	MorphDiff
1085	[2.7480307 8.60521 ]	IMPA	[10.310924 11.78564 ]	MorphDiff
1086	[0.20132819 7.9565735 ]	IMPA	[11.911635 10.608162]	MorphDiff
1087	[2.9542723 8.728649 ]	IMPA	[ 3.0695772 11.7401495]	MorphDiff
1088	[2.3020952 7.876056 ]	IMPA	[5.7448444 7.0864725]	MorphDiff
1089	[0.22031677 7.9450016 ]	IMPA	[10.558479 8.326084]	MorphDiff
1090	[0.3948166 7.9469385]	IMPA	[3.9367023 9.670087 ]	MorphDiff
1091	[0.53258896 7.8513246 ]	IMPA	[9.597042 6.1178117]	MorphDiff
1092	[0.19454473 7.954588 ]	IMPA	[ 5.50668 12.642264]	MorphDiff
1093	[5.027093 7.1842957]	IMPA	[2.676216 9.724381]	MorphDiff
1094	[1.7021747 7.708142 ]	IMPA	[ 4.011853 11.848364]	MorphDiff
1095	[4.4970274 7.7021837]	IMPA	[2.515996 5.976416]	MorphDiff
1096	[4.3543186 7.3083935]	IMPA	[3.3597226 9.095142 ]	MorphDiff
1097	[4.3265276 6.990676 ]	IMPA	[ 8.2112875 13.333214 ]	MorphDiff
1098	[4.1016703 8.215397 ]	IMPA	[ 4.136013 11.107658]	MorphDiff
1099	[0.06340525 7.9511795 ]	IMPA	[8.881699 9.897701]	MorphDiff
1100	[-0.3459934 9.811422 ]	IMPA	[5.4506617 6.746642 ]	MorphDiff
1101	[4.3689356 7.354655 ]	IMPA	[10.039981 7.724561]	MorphDiff
1102	[1.0524676 7.7021446]	IMPA	[ 9.494865 11.723304]	MorphDiff
1103	[ 3.728379 10.587541]	IMPA	[1.5695794 9.466115 ]	MorphDiff
1104	[0.04972185 8.066438 ]	IMPA	[4.7942 7.497371]	MorphDiff
1105	[0.26593503 8.155597 ]	IMPA	[ 4.435433 10.616677]	MorphDiff

## Sheet: Sheet3
	IMPA	IMPA_label	MorphDiff(G2I)	MorphDiff(G2I)_label
0	[ 8.362526 10.825051]	Ground Truth	[ 8.362526 10.825051]	Ground Truth
1	[ 7.9367657 10.33147 ]	Ground Truth	[ 7.9367657 10.33147 ]	Ground Truth
2	[7.703366 7.6970086]	Ground Truth	[7.703366 7.6970086]	Ground Truth
3	[ 6.604039 10.784247]	Ground Truth	[ 6.604039 10.784247]	Ground Truth
4	[9.802405 8.609498]	Ground Truth	[9.802405 8.609498]	Ground Truth
5	[10.093901 10.397527]	Ground Truth	[10.093901 10.397527]	Ground Truth
6	[8.634888 8.620942]	Ground Truth	[8.634888 8.620942]	Ground Truth
7	[ 5.5232267 10.113021 ]	Ground Truth	[ 5.5232267 10.113021 ]	Ground Truth
8	[11.026048 9.311566]	Ground Truth	[11.026048 9.311566]	Ground Truth
9	[ 8.284849 12.560597]	Ground Truth	[ 8.284849 12.560597]	Ground Truth
10	[9.655351 8.996967]	Ground Truth	[9.655351 8.996967]	Ground Truth
11	[ 8.443712 12.166907]	Ground Truth	[ 8.443712 12.166907]	Ground Truth
12	[ 4.7409086 11.193188 ]	Ground Truth	[ 4.7409086 11.193188 ]	Ground Truth
13	[7.19033 8.611765]	Ground Truth	[7.19033 8.611765]	Ground Truth
14	[11.126941 12.373957]	Ground Truth	[11.126941 12.373957]	Ground Truth
15	[5.3001513 6.5672946]	Ground Truth	[5.3001513 6.5672946]	Ground Truth
16	[4.832751 8.609945]	Ground Truth	[4.832751 8.609945]	Ground Truth
17	[6.3892145 5.8452897]	Ground Truth	[6.3892145 5.8452897]	Ground Truth
18	[9.168869 7.0322876]	Ground Truth	[9.168869 7.0322876]	Ground Truth
19	[5.3879857 9.782214 ]	Ground Truth	[5.3879857 9.782214 ]	Ground Truth
20	[4.75427 6.585644]	Ground Truth	[4.75427 6.585644]	Ground Truth
21	[8.800726 7.101911]	Ground Truth	[8.800726 7.101911]	Ground Truth
22	[ 3.2228208 10.875908 ]	Ground Truth	[ 3.2228208 10.875908 ]	Ground Truth
23	[2.715504 6.449684]	Ground Truth	[2.715504 6.449684]	Ground Truth
24	[9.780465 7.53577 ]	Ground Truth	[9.780465 7.53577 ]	Ground Truth
25	[0.97253865 6.737709 ]	Ground Truth	[0.97253865 6.737709 ]	Ground Truth
26	[10.282699 7.648888]	Ground Truth	[10.282699 7.648888]	Ground Truth
27	[7.3529925 7.8769164]	Ground Truth	[7.3529925 7.8769164]	Ground Truth
28	[7.85698 5.497775]	Ground Truth	[7.85698 5.497775]	Ground Truth
29	[10.13322 5.4578633]	Ground Truth	[10.13322 5.4578633]	Ground Truth
30	[3.7877169 8.865541 ]	Ground Truth	[3.7877169 8.865541 ]	Ground Truth
31	[5.404282 7.569936]	Ground Truth	[5.404282 7.569936]	Ground Truth
32	[ 3.0014272 10.80589 ]	Ground Truth	[ 3.0014272 10.80589 ]	Ground Truth
33	[3.966739 7.7627397]	Ground Truth	[3.966739 7.7627397]	Ground Truth
34	[5.217369 9.725385]	Ground Truth	[5.217369 9.725385]	Ground Truth
35	[ 4.752423 11.032935]	Ground Truth	[ 4.752423 11.032935]	Ground Truth
36	[5.7995915 8.646437 ]	Ground Truth	[5.7995915 8.646437 ]	Ground Truth
37	[2.8565924 9.997789 ]	Ground Truth	[2.8565924 9.997789 ]	Ground Truth
38	[9.296082 8.226619]	Ground Truth	[9.296082 8.226619]	Ground Truth
39	[5.1273947 8.742834 ]	Ground Truth	[5.1273947 8.742834 ]	Ground Truth
40	[ 7.635685 12.508331]	Ground Truth	[ 7.635685 12.508331]	Ground Truth
41	[9.988059 7.1276684]	Ground Truth	[9.988059 7.1276684]	Ground Truth
42	[3.3852034 9.550873 ]	Ground Truth	[3.3852034 9.550873 ]	Ground Truth
43	[4.862198 9.044069]	Ground Truth	[4.862198 9.044069]	Ground Truth
44	[7.697329 7.6846066]	Ground Truth	[7.697329 7.6846066]	Ground Truth
45	[ 7.35257 12.427019]	Ground Truth	[ 7.35257 12.427019]	Ground Truth
46	[11.865989 8.907576]	Ground Truth	[11.865989 8.907576]	Ground Truth
47	[ 3.8525093 10.771029 ]	Ground Truth	[ 3.8525093 10.771029 ]	Ground Truth
48	[9.99289 7.959244]	Ground Truth	[9.99289 7.959244]	Ground Truth
49	[ 2.866972 10.577877]	Ground Truth	[ 2.866972 10.577877]	Ground Truth
50	[ 3.1946862 12.417306 ]	Ground Truth	[ 3.1946862 12.417306 ]	Ground Truth
51	[ 0.70222735 10.843115 ]	Ground Truth	[ 0.70222735 10.843115 ]	Ground Truth
52	[ 2.8821208 11.968315 ]	Ground Truth	[ 2.8821208 11.968315 ]	Ground Truth
53	[4.1024423 8.538482 ]	Ground Truth	[4.1024423 8.538482 ]	Ground Truth
54	[10.562063 9.157627]	Ground Truth	[10.562063 9.157627]	Ground Truth
55	[5.3521833 9.022271 ]	Ground Truth	[5.3521833 9.022271 ]	Ground Truth
56	[ 2.1213138 11.083485 ]	Ground Truth	[ 2.1213138 11.083485 ]	Ground Truth
57	[11.467315 11.626377]	Ground Truth	[11.467315 11.626377]	Ground Truth
58	[9.370156 7.277765]	Ground Truth	[9.370156 7.277765]	Ground Truth
59	[ 3.8253498 11.516086 ]	Ground Truth	[ 3.8253498 11.516086 ]	Ground Truth
60	[ 5.661121 12.3130665]	Ground Truth	[ 5.661121 12.3130665]	Ground Truth
61	[8.981561 6.286405]	Ground Truth	[8.981561 6.286405]	Ground Truth
62	[5.4009337 9.553932 ]	Ground Truth	[5.4009337 9.553932 ]	Ground Truth
63	[9.2205 7.0829453]	Ground Truth	[9.2205 7.0829453]	Ground Truth
64	[ 0.7594702 11.519045 ]	DMSO	[ 0.7594702 11.519045 ]	DMSO
65	[-0.2734912 11.267392 ]	DMSO	[-0.2734912 11.267392 ]	DMSO
66	[-0.29524887 11.416613 ]	DMSO	[-0.29524887 11.416613 ]	DMSO
67	[ 0.8106234 11.406273 ]	DMSO	[ 0.8106234 11.406273 ]	DMSO
68	[ 3.1560988 11.031874 ]	DMSO	[ 3.1560988 11.031874 ]	DMSO
69	[ 0.9580248 11.804735 ]	DMSO	[ 0.9580248 11.804735 ]	DMSO
70	[ 0.65355426 10.858699 ]	DMSO	[ 0.65355426 10.858699 ]	DMSO
71	[ 2.155089 10.389228]	DMSO	[ 2.155089 10.389228]	DMSO
72	[3.5699313 9.2220335]	DMSO	[3.5699313 9.2220335]	DMSO
73	[1.1064699 7.5613832]	DMSO	[1.1064699 7.5613832]	DMSO
74	[ 1.3090099 12.013806 ]	DMSO	[ 1.3090099 12.013806 ]	DMSO
75	[ 0.39350942 10.211567 ]	DMSO	[ 0.39350942 10.211567 ]	DMSO
76	[ 1.483617 11.94964 ]	DMSO	[ 1.483617 11.94964 ]	DMSO
77	[ 1.2526457 12.029421 ]	DMSO	[ 1.2526457 12.029421 ]	DMSO
78	[0.43577093 9.386172 ]	DMSO	[0.43577093 9.386172 ]	DMSO
79	[ 0.10383378 10.012426 ]	DMSO	[ 0.10383378 10.012426 ]	DMSO
80	[ 0.25097987 11.426343 ]	DMSO	[ 0.25097987 11.426343 ]	DMSO
81	[ 0.29882044 11.394973 ]	DMSO	[ 0.29882044 11.394973 ]	DMSO
82	[-0.22856507 11.537093 ]	DMSO	[-0.22856507 11.537093 ]	DMSO
83	[ 2.1233683 11.313367 ]	DMSO	[ 2.1233683 11.313367 ]	DMSO
84	[ 0.6578391 11.597319 ]	DMSO	[ 0.6578391 11.597319 ]	DMSO
85	[ 0.33051383 11.770865 ]	DMSO	[ 0.33051383 11.770865 ]	DMSO
86	[0.75758606 8.692884 ]	DMSO	[0.75758606 8.692884 ]	DMSO
87	[ 0.4078048 11.502611 ]	DMSO	[ 0.4078048 11.502611 ]	DMSO
88	[ 0.9149522 11.595631 ]	DMSO	[ 0.9149522 11.595631 ]	DMSO
89	[0.92643595 8.087917 ]	DMSO	[0.92643595 8.087917 ]	DMSO
90	[ 0.07389985 11.567131 ]	DMSO	[ 0.07389985 11.567131 ]	DMSO
91	[1.2362788 9.53345 ]	DMSO	[1.2362788 9.53345 ]	DMSO
92	[ 5.2257175 12.066634 ]	DMSO	[ 5.2257175 12.066634 ]	DMSO
93	[ 0.38385937 11.334021 ]	DMSO	[ 0.38385937 11.334021 ]	DMSO
94	[3.2094556e-03 1.1439774e+01]	DMSO	[3.2094556e-03 1.1439774e+01]	DMSO
95	[ 1.282968 10.294055]	DMSO	[ 1.282968 10.294055]	DMSO
96	[10.77369 7.5962987]	DMSO	[10.77369 7.5962987]	DMSO
97	[ 1.8501928 10.39698 ]	DMSO	[ 1.8501928 10.39698 ]	DMSO
98	[ 1.1809847 11.820098 ]	DMSO	[ 1.1809847 11.820098 ]	DMSO
99	[ 1.9759154 10.559359 ]	DMSO	[ 1.9759154 10.559359 ]	DMSO
100	[ 1.137441 11.222043]	DMSO	[ 1.137441 11.222043]	DMSO
101	[ 0.25978267 11.52761 ]	DMSO	[ 0.25978267 11.52761 ]	DMSO
102	[ 0.49202225 11.761464 ]	DMSO	[ 0.49202225 11.761464 ]	DMSO
103	[ 0.5379016 10.876363 ]	DMSO	[ 0.5379016 10.876363 ]	DMSO
104	[ 2.8886118 11.4528675]	DMSO	[ 2.8886118 11.4528675]	DMSO
105	[1.253065 5.9838095]	DMSO	[1.253065 5.9838095]	DMSO
106	[0.3639133 8.521076 ]	DMSO	[0.3639133 8.521076 ]	DMSO
107	[1.0840143 8.374506 ]	DMSO	[1.0840143 8.374506 ]	DMSO
108	[-0.2789542 11.464516 ]	DMSO	[-0.2789542 11.464516 ]	DMSO
109	[ 0.6093786 11.209885 ]	DMSO	[ 0.6093786 11.209885 ]	DMSO
110	[ 0.05208876 11.334015 ]	DMSO	[ 0.05208876 11.334015 ]	DMSO
111	[ 8.079152 12.737138]	DMSO	[ 8.079152 12.737138]	DMSO
112	[ 0.16197567 11.54173 ]	DMSO	[ 0.16197567 11.54173 ]	DMSO
113	[ 0.70481694 11.346867 ]	DMSO	[ 0.70481694 11.346867 ]	DMSO
114	[0.19273768 8.358674 ]	DMSO	[0.19273768 8.358674 ]	DMSO
115	[ 1.2716787 11.175197 ]	DMSO	[ 1.2716787 11.175197 ]	DMSO
116	[-0.07327676 11.243351 ]	DMSO	[-0.07327676 11.243351 ]	DMSO
117	[1.6403863 9.929397 ]	DMSO	[1.6403863 9.929397 ]	DMSO
118	[ 9.088077 13.020352]	DMSO	[ 9.088077 13.020352]	DMSO
119	[-0.23485643 11.300725 ]	DMSO	[-0.23485643 11.300725 ]	DMSO
120	[ 1.4010848 11.955812 ]	DMSO	[ 1.4010848 11.955812 ]	DMSO
121	[0.5717735 9.629383 ]	DMSO	[0.5717735 9.629383 ]	DMSO
122	[-0.28270262 9.909797 ]	DMSO	[-0.28270262 9.909797 ]	DMSO
123	[ 2.2311363 10.993038 ]	DMSO	[ 2.2311363 10.993038 ]	DMSO
124	[ 0.19181953 10.019224 ]	DMSO	[ 0.19181953 10.019224 ]	DMSO
125	[0.19367395 8.62645 ]	DMSO	[0.19367395 8.62645 ]	DMSO
126	[ 1.2659049 11.9519205]	DMSO	[ 1.2659049 11.9519205]	DMSO
127	[ 2.5503387 10.597004 ]	DMSO	[ 2.5503387 10.597004 ]	DMSO
128	[-0.13487029 11.749362 ]	DMSO	[-0.13487029 11.749362 ]	DMSO
129	[0.2964481 8.895347 ]	DMSO	[0.2964481 8.895347 ]	DMSO
130	[-0.01279446 11.510321 ]	DMSO	[-0.01279446 11.510321 ]	DMSO
131	[ 0.30932114 11.441324 ]	DMSO	[ 0.30932114 11.441324 ]	DMSO
132	[ 0.35458988 11.676538 ]	DMSO	[ 0.35458988 11.676538 ]	DMSO
133	[ 0.83617914 10.816042 ]	DMSO	[ 0.83617914 10.816042 ]	DMSO
134	[ 0.54328483 10.656135 ]	DMSO	[ 0.54328483 10.656135 ]	DMSO
135	[ 0.80796856 10.675439 ]	DMSO	[ 0.80796856 10.675439 ]	DMSO
136	[1.1078799 7.576225 ]	DMSO	[1.1078799 7.576225 ]	DMSO
137	[0.7795312 6.7129536]	DMSO	[0.7795312 6.7129536]	DMSO
138	[0.27086756 9.94603 ]	DMSO	[0.27086756 9.94603 ]	DMSO
139	[ 1.0673437 11.149823 ]	DMSO	[ 1.0673437 11.149823 ]	DMSO
140	[ 1.654103 10.411042]	DMSO	[ 1.654103 10.411042]	DMSO
141	[ 9.421217 13.540556]	DMSO	[ 9.421217 13.540556]	DMSO
142	[3.8506103 9.874741 ]	DMSO	[3.8506103 9.874741 ]	DMSO
143	[ 2.7850075 10.644457 ]	DMSO	[ 2.7850075 10.644457 ]	DMSO
144	[-0.21705584 9.913185 ]	DMSO	[-0.21705584 9.913185 ]	DMSO
145	[ 2.7913475 11.430557 ]	DMSO	[ 2.7913475 11.430557 ]	DMSO
146	[ 0.08380388 11.673818 ]	DMSO	[ 0.08380388 11.673818 ]	DMSO
147	[3.2232869 9.446559 ]	DMSO	[3.2232869 9.446559 ]	DMSO
148	[ 1.8978677 10.873874 ]	DMSO	[ 1.8978677 10.873874 ]	DMSO
149	[ 0.25997344 11.757868 ]	DMSO	[ 0.25997344 11.757868 ]	DMSO
150	[-0.6031673 10.252073 ]	DMSO	[-0.6031673 10.252073 ]	DMSO
151	[ 0.78378 11.591065]	DMSO	[ 0.78378 11.591065]	DMSO
152	[ 6.973265 13.446016]	DMSO	[ 6.973265 13.446016]	DMSO
153	[ 1.2335142 11.950263 ]	DMSO	[ 1.2335142 11.950263 ]	DMSO
154	[ 0.1951961 11.689413 ]	DMSO	[ 0.1951961 11.689413 ]	DMSO
155	[ 2.568102 10.003475]	DMSO	[ 2.568102 10.003475]	DMSO
156	[-0.09221601 11.320916 ]	DMSO	[-0.09221601 11.320916 ]	DMSO
157	[ 6.6094904 12.955034 ]	DMSO	[ 6.6094904 12.955034 ]	DMSO
158	[ 0.21357019 11.422945 ]	DMSO	[ 0.21357019 11.422945 ]	DMSO
159	[11.895124 9.149653]	DMSO	[11.895124 9.149653]	DMSO
160	[7.2175813 7.655125 ]	DMSO	[7.2175813 7.655125 ]	DMSO
161	[ 0.09975854 11.728051 ]	DMSO	[ 0.09975854 11.728051 ]	DMSO
162	[ 1.3919541 11.943287 ]	DMSO	[ 1.3919541 11.943287 ]	DMSO
163	[ 0.7476323 11.201457 ]	DMSO	[ 0.7476323 11.201457 ]	DMSO
164	[1.2956293 6.1348248]	DMSO	[1.2956293 6.1348248]	DMSO
165	[ 1.3413479 11.936345 ]	DMSO	[ 1.3413479 11.936345 ]	DMSO
166	[ 7.6139536 13.798375 ]	DMSO	[ 7.6139536 13.798375 ]	DMSO
167	[ 0.45595694 11.765303 ]	DMSO	[ 0.45595694 11.765303 ]	DMSO
168	[ 1.0863231 11.218836 ]	DMSO	[ 1.0863231 11.218836 ]	DMSO
169	[1.0314155 9.59795 ]	DMSO	[1.0314155 9.59795 ]	DMSO
170	[0.49397814 9.765626 ]	DMSO	[0.49397814 9.765626 ]	DMSO
171	[ 1.4074063 11.9287405]	DMSO	[ 1.4074063 11.9287405]	DMSO
172	[ 7.812182 13.402925]	DMSO	[ 7.812182 13.402925]	DMSO
173	[ 0.13747656 11.484218 ]	DMSO	[ 0.13747656 11.484218 ]	DMSO
174	[ 0.32019016 11.728797 ]	DMSO	[ 0.32019016 11.728797 ]	DMSO
175	[ 0.40962487 11.482689 ]	DMSO	[ 0.40962487 11.482689 ]	DMSO
176	[ 0.7003028 11.898551 ]	DMSO	[ 0.7003028 11.898551 ]	DMSO
177	[ 2.5385487 10.256904 ]	DMSO	[ 2.5385487 10.256904 ]	DMSO
178	[0.85281295 7.569819 ]	DMSO	[0.85281295 7.569819 ]	DMSO
179	[ 8.183984 12.7744 ]	DMSO	[ 8.183984 12.7744 ]	DMSO
180	[1.2277583 6.4896116]	DMSO	[1.2277583 6.4896116]	DMSO
181	[ 1.1728207 11.290818 ]	DMSO	[ 1.1728207 11.290818 ]	DMSO
182	[1.2997822 7.5388994]	DMSO	[1.2997822 7.5388994]	DMSO
183	[ 2.2795134 10.552023 ]	DMSO	[ 2.2795134 10.552023 ]	DMSO
184	[ 0.13014832 10.1425085 ]	DMSO	[ 0.13014832 10.1425085 ]	DMSO
185	[ 0.706536 10.9161415]	DMSO	[ 0.706536 10.9161415]	DMSO
186	[2.855756 9.992815]	DMSO	[2.855756 9.992815]	DMSO
187	[ 0.43088904 11.507616 ]	DMSO	[ 0.43088904 11.507616 ]	DMSO
188	[ 4.166879 12.936108]	DMSO	[ 4.166879 12.936108]	DMSO
189	[0.5365514 8.0026655]	DMSO	[0.5365514 8.0026655]	DMSO
190	[ 0.17570685 10.310233 ]	DMSO	[ 0.17570685 10.310233 ]	DMSO
191	[ 0.5908129 11.433169 ]	DMSO	[ 0.5908129 11.433169 ]	DMSO
192	[1.0337405 6.717904 ]	DMSO	[1.0337405 6.717904 ]	DMSO
193	[1.0636226 8.997891 ]	DMSO	[1.0636226 8.997891 ]	DMSO
194	[ 0.21218634 11.689972 ]	DMSO	[ 0.21218634 11.689972 ]	DMSO
195	[ 6.7188907 13.410028 ]	DMSO	[ 6.7188907 13.410028 ]	DMSO
196	[ 0.99013686 11.083846 ]	DMSO	[ 0.99013686 11.083846 ]	DMSO
197	[0.41767418 9.541123 ]	DMSO	[0.41767418 9.541123 ]	DMSO
198	[ 0.32354063 11.740164 ]	DMSO	[ 0.32354063 11.740164 ]	DMSO
199	[ 1.3640802 11.536043 ]	DMSO	[ 1.3640802 11.536043 ]	DMSO
200	[0.12093974 9.731693 ]	DMSO	[0.12093974 9.731693 ]	DMSO
201	[ 8.0992 13.688804]	DMSO	[ 8.0992 13.688804]	DMSO
202	[ 0.11115084 11.503948 ]	DMSO	[ 0.11115084 11.503948 ]	DMSO
203	[-0.22473235 11.521282 ]	DMSO	[-0.22473235 11.521282 ]	DMSO
204	[1.7672 5.204137]	DMSO	[1.7672 5.204137]	DMSO
205	[2.2603364 8.377144 ]	DMSO	[2.2603364 8.377144 ]	DMSO
206	[ 0.27289236 11.678746 ]	DMSO	[ 0.27289236 11.678746 ]	DMSO
207	[-0.13807125 11.704178 ]	DMSO	[-0.13807125 11.704178 ]	DMSO
208	[-0.26686412 11.486783 ]	DMSO	[-0.26686412 11.486783 ]	DMSO
209	[ 1.4429226 11.950725 ]	DMSO	[ 1.4429226 11.950725 ]	DMSO
210	[0.7169668 7.516927 ]	DMSO	[0.7169668 7.516927 ]	DMSO
211	[0.79179746 7.520376 ]	DMSO	[0.79179746 7.520376 ]	DMSO
212	[ 0.880413 11.744816]	DMSO	[ 0.880413 11.744816]	DMSO
213	[0.23912966 8.439771 ]	DMSO	[0.23912966 8.439771 ]	DMSO
214	[0.35059306 9.996186 ]	DMSO	[0.35059306 9.996186 ]	DMSO
215	[ 0.9336584 11.582859 ]	DMSO	[ 0.9336584 11.582859 ]	DMSO
216	[1.2580936 9.517978 ]	DMSO	[1.2580936 9.517978 ]	DMSO
217	[-0.09608635 11.679017 ]	DMSO	[-0.09608635 11.679017 ]	DMSO
218	[ 1.3217833 10.075265 ]	DMSO	[ 1.3217833 10.075265 ]	DMSO
219	[9.1259489e-03 1.1547305e+01]	DMSO	[9.1259489e-03 1.1547305e+01]	DMSO
220	[-0.12752914 11.318369 ]	DMSO	[-0.12752914 11.318369 ]	DMSO
221	[ 8.1474905 13.448004 ]	DMSO	[ 8.1474905 13.448004 ]	DMSO
222	[ 8.050777 13.639361]	DMSO	[ 8.050777 13.639361]	DMSO
223	[-0.54366094 10.493254 ]	DMSO	[-0.54366094 10.493254 ]	DMSO
224	[ 0.04283276 11.358309 ]	DMSO	[ 0.04283276 11.358309 ]	DMSO
225	[-0.18801814 11.262076 ]	DMSO	[-0.18801814 11.262076 ]	DMSO
226	[ 3.1627514 11.013953 ]	DMSO	[ 3.1627514 11.013953 ]	DMSO
227	[ 1.6822246 10.800101 ]	DMSO	[ 1.6822246 10.800101 ]	DMSO
228	[0.8588801 9.638896 ]	DMSO	[0.8588801 9.638896 ]	DMSO
229	[7.1196947 6.3880057]	DMSO	[7.1196947 6.3880057]	DMSO
230	[ 1.5371493 11.440422 ]	DMSO	[ 1.5371493 11.440422 ]	DMSO
231	[ 0.5558597 11.812518 ]	DMSO	[ 0.5558597 11.812518 ]	DMSO
232	[ 1.667452 10.87069 ]	DMSO	[ 1.667452 10.87069 ]	DMSO
233	[0.19526161 8.630088 ]	DMSO	[0.19526161 8.630088 ]	DMSO
234	[ 1.8198626 10.908871 ]	DMSO	[ 1.8198626 10.908871 ]	DMSO
235	[0.08500016 9.627974 ]	DMSO	[0.08500016 9.627974 ]	DMSO
236	[-0.24122854 11.522111 ]	DMSO	[-0.24122854 11.522111 ]	DMSO
237	[ 1.2284749 11.339188 ]	DMSO	[ 1.2284749 11.339188 ]	DMSO
238	[ 0.15177743 11.629225 ]	DMSO	[ 0.15177743 11.629225 ]	DMSO
239	[-0.39852154 9.901808 ]	DMSO	[-0.39852154 9.901808 ]	DMSO
240	[ 1.1663568 11.44922 ]	DMSO	[ 1.1663568 11.44922 ]	DMSO
241	[2.102473 6.0052037]	DMSO	[2.102473 6.0052037]	DMSO
242	[ 0.66602886 11.449249 ]	DMSO	[ 0.66602886 11.449249 ]	DMSO
243	[-0.1363774 11.293218 ]	DMSO	[-0.1363774 11.293218 ]	DMSO
244	[ 0.8832113 10.584335 ]	DMSO	[ 0.8832113 10.584335 ]	DMSO
245	[ 0.41217864 11.407762 ]	DMSO	[ 0.41217864 11.407762 ]	DMSO
246	[0.8016609 7.355244 ]	DMSO	[0.8016609 7.355244 ]	DMSO
247	[0.98889124 9.684009 ]	DMSO	[0.98889124 9.684009 ]	DMSO
248	[11.393098 8.120207]	DMSO	[11.393098 8.120207]	DMSO
249	[ 0.5037985 11.72264 ]	DMSO	[ 0.5037985 11.72264 ]	DMSO
250	[0.377209 8.603952]	DMSO	[0.377209 8.603952]	DMSO
251	[0.33781764 8.70708 ]	DMSO	[0.33781764 8.70708 ]	DMSO
252	[ 1.7143157 11.015339 ]	DMSO	[ 1.7143157 11.015339 ]	DMSO
253	[ 1.7075464 10.234763 ]	DMSO	[ 1.7075464 10.234763 ]	DMSO
254	[0.60931855 6.9748797 ]	DMSO	[0.60931855 6.9748797 ]	DMSO
255	[ 1.2534704 10.993851 ]	DMSO	[ 1.2534704 10.993851 ]	DMSO
256	[ 1.2999861 11.513277 ]	DMSO	[ 1.2999861 11.513277 ]	DMSO
257	[ 0.11460419 11.708464 ]	DMSO	[ 0.11460419 11.708464 ]	DMSO
258	[0.17336844 8.244932 ]	DMSO	[0.17336844 8.244932 ]	DMSO
259	[0.7818601 7.0592475]	DMSO	[0.7818601 7.0592475]	DMSO
260	[-0.24090761 11.525525 ]	DMSO	[-0.24090761 11.525525 ]	DMSO
261	[0.79129344 8.234736 ]	DMSO	[0.79129344 8.234736 ]	DMSO
262	[10.247157 13.167855]	DMSO	[10.247157 13.167855]	DMSO
263	[-0.20245057 11.499278 ]	DMSO	[-0.20245057 11.499278 ]	DMSO
264	[-0.20916134 11.467739 ]	DMSO	[-0.20916134 11.467739 ]	DMSO
265	[ 0.24855606 11.44116 ]	DMSO	[ 0.24855606 11.44116 ]	DMSO
266	[ 0.15937705 10.053871 ]	DMSO	[ 0.15937705 10.053871 ]	DMSO
267	[ 0.05984687 11.563511 ]	DMSO	[ 0.05984687 11.563511 ]	DMSO
268	[-0.20645279 11.280749 ]	DMSO	[-0.20645279 11.280749 ]	DMSO
269	[0.11191334 8.719459 ]	DMSO	[0.11191334 8.719459 ]	DMSO
270	[ 8.154305 13.512536]	DMSO	[ 8.154305 13.512536]	DMSO
271	[-0.08120926 11.499165 ]	DMSO	[-0.08120926 11.499165 ]	DMSO
272	[ 1.3410541 11.507687 ]	DMSO	[ 1.3410541 11.507687 ]	DMSO
273	[ 0.33815974 10.211282 ]	DMSO	[ 0.33815974 10.211282 ]	DMSO
274	[ 1.4840838 11.824399 ]	DMSO	[ 1.4840838 11.824399 ]	DMSO
275	[ 1.1113689 11.049997 ]	DMSO	[ 1.1113689 11.049997 ]	DMSO
276	[-0.28225526 11.461296 ]	DMSO	[-0.28225526 11.461296 ]	DMSO
277	[-0.01836397 11.58912 ]	DMSO	[-0.01836397 11.58912 ]	DMSO
278	[ 0.09025736 11.591772 ]	DMSO	[ 0.09025736 11.591772 ]	DMSO
279	[0.5670523 7.9310136]	DMSO	[0.5670523 7.9310136]	DMSO
280	[1.222819 8.939675]	DMSO	[1.222819 8.939675]	DMSO
281	[ 8.848879 12.936268]	DMSO	[ 8.848879 12.936268]	DMSO
282	[0.5120204 8.010695 ]	DMSO	[0.5120204 8.010695 ]	DMSO
283	[0.19242583 8.658989 ]	DMSO	[0.19242583 8.658989 ]	DMSO
284	[ 0.24616188 11.404624 ]	DMSO	[ 0.24616188 11.404624 ]	DMSO
285	[ 0.81404746 11.359191 ]	DMSO	[ 0.81404746 11.359191 ]	DMSO
286	[ 0.14430808 10.058124 ]	DMSO	[ 0.14430808 10.058124 ]	DMSO
287	[ 2.9035585 10.579801 ]	DMSO	[ 2.9035585 10.579801 ]	DMSO
288	[-0.04633768 11.534016 ]	DMSO	[-0.04633768 11.534016 ]	DMSO
289	[ 0.79273754 11.301136 ]	DMSO	[ 0.79273754 11.301136 ]	DMSO
290	[0.83302647 7.5941076 ]	DMSO	[0.83302647 7.5941076 ]	DMSO
291	[1.3349758 5.8187995]	DMSO	[1.3349758 5.8187995]	DMSO
292	[ 0.6381187 10.532492 ]	DMSO	[ 0.6381187 10.532492 ]	DMSO
293	[ 1.7032485 10.46156 ]	DMSO	[ 1.7032485 10.46156 ]	DMSO
294	[ 0.14601384 11.767091 ]	DMSO	[ 0.14601384 11.767091 ]	DMSO
295	[0.964262 8.041123]	DMSO	[0.964262 8.041123]	DMSO
296	[0.7998587 7.0556283]	DMSO	[0.7998587 7.0556283]	DMSO
297	[0.9533581 8.897681 ]	DMSO	[0.9533581 8.897681 ]	DMSO
298	[ 7.9429994 13.448474 ]	DMSO	[ 7.9429994 13.448474 ]	DMSO
299	[1.7391856 7.0122533]	DMSO	[1.7391856 7.0122533]	DMSO
300	[ 1.2358834 12.007985 ]	DMSO	[ 1.2358834 12.007985 ]	DMSO
301	[ 1.7622323 10.794823 ]	DMSO	[ 1.7622323 10.794823 ]	DMSO
302	[0.3270589 9.903864 ]	DMSO	[0.3270589 9.903864 ]	DMSO
303	[ 6.6691384 13.383651 ]	DMSO	[ 6.6691384 13.383651 ]	DMSO
304	[ 0.52665186 11.800909 ]	DMSO	[ 0.52665186 11.800909 ]	DMSO
305	[ 1.4693193 11.8459215]	DMSO	[ 1.4693193 11.8459215]	DMSO
306	[ 4.0710115 12.822093 ]	DMSO	[ 4.0710115 12.822093 ]	DMSO
307	[ 1.9106607 11.224528 ]	DMSO	[ 1.9106607 11.224528 ]	DMSO
308	[10.476541 10.789446]	DMSO	[10.476541 10.789446]	DMSO
309	[8.042344 9.311195]	DMSO	[8.042344 9.311195]	DMSO
310	[ 0.19940548 11.2531395 ]	DMSO	[ 0.19940548 11.2531395 ]	DMSO
311	[ 0.28562537 11.6606 ]	DMSO	[ 0.28562537 11.6606 ]	DMSO
312	[ 3.2593992 11.831557 ]	DMSO	[ 3.2593992 11.831557 ]	DMSO
313	[-0.18110208 11.436169 ]	DMSO	[-0.18110208 11.436169 ]	DMSO
314	[0.23460215 8.456427 ]	DMSO	[0.23460215 8.456427 ]	DMSO
315	[ 2.30581 11.689572]	DMSO	[ 2.30581 11.689572]	DMSO
316	[ 3.179556 11.757619]	DMSO	[ 3.179556 11.757619]	DMSO
317	[1.2325515 9.704186 ]	DMSO	[1.2325515 9.704186 ]	DMSO
318	[ 0.38776496 11.757486 ]	DMSO	[ 0.38776496 11.757486 ]	DMSO
319	[ 1.4433631 11.458004 ]	DMSO	[ 1.4433631 11.458004 ]	DMSO
320	[0.7973812 8.6031 ]	DMSO	[0.7973812 8.6031 ]	DMSO
321	[ 0.33987516 11.769185 ]	DMSO	[ 0.33987516 11.769185 ]	DMSO
322	[ 6.95727 13.554758]	DMSO	[ 6.95727 13.554758]	DMSO
323	[ 0.5089171 11.449055 ]	DMSO	[ 0.5089171 11.449055 ]	DMSO
324	[ 1.5290365 11.384023 ]	DMSO	[ 1.5290365 11.384023 ]	DMSO
325	[1.083456 6.8251185]	DMSO	[1.083456 6.8251185]	DMSO
326	[ 4.055833 10.8466 ]	DMSO	[ 4.055833 10.8466 ]	DMSO
327	[ 2.659645 12.767029]	DMSO	[ 2.659645 12.767029]	DMSO
328	[0.6591052 9.462302 ]	DMSO	[0.6591052 9.462302 ]	DMSO
329	[ 1.1835779 11.289106 ]	DMSO	[ 1.1835779 11.289106 ]	DMSO
330	[ 2.309147 10.984775]	DMSO	[ 2.309147 10.984775]	DMSO
331	[0.9109491 8.359283 ]	DMSO	[0.9109491 8.359283 ]	DMSO
332	[ 1.4125371 11.950075 ]	DMSO	[ 1.4125371 11.950075 ]	DMSO
333	[3.4641297 9.4913645]	DMSO	[3.4641297 9.4913645]	DMSO
334	[ 1.7895918 10.898306 ]	DMSO	[ 1.7895918 10.898306 ]	DMSO
335	[ 2.1199887 10.730426 ]	DMSO	[ 2.1199887 10.730426 ]	DMSO
336	[ 0.16615416 10.126692 ]	DMSO	[ 0.16615416 10.126692 ]	DMSO
337	[ 8.044761 13.698607]	DMSO	[ 8.044761 13.698607]	DMSO
338	[ 0.4396579 11.576147 ]	DMSO	[ 0.4396579 11.576147 ]	DMSO
339	[ 0.8701322 11.586018 ]	DMSO	[ 0.8701322 11.586018 ]	DMSO
340	[ 0.71622497 11.465576 ]	DMSO	[ 0.71622497 11.465576 ]	DMSO
341	[ 0.7821101 11.645829 ]	DMSO	[ 0.7821101 11.645829 ]	DMSO
342	[1.2136327 9.78877 ]	DMSO	[1.2136327 9.78877 ]	DMSO
343	[ 1.8145746 10.696715 ]	DMSO	[ 1.8145746 10.696715 ]	DMSO
344	[0.6061653 7.025912 ]	DMSO	[0.6061653 7.025912 ]	DMSO
345	[1.0621306 6.7331333]	DMSO	[1.0621306 6.7331333]	DMSO
346	[ 1.1991477 11.385273 ]	DMSO	[ 1.1991477 11.385273 ]	DMSO
347	[ 0.71886086 11.598521 ]	DMSO	[ 0.71886086 11.598521 ]	DMSO
348	[ 1.8947031 10.157386 ]	DMSO	[ 1.8947031 10.157386 ]	DMSO
349	[ 2.7028906 12.72266 ]	DMSO	[ 2.7028906 12.72266 ]	DMSO
350	[-0.07021701 11.317729 ]	DMSO	[-0.07021701 11.317729 ]	DMSO
351	[3.215048 5.4941635]	DMSO	[3.215048 5.4941635]	DMSO
352	[ 0.6408156 11.527419 ]	DMSO	[ 0.6408156 11.527419 ]	DMSO
353	[ 1.3670859 11.214417 ]	DMSO	[ 1.3670859 11.214417 ]	DMSO
354	[-0.2678679 11.480867 ]	DMSO	[-0.2678679 11.480867 ]	DMSO
355	[-0.0346267 11.491748 ]	DMSO	[-0.0346267 11.491748 ]	DMSO
356	[ 1.219449 11.379251]	DMSO	[ 1.219449 11.379251]	DMSO
357	[0.40545356 8.311832 ]	DMSO	[0.40545356 8.311832 ]	DMSO
358	[0.691177 8.343737]	DMSO	[0.691177 8.343737]	DMSO
359	[ 0.49847034 11.262589 ]	DMSO	[ 0.49847034 11.262589 ]	DMSO
360	[10.597329 7.2941723]	DMSO	[10.597329 7.2941723]	DMSO
361	[1.2461294 7.536202 ]	DMSO	[1.2461294 7.536202 ]	DMSO
362	[12.010643 10.307026]	DMSO	[12.010643 10.307026]	DMSO
363	[-0.2558669 11.28307 ]	DMSO	[-0.2558669 11.28307 ]	DMSO
364	[-0.14987944 11.214777 ]	DMSO	[-0.14987944 11.214777 ]	DMSO
365	[0.64417964 7.0616627 ]	DMSO	[0.64417964 7.0616627 ]	DMSO
366	[-0.10545441 11.573946 ]	DMSO	[-0.10545441 11.573946 ]	DMSO
367	[1.0051013 7.6183834]	DMSO	[1.0051013 7.6183834]	DMSO
368	[ 3.198155 13.35598 ]	DMSO	[ 3.198155 13.35598 ]	DMSO
369	[ 0.11091106 11.346633 ]	DMSO	[ 0.11091106 11.346633 ]	DMSO
370	[ 1.2203083 12.025151 ]	DMSO	[ 1.2203083 12.025151 ]	DMSO
371	[-0.2922891 11.473922 ]	DMSO	[-0.2922891 11.473922 ]	DMSO
372	[ 0.02672095 11.422168 ]	DMSO	[ 0.02672095 11.422168 ]	DMSO
373	[-0.20228186 11.34975 ]	DMSO	[-0.20228186 11.34975 ]	DMSO
374	[ 7.4394197 13.606149 ]	DMSO	[ 7.4394197 13.606149 ]	DMSO
375	[0.8050424 7.5579295]	DMSO	[0.8050424 7.5579295]	DMSO
376	[0.73138833 7.0301824 ]	DMSO	[0.73138833 7.0301824 ]	DMSO
377	[ 0.16758297 10.272784 ]	DMSO	[ 0.16758297 10.272784 ]	DMSO
378	[ 0.39608872 11.629 ]	DMSO	[ 0.39608872 11.629 ]	DMSO
379	[1.472892 8.065575]	DMSO	[1.472892 8.065575]	DMSO
380	[0.17743534 8.5793 ]	DMSO	[0.17743534 8.5793 ]	DMSO
381	[ 1.3653089 11.983112 ]	DMSO	[ 1.3653089 11.983112 ]	DMSO
382	[1.3037771 8.364116 ]	DMSO	[1.3037771 8.364116 ]	DMSO
383	[9.234601 8.133972]	DMSO	[9.234601 8.133972]	DMSO
384	[ 1.1556755 11.359263 ]	DMSO	[ 1.1556755 11.359263 ]	DMSO
385	[-0.24172433 11.207214 ]	DMSO	[-0.24172433 11.207214 ]	DMSO
386	[0.6140552 7.002576 ]	DMSO	[0.6140552 7.002576 ]	DMSO
387	[ 1.034408 11.445811]	DMSO	[ 1.034408 11.445811]	DMSO
388	[ 1.2484609 11.389795 ]	DMSO	[ 1.2484609 11.389795 ]	DMSO
389	[ 0.122164 11.234655]	DMSO	[ 0.122164 11.234655]	DMSO
390	[ 1.0010386 11.190337 ]	DMSO	[ 1.0010386 11.190337 ]	DMSO
391	[ 0.8963574 11.562666 ]	DMSO	[ 0.8963574 11.562666 ]	DMSO
392	[ 1.1461617 11.940805 ]	DMSO	[ 1.1461617 11.940805 ]	DMSO
393	[-0.2787256 11.280054 ]	DMSO	[-0.2787256 11.280054 ]	DMSO
394	[3.0949151e-03 1.1549129e+01]	DMSO	[3.0949151e-03 1.1549129e+01]	DMSO
395	[ 0.22961332 11.64361 ]	DMSO	[ 0.22961332 11.64361 ]	DMSO
396	[ 2.4921308 10.511455 ]	DMSO	[ 2.4921308 10.511455 ]	DMSO
397	[ 1.0865928 11.004127 ]	DMSO	[ 1.0865928 11.004127 ]	DMSO
398	[ 1.4208397 11.93357 ]	DMSO	[ 1.4208397 11.93357 ]	DMSO
399	[0.17648785 9.676034 ]	DMSO	[0.17648785 9.676034 ]	DMSO
400	[0.41389266 8.492954 ]	DMSO	[0.41389266 8.492954 ]	DMSO
401	[8.350468 8.64153 ]	DMSO	[8.350468 8.64153 ]	DMSO
402	[0.411101 8.272687]	DMSO	[0.411101 8.272687]	DMSO
403	[-0.11997712 11.648673 ]	DMSO	[-0.11997712 11.648673 ]	DMSO
404	[0.9690807 9.3806715]	DMSO	[0.9690807 9.3806715]	DMSO
405	[ 0.45472622 10.245851 ]	DMSO	[ 0.45472622 10.245851 ]	DMSO
406	[0.7611612 7.632882 ]	DMSO	[0.7611612 7.632882 ]	DMSO
407	[-0.09764262 11.251851 ]	DMSO	[-0.09764262 11.251851 ]	DMSO
408	[0.776416 7.381268]	DMSO	[0.776416 7.381268]	DMSO
409	[ 7.4635673 13.773311 ]	DMSO	[ 7.4635673 13.773311 ]	DMSO
410	[0.2493158 8.582458 ]	DMSO	[0.2493158 8.582458 ]	DMSO
411	[ 1.0948986 11.303343 ]	DMSO	[ 1.0948986 11.303343 ]	DMSO
412	[3.8823385e-03 1.1580135e+01]	DMSO	[3.8823385e-03 1.1580135e+01]	DMSO
413	[ 1.6591756 10.496443 ]	DMSO	[ 1.6591756 10.496443 ]	DMSO
414	[ 0.29976165 10.277808 ]	DMSO	[ 0.29976165 10.277808 ]	DMSO
415	[11.030285 9.169186]	DMSO	[11.030285 9.169186]	DMSO
416	[ 1.951856 10.670016]	DMSO	[ 1.951856 10.670016]	DMSO
417	[ 0.4530385 11.7285 ]	DMSO	[ 0.4530385 11.7285 ]	DMSO
418	[ 0.4186122 11.761321 ]	DMSO	[ 0.4186122 11.761321 ]	DMSO
419	[ 3.9954605 12.625499 ]	DMSO	[ 3.9954605 12.625499 ]	DMSO
420	[0.46972567 8.00227 ]	DMSO	[0.46972567 8.00227 ]	DMSO
421	[0.47297907 8.053428 ]	DMSO	[0.47297907 8.053428 ]	DMSO
422	[ 2.3570933 10.120586 ]	DMSO	[ 2.3570933 10.120586 ]	DMSO
423	[ 0.88686955 11.239895 ]	DMSO	[ 0.88686955 11.239895 ]	DMSO
424	[ 0.72136873 11.699042 ]	DMSO	[ 0.72136873 11.699042 ]	DMSO
425	[0.5740174 9.306039 ]	DMSO	[0.5740174 9.306039 ]	DMSO
426	[ 1.4907638 11.454568 ]	DMSO	[ 1.4907638 11.454568 ]	DMSO
427	[1.8765812 5.5771213]	DMSO	[1.8765812 5.5771213]	DMSO
428	[1.3381127 5.9014072]	DMSO	[1.3381127 5.9014072]	DMSO
429	[0.40426967 9.278523 ]	DMSO	[0.40426967 9.278523 ]	DMSO
430	[ 1.68548 11.08284]	DMSO	[ 1.68548 11.08284]	DMSO
431	[ 0.81233543 10.527701 ]	DMSO	[ 0.81233543 10.527701 ]	DMSO
432	[1.1473948 6.8797255]	DMSO	[1.1473948 6.8797255]	DMSO
433	[ 1.4128854 11.930156 ]	DMSO	[ 1.4128854 11.930156 ]	DMSO
434	[-0.02113731 11.341617 ]	DMSO	[-0.02113731 11.341617 ]	DMSO
435	[ 0.3243693 11.736846 ]	DMSO	[ 0.3243693 11.736846 ]	DMSO
436	[ 0.27347875 11.43004 ]	DMSO	[ 0.27347875 11.43004 ]	DMSO
437	[ 1.3946245 10.082934 ]	DMSO	[ 1.3946245 10.082934 ]	DMSO
438	[-0.27291146 11.3089695 ]	DMSO	[-0.27291146 11.3089695 ]	DMSO
439	[ 1.4567093 10.3054 ]	DMSO	[ 1.4567093 10.3054 ]	DMSO
440	[11.143143 7.910769]	DMSO	[11.143143 7.910769]	DMSO
441	[0.6481876 7.1086946]	DMSO	[0.6481876 7.1086946]	DMSO
442	[ 0.30169415 11.6751375 ]	DMSO	[ 0.30169415 11.6751375 ]	DMSO
443	[1.0208837 6.727001 ]	DMSO	[1.0208837 6.727001 ]	DMSO
444	[ 0.26668692 11.400874 ]	DMSO	[ 0.26668692 11.400874 ]	DMSO
445	[6.319831 6.710411]	DMSO	[6.319831 6.710411]	DMSO
446	[0.24275726 8.518663 ]	DMSO	[0.24275726 8.518663 ]	DMSO
447	[5.2907495 8.296472 ]	DMSO	[5.2907495 8.296472 ]	DMSO
448	[ 1.2096281 10.656394 ]	DMSO	[ 1.2096281 10.656394 ]	DMSO
449	[ 0.08231872 11.572421 ]	DMSO	[ 0.08231872 11.572421 ]	DMSO
450	[ 0.89648974 11.611224 ]	DMSO	[ 0.89648974 11.611224 ]	DMSO
451	[1.0006285 8.392354 ]	DMSO	[1.0006285 8.392354 ]	DMSO
452	[ 1.594579 11.374292]	DMSO	[ 1.594579 11.374292]	DMSO
453	[ 0.6649088 11.4647 ]	DMSO	[ 0.6649088 11.4647 ]	DMSO
454	[ 0.7130656 11.469898 ]	DMSO	[ 0.7130656 11.469898 ]	DMSO
455	[ 1.3310102 11.052597 ]	DMSO	[ 1.3310102 11.052597 ]	DMSO
456	[-0.16564207 11.666354 ]	DMSO	[-0.16564207 11.666354 ]	DMSO
457	[6.054312 8.054939]	DMSO	[6.054312 8.054939]	DMSO
458	[ 2.9145722 10.715997 ]	DMSO	[ 2.9145722 10.715997 ]	DMSO
459	[ 1.6559854 11.16596 ]	DMSO	[ 1.6559854 11.16596 ]	DMSO
460	[0.97691184 9.729731 ]	DMSO	[0.97691184 9.729731 ]	DMSO
461	[ 1.5337011 10.651521 ]	DMSO	[ 1.5337011 10.651521 ]	DMSO
462	[ 1.3600597 10.475006 ]	DMSO	[ 1.3600597 10.475006 ]	DMSO
463	[3.2434873e-03 1.1530605e+01]	DMSO	[3.2434873e-03 1.1530605e+01]	DMSO
464	[ 0.20427004 11.656649 ]	DMSO	[ 0.20427004 11.656649 ]	DMSO
465	[ 0.34582427 11.667261 ]	DMSO	[ 0.34582427 11.667261 ]	DMSO
466	[ 1.4808676 11.864852 ]	DMSO	[ 1.4808676 11.864852 ]	DMSO
467	[0.85211605 9.366199 ]	DMSO	[0.85211605 9.366199 ]	DMSO
468	[0.82223016 7.562748 ]	DMSO	[0.82223016 7.562748 ]	DMSO
469	[ 1.5244337 10.643482 ]	DMSO	[ 1.5244337 10.643482 ]	DMSO
470	[0.40860334 8.499142 ]	DMSO	[0.40860334 8.499142 ]	DMSO
471	[9.311256 8.232141]	DMSO	[9.311256 8.232141]	DMSO
472	[0.890222 6.924373]	DMSO	[0.890222 6.924373]	DMSO
473	[ 0.45477104 11.658268 ]	DMSO	[ 0.45477104 11.658268 ]	DMSO
474	[ 0.40675977 11.761431 ]	DMSO	[ 0.40675977 11.761431 ]	DMSO
475	[-0.20916489 11.543213 ]	DMSO	[-0.20916489 11.543213 ]	DMSO
476	[ 0.08510172 10.016758 ]	DMSO	[ 0.08510172 10.016758 ]	DMSO
477	[1.0380373 6.7365403]	DMSO	[1.0380373 6.7365403]	DMSO
478	[1.5107311 5.958802 ]	DMSO	[1.5107311 5.958802 ]	DMSO
479	[ 0.7883798 10.552317 ]	DMSO	[ 0.7883798 10.552317 ]	DMSO
480	[6.6594057 8.083706 ]	DMSO	[6.6594057 8.083706 ]	DMSO
481	[1.3784101 7.992363 ]	DMSO	[1.3784101 7.992363 ]	DMSO
482	[ 0.37577003 10.150561 ]	DMSO	[ 0.37577003 10.150561 ]	DMSO
483	[0.1849254 8.648875 ]	DMSO	[0.1849254 8.648875 ]	DMSO
484	[-0.27198058 11.484256 ]	DMSO	[-0.27198058 11.484256 ]	DMSO
485	[ 0.99418324 11.48929 ]	DMSO	[ 0.99418324 11.48929 ]	DMSO
486	[-0.25355956 11.263595 ]	DMSO	[-0.25355956 11.263595 ]	DMSO
487	[ 0.74731386 10.83911 ]	DMSO	[ 0.74731386 10.83911 ]	DMSO
488	[1.7675137e-03 1.1697257e+01]	DMSO	[1.7675137e-03 1.1697257e+01]	DMSO
489	[ 0.71251255 11.318304 ]	DMSO	[ 0.71251255 11.318304 ]	DMSO
490	[ 0.15623257 11.440953 ]	DMSO	[ 0.15623257 11.440953 ]	DMSO
491	[ 3.213913 11.916418]	DMSO	[ 3.213913 11.916418]	DMSO
492	[ 0.25105813 11.433455 ]	DMSO	[ 0.25105813 11.433455 ]	DMSO
493	[0.820418 8.195472]	DMSO	[0.820418 8.195472]	DMSO
494	[0.9044723 6.938937 ]	DMSO	[0.9044723 6.938937 ]	DMSO
495	[-0.25435373 11.348129 ]	DMSO	[-0.25435373 11.348129 ]	DMSO
496	[0.42853263 8.891802 ]	DMSO	[0.42853263 8.891802 ]	DMSO
497	[ 1.2166637 11.378077 ]	DMSO	[ 1.2166637 11.378077 ]	DMSO
498	[-0.16180041 11.263846 ]	DMSO	[-0.16180041 11.263846 ]	DMSO
499	[ 0.19525361 11.437544 ]	DMSO	[ 0.19525361 11.437544 ]	DMSO
500	[-0.04891001 11.283181 ]	DMSO	[-0.04891001 11.283181 ]	DMSO
501	[-0.4305308 9.922672 ]	DMSO	[-0.4305308 9.922672 ]	DMSO
502	[ 0.6924134 11.508216 ]	DMSO	[ 0.6924134 11.508216 ]	DMSO
503	[ 1.499396 11.880667]	DMSO	[ 1.499396 11.880667]	DMSO
504	[-0.4424946 10.749529 ]	DMSO	[-0.4424946 10.749529 ]	DMSO
505	[ 0.09113058 11.572887 ]	DMSO	[ 0.09113058 11.572887 ]	DMSO
506	[ 1.3007759 11.950678 ]	DMSO	[ 1.3007759 11.950678 ]	DMSO
507	[0.3309977 8.18913 ]	DMSO	[0.3309977 8.18913 ]	DMSO
508	[10.896587 9.158397]	DMSO	[10.896587 9.158397]	DMSO
509	[0.8782415 7.4995236]	DMSO	[0.8782415 7.4995236]	DMSO
510	[ 0.96636045 11.5718565 ]	DMSO	[ 0.96636045 11.5718565 ]	DMSO
511	[-0.3405735 11.205304 ]	DMSO	[-0.3405735 11.205304 ]	DMSO
512	[0.81092423 7.433194 ]	DMSO	[0.81092423 7.433194 ]	DMSO
513	[ 0.4668629 11.647608 ]	DMSO	[ 0.4668629 11.647608 ]	DMSO
514	[ 0.69789505 11.300726 ]	DMSO	[ 0.69789505 11.300726 ]	DMSO
515	[ 0.98218644 11.566887 ]	DMSO	[ 0.98218644 11.566887 ]	DMSO
516	[ 0.8087354 10.853707 ]	DMSO	[ 0.8087354 10.853707 ]	DMSO
517	[0.47346154 9.751189 ]	DMSO	[0.47346154 9.751189 ]	DMSO
518	[ 1.5488026 11.306072 ]	DMSO	[ 1.5488026 11.306072 ]	DMSO
519	[ 0.22574496 11.427265 ]	DMSO	[ 0.22574496 11.427265 ]	DMSO
520	[11.51787 8.10495]	DMSO	[11.51787 8.10495]	DMSO
521	[ 1.4856812 11.446971 ]	DMSO	[ 1.4856812 11.446971 ]	DMSO
522	[ 0.9487928 11.566775 ]	DMSO	[ 0.9487928 11.566775 ]	DMSO
523	[ 0.7129507 11.450378 ]	DMSO	[ 0.7129507 11.450378 ]	DMSO
524	[ 0.70150375 10.815329 ]	DMSO	[ 0.70150375 10.815329 ]	DMSO
525	[ 0.22811577 11.790584 ]	DMSO	[ 0.22811577 11.790584 ]	DMSO
526	[-0.19062576 11.281881 ]	DMSO	[-0.19062576 11.281881 ]	DMSO
527	[ 0.26055312 10.252796 ]	DMSO	[ 0.26055312 10.252796 ]	DMSO
528	[0.44589284 9.882754 ]	DMSO	[0.44589284 9.882754 ]	DMSO
529	[0.9769451 7.672071 ]	DMSO	[0.9769451 7.672071 ]	DMSO
530	[-0.14413492 11.614115 ]	DMSO	[-0.14413492 11.614115 ]	DMSO
531	[-0.14680076 11.58813 ]	DMSO	[-0.14680076 11.58813 ]	DMSO
532	[-0.12454102 11.371926 ]	DMSO	[-0.12454102 11.371926 ]	DMSO
533	[1.5319251 5.4101553]	DMSO	[1.5319251 5.4101553]	DMSO
534	[-0.06965689 11.301149 ]	DMSO	[-0.06965689 11.301149 ]	DMSO
535	[ 0.5892433 10.596033 ]	DMSO	[ 0.5892433 10.596033 ]	DMSO
536	[ 8.905621 12.956706]	DMSO	[ 8.905621 12.956706]	DMSO
537	[ 0.29094544 11.612456 ]	DMSO	[ 0.29094544 11.612456 ]	DMSO
538	[0.34812015 8.381434 ]	DMSO	[0.34812015 8.381434 ]	DMSO
539	[ 0.12814453 10.071419 ]	DMSO	[ 0.12814453 10.071419 ]	DMSO
540	[0.81884956 7.6910386 ]	DMSO	[0.81884956 7.6910386 ]	DMSO
541	[3.4083593 6.7009244]	DMSO	[3.4083593 6.7009244]	DMSO
542	[ 1.2404858 11.902955 ]	DMSO	[ 1.2404858 11.902955 ]	DMSO
543	[2.6542106 8.717652 ]	DMSO	[2.6542106 8.717652 ]	DMSO
544	[0.51005524 8.736862 ]	DMSO	[0.51005524 8.736862 ]	DMSO
545	[ 1.4529161 11.518144 ]	DMSO	[ 1.4529161 11.518144 ]	DMSO
546	[ 0.11878484 11.377663 ]	DMSO	[ 0.11878484 11.377663 ]	DMSO
547	[ 0.7377254 11.773672 ]	DMSO	[ 0.7377254 11.773672 ]	DMSO
548	[ 1.2251096 11.364769 ]	DMSO	[ 1.2251096 11.364769 ]	DMSO
549	[ 8.221276 11.944454]	DMSO	[ 8.221276 11.944454]	DMSO
550	[ 1.0270905 11.229195 ]	DMSO	[ 1.0270905 11.229195 ]	DMSO
551	[ 0.42454684 10.261104 ]	DMSO	[ 0.42454684 10.261104 ]	DMSO
552	[1.1831243 6.8752975]	DMSO	[1.1831243 6.8752975]	DMSO
553	[-0.16079335 11.544591 ]	DMSO	[-0.16079335 11.544591 ]	DMSO
554	[2.1032991 6.111419 ]	DMSO	[2.1032991 6.111419 ]	DMSO
555	[ 1.3680964 11.84133 ]	DMSO	[ 1.3680964 11.84133 ]	DMSO
556	[ 0.01916411 11.616126 ]	DMSO	[ 0.01916411 11.616126 ]	DMSO
557	[ 0.526456 11.677198]	DMSO	[ 0.526456 11.677198]	DMSO
558	[-0.19579497 11.284969 ]	DMSO	[-0.19579497 11.284969 ]	DMSO
559	[0.89829266 8.989504 ]	DMSO	[0.89829266 8.989504 ]	DMSO
560	[ 3.36994 12.780077]	DMSO	[ 3.36994 12.780077]	DMSO
561	[-0.10741893 11.277367 ]	DMSO	[-0.10741893 11.277367 ]	DMSO
562	[-0.14334781 11.262111 ]	DMSO	[-0.14334781 11.262111 ]	DMSO
563	[0.8838226 7.5624127]	DMSO	[0.8838226 7.5624127]	DMSO
564	[9.043345 8.080451]	DMSO	[9.043345 8.080451]	DMSO
565	[6.978881 6.5747128]	DMSO	[6.978881 6.5747128]	DMSO
566	[3.1402364 7.7392874]	DMSO	[3.1402364 7.7392874]	DMSO
567	[10.4546175 12.177726 ]	DMSO	[10.4546175 12.177726 ]	DMSO
568	[ 3.1005595 10.691359 ]	DMSO	[ 3.1005595 10.691359 ]	DMSO
569	[ 7.805538 11.25686 ]	DMSO	[ 7.805538 11.25686 ]	DMSO
570	[0.88796026 8.36962 ]	DMSO	[0.88796026 8.36962 ]	DMSO
571	[ 7.1054525 11.415669 ]	DMSO	[ 7.1054525 11.415669 ]	DMSO
572	[8.308153 8.785594]	DMSO	[8.308153 8.785594]	DMSO
573	[3.5831769 7.7880187]	DMSO	[3.5831769 7.7880187]	DMSO
574	[10.357199 12.005417]	DMSO	[10.357199 12.005417]	DMSO
575	[7.7489676 6.2844224]	DMSO	[7.7489676 6.2844224]	DMSO
576	[10.508533 12.380307]	DMSO	[10.508533 12.380307]	DMSO
577	[10.22091 11.827324]	DMSO	[10.22091 11.827324]	DMSO
578	[7.032605 6.5296197]	DMSO	[7.032605 6.5296197]	DMSO
579	[3.0812182 7.640172 ]	DMSO	[3.0812182 7.640172 ]	DMSO
580	[7.902139 6.2844906]	DMSO	[7.902139 6.2844906]	DMSO
581	[ 9.510779 10.802851]	DMSO	[ 9.510779 10.802851]	DMSO
582	[3.0825055 7.7178493]	DMSO	[3.0825055 7.7178493]	DMSO
583	[10.921086 12.844501]	DMSO	[10.921086 12.844501]	DMSO
584	[ 9.320257 11.575363]	DMSO	[ 9.320257 11.575363]	DMSO
585	[ 8.8891535 11.284456 ]	DMSO	[ 8.8891535 11.284456 ]	DMSO
586	[3.1440737 8.040724 ]	DMSO	[3.1440737 8.040724 ]	DMSO
587	[ 9.210966 11.437651]	DMSO	[ 9.210966 11.437651]	DMSO
588	[ 7.595639 11.248728]	DMSO	[ 7.595639 11.248728]	DMSO
589	[3.507391 7.9368715]	DMSO	[3.507391 7.9368715]	DMSO
590	[7.720448 6.2610083]	DMSO	[7.720448 6.2610083]	DMSO
591	[ 7.3651295 11.316279 ]	DMSO	[ 7.3651295 11.316279 ]	DMSO
592	[0.1847874 9.0591345]	DMSO	[0.1847874 9.0591345]	DMSO
593	[3.3116353 7.722754 ]	DMSO	[3.3116353 7.722754 ]	DMSO
594	[3.1135764 7.682482 ]	DMSO	[3.1135764 7.682482 ]	DMSO
595	[ 7.1055536 11.413537 ]	DMSO	[ 7.1055536 11.413537 ]	DMSO
596	[11.612764 13.628647]	DMSO	[11.612764 13.628647]	DMSO
597	[3.346626 7.7034464]	DMSO	[3.346626 7.7034464]	DMSO
598	[ 9.616913 11.540171]	DMSO	[ 9.616913 11.540171]	DMSO
599	[9.568268 7.6837173]	DMSO	[9.568268 7.6837173]	DMSO
600	[ 9.691876 11.032045]	DMSO	[ 9.691876 11.032045]	DMSO
601	[8.084682 6.9506583]	DMSO	[8.084682 6.9506583]	DMSO
602	[ 9.945002 11.689177]	DMSO	[ 9.945002 11.689177]	DMSO
603	[ 6.942793 11.394966]	DMSO	[ 6.942793 11.394966]	DMSO
604	[ 2.7163432 10.842252 ]	DMSO	[ 2.7163432 10.842252 ]	DMSO
605	[5.375229 9.583099]	DMSO	[5.375229 9.583099]	DMSO
606	[1.3116357 7.6456823]	DMSO	[1.3116357 7.6456823]	DMSO
607	[ 3.073165 10.1020355]	DMSO	[ 3.073165 10.1020355]	DMSO
608	[7.495597 6.470143]	DMSO	[7.495597 6.470143]	DMSO
609	[8.335984 6.4597797]	DMSO	[8.335984 6.4597797]	DMSO
610	[3.267072 7.691523]	DMSO	[3.267072 7.691523]	DMSO
611	[9.923786 7.9699016]	DMSO	[9.923786 7.9699016]	DMSO
612	[3.6537316 7.916328 ]	DMSO	[3.6537316 7.916328 ]	DMSO
613	[ 9.3094425 10.956662 ]	DMSO	[ 9.3094425 10.956662 ]	DMSO
614	[3.0678294 7.7127986]	DMSO	[3.0678294 7.7127986]	DMSO
615	[ 9.742066 11.155806]	DMSO	[ 9.742066 11.155806]	DMSO
616	[7.597416 6.562295]	DMSO	[7.597416 6.562295]	DMSO
617	[ 7.042346 11.407279]	DMSO	[ 7.042346 11.407279]	DMSO
618	[11.575729 13.583899]	DMSO	[11.575729 13.583899]	DMSO
619	[3.2140272 7.7189045]	DMSO	[3.2140272 7.7189045]	DMSO
620	[ 6.797377 12.751073]	DMSO	[ 6.797377 12.751073]	DMSO
621	[3.4515996 7.831031 ]	DMSO	[3.4515996 7.831031 ]	DMSO
622	[7.540109 6.078465]	DMSO	[7.540109 6.078465]	DMSO
623	[10.5575075 12.434607 ]	DMSO	[10.5575075 12.434607 ]	DMSO
624	[3.0048559 7.7743196]	DMSO	[3.0048559 7.7743196]	DMSO
625	[1.199345 7.004247]	DMSO	[1.199345 7.004247]	DMSO
626	[8.92401 7.269916]	DMSO	[8.92401 7.269916]	DMSO
627	[5.2769027 8.428271 ]	DMSO	[5.2769027 8.428271 ]	DMSO
628	[ 5.152118 12.675063]	DMSO	[ 5.152118 12.675063]	DMSO
629	[0.73839027 8.782741 ]	DMSO	[0.73839027 8.782741 ]	DMSO
630	[3.595195 7.77884 ]	DMSO	[3.595195 7.77884 ]	DMSO
631	[ 9.385441 10.768878]	DMSO	[ 9.385441 10.768878]	DMSO
632	[ 9.293904 11.223236]	DMSO	[ 9.293904 11.223236]	DMSO
633	[8.42507 6.849892]	DMSO	[8.42507 6.849892]	DMSO
634	[3.82357 9.481624]	DMSO	[3.82357 9.481624]	DMSO
635	[5.8393645 7.0260267]	DMSO	[5.8393645 7.0260267]	DMSO
636	[ 6.9507017 11.406442 ]	DMSO	[ 6.9507017 11.406442 ]	DMSO
637	[0.94880426 8.8379345 ]	DMSO	[0.94880426 8.8379345 ]	DMSO
638	[7.3697987 6.3524756]	DMSO	[7.3697987 6.3524756]	DMSO
639	[3.3322268 7.714049 ]	DMSO	[3.3322268 7.714049 ]	DMSO
640	[8.160004 6.9534817]	DMSO	[8.160004 6.9534817]	DMSO
641	[11.286663 13.236695]	DMSO	[11.286663 13.236695]	DMSO
642	[ 9.666853 11.768951]	DMSO	[ 9.666853 11.768951]	DMSO
643	[10.256458 12.185516]	DMSO	[10.256458 12.185516]	DMSO
644	[7.558876 6.0735617]	DMSO	[7.558876 6.0735617]	DMSO
645	[ 8.07686 12.599186]	DMSO	[ 8.07686 12.599186]	DMSO
646	[8.128229 6.4258485]	DMSO	[8.128229 6.4258485]	DMSO
647	[6.604769 7.654082]	DMSO	[6.604769 7.654082]	DMSO
648	[ 9.811061 11.924174]	DMSO	[ 9.811061 11.924174]	DMSO
649	[8.398955 6.845746]	DMSO	[8.398955 6.845746]	DMSO
650	[1.0013767 7.338445 ]	DMSO	[1.0013767 7.338445 ]	DMSO
651	[ 9.847235 11.599383]	DMSO	[ 9.847235 11.599383]	DMSO
652	[11.070784 12.88605 ]	DMSO	[11.070784 12.88605 ]	DMSO
653	[ 7.0747075 11.41498 ]	DMSO	[ 7.0747075 11.41498 ]	DMSO
654	[ 8.604646 11.020428]	DMSO	[ 8.604646 11.020428]	DMSO
655	[3.0951662 7.6910496]	DMSO	[3.0951662 7.6910496]	DMSO
656	[8.169185 6.863737]	DMSO	[8.169185 6.863737]	DMSO
657	[6.221314 8.5665045]	DMSO	[6.221314 8.5665045]	DMSO
658	[8.043753 6.9757466]	DMSO	[8.043753 6.9757466]	DMSO
659	[11.533661 13.536419]	DMSO	[11.533661 13.536419]	DMSO
660	[9.972451 7.8595476]	DMSO	[9.972451 7.8595476]	DMSO
661	[ 9.225799 10.856246]	DMSO	[ 9.225799 10.856246]	DMSO
662	[10.004953 11.891318]	DMSO	[10.004953 11.891318]	DMSO
663	[8.369134 7.0177584]	DMSO	[8.369134 7.0177584]	DMSO
664	[3.254949 7.7025228]	DMSO	[3.254949 7.7025228]	DMSO
665	[10.122939 11.852719]	DMSO	[10.122939 11.852719]	DMSO
666	[11.302097 13.2522135]	DMSO	[11.302097 13.2522135]	DMSO
667	[8.553747 6.4743032]	DMSO	[8.553747 6.4743032]	DMSO
668	[ 9.424975 11.470089]	DMSO	[ 9.424975 11.470089]	DMSO
669	[3.1227903 7.7314596]	DMSO	[3.1227903 7.7314596]	DMSO
670	[7.7224135 6.3258944]	DMSO	[7.7224135 6.3258944]	DMSO
671	[ 7.4134274 11.447223 ]	DMSO	[ 7.4134274 11.447223 ]	DMSO
672	[11.180138 13.098377]	DMSO	[11.180138 13.098377]	DMSO
673	[7.1909537 7.106389 ]	DMSO	[7.1909537 7.106389 ]	DMSO
674	[ 1.4053293 10.310282 ]	DMSO	[ 1.4053293 10.310282 ]	DMSO
675	[1.9965395 8.764569 ]	DMSO	[1.9965395 8.764569 ]	DMSO
676	[ 9.519952 10.758973]	DMSO	[ 9.519952 10.758973]	DMSO
677	[ 9.459198 11.220272]	DMSO	[ 9.459198 11.220272]	DMSO
678	[2.9904368 8.712681 ]	DMSO	[2.9904368 8.712681 ]	DMSO
679	[11.468613 13.46068 ]	DMSO	[11.468613 13.46068 ]	DMSO
680	[3.4056842 7.722263 ]	DMSO	[3.4056842 7.722263 ]	DMSO
681	[10.457829 12.211454]	DMSO	[10.457829 12.211454]	DMSO
682	[3.1741834 9.931137 ]	DMSO	[3.1741834 9.931137 ]	DMSO
683	[11.124386 13.086697]	DMSO	[11.124386 13.086697]	DMSO
684	[3.2783463 7.0843906]	DMSO	[3.2783463 7.0843906]	DMSO
685	[5.9997187 7.0943923]	DMSO	[5.9997187 7.0943923]	DMSO
686	[ 7.2942433 11.393589 ]	DMSO	[ 7.2942433 11.393589 ]	DMSO
687	[ 9.485593 10.837699]	DMSO	[ 9.485593 10.837699]	DMSO
688	[9.493678 7.627399]	DMSO	[9.493678 7.627399]	DMSO
689	[3.0727544 7.70821 ]	DMSO	[3.0727544 7.70821 ]	DMSO
690	[2.8898566 7.926278 ]	DMSO	[2.8898566 7.926278 ]	DMSO
691	[ 9.527906 10.950044]	DMSO	[ 9.527906 10.950044]	DMSO
692	[3.1760564 7.7750163]	DMSO	[3.1760564 7.7750163]	DMSO
693	[8.360001 7.019216]	DMSO	[8.360001 7.019216]	DMSO
694	[ 9.302473 10.858161]	DMSO	[ 9.302473 10.858161]	DMSO
695	[10.5231495 12.350199 ]	DMSO	[10.5231495 12.350199 ]	DMSO
696	[11.031321 9.041331]	DMSO	[11.031321 9.041331]	DMSO
697	[7.614956 6.090809]	DMSO	[7.614956 6.090809]	DMSO
698	[ 9.075266 11.378504]	DMSO	[ 9.075266 11.378504]	DMSO
699	[11.090573 12.926262]	DMSO	[11.090573 12.926262]	DMSO
700	[1.3352596 7.597227 ]	DMSO	[1.3352596 7.597227 ]	DMSO
701	[11.338987 13.319755]	DMSO	[11.338987 13.319755]	DMSO
702	[ 9.145582 10.811556]	DMSO	[ 9.145582 10.811556]	DMSO
703	[8.385654 6.4449744]	DMSO	[8.385654 6.4449744]	DMSO
704	[ 9.227403 11.464552]	DMSO	[ 9.227403 11.464552]	DMSO
705	[ 9.40165 10.656339]	DMSO	[ 9.40165 10.656339]	DMSO
706	[8.259075 7.0152993]	DMSO	[8.259075 7.0152993]	DMSO
707	[7.743439 6.219096]	DMSO	[7.743439 6.219096]	DMSO
708	[7.5051436 6.6429796]	DMSO	[7.5051436 6.6429796]	DMSO
709	[10.621519 12.334625]	DMSO	[10.621519 12.334625]	DMSO
710	[0.26664126 8.301168 ]	DMSO	[0.26664126 8.301168 ]	DMSO
711	[2.1011698 8.679721 ]	DMSO	[2.1011698 8.679721 ]	DMSO
712	[ 9.575958 11.524617]	DMSO	[ 9.575958 11.524617]	DMSO
713	[7.064194 6.199799]	DMSO	[7.064194 6.199799]	DMSO
714	[6.9450336 6.4851837]	DMSO	[6.9450336 6.4851837]	DMSO
715	[10.211835 11.910185]	DMSO	[10.211835 11.910185]	DMSO
716	[3.4664516 7.7357817]	DMSO	[3.4664516 7.7357817]	DMSO
717	[8.10995 6.9880934]	DMSO	[8.10995 6.9880934]	DMSO
718	[ 8.711423 10.937686]	DMSO	[ 8.711423 10.937686]	DMSO
719	[8.050696 7.032335]	DMSO	[8.050696 7.032335]	DMSO
720	[3.0838675 7.7469034]	DMSO	[3.0838675 7.7469034]	DMSO
721	[11.26773 13.25224]	DMSO	[11.26773 13.25224]	DMSO
722	[11.2374 13.200984]	DMSO	[11.2374 13.200984]	DMSO
723	[7.339732 6.246529]	DMSO	[7.339732 6.246529]	DMSO
724	[8.017609 7.0946517]	DMSO	[8.017609 7.0946517]	DMSO
725	[7.778817 6.355531]	DMSO	[7.778817 6.355531]	DMSO
726	[10.290647 12.130583]	DMSO	[10.290647 12.130583]	DMSO
727	[11.019349 12.864928]	DMSO	[11.019349 12.864928]	DMSO
728	[2.1267226 8.805884 ]	DMSO	[2.1267226 8.805884 ]	DMSO
729	[11.596722 13.59293 ]	DMSO	[11.596722 13.59293 ]	DMSO
730	[ 7.460061 11.426296]	DMSO	[ 7.460061 11.426296]	DMSO
731	[8.340623 7.0247765]	DMSO	[8.340623 7.0247765]	DMSO
732	[10.249841 12.192504]	DMSO	[10.249841 12.192504]	DMSO
733	[2.911705 6.717667]	DMSO	[2.911705 6.717667]	DMSO
734	[ 9.485147 11.999589]	DMSO	[ 9.485147 11.999589]	DMSO
735	[1.253671 7.559226]	DMSO	[1.253671 7.559226]	DMSO
736	[7.550504 6.3567853]	DMSO	[7.550504 6.3567853]	DMSO
737	[11.047878 12.879956]	DMSO	[11.047878 12.879956]	DMSO
738	[7.7311077 6.5327945]	DMSO	[7.7311077 6.5327945]	DMSO
739	[1.6711715 7.2622814]	DMSO	[1.6711715 7.2622814]	DMSO
740	[ 2.83224 11.48874]	DMSO	[ 2.83224 11.48874]	DMSO
741	[9.940894 7.87397 ]	DMSO	[9.940894 7.87397 ]	DMSO
742	[8.465581 6.4087377]	DMSO	[8.465581 6.4087377]	DMSO
743	[5.6957374 7.1385336]	DMSO	[5.6957374 7.1385336]	DMSO
744	[3.2738216 9.901718 ]	DMSO	[3.2738216 9.901718 ]	DMSO
745	[8.164742 6.542772]	DMSO	[8.164742 6.542772]	DMSO
746	[3.0471787 7.7483 ]	DMSO	[3.0471787 7.7483 ]	DMSO
747	[2.7536178 7.9211907]	DMSO	[2.7536178 7.9211907]	DMSO
748	[11.583716 13.590138]	DMSO	[11.583716 13.590138]	DMSO
749	[ 8.128917 11.272795]	DMSO	[ 8.128917 11.272795]	DMSO
750	[0.8511068 8.070426 ]	DMSO	[0.8511068 8.070426 ]	DMSO
751	[3.543215 6.8452883]	DMSO	[3.543215 6.8452883]	DMSO
752	[10.546481 12.369909]	DMSO	[10.546481 12.369909]	DMSO
753	[ 9.778071 11.98681 ]	DMSO	[ 9.778071 11.98681 ]	DMSO
754	[0.19499697 9.01212 ]	DMSO	[0.19499697 9.01212 ]	DMSO
755	[ 5.498096 11.07885 ]	DMSO	[ 5.498096 11.07885 ]	DMSO
756	[10.870252 12.64516 ]	DMSO	[10.870252 12.64516 ]	DMSO
757	[ 7.5332665 11.222152 ]	DMSO	[ 7.5332665 11.222152 ]	DMSO
758	[7.0974793 6.4395485]	DMSO	[7.0974793 6.4395485]	DMSO
759	[3.0565217 8.320612 ]	DMSO	[3.0565217 8.320612 ]	DMSO
760	[7.5394363 6.0471673]	DMSO	[7.5394363 6.0471673]	DMSO
761	[3.1956635 7.7063317]	DMSO	[3.1956635 7.7063317]	DMSO
762	[11.590871 13.602036]	DMSO	[11.590871 13.602036]	DMSO
763	[3.1645708 7.667508 ]	DMSO	[3.1645708 7.667508 ]	DMSO
764	[7.308542 6.235473]	DMSO	[7.308542 6.235473]	DMSO
765	[ 6.8987956 11.417424 ]	DMSO	[ 6.8987956 11.417424 ]	DMSO
766	[0.32806686 8.310932 ]	DMSO	[0.32806686 8.310932 ]	DMSO
767	[7.7156763 6.2585235]	DMSO	[7.7156763 6.2585235]	DMSO
768	[-0.02953422 8.463146 ]	DMSO	[-0.02953422 8.463146 ]	DMSO
769	[3.326527 5.8813524]	DMSO	[3.326527 5.8813524]	DMSO
770	[11.290836 13.249875]	DMSO	[11.290836 13.249875]	DMSO
771	[7.260689 6.6445546]	DMSO	[7.260689 6.6445546]	DMSO
772	[9.391178 8.167207]	DMSO	[9.391178 8.167207]	DMSO
773	[7.724738 6.30304 ]	DMSO	[7.724738 6.30304 ]	DMSO
774	[11.08343 12.921437]	DMSO	[11.08343 12.921437]	DMSO
775	[ 7.0393972 11.415443 ]	DMSO	[ 7.0393972 11.415443 ]	DMSO
776	[7.7300673 6.2209945]	DMSO	[7.7300673 6.2209945]	DMSO
777	[7.397085 6.534822]	DMSO	[7.397085 6.534822]	DMSO
778	[3.4790256 8.936407 ]	DMSO	[3.4790256 8.936407 ]	DMSO
779	[0.23175484 8.290583 ]	DMSO	[0.23175484 8.290583 ]	DMSO
780	[5.394048 8.203954]	DMSO	[5.394048 8.203954]	DMSO
781	[9.942866 7.994135]	DMSO	[9.942866 7.994135]	DMSO
782	[3.040579 7.7430105]	DMSO	[3.040579 7.7430105]	DMSO
783	[0.74962294 7.6053157 ]	DMSO	[0.74962294 7.6053157 ]	DMSO
784	[ 9.320908 10.96375 ]	DMSO	[ 9.320908 10.96375 ]	DMSO
785	[ 8.185975 11.975082]	DMSO	[ 8.185975 11.975082]	DMSO
786	[7.379471 6.264092]	DMSO	[7.379471 6.264092]	DMSO
787	[10.212753 11.861995]	DMSO	[10.212753 11.861995]	DMSO
788	[7.6413794 6.3033137]	DMSO	[7.6413794 6.3033137]	DMSO
789	[ 9.469167 11.090891]	DMSO	[ 9.469167 11.090891]	DMSO
790	[3.2002537 7.7095313]	DMSO	[3.2002537 7.7095313]	DMSO
791	[7.479323 6.596458]	DMSO	[7.479323 6.596458]	DMSO
792	[7.2500806 7.2919283]	DMSO	[7.2500806 7.2919283]	DMSO
793	[ 8.814543 11.702884]	DMSO	[ 8.814543 11.702884]	DMSO
794	[ 9.338309 10.699905]	DMSO	[ 9.338309 10.699905]	DMSO
795	[4.56929 7.590347]	DMSO	[4.56929 7.590347]	DMSO
796	[7.7634664 6.267762 ]	DMSO	[7.7634664 6.267762 ]	DMSO
797	[3.1661975 7.7124004]	DMSO	[3.1661975 7.7124004]	DMSO
798	[11.242002 13.217918]	DMSO	[11.242002 13.217918]	DMSO
799	[4.806771 7.5932684]	DMSO	[4.806771 7.5932684]	DMSO
800	[10.040129 11.891369]	DMSO	[10.040129 11.891369]	DMSO
801	[ 7.237666 11.432144]	DMSO	[ 7.237666 11.432144]	DMSO
802	[-0.3855603 8.388072 ]	DMSO	[-0.3855603 8.388072 ]	DMSO
803	[ 9.804397 11.878808]	DMSO	[ 9.804397 11.878808]	DMSO
804	[ 9.980928 11.84755 ]	DMSO	[ 9.980928 11.84755 ]	DMSO
805	[10.588703 12.454004]	DMSO	[10.588703 12.454004]	DMSO
806	[9.427174 7.9540043]	DMSO	[9.427174 7.9540043]	DMSO
807	[6.302872 8.386915]	DMSO	[6.302872 8.386915]	DMSO
808	[ 1.5804551 12.193112 ]	DMSO	[ 1.5804551 12.193112 ]	DMSO
809	[ 3.1620784 13.557987 ]	DMSO	[ 3.1620784 13.557987 ]	DMSO
810	[7.2419324 6.429384 ]	DMSO	[7.2419324 6.429384 ]	DMSO
811	[ 8.703203 10.944073]	DMSO	[ 8.703203 10.944073]	DMSO
812	[0.07575774 8.090892 ]	DMSO	[0.07575774 8.090892 ]	DMSO
813	[7.3969703 6.2818294]	DMSO	[7.3969703 6.2818294]	DMSO
814	[1.2282864 7.3462615]	DMSO	[1.2282864 7.3462615]	DMSO
815	[ 7.178458 11.42431 ]	DMSO	[ 7.178458 11.42431 ]	DMSO
816	[8.959878 8.147715]	DMSO	[8.959878 8.147715]	DMSO
817	[3.5507457 7.7550735]	DMSO	[3.5507457 7.7550735]	DMSO
818	[8.513131 6.4626994]	DMSO	[8.513131 6.4626994]	DMSO
819	[11.019272 12.786878]	DMSO	[11.019272 12.786878]	DMSO
820	[7.0628448 7.929133 ]	DMSO	[7.0628448 7.929133 ]	DMSO
821	[ 9.396512 11.035134]	DMSO	[ 9.396512 11.035134]	DMSO
822	[ 7.31996 11.43758]	DMSO	[ 7.31996 11.43758]	DMSO
823	[8.261446 7.0029316]	DMSO	[8.261446 7.0029316]	DMSO
824	[11.113 13.092105]	DMSO	[11.113 13.092105]	DMSO
825	[8.501265 6.94354 ]	DMSO	[8.501265 6.94354 ]	DMSO
826	[ 7.460096 11.273573]	DMSO	[ 7.460096 11.273573]	DMSO
827	[2.9897146 7.783338 ]	DMSO	[2.9897146 7.783338 ]	DMSO
828	[2.9385777 7.811602 ]	DMSO	[2.9385777 7.811602 ]	DMSO
829	[5.798598 8.305539]	DMSO	[5.798598 8.305539]	DMSO
830	[ 7.498354 13.361848]	DMSO	[ 7.498354 13.361848]	DMSO
831	[3.252313 7.7137303]	DMSO	[3.252313 7.7137303]	DMSO
832	[10.6972 12.4459505]	DMSO	[10.6972 12.4459505]	DMSO
833	[ 7.2144356 11.425385 ]	DMSO	[ 7.2144356 11.425385 ]	DMSO
834	[ 7.135167 11.419588]	DMSO	[ 7.135167 11.419588]	DMSO
835	[10.734615 12.632751]	DMSO	[10.734615 12.632751]	DMSO
836	[0.14673457 8.453709 ]	DMSO	[0.14673457 8.453709 ]	DMSO
837	[11.253647 13.206748]	DMSO	[11.253647 13.206748]	DMSO
838	[ 9.123851 10.865087]	DMSO	[ 9.123851 10.865087]	DMSO
839	[8.95274 8.054433]	DMSO	[8.95274 8.054433]	DMSO
840	[ 9.5926285 11.386274 ]	DMSO	[ 9.5926285 11.386274 ]	DMSO
841	[10.00357 11.923478]	DMSO	[10.00357 11.923478]	DMSO
842	[7.725022 6.5561047]	DMSO	[7.725022 6.5561047]	DMSO
843	[ 8.877274 11.487399]	DMSO	[ 8.877274 11.487399]	DMSO
844	[1.8523142 7.2977 ]	DMSO	[1.8523142 7.2977 ]	DMSO
845	[5.6946535 8.177729 ]	DMSO	[5.6946535 8.177729 ]	DMSO
846	[10.96894 12.866867]	DMSO	[10.96894 12.866867]	DMSO
847	[10.034215 11.935568]	DMSO	[10.034215 11.935568]	DMSO
848	[10.504803 12.347223]	DMSO	[10.504803 12.347223]	DMSO
849	[0.915954 8.950978]	DMSO	[0.915954 8.950978]	DMSO
850	[7.8083014 6.329086 ]	DMSO	[7.8083014 6.329086 ]	DMSO
851	[ 7.3720965 11.559221 ]	DMSO	[ 7.3720965 11.559221 ]	DMSO
852	[8.5447235 6.444646 ]	DMSO	[8.5447235 6.444646 ]	DMSO
853	[10.638857 12.36501 ]	DMSO	[10.638857 12.36501 ]	DMSO
854	[7.2651234 9.225139 ]	DMSO	[7.2651234 9.225139 ]	DMSO
855	[7.4868584 6.515348 ]	DMSO	[7.4868584 6.515348 ]	DMSO
856	[8.875987 7.6204815]	DMSO	[8.875987 7.6204815]	DMSO
857	[2.6987247 8.213077 ]	DMSO	[2.6987247 8.213077 ]	DMSO
858	[3.0231693 7.791073 ]	DMSO	[3.0231693 7.791073 ]	DMSO
859	[3.2492385 7.718506 ]	DMSO	[3.2492385 7.718506 ]	DMSO
860	[11.611583 13.625234]	DMSO	[11.611583 13.625234]	DMSO
861	[8.090026 7.0383897]	DMSO	[8.090026 7.0383897]	DMSO
862	[11.613709 13.629834]	DMSO	[11.613709 13.629834]	DMSO
863	[6.0094867 6.891429 ]	DMSO	[6.0094867 6.891429 ]	DMSO
864	[7.014443 7.45879 ]	DMSO	[7.014443 7.45879 ]	DMSO
865	[3.390951 6.80594 ]	DMSO	[3.390951 6.80594 ]	DMSO
866	[7.4716554 6.1717396]	DMSO	[7.4716554 6.1717396]	DMSO
867	[ 6.869707 11.365628]	DMSO	[ 6.869707 11.365628]	DMSO
868	[2.733861 8.550504]	DMSO	[2.733861 8.550504]	DMSO
869	[7.2482786 7.0757513]	DMSO	[7.2482786 7.0757513]	DMSO
870	[ 9.589781 11.86609 ]	DMSO	[ 9.589781 11.86609 ]	DMSO
871	[7.516018 6.6190925]	DMSO	[7.516018 6.6190925]	DMSO
872	[8.231539 6.6773295]	DMSO	[8.231539 6.6773295]	DMSO
873	[2.3799496 8.458865 ]	DMSO	[2.3799496 8.458865 ]	DMSO
874	[11.344717 13.309504]	DMSO	[11.344717 13.309504]	DMSO
875	[3.359191 7.815835]	DMSO	[3.359191 7.815835]	DMSO
876	[7.0746875 6.480192 ]	DMSO	[7.0746875 6.480192 ]	DMSO
877	[0.72373915 8.88839 ]	DMSO	[0.72373915 8.88839 ]	DMSO
878	[ 9.305697 10.987497]	DMSO	[ 9.305697 10.987497]	DMSO
879	[ 7.4854536 11.318362 ]	DMSO	[ 7.4854536 11.318362 ]	DMSO
880	[0.17176466 8.444531 ]	DMSO	[0.17176466 8.444531 ]	DMSO
881	[10.322829 12.247859]	DMSO	[10.322829 12.247859]	DMSO
882	[3.3137894 7.7067423]	DMSO	[3.3137894 7.7067423]	DMSO
883	[11.198555 13.188196]	DMSO	[11.198555 13.188196]	DMSO
884	[9.568151 7.6520367]	DMSO	[9.568151 7.6520367]	DMSO
885	[ 9.181526 10.770045]	DMSO	[ 9.181526 10.770045]	DMSO
886	[-0.32776248 8.434488 ]	DMSO	[-0.32776248 8.434488 ]	DMSO
887	[10.215293 11.703869]	DMSO	[10.215293 11.703869]	DMSO
888	[ 8.105233 12.732671]	DMSO	[ 8.105233 12.732671]	DMSO
889	[7.4029636 6.9505625]	DMSO	[7.4029636 6.9505625]	DMSO
890	[8.46888 6.983765]	DMSO	[8.46888 6.983765]	DMSO
891	[10.014366 11.840542]	DMSO	[10.014366 11.840542]	DMSO
892	[ 9.637362 12.172971]	DMSO	[ 9.637362 12.172971]	DMSO
893	[7.6656156 6.1475334]	DMSO	[7.6656156 6.1475334]	DMSO
894	[7.5316477 6.3815246]	DMSO	[7.5316477 6.3815246]	DMSO
895	[8.292719 6.4716754]	DMSO	[8.292719 6.4716754]	DMSO
896	[ 7.312348 11.454543]	DMSO	[ 7.312348 11.454543]	DMSO
897	[ 9.607072 11.038573]	DMSO	[ 9.607072 11.038573]	DMSO
898	[ 7.262241 11.417331]	DMSO	[ 7.262241 11.417331]	DMSO
899	[2.7993972 7.880487 ]	DMSO	[2.7993972 7.880487 ]	DMSO
900	[2.9884481 7.128424 ]	DMSO	[2.9884481 7.128424 ]	DMSO
901	[10.890339 12.657829]	DMSO	[10.890339 12.657829]	DMSO
902	[0.2687168 8.3359585]	DMSO	[0.2687168 8.3359585]	DMSO
903	[8.030462 6.9968166]	DMSO	[8.030462 6.9968166]	DMSO
904	[3.8184686 9.44466 ]	DMSO	[3.8184686 9.44466 ]	DMSO
905	[3.2286453 7.682589 ]	DMSO	[3.2286453 7.682589 ]	DMSO
906	[2.1922138 8.464364 ]	DMSO	[2.1922138 8.464364 ]	DMSO
907	[ 6.93457 11.392515]	DMSO	[ 6.93457 11.392515]	DMSO
908	[1.536719 8.553009]	DMSO	[1.536719 8.553009]	DMSO
909	[10.927973 12.81566 ]	DMSO	[10.927973 12.81566 ]	DMSO
910	[6.7165136 6.305359 ]	DMSO	[6.7165136 6.305359 ]	DMSO
911	[2.6920776 8.574445 ]	DMSO	[2.6920776 8.574445 ]	DMSO
912	[7.7284923 6.1871204]	DMSO	[7.7284923 6.1871204]	DMSO
913	[8.775952 8.097329]	DMSO	[8.775952 8.097329]	DMSO
914	[3.1230202 7.7487116]	DMSO	[3.1230202 7.7487116]	DMSO
915	[11.614787 13.62878 ]	DMSO	[11.614787 13.62878 ]	DMSO
916	[ 9.919849 11.874545]	DMSO	[ 9.919849 11.874545]	DMSO
917	[ 8.370578 11.228699]	DMSO	[ 8.370578 11.228699]	DMSO
918	[8.418068 6.459774]	DMSO	[8.418068 6.459774]	DMSO
919	[9.552711 7.749592]	DMSO	[9.552711 7.749592]	DMSO
920	[3.0535765 7.4518557]	DMSO	[3.0535765 7.4518557]	DMSO
921	[0.2568362 8.441417 ]	DMSO	[0.2568362 8.441417 ]	DMSO
922	[ 3.9692159 12.074729 ]	DMSO	[ 3.9692159 12.074729 ]	DMSO
923	[9.858049 6.8541594]	DMSO	[9.858049 6.8541594]	DMSO
924	[10.297261 11.884817]	DMSO	[10.297261 11.884817]	DMSO
925	[2.939708 7.816093]	DMSO	[2.939708 7.816093]	DMSO
926	[10.50143 12.4048605]	DMSO	[10.50143 12.4048605]	DMSO
927	[11.006045 12.794877]	DMSO	[11.006045 12.794877]	DMSO
928	[7.5578694 6.703786 ]	DMSO	[7.5578694 6.703786 ]	DMSO
929	[7.2594733 6.3311114]	DMSO	[7.2594733 6.3311114]	DMSO
930	[11.001966 12.781404]	DMSO	[11.001966 12.781404]	DMSO
931	[2.2819743 9.293514 ]	DMSO	[2.2819743 9.293514 ]	DMSO
932	[5.9907207 8.179383 ]	DMSO	[5.9907207 8.179383 ]	DMSO
933	[10.531395 12.41175 ]	DMSO	[10.531395 12.41175 ]	DMSO
934	[7.805575 7.1865067]	DMSO	[7.805575 7.1865067]	DMSO
935	[8.420203 6.418389]	DMSO	[8.420203 6.418389]	DMSO
936	[7.2244163 7.1023955]	DMSO	[7.2244163 7.1023955]	DMSO
937	[8.391609 7.063099]	DMSO	[8.391609 7.063099]	DMSO
938	[7.9975963 7.001372 ]	DMSO	[7.9975963 7.001372 ]	DMSO
939	[6.248153 7.750727]	DMSO	[6.248153 7.750727]	DMSO
940	[11.372037 13.3652315]	DMSO	[11.372037 13.3652315]	DMSO
941	[3.04388 7.68872]	DMSO	[3.04388 7.68872]	DMSO
942	[8.435862 6.4219074]	DMSO	[8.435862 6.4219074]	DMSO
943	[ 5.864476 11.531785]	DMSO	[ 5.864476 11.531785]	DMSO
944	[7.4594307 6.539403 ]	DMSO	[7.4594307 6.539403 ]	DMSO
945	[11.227796 13.199033]	DMSO	[11.227796 13.199033]	DMSO
946	[3.1925497 5.515215 ]	DMSO	[3.1925497 5.515215 ]	DMSO
947	[10.649479 12.393295]	DMSO	[10.649479 12.393295]	DMSO
948	[ 9.421273 10.791383]	DMSO	[ 9.421273 10.791383]	DMSO
949	[7.709715 6.2967677]	DMSO	[7.709715 6.2967677]	DMSO
950	[10.804301 12.540297]	DMSO	[10.804301 12.540297]	DMSO
951	[3.7008927 8.633283 ]	DMSO	[3.7008927 8.633283 ]	DMSO
952	[10.741167 12.620674]	DMSO	[10.741167 12.620674]	DMSO
953	[8.392752 6.467195]	DMSO	[8.392752 6.467195]	DMSO
954	[8.4739275 6.4696503]	DMSO	[8.4739275 6.4696503]	DMSO
955	[10.590494 12.252499]	DMSO	[10.590494 12.252499]	DMSO
956	[0.20480552 8.995107 ]	DMSO	[0.20480552 8.995107 ]	DMSO
957	[9.983272 7.905915]	DMSO	[9.983272 7.905915]	DMSO
958	[8.721196 7.0903053]	DMSO	[8.721196 7.0903053]	DMSO
959	[11.232404 13.173273]	DMSO	[11.232404 13.173273]	DMSO
960	[ 9.244125 10.812259]	DMSO	[ 9.244125 10.812259]	DMSO
961	[5.5561347 7.8924503]	DMSO	[5.5561347 7.8924503]	DMSO
962	[ 9.823489 11.642006]	DMSO	[ 9.823489 11.642006]	DMSO
963	[ 6.5789537 11.104633 ]	DMSO	[ 6.5789537 11.104633 ]	DMSO
964	[5.4987807 7.420882 ]	DMSO	[5.4987807 7.420882 ]	DMSO
965	[ 9.205872 11.140295]	DMSO	[ 9.205872 11.140295]	DMSO
966	[11.032688 12.871263]	DMSO	[11.032688 12.871263]	DMSO
967	[ 2.7298791 12.207974 ]	DMSO	[ 2.7298791 12.207974 ]	DMSO
968	[0.18197033 9.040261 ]	DMSO	[0.18197033 9.040261 ]	DMSO
969	[ 8.915404 11.569029]	DMSO	[ 8.915404 11.569029]	DMSO
970	[1.0215491 8.184756 ]	DMSO	[1.0215491 8.184756 ]	DMSO
971	[9.955835 7.93203 ]	DMSO	[9.955835 7.93203 ]	DMSO
972	[2.514238 8.397645]	DMSO	[2.514238 8.397645]	DMSO
973	[ 9.427097 11.031268]	DMSO	[ 9.427097 11.031268]	DMSO
974	[ 9.575096 11.048263]	DMSO	[ 9.575096 11.048263]	DMSO
975	[6.707665 6.7656145]	DMSO	[6.707665 6.7656145]	DMSO
976	[3.1646883 7.739806 ]	DMSO	[3.1646883 7.739806 ]	DMSO
977	[ 5.5615516 11.077592 ]	DMSO	[ 5.5615516 11.077592 ]	DMSO
978	[ 7.266137 12.103056]	DMSO	[ 7.266137 12.103056]	DMSO
979	[3.5010018 9.837351 ]	DMSO	[3.5010018 9.837351 ]	DMSO
980	[11.078347 12.973826]	DMSO	[11.078347 12.973826]	DMSO
981	[2.5762436 8.684619 ]	DMSO	[2.5762436 8.684619 ]	DMSO
982	[0.7578658 8.869976 ]	DMSO	[0.7578658 8.869976 ]	DMSO
983	[0.23537111 8.388017 ]	DMSO	[0.23537111 8.388017 ]	DMSO
984	[7.8389907 6.238751 ]	DMSO	[7.8389907 6.238751 ]	DMSO
985	[ 9.978925 11.7615385]	DMSO	[ 9.978925 11.7615385]	DMSO
986	[8.006384 7.021126]	DMSO	[8.006384 7.021126]	DMSO
987	[8.389043 6.928984]	DMSO	[8.389043 6.928984]	DMSO
988	[3.367441 7.752428]	DMSO	[3.367441 7.752428]	DMSO
989	[8.445579 6.4302306]	DMSO	[8.445579 6.4302306]	DMSO
990	[8.129535 6.852419]	DMSO	[8.129535 6.852419]	DMSO
991	[0.16317748 9.04902 ]	DMSO	[0.16317748 9.04902 ]	DMSO
992	[3.2696376 7.7192054]	DMSO	[3.2696376 7.7192054]	DMSO
993	[5.9258227 6.8894086]	DMSO	[5.9258227 6.8894086]	DMSO
994	[0.94394624 8.96638 ]	DMSO	[0.94394624 8.96638 ]	DMSO
995	[3.1465647 7.721228 ]	DMSO	[3.1465647 7.721228 ]	DMSO
996	[3.3363233 7.07939 ]	DMSO	[3.3363233 7.07939 ]	DMSO
997	[11.017136 12.799719]	DMSO	[11.017136 12.799719]	DMSO
998	[3.2125628 7.698569 ]	DMSO	[3.2125628 7.698569 ]	DMSO
999	[7.6835165 6.4901686]	DMSO	[7.6835165 6.4901686]	DMSO
1000	[8.345189 6.6380963]	DMSO	[8.345189 6.6380963]	DMSO
1001	[7.2724433 6.257535 ]	DMSO	[7.2724433 6.257535 ]	DMSO
1002	[ 9.730467 11.586175]	DMSO	[ 9.730467 11.586175]	DMSO
1003	[11.081751 12.9632225]	DMSO	[11.081751 12.9632225]	DMSO
1004	[0.29260623 8.016059 ]	DMSO	[0.29260623 8.016059 ]	DMSO
1005	[7.0309434 7.4673276]	DMSO	[7.0309434 7.4673276]	DMSO
1006	[10.363466 12.075914]	DMSO	[10.363466 12.075914]	DMSO
1007	[1.6955727 6.2028484]	DMSO	[1.6955727 6.2028484]	DMSO
1008	[11.609297 13.624604]	DMSO	[11.609297 13.624604]	DMSO
1009	[3.482909 7.83199 ]	DMSO	[3.482909 7.83199 ]	DMSO
1010	[10.644127 12.352647]	DMSO	[10.644127 12.352647]	DMSO
1011	[7.623232 6.0927567]	DMSO	[7.623232 6.0927567]	DMSO
1012	[3.4866066 7.952531 ]	DMSO	[3.4866066 7.952531 ]	DMSO
1013	[8.476951 6.439918]	DMSO	[8.476951 6.439918]	DMSO
1014	[8.21924 6.586469]	DMSO	[8.21924 6.586469]	DMSO
1015	[ 9.9044485 12.0016775]	DMSO	[ 9.9044485 12.0016775]	DMSO
1016	[ 9.348937 11.016548]	DMSO	[ 9.348937 11.016548]	DMSO
1017	[2.3889997 8.216615 ]	DMSO	[2.3889997 8.216615 ]	DMSO
1018	[10.936885 12.683864]	DMSO	[10.936885 12.683864]	DMSO
1019	[ 9.335656 10.953799]	DMSO	[ 9.335656 10.953799]	DMSO
1020	[11.60432 13.618511]	DMSO	[11.60432 13.618511]	DMSO
1021	[9.817852 8.12668 ]	DMSO	[9.817852 8.12668 ]	DMSO
1022	[10.24441 11.851284]	DMSO	[10.24441 11.851284]	DMSO
1023	[ 9.432308 11.097825]	DMSO	[ 9.432308 11.097825]	DMSO
1024	[3.344605 9.791071]	DMSO	[3.344605 9.791071]	DMSO
1025	[ 9.36122 11.039217]	DMSO	[ 9.36122 11.039217]	DMSO
1026	[2.1346905 8.421869 ]	DMSO	[2.1346905 8.421869 ]	DMSO
1027	[2.1423883 8.3169 ]	DMSO	[2.1423883 8.3169 ]	DMSO
1028	[7.216764 6.526777]	DMSO	[7.216764 6.526777]	DMSO
1029	[7.6280355 6.5779095]	DMSO	[7.6280355 6.5779095]	DMSO
1030	[7.5943456 6.312573 ]	DMSO	[7.5943456 6.312573 ]	DMSO
1031	[8.115326 7.1519628]	DMSO	[8.115326 7.1519628]	DMSO
1032	[3.54966 7.8655663]	DMSO	[3.54966 7.8655663]	DMSO
1033	[2.786167 7.8882923]	DMSO	[2.786167 7.8882923]	DMSO
1034	[2.689183 9.562781]	DMSO	[2.689183 9.562781]	DMSO
1035	[2.9779735 7.792112 ]	DMSO	[2.9779735 7.792112 ]	DMSO
1036	[9.992576 7.9246416]	DMSO	[9.992576 7.9246416]	DMSO
1037	[8.26959 6.4941354]	DMSO	[8.26959 6.4941354]	DMSO
1038	[3.0554392 7.6921096]	DMSO	[3.0554392 7.6921096]	DMSO
1039	[7.044184 6.4094944]	DMSO	[7.044184 6.4094944]	DMSO
1040	[0.6227339 8.486715 ]	DMSO	[0.6227339 8.486715 ]	DMSO
1041	[9.866255 7.9493794]	DMSO	[9.866255 7.9493794]	DMSO
1042	[ 7.106771 11.498061]	DMSO	[ 7.106771 11.498061]	DMSO
1043	[8.446967 6.513656]	DMSO	[8.446967 6.513656]	DMSO
1044	[7.170904 6.4944844]	DMSO	[7.170904 6.4944844]	DMSO
1045	[11.255944 13.20471 ]	DMSO	[11.255944 13.20471 ]	DMSO
1046	[7.642633 6.47132 ]	DMSO	[7.642633 6.47132 ]	DMSO
1047	[7.9023776 7.6087174]	DMSO	[7.9023776 7.6087174]	DMSO
1048	[10.283148 12.217867]	DMSO	[10.283148 12.217867]	DMSO
1049	[9.945587 7.9758534]	DMSO	[9.945587 7.9758534]	DMSO
1050	[ 9.387159 11.591548]	DMSO	[ 9.387159 11.591548]	DMSO
1051	[7.7581716 7.0986276]	DMSO	[7.7581716 7.0986276]	DMSO
1052	[6.1533813 8.409613 ]	DMSO	[6.1533813 8.409613 ]	DMSO
1053	[7.7777166 6.258789 ]	DMSO	[7.7777166 6.258789 ]	DMSO
1054	[10.588539 7.888452]	DMSO	[10.588539 7.888452]	DMSO
1055	[10.722664 12.442436]	DMSO	[10.722664 12.442436]	DMSO
1056	[7.657535 7.4047213]	DMSO	[7.657535 7.4047213]	DMSO
1057	[ 2.4232938 10.265889 ]	DMSO	[ 2.4232938 10.265889 ]	DMSO
1058	[0.63466144 8.328391 ]	DMSO	[0.63466144 8.328391 ]	DMSO
1059	[ 9.2514715 10.950873 ]	DMSO	[ 9.2514715 10.950873 ]	DMSO
1060	[7.206986 7.0831866]	DMSO	[7.206986 7.0831866]	DMSO
1061	[3.0866046 7.831869 ]	DMSO	[3.0866046 7.831869 ]	DMSO
1062	[3.1342385 7.7487574]	DMSO	[3.1342385 7.7487574]	DMSO
1063	[3.5584202 7.9070992]	DMSO	[3.5584202 7.9070992]	DMSO
1064	[ 4.7328343 12.99186 ]	IMPA	[ 7.82209 13.333378]	MorphDiff
1065	[ 4.7281995 13.047504 ]	IMPA	[12.171337 9.407012]	MorphDiff
1066	[10.905059 11.110028]	IMPA	[5.585854 9.124466]	MorphDiff
1067	[ 8.8543625 12.673062 ]	IMPA	[ 9.474267 12.147873]	MorphDiff
1068	[ 3.593261 13.011007]	IMPA	[2.3472939 8.317646 ]	MorphDiff
1069	[ 5.5589805 12.879801 ]	IMPA	[ 3.63897 11.275512]	MorphDiff
1070	[ 3.7805028 13.16669 ]	IMPA	[ 4.5139832 10.662084 ]	MorphDiff
1071	[ 3.979298 12.888228]	IMPA	[ 7.756115 11.000333]	MorphDiff
1072	[ 4.776235 13.078691]	IMPA	[ 9.351643 12.339616]	MorphDiff
1073	[ 2.9211683 12.97848 ]	IMPA	[6.587338 9.13267 ]	MorphDiff
1074	[ 3.719261 13.052399]	IMPA	[10.77874 8.031 ]	MorphDiff
1075	[ 4.9287415 13.17243 ]	IMPA	[5.0859814 8.002431 ]	MorphDiff
1076	[ 3.7787712 13.138974 ]	IMPA	[6.205434 9.58189 ]	MorphDiff
1077	[ 3.282441 12.496218]	IMPA	[11.724169 8.556239]	MorphDiff
1078	[ 3.6833243 12.407054 ]	IMPA	[6.6714334 9.933827 ]	MorphDiff
1079	[ 2.737693 12.753941]	IMPA	[2.4876354 6.2326436]	MorphDiff
1080	[ 3.1570036 12.593768 ]	IMPA	[ 9.897809 13.158621]	MorphDiff
1081	[ 3.425964 12.961827]	IMPA	[9.700236 7.880067]	MorphDiff
1082	[ 3.2797613 12.574706 ]	IMPA	[ 7.4374104 13.768225 ]	MorphDiff
1083	[ 3.0284927 12.998409 ]	IMPA	[9.926992 6.544998]	MorphDiff
1084	[ 6.664826 11.715268]	IMPA	[10.475806 10.351269]	MorphDiff
1085	[ 3.594354 12.565381]	IMPA	[ 4.430196 12.534538]	MorphDiff
1086	[ 4.488515 12.053119]	IMPA	[8.155473 5.6598716]	MorphDiff
1087	[ 3.2288225 12.704864 ]	IMPA	[2.6129098 5.469697 ]	MorphDiff
1088	[ 4.205219 12.725624]	IMPA	[6.9451504 7.0792074]	MorphDiff
1089	[ 3.2943485 12.684504 ]	IMPA	[1.7508533 9.39419 ]	MorphDiff
1090	[ 4.0223804 12.667705 ]	IMPA	[7.893971 9.00939 ]	MorphDiff
1091	[ 3.1917045 12.52912 ]	IMPA	[7.0181174 5.3086114]	MorphDiff
1092	[ 3.2853072 12.645279 ]	IMPA	[2.8632584 9.636177 ]	MorphDiff
1093	[ 4.4514155 12.6242 ]	IMPA	[7.113374 8.530706]	MorphDiff
1094	[ 3.5185752 13.100564 ]	IMPA	[5.906673 8.475845]	MorphDiff
1095	[ 3.9065378 13.052034 ]	IMPA	[0.959866 8.216431]	MorphDiff
1096	[ 4.028498 12.91754 ]	IMPA	[4.014299 9.153436]	MorphDiff
1097	[ 4.4589357 12.555791 ]	IMPA	[12.006775 10.42565 ]	MorphDiff
1098	[ 9.136503 12.75275 ]	IMPA	[ 4.11238 10.966936]	MorphDiff
1099	[ 3.5437982 12.251579 ]	IMPA	[ 6.910717 12.461492]	MorphDiff
1100	[ 8.963223 12.427141]	IMPA	[9.18601 9.870516]	MorphDiff
1101	[ 3.253204 12.655211]	IMPA	[9.749543 5.907632]	MorphDiff
1102	[ 3.9810555 12.67138 ]	IMPA	[ 3.550208 10.640628]	MorphDiff
1103	[ 3.1852965 12.611023 ]	IMPA	[ 3.5314791 11.833067 ]	MorphDiff
1104	[ 3.0206623 12.507682 ]	IMPA	[5.8324018 8.669181 ]	MorphDiff
1105	[ 3.4003808 12.289868 ]	IMPA	[ 3.331429 11.820317]	MorphDiff
1106	[ 3.204324 12.529631]	IMPA	[ 9.027909 11.772613]	MorphDiff
1107	[ 7.169182 13.6119 ]	IMPA	[10.236921 8.394158]	MorphDiff
1108	[ 4.0994925 12.524808 ]	IMPA	[8.962029 7.48903 ]	MorphDiff
1109	[ 3.3082993 12.940819 ]	IMPA	[5.7247524 9.931967 ]	MorphDiff
1110	[ 3.9595163 12.68947 ]	IMPA	[10.844499 5.895136]	MorphDiff
1111	[ 3.157401 12.4926 ]	IMPA	[ 1.6021236 10.688595 ]	MorphDiff
1112	[ 4.769582 12.780023]	IMPA	[ 3.58658 10.448375]	MorphDiff
1113	[ 3.4153495 12.964382 ]	IMPA	[9.224401 8.104699]	MorphDiff
1114	[ 3.3139837 12.855154 ]	IMPA	[2.8015413 9.149774 ]	MorphDiff
1115	[ 2.9707468 12.516305 ]	IMPA	[2.6186783 9.889386 ]	MorphDiff
1116	[ 3.199398 12.42797 ]	IMPA	[11.819077 9.132291]	MorphDiff
1117	[ 3.2286787 12.646797 ]	IMPA	[8.6537695 6.1627913]	MorphDiff
1118	[ 3.278782 12.770562]	IMPA	[ 9.813737 12.522469]	MorphDiff
1119	[ 3.581718 13.118703]	IMPA	[6.7867827 8.577091 ]	MorphDiff
1120	[ 3.7088299 13.145655 ]	IMPA	[ 6.9295774 11.896224 ]	MorphDiff
1121	[ 3.798042 13.124249]	IMPA	[ 8.253977 13.403187]	MorphDiff
1122	[ 4.118614 11.201573]	IMPA	[11.650761 6.645806]	MorphDiff
1123	[ 3.3462102 12.388913 ]	IMPA	[7.54205 6.494234]	MorphDiff
1124	[ 3.6111035 12.754649 ]	IMPA	[ 7.4606743 13.793632 ]	MorphDiff
1125	[ 4.0886145 12.815474 ]	IMPA	[9.304123 8.214562]	MorphDiff
1126	[ 4.5847697 13.008824 ]	IMPA	[ 5.958525 11.731133]	MorphDiff
1127	[ 5.35943 12.168239]	IMPA	[10.960495 12.542663]	MorphDiff

## Sheet: Sheet4
	IMPA	IMPA_label	MorphDiff(G2I)	MorphDiff(G2I)_label
0	[1.3949971 9.587001 ]	Ground Truth	[1.3949971 9.587001 ]	Ground Truth
1	[2.293214 8.566949]	Ground Truth	[2.293214 8.566949]	Ground Truth
2	[1.3571589 9.123591 ]	Ground Truth	[1.3571589 9.123591 ]	Ground Truth
3	[1.4360677 9.004976 ]	Ground Truth	[1.4360677 9.004976 ]	Ground Truth
4	[1.4720789 9.685706 ]	Ground Truth	[1.4720789 9.685706 ]	Ground Truth
5	[1.2175596 9.613928 ]	Ground Truth	[1.2175596 9.613928 ]	Ground Truth
6	[1.796048 9.358338]	Ground Truth	[1.796048 9.358338]	Ground Truth
7	[1.4648709 9.208611 ]	Ground Truth	[1.4648709 9.208611 ]	Ground Truth
8	[1.2890654 9.070138 ]	Ground Truth	[1.2890654 9.070138 ]	Ground Truth
9	[0.7256641 8.632086 ]	Ground Truth	[0.7256641 8.632086 ]	Ground Truth
10	[4.522726 7.675934]	Ground Truth	[4.522726 7.675934]	Ground Truth
11	[11.085274 8.164927]	Ground Truth	[11.085274 8.164927]	Ground Truth
12	[ 1.0380827 10.95935 ]	Ground Truth	[ 1.0380827 10.95935 ]	Ground Truth
13	[1.2176634 9.109609 ]	Ground Truth	[1.2176634 9.109609 ]	Ground Truth
14	[1.5822682 9.590308 ]	Ground Truth	[1.5822682 9.590308 ]	Ground Truth
15	[1.1972598 9.396771 ]	Ground Truth	[1.1972598 9.396771 ]	Ground Truth
16	[11.011088 7.8403788]	Ground Truth	[11.011088 7.8403788]	Ground Truth
17	[8.934603 7.5036592]	Ground Truth	[8.934603 7.5036592]	Ground Truth
18	[1.7729793 9.314197 ]	Ground Truth	[1.7729793 9.314197 ]	Ground Truth
19	[1.857534 9.142732]	Ground Truth	[1.857534 9.142732]	Ground Truth
20	[1.7192693 8.711309 ]	Ground Truth	[1.7192693 8.711309 ]	Ground Truth
21	[1.5950581 9.585265 ]	Ground Truth	[1.5950581 9.585265 ]	Ground Truth
22	[ 1.1397332 11.386484 ]	Ground Truth	[ 1.1397332 11.386484 ]	Ground Truth
23	[10.359775 5.6823244]	Ground Truth	[10.359775 5.6823244]	Ground Truth
24	[2.233353 9.695605]	Ground Truth	[2.233353 9.695605]	Ground Truth
25	[1.7341456 9.286617 ]	Ground Truth	[1.7341456 9.286617 ]	Ground Truth
26	[1.3831894 8.978068 ]	Ground Truth	[1.3831894 8.978068 ]	Ground Truth
27	[8.402157 5.105902]	Ground Truth	[8.402157 5.105902]	Ground Truth
28	[1.8134782 9.432601 ]	Ground Truth	[1.8134782 9.432601 ]	Ground Truth
29	[ 1.0413237 10.906009 ]	Ground Truth	[ 1.0413237 10.906009 ]	Ground Truth
30	[1.2525368 9.570468 ]	Ground Truth	[1.2525368 9.570468 ]	Ground Truth
31	[6.20567 6.5531063]	Ground Truth	[6.20567 6.5531063]	Ground Truth
32	[1.8822519 9.408019 ]	Ground Truth	[1.8822519 9.408019 ]	Ground Truth
33	[ 1.3534062 10.875302 ]	Ground Truth	[ 1.3534062 10.875302 ]	Ground Truth
34	[1.9399529 8.367174 ]	Ground Truth	[1.9399529 8.367174 ]	Ground Truth
35	[ 1.733283 10.196755]	Ground Truth	[ 1.733283 10.196755]	Ground Truth
36	[ 1.657849 10.21947 ]	Ground Truth	[ 1.657849 10.21947 ]	Ground Truth
37	[1.0390446 6.7388406]	Ground Truth	[1.0390446 6.7388406]	Ground Truth
38	[1.2075114 9.458722 ]	Ground Truth	[1.2075114 9.458722 ]	Ground Truth
39	[1.6276288 9.464967 ]	Ground Truth	[1.6276288 9.464967 ]	Ground Truth
40	[1.8812504 9.159466 ]	Ground Truth	[1.8812504 9.159466 ]	Ground Truth
41	[ 1.1671019 11.447096 ]	Ground Truth	[ 1.1671019 11.447096 ]	Ground Truth
42	[ 0.7594702 11.519045 ]	DMSO	[ 0.7594702 11.519045 ]	DMSO
43	[-0.2734912 11.267392 ]	DMSO	[-0.2734912 11.267392 ]	DMSO
44	[-0.29524887 11.416613 ]	DMSO	[-0.29524887 11.416613 ]	DMSO
45	[ 0.8106234 11.406273 ]	DMSO	[ 0.8106234 11.406273 ]	DMSO
46	[ 3.1560988 11.031874 ]	DMSO	[ 3.1560988 11.031874 ]	DMSO
47	[ 0.9580248 11.804735 ]	DMSO	[ 0.9580248 11.804735 ]	DMSO
48	[ 0.65355426 10.858699 ]	DMSO	[ 0.65355426 10.858699 ]	DMSO
49	[ 2.155089 10.389228]	DMSO	[ 2.155089 10.389228]	DMSO
50	[3.5699313 9.2220335]	DMSO	[3.5699313 9.2220335]	DMSO
51	[1.1064699 7.5613832]	DMSO	[1.1064699 7.5613832]	DMSO
52	[ 1.3090099 12.013806 ]	DMSO	[ 1.3090099 12.013806 ]	DMSO
53	[ 0.39350942 10.211567 ]	DMSO	[ 0.39350942 10.211567 ]	DMSO
54	[ 1.483617 11.94964 ]	DMSO	[ 1.483617 11.94964 ]	DMSO
55	[ 1.2526457 12.029421 ]	DMSO	[ 1.2526457 12.029421 ]	DMSO
56	[0.43577093 9.386172 ]	DMSO	[0.43577093 9.386172 ]	DMSO
57	[ 0.10383378 10.012426 ]	DMSO	[ 0.10383378 10.012426 ]	DMSO
58	[ 0.25097987 11.426343 ]	DMSO	[ 0.25097987 11.426343 ]	DMSO
59	[ 0.29882044 11.394973 ]	DMSO	[ 0.29882044 11.394973 ]	DMSO
60	[-0.22856507 11.537093 ]	DMSO	[-0.22856507 11.537093 ]	DMSO
61	[ 2.1233683 11.313367 ]	DMSO	[ 2.1233683 11.313367 ]	DMSO
62	[ 0.6578391 11.597319 ]	DMSO	[ 0.6578391 11.597319 ]	DMSO
63	[ 0.33051383 11.770865 ]	DMSO	[ 0.33051383 11.770865 ]	DMSO
64	[0.75758606 8.692884 ]	DMSO	[0.75758606 8.692884 ]	DMSO
65	[ 0.4078048 11.502611 ]	DMSO	[ 0.4078048 11.502611 ]	DMSO
66	[ 0.9149522 11.595631 ]	DMSO	[ 0.9149522 11.595631 ]	DMSO
67	[0.92643595 8.087917 ]	DMSO	[0.92643595 8.087917 ]	DMSO
68	[ 0.07389985 11.567131 ]	DMSO	[ 0.07389985 11.567131 ]	DMSO
69	[1.2362788 9.53345 ]	DMSO	[1.2362788 9.53345 ]	DMSO
70	[ 5.2257175 12.066634 ]	DMSO	[ 5.2257175 12.066634 ]	DMSO
71	[ 0.38385937 11.334021 ]	DMSO	[ 0.38385937 11.334021 ]	DMSO
72	[3.2094556e-03 1.1439774e+01]	DMSO	[3.2094556e-03 1.1439774e+01]	DMSO
73	[ 1.282968 10.294055]	DMSO	[ 1.282968 10.294055]	DMSO
74	[10.77369 7.5962987]	DMSO	[10.77369 7.5962987]	DMSO
75	[ 1.8501928 10.39698 ]	DMSO	[ 1.8501928 10.39698 ]	DMSO
76	[ 1.1809847 11.820098 ]	DMSO	[ 1.1809847 11.820098 ]	DMSO
77	[ 1.9759154 10.559359 ]	DMSO	[ 1.9759154 10.559359 ]	DMSO
78	[ 1.137441 11.222043]	DMSO	[ 1.137441 11.222043]	DMSO
79	[ 0.25978267 11.52761 ]	DMSO	[ 0.25978267 11.52761 ]	DMSO
80	[ 0.49202225 11.761464 ]	DMSO	[ 0.49202225 11.761464 ]	DMSO
81	[ 0.5379016 10.876363 ]	DMSO	[ 0.5379016 10.876363 ]	DMSO
82	[ 2.8886118 11.4528675]	DMSO	[ 2.8886118 11.4528675]	DMSO
83	[1.253065 5.9838095]	DMSO	[1.253065 5.9838095]	DMSO
84	[0.3639133 8.521076 ]	DMSO	[0.3639133 8.521076 ]	DMSO
85	[1.0840143 8.374506 ]	DMSO	[1.0840143 8.374506 ]	DMSO
86	[-0.2789542 11.464516 ]	DMSO	[-0.2789542 11.464516 ]	DMSO
87	[ 0.6093786 11.209885 ]	DMSO	[ 0.6093786 11.209885 ]	DMSO
88	[ 0.05208876 11.334015 ]	DMSO	[ 0.05208876 11.334015 ]	DMSO
89	[ 8.079152 12.737138]	DMSO	[ 8.079152 12.737138]	DMSO
90	[ 0.16197567 11.54173 ]	DMSO	[ 0.16197567 11.54173 ]	DMSO
91	[ 0.70481694 11.346867 ]	DMSO	[ 0.70481694 11.346867 ]	DMSO
92	[0.19273768 8.358674 ]	DMSO	[0.19273768 8.358674 ]	DMSO
93	[ 1.2716787 11.175197 ]	DMSO	[ 1.2716787 11.175197 ]	DMSO
94	[-0.07327676 11.243351 ]	DMSO	[-0.07327676 11.243351 ]	DMSO
95	[1.6403863 9.929397 ]	DMSO	[1.6403863 9.929397 ]	DMSO
96	[ 9.088077 13.020352]	DMSO	[ 9.088077 13.020352]	DMSO
97	[-0.23485643 11.300725 ]	DMSO	[-0.23485643 11.300725 ]	DMSO
98	[ 1.4010848 11.955812 ]	DMSO	[ 1.4010848 11.955812 ]	DMSO
99	[0.5717735 9.629383 ]	DMSO	[0.5717735 9.629383 ]	DMSO
100	[-0.28270262 9.909797 ]	DMSO	[-0.28270262 9.909797 ]	DMSO
101	[ 2.2311363 10.993038 ]	DMSO	[ 2.2311363 10.993038 ]	DMSO
102	[ 0.19181953 10.019224 ]	DMSO	[ 0.19181953 10.019224 ]	DMSO
103	[0.19367395 8.62645 ]	DMSO	[0.19367395 8.62645 ]	DMSO
104	[ 1.2659049 11.9519205]	DMSO	[ 1.2659049 11.9519205]	DMSO
105	[ 2.5503387 10.597004 ]	DMSO	[ 2.5503387 10.597004 ]	DMSO
106	[-0.13487029 11.749362 ]	DMSO	[-0.13487029 11.749362 ]	DMSO
107	[0.2964481 8.895347 ]	DMSO	[0.2964481 8.895347 ]	DMSO
108	[-0.01279446 11.510321 ]	DMSO	[-0.01279446 11.510321 ]	DMSO
109	[ 0.30932114 11.441324 ]	DMSO	[ 0.30932114 11.441324 ]	DMSO
110	[ 0.35458988 11.676538 ]	DMSO	[ 0.35458988 11.676538 ]	DMSO
111	[ 0.83617914 10.816042 ]	DMSO	[ 0.83617914 10.816042 ]	DMSO
112	[ 0.54328483 10.656135 ]	DMSO	[ 0.54328483 10.656135 ]	DMSO
113	[ 0.80796856 10.675439 ]	DMSO	[ 0.80796856 10.675439 ]	DMSO
114	[1.1078799 7.576225 ]	DMSO	[1.1078799 7.576225 ]	DMSO
115	[0.7795312 6.7129536]	DMSO	[0.7795312 6.7129536]	DMSO
116	[0.27086756 9.94603 ]	DMSO	[0.27086756 9.94603 ]	DMSO
117	[ 1.0673437 11.149823 ]	DMSO	[ 1.0673437 11.149823 ]	DMSO
118	[ 1.654103 10.411042]	DMSO	[ 1.654103 10.411042]	DMSO
119	[ 9.421217 13.540556]	DMSO	[ 9.421217 13.540556]	DMSO
120	[3.8506103 9.874741 ]	DMSO	[3.8506103 9.874741 ]	DMSO
121	[ 2.7850075 10.644457 ]	DMSO	[ 2.7850075 10.644457 ]	DMSO
122	[-0.21705584 9.913185 ]	DMSO	[-0.21705584 9.913185 ]	DMSO
123	[ 2.7913475 11.430557 ]	DMSO	[ 2.7913475 11.430557 ]	DMSO
124	[ 0.08380388 11.673818 ]	DMSO	[ 0.08380388 11.673818 ]	DMSO
125	[3.2232869 9.446559 ]	DMSO	[3.2232869 9.446559 ]	DMSO
126	[ 1.8978677 10.873874 ]	DMSO	[ 1.8978677 10.873874 ]	DMSO
127	[ 0.25997344 11.757868 ]	DMSO	[ 0.25997344 11.757868 ]	DMSO
128	[-0.6031673 10.252073 ]	DMSO	[-0.6031673 10.252073 ]	DMSO
129	[ 0.78378 11.591065]	DMSO	[ 0.78378 11.591065]	DMSO
130	[ 6.973265 13.446016]	DMSO	[ 6.973265 13.446016]	DMSO
131	[ 1.2335142 11.950263 ]	DMSO	[ 1.2335142 11.950263 ]	DMSO
132	[ 0.1951961 11.689413 ]	DMSO	[ 0.1951961 11.689413 ]	DMSO
133	[ 2.568102 10.003475]	DMSO	[ 2.568102 10.003475]	DMSO
134	[-0.09221601 11.320916 ]	DMSO	[-0.09221601 11.320916 ]	DMSO
135	[ 6.6094904 12.955034 ]	DMSO	[ 6.6094904 12.955034 ]	DMSO
136	[ 0.21357019 11.422945 ]	DMSO	[ 0.21357019 11.422945 ]	DMSO
137	[11.895124 9.149653]	DMSO	[11.895124 9.149653]	DMSO
138	[7.2175813 7.655125 ]	DMSO	[7.2175813 7.655125 ]	DMSO
139	[ 0.09975854 11.728051 ]	DMSO	[ 0.09975854 11.728051 ]	DMSO
140	[ 1.3919541 11.943287 ]	DMSO	[ 1.3919541 11.943287 ]	DMSO
141	[ 0.7476323 11.201457 ]	DMSO	[ 0.7476323 11.201457 ]	DMSO
142	[1.2956293 6.1348248]	DMSO	[1.2956293 6.1348248]	DMSO
143	[ 1.3413479 11.936345 ]	DMSO	[ 1.3413479 11.936345 ]	DMSO
144	[ 7.6139536 13.798375 ]	DMSO	[ 7.6139536 13.798375 ]	DMSO
145	[ 0.45595694 11.765303 ]	DMSO	[ 0.45595694 11.765303 ]	DMSO
146	[ 1.0863231 11.218836 ]	DMSO	[ 1.0863231 11.218836 ]	DMSO
147	[1.0314155 9.59795 ]	DMSO	[1.0314155 9.59795 ]	DMSO
148	[0.49397814 9.765626 ]	DMSO	[0.49397814 9.765626 ]	DMSO
149	[ 1.4074063 11.9287405]	DMSO	[ 1.4074063 11.9287405]	DMSO
150	[ 7.812182 13.402925]	DMSO	[ 7.812182 13.402925]	DMSO
151	[ 0.13747656 11.484218 ]	DMSO	[ 0.13747656 11.484218 ]	DMSO
152	[ 0.32019016 11.728797 ]	DMSO	[ 0.32019016 11.728797 ]	DMSO
153	[ 0.40962487 11.482689 ]	DMSO	[ 0.40962487 11.482689 ]	DMSO
154	[ 0.7003028 11.898551 ]	DMSO	[ 0.7003028 11.898551 ]	DMSO
155	[ 2.5385487 10.256904 ]	DMSO	[ 2.5385487 10.256904 ]	DMSO
156	[0.85281295 7.569819 ]	DMSO	[0.85281295 7.569819 ]	DMSO
157	[ 8.183984 12.7744 ]	DMSO	[ 8.183984 12.7744 ]	DMSO
158	[1.2277583 6.4896116]	DMSO	[1.2277583 6.4896116]	DMSO
159	[ 1.1728207 11.290818 ]	DMSO	[ 1.1728207 11.290818 ]	DMSO
160	[1.2997822 7.5388994]	DMSO	[1.2997822 7.5388994]	DMSO
161	[ 2.2795134 10.552023 ]	DMSO	[ 2.2795134 10.552023 ]	DMSO
162	[ 0.13014832 10.1425085 ]	DMSO	[ 0.13014832 10.1425085 ]	DMSO
163	[ 0.706536 10.9161415]	DMSO	[ 0.706536 10.9161415]	DMSO
164	[2.855756 9.992815]	DMSO	[2.855756 9.992815]	DMSO
165	[ 0.43088904 11.507616 ]	DMSO	[ 0.43088904 11.507616 ]	DMSO
166	[ 4.166879 12.936108]	DMSO	[ 4.166879 12.936108]	DMSO
167	[0.5365514 8.0026655]	DMSO	[0.5365514 8.0026655]	DMSO
168	[ 0.17570685 10.310233 ]	DMSO	[ 0.17570685 10.310233 ]	DMSO
169	[ 0.5908129 11.433169 ]	DMSO	[ 0.5908129 11.433169 ]	DMSO
170	[1.0337405 6.717904 ]	DMSO	[1.0337405 6.717904 ]	DMSO
171	[1.0636226 8.997891 ]	DMSO	[1.0636226 8.997891 ]	DMSO
172	[ 0.21218634 11.689972 ]	DMSO	[ 0.21218634 11.689972 ]	DMSO
173	[ 6.7188907 13.410028 ]	DMSO	[ 6.7188907 13.410028 ]	DMSO
174	[ 0.99013686 11.083846 ]	DMSO	[ 0.99013686 11.083846 ]	DMSO
175	[0.41767418 9.541123 ]	DMSO	[0.41767418 9.541123 ]	DMSO
176	[ 0.32354063 11.740164 ]	DMSO	[ 0.32354063 11.740164 ]	DMSO
177	[ 1.3640802 11.536043 ]	DMSO	[ 1.3640802 11.536043 ]	DMSO
178	[0.12093974 9.731693 ]	DMSO	[0.12093974 9.731693 ]	DMSO
179	[ 8.0992 13.688804]	DMSO	[ 8.0992 13.688804]	DMSO
180	[ 0.11115084 11.503948 ]	DMSO	[ 0.11115084 11.503948 ]	DMSO
181	[-0.22473235 11.521282 ]	DMSO	[-0.22473235 11.521282 ]	DMSO
182	[1.7672 5.204137]	DMSO	[1.7672 5.204137]	DMSO
183	[2.2603364 8.377144 ]	DMSO	[2.2603364 8.377144 ]	DMSO
184	[ 0.27289236 11.678746 ]	DMSO	[ 0.27289236 11.678746 ]	DMSO
185	[-0.13807125 11.704178 ]	DMSO	[-0.13807125 11.704178 ]	DMSO
186	[-0.26686412 11.486783 ]	DMSO	[-0.26686412 11.486783 ]	DMSO
187	[ 1.4429226 11.950725 ]	DMSO	[ 1.4429226 11.950725 ]	DMSO
188	[0.7169668 7.516927 ]	DMSO	[0.7169668 7.516927 ]	DMSO
189	[0.79179746 7.520376 ]	DMSO	[0.79179746 7.520376 ]	DMSO
190	[ 0.880413 11.744816]	DMSO	[ 0.880413 11.744816]	DMSO
191	[0.23912966 8.439771 ]	DMSO	[0.23912966 8.439771 ]	DMSO
192	[0.35059306 9.996186 ]	DMSO	[0.35059306 9.996186 ]	DMSO
193	[ 0.9336584 11.582859 ]	DMSO	[ 0.9336584 11.582859 ]	DMSO
194	[1.2580936 9.517978 ]	DMSO	[1.2580936 9.517978 ]	DMSO
195	[-0.09608635 11.679017 ]	DMSO	[-0.09608635 11.679017 ]	DMSO
196	[ 1.3217833 10.075265 ]	DMSO	[ 1.3217833 10.075265 ]	DMSO
197	[9.1259489e-03 1.1547305e+01]	DMSO	[9.1259489e-03 1.1547305e+01]	DMSO
198	[-0.12752914 11.318369 ]	DMSO	[-0.12752914 11.318369 ]	DMSO
199	[ 8.1474905 13.448004 ]	DMSO	[ 8.1474905 13.448004 ]	DMSO
200	[ 8.050777 13.639361]	DMSO	[ 8.050777 13.639361]	DMSO
201	[-0.54366094 10.493254 ]	DMSO	[-0.54366094 10.493254 ]	DMSO
202	[ 0.04283276 11.358309 ]	DMSO	[ 0.04283276 11.358309 ]	DMSO
203	[-0.18801814 11.262076 ]	DMSO	[-0.18801814 11.262076 ]	DMSO
204	[ 3.1627514 11.013953 ]	DMSO	[ 3.1627514 11.013953 ]	DMSO
205	[ 1.6822246 10.800101 ]	DMSO	[ 1.6822246 10.800101 ]	DMSO
206	[0.8588801 9.638896 ]	DMSO	[0.8588801 9.638896 ]	DMSO
207	[7.1196947 6.3880057]	DMSO	[7.1196947 6.3880057]	DMSO
208	[ 1.5371493 11.440422 ]	DMSO	[ 1.5371493 11.440422 ]	DMSO
209	[ 0.5558597 11.812518 ]	DMSO	[ 0.5558597 11.812518 ]	DMSO
210	[ 1.667452 10.87069 ]	DMSO	[ 1.667452 10.87069 ]	DMSO
211	[0.19526161 8.630088 ]	DMSO	[0.19526161 8.630088 ]	DMSO
212	[ 1.8198626 10.908871 ]	DMSO	[ 1.8198626 10.908871 ]	DMSO
213	[0.08500016 9.627974 ]	DMSO	[0.08500016 9.627974 ]	DMSO
214	[-0.24122854 11.522111 ]	DMSO	[-0.24122854 11.522111 ]	DMSO
215	[ 1.2284749 11.339188 ]	DMSO	[ 1.2284749 11.339188 ]	DMSO
216	[ 0.15177743 11.629225 ]	DMSO	[ 0.15177743 11.629225 ]	DMSO
217	[-0.39852154 9.901808 ]	DMSO	[-0.39852154 9.901808 ]	DMSO
218	[ 1.1663568 11.44922 ]	DMSO	[ 1.1663568 11.44922 ]	DMSO
219	[2.102473 6.0052037]	DMSO	[2.102473 6.0052037]	DMSO
220	[ 0.66602886 11.449249 ]	DMSO	[ 0.66602886 11.449249 ]	DMSO
221	[-0.1363774 11.293218 ]	DMSO	[-0.1363774 11.293218 ]	DMSO
222	[ 0.8832113 10.584335 ]	DMSO	[ 0.8832113 10.584335 ]	DMSO
223	[ 0.41217864 11.407762 ]	DMSO	[ 0.41217864 11.407762 ]	DMSO
224	[0.8016609 7.355244 ]	DMSO	[0.8016609 7.355244 ]	DMSO
225	[0.98889124 9.684009 ]	DMSO	[0.98889124 9.684009 ]	DMSO
226	[11.393098 8.120207]	DMSO	[11.393098 8.120207]	DMSO
227	[ 0.5037985 11.72264 ]	DMSO	[ 0.5037985 11.72264 ]	DMSO
228	[0.377209 8.603952]	DMSO	[0.377209 8.603952]	DMSO
229	[0.33781764 8.70708 ]	DMSO	[0.33781764 8.70708 ]	DMSO
230	[ 1.7143157 11.015339 ]	DMSO	[ 1.7143157 11.015339 ]	DMSO
231	[ 1.7075464 10.234763 ]	DMSO	[ 1.7075464 10.234763 ]	DMSO
232	[0.60931855 6.9748797 ]	DMSO	[0.60931855 6.9748797 ]	DMSO
233	[ 1.2534704 10.993851 ]	DMSO	[ 1.2534704 10.993851 ]	DMSO
234	[ 1.2999861 11.513277 ]	DMSO	[ 1.2999861 11.513277 ]	DMSO
235	[ 0.11460419 11.708464 ]	DMSO	[ 0.11460419 11.708464 ]	DMSO
236	[0.17336844 8.244932 ]	DMSO	[0.17336844 8.244932 ]	DMSO
237	[0.7818601 7.0592475]	DMSO	[0.7818601 7.0592475]	DMSO
238	[-0.24090761 11.525525 ]	DMSO	[-0.24090761 11.525525 ]	DMSO
239	[0.79129344 8.234736 ]	DMSO	[0.79129344 8.234736 ]	DMSO
240	[10.247157 13.167855]	DMSO	[10.247157 13.167855]	DMSO
241	[-0.20245057 11.499278 ]	DMSO	[-0.20245057 11.499278 ]	DMSO
242	[-0.20916134 11.467739 ]	DMSO	[-0.20916134 11.467739 ]	DMSO
243	[ 0.24855606 11.44116 ]	DMSO	[ 0.24855606 11.44116 ]	DMSO
244	[ 0.15937705 10.053871 ]	DMSO	[ 0.15937705 10.053871 ]	DMSO
245	[ 0.05984687 11.563511 ]	DMSO	[ 0.05984687 11.563511 ]	DMSO
246	[-0.20645279 11.280749 ]	DMSO	[-0.20645279 11.280749 ]	DMSO
247	[0.11191334 8.719459 ]	DMSO	[0.11191334 8.719459 ]	DMSO
248	[ 8.154305 13.512536]	DMSO	[ 8.154305 13.512536]	DMSO
249	[-0.08120926 11.499165 ]	DMSO	[-0.08120926 11.499165 ]	DMSO
250	[ 1.3410541 11.507687 ]	DMSO	[ 1.3410541 11.507687 ]	DMSO
251	[ 0.33815974 10.211282 ]	DMSO	[ 0.33815974 10.211282 ]	DMSO
252	[ 1.4840838 11.824399 ]	DMSO	[ 1.4840838 11.824399 ]	DMSO
253	[ 1.1113689 11.049997 ]	DMSO	[ 1.1113689 11.049997 ]	DMSO
254	[-0.28225526 11.461296 ]	DMSO	[-0.28225526 11.461296 ]	DMSO
255	[-0.01836397 11.58912 ]	DMSO	[-0.01836397 11.58912 ]	DMSO
256	[ 0.09025736 11.591772 ]	DMSO	[ 0.09025736 11.591772 ]	DMSO
257	[0.5670523 7.9310136]	DMSO	[0.5670523 7.9310136]	DMSO
258	[1.222819 8.939675]	DMSO	[1.222819 8.939675]	DMSO
259	[ 8.848879 12.936268]	DMSO	[ 8.848879 12.936268]	DMSO
260	[0.5120204 8.010695 ]	DMSO	[0.5120204 8.010695 ]	DMSO
261	[0.19242583 8.658989 ]	DMSO	[0.19242583 8.658989 ]	DMSO
262	[ 0.24616188 11.404624 ]	DMSO	[ 0.24616188 11.404624 ]	DMSO
263	[ 0.81404746 11.359191 ]	DMSO	[ 0.81404746 11.359191 ]	DMSO
264	[ 0.14430808 10.058124 ]	DMSO	[ 0.14430808 10.058124 ]	DMSO
265	[ 2.9035585 10.579801 ]	DMSO	[ 2.9035585 10.579801 ]	DMSO
266	[-0.04633768 11.534016 ]	DMSO	[-0.04633768 11.534016 ]	DMSO
267	[ 0.79273754 11.301136 ]	DMSO	[ 0.79273754 11.301136 ]	DMSO
268	[0.83302647 7.5941076 ]	DMSO	[0.83302647 7.5941076 ]	DMSO
269	[1.3349758 5.8187995]	DMSO	[1.3349758 5.8187995]	DMSO
270	[ 0.6381187 10.532492 ]	DMSO	[ 0.6381187 10.532492 ]	DMSO
271	[ 1.7032485 10.46156 ]	DMSO	[ 1.7032485 10.46156 ]	DMSO
272	[ 0.14601384 11.767091 ]	DMSO	[ 0.14601384 11.767091 ]	DMSO
273	[0.964262 8.041123]	DMSO	[0.964262 8.041123]	DMSO
274	[0.7998587 7.0556283]	DMSO	[0.7998587 7.0556283]	DMSO
275	[0.9533581 8.897681 ]	DMSO	[0.9533581 8.897681 ]	DMSO
276	[ 7.9429994 13.448474 ]	DMSO	[ 7.9429994 13.448474 ]	DMSO
277	[1.7391856 7.0122533]	DMSO	[1.7391856 7.0122533]	DMSO
278	[ 1.2358834 12.007985 ]	DMSO	[ 1.2358834 12.007985 ]	DMSO
279	[ 1.7622323 10.794823 ]	DMSO	[ 1.7622323 10.794823 ]	DMSO
280	[0.3270589 9.903864 ]	DMSO	[0.3270589 9.903864 ]	DMSO
281	[ 6.6691384 13.383651 ]	DMSO	[ 6.6691384 13.383651 ]	DMSO
282	[ 0.52665186 11.800909 ]	DMSO	[ 0.52665186 11.800909 ]	DMSO
283	[ 1.4693193 11.8459215]	DMSO	[ 1.4693193 11.8459215]	DMSO
284	[ 4.0710115 12.822093 ]	DMSO	[ 4.0710115 12.822093 ]	DMSO
285	[ 1.9106607 11.224528 ]	DMSO	[ 1.9106607 11.224528 ]	DMSO
286	[10.476541 10.789446]	DMSO	[10.476541 10.789446]	DMSO
287	[8.042344 9.311195]	DMSO	[8.042344 9.311195]	DMSO
288	[ 0.19940548 11.2531395 ]	DMSO	[ 0.19940548 11.2531395 ]	DMSO
289	[ 0.28562537 11.6606 ]	DMSO	[ 0.28562537 11.6606 ]	DMSO
290	[ 3.2593992 11.831557 ]	DMSO	[ 3.2593992 11.831557 ]	DMSO
291	[-0.18110208 11.436169 ]	DMSO	[-0.18110208 11.436169 ]	DMSO
292	[0.23460215 8.456427 ]	DMSO	[0.23460215 8.456427 ]	DMSO
293	[ 2.30581 11.689572]	DMSO	[ 2.30581 11.689572]	DMSO
294	[ 3.179556 11.757619]	DMSO	[ 3.179556 11.757619]	DMSO
295	[1.2325515 9.704186 ]	DMSO	[1.2325515 9.704186 ]	DMSO
296	[ 0.38776496 11.757486 ]	DMSO	[ 0.38776496 11.757486 ]	DMSO
297	[ 1.4433631 11.458004 ]	DMSO	[ 1.4433631 11.458004 ]	DMSO
298	[0.7973812 8.6031 ]	DMSO	[0.7973812 8.6031 ]	DMSO
299	[ 0.33987516 11.769185 ]	DMSO	[ 0.33987516 11.769185 ]	DMSO
300	[ 6.95727 13.554758]	DMSO	[ 6.95727 13.554758]	DMSO
301	[ 0.5089171 11.449055 ]	DMSO	[ 0.5089171 11.449055 ]	DMSO
302	[ 1.5290365 11.384023 ]	DMSO	[ 1.5290365 11.384023 ]	DMSO
303	[1.083456 6.8251185]	DMSO	[1.083456 6.8251185]	DMSO
304	[ 4.055833 10.8466 ]	DMSO	[ 4.055833 10.8466 ]	DMSO
305	[ 2.659645 12.767029]	DMSO	[ 2.659645 12.767029]	DMSO
306	[0.6591052 9.462302 ]	DMSO	[0.6591052 9.462302 ]	DMSO
307	[ 1.1835779 11.289106 ]	DMSO	[ 1.1835779 11.289106 ]	DMSO
308	[ 2.309147 10.984775]	DMSO	[ 2.309147 10.984775]	DMSO
309	[0.9109491 8.359283 ]	DMSO	[0.9109491 8.359283 ]	DMSO
310	[ 1.4125371 11.950075 ]	DMSO	[ 1.4125371 11.950075 ]	DMSO
311	[3.4641297 9.4913645]	DMSO	[3.4641297 9.4913645]	DMSO
312	[ 1.7895918 10.898306 ]	DMSO	[ 1.7895918 10.898306 ]	DMSO
313	[ 2.1199887 10.730426 ]	DMSO	[ 2.1199887 10.730426 ]	DMSO
314	[ 0.16615416 10.126692 ]	DMSO	[ 0.16615416 10.126692 ]	DMSO
315	[ 8.044761 13.698607]	DMSO	[ 8.044761 13.698607]	DMSO
316	[ 0.4396579 11.576147 ]	DMSO	[ 0.4396579 11.576147 ]	DMSO
317	[ 0.8701322 11.586018 ]	DMSO	[ 0.8701322 11.586018 ]	DMSO
318	[ 0.71622497 11.465576 ]	DMSO	[ 0.71622497 11.465576 ]	DMSO
319	[ 0.7821101 11.645829 ]	DMSO	[ 0.7821101 11.645829 ]	DMSO
320	[1.2136327 9.78877 ]	DMSO	[1.2136327 9.78877 ]	DMSO
321	[ 1.8145746 10.696715 ]	DMSO	[ 1.8145746 10.696715 ]	DMSO
322	[0.6061653 7.025912 ]	DMSO	[0.6061653 7.025912 ]	DMSO
323	[1.0621306 6.7331333]	DMSO	[1.0621306 6.7331333]	DMSO
324	[ 1.1991477 11.385273 ]	DMSO	[ 1.1991477 11.385273 ]	DMSO
325	[ 0.71886086 11.598521 ]	DMSO	[ 0.71886086 11.598521 ]	DMSO
326	[ 1.8947031 10.157386 ]	DMSO	[ 1.8947031 10.157386 ]	DMSO
327	[ 2.7028906 12.72266 ]	DMSO	[ 2.7028906 12.72266 ]	DMSO
328	[-0.07021701 11.317729 ]	DMSO	[-0.07021701 11.317729 ]	DMSO
329	[3.215048 5.4941635]	DMSO	[3.215048 5.4941635]	DMSO
330	[ 0.6408156 11.527419 ]	DMSO	[ 0.6408156 11.527419 ]	DMSO
331	[ 1.3670859 11.214417 ]	DMSO	[ 1.3670859 11.214417 ]	DMSO
332	[-0.2678679 11.480867 ]	DMSO	[-0.2678679 11.480867 ]	DMSO
333	[-0.0346267 11.491748 ]	DMSO	[-0.0346267 11.491748 ]	DMSO
334	[ 1.219449 11.379251]	DMSO	[ 1.219449 11.379251]	DMSO
335	[0.40545356 8.311832 ]	DMSO	[0.40545356 8.311832 ]	DMSO
336	[0.691177 8.343737]	DMSO	[0.691177 8.343737]	DMSO
337	[ 0.49847034 11.262589 ]	DMSO	[ 0.49847034 11.262589 ]	DMSO
338	[10.597329 7.2941723]	DMSO	[10.597329 7.2941723]	DMSO
339	[1.2461294 7.536202 ]	DMSO	[1.2461294 7.536202 ]	DMSO
340	[12.010643 10.307026]	DMSO	[12.010643 10.307026]	DMSO
341	[-0.2558669 11.28307 ]	DMSO	[-0.2558669 11.28307 ]	DMSO
342	[-0.14987944 11.214777 ]	DMSO	[-0.14987944 11.214777 ]	DMSO
343	[0.64417964 7.0616627 ]	DMSO	[0.64417964 7.0616627 ]	DMSO
344	[-0.10545441 11.573946 ]	DMSO	[-0.10545441 11.573946 ]	DMSO
345	[1.0051013 7.6183834]	DMSO	[1.0051013 7.6183834]	DMSO
346	[ 3.198155 13.35598 ]	DMSO	[ 3.198155 13.35598 ]	DMSO
347	[ 0.11091106 11.346633 ]	DMSO	[ 0.11091106 11.346633 ]	DMSO
348	[ 1.2203083 12.025151 ]	DMSO	[ 1.2203083 12.025151 ]	DMSO
349	[-0.2922891 11.473922 ]	DMSO	[-0.2922891 11.473922 ]	DMSO
350	[ 0.02672095 11.422168 ]	DMSO	[ 0.02672095 11.422168 ]	DMSO
351	[-0.20228186 11.34975 ]	DMSO	[-0.20228186 11.34975 ]	DMSO
352	[ 7.4394197 13.606149 ]	DMSO	[ 7.4394197 13.606149 ]	DMSO
353	[0.8050424 7.5579295]	DMSO	[0.8050424 7.5579295]	DMSO
354	[0.73138833 7.0301824 ]	DMSO	[0.73138833 7.0301824 ]	DMSO
355	[ 0.16758297 10.272784 ]	DMSO	[ 0.16758297 10.272784 ]	DMSO
356	[ 0.39608872 11.629 ]	DMSO	[ 0.39608872 11.629 ]	DMSO
357	[1.472892 8.065575]	DMSO	[1.472892 8.065575]	DMSO
358	[0.17743534 8.5793 ]	DMSO	[0.17743534 8.5793 ]	DMSO
359	[ 1.3653089 11.983112 ]	DMSO	[ 1.3653089 11.983112 ]	DMSO
360	[1.3037771 8.364116 ]	DMSO	[1.3037771 8.364116 ]	DMSO
361	[9.234601 8.133972]	DMSO	[9.234601 8.133972]	DMSO
362	[ 1.1556755 11.359263 ]	DMSO	[ 1.1556755 11.359263 ]	DMSO
363	[-0.24172433 11.207214 ]	DMSO	[-0.24172433 11.207214 ]	DMSO
364	[0.6140552 7.002576 ]	DMSO	[0.6140552 7.002576 ]	DMSO
365	[ 1.034408 11.445811]	DMSO	[ 1.034408 11.445811]	DMSO
366	[ 1.2484609 11.389795 ]	DMSO	[ 1.2484609 11.389795 ]	DMSO
367	[ 0.122164 11.234655]	DMSO	[ 0.122164 11.234655]	DMSO
368	[ 1.0010386 11.190337 ]	DMSO	[ 1.0010386 11.190337 ]	DMSO
369	[ 0.8963574 11.562666 ]	DMSO	[ 0.8963574 11.562666 ]	DMSO
370	[ 1.1461617 11.940805 ]	DMSO	[ 1.1461617 11.940805 ]	DMSO
371	[-0.2787256 11.280054 ]	DMSO	[-0.2787256 11.280054 ]	DMSO
372	[3.0949151e-03 1.1549129e+01]	DMSO	[3.0949151e-03 1.1549129e+01]	DMSO
373	[ 0.22961332 11.64361 ]	DMSO	[ 0.22961332 11.64361 ]	DMSO
374	[ 2.4921308 10.511455 ]	DMSO	[ 2.4921308 10.511455 ]	DMSO
375	[ 1.0865928 11.004127 ]	DMSO	[ 1.0865928 11.004127 ]	DMSO
376	[ 1.4208397 11.93357 ]	DMSO	[ 1.4208397 11.93357 ]	DMSO
377	[0.17648785 9.676034 ]	DMSO	[0.17648785 9.676034 ]	DMSO
378	[0.41389266 8.492954 ]	DMSO	[0.41389266 8.492954 ]	DMSO
379	[8.350468 8.64153 ]	DMSO	[8.350468 8.64153 ]	DMSO
380	[0.411101 8.272687]	DMSO	[0.411101 8.272687]	DMSO
381	[-0.11997712 11.648673 ]	DMSO	[-0.11997712 11.648673 ]	DMSO
382	[0.9690807 9.3806715]	DMSO	[0.9690807 9.3806715]	DMSO
383	[ 0.45472622 10.245851 ]	DMSO	[ 0.45472622 10.245851 ]	DMSO
384	[0.7611612 7.632882 ]	DMSO	[0.7611612 7.632882 ]	DMSO
385	[-0.09764262 11.251851 ]	DMSO	[-0.09764262 11.251851 ]	DMSO
386	[0.776416 7.381268]	DMSO	[0.776416 7.381268]	DMSO
387	[ 7.4635673 13.773311 ]	DMSO	[ 7.4635673 13.773311 ]	DMSO
388	[0.2493158 8.582458 ]	DMSO	[0.2493158 8.582458 ]	DMSO
389	[ 1.0948986 11.303343 ]	DMSO	[ 1.0948986 11.303343 ]	DMSO
390	[3.8823385e-03 1.1580135e+01]	DMSO	[3.8823385e-03 1.1580135e+01]	DMSO
391	[ 1.6591756 10.496443 ]	DMSO	[ 1.6591756 10.496443 ]	DMSO
392	[ 0.29976165 10.277808 ]	DMSO	[ 0.29976165 10.277808 ]	DMSO
393	[11.030285 9.169186]	DMSO	[11.030285 9.169186]	DMSO
394	[ 1.951856 10.670016]	DMSO	[ 1.951856 10.670016]	DMSO
395	[ 0.4530385 11.7285 ]	DMSO	[ 0.4530385 11.7285 ]	DMSO
396	[ 0.4186122 11.761321 ]	DMSO	[ 0.4186122 11.761321 ]	DMSO
397	[ 3.9954605 12.625499 ]	DMSO	[ 3.9954605 12.625499 ]	DMSO
398	[0.46972567 8.00227 ]	DMSO	[0.46972567 8.00227 ]	DMSO
399	[0.47297907 8.053428 ]	DMSO	[0.47297907 8.053428 ]	DMSO
400	[ 2.3570933 10.120586 ]	DMSO	[ 2.3570933 10.120586 ]	DMSO
401	[ 0.88686955 11.239895 ]	DMSO	[ 0.88686955 11.239895 ]	DMSO
402	[ 0.72136873 11.699042 ]	DMSO	[ 0.72136873 11.699042 ]	DMSO
403	[0.5740174 9.306039 ]	DMSO	[0.5740174 9.306039 ]	DMSO
404	[ 1.4907638 11.454568 ]	DMSO	[ 1.4907638 11.454568 ]	DMSO
405	[1.8765812 5.5771213]	DMSO	[1.8765812 5.5771213]	DMSO
406	[1.3381127 5.9014072]	DMSO	[1.3381127 5.9014072]	DMSO
407	[0.40426967 9.278523 ]	DMSO	[0.40426967 9.278523 ]	DMSO
408	[ 1.68548 11.08284]	DMSO	[ 1.68548 11.08284]	DMSO
409	[ 0.81233543 10.527701 ]	DMSO	[ 0.81233543 10.527701 ]	DMSO
410	[1.1473948 6.8797255]	DMSO	[1.1473948 6.8797255]	DMSO
411	[ 1.4128854 11.930156 ]	DMSO	[ 1.4128854 11.930156 ]	DMSO
412	[-0.02113731 11.341617 ]	DMSO	[-0.02113731 11.341617 ]	DMSO
413	[ 0.3243693 11.736846 ]	DMSO	[ 0.3243693 11.736846 ]	DMSO
414	[ 0.27347875 11.43004 ]	DMSO	[ 0.27347875 11.43004 ]	DMSO
415	[ 1.3946245 10.082934 ]	DMSO	[ 1.3946245 10.082934 ]	DMSO
416	[-0.27291146 11.3089695 ]	DMSO	[-0.27291146 11.3089695 ]	DMSO
417	[ 1.4567093 10.3054 ]	DMSO	[ 1.4567093 10.3054 ]	DMSO
418	[11.143143 7.910769]	DMSO	[11.143143 7.910769]	DMSO
419	[0.6481876 7.1086946]	DMSO	[0.6481876 7.1086946]	DMSO
420	[ 0.30169415 11.6751375 ]	DMSO	[ 0.30169415 11.6751375 ]	DMSO
421	[1.0208837 6.727001 ]	DMSO	[1.0208837 6.727001 ]	DMSO
422	[ 0.26668692 11.400874 ]	DMSO	[ 0.26668692 11.400874 ]	DMSO
423	[6.319831 6.710411]	DMSO	[6.319831 6.710411]	DMSO
424	[0.24275726 8.518663 ]	DMSO	[0.24275726 8.518663 ]	DMSO
425	[5.2907495 8.296472 ]	DMSO	[5.2907495 8.296472 ]	DMSO
426	[ 1.2096281 10.656394 ]	DMSO	[ 1.2096281 10.656394 ]	DMSO
427	[ 0.08231872 11.572421 ]	DMSO	[ 0.08231872 11.572421 ]	DMSO
428	[ 0.89648974 11.611224 ]	DMSO	[ 0.89648974 11.611224 ]	DMSO
429	[1.0006285 8.392354 ]	DMSO	[1.0006285 8.392354 ]	DMSO
430	[ 1.594579 11.374292]	DMSO	[ 1.594579 11.374292]	DMSO
431	[ 0.6649088 11.4647 ]	DMSO	[ 0.6649088 11.4647 ]	DMSO
432	[ 0.7130656 11.469898 ]	DMSO	[ 0.7130656 11.469898 ]	DMSO
433	[ 1.3310102 11.052597 ]	DMSO	[ 1.3310102 11.052597 ]	DMSO
434	[-0.16564207 11.666354 ]	DMSO	[-0.16564207 11.666354 ]	DMSO
435	[6.054312 8.054939]	DMSO	[6.054312 8.054939]	DMSO
436	[ 2.9145722 10.715997 ]	DMSO	[ 2.9145722 10.715997 ]	DMSO
437	[ 1.6559854 11.16596 ]	DMSO	[ 1.6559854 11.16596 ]	DMSO
438	[0.97691184 9.729731 ]	DMSO	[0.97691184 9.729731 ]	DMSO
439	[ 1.5337011 10.651521 ]	DMSO	[ 1.5337011 10.651521 ]	DMSO
440	[ 1.3600597 10.475006 ]	DMSO	[ 1.3600597 10.475006 ]	DMSO
441	[3.2434873e-03 1.1530605e+01]	DMSO	[3.2434873e-03 1.1530605e+01]	DMSO
442	[ 0.20427004 11.656649 ]	DMSO	[ 0.20427004 11.656649 ]	DMSO
443	[ 0.34582427 11.667261 ]	DMSO	[ 0.34582427 11.667261 ]	DMSO
444	[ 1.4808676 11.864852 ]	DMSO	[ 1.4808676 11.864852 ]	DMSO
445	[0.85211605 9.366199 ]	DMSO	[0.85211605 9.366199 ]	DMSO
446	[0.82223016 7.562748 ]	DMSO	[0.82223016 7.562748 ]	DMSO
447	[ 1.5244337 10.643482 ]	DMSO	[ 1.5244337 10.643482 ]	DMSO
448	[0.40860334 8.499142 ]	DMSO	[0.40860334 8.499142 ]	DMSO
449	[9.311256 8.232141]	DMSO	[9.311256 8.232141]	DMSO
450	[0.890222 6.924373]	DMSO	[0.890222 6.924373]	DMSO
451	[ 0.45477104 11.658268 ]	DMSO	[ 0.45477104 11.658268 ]	DMSO
452	[ 0.40675977 11.761431 ]	DMSO	[ 0.40675977 11.761431 ]	DMSO
453	[-0.20916489 11.543213 ]	DMSO	[-0.20916489 11.543213 ]	DMSO
454	[ 0.08510172 10.016758 ]	DMSO	[ 0.08510172 10.016758 ]	DMSO
455	[1.0380373 6.7365403]	DMSO	[1.0380373 6.7365403]	DMSO
456	[1.5107311 5.958802 ]	DMSO	[1.5107311 5.958802 ]	DMSO
457	[ 0.7883798 10.552317 ]	DMSO	[ 0.7883798 10.552317 ]	DMSO
458	[6.6594057 8.083706 ]	DMSO	[6.6594057 8.083706 ]	DMSO
459	[1.3784101 7.992363 ]	DMSO	[1.3784101 7.992363 ]	DMSO
460	[ 0.37577003 10.150561 ]	DMSO	[ 0.37577003 10.150561 ]	DMSO
461	[0.1849254 8.648875 ]	DMSO	[0.1849254 8.648875 ]	DMSO
462	[-0.27198058 11.484256 ]	DMSO	[-0.27198058 11.484256 ]	DMSO
463	[ 0.99418324 11.48929 ]	DMSO	[ 0.99418324 11.48929 ]	DMSO
464	[-0.25355956 11.263595 ]	DMSO	[-0.25355956 11.263595 ]	DMSO
465	[ 0.74731386 10.83911 ]	DMSO	[ 0.74731386 10.83911 ]	DMSO
466	[1.7675137e-03 1.1697257e+01]	DMSO	[1.7675137e-03 1.1697257e+01]	DMSO
467	[ 0.71251255 11.318304 ]	DMSO	[ 0.71251255 11.318304 ]	DMSO
468	[ 0.15623257 11.440953 ]	DMSO	[ 0.15623257 11.440953 ]	DMSO
469	[ 3.213913 11.916418]	DMSO	[ 3.213913 11.916418]	DMSO
470	[ 0.25105813 11.433455 ]	DMSO	[ 0.25105813 11.433455 ]	DMSO
471	[0.820418 8.195472]	DMSO	[0.820418 8.195472]	DMSO
472	[0.9044723 6.938937 ]	DMSO	[0.9044723 6.938937 ]	DMSO
473	[-0.25435373 11.348129 ]	DMSO	[-0.25435373 11.348129 ]	DMSO
474	[0.42853263 8.891802 ]	DMSO	[0.42853263 8.891802 ]	DMSO
475	[ 1.2166637 11.378077 ]	DMSO	[ 1.2166637 11.378077 ]	DMSO
476	[-0.16180041 11.263846 ]	DMSO	[-0.16180041 11.263846 ]	DMSO
477	[ 0.19525361 11.437544 ]	DMSO	[ 0.19525361 11.437544 ]	DMSO
478	[-0.04891001 11.283181 ]	DMSO	[-0.04891001 11.283181 ]	DMSO
479	[-0.4305308 9.922672 ]	DMSO	[-0.4305308 9.922672 ]	DMSO
480	[ 0.6924134 11.508216 ]	DMSO	[ 0.6924134 11.508216 ]	DMSO
481	[ 1.499396 11.880667]	DMSO	[ 1.499396 11.880667]	DMSO
482	[-0.4424946 10.749529 ]	DMSO	[-0.4424946 10.749529 ]	DMSO
483	[ 0.09113058 11.572887 ]	DMSO	[ 0.09113058 11.572887 ]	DMSO
484	[ 1.3007759 11.950678 ]	DMSO	[ 1.3007759 11.950678 ]	DMSO
485	[0.3309977 8.18913 ]	DMSO	[0.3309977 8.18913 ]	DMSO
486	[10.896587 9.158397]	DMSO	[10.896587 9.158397]	DMSO
487	[0.8782415 7.4995236]	DMSO	[0.8782415 7.4995236]	DMSO
488	[ 0.96636045 11.5718565 ]	DMSO	[ 0.96636045 11.5718565 ]	DMSO
489	[-0.3405735 11.205304 ]	DMSO	[-0.3405735 11.205304 ]	DMSO
490	[0.81092423 7.433194 ]	DMSO	[0.81092423 7.433194 ]	DMSO
491	[ 0.4668629 11.647608 ]	DMSO	[ 0.4668629 11.647608 ]	DMSO
492	[ 0.69789505 11.300726 ]	DMSO	[ 0.69789505 11.300726 ]	DMSO
493	[ 0.98218644 11.566887 ]	DMSO	[ 0.98218644 11.566887 ]	DMSO
494	[ 0.8087354 10.853707 ]	DMSO	[ 0.8087354 10.853707 ]	DMSO
495	[0.47346154 9.751189 ]	DMSO	[0.47346154 9.751189 ]	DMSO
496	[ 1.5488026 11.306072 ]	DMSO	[ 1.5488026 11.306072 ]	DMSO
497	[ 0.22574496 11.427265 ]	DMSO	[ 0.22574496 11.427265 ]	DMSO
498	[11.51787 8.10495]	DMSO	[11.51787 8.10495]	DMSO
499	[ 1.4856812 11.446971 ]	DMSO	[ 1.4856812 11.446971 ]	DMSO
500	[ 0.9487928 11.566775 ]	DMSO	[ 0.9487928 11.566775 ]	DMSO
501	[ 0.7129507 11.450378 ]	DMSO	[ 0.7129507 11.450378 ]	DMSO
502	[ 0.70150375 10.815329 ]	DMSO	[ 0.70150375 10.815329 ]	DMSO
503	[ 0.22811577 11.790584 ]	DMSO	[ 0.22811577 11.790584 ]	DMSO
504	[-0.19062576 11.281881 ]	DMSO	[-0.19062576 11.281881 ]	DMSO
505	[ 0.26055312 10.252796 ]	DMSO	[ 0.26055312 10.252796 ]	DMSO
506	[0.44589284 9.882754 ]	DMSO	[0.44589284 9.882754 ]	DMSO
507	[0.9769451 7.672071 ]	DMSO	[0.9769451 7.672071 ]	DMSO
508	[-0.14413492 11.614115 ]	DMSO	[-0.14413492 11.614115 ]	DMSO
509	[-0.14680076 11.58813 ]	DMSO	[-0.14680076 11.58813 ]	DMSO
510	[-0.12454102 11.371926 ]	DMSO	[-0.12454102 11.371926 ]	DMSO
511	[1.5319251 5.4101553]	DMSO	[1.5319251 5.4101553]	DMSO
512	[-0.06965689 11.301149 ]	DMSO	[-0.06965689 11.301149 ]	DMSO
513	[ 0.5892433 10.596033 ]	DMSO	[ 0.5892433 10.596033 ]	DMSO
514	[ 8.905621 12.956706]	DMSO	[ 8.905621 12.956706]	DMSO
515	[ 0.29094544 11.612456 ]	DMSO	[ 0.29094544 11.612456 ]	DMSO
516	[0.34812015 8.381434 ]	DMSO	[0.34812015 8.381434 ]	DMSO
517	[ 0.12814453 10.071419 ]	DMSO	[ 0.12814453 10.071419 ]	DMSO
518	[0.81884956 7.6910386 ]	DMSO	[0.81884956 7.6910386 ]	DMSO
519	[3.4083593 6.7009244]	DMSO	[3.4083593 6.7009244]	DMSO
520	[ 1.2404858 11.902955 ]	DMSO	[ 1.2404858 11.902955 ]	DMSO
521	[2.6542106 8.717652 ]	DMSO	[2.6542106 8.717652 ]	DMSO
522	[0.51005524 8.736862 ]	DMSO	[0.51005524 8.736862 ]	DMSO
523	[ 1.4529161 11.518144 ]	DMSO	[ 1.4529161 11.518144 ]	DMSO
524	[ 0.11878484 11.377663 ]	DMSO	[ 0.11878484 11.377663 ]	DMSO
525	[ 0.7377254 11.773672 ]	DMSO	[ 0.7377254 11.773672 ]	DMSO
526	[ 1.2251096 11.364769 ]	DMSO	[ 1.2251096 11.364769 ]	DMSO
527	[ 8.221276 11.944454]	DMSO	[ 8.221276 11.944454]	DMSO
528	[ 1.0270905 11.229195 ]	DMSO	[ 1.0270905 11.229195 ]	DMSO
529	[ 0.42454684 10.261104 ]	DMSO	[ 0.42454684 10.261104 ]	DMSO
530	[1.1831243 6.8752975]	DMSO	[1.1831243 6.8752975]	DMSO
531	[-0.16079335 11.544591 ]	DMSO	[-0.16079335 11.544591 ]	DMSO
532	[2.1032991 6.111419 ]	DMSO	[2.1032991 6.111419 ]	DMSO
533	[ 1.3680964 11.84133 ]	DMSO	[ 1.3680964 11.84133 ]	DMSO
534	[ 0.01916411 11.616126 ]	DMSO	[ 0.01916411 11.616126 ]	DMSO
535	[ 0.526456 11.677198]	DMSO	[ 0.526456 11.677198]	DMSO
536	[-0.19579497 11.284969 ]	DMSO	[-0.19579497 11.284969 ]	DMSO
537	[0.89829266 8.989504 ]	DMSO	[0.89829266 8.989504 ]	DMSO
538	[ 3.36994 12.780077]	DMSO	[ 3.36994 12.780077]	DMSO
539	[-0.10741893 11.277367 ]	DMSO	[-0.10741893 11.277367 ]	DMSO
540	[-0.14334781 11.262111 ]	DMSO	[-0.14334781 11.262111 ]	DMSO
541	[0.8838226 7.5624127]	DMSO	[0.8838226 7.5624127]	DMSO
542	[9.043345 8.080451]	DMSO	[9.043345 8.080451]	DMSO
543	[6.978881 6.5747128]	DMSO	[6.978881 6.5747128]	DMSO
544	[3.1402364 7.7392874]	DMSO	[3.1402364 7.7392874]	DMSO
545	[10.4546175 12.177726 ]	DMSO	[10.4546175 12.177726 ]	DMSO
546	[ 3.1005595 10.691359 ]	DMSO	[ 3.1005595 10.691359 ]	DMSO
547	[ 7.805538 11.25686 ]	DMSO	[ 7.805538 11.25686 ]	DMSO
548	[0.88796026 8.36962 ]	DMSO	[0.88796026 8.36962 ]	DMSO
549	[ 7.1054525 11.415669 ]	DMSO	[ 7.1054525 11.415669 ]	DMSO
550	[8.308153 8.785594]	DMSO	[8.308153 8.785594]	DMSO
551	[3.5831769 7.7880187]	DMSO	[3.5831769 7.7880187]	DMSO
552	[10.357199 12.005417]	DMSO	[10.357199 12.005417]	DMSO
553	[7.7489676 6.2844224]	DMSO	[7.7489676 6.2844224]	DMSO
554	[10.508533 12.380307]	DMSO	[10.508533 12.380307]	DMSO
555	[10.22091 11.827324]	DMSO	[10.22091 11.827324]	DMSO
556	[7.032605 6.5296197]	DMSO	[7.032605 6.5296197]	DMSO
557	[3.0812182 7.640172 ]	DMSO	[3.0812182 7.640172 ]	DMSO
558	[7.902139 6.2844906]	DMSO	[7.902139 6.2844906]	DMSO
559	[ 9.510779 10.802851]	DMSO	[ 9.510779 10.802851]	DMSO
560	[3.0825055 7.7178493]	DMSO	[3.0825055 7.7178493]	DMSO
561	[10.921086 12.844501]	DMSO	[10.921086 12.844501]	DMSO
562	[ 9.320257 11.575363]	DMSO	[ 9.320257 11.575363]	DMSO
563	[ 8.8891535 11.284456 ]	DMSO	[ 8.8891535 11.284456 ]	DMSO
564	[3.1440737 8.040724 ]	DMSO	[3.1440737 8.040724 ]	DMSO
565	[ 9.210966 11.437651]	DMSO	[ 9.210966 11.437651]	DMSO
566	[ 7.595639 11.248728]	DMSO	[ 7.595639 11.248728]	DMSO
567	[3.507391 7.9368715]	DMSO	[3.507391 7.9368715]	DMSO
568	[7.720448 6.2610083]	DMSO	[7.720448 6.2610083]	DMSO
569	[ 7.3651295 11.316279 ]	DMSO	[ 7.3651295 11.316279 ]	DMSO
570	[0.1847874 9.0591345]	DMSO	[0.1847874 9.0591345]	DMSO
571	[3.3116353 7.722754 ]	DMSO	[3.3116353 7.722754 ]	DMSO
572	[3.1135764 7.682482 ]	DMSO	[3.1135764 7.682482 ]	DMSO
573	[ 7.1055536 11.413537 ]	DMSO	[ 7.1055536 11.413537 ]	DMSO
574	[11.612764 13.628647]	DMSO	[11.612764 13.628647]	DMSO
575	[3.346626 7.7034464]	DMSO	[3.346626 7.7034464]	DMSO
576	[ 9.616913 11.540171]	DMSO	[ 9.616913 11.540171]	DMSO
577	[9.568268 7.6837173]	DMSO	[9.568268 7.6837173]	DMSO
578	[ 9.691876 11.032045]	DMSO	[ 9.691876 11.032045]	DMSO
579	[8.084682 6.9506583]	DMSO	[8.084682 6.9506583]	DMSO
580	[ 9.945002 11.689177]	DMSO	[ 9.945002 11.689177]	DMSO
581	[ 6.942793 11.394966]	DMSO	[ 6.942793 11.394966]	DMSO
582	[ 2.7163432 10.842252 ]	DMSO	[ 2.7163432 10.842252 ]	DMSO
583	[5.375229 9.583099]	DMSO	[5.375229 9.583099]	DMSO
584	[1.3116357 7.6456823]	DMSO	[1.3116357 7.6456823]	DMSO
585	[ 3.073165 10.1020355]	DMSO	[ 3.073165 10.1020355]	DMSO
586	[7.495597 6.470143]	DMSO	[7.495597 6.470143]	DMSO
587	[8.335984 6.4597797]	DMSO	[8.335984 6.4597797]	DMSO
588	[3.267072 7.691523]	DMSO	[3.267072 7.691523]	DMSO
589	[9.923786 7.9699016]	DMSO	[9.923786 7.9699016]	DMSO
590	[3.6537316 7.916328 ]	DMSO	[3.6537316 7.916328 ]	DMSO
591	[ 9.3094425 10.956662 ]	DMSO	[ 9.3094425 10.956662 ]	DMSO
592	[3.0678294 7.7127986]	DMSO	[3.0678294 7.7127986]	DMSO
593	[ 9.742066 11.155806]	DMSO	[ 9.742066 11.155806]	DMSO
594	[7.597416 6.562295]	DMSO	[7.597416 6.562295]	DMSO
595	[ 7.042346 11.407279]	DMSO	[ 7.042346 11.407279]	DMSO
596	[11.575729 13.583899]	DMSO	[11.575729 13.583899]	DMSO
597	[3.2140272 7.7189045]	DMSO	[3.2140272 7.7189045]	DMSO
598	[ 6.797377 12.751073]	DMSO	[ 6.797377 12.751073]	DMSO
599	[3.4515996 7.831031 ]	DMSO	[3.4515996 7.831031 ]	DMSO
600	[7.540109 6.078465]	DMSO	[7.540109 6.078465]	DMSO
601	[10.5575075 12.434607 ]	DMSO	[10.5575075 12.434607 ]	DMSO
602	[3.0048559 7.7743196]	DMSO	[3.0048559 7.7743196]	DMSO
603	[1.199345 7.004247]	DMSO	[1.199345 7.004247]	DMSO
604	[8.92401 7.269916]	DMSO	[8.92401 7.269916]	DMSO
605	[5.2769027 8.428271 ]	DMSO	[5.2769027 8.428271 ]	DMSO
606	[ 5.152118 12.675063]	DMSO	[ 5.152118 12.675063]	DMSO
607	[0.73839027 8.782741 ]	DMSO	[0.73839027 8.782741 ]	DMSO
608	[3.595195 7.77884 ]	DMSO	[3.595195 7.77884 ]	DMSO
609	[ 9.385441 10.768878]	DMSO	[ 9.385441 10.768878]	DMSO
610	[ 9.293904 11.223236]	DMSO	[ 9.293904 11.223236]	DMSO
611	[8.42507 6.849892]	DMSO	[8.42507 6.849892]	DMSO
612	[3.82357 9.481624]	DMSO	[3.82357 9.481624]	DMSO
613	[5.8393645 7.0260267]	DMSO	[5.8393645 7.0260267]	DMSO
614	[ 6.9507017 11.406442 ]	DMSO	[ 6.9507017 11.406442 ]	DMSO
615	[0.94880426 8.8379345 ]	DMSO	[0.94880426 8.8379345 ]	DMSO
616	[7.3697987 6.3524756]	DMSO	[7.3697987 6.3524756]	DMSO
617	[3.3322268 7.714049 ]	DMSO	[3.3322268 7.714049 ]	DMSO
618	[8.160004 6.9534817]	DMSO	[8.160004 6.9534817]	DMSO
619	[11.286663 13.236695]	DMSO	[11.286663 13.236695]	DMSO
620	[ 9.666853 11.768951]	DMSO	[ 9.666853 11.768951]	DMSO
621	[10.256458 12.185516]	DMSO	[10.256458 12.185516]	DMSO
622	[7.558876 6.0735617]	DMSO	[7.558876 6.0735617]	DMSO
623	[ 8.07686 12.599186]	DMSO	[ 8.07686 12.599186]	DMSO
624	[8.128229 6.4258485]	DMSO	[8.128229 6.4258485]	DMSO
625	[6.604769 7.654082]	DMSO	[6.604769 7.654082]	DMSO
626	[ 9.811061 11.924174]	DMSO	[ 9.811061 11.924174]	DMSO
627	[8.398955 6.845746]	DMSO	[8.398955 6.845746]	DMSO
628	[1.0013767 7.338445 ]	DMSO	[1.0013767 7.338445 ]	DMSO
629	[ 9.847235 11.599383]	DMSO	[ 9.847235 11.599383]	DMSO
630	[11.070784 12.88605 ]	DMSO	[11.070784 12.88605 ]	DMSO
631	[ 7.0747075 11.41498 ]	DMSO	[ 7.0747075 11.41498 ]	DMSO
632	[ 8.604646 11.020428]	DMSO	[ 8.604646 11.020428]	DMSO
633	[3.0951662 7.6910496]	DMSO	[3.0951662 7.6910496]	DMSO
634	[8.169185 6.863737]	DMSO	[8.169185 6.863737]	DMSO
635	[6.221314 8.5665045]	DMSO	[6.221314 8.5665045]	DMSO
636	[8.043753 6.9757466]	DMSO	[8.043753 6.9757466]	DMSO
637	[11.533661 13.536419]	DMSO	[11.533661 13.536419]	DMSO
638	[9.972451 7.8595476]	DMSO	[9.972451 7.8595476]	DMSO
639	[ 9.225799 10.856246]	DMSO	[ 9.225799 10.856246]	DMSO
640	[10.004953 11.891318]	DMSO	[10.004953 11.891318]	DMSO
641	[8.369134 7.0177584]	DMSO	[8.369134 7.0177584]	DMSO
642	[3.254949 7.7025228]	DMSO	[3.254949 7.7025228]	DMSO
643	[10.122939 11.852719]	DMSO	[10.122939 11.852719]	DMSO
644	[11.302097 13.2522135]	DMSO	[11.302097 13.2522135]	DMSO
645	[8.553747 6.4743032]	DMSO	[8.553747 6.4743032]	DMSO
646	[ 9.424975 11.470089]	DMSO	[ 9.424975 11.470089]	DMSO
647	[3.1227903 7.7314596]	DMSO	[3.1227903 7.7314596]	DMSO
648	[7.7224135 6.3258944]	DMSO	[7.7224135 6.3258944]	DMSO
649	[ 7.4134274 11.447223 ]	DMSO	[ 7.4134274 11.447223 ]	DMSO
650	[11.180138 13.098377]	DMSO	[11.180138 13.098377]	DMSO
651	[7.1909537 7.106389 ]	DMSO	[7.1909537 7.106389 ]	DMSO
652	[ 1.4053293 10.310282 ]	DMSO	[ 1.4053293 10.310282 ]	DMSO
653	[1.9965395 8.764569 ]	DMSO	[1.9965395 8.764569 ]	DMSO
654	[ 9.519952 10.758973]	DMSO	[ 9.519952 10.758973]	DMSO
655	[ 9.459198 11.220272]	DMSO	[ 9.459198 11.220272]	DMSO
656	[2.9904368 8.712681 ]	DMSO	[2.9904368 8.712681 ]	DMSO
657	[11.468613 13.46068 ]	DMSO	[11.468613 13.46068 ]	DMSO
658	[3.4056842 7.722263 ]	DMSO	[3.4056842 7.722263 ]	DMSO
659	[10.457829 12.211454]	DMSO	[10.457829 12.211454]	DMSO
660	[3.1741834 9.931137 ]	DMSO	[3.1741834 9.931137 ]	DMSO
661	[11.124386 13.086697]	DMSO	[11.124386 13.086697]	DMSO
662	[3.2783463 7.0843906]	DMSO	[3.2783463 7.0843906]	DMSO
663	[5.9997187 7.0943923]	DMSO	[5.9997187 7.0943923]	DMSO
664	[ 7.2942433 11.393589 ]	DMSO	[ 7.2942433 11.393589 ]	DMSO
665	[ 9.485593 10.837699]	DMSO	[ 9.485593 10.837699]	DMSO
666	[9.493678 7.627399]	DMSO	[9.493678 7.627399]	DMSO
667	[3.0727544 7.70821 ]	DMSO	[3.0727544 7.70821 ]	DMSO
668	[2.8898566 7.926278 ]	DMSO	[2.8898566 7.926278 ]	DMSO
669	[ 9.527906 10.950044]	DMSO	[ 9.527906 10.950044]	DMSO
670	[3.1760564 7.7750163]	DMSO	[3.1760564 7.7750163]	DMSO
671	[8.360001 7.019216]	DMSO	[8.360001 7.019216]	DMSO
672	[ 9.302473 10.858161]	DMSO	[ 9.302473 10.858161]	DMSO
673	[10.5231495 12.350199 ]	DMSO	[10.5231495 12.350199 ]	DMSO
674	[11.031321 9.041331]	DMSO	[11.031321 9.041331]	DMSO
675	[7.614956 6.090809]	DMSO	[7.614956 6.090809]	DMSO
676	[ 9.075266 11.378504]	DMSO	[ 9.075266 11.378504]	DMSO
677	[11.090573 12.926262]	DMSO	[11.090573 12.926262]	DMSO
678	[1.3352596 7.597227 ]	DMSO	[1.3352596 7.597227 ]	DMSO
679	[11.338987 13.319755]	DMSO	[11.338987 13.319755]	DMSO
680	[ 9.145582 10.811556]	DMSO	[ 9.145582 10.811556]	DMSO
681	[8.385654 6.4449744]	DMSO	[8.385654 6.4449744]	DMSO
682	[ 9.227403 11.464552]	DMSO	[ 9.227403 11.464552]	DMSO
683	[ 9.40165 10.656339]	DMSO	[ 9.40165 10.656339]	DMSO
684	[8.259075 7.0152993]	DMSO	[8.259075 7.0152993]	DMSO
685	[7.743439 6.219096]	DMSO	[7.743439 6.219096]	DMSO
686	[7.5051436 6.6429796]	DMSO	[7.5051436 6.6429796]	DMSO
687	[10.621519 12.334625]	DMSO	[10.621519 12.334625]	DMSO
688	[0.26664126 8.301168 ]	DMSO	[0.26664126 8.301168 ]	DMSO
689	[2.1011698 8.679721 ]	DMSO	[2.1011698 8.679721 ]	DMSO
690	[ 9.575958 11.524617]	DMSO	[ 9.575958 11.524617]	DMSO
691	[7.064194 6.199799]	DMSO	[7.064194 6.199799]	DMSO
692	[6.9450336 6.4851837]	DMSO	[6.9450336 6.4851837]	DMSO
693	[10.211835 11.910185]	DMSO	[10.211835 11.910185]	DMSO
694	[3.4664516 7.7357817]	DMSO	[3.4664516 7.7357817]	DMSO
695	[8.10995 6.9880934]	DMSO	[8.10995 6.9880934]	DMSO
696	[ 8.711423 10.937686]	DMSO	[ 8.711423 10.937686]	DMSO
697	[8.050696 7.032335]	DMSO	[8.050696 7.032335]	DMSO
698	[3.0838675 7.7469034]	DMSO	[3.0838675 7.7469034]	DMSO
699	[11.26773 13.25224]	DMSO	[11.26773 13.25224]	DMSO
700	[11.2374 13.200984]	DMSO	[11.2374 13.200984]	DMSO
701	[7.339732 6.246529]	DMSO	[7.339732 6.246529]	DMSO
702	[8.017609 7.0946517]	DMSO	[8.017609 7.0946517]	DMSO
703	[7.778817 6.355531]	DMSO	[7.778817 6.355531]	DMSO
704	[10.290647 12.130583]	DMSO	[10.290647 12.130583]	DMSO
705	[11.019349 12.864928]	DMSO	[11.019349 12.864928]	DMSO
706	[2.1267226 8.805884 ]	DMSO	[2.1267226 8.805884 ]	DMSO
707	[11.596722 13.59293 ]	DMSO	[11.596722 13.59293 ]	DMSO
708	[ 7.460061 11.426296]	DMSO	[ 7.460061 11.426296]	DMSO
709	[8.340623 7.0247765]	DMSO	[8.340623 7.0247765]	DMSO
710	[10.249841 12.192504]	DMSO	[10.249841 12.192504]	DMSO
711	[2.911705 6.717667]	DMSO	[2.911705 6.717667]	DMSO
712	[ 9.485147 11.999589]	DMSO	[ 9.485147 11.999589]	DMSO
713	[1.253671 7.559226]	DMSO	[1.253671 7.559226]	DMSO
714	[7.550504 6.3567853]	DMSO	[7.550504 6.3567853]	DMSO
715	[11.047878 12.879956]	DMSO	[11.047878 12.879956]	DMSO
716	[7.7311077 6.5327945]	DMSO	[7.7311077 6.5327945]	DMSO
717	[1.6711715 7.2622814]	DMSO	[1.6711715 7.2622814]	DMSO
718	[ 2.83224 11.48874]	DMSO	[ 2.83224 11.48874]	DMSO
719	[9.940894 7.87397 ]	DMSO	[9.940894 7.87397 ]	DMSO
720	[8.465581 6.4087377]	DMSO	[8.465581 6.4087377]	DMSO
721	[5.6957374 7.1385336]	DMSO	[5.6957374 7.1385336]	DMSO
722	[3.2738216 9.901718 ]	DMSO	[3.2738216 9.901718 ]	DMSO
723	[8.164742 6.542772]	DMSO	[8.164742 6.542772]	DMSO
724	[3.0471787 7.7483 ]	DMSO	[3.0471787 7.7483 ]	DMSO
725	[2.7536178 7.9211907]	DMSO	[2.7536178 7.9211907]	DMSO
726	[11.583716 13.590138]	DMSO	[11.583716 13.590138]	DMSO
727	[ 8.128917 11.272795]	DMSO	[ 8.128917 11.272795]	DMSO
728	[0.8511068 8.070426 ]	DMSO	[0.8511068 8.070426 ]	DMSO
729	[3.543215 6.8452883]	DMSO	[3.543215 6.8452883]	DMSO
730	[10.546481 12.369909]	DMSO	[10.546481 12.369909]	DMSO
731	[ 9.778071 11.98681 ]	DMSO	[ 9.778071 11.98681 ]	DMSO
732	[0.19499697 9.01212 ]	DMSO	[0.19499697 9.01212 ]	DMSO
733	[ 5.498096 11.07885 ]	DMSO	[ 5.498096 11.07885 ]	DMSO
734	[10.870252 12.64516 ]	DMSO	[10.870252 12.64516 ]	DMSO
735	[ 7.5332665 11.222152 ]	DMSO	[ 7.5332665 11.222152 ]	DMSO
736	[7.0974793 6.4395485]	DMSO	[7.0974793 6.4395485]	DMSO
737	[3.0565217 8.320612 ]	DMSO	[3.0565217 8.320612 ]	DMSO
738	[7.5394363 6.0471673]	DMSO	[7.5394363 6.0471673]	DMSO
739	[3.1956635 7.7063317]	DMSO	[3.1956635 7.7063317]	DMSO
740	[11.590871 13.602036]	DMSO	[11.590871 13.602036]	DMSO
741	[3.1645708 7.667508 ]	DMSO	[3.1645708 7.667508 ]	DMSO
742	[7.308542 6.235473]	DMSO	[7.308542 6.235473]	DMSO
743	[ 6.8987956 11.417424 ]	DMSO	[ 6.8987956 11.417424 ]	DMSO
744	[0.32806686 8.310932 ]	DMSO	[0.32806686 8.310932 ]	DMSO
745	[7.7156763 6.2585235]	DMSO	[7.7156763 6.2585235]	DMSO
746	[-0.02953422 8.463146 ]	DMSO	[-0.02953422 8.463146 ]	DMSO
747	[3.326527 5.8813524]	DMSO	[3.326527 5.8813524]	DMSO
748	[11.290836 13.249875]	DMSO	[11.290836 13.249875]	DMSO
749	[7.260689 6.6445546]	DMSO	[7.260689 6.6445546]	DMSO
750	[9.391178 8.167207]	DMSO	[9.391178 8.167207]	DMSO
751	[7.724738 6.30304 ]	DMSO	[7.724738 6.30304 ]	DMSO
752	[11.08343 12.921437]	DMSO	[11.08343 12.921437]	DMSO
753	[ 7.0393972 11.415443 ]	DMSO	[ 7.0393972 11.415443 ]	DMSO
754	[7.7300673 6.2209945]	DMSO	[7.7300673 6.2209945]	DMSO
755	[7.397085 6.534822]	DMSO	[7.397085 6.534822]	DMSO
756	[3.4790256 8.936407 ]	DMSO	[3.4790256 8.936407 ]	DMSO
757	[0.23175484 8.290583 ]	DMSO	[0.23175484 8.290583 ]	DMSO
758	[5.394048 8.203954]	DMSO	[5.394048 8.203954]	DMSO
759	[9.942866 7.994135]	DMSO	[9.942866 7.994135]	DMSO
760	[3.040579 7.7430105]	DMSO	[3.040579 7.7430105]	DMSO
761	[0.74962294 7.6053157 ]	DMSO	[0.74962294 7.6053157 ]	DMSO
762	[ 9.320908 10.96375 ]	DMSO	[ 9.320908 10.96375 ]	DMSO
763	[ 8.185975 11.975082]	DMSO	[ 8.185975 11.975082]	DMSO
764	[7.379471 6.264092]	DMSO	[7.379471 6.264092]	DMSO
765	[10.212753 11.861995]	DMSO	[10.212753 11.861995]	DMSO
766	[7.6413794 6.3033137]	DMSO	[7.6413794 6.3033137]	DMSO
767	[ 9.469167 11.090891]	DMSO	[ 9.469167 11.090891]	DMSO
768	[3.2002537 7.7095313]	DMSO	[3.2002537 7.7095313]	DMSO
769	[7.479323 6.596458]	DMSO	[7.479323 6.596458]	DMSO
770	[7.2500806 7.2919283]	DMSO	[7.2500806 7.2919283]	DMSO
771	[ 8.814543 11.702884]	DMSO	[ 8.814543 11.702884]	DMSO
772	[ 9.338309 10.699905]	DMSO	[ 9.338309 10.699905]	DMSO
773	[4.56929 7.590347]	DMSO	[4.56929 7.590347]	DMSO
774	[7.7634664 6.267762 ]	DMSO	[7.7634664 6.267762 ]	DMSO
775	[3.1661975 7.7124004]	DMSO	[3.1661975 7.7124004]	DMSO
776	[11.242002 13.217918]	DMSO	[11.242002 13.217918]	DMSO
777	[4.806771 7.5932684]	DMSO	[4.806771 7.5932684]	DMSO
778	[10.040129 11.891369]	DMSO	[10.040129 11.891369]	DMSO
779	[ 7.237666 11.432144]	DMSO	[ 7.237666 11.432144]	DMSO
780	[-0.3855603 8.388072 ]	DMSO	[-0.3855603 8.388072 ]	DMSO
781	[ 9.804397 11.878808]	DMSO	[ 9.804397 11.878808]	DMSO
782	[ 9.980928 11.84755 ]	DMSO	[ 9.980928 11.84755 ]	DMSO
783	[10.588703 12.454004]	DMSO	[10.588703 12.454004]	DMSO
784	[9.427174 7.9540043]	DMSO	[9.427174 7.9540043]	DMSO
785	[6.302872 8.386915]	DMSO	[6.302872 8.386915]	DMSO
786	[ 1.5804551 12.193112 ]	DMSO	[ 1.5804551 12.193112 ]	DMSO
787	[ 3.1620784 13.557987 ]	DMSO	[ 3.1620784 13.557987 ]	DMSO
788	[7.2419324 6.429384 ]	DMSO	[7.2419324 6.429384 ]	DMSO
789	[ 8.703203 10.944073]	DMSO	[ 8.703203 10.944073]	DMSO
790	[0.07575774 8.090892 ]	DMSO	[0.07575774 8.090892 ]	DMSO
791	[7.3969703 6.2818294]	DMSO	[7.3969703 6.2818294]	DMSO
792	[1.2282864 7.3462615]	DMSO	[1.2282864 7.3462615]	DMSO
793	[ 7.178458 11.42431 ]	DMSO	[ 7.178458 11.42431 ]	DMSO
794	[8.959878 8.147715]	DMSO	[8.959878 8.147715]	DMSO
795	[3.5507457 7.7550735]	DMSO	[3.5507457 7.7550735]	DMSO
796	[8.513131 6.4626994]	DMSO	[8.513131 6.4626994]	DMSO
797	[11.019272 12.786878]	DMSO	[11.019272 12.786878]	DMSO
798	[7.0628448 7.929133 ]	DMSO	[7.0628448 7.929133 ]	DMSO
799	[ 9.396512 11.035134]	DMSO	[ 9.396512 11.035134]	DMSO
800	[ 7.31996 11.43758]	DMSO	[ 7.31996 11.43758]	DMSO
801	[8.261446 7.0029316]	DMSO	[8.261446 7.0029316]	DMSO
802	[11.113 13.092105]	DMSO	[11.113 13.092105]	DMSO
803	[8.501265 6.94354 ]	DMSO	[8.501265 6.94354 ]	DMSO
804	[ 7.460096 11.273573]	DMSO	[ 7.460096 11.273573]	DMSO
805	[2.9897146 7.783338 ]	DMSO	[2.9897146 7.783338 ]	DMSO
806	[2.9385777 7.811602 ]	DMSO	[2.9385777 7.811602 ]	DMSO
807	[5.798598 8.305539]	DMSO	[5.798598 8.305539]	DMSO
808	[ 7.498354 13.361848]	DMSO	[ 7.498354 13.361848]	DMSO
809	[3.252313 7.7137303]	DMSO	[3.252313 7.7137303]	DMSO
810	[10.6972 12.4459505]	DMSO	[10.6972 12.4459505]	DMSO
811	[ 7.2144356 11.425385 ]	DMSO	[ 7.2144356 11.425385 ]	DMSO
812	[ 7.135167 11.419588]	DMSO	[ 7.135167 11.419588]	DMSO
813	[10.734615 12.632751]	DMSO	[10.734615 12.632751]	DMSO
814	[0.14673457 8.453709 ]	DMSO	[0.14673457 8.453709 ]	DMSO
815	[11.253647 13.206748]	DMSO	[11.253647 13.206748]	DMSO
816	[ 9.123851 10.865087]	DMSO	[ 9.123851 10.865087]	DMSO
817	[8.95274 8.054433]	DMSO	[8.95274 8.054433]	DMSO
818	[ 9.5926285 11.386274 ]	DMSO	[ 9.5926285 11.386274 ]	DMSO
819	[10.00357 11.923478]	DMSO	[10.00357 11.923478]	DMSO
820	[7.725022 6.5561047]	DMSO	[7.725022 6.5561047]	DMSO
821	[ 8.877274 11.487399]	DMSO	[ 8.877274 11.487399]	DMSO
822	[1.8523142 7.2977 ]	DMSO	[1.8523142 7.2977 ]	DMSO
823	[5.6946535 8.177729 ]	DMSO	[5.6946535 8.177729 ]	DMSO
824	[10.96894 12.866867]	DMSO	[10.96894 12.866867]	DMSO
825	[10.034215 11.935568]	DMSO	[10.034215 11.935568]	DMSO
826	[10.504803 12.347223]	DMSO	[10.504803 12.347223]	DMSO
827	[0.915954 8.950978]	DMSO	[0.915954 8.950978]	DMSO
828	[7.8083014 6.329086 ]	DMSO	[7.8083014 6.329086 ]	DMSO
829	[ 7.3720965 11.559221 ]	DMSO	[ 7.3720965 11.559221 ]	DMSO
830	[8.5447235 6.444646 ]	DMSO	[8.5447235 6.444646 ]	DMSO
831	[10.638857 12.36501 ]	DMSO	[10.638857 12.36501 ]	DMSO
832	[7.2651234 9.225139 ]	DMSO	[7.2651234 9.225139 ]	DMSO
833	[7.4868584 6.515348 ]	DMSO	[7.4868584 6.515348 ]	DMSO
834	[8.875987 7.6204815]	DMSO	[8.875987 7.6204815]	DMSO
835	[2.6987247 8.213077 ]	DMSO	[2.6987247 8.213077 ]	DMSO
836	[3.0231693 7.791073 ]	DMSO	[3.0231693 7.791073 ]	DMSO
837	[3.2492385 7.718506 ]	DMSO	[3.2492385 7.718506 ]	DMSO
838	[11.611583 13.625234]	DMSO	[11.611583 13.625234]	DMSO
839	[8.090026 7.0383897]	DMSO	[8.090026 7.0383897]	DMSO
840	[11.613709 13.629834]	DMSO	[11.613709 13.629834]	DMSO
841	[6.0094867 6.891429 ]	DMSO	[6.0094867 6.891429 ]	DMSO
842	[7.014443 7.45879 ]	DMSO	[7.014443 7.45879 ]	DMSO
843	[3.390951 6.80594 ]	DMSO	[3.390951 6.80594 ]	DMSO
844	[7.4716554 6.1717396]	DMSO	[7.4716554 6.1717396]	DMSO
845	[ 6.869707 11.365628]	DMSO	[ 6.869707 11.365628]	DMSO
846	[2.733861 8.550504]	DMSO	[2.733861 8.550504]	DMSO
847	[7.2482786 7.0757513]	DMSO	[7.2482786 7.0757513]	DMSO
848	[ 9.589781 11.86609 ]	DMSO	[ 9.589781 11.86609 ]	DMSO
849	[7.516018 6.6190925]	DMSO	[7.516018 6.6190925]	DMSO
850	[8.231539 6.6773295]	DMSO	[8.231539 6.6773295]	DMSO
851	[2.3799496 8.458865 ]	DMSO	[2.3799496 8.458865 ]	DMSO
852	[11.344717 13.309504]	DMSO	[11.344717 13.309504]	DMSO
853	[3.359191 7.815835]	DMSO	[3.359191 7.815835]	DMSO
854	[7.0746875 6.480192 ]	DMSO	[7.0746875 6.480192 ]	DMSO
855	[0.72373915 8.88839 ]	DMSO	[0.72373915 8.88839 ]	DMSO
856	[ 9.305697 10.987497]	DMSO	[ 9.305697 10.987497]	DMSO
857	[ 7.4854536 11.318362 ]	DMSO	[ 7.4854536 11.318362 ]	DMSO
858	[0.17176466 8.444531 ]	DMSO	[0.17176466 8.444531 ]	DMSO
859	[10.322829 12.247859]	DMSO	[10.322829 12.247859]	DMSO
860	[3.3137894 7.7067423]	DMSO	[3.3137894 7.7067423]	DMSO
861	[11.198555 13.188196]	DMSO	[11.198555 13.188196]	DMSO
862	[9.568151 7.6520367]	DMSO	[9.568151 7.6520367]	DMSO
863	[ 9.181526 10.770045]	DMSO	[ 9.181526 10.770045]	DMSO
864	[-0.32776248 8.434488 ]	DMSO	[-0.32776248 8.434488 ]	DMSO
865	[10.215293 11.703869]	DMSO	[10.215293 11.703869]	DMSO
866	[ 8.105233 12.732671]	DMSO	[ 8.105233 12.732671]	DMSO
867	[7.4029636 6.9505625]	DMSO	[7.4029636 6.9505625]	DMSO
868	[8.46888 6.983765]	DMSO	[8.46888 6.983765]	DMSO
869	[10.014366 11.840542]	DMSO	[10.014366 11.840542]	DMSO
870	[ 9.637362 12.172971]	DMSO	[ 9.637362 12.172971]	DMSO
871	[7.6656156 6.1475334]	DMSO	[7.6656156 6.1475334]	DMSO
872	[7.5316477 6.3815246]	DMSO	[7.5316477 6.3815246]	DMSO
873	[8.292719 6.4716754]	DMSO	[8.292719 6.4716754]	DMSO
874	[ 7.312348 11.454543]	DMSO	[ 7.312348 11.454543]	DMSO
875	[ 9.607072 11.038573]	DMSO	[ 9.607072 11.038573]	DMSO
876	[ 7.262241 11.417331]	DMSO	[ 7.262241 11.417331]	DMSO
877	[2.7993972 7.880487 ]	DMSO	[2.7993972 7.880487 ]	DMSO
878	[2.9884481 7.128424 ]	DMSO	[2.9884481 7.128424 ]	DMSO
879	[10.890339 12.657829]	DMSO	[10.890339 12.657829]	DMSO
880	[0.2687168 8.3359585]	DMSO	[0.2687168 8.3359585]	DMSO
881	[8.030462 6.9968166]	DMSO	[8.030462 6.9968166]	DMSO
882	[3.8184686 9.44466 ]	DMSO	[3.8184686 9.44466 ]	DMSO
883	[3.2286453 7.682589 ]	DMSO	[3.2286453 7.682589 ]	DMSO
884	[2.1922138 8.464364 ]	DMSO	[2.1922138 8.464364 ]	DMSO
885	[ 6.93457 11.392515]	DMSO	[ 6.93457 11.392515]	DMSO
886	[1.536719 8.553009]	DMSO	[1.536719 8.553009]	DMSO
887	[10.927973 12.81566 ]	DMSO	[10.927973 12.81566 ]	DMSO
888	[6.7165136 6.305359 ]	DMSO	[6.7165136 6.305359 ]	DMSO
889	[2.6920776 8.574445 ]	DMSO	[2.6920776 8.574445 ]	DMSO
890	[7.7284923 6.1871204]	DMSO	[7.7284923 6.1871204]	DMSO
891	[8.775952 8.097329]	DMSO	[8.775952 8.097329]	DMSO
892	[3.1230202 7.7487116]	DMSO	[3.1230202 7.7487116]	DMSO
893	[11.614787 13.62878 ]	DMSO	[11.614787 13.62878 ]	DMSO
894	[ 9.919849 11.874545]	DMSO	[ 9.919849 11.874545]	DMSO
895	[ 8.370578 11.228699]	DMSO	[ 8.370578 11.228699]	DMSO
896	[8.418068 6.459774]	DMSO	[8.418068 6.459774]	DMSO
897	[9.552711 7.749592]	DMSO	[9.552711 7.749592]	DMSO
898	[3.0535765 7.4518557]	DMSO	[3.0535765 7.4518557]	DMSO
899	[0.2568362 8.441417 ]	DMSO	[0.2568362 8.441417 ]	DMSO
900	[ 3.9692159 12.074729 ]	DMSO	[ 3.9692159 12.074729 ]	DMSO
901	[9.858049 6.8541594]	DMSO	[9.858049 6.8541594]	DMSO
902	[10.297261 11.884817]	DMSO	[10.297261 11.884817]	DMSO
903	[2.939708 7.816093]	DMSO	[2.939708 7.816093]	DMSO
904	[10.50143 12.4048605]	DMSO	[10.50143 12.4048605]	DMSO
905	[11.006045 12.794877]	DMSO	[11.006045 12.794877]	DMSO
906	[7.5578694 6.703786 ]	DMSO	[7.5578694 6.703786 ]	DMSO
907	[7.2594733 6.3311114]	DMSO	[7.2594733 6.3311114]	DMSO
908	[11.001966 12.781404]	DMSO	[11.001966 12.781404]	DMSO
909	[2.2819743 9.293514 ]	DMSO	[2.2819743 9.293514 ]	DMSO
910	[5.9907207 8.179383 ]	DMSO	[5.9907207 8.179383 ]	DMSO
911	[10.531395 12.41175 ]	DMSO	[10.531395 12.41175 ]	DMSO
912	[7.805575 7.1865067]	DMSO	[7.805575 7.1865067]	DMSO
913	[8.420203 6.418389]	DMSO	[8.420203 6.418389]	DMSO
914	[7.2244163 7.1023955]	DMSO	[7.2244163 7.1023955]	DMSO
915	[8.391609 7.063099]	DMSO	[8.391609 7.063099]	DMSO
916	[7.9975963 7.001372 ]	DMSO	[7.9975963 7.001372 ]	DMSO
917	[6.248153 7.750727]	DMSO	[6.248153 7.750727]	DMSO
918	[11.372037 13.3652315]	DMSO	[11.372037 13.3652315]	DMSO
919	[3.04388 7.68872]	DMSO	[3.04388 7.68872]	DMSO
920	[8.435862 6.4219074]	DMSO	[8.435862 6.4219074]	DMSO
921	[ 5.864476 11.531785]	DMSO	[ 5.864476 11.531785]	DMSO
922	[7.4594307 6.539403 ]	DMSO	[7.4594307 6.539403 ]	DMSO
923	[11.227796 13.199033]	DMSO	[11.227796 13.199033]	DMSO
924	[3.1925497 5.515215 ]	DMSO	[3.1925497 5.515215 ]	DMSO
925	[10.649479 12.393295]	DMSO	[10.649479 12.393295]	DMSO
926	[ 9.421273 10.791383]	DMSO	[ 9.421273 10.791383]	DMSO
927	[7.709715 6.2967677]	DMSO	[7.709715 6.2967677]	DMSO
928	[10.804301 12.540297]	DMSO	[10.804301 12.540297]	DMSO
929	[3.7008927 8.633283 ]	DMSO	[3.7008927 8.633283 ]	DMSO
930	[10.741167 12.620674]	DMSO	[10.741167 12.620674]	DMSO
931	[8.392752 6.467195]	DMSO	[8.392752 6.467195]	DMSO
932	[8.4739275 6.4696503]	DMSO	[8.4739275 6.4696503]	DMSO
933	[10.590494 12.252499]	DMSO	[10.590494 12.252499]	DMSO
934	[0.20480552 8.995107 ]	DMSO	[0.20480552 8.995107 ]	DMSO
935	[9.983272 7.905915]	DMSO	[9.983272 7.905915]	DMSO
936	[8.721196 7.0903053]	DMSO	[8.721196 7.0903053]	DMSO
937	[11.232404 13.173273]	DMSO	[11.232404 13.173273]	DMSO
938	[ 9.244125 10.812259]	DMSO	[ 9.244125 10.812259]	DMSO
939	[5.5561347 7.8924503]	DMSO	[5.5561347 7.8924503]	DMSO
940	[ 9.823489 11.642006]	DMSO	[ 9.823489 11.642006]	DMSO
941	[ 6.5789537 11.104633 ]	DMSO	[ 6.5789537 11.104633 ]	DMSO
942	[5.4987807 7.420882 ]	DMSO	[5.4987807 7.420882 ]	DMSO
943	[ 9.205872 11.140295]	DMSO	[ 9.205872 11.140295]	DMSO
944	[11.032688 12.871263]	DMSO	[11.032688 12.871263]	DMSO
945	[ 2.7298791 12.207974 ]	DMSO	[ 2.7298791 12.207974 ]	DMSO
946	[0.18197033 9.040261 ]	DMSO	[0.18197033 9.040261 ]	DMSO
947	[ 8.915404 11.569029]	DMSO	[ 8.915404 11.569029]	DMSO
948	[1.0215491 8.184756 ]	DMSO	[1.0215491 8.184756 ]	DMSO
949	[9.955835 7.93203 ]	DMSO	[9.955835 7.93203 ]	DMSO
950	[2.514238 8.397645]	DMSO	[2.514238 8.397645]	DMSO
951	[ 9.427097 11.031268]	DMSO	[ 9.427097 11.031268]	DMSO
952	[ 9.575096 11.048263]	DMSO	[ 9.575096 11.048263]	DMSO
953	[6.707665 6.7656145]	DMSO	[6.707665 6.7656145]	DMSO
954	[3.1646883 7.739806 ]	DMSO	[3.1646883 7.739806 ]	DMSO
955	[ 5.5615516 11.077592 ]	DMSO	[ 5.5615516 11.077592 ]	DMSO
956	[ 7.266137 12.103056]	DMSO	[ 7.266137 12.103056]	DMSO
957	[3.5010018 9.837351 ]	DMSO	[3.5010018 9.837351 ]	DMSO
958	[11.078347 12.973826]	DMSO	[11.078347 12.973826]	DMSO
959	[2.5762436 8.684619 ]	DMSO	[2.5762436 8.684619 ]	DMSO
960	[0.7578658 8.869976 ]	DMSO	[0.7578658 8.869976 ]	DMSO
961	[0.23537111 8.388017 ]	DMSO	[0.23537111 8.388017 ]	DMSO
962	[7.8389907 6.238751 ]	DMSO	[7.8389907 6.238751 ]	DMSO
963	[ 9.978925 11.7615385]	DMSO	[ 9.978925 11.7615385]	DMSO
964	[8.006384 7.021126]	DMSO	[8.006384 7.021126]	DMSO
965	[8.389043 6.928984]	DMSO	[8.389043 6.928984]	DMSO
966	[3.367441 7.752428]	DMSO	[3.367441 7.752428]	DMSO
967	[8.445579 6.4302306]	DMSO	[8.445579 6.4302306]	DMSO
968	[8.129535 6.852419]	DMSO	[8.129535 6.852419]	DMSO
969	[0.16317748 9.04902 ]	DMSO	[0.16317748 9.04902 ]	DMSO
970	[3.2696376 7.7192054]	DMSO	[3.2696376 7.7192054]	DMSO
971	[5.9258227 6.8894086]	DMSO	[5.9258227 6.8894086]	DMSO
972	[0.94394624 8.96638 ]	DMSO	[0.94394624 8.96638 ]	DMSO
973	[3.1465647 7.721228 ]	DMSO	[3.1465647 7.721228 ]	DMSO
974	[3.3363233 7.07939 ]	DMSO	[3.3363233 7.07939 ]	DMSO
975	[11.017136 12.799719]	DMSO	[11.017136 12.799719]	DMSO
976	[3.2125628 7.698569 ]	DMSO	[3.2125628 7.698569 ]	DMSO
977	[7.6835165 6.4901686]	DMSO	[7.6835165 6.4901686]	DMSO
978	[8.345189 6.6380963]	DMSO	[8.345189 6.6380963]	DMSO
979	[7.2724433 6.257535 ]	DMSO	[7.2724433 6.257535 ]	DMSO
980	[ 9.730467 11.586175]	DMSO	[ 9.730467 11.586175]	DMSO
981	[11.081751 12.9632225]	DMSO	[11.081751 12.9632225]	DMSO
982	[0.29260623 8.016059 ]	DMSO	[0.29260623 8.016059 ]	DMSO
983	[7.0309434 7.4673276]	DMSO	[7.0309434 7.4673276]	DMSO
984	[10.363466 12.075914]	DMSO	[10.363466 12.075914]	DMSO
985	[1.6955727 6.2028484]	DMSO	[1.6955727 6.2028484]	DMSO
986	[11.609297 13.624604]	DMSO	[11.609297 13.624604]	DMSO
987	[3.482909 7.83199 ]	DMSO	[3.482909 7.83199 ]	DMSO
988	[10.644127 12.352647]	DMSO	[10.644127 12.352647]	DMSO
989	[7.623232 6.0927567]	DMSO	[7.623232 6.0927567]	DMSO
990	[3.4866066 7.952531 ]	DMSO	[3.4866066 7.952531 ]	DMSO
991	[8.476951 6.439918]	DMSO	[8.476951 6.439918]	DMSO
992	[8.21924 6.586469]	DMSO	[8.21924 6.586469]	DMSO
993	[ 9.9044485 12.0016775]	DMSO	[ 9.9044485 12.0016775]	DMSO
994	[ 9.348937 11.016548]	DMSO	[ 9.348937 11.016548]	DMSO
995	[2.3889997 8.216615 ]	DMSO	[2.3889997 8.216615 ]	DMSO
996	[10.936885 12.683864]	DMSO	[10.936885 12.683864]	DMSO
997	[ 9.335656 10.953799]	DMSO	[ 9.335656 10.953799]	DMSO
998	[11.60432 13.618511]	DMSO	[11.60432 13.618511]	DMSO
999	[9.817852 8.12668 ]	DMSO	[9.817852 8.12668 ]	DMSO
1000	[10.24441 11.851284]	DMSO	[10.24441 11.851284]	DMSO
1001	[ 9.432308 11.097825]	DMSO	[ 9.432308 11.097825]	DMSO
1002	[3.344605 9.791071]	DMSO	[3.344605 9.791071]	DMSO
1003	[ 9.36122 11.039217]	DMSO	[ 9.36122 11.039217]	DMSO
1004	[2.1346905 8.421869 ]	DMSO	[2.1346905 8.421869 ]	DMSO
1005	[2.1423883 8.3169 ]	DMSO	[2.1423883 8.3169 ]	DMSO
1006	[7.216764 6.526777]	DMSO	[7.216764 6.526777]	DMSO
1007	[7.6280355 6.5779095]	DMSO	[7.6280355 6.5779095]	DMSO
1008	[7.5943456 6.312573 ]	DMSO	[7.5943456 6.312573 ]	DMSO
1009	[8.115326 7.1519628]	DMSO	[8.115326 7.1519628]	DMSO
1010	[3.54966 7.8655663]	DMSO	[3.54966 7.8655663]	DMSO
1011	[2.786167 7.8882923]	DMSO	[2.786167 7.8882923]	DMSO
1012	[2.689183 9.562781]	DMSO	[2.689183 9.562781]	DMSO
1013	[2.9779735 7.792112 ]	DMSO	[2.9779735 7.792112 ]	DMSO
1014	[9.992576 7.9246416]	DMSO	[9.992576 7.9246416]	DMSO
1015	[8.26959 6.4941354]	DMSO	[8.26959 6.4941354]	DMSO
1016	[3.0554392 7.6921096]	DMSO	[3.0554392 7.6921096]	DMSO
1017	[7.044184 6.4094944]	DMSO	[7.044184 6.4094944]	DMSO
1018	[0.6227339 8.486715 ]	DMSO	[0.6227339 8.486715 ]	DMSO
1019	[9.866255 7.9493794]	DMSO	[9.866255 7.9493794]	DMSO
1020	[ 7.106771 11.498061]	DMSO	[ 7.106771 11.498061]	DMSO
1021	[8.446967 6.513656]	DMSO	[8.446967 6.513656]	DMSO
1022	[7.170904 6.4944844]	DMSO	[7.170904 6.4944844]	DMSO
1023	[11.255944 13.20471 ]	DMSO	[11.255944 13.20471 ]	DMSO
1024	[7.642633 6.47132 ]	DMSO	[7.642633 6.47132 ]	DMSO
1025	[7.9023776 7.6087174]	DMSO	[7.9023776 7.6087174]	DMSO
1026	[10.283148 12.217867]	DMSO	[10.283148 12.217867]	DMSO
1027	[9.945587 7.9758534]	DMSO	[9.945587 7.9758534]	DMSO
1028	[ 9.387159 11.591548]	DMSO	[ 9.387159 11.591548]	DMSO
1029	[7.7581716 7.0986276]	DMSO	[7.7581716 7.0986276]	DMSO
1030	[6.1533813 8.409613 ]	DMSO	[6.1533813 8.409613 ]	DMSO
1031	[7.7777166 6.258789 ]	DMSO	[7.7777166 6.258789 ]	DMSO
1032	[10.588539 7.888452]	DMSO	[10.588539 7.888452]	DMSO
1033	[10.722664 12.442436]	DMSO	[10.722664 12.442436]	DMSO
1034	[7.657535 7.4047213]	DMSO	[7.657535 7.4047213]	DMSO
1035	[ 2.4232938 10.265889 ]	DMSO	[ 2.4232938 10.265889 ]	DMSO
1036	[0.63466144 8.328391 ]	DMSO	[0.63466144 8.328391 ]	DMSO
1037	[ 9.2514715 10.950873 ]	DMSO	[ 9.2514715 10.950873 ]	DMSO
1038	[7.206986 7.0831866]	DMSO	[7.206986 7.0831866]	DMSO
1039	[3.0866046 7.831869 ]	DMSO	[3.0866046 7.831869 ]	DMSO
1040	[3.1342385 7.7487574]	DMSO	[3.1342385 7.7487574]	DMSO
1041	[3.5584202 7.9070992]	DMSO	[3.5584202 7.9070992]	DMSO
1042	[10.450815 8.946694]	IMPA	[ 7.703092 11.56215 ]	MorphDiff
1043	[8.012185 8.893327]	IMPA	[11.335017 7.409366]	MorphDiff
1044	[10.392596 9.903845]	IMPA	[10.688179 11.634021]	MorphDiff
1045	[7.1768665 6.442241 ]	IMPA	[7.837648 8.9928665]	MorphDiff
1046	[8.035449 9.930194]	IMPA	[ 4.3802786 11.892777 ]	MorphDiff
1047	[10.127744 6.389303]	IMPA	[ 1.6605518 11.337855 ]	MorphDiff
1048	[7.0700364 7.9354253]	IMPA	[11.125686 13.102928]	MorphDiff
1049	[8.127092 9.877631]	IMPA	[8.527089 7.745688]	MorphDiff
1050	[ 4.6591225 11.032103 ]	IMPA	[1.5217688 6.2188334]	MorphDiff
1051	[10.958566 6.485983]	IMPA	[ 6.3024325 12.105003 ]	MorphDiff
1052	[ 7.5106063 11.705859 ]	IMPA	[ 6.349232 11.775927]	MorphDiff
1053	[7.6473475 9.774426 ]	IMPA	[ 4.1927953 12.076469 ]	MorphDiff
1054	[9.030673 7.0557857]	IMPA	[9.773976 6.156537]	MorphDiff
1055	[6.1491795 9.97007 ]	IMPA	[ 9.310534 12.305826]	MorphDiff
1056	[6.6967607 8.738531 ]	IMPA	[ 2.6395743 10.446043 ]	MorphDiff
1057	[7.6585355 7.7122154]	IMPA	[1.7657409 6.0017095]	MorphDiff
1058	[8.329473 6.994401]	IMPA	[ 7.587998 12.4750805]	MorphDiff
1059	[7.2047753 6.812347 ]	IMPA	[6.9422607 7.321748 ]	MorphDiff
1060	[7.2097754 7.621602 ]	IMPA	[ 9.729903 10.933583]	MorphDiff
1061	[ 8.060703 10.076085]	IMPA	[ 2.484059 11.593932]	MorphDiff
1062	[ 6.437006 12.70591 ]	IMPA	[4.8023515 7.341748 ]	MorphDiff
1063	[ 8.216249 10.215826]	IMPA	[4.8633447 7.4752526]	MorphDiff
1064	[ 7.730198 10.514377]	IMPA	[ 5.3384366 10.271877 ]	MorphDiff
1065	[4.003071 8.679116]	IMPA	[ 9.407471 12.709664]	MorphDiff
1066	[7.0305295 9.454057 ]	IMPA	[2.9133236 6.4413652]	MorphDiff
1067	[10.260157 6.445138]	IMPA	[ 3.780759 11.500855]	MorphDiff
1068	[ 8.046947 10.103395]	IMPA	[7.3236914 9.316562 ]	MorphDiff
1069	[7.558563 9.780578]	IMPA	[8.078006 7.24983 ]	MorphDiff
1070	[ 7.5831285 10.5751915]	IMPA	[4.395543 6.537658]	MorphDiff
1071	[2.7488651 6.4891877]	IMPA	[11.48908 8.215716]	MorphDiff
1072	[9.523866 8.180422]	IMPA	[3.910013 6.837046]	MorphDiff
1073	[ 5.153092 10.548807]	IMPA	[ 5.002065 10.691701]	MorphDiff
1074	[9.296268 7.070685]	IMPA	[5.8185472 8.12546 ]	MorphDiff
1075	[10.249771 9.328396]	IMPA	[3.0378704 8.51053 ]	MorphDiff
1076	[7.9116497 7.0295167]	IMPA	[10.544391 8.783285]	MorphDiff
1077	[8.169432 9.510586]	IMPA	[ 1.5410382 11.911738 ]	MorphDiff
1078	[10.518211 9.204261]	IMPA	[5.707706 7.563684]	MorphDiff
1079	[5.676738 6.4500585]	IMPA	[5.294313 9.148916]	MorphDiff
1080	[ 6.8082895 12.070367 ]	IMPA	[8.422079 7.78463 ]	MorphDiff
1081	[3.5346098 6.600036 ]	IMPA	[ 5.348192 10.156843]	MorphDiff
1082	[4.634824 8.607894]	IMPA	[0.9624324 9.107678 ]	MorphDiff
1083	[7.423685 9.749416]	IMPA	[ 6.4151983 12.389259 ]	MorphDiff

## Sheet: Sheet5
	IMPA	IMPA_label	MorphDiff(G2I)	MorphDiff(G2I)_label
0	[8.64988 8.85427]	Ground Truth	[8.64988 8.85427]	Ground Truth
1	[9.399812 8.0579 ]	Ground Truth	[9.399812 8.0579 ]	Ground Truth
2	[3.3520274 9.818333 ]	Ground Truth	[3.3520274 9.818333 ]	Ground Truth
3	[6.407441 9.018864]	Ground Truth	[6.407441 9.018864]	Ground Truth
4	[10.725135 11.792559]	Ground Truth	[10.725135 11.792559]	Ground Truth
5	[11.547868 10.02047 ]	Ground Truth	[11.547868 10.02047 ]	Ground Truth
6	[ 3.236494 11.2223 ]	Ground Truth	[ 3.236494 11.2223 ]	Ground Truth
7	[ 3.4484828 10.519053 ]	Ground Truth	[ 3.4484828 10.519053 ]	Ground Truth
8	[6.790184 5.664955]	Ground Truth	[6.790184 5.664955]	Ground Truth
9	[ 9.1533375 12.046281 ]	Ground Truth	[ 9.1533375 12.046281 ]	Ground Truth
10	[5.592765 9.466457]	Ground Truth	[5.592765 9.466457]	Ground Truth
11	[10.787201 9.126838]	Ground Truth	[10.787201 9.126838]	Ground Truth
12	[11.011708 9.21076 ]	Ground Truth	[11.011708 9.21076 ]	Ground Truth
13	[ 3.5334766 10.429099 ]	Ground Truth	[ 3.5334766 10.429099 ]	Ground Truth
14	[6.1560397 8.828564 ]	Ground Truth	[6.1560397 8.828564 ]	Ground Truth
15	[11.924555 11.079499]	Ground Truth	[11.924555 11.079499]	Ground Truth
16	[ 7.550876 10.618192]	Ground Truth	[ 7.550876 10.618192]	Ground Truth
17	[3.6524158 9.637721 ]	Ground Truth	[3.6524158 9.637721 ]	Ground Truth
18	[ 7.314867 11.826442]	Ground Truth	[ 7.314867 11.826442]	Ground Truth
19	[ 5.43416 10.220283]	Ground Truth	[ 5.43416 10.220283]	Ground Truth
20	[10.603213 9.195176]	Ground Truth	[10.603213 9.195176]	Ground Truth
21	[ 8.2661 11.653479]	Ground Truth	[ 8.2661 11.653479]	Ground Truth
22	[9.78323 7.919153]	Ground Truth	[9.78323 7.919153]	Ground Truth
23	[4.6662617 9.472557 ]	Ground Truth	[4.6662617 9.472557 ]	Ground Truth
24	[9.976718 9.764193]	Ground Truth	[9.976718 9.764193]	Ground Truth
25	[8.237551 8.827466]	Ground Truth	[8.237551 8.827466]	Ground Truth
26	[ 4.897001 13.062878]	Ground Truth	[ 4.897001 13.062878]	Ground Truth
27	[ 7.4579782 10.661389 ]	Ground Truth	[ 7.4579782 10.661389 ]	Ground Truth
28	[ 4.786491 11.113346]	Ground Truth	[ 4.786491 11.113346]	Ground Truth
29	[ 6.128708 10.993567]	Ground Truth	[ 6.128708 10.993567]	Ground Truth
30	[ 8.966669 12.969135]	Ground Truth	[ 8.966669 12.969135]	Ground Truth
31	[ 6.1143475 12.518678 ]	Ground Truth	[ 6.1143475 12.518678 ]	Ground Truth
32	[10.719686 9.985951]	Ground Truth	[10.719686 9.985951]	Ground Truth
33	[ 6.3982663 11.419707 ]	Ground Truth	[ 6.3982663 11.419707 ]	Ground Truth
34	[10.528037 9.987246]	Ground Truth	[10.528037 9.987246]	Ground Truth
35	[10.826075 9.279657]	Ground Truth	[10.826075 9.279657]	Ground Truth
36	[10.56357 8.835953]	Ground Truth	[10.56357 8.835953]	Ground Truth
37	[ 9.462446 11.839467]	Ground Truth	[ 9.462446 11.839467]	Ground Truth
38	[10.3365555 9.973366 ]	Ground Truth	[10.3365555 9.973366 ]	Ground Truth
39	[ 7.4167385 11.754333 ]	Ground Truth	[ 7.4167385 11.754333 ]	Ground Truth
40	[ 7.980078 10.790051]	Ground Truth	[ 7.980078 10.790051]	Ground Truth
41	[ 9.932471 10.12523 ]	Ground Truth	[ 9.932471 10.12523 ]	Ground Truth
42	[ 4.786352 10.833493]	Ground Truth	[ 4.786352 10.833493]	Ground Truth
43	[ 8.955952 10.220103]	Ground Truth	[ 8.955952 10.220103]	Ground Truth
44	[ 0.7594702 11.519045 ]	DMSO	[ 0.7594702 11.519045 ]	DMSO
45	[-0.2734912 11.267392 ]	DMSO	[-0.2734912 11.267392 ]	DMSO
46	[-0.29524887 11.416613 ]	DMSO	[-0.29524887 11.416613 ]	DMSO
47	[ 0.8106234 11.406273 ]	DMSO	[ 0.8106234 11.406273 ]	DMSO
48	[ 3.1560988 11.031874 ]	DMSO	[ 3.1560988 11.031874 ]	DMSO
49	[ 0.9580248 11.804735 ]	DMSO	[ 0.9580248 11.804735 ]	DMSO
50	[ 0.65355426 10.858699 ]	DMSO	[ 0.65355426 10.858699 ]	DMSO
51	[ 2.155089 10.389228]	DMSO	[ 2.155089 10.389228]	DMSO
52	[3.5699313 9.2220335]	DMSO	[3.5699313 9.2220335]	DMSO
53	[1.1064699 7.5613832]	DMSO	[1.1064699 7.5613832]	DMSO
54	[ 1.3090099 12.013806 ]	DMSO	[ 1.3090099 12.013806 ]	DMSO
55	[ 0.39350942 10.211567 ]	DMSO	[ 0.39350942 10.211567 ]	DMSO
56	[ 1.483617 11.94964 ]	DMSO	[ 1.483617 11.94964 ]	DMSO
57	[ 1.2526457 12.029421 ]	DMSO	[ 1.2526457 12.029421 ]	DMSO
58	[0.43577093 9.386172 ]	DMSO	[0.43577093 9.386172 ]	DMSO
59	[ 0.10383378 10.012426 ]	DMSO	[ 0.10383378 10.012426 ]	DMSO
60	[ 0.25097987 11.426343 ]	DMSO	[ 0.25097987 11.426343 ]	DMSO
61	[ 0.29882044 11.394973 ]	DMSO	[ 0.29882044 11.394973 ]	DMSO
62	[-0.22856507 11.537093 ]	DMSO	[-0.22856507 11.537093 ]	DMSO
63	[ 2.1233683 11.313367 ]	DMSO	[ 2.1233683 11.313367 ]	DMSO
64	[ 0.6578391 11.597319 ]	DMSO	[ 0.6578391 11.597319 ]	DMSO
65	[ 0.33051383 11.770865 ]	DMSO	[ 0.33051383 11.770865 ]	DMSO
66	[0.75758606 8.692884 ]	DMSO	[0.75758606 8.692884 ]	DMSO
67	[ 0.4078048 11.502611 ]	DMSO	[ 0.4078048 11.502611 ]	DMSO
68	[ 0.9149522 11.595631 ]	DMSO	[ 0.9149522 11.595631 ]	DMSO
69	[0.92643595 8.087917 ]	DMSO	[0.92643595 8.087917 ]	DMSO
70	[ 0.07389985 11.567131 ]	DMSO	[ 0.07389985 11.567131 ]	DMSO
71	[1.2362788 9.53345 ]	DMSO	[1.2362788 9.53345 ]	DMSO
72	[ 5.2257175 12.066634 ]	DMSO	[ 5.2257175 12.066634 ]	DMSO
73	[ 0.38385937 11.334021 ]	DMSO	[ 0.38385937 11.334021 ]	DMSO
74	[3.2094556e-03 1.1439774e+01]	DMSO	[3.2094556e-03 1.1439774e+01]	DMSO
75	[ 1.282968 10.294055]	DMSO	[ 1.282968 10.294055]	DMSO
76	[10.77369 7.5962987]	DMSO	[10.77369 7.5962987]	DMSO
77	[ 1.8501928 10.39698 ]	DMSO	[ 1.8501928 10.39698 ]	DMSO
78	[ 1.1809847 11.820098 ]	DMSO	[ 1.1809847 11.820098 ]	DMSO
79	[ 1.9759154 10.559359 ]	DMSO	[ 1.9759154 10.559359 ]	DMSO
80	[ 1.137441 11.222043]	DMSO	[ 1.137441 11.222043]	DMSO
81	[ 0.25978267 11.52761 ]	DMSO	[ 0.25978267 11.52761 ]	DMSO
82	[ 0.49202225 11.761464 ]	DMSO	[ 0.49202225 11.761464 ]	DMSO
83	[ 0.5379016 10.876363 ]	DMSO	[ 0.5379016 10.876363 ]	DMSO
84	[ 2.8886118 11.4528675]	DMSO	[ 2.8886118 11.4528675]	DMSO
85	[1.253065 5.9838095]	DMSO	[1.253065 5.9838095]	DMSO
86	[0.3639133 8.521076 ]	DMSO	[0.3639133 8.521076 ]	DMSO
87	[1.0840143 8.374506 ]	DMSO	[1.0840143 8.374506 ]	DMSO
88	[-0.2789542 11.464516 ]	DMSO	[-0.2789542 11.464516 ]	DMSO
89	[ 0.6093786 11.209885 ]	DMSO	[ 0.6093786 11.209885 ]	DMSO
90	[ 0.05208876 11.334015 ]	DMSO	[ 0.05208876 11.334015 ]	DMSO
91	[ 8.079152 12.737138]	DMSO	[ 8.079152 12.737138]	DMSO
92	[ 0.16197567 11.54173 ]	DMSO	[ 0.16197567 11.54173 ]	DMSO
93	[ 0.70481694 11.346867 ]	DMSO	[ 0.70481694 11.346867 ]	DMSO
94	[0.19273768 8.358674 ]	DMSO	[0.19273768 8.358674 ]	DMSO
95	[ 1.2716787 11.175197 ]	DMSO	[ 1.2716787 11.175197 ]	DMSO
96	[-0.07327676 11.243351 ]	DMSO	[-0.07327676 11.243351 ]	DMSO
97	[1.6403863 9.929397 ]	DMSO	[1.6403863 9.929397 ]	DMSO
98	[ 9.088077 13.020352]	DMSO	[ 9.088077 13.020352]	DMSO
99	[-0.23485643 11.300725 ]	DMSO	[-0.23485643 11.300725 ]	DMSO
100	[ 1.4010848 11.955812 ]	DMSO	[ 1.4010848 11.955812 ]	DMSO
101	[0.5717735 9.629383 ]	DMSO	[0.5717735 9.629383 ]	DMSO
102	[-0.28270262 9.909797 ]	DMSO	[-0.28270262 9.909797 ]	DMSO
103	[ 2.2311363 10.993038 ]	DMSO	[ 2.2311363 10.993038 ]	DMSO
104	[ 0.19181953 10.019224 ]	DMSO	[ 0.19181953 10.019224 ]	DMSO
105	[0.19367395 8.62645 ]	DMSO	[0.19367395 8.62645 ]	DMSO
106	[ 1.2659049 11.9519205]	DMSO	[ 1.2659049 11.9519205]	DMSO
107	[ 2.5503387 10.597004 ]	DMSO	[ 2.5503387 10.597004 ]	DMSO
108	[-0.13487029 11.749362 ]	DMSO	[-0.13487029 11.749362 ]	DMSO
109	[0.2964481 8.895347 ]	DMSO	[0.2964481 8.895347 ]	DMSO
110	[-0.01279446 11.510321 ]	DMSO	[-0.01279446 11.510321 ]	DMSO
111	[ 0.30932114 11.441324 ]	DMSO	[ 0.30932114 11.441324 ]	DMSO
112	[ 0.35458988 11.676538 ]	DMSO	[ 0.35458988 11.676538 ]	DMSO
113	[ 0.83617914 10.816042 ]	DMSO	[ 0.83617914 10.816042 ]	DMSO
114	[ 0.54328483 10.656135 ]	DMSO	[ 0.54328483 10.656135 ]	DMSO
115	[ 0.80796856 10.675439 ]	DMSO	[ 0.80796856 10.675439 ]	DMSO
116	[1.1078799 7.576225 ]	DMSO	[1.1078799 7.576225 ]	DMSO
117	[0.7795312 6.7129536]	DMSO	[0.7795312 6.7129536]	DMSO
118	[0.27086756 9.94603 ]	DMSO	[0.27086756 9.94603 ]	DMSO
119	[ 1.0673437 11.149823 ]	DMSO	[ 1.0673437 11.149823 ]	DMSO
120	[ 1.654103 10.411042]	DMSO	[ 1.654103 10.411042]	DMSO
121	[ 9.421217 13.540556]	DMSO	[ 9.421217 13.540556]	DMSO
122	[3.8506103 9.874741 ]	DMSO	[3.8506103 9.874741 ]	DMSO
123	[ 2.7850075 10.644457 ]	DMSO	[ 2.7850075 10.644457 ]	DMSO
124	[-0.21705584 9.913185 ]	DMSO	[-0.21705584 9.913185 ]	DMSO
125	[ 2.7913475 11.430557 ]	DMSO	[ 2.7913475 11.430557 ]	DMSO
126	[ 0.08380388 11.673818 ]	DMSO	[ 0.08380388 11.673818 ]	DMSO
127	[3.2232869 9.446559 ]	DMSO	[3.2232869 9.446559 ]	DMSO
128	[ 1.8978677 10.873874 ]	DMSO	[ 1.8978677 10.873874 ]	DMSO
129	[ 0.25997344 11.757868 ]	DMSO	[ 0.25997344 11.757868 ]	DMSO
130	[-0.6031673 10.252073 ]	DMSO	[-0.6031673 10.252073 ]	DMSO
131	[ 0.78378 11.591065]	DMSO	[ 0.78378 11.591065]	DMSO
132	[ 6.973265 13.446016]	DMSO	[ 6.973265 13.446016]	DMSO
133	[ 1.2335142 11.950263 ]	DMSO	[ 1.2335142 11.950263 ]	DMSO
134	[ 0.1951961 11.689413 ]	DMSO	[ 0.1951961 11.689413 ]	DMSO
135	[ 2.568102 10.003475]	DMSO	[ 2.568102 10.003475]	DMSO
136	[-0.09221601 11.320916 ]	DMSO	[-0.09221601 11.320916 ]	DMSO
137	[ 6.6094904 12.955034 ]	DMSO	[ 6.6094904 12.955034 ]	DMSO
138	[ 0.21357019 11.422945 ]	DMSO	[ 0.21357019 11.422945 ]	DMSO
139	[11.895124 9.149653]	DMSO	[11.895124 9.149653]	DMSO
140	[7.2175813 7.655125 ]	DMSO	[7.2175813 7.655125 ]	DMSO
141	[ 0.09975854 11.728051 ]	DMSO	[ 0.09975854 11.728051 ]	DMSO
142	[ 1.3919541 11.943287 ]	DMSO	[ 1.3919541 11.943287 ]	DMSO
143	[ 0.7476323 11.201457 ]	DMSO	[ 0.7476323 11.201457 ]	DMSO
144	[1.2956293 6.1348248]	DMSO	[1.2956293 6.1348248]	DMSO
145	[ 1.3413479 11.936345 ]	DMSO	[ 1.3413479 11.936345 ]	DMSO
146	[ 7.6139536 13.798375 ]	DMSO	[ 7.6139536 13.798375 ]	DMSO
147	[ 0.45595694 11.765303 ]	DMSO	[ 0.45595694 11.765303 ]	DMSO
148	[ 1.0863231 11.218836 ]	DMSO	[ 1.0863231 11.218836 ]	DMSO
149	[1.0314155 9.59795 ]	DMSO	[1.0314155 9.59795 ]	DMSO
150	[0.49397814 9.765626 ]	DMSO	[0.49397814 9.765626 ]	DMSO
151	[ 1.4074063 11.9287405]	DMSO	[ 1.4074063 11.9287405]	DMSO
152	[ 7.812182 13.402925]	DMSO	[ 7.812182 13.402925]	DMSO
153	[ 0.13747656 11.484218 ]	DMSO	[ 0.13747656 11.484218 ]	DMSO
154	[ 0.32019016 11.728797 ]	DMSO	[ 0.32019016 11.728797 ]	DMSO
155	[ 0.40962487 11.482689 ]	DMSO	[ 0.40962487 11.482689 ]	DMSO
156	[ 0.7003028 11.898551 ]	DMSO	[ 0.7003028 11.898551 ]	DMSO
157	[ 2.5385487 10.256904 ]	DMSO	[ 2.5385487 10.256904 ]	DMSO
158	[0.85281295 7.569819 ]	DMSO	[0.85281295 7.569819 ]	DMSO
159	[ 8.183984 12.7744 ]	DMSO	[ 8.183984 12.7744 ]	DMSO
160	[1.2277583 6.4896116]	DMSO	[1.2277583 6.4896116]	DMSO
161	[ 1.1728207 11.290818 ]	DMSO	[ 1.1728207 11.290818 ]	DMSO
162	[1.2997822 7.5388994]	DMSO	[1.2997822 7.5388994]	DMSO
163	[ 2.2795134 10.552023 ]	DMSO	[ 2.2795134 10.552023 ]	DMSO
164	[ 0.13014832 10.1425085 ]	DMSO	[ 0.13014832 10.1425085 ]	DMSO
165	[ 0.706536 10.9161415]	DMSO	[ 0.706536 10.9161415]	DMSO
166	[2.855756 9.992815]	DMSO	[2.855756 9.992815]	DMSO
167	[ 0.43088904 11.507616 ]	DMSO	[ 0.43088904 11.507616 ]	DMSO
168	[ 4.166879 12.936108]	DMSO	[ 4.166879 12.936108]	DMSO
169	[0.5365514 8.0026655]	DMSO	[0.5365514 8.0026655]	DMSO
170	[ 0.17570685 10.310233 ]	DMSO	[ 0.17570685 10.310233 ]	DMSO
171	[ 0.5908129 11.433169 ]	DMSO	[ 0.5908129 11.433169 ]	DMSO
172	[1.0337405 6.717904 ]	DMSO	[1.0337405 6.717904 ]	DMSO
173	[1.0636226 8.997891 ]	DMSO	[1.0636226 8.997891 ]	DMSO
174	[ 0.21218634 11.689972 ]	DMSO	[ 0.21218634 11.689972 ]	DMSO
175	[ 6.7188907 13.410028 ]	DMSO	[ 6.7188907 13.410028 ]	DMSO
176	[ 0.99013686 11.083846 ]	DMSO	[ 0.99013686 11.083846 ]	DMSO
177	[0.41767418 9.541123 ]	DMSO	[0.41767418 9.541123 ]	DMSO
178	[ 0.32354063 11.740164 ]	DMSO	[ 0.32354063 11.740164 ]	DMSO
179	[ 1.3640802 11.536043 ]	DMSO	[ 1.3640802 11.536043 ]	DMSO
180	[0.12093974 9.731693 ]	DMSO	[0.12093974 9.731693 ]	DMSO
181	[ 8.0992 13.688804]	DMSO	[ 8.0992 13.688804]	DMSO
182	[ 0.11115084 11.503948 ]	DMSO	[ 0.11115084 11.503948 ]	DMSO
183	[-0.22473235 11.521282 ]	DMSO	[-0.22473235 11.521282 ]	DMSO
184	[1.7672 5.204137]	DMSO	[1.7672 5.204137]	DMSO
185	[2.2603364 8.377144 ]	DMSO	[2.2603364 8.377144 ]	DMSO
186	[ 0.27289236 11.678746 ]	DMSO	[ 0.27289236 11.678746 ]	DMSO
187	[-0.13807125 11.704178 ]	DMSO	[-0.13807125 11.704178 ]	DMSO
188	[-0.26686412 11.486783 ]	DMSO	[-0.26686412 11.486783 ]	DMSO
189	[ 1.4429226 11.950725 ]	DMSO	[ 1.4429226 11.950725 ]	DMSO
190	[0.7169668 7.516927 ]	DMSO	[0.7169668 7.516927 ]	DMSO
191	[0.79179746 7.520376 ]	DMSO	[0.79179746 7.520376 ]	DMSO
192	[ 0.880413 11.744816]	DMSO	[ 0.880413 11.744816]	DMSO
193	[0.23912966 8.439771 ]	DMSO	[0.23912966 8.439771 ]	DMSO
194	[0.35059306 9.996186 ]	DMSO	[0.35059306 9.996186 ]	DMSO
195	[ 0.9336584 11.582859 ]	DMSO	[ 0.9336584 11.582859 ]	DMSO
196	[1.2580936 9.517978 ]	DMSO	[1.2580936 9.517978 ]	DMSO
197	[-0.09608635 11.679017 ]	DMSO	[-0.09608635 11.679017 ]	DMSO
198	[ 1.3217833 10.075265 ]	DMSO	[ 1.3217833 10.075265 ]	DMSO
199	[9.1259489e-03 1.1547305e+01]	DMSO	[9.1259489e-03 1.1547305e+01]	DMSO
200	[-0.12752914 11.318369 ]	DMSO	[-0.12752914 11.318369 ]	DMSO
201	[ 8.1474905 13.448004 ]	DMSO	[ 8.1474905 13.448004 ]	DMSO
202	[ 8.050777 13.639361]	DMSO	[ 8.050777 13.639361]	DMSO
203	[-0.54366094 10.493254 ]	DMSO	[-0.54366094 10.493254 ]	DMSO
204	[ 0.04283276 11.358309 ]	DMSO	[ 0.04283276 11.358309 ]	DMSO
205	[-0.18801814 11.262076 ]	DMSO	[-0.18801814 11.262076 ]	DMSO
206	[ 3.1627514 11.013953 ]	DMSO	[ 3.1627514 11.013953 ]	DMSO
207	[ 1.6822246 10.800101 ]	DMSO	[ 1.6822246 10.800101 ]	DMSO
208	[0.8588801 9.638896 ]	DMSO	[0.8588801 9.638896 ]	DMSO
209	[7.1196947 6.3880057]	DMSO	[7.1196947 6.3880057]	DMSO
210	[ 1.5371493 11.440422 ]	DMSO	[ 1.5371493 11.440422 ]	DMSO
211	[ 0.5558597 11.812518 ]	DMSO	[ 0.5558597 11.812518 ]	DMSO
212	[ 1.667452 10.87069 ]	DMSO	[ 1.667452 10.87069 ]	DMSO
213	[0.19526161 8.630088 ]	DMSO	[0.19526161 8.630088 ]	DMSO
214	[ 1.8198626 10.908871 ]	DMSO	[ 1.8198626 10.908871 ]	DMSO
215	[0.08500016 9.627974 ]	DMSO	[0.08500016 9.627974 ]	DMSO
216	[-0.24122854 11.522111 ]	DMSO	[-0.24122854 11.522111 ]	DMSO
217	[ 1.2284749 11.339188 ]	DMSO	[ 1.2284749 11.339188 ]	DMSO
218	[ 0.15177743 11.629225 ]	DMSO	[ 0.15177743 11.629225 ]	DMSO
219	[-0.39852154 9.901808 ]	DMSO	[-0.39852154 9.901808 ]	DMSO
220	[ 1.1663568 11.44922 ]	DMSO	[ 1.1663568 11.44922 ]	DMSO
221	[2.102473 6.0052037]	DMSO	[2.102473 6.0052037]	DMSO
222	[ 0.66602886 11.449249 ]	DMSO	[ 0.66602886 11.449249 ]	DMSO
223	[-0.1363774 11.293218 ]	DMSO	[-0.1363774 11.293218 ]	DMSO
224	[ 0.8832113 10.584335 ]	DMSO	[ 0.8832113 10.584335 ]	DMSO
225	[ 0.41217864 11.407762 ]	DMSO	[ 0.41217864 11.407762 ]	DMSO
226	[0.8016609 7.355244 ]	DMSO	[0.8016609 7.355244 ]	DMSO
227	[0.98889124 9.684009 ]	DMSO	[0.98889124 9.684009 ]	DMSO
228	[11.393098 8.120207]	DMSO	[11.393098 8.120207]	DMSO
229	[ 0.5037985 11.72264 ]	DMSO	[ 0.5037985 11.72264 ]	DMSO
230	[0.377209 8.603952]	DMSO	[0.377209 8.603952]	DMSO
231	[0.33781764 8.70708 ]	DMSO	[0.33781764 8.70708 ]	DMSO
232	[ 1.7143157 11.015339 ]	DMSO	[ 1.7143157 11.015339 ]	DMSO
233	[ 1.7075464 10.234763 ]	DMSO	[ 1.7075464 10.234763 ]	DMSO
234	[0.60931855 6.9748797 ]	DMSO	[0.60931855 6.9748797 ]	DMSO
235	[ 1.2534704 10.993851 ]	DMSO	[ 1.2534704 10.993851 ]	DMSO
236	[ 1.2999861 11.513277 ]	DMSO	[ 1.2999861 11.513277 ]	DMSO
237	[ 0.11460419 11.708464 ]	DMSO	[ 0.11460419 11.708464 ]	DMSO
238	[0.17336844 8.244932 ]	DMSO	[0.17336844 8.244932 ]	DMSO
239	[0.7818601 7.0592475]	DMSO	[0.7818601 7.0592475]	DMSO
240	[-0.24090761 11.525525 ]	DMSO	[-0.24090761 11.525525 ]	DMSO
241	[0.79129344 8.234736 ]	DMSO	[0.79129344 8.234736 ]	DMSO
242	[10.247157 13.167855]	DMSO	[10.247157 13.167855]	DMSO
243	[-0.20245057 11.499278 ]	DMSO	[-0.20245057 11.499278 ]	DMSO
244	[-0.20916134 11.467739 ]	DMSO	[-0.20916134 11.467739 ]	DMSO
245	[ 0.24855606 11.44116 ]	DMSO	[ 0.24855606 11.44116 ]	DMSO
246	[ 0.15937705 10.053871 ]	DMSO	[ 0.15937705 10.053871 ]	DMSO
247	[ 0.05984687 11.563511 ]	DMSO	[ 0.05984687 11.563511 ]	DMSO
248	[-0.20645279 11.280749 ]	DMSO	[-0.20645279 11.280749 ]	DMSO
249	[0.11191334 8.719459 ]	DMSO	[0.11191334 8.719459 ]	DMSO
250	[ 8.154305 13.512536]	DMSO	[ 8.154305 13.512536]	DMSO
251	[-0.08120926 11.499165 ]	DMSO	[-0.08120926 11.499165 ]	DMSO
252	[ 1.3410541 11.507687 ]	DMSO	[ 1.3410541 11.507687 ]	DMSO
253	[ 0.33815974 10.211282 ]	DMSO	[ 0.33815974 10.211282 ]	DMSO
254	[ 1.4840838 11.824399 ]	DMSO	[ 1.4840838 11.824399 ]	DMSO
255	[ 1.1113689 11.049997 ]	DMSO	[ 1.1113689 11.049997 ]	DMSO
256	[-0.28225526 11.461296 ]	DMSO	[-0.28225526 11.461296 ]	DMSO
257	[-0.01836397 11.58912 ]	DMSO	[-0.01836397 11.58912 ]	DMSO
258	[ 0.09025736 11.591772 ]	DMSO	[ 0.09025736 11.591772 ]	DMSO
259	[0.5670523 7.9310136]	DMSO	[0.5670523 7.9310136]	DMSO
260	[1.222819 8.939675]	DMSO	[1.222819 8.939675]	DMSO
261	[ 8.848879 12.936268]	DMSO	[ 8.848879 12.936268]	DMSO
262	[0.5120204 8.010695 ]	DMSO	[0.5120204 8.010695 ]	DMSO
263	[0.19242583 8.658989 ]	DMSO	[0.19242583 8.658989 ]	DMSO
264	[ 0.24616188 11.404624 ]	DMSO	[ 0.24616188 11.404624 ]	DMSO
265	[ 0.81404746 11.359191 ]	DMSO	[ 0.81404746 11.359191 ]	DMSO
266	[ 0.14430808 10.058124 ]	DMSO	[ 0.14430808 10.058124 ]	DMSO
267	[ 2.9035585 10.579801 ]	DMSO	[ 2.9035585 10.579801 ]	DMSO
268	[-0.04633768 11.534016 ]	DMSO	[-0.04633768 11.534016 ]	DMSO
269	[ 0.79273754 11.301136 ]	DMSO	[ 0.79273754 11.301136 ]	DMSO
270	[0.83302647 7.5941076 ]	DMSO	[0.83302647 7.5941076 ]	DMSO
271	[1.3349758 5.8187995]	DMSO	[1.3349758 5.8187995]	DMSO
272	[ 0.6381187 10.532492 ]	DMSO	[ 0.6381187 10.532492 ]	DMSO
273	[ 1.7032485 10.46156 ]	DMSO	[ 1.7032485 10.46156 ]	DMSO
274	[ 0.14601384 11.767091 ]	DMSO	[ 0.14601384 11.767091 ]	DMSO
275	[0.964262 8.041123]	DMSO	[0.964262 8.041123]	DMSO
276	[0.7998587 7.0556283]	DMSO	[0.7998587 7.0556283]	DMSO
277	[0.9533581 8.897681 ]	DMSO	[0.9533581 8.897681 ]	DMSO
278	[ 7.9429994 13.448474 ]	DMSO	[ 7.9429994 13.448474 ]	DMSO
279	[1.7391856 7.0122533]	DMSO	[1.7391856 7.0122533]	DMSO
280	[ 1.2358834 12.007985 ]	DMSO	[ 1.2358834 12.007985 ]	DMSO
281	[ 1.7622323 10.794823 ]	DMSO	[ 1.7622323 10.794823 ]	DMSO
282	[0.3270589 9.903864 ]	DMSO	[0.3270589 9.903864 ]	DMSO
283	[ 6.6691384 13.383651 ]	DMSO	[ 6.6691384 13.383651 ]	DMSO
284	[ 0.52665186 11.800909 ]	DMSO	[ 0.52665186 11.800909 ]	DMSO
285	[ 1.4693193 11.8459215]	DMSO	[ 1.4693193 11.8459215]	DMSO
286	[ 4.0710115 12.822093 ]	DMSO	[ 4.0710115 12.822093 ]	DMSO
287	[ 1.9106607 11.224528 ]	DMSO	[ 1.9106607 11.224528 ]	DMSO
288	[10.476541 10.789446]	DMSO	[10.476541 10.789446]	DMSO
289	[8.042344 9.311195]	DMSO	[8.042344 9.311195]	DMSO
290	[ 0.19940548 11.2531395 ]	DMSO	[ 0.19940548 11.2531395 ]	DMSO
291	[ 0.28562537 11.6606 ]	DMSO	[ 0.28562537 11.6606 ]	DMSO
292	[ 3.2593992 11.831557 ]	DMSO	[ 3.2593992 11.831557 ]	DMSO
293	[-0.18110208 11.436169 ]	DMSO	[-0.18110208 11.436169 ]	DMSO
294	[0.23460215 8.456427 ]	DMSO	[0.23460215 8.456427 ]	DMSO
295	[ 2.30581 11.689572]	DMSO	[ 2.30581 11.689572]	DMSO
296	[ 3.179556 11.757619]	DMSO	[ 3.179556 11.757619]	DMSO
297	[1.2325515 9.704186 ]	DMSO	[1.2325515 9.704186 ]	DMSO
298	[ 0.38776496 11.757486 ]	DMSO	[ 0.38776496 11.757486 ]	DMSO
299	[ 1.4433631 11.458004 ]	DMSO	[ 1.4433631 11.458004 ]	DMSO
300	[0.7973812 8.6031 ]	DMSO	[0.7973812 8.6031 ]	DMSO
301	[ 0.33987516 11.769185 ]	DMSO	[ 0.33987516 11.769185 ]	DMSO
302	[ 6.95727 13.554758]	DMSO	[ 6.95727 13.554758]	DMSO
303	[ 0.5089171 11.449055 ]	DMSO	[ 0.5089171 11.449055 ]	DMSO
304	[ 1.5290365 11.384023 ]	DMSO	[ 1.5290365 11.384023 ]	DMSO
305	[1.083456 6.8251185]	DMSO	[1.083456 6.8251185]	DMSO
306	[ 4.055833 10.8466 ]	DMSO	[ 4.055833 10.8466 ]	DMSO
307	[ 2.659645 12.767029]	DMSO	[ 2.659645 12.767029]	DMSO
308	[0.6591052 9.462302 ]	DMSO	[0.6591052 9.462302 ]	DMSO
309	[ 1.1835779 11.289106 ]	DMSO	[ 1.1835779 11.289106 ]	DMSO
310	[ 2.309147 10.984775]	DMSO	[ 2.309147 10.984775]	DMSO
311	[0.9109491 8.359283 ]	DMSO	[0.9109491 8.359283 ]	DMSO
312	[ 1.4125371 11.950075 ]	DMSO	[ 1.4125371 11.950075 ]	DMSO
313	[3.4641297 9.4913645]	DMSO	[3.4641297 9.4913645]	DMSO
314	[ 1.7895918 10.898306 ]	DMSO	[ 1.7895918 10.898306 ]	DMSO
315	[ 2.1199887 10.730426 ]	DMSO	[ 2.1199887 10.730426 ]	DMSO
316	[ 0.16615416 10.126692 ]	DMSO	[ 0.16615416 10.126692 ]	DMSO
317	[ 8.044761 13.698607]	DMSO	[ 8.044761 13.698607]	DMSO
318	[ 0.4396579 11.576147 ]	DMSO	[ 0.4396579 11.576147 ]	DMSO
319	[ 0.8701322 11.586018 ]	DMSO	[ 0.8701322 11.586018 ]	DMSO
320	[ 0.71622497 11.465576 ]	DMSO	[ 0.71622497 11.465576 ]	DMSO
321	[ 0.7821101 11.645829 ]	DMSO	[ 0.7821101 11.645829 ]	DMSO
322	[1.2136327 9.78877 ]	DMSO	[1.2136327 9.78877 ]	DMSO
323	[ 1.8145746 10.696715 ]	DMSO	[ 1.8145746 10.696715 ]	DMSO
324	[0.6061653 7.025912 ]	DMSO	[0.6061653 7.025912 ]	DMSO
325	[1.0621306 6.7331333]	DMSO	[1.0621306 6.7331333]	DMSO
326	[ 1.1991477 11.385273 ]	DMSO	[ 1.1991477 11.385273 ]	DMSO
327	[ 0.71886086 11.598521 ]	DMSO	[ 0.71886086 11.598521 ]	DMSO
328	[ 1.8947031 10.157386 ]	DMSO	[ 1.8947031 10.157386 ]	DMSO
329	[ 2.7028906 12.72266 ]	DMSO	[ 2.7028906 12.72266 ]	DMSO
330	[-0.07021701 11.317729 ]	DMSO	[-0.07021701 11.317729 ]	DMSO
331	[3.215048 5.4941635]	DMSO	[3.215048 5.4941635]	DMSO
332	[ 0.6408156 11.527419 ]	DMSO	[ 0.6408156 11.527419 ]	DMSO
333	[ 1.3670859 11.214417 ]	DMSO	[ 1.3670859 11.214417 ]	DMSO
334	[-0.2678679 11.480867 ]	DMSO	[-0.2678679 11.480867 ]	DMSO
335	[-0.0346267 11.491748 ]	DMSO	[-0.0346267 11.491748 ]	DMSO
336	[ 1.219449 11.379251]	DMSO	[ 1.219449 11.379251]	DMSO
337	[0.40545356 8.311832 ]	DMSO	[0.40545356 8.311832 ]	DMSO
338	[0.691177 8.343737]	DMSO	[0.691177 8.343737]	DMSO
339	[ 0.49847034 11.262589 ]	DMSO	[ 0.49847034 11.262589 ]	DMSO
340	[10.597329 7.2941723]	DMSO	[10.597329 7.2941723]	DMSO
341	[1.2461294 7.536202 ]	DMSO	[1.2461294 7.536202 ]	DMSO
342	[12.010643 10.307026]	DMSO	[12.010643 10.307026]	DMSO
343	[-0.2558669 11.28307 ]	DMSO	[-0.2558669 11.28307 ]	DMSO
344	[-0.14987944 11.214777 ]	DMSO	[-0.14987944 11.214777 ]	DMSO
345	[0.64417964 7.0616627 ]	DMSO	[0.64417964 7.0616627 ]	DMSO
346	[-0.10545441 11.573946 ]	DMSO	[-0.10545441 11.573946 ]	DMSO
347	[1.0051013 7.6183834]	DMSO	[1.0051013 7.6183834]	DMSO
348	[ 3.198155 13.35598 ]	DMSO	[ 3.198155 13.35598 ]	DMSO
349	[ 0.11091106 11.346633 ]	DMSO	[ 0.11091106 11.346633 ]	DMSO
350	[ 1.2203083 12.025151 ]	DMSO	[ 1.2203083 12.025151 ]	DMSO
351	[-0.2922891 11.473922 ]	DMSO	[-0.2922891 11.473922 ]	DMSO
352	[ 0.02672095 11.422168 ]	DMSO	[ 0.02672095 11.422168 ]	DMSO
353	[-0.20228186 11.34975 ]	DMSO	[-0.20228186 11.34975 ]	DMSO
354	[ 7.4394197 13.606149 ]	DMSO	[ 7.4394197 13.606149 ]	DMSO
355	[0.8050424 7.5579295]	DMSO	[0.8050424 7.5579295]	DMSO
356	[0.73138833 7.0301824 ]	DMSO	[0.73138833 7.0301824 ]	DMSO
357	[ 0.16758297 10.272784 ]	DMSO	[ 0.16758297 10.272784 ]	DMSO
358	[ 0.39608872 11.629 ]	DMSO	[ 0.39608872 11.629 ]	DMSO
359	[1.472892 8.065575]	DMSO	[1.472892 8.065575]	DMSO
360	[0.17743534 8.5793 ]	DMSO	[0.17743534 8.5793 ]	DMSO
361	[ 1.3653089 11.983112 ]	DMSO	[ 1.3653089 11.983112 ]	DMSO
362	[1.3037771 8.364116 ]	DMSO	[1.3037771 8.364116 ]	DMSO
363	[9.234601 8.133972]	DMSO	[9.234601 8.133972]	DMSO
364	[ 1.1556755 11.359263 ]	DMSO	[ 1.1556755 11.359263 ]	DMSO
365	[-0.24172433 11.207214 ]	DMSO	[-0.24172433 11.207214 ]	DMSO
366	[0.6140552 7.002576 ]	DMSO	[0.6140552 7.002576 ]	DMSO
367	[ 1.034408 11.445811]	DMSO	[ 1.034408 11.445811]	DMSO
368	[ 1.2484609 11.389795 ]	DMSO	[ 1.2484609 11.389795 ]	DMSO
369	[ 0.122164 11.234655]	DMSO	[ 0.122164 11.234655]	DMSO
370	[ 1.0010386 11.190337 ]	DMSO	[ 1.0010386 11.190337 ]	DMSO
371	[ 0.8963574 11.562666 ]	DMSO	[ 0.8963574 11.562666 ]	DMSO
372	[ 1.1461617 11.940805 ]	DMSO	[ 1.1461617 11.940805 ]	DMSO
373	[-0.2787256 11.280054 ]	DMSO	[-0.2787256 11.280054 ]	DMSO
374	[3.0949151e-03 1.1549129e+01]	DMSO	[3.0949151e-03 1.1549129e+01]	DMSO
375	[ 0.22961332 11.64361 ]	DMSO	[ 0.22961332 11.64361 ]	DMSO
376	[ 2.4921308 10.511455 ]	DMSO	[ 2.4921308 10.511455 ]	DMSO
377	[ 1.0865928 11.004127 ]	DMSO	[ 1.0865928 11.004127 ]	DMSO
378	[ 1.4208397 11.93357 ]	DMSO	[ 1.4208397 11.93357 ]	DMSO
379	[0.17648785 9.676034 ]	DMSO	[0.17648785 9.676034 ]	DMSO
380	[0.41389266 8.492954 ]	DMSO	[0.41389266 8.492954 ]	DMSO
381	[8.350468 8.64153 ]	DMSO	[8.350468 8.64153 ]	DMSO
382	[0.411101 8.272687]	DMSO	[0.411101 8.272687]	DMSO
383	[-0.11997712 11.648673 ]	DMSO	[-0.11997712 11.648673 ]	DMSO
384	[0.9690807 9.3806715]	DMSO	[0.9690807 9.3806715]	DMSO
385	[ 0.45472622 10.245851 ]	DMSO	[ 0.45472622 10.245851 ]	DMSO
386	[0.7611612 7.632882 ]	DMSO	[0.7611612 7.632882 ]	DMSO
387	[-0.09764262 11.251851 ]	DMSO	[-0.09764262 11.251851 ]	DMSO
388	[0.776416 7.381268]	DMSO	[0.776416 7.381268]	DMSO
389	[ 7.4635673 13.773311 ]	DMSO	[ 7.4635673 13.773311 ]	DMSO
390	[0.2493158 8.582458 ]	DMSO	[0.2493158 8.582458 ]	DMSO
391	[ 1.0948986 11.303343 ]	DMSO	[ 1.0948986 11.303343 ]	DMSO
392	[3.8823385e-03 1.1580135e+01]	DMSO	[3.8823385e-03 1.1580135e+01]	DMSO
393	[ 1.6591756 10.496443 ]	DMSO	[ 1.6591756 10.496443 ]	DMSO
394	[ 0.29976165 10.277808 ]	DMSO	[ 0.29976165 10.277808 ]	DMSO
395	[11.030285 9.169186]	DMSO	[11.030285 9.169186]	DMSO
396	[ 1.951856 10.670016]	DMSO	[ 1.951856 10.670016]	DMSO
397	[ 0.4530385 11.7285 ]	DMSO	[ 0.4530385 11.7285 ]	DMSO
398	[ 0.4186122 11.761321 ]	DMSO	[ 0.4186122 11.761321 ]	DMSO
399	[ 3.9954605 12.625499 ]	DMSO	[ 3.9954605 12.625499 ]	DMSO
400	[0.46972567 8.00227 ]	DMSO	[0.46972567 8.00227 ]	DMSO
401	[0.47297907 8.053428 ]	DMSO	[0.47297907 8.053428 ]	DMSO
402	[ 2.3570933 10.120586 ]	DMSO	[ 2.3570933 10.120586 ]	DMSO
403	[ 0.88686955 11.239895 ]	DMSO	[ 0.88686955 11.239895 ]	DMSO
404	[ 0.72136873 11.699042 ]	DMSO	[ 0.72136873 11.699042 ]	DMSO
405	[0.5740174 9.306039 ]	DMSO	[0.5740174 9.306039 ]	DMSO
406	[ 1.4907638 11.454568 ]	DMSO	[ 1.4907638 11.454568 ]	DMSO
407	[1.8765812 5.5771213]	DMSO	[1.8765812 5.5771213]	DMSO
408	[1.3381127 5.9014072]	DMSO	[1.3381127 5.9014072]	DMSO
409	[0.40426967 9.278523 ]	DMSO	[0.40426967 9.278523 ]	DMSO
410	[ 1.68548 11.08284]	DMSO	[ 1.68548 11.08284]	DMSO
411	[ 0.81233543 10.527701 ]	DMSO	[ 0.81233543 10.527701 ]	DMSO
412	[1.1473948 6.8797255]	DMSO	[1.1473948 6.8797255]	DMSO
413	[ 1.4128854 11.930156 ]	DMSO	[ 1.4128854 11.930156 ]	DMSO
414	[-0.02113731 11.341617 ]	DMSO	[-0.02113731 11.341617 ]	DMSO
415	[ 0.3243693 11.736846 ]	DMSO	[ 0.3243693 11.736846 ]	DMSO
416	[ 0.27347875 11.43004 ]	DMSO	[ 0.27347875 11.43004 ]	DMSO
417	[ 1.3946245 10.082934 ]	DMSO	[ 1.3946245 10.082934 ]	DMSO
418	[-0.27291146 11.3089695 ]	DMSO	[-0.27291146 11.3089695 ]	DMSO
419	[ 1.4567093 10.3054 ]	DMSO	[ 1.4567093 10.3054 ]	DMSO
420	[11.143143 7.910769]	DMSO	[11.143143 7.910769]	DMSO
421	[0.6481876 7.1086946]	DMSO	[0.6481876 7.1086946]	DMSO
422	[ 0.30169415 11.6751375 ]	DMSO	[ 0.30169415 11.6751375 ]	DMSO
423	[1.0208837 6.727001 ]	DMSO	[1.0208837 6.727001 ]	DMSO
424	[ 0.26668692 11.400874 ]	DMSO	[ 0.26668692 11.400874 ]	DMSO
425	[6.319831 6.710411]	DMSO	[6.319831 6.710411]	DMSO
426	[0.24275726 8.518663 ]	DMSO	[0.24275726 8.518663 ]	DMSO
427	[5.2907495 8.296472 ]	DMSO	[5.2907495 8.296472 ]	DMSO
428	[ 1.2096281 10.656394 ]	DMSO	[ 1.2096281 10.656394 ]	DMSO
429	[ 0.08231872 11.572421 ]	DMSO	[ 0.08231872 11.572421 ]	DMSO
430	[ 0.89648974 11.611224 ]	DMSO	[ 0.89648974 11.611224 ]	DMSO
431	[1.0006285 8.392354 ]	DMSO	[1.0006285 8.392354 ]	DMSO
432	[ 1.594579 11.374292]	DMSO	[ 1.594579 11.374292]	DMSO
433	[ 0.6649088 11.4647 ]	DMSO	[ 0.6649088 11.4647 ]	DMSO
434	[ 0.7130656 11.469898 ]	DMSO	[ 0.7130656 11.469898 ]	DMSO
435	[ 1.3310102 11.052597 ]	DMSO	[ 1.3310102 11.052597 ]	DMSO
436	[-0.16564207 11.666354 ]	DMSO	[-0.16564207 11.666354 ]	DMSO
437	[6.054312 8.054939]	DMSO	[6.054312 8.054939]	DMSO
438	[ 2.9145722 10.715997 ]	DMSO	[ 2.9145722 10.715997 ]	DMSO
439	[ 1.6559854 11.16596 ]	DMSO	[ 1.6559854 11.16596 ]	DMSO
440	[0.97691184 9.729731 ]	DMSO	[0.97691184 9.729731 ]	DMSO
441	[ 1.5337011 10.651521 ]	DMSO	[ 1.5337011 10.651521 ]	DMSO
442	[ 1.3600597 10.475006 ]	DMSO	[ 1.3600597 10.475006 ]	DMSO
443	[3.2434873e-03 1.1530605e+01]	DMSO	[3.2434873e-03 1.1530605e+01]	DMSO
444	[ 0.20427004 11.656649 ]	DMSO	[ 0.20427004 11.656649 ]	DMSO
445	[ 0.34582427 11.667261 ]	DMSO	[ 0.34582427 11.667261 ]	DMSO
446	[ 1.4808676 11.864852 ]	DMSO	[ 1.4808676 11.864852 ]	DMSO
447	[0.85211605 9.366199 ]	DMSO	[0.85211605 9.366199 ]	DMSO
448	[0.82223016 7.562748 ]	DMSO	[0.82223016 7.562748 ]	DMSO
449	[ 1.5244337 10.643482 ]	DMSO	[ 1.5244337 10.643482 ]	DMSO
450	[0.40860334 8.499142 ]	DMSO	[0.40860334 8.499142 ]	DMSO
451	[9.311256 8.232141]	DMSO	[9.311256 8.232141]	DMSO
452	[0.890222 6.924373]	DMSO	[0.890222 6.924373]	DMSO
453	[ 0.45477104 11.658268 ]	DMSO	[ 0.45477104 11.658268 ]	DMSO
454	[ 0.40675977 11.761431 ]	DMSO	[ 0.40675977 11.761431 ]	DMSO
455	[-0.20916489 11.543213 ]	DMSO	[-0.20916489 11.543213 ]	DMSO
456	[ 0.08510172 10.016758 ]	DMSO	[ 0.08510172 10.016758 ]	DMSO
457	[1.0380373 6.7365403]	DMSO	[1.0380373 6.7365403]	DMSO
458	[1.5107311 5.958802 ]	DMSO	[1.5107311 5.958802 ]	DMSO
459	[ 0.7883798 10.552317 ]	DMSO	[ 0.7883798 10.552317 ]	DMSO
460	[6.6594057 8.083706 ]	DMSO	[6.6594057 8.083706 ]	DMSO
461	[1.3784101 7.992363 ]	DMSO	[1.3784101 7.992363 ]	DMSO
462	[ 0.37577003 10.150561 ]	DMSO	[ 0.37577003 10.150561 ]	DMSO
463	[0.1849254 8.648875 ]	DMSO	[0.1849254 8.648875 ]	DMSO
464	[-0.27198058 11.484256 ]	DMSO	[-0.27198058 11.484256 ]	DMSO
465	[ 0.99418324 11.48929 ]	DMSO	[ 0.99418324 11.48929 ]	DMSO
466	[-0.25355956 11.263595 ]	DMSO	[-0.25355956 11.263595 ]	DMSO
467	[ 0.74731386 10.83911 ]	DMSO	[ 0.74731386 10.83911 ]	DMSO
468	[1.7675137e-03 1.1697257e+01]	DMSO	[1.7675137e-03 1.1697257e+01]	DMSO
469	[ 0.71251255 11.318304 ]	DMSO	[ 0.71251255 11.318304 ]	DMSO
470	[ 0.15623257 11.440953 ]	DMSO	[ 0.15623257 11.440953 ]	DMSO
471	[ 3.213913 11.916418]	DMSO	[ 3.213913 11.916418]	DMSO
472	[ 0.25105813 11.433455 ]	DMSO	[ 0.25105813 11.433455 ]	DMSO
473	[0.820418 8.195472]	DMSO	[0.820418 8.195472]	DMSO
474	[0.9044723 6.938937 ]	DMSO	[0.9044723 6.938937 ]	DMSO
475	[-0.25435373 11.348129 ]	DMSO	[-0.25435373 11.348129 ]	DMSO
476	[0.42853263 8.891802 ]	DMSO	[0.42853263 8.891802 ]	DMSO
477	[ 1.2166637 11.378077 ]	DMSO	[ 1.2166637 11.378077 ]	DMSO
478	[-0.16180041 11.263846 ]	DMSO	[-0.16180041 11.263846 ]	DMSO
479	[ 0.19525361 11.437544 ]	DMSO	[ 0.19525361 11.437544 ]	DMSO
480	[-0.04891001 11.283181 ]	DMSO	[-0.04891001 11.283181 ]	DMSO
481	[-0.4305308 9.922672 ]	DMSO	[-0.4305308 9.922672 ]	DMSO
482	[ 0.6924134 11.508216 ]	DMSO	[ 0.6924134 11.508216 ]	DMSO
483	[ 1.499396 11.880667]	DMSO	[ 1.499396 11.880667]	DMSO
484	[-0.4424946 10.749529 ]	DMSO	[-0.4424946 10.749529 ]	DMSO
485	[ 0.09113058 11.572887 ]	DMSO	[ 0.09113058 11.572887 ]	DMSO
486	[ 1.3007759 11.950678 ]	DMSO	[ 1.3007759 11.950678 ]	DMSO
487	[0.3309977 8.18913 ]	DMSO	[0.3309977 8.18913 ]	DMSO
488	[10.896587 9.158397]	DMSO	[10.896587 9.158397]	DMSO
489	[0.8782415 7.4995236]	DMSO	[0.8782415 7.4995236]	DMSO
490	[ 0.96636045 11.5718565 ]	DMSO	[ 0.96636045 11.5718565 ]	DMSO
491	[-0.3405735 11.205304 ]	DMSO	[-0.3405735 11.205304 ]	DMSO
492	[0.81092423 7.433194 ]	DMSO	[0.81092423 7.433194 ]	DMSO
493	[ 0.4668629 11.647608 ]	DMSO	[ 0.4668629 11.647608 ]	DMSO
494	[ 0.69789505 11.300726 ]	DMSO	[ 0.69789505 11.300726 ]	DMSO
495	[ 0.98218644 11.566887 ]	DMSO	[ 0.98218644 11.566887 ]	DMSO
496	[ 0.8087354 10.853707 ]	DMSO	[ 0.8087354 10.853707 ]	DMSO
497	[0.47346154 9.751189 ]	DMSO	[0.47346154 9.751189 ]	DMSO
498	[ 1.5488026 11.306072 ]	DMSO	[ 1.5488026 11.306072 ]	DMSO
499	[ 0.22574496 11.427265 ]	DMSO	[ 0.22574496 11.427265 ]	DMSO
500	[11.51787 8.10495]	DMSO	[11.51787 8.10495]	DMSO
501	[ 1.4856812 11.446971 ]	DMSO	[ 1.4856812 11.446971 ]	DMSO
502	[ 0.9487928 11.566775 ]	DMSO	[ 0.9487928 11.566775 ]	DMSO
503	[ 0.7129507 11.450378 ]	DMSO	[ 0.7129507 11.450378 ]	DMSO
504	[ 0.70150375 10.815329 ]	DMSO	[ 0.70150375 10.815329 ]	DMSO
505	[ 0.22811577 11.790584 ]	DMSO	[ 0.22811577 11.790584 ]	DMSO
506	[-0.19062576 11.281881 ]	DMSO	[-0.19062576 11.281881 ]	DMSO
507	[ 0.26055312 10.252796 ]	DMSO	[ 0.26055312 10.252796 ]	DMSO
508	[0.44589284 9.882754 ]	DMSO	[0.44589284 9.882754 ]	DMSO
509	[0.9769451 7.672071 ]	DMSO	[0.9769451 7.672071 ]	DMSO
510	[-0.14413492 11.614115 ]	DMSO	[-0.14413492 11.614115 ]	DMSO
511	[-0.14680076 11.58813 ]	DMSO	[-0.14680076 11.58813 ]	DMSO
512	[-0.12454102 11.371926 ]	DMSO	[-0.12454102 11.371926 ]	DMSO
513	[1.5319251 5.4101553]	DMSO	[1.5319251 5.4101553]	DMSO
514	[-0.06965689 11.301149 ]	DMSO	[-0.06965689 11.301149 ]	DMSO
515	[ 0.5892433 10.596033 ]	DMSO	[ 0.5892433 10.596033 ]	DMSO
516	[ 8.905621 12.956706]	DMSO	[ 8.905621 12.956706]	DMSO
517	[ 0.29094544 11.612456 ]	DMSO	[ 0.29094544 11.612456 ]	DMSO
518	[0.34812015 8.381434 ]	DMSO	[0.34812015 8.381434 ]	DMSO
519	[ 0.12814453 10.071419 ]	DMSO	[ 0.12814453 10.071419 ]	DMSO
520	[0.81884956 7.6910386 ]	DMSO	[0.81884956 7.6910386 ]	DMSO
521	[3.4083593 6.7009244]	DMSO	[3.4083593 6.7009244]	DMSO
522	[ 1.2404858 11.902955 ]	DMSO	[ 1.2404858 11.902955 ]	DMSO
523	[2.6542106 8.717652 ]	DMSO	[2.6542106 8.717652 ]	DMSO
524	[0.51005524 8.736862 ]	DMSO	[0.51005524 8.736862 ]	DMSO
525	[ 1.4529161 11.518144 ]	DMSO	[ 1.4529161 11.518144 ]	DMSO
526	[ 0.11878484 11.377663 ]	DMSO	[ 0.11878484 11.377663 ]	DMSO
527	[ 0.7377254 11.773672 ]	DMSO	[ 0.7377254 11.773672 ]	DMSO
528	[ 1.2251096 11.364769 ]	DMSO	[ 1.2251096 11.364769 ]	DMSO
529	[ 8.221276 11.944454]	DMSO	[ 8.221276 11.944454]	DMSO
530	[ 1.0270905 11.229195 ]	DMSO	[ 1.0270905 11.229195 ]	DMSO
531	[ 0.42454684 10.261104 ]	DMSO	[ 0.42454684 10.261104 ]	DMSO
532	[1.1831243 6.8752975]	DMSO	[1.1831243 6.8752975]	DMSO
533	[-0.16079335 11.544591 ]	DMSO	[-0.16079335 11.544591 ]	DMSO
534	[2.1032991 6.111419 ]	DMSO	[2.1032991 6.111419 ]	DMSO
535	[ 1.3680964 11.84133 ]	DMSO	[ 1.3680964 11.84133 ]	DMSO
536	[ 0.01916411 11.616126 ]	DMSO	[ 0.01916411 11.616126 ]	DMSO
537	[ 0.526456 11.677198]	DMSO	[ 0.526456 11.677198]	DMSO
538	[-0.19579497 11.284969 ]	DMSO	[-0.19579497 11.284969 ]	DMSO
539	[0.89829266 8.989504 ]	DMSO	[0.89829266 8.989504 ]	DMSO
540	[ 3.36994 12.780077]	DMSO	[ 3.36994 12.780077]	DMSO
541	[-0.10741893 11.277367 ]	DMSO	[-0.10741893 11.277367 ]	DMSO
542	[-0.14334781 11.262111 ]	DMSO	[-0.14334781 11.262111 ]	DMSO
543	[0.8838226 7.5624127]	DMSO	[0.8838226 7.5624127]	DMSO
544	[9.043345 8.080451]	DMSO	[9.043345 8.080451]	DMSO
545	[6.978881 6.5747128]	DMSO	[6.978881 6.5747128]	DMSO
546	[3.1402364 7.7392874]	DMSO	[3.1402364 7.7392874]	DMSO
547	[10.4546175 12.177726 ]	DMSO	[10.4546175 12.177726 ]	DMSO
548	[ 3.1005595 10.691359 ]	DMSO	[ 3.1005595 10.691359 ]	DMSO
549	[ 7.805538 11.25686 ]	DMSO	[ 7.805538 11.25686 ]	DMSO
550	[0.88796026 8.36962 ]	DMSO	[0.88796026 8.36962 ]	DMSO
551	[ 7.1054525 11.415669 ]	DMSO	[ 7.1054525 11.415669 ]	DMSO
552	[8.308153 8.785594]	DMSO	[8.308153 8.785594]	DMSO
553	[3.5831769 7.7880187]	DMSO	[3.5831769 7.7880187]	DMSO
554	[10.357199 12.005417]	DMSO	[10.357199 12.005417]	DMSO
555	[7.7489676 6.2844224]	DMSO	[7.7489676 6.2844224]	DMSO
556	[10.508533 12.380307]	DMSO	[10.508533 12.380307]	DMSO
557	[10.22091 11.827324]	DMSO	[10.22091 11.827324]	DMSO
558	[7.032605 6.5296197]	DMSO	[7.032605 6.5296197]	DMSO
559	[3.0812182 7.640172 ]	DMSO	[3.0812182 7.640172 ]	DMSO
560	[7.902139 6.2844906]	DMSO	[7.902139 6.2844906]	DMSO
561	[ 9.510779 10.802851]	DMSO	[ 9.510779 10.802851]	DMSO
562	[3.0825055 7.7178493]	DMSO	[3.0825055 7.7178493]	DMSO
563	[10.921086 12.844501]	DMSO	[10.921086 12.844501]	DMSO
564	[ 9.320257 11.575363]	DMSO	[ 9.320257 11.575363]	DMSO
565	[ 8.8891535 11.284456 ]	DMSO	[ 8.8891535 11.284456 ]	DMSO
566	[3.1440737 8.040724 ]	DMSO	[3.1440737 8.040724 ]	DMSO
567	[ 9.210966 11.437651]	DMSO	[ 9.210966 11.437651]	DMSO
568	[ 7.595639 11.248728]	DMSO	[ 7.595639 11.248728]	DMSO
569	[3.507391 7.9368715]	DMSO	[3.507391 7.9368715]	DMSO
570	[7.720448 6.2610083]	DMSO	[7.720448 6.2610083]	DMSO
571	[ 7.3651295 11.316279 ]	DMSO	[ 7.3651295 11.316279 ]	DMSO
572	[0.1847874 9.0591345]	DMSO	[0.1847874 9.0591345]	DMSO
573	[3.3116353 7.722754 ]	DMSO	[3.3116353 7.722754 ]	DMSO
574	[3.1135764 7.682482 ]	DMSO	[3.1135764 7.682482 ]	DMSO
575	[ 7.1055536 11.413537 ]	DMSO	[ 7.1055536 11.413537 ]	DMSO
576	[11.612764 13.628647]	DMSO	[11.612764 13.628647]	DMSO
577	[3.346626 7.7034464]	DMSO	[3.346626 7.7034464]	DMSO
578	[ 9.616913 11.540171]	DMSO	[ 9.616913 11.540171]	DMSO
579	[9.568268 7.6837173]	DMSO	[9.568268 7.6837173]	DMSO
580	[ 9.691876 11.032045]	DMSO	[ 9.691876 11.032045]	DMSO
581	[8.084682 6.9506583]	DMSO	[8.084682 6.9506583]	DMSO
582	[ 9.945002 11.689177]	DMSO	[ 9.945002 11.689177]	DMSO
583	[ 6.942793 11.394966]	DMSO	[ 6.942793 11.394966]	DMSO
584	[ 2.7163432 10.842252 ]	DMSO	[ 2.7163432 10.842252 ]	DMSO
585	[5.375229 9.583099]	DMSO	[5.375229 9.583099]	DMSO
586	[1.3116357 7.6456823]	DMSO	[1.3116357 7.6456823]	DMSO
587	[ 3.073165 10.1020355]	DMSO	[ 3.073165 10.1020355]	DMSO
588	[7.495597 6.470143]	DMSO	[7.495597 6.470143]	DMSO
589	[8.335984 6.4597797]	DMSO	[8.335984 6.4597797]	DMSO
590	[3.267072 7.691523]	DMSO	[3.267072 7.691523]	DMSO
591	[9.923786 7.9699016]	DMSO	[9.923786 7.9699016]	DMSO
592	[3.6537316 7.916328 ]	DMSO	[3.6537316 7.916328 ]	DMSO
593	[ 9.3094425 10.956662 ]	DMSO	[ 9.3094425 10.956662 ]	DMSO
594	[3.0678294 7.7127986]	DMSO	[3.0678294 7.7127986]	DMSO
595	[ 9.742066 11.155806]	DMSO	[ 9.742066 11.155806]	DMSO
596	[7.597416 6.562295]	DMSO	[7.597416 6.562295]	DMSO
597	[ 7.042346 11.407279]	DMSO	[ 7.042346 11.407279]	DMSO
598	[11.575729 13.583899]	DMSO	[11.575729 13.583899]	DMSO
599	[3.2140272 7.7189045]	DMSO	[3.2140272 7.7189045]	DMSO
600	[ 6.797377 12.751073]	DMSO	[ 6.797377 12.751073]	DMSO
601	[3.4515996 7.831031 ]	DMSO	[3.4515996 7.831031 ]	DMSO
602	[7.540109 6.078465]	DMSO	[7.540109 6.078465]	DMSO
603	[10.5575075 12.434607 ]	DMSO	[10.5575075 12.434607 ]	DMSO
604	[3.0048559 7.7743196]	DMSO	[3.0048559 7.7743196]	DMSO
605	[1.199345 7.004247]	DMSO	[1.199345 7.004247]	DMSO
606	[8.92401 7.269916]	DMSO	[8.92401 7.269916]	DMSO
607	[5.2769027 8.428271 ]	DMSO	[5.2769027 8.428271 ]	DMSO
608	[ 5.152118 12.675063]	DMSO	[ 5.152118 12.675063]	DMSO
609	[0.73839027 8.782741 ]	DMSO	[0.73839027 8.782741 ]	DMSO
610	[3.595195 7.77884 ]	DMSO	[3.595195 7.77884 ]	DMSO
611	[ 9.385441 10.768878]	DMSO	[ 9.385441 10.768878]	DMSO
612	[ 9.293904 11.223236]	DMSO	[ 9.293904 11.223236]	DMSO
613	[8.42507 6.849892]	DMSO	[8.42507 6.849892]	DMSO
614	[3.82357 9.481624]	DMSO	[3.82357 9.481624]	DMSO
615	[5.8393645 7.0260267]	DMSO	[5.8393645 7.0260267]	DMSO
616	[ 6.9507017 11.406442 ]	DMSO	[ 6.9507017 11.406442 ]	DMSO
617	[0.94880426 8.8379345 ]	DMSO	[0.94880426 8.8379345 ]	DMSO
618	[7.3697987 6.3524756]	DMSO	[7.3697987 6.3524756]	DMSO
619	[3.3322268 7.714049 ]	DMSO	[3.3322268 7.714049 ]	DMSO
620	[8.160004 6.9534817]	DMSO	[8.160004 6.9534817]	DMSO
621	[11.286663 13.236695]	DMSO	[11.286663 13.236695]	DMSO
622	[ 9.666853 11.768951]	DMSO	[ 9.666853 11.768951]	DMSO
623	[10.256458 12.185516]	DMSO	[10.256458 12.185516]	DMSO
624	[7.558876 6.0735617]	DMSO	[7.558876 6.0735617]	DMSO
625	[ 8.07686 12.599186]	DMSO	[ 8.07686 12.599186]	DMSO
626	[8.128229 6.4258485]	DMSO	[8.128229 6.4258485]	DMSO
627	[6.604769 7.654082]	DMSO	[6.604769 7.654082]	DMSO
628	[ 9.811061 11.924174]	DMSO	[ 9.811061 11.924174]	DMSO
629	[8.398955 6.845746]	DMSO	[8.398955 6.845746]	DMSO
630	[1.0013767 7.338445 ]	DMSO	[1.0013767 7.338445 ]	DMSO
631	[ 9.847235 11.599383]	DMSO	[ 9.847235 11.599383]	DMSO
632	[11.070784 12.88605 ]	DMSO	[11.070784 12.88605 ]	DMSO
633	[ 7.0747075 11.41498 ]	DMSO	[ 7.0747075 11.41498 ]	DMSO
634	[ 8.604646 11.020428]	DMSO	[ 8.604646 11.020428]	DMSO
635	[3.0951662 7.6910496]	DMSO	[3.0951662 7.6910496]	DMSO
636	[8.169185 6.863737]	DMSO	[8.169185 6.863737]	DMSO
637	[6.221314 8.5665045]	DMSO	[6.221314 8.5665045]	DMSO
638	[8.043753 6.9757466]	DMSO	[8.043753 6.9757466]	DMSO
639	[11.533661 13.536419]	DMSO	[11.533661 13.536419]	DMSO
640	[9.972451 7.8595476]	DMSO	[9.972451 7.8595476]	DMSO
641	[ 9.225799 10.856246]	DMSO	[ 9.225799 10.856246]	DMSO
642	[10.004953 11.891318]	DMSO	[10.004953 11.891318]	DMSO
643	[8.369134 7.0177584]	DMSO	[8.369134 7.0177584]	DMSO
644	[3.254949 7.7025228]	DMSO	[3.254949 7.7025228]	DMSO
645	[10.122939 11.852719]	DMSO	[10.122939 11.852719]	DMSO
646	[11.302097 13.2522135]	DMSO	[11.302097 13.2522135]	DMSO
647	[8.553747 6.4743032]	DMSO	[8.553747 6.4743032]	DMSO
648	[ 9.424975 11.470089]	DMSO	[ 9.424975 11.470089]	DMSO
649	[3.1227903 7.7314596]	DMSO	[3.1227903 7.7314596]	DMSO
650	[7.7224135 6.3258944]	DMSO	[7.7224135 6.3258944]	DMSO
651	[ 7.4134274 11.447223 ]	DMSO	[ 7.4134274 11.447223 ]	DMSO
652	[11.180138 13.098377]	DMSO	[11.180138 13.098377]	DMSO
653	[7.1909537 7.106389 ]	DMSO	[7.1909537 7.106389 ]	DMSO
654	[ 1.4053293 10.310282 ]	DMSO	[ 1.4053293 10.310282 ]	DMSO
655	[1.9965395 8.764569 ]	DMSO	[1.9965395 8.764569 ]	DMSO
656	[ 9.519952 10.758973]	DMSO	[ 9.519952 10.758973]	DMSO
657	[ 9.459198 11.220272]	DMSO	[ 9.459198 11.220272]	DMSO
658	[2.9904368 8.712681 ]	DMSO	[2.9904368 8.712681 ]	DMSO
659	[11.468613 13.46068 ]	DMSO	[11.468613 13.46068 ]	DMSO
660	[3.4056842 7.722263 ]	DMSO	[3.4056842 7.722263 ]	DMSO
661	[10.457829 12.211454]	DMSO	[10.457829 12.211454]	DMSO
662	[3.1741834 9.931137 ]	DMSO	[3.1741834 9.931137 ]	DMSO
663	[11.124386 13.086697]	DMSO	[11.124386 13.086697]	DMSO
664	[3.2783463 7.0843906]	DMSO	[3.2783463 7.0843906]	DMSO
665	[5.9997187 7.0943923]	DMSO	[5.9997187 7.0943923]	DMSO
666	[ 7.2942433 11.393589 ]	DMSO	[ 7.2942433 11.393589 ]	DMSO
667	[ 9.485593 10.837699]	DMSO	[ 9.485593 10.837699]	DMSO
668	[9.493678 7.627399]	DMSO	[9.493678 7.627399]	DMSO
669	[3.0727544 7.70821 ]	DMSO	[3.0727544 7.70821 ]	DMSO
670	[2.8898566 7.926278 ]	DMSO	[2.8898566 7.926278 ]	DMSO
671	[ 9.527906 10.950044]	DMSO	[ 9.527906 10.950044]	DMSO
672	[3.1760564 7.7750163]	DMSO	[3.1760564 7.7750163]	DMSO
673	[8.360001 7.019216]	DMSO	[8.360001 7.019216]	DMSO
674	[ 9.302473 10.858161]	DMSO	[ 9.302473 10.858161]	DMSO
675	[10.5231495 12.350199 ]	DMSO	[10.5231495 12.350199 ]	DMSO
676	[11.031321 9.041331]	DMSO	[11.031321 9.041331]	DMSO
677	[7.614956 6.090809]	DMSO	[7.614956 6.090809]	DMSO
678	[ 9.075266 11.378504]	DMSO	[ 9.075266 11.378504]	DMSO
679	[11.090573 12.926262]	DMSO	[11.090573 12.926262]	DMSO
680	[1.3352596 7.597227 ]	DMSO	[1.3352596 7.597227 ]	DMSO
681	[11.338987 13.319755]	DMSO	[11.338987 13.319755]	DMSO
682	[ 9.145582 10.811556]	DMSO	[ 9.145582 10.811556]	DMSO
683	[8.385654 6.4449744]	DMSO	[8.385654 6.4449744]	DMSO
684	[ 9.227403 11.464552]	DMSO	[ 9.227403 11.464552]	DMSO
685	[ 9.40165 10.656339]	DMSO	[ 9.40165 10.656339]	DMSO
686	[8.259075 7.0152993]	DMSO	[8.259075 7.0152993]	DMSO
687	[7.743439 6.219096]	DMSO	[7.743439 6.219096]	DMSO
688	[7.5051436 6.6429796]	DMSO	[7.5051436 6.6429796]	DMSO
689	[10.621519 12.334625]	DMSO	[10.621519 12.334625]	DMSO
690	[0.26664126 8.301168 ]	DMSO	[0.26664126 8.301168 ]	DMSO
691	[2.1011698 8.679721 ]	DMSO	[2.1011698 8.679721 ]	DMSO
692	[ 9.575958 11.524617]	DMSO	[ 9.575958 11.524617]	DMSO
693	[7.064194 6.199799]	DMSO	[7.064194 6.199799]	DMSO
694	[6.9450336 6.4851837]	DMSO	[6.9450336 6.4851837]	DMSO
695	[10.211835 11.910185]	DMSO	[10.211835 11.910185]	DMSO
696	[3.4664516 7.7357817]	DMSO	[3.4664516 7.7357817]	DMSO
697	[8.10995 6.9880934]	DMSO	[8.10995 6.9880934]	DMSO
698	[ 8.711423 10.937686]	DMSO	[ 8.711423 10.937686]	DMSO
699	[8.050696 7.032335]	DMSO	[8.050696 7.032335]	DMSO
700	[3.0838675 7.7469034]	DMSO	[3.0838675 7.7469034]	DMSO
701	[11.26773 13.25224]	DMSO	[11.26773 13.25224]	DMSO
702	[11.2374 13.200984]	DMSO	[11.2374 13.200984]	DMSO
703	[7.339732 6.246529]	DMSO	[7.339732 6.246529]	DMSO
704	[8.017609 7.0946517]	DMSO	[8.017609 7.0946517]	DMSO
705	[7.778817 6.355531]	DMSO	[7.778817 6.355531]	DMSO
706	[10.290647 12.130583]	DMSO	[10.290647 12.130583]	DMSO
707	[11.019349 12.864928]	DMSO	[11.019349 12.864928]	DMSO
708	[2.1267226 8.805884 ]	DMSO	[2.1267226 8.805884 ]	DMSO
709	[11.596722 13.59293 ]	DMSO	[11.596722 13.59293 ]	DMSO
710	[ 7.460061 11.426296]	DMSO	[ 7.460061 11.426296]	DMSO
711	[8.340623 7.0247765]	DMSO	[8.340623 7.0247765]	DMSO
712	[10.249841 12.192504]	DMSO	[10.249841 12.192504]	DMSO
713	[2.911705 6.717667]	DMSO	[2.911705 6.717667]	DMSO
714	[ 9.485147 11.999589]	DMSO	[ 9.485147 11.999589]	DMSO
715	[1.253671 7.559226]	DMSO	[1.253671 7.559226]	DMSO
716	[7.550504 6.3567853]	DMSO	[7.550504 6.3567853]	DMSO
717	[11.047878 12.879956]	DMSO	[11.047878 12.879956]	DMSO
718	[7.7311077 6.5327945]	DMSO	[7.7311077 6.5327945]	DMSO
719	[1.6711715 7.2622814]	DMSO	[1.6711715 7.2622814]	DMSO
720	[ 2.83224 11.48874]	DMSO	[ 2.83224 11.48874]	DMSO
721	[9.940894 7.87397 ]	DMSO	[9.940894 7.87397 ]	DMSO
722	[8.465581 6.4087377]	DMSO	[8.465581 6.4087377]	DMSO
723	[5.6957374 7.1385336]	DMSO	[5.6957374 7.1385336]	DMSO
724	[3.2738216 9.901718 ]	DMSO	[3.2738216 9.901718 ]	DMSO
725	[8.164742 6.542772]	DMSO	[8.164742 6.542772]	DMSO
726	[3.0471787 7.7483 ]	DMSO	[3.0471787 7.7483 ]	DMSO
727	[2.7536178 7.9211907]	DMSO	[2.7536178 7.9211907]	DMSO
728	[11.583716 13.590138]	DMSO	[11.583716 13.590138]	DMSO
729	[ 8.128917 11.272795]	DMSO	[ 8.128917 11.272795]	DMSO
730	[0.8511068 8.070426 ]	DMSO	[0.8511068 8.070426 ]	DMSO
731	[3.543215 6.8452883]	DMSO	[3.543215 6.8452883]	DMSO
732	[10.546481 12.369909]	DMSO	[10.546481 12.369909]	DMSO
733	[ 9.778071 11.98681 ]	DMSO	[ 9.778071 11.98681 ]	DMSO
734	[0.19499697 9.01212 ]	DMSO	[0.19499697 9.01212 ]	DMSO
735	[ 5.498096 11.07885 ]	DMSO	[ 5.498096 11.07885 ]	DMSO
736	[10.870252 12.64516 ]	DMSO	[10.870252 12.64516 ]	DMSO
737	[ 7.5332665 11.222152 ]	DMSO	[ 7.5332665 11.222152 ]	DMSO
738	[7.0974793 6.4395485]	DMSO	[7.0974793 6.4395485]	DMSO
739	[3.0565217 8.320612 ]	DMSO	[3.0565217 8.320612 ]	DMSO
740	[7.5394363 6.0471673]	DMSO	[7.5394363 6.0471673]	DMSO
741	[3.1956635 7.7063317]	DMSO	[3.1956635 7.7063317]	DMSO
742	[11.590871 13.602036]	DMSO	[11.590871 13.602036]	DMSO
743	[3.1645708 7.667508 ]	DMSO	[3.1645708 7.667508 ]	DMSO
744	[7.308542 6.235473]	DMSO	[7.308542 6.235473]	DMSO
745	[ 6.8987956 11.417424 ]	DMSO	[ 6.8987956 11.417424 ]	DMSO
746	[0.32806686 8.310932 ]	DMSO	[0.32806686 8.310932 ]	DMSO
747	[7.7156763 6.2585235]	DMSO	[7.7156763 6.2585235]	DMSO
748	[-0.02953422 8.463146 ]	DMSO	[-0.02953422 8.463146 ]	DMSO
749	[3.326527 5.8813524]	DMSO	[3.326527 5.8813524]	DMSO
750	[11.290836 13.249875]	DMSO	[11.290836 13.249875]	DMSO
751	[7.260689 6.6445546]	DMSO	[7.260689 6.6445546]	DMSO
752	[9.391178 8.167207]	DMSO	[9.391178 8.167207]	DMSO
753	[7.724738 6.30304 ]	DMSO	[7.724738 6.30304 ]	DMSO
754	[11.08343 12.921437]	DMSO	[11.08343 12.921437]	DMSO
755	[ 7.0393972 11.415443 ]	DMSO	[ 7.0393972 11.415443 ]	DMSO
756	[7.7300673 6.2209945]	DMSO	[7.7300673 6.2209945]	DMSO
757	[7.397085 6.534822]	DMSO	[7.397085 6.534822]	DMSO
758	[3.4790256 8.936407 ]	DMSO	[3.4790256 8.936407 ]	DMSO
759	[0.23175484 8.290583 ]	DMSO	[0.23175484 8.290583 ]	DMSO
760	[5.394048 8.203954]	DMSO	[5.394048 8.203954]	DMSO
761	[9.942866 7.994135]	DMSO	[9.942866 7.994135]	DMSO
762	[3.040579 7.7430105]	DMSO	[3.040579 7.7430105]	DMSO
763	[0.74962294 7.6053157 ]	DMSO	[0.74962294 7.6053157 ]	DMSO
764	[ 9.320908 10.96375 ]	DMSO	[ 9.320908 10.96375 ]	DMSO
765	[ 8.185975 11.975082]	DMSO	[ 8.185975 11.975082]	DMSO
766	[7.379471 6.264092]	DMSO	[7.379471 6.264092]	DMSO
767	[10.212753 11.861995]	DMSO	[10.212753 11.861995]	DMSO
768	[7.6413794 6.3033137]	DMSO	[7.6413794 6.3033137]	DMSO
769	[ 9.469167 11.090891]	DMSO	[ 9.469167 11.090891]	DMSO
770	[3.2002537 7.7095313]	DMSO	[3.2002537 7.7095313]	DMSO
771	[7.479323 6.596458]	DMSO	[7.479323 6.596458]	DMSO
772	[7.2500806 7.2919283]	DMSO	[7.2500806 7.2919283]	DMSO
773	[ 8.814543 11.702884]	DMSO	[ 8.814543 11.702884]	DMSO
774	[ 9.338309 10.699905]	DMSO	[ 9.338309 10.699905]	DMSO
775	[4.56929 7.590347]	DMSO	[4.56929 7.590347]	DMSO
776	[7.7634664 6.267762 ]	DMSO	[7.7634664 6.267762 ]	DMSO
777	[3.1661975 7.7124004]	DMSO	[3.1661975 7.7124004]	DMSO
778	[11.242002 13.217918]	DMSO	[11.242002 13.217918]	DMSO
779	[4.806771 7.5932684]	DMSO	[4.806771 7.5932684]	DMSO
780	[10.040129 11.891369]	DMSO	[10.040129 11.891369]	DMSO
781	[ 7.237666 11.432144]	DMSO	[ 7.237666 11.432144]	DMSO
782	[-0.3855603 8.388072 ]	DMSO	[-0.3855603 8.388072 ]	DMSO
783	[ 9.804397 11.878808]	DMSO	[ 9.804397 11.878808]	DMSO
784	[ 9.980928 11.84755 ]	DMSO	[ 9.980928 11.84755 ]	DMSO
785	[10.588703 12.454004]	DMSO	[10.588703 12.454004]	DMSO
786	[9.427174 7.9540043]	DMSO	[9.427174 7.9540043]	DMSO
787	[6.302872 8.386915]	DMSO	[6.302872 8.386915]	DMSO
788	[ 1.5804551 12.193112 ]	DMSO	[ 1.5804551 12.193112 ]	DMSO
789	[ 3.1620784 13.557987 ]	DMSO	[ 3.1620784 13.557987 ]	DMSO
790	[7.2419324 6.429384 ]	DMSO	[7.2419324 6.429384 ]	DMSO
791	[ 8.703203 10.944073]	DMSO	[ 8.703203 10.944073]	DMSO
792	[0.07575774 8.090892 ]	DMSO	[0.07575774 8.090892 ]	DMSO
793	[7.3969703 6.2818294]	DMSO	[7.3969703 6.2818294]	DMSO
794	[1.2282864 7.3462615]	DMSO	[1.2282864 7.3462615]	DMSO
795	[ 7.178458 11.42431 ]	DMSO	[ 7.178458 11.42431 ]	DMSO
796	[8.959878 8.147715]	DMSO	[8.959878 8.147715]	DMSO
797	[3.5507457 7.7550735]	DMSO	[3.5507457 7.7550735]	DMSO
798	[8.513131 6.4626994]	DMSO	[8.513131 6.4626994]	DMSO
799	[11.019272 12.786878]	DMSO	[11.019272 12.786878]	DMSO
800	[7.0628448 7.929133 ]	DMSO	[7.0628448 7.929133 ]	DMSO
801	[ 9.396512 11.035134]	DMSO	[ 9.396512 11.035134]	DMSO
802	[ 7.31996 11.43758]	DMSO	[ 7.31996 11.43758]	DMSO
803	[8.261446 7.0029316]	DMSO	[8.261446 7.0029316]	DMSO
804	[11.113 13.092105]	DMSO	[11.113 13.092105]	DMSO
805	[8.501265 6.94354 ]	DMSO	[8.501265 6.94354 ]	DMSO
806	[ 7.460096 11.273573]	DMSO	[ 7.460096 11.273573]	DMSO
807	[2.9897146 7.783338 ]	DMSO	[2.9897146 7.783338 ]	DMSO
808	[2.9385777 7.811602 ]	DMSO	[2.9385777 7.811602 ]	DMSO
809	[5.798598 8.305539]	DMSO	[5.798598 8.305539]	DMSO
810	[ 7.498354 13.361848]	DMSO	[ 7.498354 13.361848]	DMSO
811	[3.252313 7.7137303]	DMSO	[3.252313 7.7137303]	DMSO
812	[10.6972 12.4459505]	DMSO	[10.6972 12.4459505]	DMSO
813	[ 7.2144356 11.425385 ]	DMSO	[ 7.2144356 11.425385 ]	DMSO
814	[ 7.135167 11.419588]	DMSO	[ 7.135167 11.419588]	DMSO
815	[10.734615 12.632751]	DMSO	[10.734615 12.632751]	DMSO
816	[0.14673457 8.453709 ]	DMSO	[0.14673457 8.453709 ]	DMSO
817	[11.253647 13.206748]	DMSO	[11.253647 13.206748]	DMSO
818	[ 9.123851 10.865087]	DMSO	[ 9.123851 10.865087]	DMSO
819	[8.95274 8.054433]	DMSO	[8.95274 8.054433]	DMSO
820	[ 9.5926285 11.386274 ]	DMSO	[ 9.5926285 11.386274 ]	DMSO
821	[10.00357 11.923478]	DMSO	[10.00357 11.923478]	DMSO
822	[7.725022 6.5561047]	DMSO	[7.725022 6.5561047]	DMSO
823	[ 8.877274 11.487399]	DMSO	[ 8.877274 11.487399]	DMSO
824	[1.8523142 7.2977 ]	DMSO	[1.8523142 7.2977 ]	DMSO
825	[5.6946535 8.177729 ]	DMSO	[5.6946535 8.177729 ]	DMSO
826	[10.96894 12.866867]	DMSO	[10.96894 12.866867]	DMSO
827	[10.034215 11.935568]	DMSO	[10.034215 11.935568]	DMSO
828	[10.504803 12.347223]	DMSO	[10.504803 12.347223]	DMSO
829	[0.915954 8.950978]	DMSO	[0.915954 8.950978]	DMSO
830	[7.8083014 6.329086 ]	DMSO	[7.8083014 6.329086 ]	DMSO
831	[ 7.3720965 11.559221 ]	DMSO	[ 7.3720965 11.559221 ]	DMSO
832	[8.5447235 6.444646 ]	DMSO	[8.5447235 6.444646 ]	DMSO
833	[10.638857 12.36501 ]	DMSO	[10.638857 12.36501 ]	DMSO
834	[7.2651234 9.225139 ]	DMSO	[7.2651234 9.225139 ]	DMSO
835	[7.4868584 6.515348 ]	DMSO	[7.4868584 6.515348 ]	DMSO
836	[8.875987 7.6204815]	DMSO	[8.875987 7.6204815]	DMSO
837	[2.6987247 8.213077 ]	DMSO	[2.6987247 8.213077 ]	DMSO
838	[3.0231693 7.791073 ]	DMSO	[3.0231693 7.791073 ]	DMSO
839	[3.2492385 7.718506 ]	DMSO	[3.2492385 7.718506 ]	DMSO
840	[11.611583 13.625234]	DMSO	[11.611583 13.625234]	DMSO
841	[8.090026 7.0383897]	DMSO	[8.090026 7.0383897]	DMSO
842	[11.613709 13.629834]	DMSO	[11.613709 13.629834]	DMSO
843	[6.0094867 6.891429 ]	DMSO	[6.0094867 6.891429 ]	DMSO
844	[7.014443 7.45879 ]	DMSO	[7.014443 7.45879 ]	DMSO
845	[3.390951 6.80594 ]	DMSO	[3.390951 6.80594 ]	DMSO
846	[7.4716554 6.1717396]	DMSO	[7.4716554 6.1717396]	DMSO
847	[ 6.869707 11.365628]	DMSO	[ 6.869707 11.365628]	DMSO
848	[2.733861 8.550504]	DMSO	[2.733861 8.550504]	DMSO
849	[7.2482786 7.0757513]	DMSO	[7.2482786 7.0757513]	DMSO
850	[ 9.589781 11.86609 ]	DMSO	[ 9.589781 11.86609 ]	DMSO
851	[7.516018 6.6190925]	DMSO	[7.516018 6.6190925]	DMSO
852	[8.231539 6.6773295]	DMSO	[8.231539 6.6773295]	DMSO
853	[2.3799496 8.458865 ]	DMSO	[2.3799496 8.458865 ]	DMSO
854	[11.344717 13.309504]	DMSO	[11.344717 13.309504]	DMSO
855	[3.359191 7.815835]	DMSO	[3.359191 7.815835]	DMSO
856	[7.0746875 6.480192 ]	DMSO	[7.0746875 6.480192 ]	DMSO
857	[0.72373915 8.88839 ]	DMSO	[0.72373915 8.88839 ]	DMSO
858	[ 9.305697 10.987497]	DMSO	[ 9.305697 10.987497]	DMSO
859	[ 7.4854536 11.318362 ]	DMSO	[ 7.4854536 11.318362 ]	DMSO
860	[0.17176466 8.444531 ]	DMSO	[0.17176466 8.444531 ]	DMSO
861	[10.322829 12.247859]	DMSO	[10.322829 12.247859]	DMSO
862	[3.3137894 7.7067423]	DMSO	[3.3137894 7.7067423]	DMSO
863	[11.198555 13.188196]	DMSO	[11.198555 13.188196]	DMSO
864	[9.568151 7.6520367]	DMSO	[9.568151 7.6520367]	DMSO
865	[ 9.181526 10.770045]	DMSO	[ 9.181526 10.770045]	DMSO
866	[-0.32776248 8.434488 ]	DMSO	[-0.32776248 8.434488 ]	DMSO
867	[10.215293 11.703869]	DMSO	[10.215293 11.703869]	DMSO
868	[ 8.105233 12.732671]	DMSO	[ 8.105233 12.732671]	DMSO
869	[7.4029636 6.9505625]	DMSO	[7.4029636 6.9505625]	DMSO
870	[8.46888 6.983765]	DMSO	[8.46888 6.983765]	DMSO
871	[10.014366 11.840542]	DMSO	[10.014366 11.840542]	DMSO
872	[ 9.637362 12.172971]	DMSO	[ 9.637362 12.172971]	DMSO
873	[7.6656156 6.1475334]	DMSO	[7.6656156 6.1475334]	DMSO
874	[7.5316477 6.3815246]	DMSO	[7.5316477 6.3815246]	DMSO
875	[8.292719 6.4716754]	DMSO	[8.292719 6.4716754]	DMSO
876	[ 7.312348 11.454543]	DMSO	[ 7.312348 11.454543]	DMSO
877	[ 9.607072 11.038573]	DMSO	[ 9.607072 11.038573]	DMSO
878	[ 7.262241 11.417331]	DMSO	[ 7.262241 11.417331]	DMSO
879	[2.7993972 7.880487 ]	DMSO	[2.7993972 7.880487 ]	DMSO
880	[2.9884481 7.128424 ]	DMSO	[2.9884481 7.128424 ]	DMSO
881	[10.890339 12.657829]	DMSO	[10.890339 12.657829]	DMSO
882	[0.2687168 8.3359585]	DMSO	[0.2687168 8.3359585]	DMSO
883	[8.030462 6.9968166]	DMSO	[8.030462 6.9968166]	DMSO
884	[3.8184686 9.44466 ]	DMSO	[3.8184686 9.44466 ]	DMSO
885	[3.2286453 7.682589 ]	DMSO	[3.2286453 7.682589 ]	DMSO
886	[2.1922138 8.464364 ]	DMSO	[2.1922138 8.464364 ]	DMSO
887	[ 6.93457 11.392515]	DMSO	[ 6.93457 11.392515]	DMSO
888	[1.536719 8.553009]	DMSO	[1.536719 8.553009]	DMSO
889	[10.927973 12.81566 ]	DMSO	[10.927973 12.81566 ]	DMSO
890	[6.7165136 6.305359 ]	DMSO	[6.7165136 6.305359 ]	DMSO
891	[2.6920776 8.574445 ]	DMSO	[2.6920776 8.574445 ]	DMSO
892	[7.7284923 6.1871204]	DMSO	[7.7284923 6.1871204]	DMSO
893	[8.775952 8.097329]	DMSO	[8.775952 8.097329]	DMSO
894	[3.1230202 7.7487116]	DMSO	[3.1230202 7.7487116]	DMSO
895	[11.614787 13.62878 ]	DMSO	[11.614787 13.62878 ]	DMSO
896	[ 9.919849 11.874545]	DMSO	[ 9.919849 11.874545]	DMSO
897	[ 8.370578 11.228699]	DMSO	[ 8.370578 11.228699]	DMSO
898	[8.418068 6.459774]	DMSO	[8.418068 6.459774]	DMSO
899	[9.552711 7.749592]	DMSO	[9.552711 7.749592]	DMSO
900	[3.0535765 7.4518557]	DMSO	[3.0535765 7.4518557]	DMSO
901	[0.2568362 8.441417 ]	DMSO	[0.2568362 8.441417 ]	DMSO
902	[ 3.9692159 12.074729 ]	DMSO	[ 3.9692159 12.074729 ]	DMSO
903	[9.858049 6.8541594]	DMSO	[9.858049 6.8541594]	DMSO
904	[10.297261 11.884817]	DMSO	[10.297261 11.884817]	DMSO
905	[2.939708 7.816093]	DMSO	[2.939708 7.816093]	DMSO
906	[10.50143 12.4048605]	DMSO	[10.50143 12.4048605]	DMSO
907	[11.006045 12.794877]	DMSO	[11.006045 12.794877]	DMSO
908	[7.5578694 6.703786 ]	DMSO	[7.5578694 6.703786 ]	DMSO
909	[7.2594733 6.3311114]	DMSO	[7.2594733 6.3311114]	DMSO
910	[11.001966 12.781404]	DMSO	[11.001966 12.781404]	DMSO
911	[2.2819743 9.293514 ]	DMSO	[2.2819743 9.293514 ]	DMSO
912	[5.9907207 8.179383 ]	DMSO	[5.9907207 8.179383 ]	DMSO
913	[10.531395 12.41175 ]	DMSO	[10.531395 12.41175 ]	DMSO
914	[7.805575 7.1865067]	DMSO	[7.805575 7.1865067]	DMSO
915	[8.420203 6.418389]	DMSO	[8.420203 6.418389]	DMSO
916	[7.2244163 7.1023955]	DMSO	[7.2244163 7.1023955]	DMSO
917	[8.391609 7.063099]	DMSO	[8.391609 7.063099]	DMSO
918	[7.9975963 7.001372 ]	DMSO	[7.9975963 7.001372 ]	DMSO
919	[6.248153 7.750727]	DMSO	[6.248153 7.750727]	DMSO
920	[11.372037 13.3652315]	DMSO	[11.372037 13.3652315]	DMSO
921	[3.04388 7.68872]	DMSO	[3.04388 7.68872]	DMSO
922	[8.435862 6.4219074]	DMSO	[8.435862 6.4219074]	DMSO
923	[ 5.864476 11.531785]	DMSO	[ 5.864476 11.531785]	DMSO
924	[7.4594307 6.539403 ]	DMSO	[7.4594307 6.539403 ]	DMSO
925	[11.227796 13.199033]	DMSO	[11.227796 13.199033]	DMSO
926	[3.1925497 5.515215 ]	DMSO	[3.1925497 5.515215 ]	DMSO
927	[10.649479 12.393295]	DMSO	[10.649479 12.393295]	DMSO
928	[ 9.421273 10.791383]	DMSO	[ 9.421273 10.791383]	DMSO
929	[7.709715 6.2967677]	DMSO	[7.709715 6.2967677]	DMSO
930	[10.804301 12.540297]	DMSO	[10.804301 12.540297]	DMSO
931	[3.7008927 8.633283 ]	DMSO	[3.7008927 8.633283 ]	DMSO
932	[10.741167 12.620674]	DMSO	[10.741167 12.620674]	DMSO
933	[8.392752 6.467195]	DMSO	[8.392752 6.467195]	DMSO
934	[8.4739275 6.4696503]	DMSO	[8.4739275 6.4696503]	DMSO
935	[10.590494 12.252499]	DMSO	[10.590494 12.252499]	DMSO
936	[0.20480552 8.995107 ]	DMSO	[0.20480552 8.995107 ]	DMSO
937	[9.983272 7.905915]	DMSO	[9.983272 7.905915]	DMSO
938	[8.721196 7.0903053]	DMSO	[8.721196 7.0903053]	DMSO
939	[11.232404 13.173273]	DMSO	[11.232404 13.173273]	DMSO
940	[ 9.244125 10.812259]	DMSO	[ 9.244125 10.812259]	DMSO
941	[5.5561347 7.8924503]	DMSO	[5.5561347 7.8924503]	DMSO
942	[ 9.823489 11.642006]	DMSO	[ 9.823489 11.642006]	DMSO
943	[ 6.5789537 11.104633 ]	DMSO	[ 6.5789537 11.104633 ]	DMSO
944	[5.4987807 7.420882 ]	DMSO	[5.4987807 7.420882 ]	DMSO
945	[ 9.205872 11.140295]	DMSO	[ 9.205872 11.140295]	DMSO
946	[11.032688 12.871263]	DMSO	[11.032688 12.871263]	DMSO
947	[ 2.7298791 12.207974 ]	DMSO	[ 2.7298791 12.207974 ]	DMSO
948	[0.18197033 9.040261 ]	DMSO	[0.18197033 9.040261 ]	DMSO
949	[ 8.915404 11.569029]	DMSO	[ 8.915404 11.569029]	DMSO
950	[1.0215491 8.184756 ]	DMSO	[1.0215491 8.184756 ]	DMSO
951	[9.955835 7.93203 ]	DMSO	[9.955835 7.93203 ]	DMSO
952	[2.514238 8.397645]	DMSO	[2.514238 8.397645]	DMSO
953	[ 9.427097 11.031268]	DMSO	[ 9.427097 11.031268]	DMSO
954	[ 9.575096 11.048263]	DMSO	[ 9.575096 11.048263]	DMSO
955	[6.707665 6.7656145]	DMSO	[6.707665 6.7656145]	DMSO
956	[3.1646883 7.739806 ]	DMSO	[3.1646883 7.739806 ]	DMSO
957	[ 5.5615516 11.077592 ]	DMSO	[ 5.5615516 11.077592 ]	DMSO
958	[ 7.266137 12.103056]	DMSO	[ 7.266137 12.103056]	DMSO
959	[3.5010018 9.837351 ]	DMSO	[3.5010018 9.837351 ]	DMSO
960	[11.078347 12.973826]	DMSO	[11.078347 12.973826]	DMSO
961	[2.5762436 8.684619 ]	DMSO	[2.5762436 8.684619 ]	DMSO
962	[0.7578658 8.869976 ]	DMSO	[0.7578658 8.869976 ]	DMSO
963	[0.23537111 8.388017 ]	DMSO	[0.23537111 8.388017 ]	DMSO
964	[7.8389907 6.238751 ]	DMSO	[7.8389907 6.238751 ]	DMSO
965	[ 9.978925 11.7615385]	DMSO	[ 9.978925 11.7615385]	DMSO
966	[8.006384 7.021126]	DMSO	[8.006384 7.021126]	DMSO
967	[8.389043 6.928984]	DMSO	[8.389043 6.928984]	DMSO
968	[3.367441 7.752428]	DMSO	[3.367441 7.752428]	DMSO
969	[8.445579 6.4302306]	DMSO	[8.445579 6.4302306]	DMSO
970	[8.129535 6.852419]	DMSO	[8.129535 6.852419]	DMSO
971	[0.16317748 9.04902 ]	DMSO	[0.16317748 9.04902 ]	DMSO
972	[3.2696376 7.7192054]	DMSO	[3.2696376 7.7192054]	DMSO
973	[5.9258227 6.8894086]	DMSO	[5.9258227 6.8894086]	DMSO
974	[0.94394624 8.96638 ]	DMSO	[0.94394624 8.96638 ]	DMSO
975	[3.1465647 7.721228 ]	DMSO	[3.1465647 7.721228 ]	DMSO
976	[3.3363233 7.07939 ]	DMSO	[3.3363233 7.07939 ]	DMSO
977	[11.017136 12.799719]	DMSO	[11.017136 12.799719]	DMSO
978	[3.2125628 7.698569 ]	DMSO	[3.2125628 7.698569 ]	DMSO
979	[7.6835165 6.4901686]	DMSO	[7.6835165 6.4901686]	DMSO
980	[8.345189 6.6380963]	DMSO	[8.345189 6.6380963]	DMSO
981	[7.2724433 6.257535 ]	DMSO	[7.2724433 6.257535 ]	DMSO
982	[ 9.730467 11.586175]	DMSO	[ 9.730467 11.586175]	DMSO
983	[11.081751 12.9632225]	DMSO	[11.081751 12.9632225]	DMSO
984	[0.29260623 8.016059 ]	DMSO	[0.29260623 8.016059 ]	DMSO
985	[7.0309434 7.4673276]	DMSO	[7.0309434 7.4673276]	DMSO
986	[10.363466 12.075914]	DMSO	[10.363466 12.075914]	DMSO
987	[1.6955727 6.2028484]	DMSO	[1.6955727 6.2028484]	DMSO
988	[11.609297 13.624604]	DMSO	[11.609297 13.624604]	DMSO
989	[3.482909 7.83199 ]	DMSO	[3.482909 7.83199 ]	DMSO
990	[10.644127 12.352647]	DMSO	[10.644127 12.352647]	DMSO
991	[7.623232 6.0927567]	DMSO	[7.623232 6.0927567]	DMSO
992	[3.4866066 7.952531 ]	DMSO	[3.4866066 7.952531 ]	DMSO
993	[8.476951 6.439918]	DMSO	[8.476951 6.439918]	DMSO
994	[8.21924 6.586469]	DMSO	[8.21924 6.586469]	DMSO
995	[ 9.9044485 12.0016775]	DMSO	[ 9.9044485 12.0016775]	DMSO
996	[ 9.348937 11.016548]	DMSO	[ 9.348937 11.016548]	DMSO
997	[2.3889997 8.216615 ]	DMSO	[2.3889997 8.216615 ]	DMSO
998	[10.936885 12.683864]	DMSO	[10.936885 12.683864]	DMSO
999	[ 9.335656 10.953799]	DMSO	[ 9.335656 10.953799]	DMSO
1000	[11.60432 13.618511]	DMSO	[11.60432 13.618511]	DMSO
1001	[9.817852 8.12668 ]	DMSO	[9.817852 8.12668 ]	DMSO
1002	[10.24441 11.851284]	DMSO	[10.24441 11.851284]	DMSO
1003	[ 9.432308 11.097825]	DMSO	[ 9.432308 11.097825]	DMSO
1004	[3.344605 9.791071]	DMSO	[3.344605 9.791071]	DMSO
1005	[ 9.36122 11.039217]	DMSO	[ 9.36122 11.039217]	DMSO
1006	[2.1346905 8.421869 ]	DMSO	[2.1346905 8.421869 ]	DMSO
1007	[2.1423883 8.3169 ]	DMSO	[2.1423883 8.3169 ]	DMSO
1008	[7.216764 6.526777]	DMSO	[7.216764 6.526777]	DMSO
1009	[7.6280355 6.5779095]	DMSO	[7.6280355 6.5779095]	DMSO
1010	[7.5943456 6.312573 ]	DMSO	[7.5943456 6.312573 ]	DMSO
1011	[8.115326 7.1519628]	DMSO	[8.115326 7.1519628]	DMSO
1012	[3.54966 7.8655663]	DMSO	[3.54966 7.8655663]	DMSO
1013	[2.786167 7.8882923]	DMSO	[2.786167 7.8882923]	DMSO
1014	[2.689183 9.562781]	DMSO	[2.689183 9.562781]	DMSO
1015	[2.9779735 7.792112 ]	DMSO	[2.9779735 7.792112 ]	DMSO
1016	[9.992576 7.9246416]	DMSO	[9.992576 7.9246416]	DMSO
1017	[8.26959 6.4941354]	DMSO	[8.26959 6.4941354]	DMSO
1018	[3.0554392 7.6921096]	DMSO	[3.0554392 7.6921096]	DMSO
1019	[7.044184 6.4094944]	DMSO	[7.044184 6.4094944]	DMSO
1020	[0.6227339 8.486715 ]	DMSO	[0.6227339 8.486715 ]	DMSO
1021	[9.866255 7.9493794]	DMSO	[9.866255 7.9493794]	DMSO
1022	[ 7.106771 11.498061]	DMSO	[ 7.106771 11.498061]	DMSO
1023	[8.446967 6.513656]	DMSO	[8.446967 6.513656]	DMSO
1024	[7.170904 6.4944844]	DMSO	[7.170904 6.4944844]	DMSO
1025	[11.255944 13.20471 ]	DMSO	[11.255944 13.20471 ]	DMSO
1026	[7.642633 6.47132 ]	DMSO	[7.642633 6.47132 ]	DMSO
1027	[7.9023776 7.6087174]	DMSO	[7.9023776 7.6087174]	DMSO
1028	[10.283148 12.217867]	DMSO	[10.283148 12.217867]	DMSO
1029	[9.945587 7.9758534]	DMSO	[9.945587 7.9758534]	DMSO
1030	[ 9.387159 11.591548]	DMSO	[ 9.387159 11.591548]	DMSO
1031	[7.7581716 7.0986276]	DMSO	[7.7581716 7.0986276]	DMSO
1032	[6.1533813 8.409613 ]	DMSO	[6.1533813 8.409613 ]	DMSO
1033	[7.7777166 6.258789 ]	DMSO	[7.7777166 6.258789 ]	DMSO
1034	[10.588539 7.888452]	DMSO	[10.588539 7.888452]	DMSO
1035	[10.722664 12.442436]	DMSO	[10.722664 12.442436]	DMSO
1036	[7.657535 7.4047213]	DMSO	[7.657535 7.4047213]	DMSO
1037	[ 2.4232938 10.265889 ]	DMSO	[ 2.4232938 10.265889 ]	DMSO
1038	[0.63466144 8.328391 ]	DMSO	[0.63466144 8.328391 ]	DMSO
1039	[ 9.2514715 10.950873 ]	DMSO	[ 9.2514715 10.950873 ]	DMSO
1040	[7.206986 7.0831866]	DMSO	[7.206986 7.0831866]	DMSO
1041	[3.0866046 7.831869 ]	DMSO	[3.0866046 7.831869 ]	DMSO
1042	[3.1342385 7.7487574]	DMSO	[3.1342385 7.7487574]	DMSO
1043	[3.5584202 7.9070992]	DMSO	[3.5584202 7.9070992]	DMSO
1044	[9.776352 5.839798]	IMPA	[ 4.1482935 12.944102 ]	MorphDiff
1045	[9.221606 4.8905497]	IMPA	[11.692065 8.719407]	MorphDiff
1046	[9.646136 6.8412085]	IMPA	[6.2305274 7.4581575]	MorphDiff
1047	[9.252214 4.912084]	IMPA	[1.3112664 8.040251 ]	MorphDiff
1048	[10.807154 6.6200314]	IMPA	[11.699617 11.13594 ]	MorphDiff
1049	[8.63371 4.9939833]	IMPA	[1.4563814 5.852775 ]	MorphDiff
1050	[10.984979 7.7989206]	IMPA	[6.831473 9.449552]	MorphDiff
1051	[10.418148 6.192251]	IMPA	[ 2.4838486 11.06285 ]	MorphDiff
1052	[9.94634 5.685818]	IMPA	[10.573991 10.119991]	MorphDiff
1053	[10.079821 5.4876103]	IMPA	[8.230192 5.1554365]	MorphDiff
1054	[11.616969 7.629997]	IMPA	[11.767229 10.454173]	MorphDiff
1055	[10.161167 5.7326355]	IMPA	[ 4.086329 12.426165]	MorphDiff
1056	[9.86555 5.6579733]	IMPA	[5.368002 8.482185]	MorphDiff
1057	[9.002827 4.8195996]	IMPA	[1.0930895 6.684695 ]	MorphDiff
1058	[10.593727 8.06284 ]	IMPA	[4.878576 8.353741]	MorphDiff
1059	[9.831666 7.152759]	IMPA	[11.414162 9.216449]	MorphDiff
1060	[10.683705 6.5853376]	IMPA	[ 4.034425 10.621116]	MorphDiff
1061	[10.347887 6.3343816]	IMPA	[ 3.7192745 11.442459 ]	MorphDiff
1062	[10.692709 6.6875744]	IMPA	[ 5.2693615 10.872889 ]	MorphDiff
1063	[10.839648 7.3287907]	IMPA	[ 8.307684 12.765731]	MorphDiff
1064	[9.186981 6.757756]	IMPA	[ 3.8813503 11.374458 ]	MorphDiff
1065	[8.80708 6.239949]	IMPA	[4.086391 8.453573]	MorphDiff
1066	[10.765531 6.7315593]	IMPA	[11.745172 7.667558]	MorphDiff
1067	[8.3268585 5.927445 ]	IMPA	[ 9.97323 12.916204]	MorphDiff
1068	[10.614054 6.391457]	IMPA	[10.201401 8.283794]	MorphDiff
1069	[10.678906 7.305564]	IMPA	[1.809149 5.4342513]	MorphDiff
1070	[9.661659 5.7914314]	IMPA	[1.0848994 9.15713 ]	MorphDiff
1071	[10.511022 6.1322365]	IMPA	[9.17031 9.750806]	MorphDiff
1072	[11.586381 7.68614 ]	IMPA	[7.4740233 7.958866 ]	MorphDiff
1073	[11.048705 8.31395 ]	IMPA	[9.689879 8.033419]	MorphDiff
1074	[9.550927 5.5773225]	IMPA	[ 4.7421007 11.288758 ]	MorphDiff
1075	[9.862186 5.8118525]	IMPA	[ 1.5127118 11.921236 ]	MorphDiff
1076	[10.174 5.7965975]	IMPA	[8.171994 8.725694]	MorphDiff
1077	[11.253798 6.5737295]	IMPA	[11.873127 8.235547]	MorphDiff
1078	[11.099948 7.098292]	IMPA	[ 9.186558 10.869391]	MorphDiff
1079	[10.321579 6.039193]	IMPA	[4.552588 7.598587]	MorphDiff
1080	[10.0357685 5.750418 ]	IMPA	[9.034342 4.839619]	MorphDiff
1081	[8.575326 5.578505]	IMPA	[11.333231 6.3564277]	MorphDiff
1082	[10.256858 6.3034935]	IMPA	[10.744973 6.8886437]	MorphDiff
1083	[10.51647 6.346842]	IMPA	[9.733249 5.2275357]	MorphDiff
1084	[9.639614 5.7473974]	IMPA	[ 5.311885 10.24419 ]	MorphDiff
1085	[9.76369 5.876175]	IMPA	[6.6206994 5.632851 ]	MorphDiff
1086	[10.067257 6.096995]	IMPA	[1.8743429 8.657017 ]	MorphDiff
1087	[11.324579 7.5590553]	IMPA	[4.2738643 7.798542 ]	MorphDiff

## Sheet: Sheet6
	IMPA	IMPA_label	MorphDiff(G2I)	MorphDiff(G2I)_label
0	[ 3.198559 10.836849]	Ground Truth	[ 3.198559 10.836849]	Ground Truth
1	[10.071908 6.8938155]	Ground Truth	[10.071908 6.8938155]	Ground Truth
2	[11.726267 7.4407125]	Ground Truth	[11.726267 7.4407125]	Ground Truth
3	[6.3984528 8.809724 ]	Ground Truth	[6.3984528 8.809724 ]	Ground Truth
4	[10.134813 7.350677]	Ground Truth	[10.134813 7.350677]	Ground Truth
5	[8.488952 6.458588]	Ground Truth	[8.488952 6.458588]	Ground Truth
6	[10.641323 9.252505]	Ground Truth	[10.641323 9.252505]	Ground Truth
7	[9.316535 7.014815]	Ground Truth	[9.316535 7.014815]	Ground Truth
8	[6.302936 8.075955]	Ground Truth	[6.302936 8.075955]	Ground Truth
9	[10.387068 6.830716]	Ground Truth	[10.387068 6.830716]	Ground Truth
10	[ 7.6747084 12.540166 ]	Ground Truth	[ 7.6747084 12.540166 ]	Ground Truth
11	[9.867702 7.0146365]	Ground Truth	[9.867702 7.0146365]	Ground Truth
12	[7.440848 7.713412]	Ground Truth	[7.440848 7.713412]	Ground Truth
13	[5.9006257 6.2668157]	Ground Truth	[5.9006257 6.2668157]	Ground Truth
14	[11.289917 8.117341]	Ground Truth	[11.289917 8.117341]	Ground Truth
15	[11.600323 11.205794]	Ground Truth	[11.600323 11.205794]	Ground Truth
16	[9.883031 8.137742]	Ground Truth	[9.883031 8.137742]	Ground Truth
17	[9.719623 8.279474]	Ground Truth	[9.719623 8.279474]	Ground Truth
18	[7.04121 7.9125586]	Ground Truth	[7.04121 7.9125586]	Ground Truth
19	[10.194267 9.167686]	Ground Truth	[10.194267 9.167686]	Ground Truth
20	[9.810808 6.3250804]	Ground Truth	[9.810808 6.3250804]	Ground Truth
21	[7.0087366 7.2345614]	Ground Truth	[7.0087366 7.2345614]	Ground Truth
22	[11.445514 10.681479]	Ground Truth	[11.445514 10.681479]	Ground Truth
23	[6.036067 8.112428]	Ground Truth	[6.036067 8.112428]	Ground Truth
24	[9.54659 9.758551]	Ground Truth	[9.54659 9.758551]	Ground Truth
25	[10.190561 10.2259245]	Ground Truth	[10.190561 10.2259245]	Ground Truth
26	[ 8.702001 10.121929]	Ground Truth	[ 8.702001 10.121929]	Ground Truth
27	[10.386082 11.03839 ]	Ground Truth	[10.386082 11.03839 ]	Ground Truth
28	[6.605819 9.3167 ]	Ground Truth	[6.605819 9.3167 ]	Ground Truth
29	[11.149133 8.565166]	Ground Truth	[11.149133 8.565166]	Ground Truth
30	[ 8.831302 10.489386]	Ground Truth	[ 8.831302 10.489386]	Ground Truth
31	[9.641467 9.492746]	Ground Truth	[9.641467 9.492746]	Ground Truth
32	[ 8.715108 10.7037735]	Ground Truth	[ 8.715108 10.7037735]	Ground Truth
33	[10.277205 10.824892]	Ground Truth	[10.277205 10.824892]	Ground Truth
34	[ 8.5169325 10.886204 ]	Ground Truth	[ 8.5169325 10.886204 ]	Ground Truth
35	[9.136521 9.836931]	Ground Truth	[9.136521 9.836931]	Ground Truth
36	[ 8.286488 11.518429]	Ground Truth	[ 8.286488 11.518429]	Ground Truth
37	[ 7.3408523 11.972815 ]	Ground Truth	[ 7.3408523 11.972815 ]	Ground Truth
38	[ 4.7189574 12.143298 ]	Ground Truth	[ 4.7189574 12.143298 ]	Ground Truth
39	[ 8.851806 10.37639 ]	Ground Truth	[ 8.851806 10.37639 ]	Ground Truth
40	[10.472775 10.240514]	Ground Truth	[10.472775 10.240514]	Ground Truth
41	[9.728096 9.25263 ]	Ground Truth	[9.728096 9.25263 ]	Ground Truth
42	[ 0.7594702 11.519045 ]	DMSO	[ 0.7594702 11.519045 ]	DMSO
43	[-0.2734912 11.267392 ]	DMSO	[-0.2734912 11.267392 ]	DMSO
44	[-0.29524887 11.416613 ]	DMSO	[-0.29524887 11.416613 ]	DMSO
45	[ 0.8106234 11.406273 ]	DMSO	[ 0.8106234 11.406273 ]	DMSO
46	[ 3.1560988 11.031874 ]	DMSO	[ 3.1560988 11.031874 ]	DMSO
47	[ 0.9580248 11.804735 ]	DMSO	[ 0.9580248 11.804735 ]	DMSO
48	[ 0.65355426 10.858699 ]	DMSO	[ 0.65355426 10.858699 ]	DMSO
49	[ 2.155089 10.389228]	DMSO	[ 2.155089 10.389228]	DMSO
50	[3.5699313 9.2220335]	DMSO	[3.5699313 9.2220335]	DMSO
51	[1.1064699 7.5613832]	DMSO	[1.1064699 7.5613832]	DMSO
52	[ 1.3090099 12.013806 ]	DMSO	[ 1.3090099 12.013806 ]	DMSO
53	[ 0.39350942 10.211567 ]	DMSO	[ 0.39350942 10.211567 ]	DMSO
54	[ 1.483617 11.94964 ]	DMSO	[ 1.483617 11.94964 ]	DMSO
55	[ 1.2526457 12.029421 ]	DMSO	[ 1.2526457 12.029421 ]	DMSO
56	[0.43577093 9.386172 ]	DMSO	[0.43577093 9.386172 ]	DMSO
57	[ 0.10383378 10.012426 ]	DMSO	[ 0.10383378 10.012426 ]	DMSO
58	[ 0.25097987 11.426343 ]	DMSO	[ 0.25097987 11.426343 ]	DMSO
59	[ 0.29882044 11.394973 ]	DMSO	[ 0.29882044 11.394973 ]	DMSO
60	[-0.22856507 11.537093 ]	DMSO	[-0.22856507 11.537093 ]	DMSO
61	[ 2.1233683 11.313367 ]	DMSO	[ 2.1233683 11.313367 ]	DMSO
62	[ 0.6578391 11.597319 ]	DMSO	[ 0.6578391 11.597319 ]	DMSO
63	[ 0.33051383 11.770865 ]	DMSO	[ 0.33051383 11.770865 ]	DMSO
64	[0.75758606 8.692884 ]	DMSO	[0.75758606 8.692884 ]	DMSO
65	[ 0.4078048 11.502611 ]	DMSO	[ 0.4078048 11.502611 ]	DMSO
66	[ 0.9149522 11.595631 ]	DMSO	[ 0.9149522 11.595631 ]	DMSO
67	[0.92643595 8.087917 ]	DMSO	[0.92643595 8.087917 ]	DMSO
68	[ 0.07389985 11.567131 ]	DMSO	[ 0.07389985 11.567131 ]	DMSO
69	[1.2362788 9.53345 ]	DMSO	[1.2362788 9.53345 ]	DMSO
70	[ 5.2257175 12.066634 ]	DMSO	[ 5.2257175 12.066634 ]	DMSO
71	[ 0.38385937 11.334021 ]	DMSO	[ 0.38385937 11.334021 ]	DMSO
72	[3.2094556e-03 1.1439774e+01]	DMSO	[3.2094556e-03 1.1439774e+01]	DMSO
73	[ 1.282968 10.294055]	DMSO	[ 1.282968 10.294055]	DMSO
74	[10.77369 7.5962987]	DMSO	[10.77369 7.5962987]	DMSO
75	[ 1.8501928 10.39698 ]	DMSO	[ 1.8501928 10.39698 ]	DMSO
76	[ 1.1809847 11.820098 ]	DMSO	[ 1.1809847 11.820098 ]	DMSO
77	[ 1.9759154 10.559359 ]	DMSO	[ 1.9759154 10.559359 ]	DMSO
78	[ 1.137441 11.222043]	DMSO	[ 1.137441 11.222043]	DMSO
79	[ 0.25978267 11.52761 ]	DMSO	[ 0.25978267 11.52761 ]	DMSO
80	[ 0.49202225 11.761464 ]	DMSO	[ 0.49202225 11.761464 ]	DMSO
81	[ 0.5379016 10.876363 ]	DMSO	[ 0.5379016 10.876363 ]	DMSO
82	[ 2.8886118 11.4528675]	DMSO	[ 2.8886118 11.4528675]	DMSO
83	[1.253065 5.9838095]	DMSO	[1.253065 5.9838095]	DMSO
84	[0.3639133 8.521076 ]	DMSO	[0.3639133 8.521076 ]	DMSO
85	[1.0840143 8.374506 ]	DMSO	[1.0840143 8.374506 ]	DMSO
86	[-0.2789542 11.464516 ]	DMSO	[-0.2789542 11.464516 ]	DMSO
87	[ 0.6093786 11.209885 ]	DMSO	[ 0.6093786 11.209885 ]	DMSO
88	[ 0.05208876 11.334015 ]	DMSO	[ 0.05208876 11.334015 ]	DMSO
89	[ 8.079152 12.737138]	DMSO	[ 8.079152 12.737138]	DMSO
90	[ 0.16197567 11.54173 ]	DMSO	[ 0.16197567 11.54173 ]	DMSO
91	[ 0.70481694 11.346867 ]	DMSO	[ 0.70481694 11.346867 ]	DMSO
92	[0.19273768 8.358674 ]	DMSO	[0.19273768 8.358674 ]	DMSO
93	[ 1.2716787 11.175197 ]	DMSO	[ 1.2716787 11.175197 ]	DMSO
94	[-0.07327676 11.243351 ]	DMSO	[-0.07327676 11.243351 ]	DMSO
95	[1.6403863 9.929397 ]	DMSO	[1.6403863 9.929397 ]	DMSO
96	[ 9.088077 13.020352]	DMSO	[ 9.088077 13.020352]	DMSO
97	[-0.23485643 11.300725 ]	DMSO	[-0.23485643 11.300725 ]	DMSO
98	[ 1.4010848 11.955812 ]	DMSO	[ 1.4010848 11.955812 ]	DMSO
99	[0.5717735 9.629383 ]	DMSO	[0.5717735 9.629383 ]	DMSO
100	[-0.28270262 9.909797 ]	DMSO	[-0.28270262 9.909797 ]	DMSO
101	[ 2.2311363 10.993038 ]	DMSO	[ 2.2311363 10.993038 ]	DMSO
102	[ 0.19181953 10.019224 ]	DMSO	[ 0.19181953 10.019224 ]	DMSO
103	[0.19367395 8.62645 ]	DMSO	[0.19367395 8.62645 ]	DMSO
104	[ 1.2659049 11.9519205]	DMSO	[ 1.2659049 11.9519205]	DMSO
105	[ 2.5503387 10.597004 ]	DMSO	[ 2.5503387 10.597004 ]	DMSO
106	[-0.13487029 11.749362 ]	DMSO	[-0.13487029 11.749362 ]	DMSO
107	[0.2964481 8.895347 ]	DMSO	[0.2964481 8.895347 ]	DMSO
108	[-0.01279446 11.510321 ]	DMSO	[-0.01279446 11.510321 ]	DMSO
109	[ 0.30932114 11.441324 ]	DMSO	[ 0.30932114 11.441324 ]	DMSO
110	[ 0.35458988 11.676538 ]	DMSO	[ 0.35458988 11.676538 ]	DMSO
111	[ 0.83617914 10.816042 ]	DMSO	[ 0.83617914 10.816042 ]	DMSO
112	[ 0.54328483 10.656135 ]	DMSO	[ 0.54328483 10.656135 ]	DMSO
113	[ 0.80796856 10.675439 ]	DMSO	[ 0.80796856 10.675439 ]	DMSO
114	[1.1078799 7.576225 ]	DMSO	[1.1078799 7.576225 ]	DMSO
115	[0.7795312 6.7129536]	DMSO	[0.7795312 6.7129536]	DMSO
116	[0.27086756 9.94603 ]	DMSO	[0.27086756 9.94603 ]	DMSO
117	[ 1.0673437 11.149823 ]	DMSO	[ 1.0673437 11.149823 ]	DMSO
118	[ 1.654103 10.411042]	DMSO	[ 1.654103 10.411042]	DMSO
119	[ 9.421217 13.540556]	DMSO	[ 9.421217 13.540556]	DMSO
120	[3.8506103 9.874741 ]	DMSO	[3.8506103 9.874741 ]	DMSO
121	[ 2.7850075 10.644457 ]	DMSO	[ 2.7850075 10.644457 ]	DMSO
122	[-0.21705584 9.913185 ]	DMSO	[-0.21705584 9.913185 ]	DMSO
123	[ 2.7913475 11.430557 ]	DMSO	[ 2.7913475 11.430557 ]	DMSO
124	[ 0.08380388 11.673818 ]	DMSO	[ 0.08380388 11.673818 ]	DMSO
125	[3.2232869 9.446559 ]	DMSO	[3.2232869 9.446559 ]	DMSO
126	[ 1.8978677 10.873874 ]	DMSO	[ 1.8978677 10.873874 ]	DMSO
127	[ 0.25997344 11.757868 ]	DMSO	[ 0.25997344 11.757868 ]	DMSO
128	[-0.6031673 10.252073 ]	DMSO	[-0.6031673 10.252073 ]	DMSO
129	[ 0.78378 11.591065]	DMSO	[ 0.78378 11.591065]	DMSO
130	[ 6.973265 13.446016]	DMSO	[ 6.973265 13.446016]	DMSO
131	[ 1.2335142 11.950263 ]	DMSO	[ 1.2335142 11.950263 ]	DMSO
132	[ 0.1951961 11.689413 ]	DMSO	[ 0.1951961 11.689413 ]	DMSO
133	[ 2.568102 10.003475]	DMSO	[ 2.568102 10.003475]	DMSO
134	[-0.09221601 11.320916 ]	DMSO	[-0.09221601 11.320916 ]	DMSO
135	[ 6.6094904 12.955034 ]	DMSO	[ 6.6094904 12.955034 ]	DMSO
136	[ 0.21357019 11.422945 ]	DMSO	[ 0.21357019 11.422945 ]	DMSO
137	[11.895124 9.149653]	DMSO	[11.895124 9.149653]	DMSO
138	[7.2175813 7.655125 ]	DMSO	[7.2175813 7.655125 ]	DMSO
139	[ 0.09975854 11.728051 ]	DMSO	[ 0.09975854 11.728051 ]	DMSO
140	[ 1.3919541 11.943287 ]	DMSO	[ 1.3919541 11.943287 ]	DMSO
141	[ 0.7476323 11.201457 ]	DMSO	[ 0.7476323 11.201457 ]	DMSO
142	[1.2956293 6.1348248]	DMSO	[1.2956293 6.1348248]	DMSO
143	[ 1.3413479 11.936345 ]	DMSO	[ 1.3413479 11.936345 ]	DMSO
144	[ 7.6139536 13.798375 ]	DMSO	[ 7.6139536 13.798375 ]	DMSO
145	[ 0.45595694 11.765303 ]	DMSO	[ 0.45595694 11.765303 ]	DMSO
146	[ 1.0863231 11.218836 ]	DMSO	[ 1.0863231 11.218836 ]	DMSO
147	[1.0314155 9.59795 ]	DMSO	[1.0314155 9.59795 ]	DMSO
148	[0.49397814 9.765626 ]	DMSO	[0.49397814 9.765626 ]	DMSO
149	[ 1.4074063 11.9287405]	DMSO	[ 1.4074063 11.9287405]	DMSO
150	[ 7.812182 13.402925]	DMSO	[ 7.812182 13.402925]	DMSO
151	[ 0.13747656 11.484218 ]	DMSO	[ 0.13747656 11.484218 ]	DMSO
152	[ 0.32019016 11.728797 ]	DMSO	[ 0.32019016 11.728797 ]	DMSO
153	[ 0.40962487 11.482689 ]	DMSO	[ 0.40962487 11.482689 ]	DMSO
154	[ 0.7003028 11.898551 ]	DMSO	[ 0.7003028 11.898551 ]	DMSO
155	[ 2.5385487 10.256904 ]	DMSO	[ 2.5385487 10.256904 ]	DMSO
156	[0.85281295 7.569819 ]	DMSO	[0.85281295 7.569819 ]	DMSO
157	[ 8.183984 12.7744 ]	DMSO	[ 8.183984 12.7744 ]	DMSO
158	[1.2277583 6.4896116]	DMSO	[1.2277583 6.4896116]	DMSO
159	[ 1.1728207 11.290818 ]	DMSO	[ 1.1728207 11.290818 ]	DMSO
160	[1.2997822 7.5388994]	DMSO	[1.2997822 7.5388994]	DMSO
161	[ 2.2795134 10.552023 ]	DMSO	[ 2.2795134 10.552023 ]	DMSO
162	[ 0.13014832 10.1425085 ]	DMSO	[ 0.13014832 10.1425085 ]	DMSO
163	[ 0.706536 10.9161415]	DMSO	[ 0.706536 10.9161415]	DMSO
164	[2.855756 9.992815]	DMSO	[2.855756 9.992815]	DMSO
165	[ 0.43088904 11.507616 ]	DMSO	[ 0.43088904 11.507616 ]	DMSO
166	[ 4.166879 12.936108]	DMSO	[ 4.166879 12.936108]	DMSO
167	[0.5365514 8.0026655]	DMSO	[0.5365514 8.0026655]	DMSO
168	[ 0.17570685 10.310233 ]	DMSO	[ 0.17570685 10.310233 ]	DMSO
169	[ 0.5908129 11.433169 ]	DMSO	[ 0.5908129 11.433169 ]	DMSO
170	[1.0337405 6.717904 ]	DMSO	[1.0337405 6.717904 ]	DMSO
171	[1.0636226 8.997891 ]	DMSO	[1.0636226 8.997891 ]	DMSO
172	[ 0.21218634 11.689972 ]	DMSO	[ 0.21218634 11.689972 ]	DMSO
173	[ 6.7188907 13.410028 ]	DMSO	[ 6.7188907 13.410028 ]	DMSO
174	[ 0.99013686 11.083846 ]	DMSO	[ 0.99013686 11.083846 ]	DMSO
175	[0.41767418 9.541123 ]	DMSO	[0.41767418 9.541123 ]	DMSO
176	[ 0.32354063 11.740164 ]	DMSO	[ 0.32354063 11.740164 ]	DMSO
177	[ 1.3640802 11.536043 ]	DMSO	[ 1.3640802 11.536043 ]	DMSO
178	[0.12093974 9.731693 ]	DMSO	[0.12093974 9.731693 ]	DMSO
179	[ 8.0992 13.688804]	DMSO	[ 8.0992 13.688804]	DMSO
180	[ 0.11115084 11.503948 ]	DMSO	[ 0.11115084 11.503948 ]	DMSO
181	[-0.22473235 11.521282 ]	DMSO	[-0.22473235 11.521282 ]	DMSO
182	[1.7672 5.204137]	DMSO	[1.7672 5.204137]	DMSO
183	[2.2603364 8.377144 ]	DMSO	[2.2603364 8.377144 ]	DMSO
184	[ 0.27289236 11.678746 ]	DMSO	[ 0.27289236 11.678746 ]	DMSO
185	[-0.13807125 11.704178 ]	DMSO	[-0.13807125 11.704178 ]	DMSO
186	[-0.26686412 11.486783 ]	DMSO	[-0.26686412 11.486783 ]	DMSO
187	[ 1.4429226 11.950725 ]	DMSO	[ 1.4429226 11.950725 ]	DMSO
188	[0.7169668 7.516927 ]	DMSO	[0.7169668 7.516927 ]	DMSO
189	[0.79179746 7.520376 ]	DMSO	[0.79179746 7.520376 ]	DMSO
190	[ 0.880413 11.744816]	DMSO	[ 0.880413 11.744816]	DMSO
191	[0.23912966 8.439771 ]	DMSO	[0.23912966 8.439771 ]	DMSO
192	[0.35059306 9.996186 ]	DMSO	[0.35059306 9.996186 ]	DMSO
193	[ 0.9336584 11.582859 ]	DMSO	[ 0.9336584 11.582859 ]	DMSO
194	[1.2580936 9.517978 ]	DMSO	[1.2580936 9.517978 ]	DMSO
195	[-0.09608635 11.679017 ]	DMSO	[-0.09608635 11.679017 ]	DMSO
196	[ 1.3217833 10.075265 ]	DMSO	[ 1.3217833 10.075265 ]	DMSO
197	[9.1259489e-03 1.1547305e+01]	DMSO	[9.1259489e-03 1.1547305e+01]	DMSO
198	[-0.12752914 11.318369 ]	DMSO	[-0.12752914 11.318369 ]	DMSO
199	[ 8.1474905 13.448004 ]	DMSO	[ 8.1474905 13.448004 ]	DMSO
200	[ 8.050777 13.639361]	DMSO	[ 8.050777 13.639361]	DMSO
201	[-0.54366094 10.493254 ]	DMSO	[-0.54366094 10.493254 ]	DMSO
202	[ 0.04283276 11.358309 ]	DMSO	[ 0.04283276 11.358309 ]	DMSO
203	[-0.18801814 11.262076 ]	DMSO	[-0.18801814 11.262076 ]	DMSO
204	[ 3.1627514 11.013953 ]	DMSO	[ 3.1627514 11.013953 ]	DMSO
205	[ 1.6822246 10.800101 ]	DMSO	[ 1.6822246 10.800101 ]	DMSO
206	[0.8588801 9.638896 ]	DMSO	[0.8588801 9.638896 ]	DMSO
207	[7.1196947 6.3880057]	DMSO	[7.1196947 6.3880057]	DMSO
208	[ 1.5371493 11.440422 ]	DMSO	[ 1.5371493 11.440422 ]	DMSO
209	[ 0.5558597 11.812518 ]	DMSO	[ 0.5558597 11.812518 ]	DMSO
210	[ 1.667452 10.87069 ]	DMSO	[ 1.667452 10.87069 ]	DMSO
211	[0.19526161 8.630088 ]	DMSO	[0.19526161 8.630088 ]	DMSO
212	[ 1.8198626 10.908871 ]	DMSO	[ 1.8198626 10.908871 ]	DMSO
213	[0.08500016 9.627974 ]	DMSO	[0.08500016 9.627974 ]	DMSO
214	[-0.24122854 11.522111 ]	DMSO	[-0.24122854 11.522111 ]	DMSO
215	[ 1.2284749 11.339188 ]	DMSO	[ 1.2284749 11.339188 ]	DMSO
216	[ 0.15177743 11.629225 ]	DMSO	[ 0.15177743 11.629225 ]	DMSO
217	[-0.39852154 9.901808 ]	DMSO	[-0.39852154 9.901808 ]	DMSO
218	[ 1.1663568 11.44922 ]	DMSO	[ 1.1663568 11.44922 ]	DMSO
219	[2.102473 6.0052037]	DMSO	[2.102473 6.0052037]	DMSO
220	[ 0.66602886 11.449249 ]	DMSO	[ 0.66602886 11.449249 ]	DMSO
221	[-0.1363774 11.293218 ]	DMSO	[-0.1363774 11.293218 ]	DMSO
222	[ 0.8832113 10.584335 ]	DMSO	[ 0.8832113 10.584335 ]	DMSO
223	[ 0.41217864 11.407762 ]	DMSO	[ 0.41217864 11.407762 ]	DMSO
224	[0.8016609 7.355244 ]	DMSO	[0.8016609 7.355244 ]	DMSO
225	[0.98889124 9.684009 ]	DMSO	[0.98889124 9.684009 ]	DMSO
226	[11.393098 8.120207]	DMSO	[11.393098 8.120207]	DMSO
227	[ 0.5037985 11.72264 ]	DMSO	[ 0.5037985 11.72264 ]	DMSO
228	[0.377209 8.603952]	DMSO	[0.377209 8.603952]	DMSO
229	[0.33781764 8.70708 ]	DMSO	[0.33781764 8.70708 ]	DMSO
230	[ 1.7143157 11.015339 ]	DMSO	[ 1.7143157 11.015339 ]	DMSO
231	[ 1.7075464 10.234763 ]	DMSO	[ 1.7075464 10.234763 ]	DMSO
232	[0.60931855 6.9748797 ]	DMSO	[0.60931855 6.9748797 ]	DMSO
233	[ 1.2534704 10.993851 ]	DMSO	[ 1.2534704 10.993851 ]	DMSO
234	[ 1.2999861 11.513277 ]	DMSO	[ 1.2999861 11.513277 ]	DMSO
235	[ 0.11460419 11.708464 ]	DMSO	[ 0.11460419 11.708464 ]	DMSO
236	[0.17336844 8.244932 ]	DMSO	[0.17336844 8.244932 ]	DMSO
237	[0.7818601 7.0592475]	DMSO	[0.7818601 7.0592475]	DMSO
238	[-0.24090761 11.525525 ]	DMSO	[-0.24090761 11.525525 ]	DMSO
239	[0.79129344 8.234736 ]	DMSO	[0.79129344 8.234736 ]	DMSO
240	[10.247157 13.167855]	DMSO	[10.247157 13.167855]	DMSO
241	[-0.20245057 11.499278 ]	DMSO	[-0.20245057 11.499278 ]	DMSO
242	[-0.20916134 11.467739 ]	DMSO	[-0.20916134 11.467739 ]	DMSO
243	[ 0.24855606 11.44116 ]	DMSO	[ 0.24855606 11.44116 ]	DMSO
244	[ 0.15937705 10.053871 ]	DMSO	[ 0.15937705 10.053871 ]	DMSO
245	[ 0.05984687 11.563511 ]	DMSO	[ 0.05984687 11.563511 ]	DMSO
246	[-0.20645279 11.280749 ]	DMSO	[-0.20645279 11.280749 ]	DMSO
247	[0.11191334 8.719459 ]	DMSO	[0.11191334 8.719459 ]	DMSO
248	[ 8.154305 13.512536]	DMSO	[ 8.154305 13.512536]	DMSO
249	[-0.08120926 11.499165 ]	DMSO	[-0.08120926 11.499165 ]	DMSO
250	[ 1.3410541 11.507687 ]	DMSO	[ 1.3410541 11.507687 ]	DMSO
251	[ 0.33815974 10.211282 ]	DMSO	[ 0.33815974 10.211282 ]	DMSO
252	[ 1.4840838 11.824399 ]	DMSO	[ 1.4840838 11.824399 ]	DMSO
253	[ 1.1113689 11.049997 ]	DMSO	[ 1.1113689 11.049997 ]	DMSO
254	[-0.28225526 11.461296 ]	DMSO	[-0.28225526 11.461296 ]	DMSO
255	[-0.01836397 11.58912 ]	DMSO	[-0.01836397 11.58912 ]	DMSO
256	[ 0.09025736 11.591772 ]	DMSO	[ 0.09025736 11.591772 ]	DMSO
257	[0.5670523 7.9310136]	DMSO	[0.5670523 7.9310136]	DMSO
258	[1.222819 8.939675]	DMSO	[1.222819 8.939675]	DMSO
259	[ 8.848879 12.936268]	DMSO	[ 8.848879 12.936268]	DMSO
260	[0.5120204 8.010695 ]	DMSO	[0.5120204 8.010695 ]	DMSO
261	[0.19242583 8.658989 ]	DMSO	[0.19242583 8.658989 ]	DMSO
262	[ 0.24616188 11.404624 ]	DMSO	[ 0.24616188 11.404624 ]	DMSO
263	[ 0.81404746 11.359191 ]	DMSO	[ 0.81404746 11.359191 ]	DMSO
264	[ 0.14430808 10.058124 ]	DMSO	[ 0.14430808 10.058124 ]	DMSO
265	[ 2.9035585 10.579801 ]	DMSO	[ 2.9035585 10.579801 ]	DMSO
266	[-0.04633768 11.534016 ]	DMSO	[-0.04633768 11.534016 ]	DMSO
267	[ 0.79273754 11.301136 ]	DMSO	[ 0.79273754 11.301136 ]	DMSO
268	[0.83302647 7.5941076 ]	DMSO	[0.83302647 7.5941076 ]	DMSO
269	[1.3349758 5.8187995]	DMSO	[1.3349758 5.8187995]	DMSO
270	[ 0.6381187 10.532492 ]	DMSO	[ 0.6381187 10.532492 ]	DMSO
271	[ 1.7032485 10.46156 ]	DMSO	[ 1.7032485 10.46156 ]	DMSO
272	[ 0.14601384 11.767091 ]	DMSO	[ 0.14601384 11.767091 ]	DMSO
273	[0.964262 8.041123]	DMSO	[0.964262 8.041123]	DMSO
274	[0.7998587 7.0556283]	DMSO	[0.7998587 7.0556283]	DMSO
275	[0.9533581 8.897681 ]	DMSO	[0.9533581 8.897681 ]	DMSO
276	[ 7.9429994 13.448474 ]	DMSO	[ 7.9429994 13.448474 ]	DMSO
277	[1.7391856 7.0122533]	DMSO	[1.7391856 7.0122533]	DMSO
278	[ 1.2358834 12.007985 ]	DMSO	[ 1.2358834 12.007985 ]	DMSO
279	[ 1.7622323 10.794823 ]	DMSO	[ 1.7622323 10.794823 ]	DMSO
280	[0.3270589 9.903864 ]	DMSO	[0.3270589 9.903864 ]	DMSO
281	[ 6.6691384 13.383651 ]	DMSO	[ 6.6691384 13.383651 ]	DMSO
282	[ 0.52665186 11.800909 ]	DMSO	[ 0.52665186 11.800909 ]	DMSO
283	[ 1.4693193 11.8459215]	DMSO	[ 1.4693193 11.8459215]	DMSO
284	[ 4.0710115 12.822093 ]	DMSO	[ 4.0710115 12.822093 ]	DMSO
285	[ 1.9106607 11.224528 ]	DMSO	[ 1.9106607 11.224528 ]	DMSO
286	[10.476541 10.789446]	DMSO	[10.476541 10.789446]	DMSO
287	[8.042344 9.311195]	DMSO	[8.042344 9.311195]	DMSO
288	[ 0.19940548 11.2531395 ]	DMSO	[ 0.19940548 11.2531395 ]	DMSO
289	[ 0.28562537 11.6606 ]	DMSO	[ 0.28562537 11.6606 ]	DMSO
290	[ 3.2593992 11.831557 ]	DMSO	[ 3.2593992 11.831557 ]	DMSO
291	[-0.18110208 11.436169 ]	DMSO	[-0.18110208 11.436169 ]	DMSO
292	[0.23460215 8.456427 ]	DMSO	[0.23460215 8.456427 ]	DMSO
293	[ 2.30581 11.689572]	DMSO	[ 2.30581 11.689572]	DMSO
294	[ 3.179556 11.757619]	DMSO	[ 3.179556 11.757619]	DMSO
295	[1.2325515 9.704186 ]	DMSO	[1.2325515 9.704186 ]	DMSO
296	[ 0.38776496 11.757486 ]	DMSO	[ 0.38776496 11.757486 ]	DMSO
297	[ 1.4433631 11.458004 ]	DMSO	[ 1.4433631 11.458004 ]	DMSO
298	[0.7973812 8.6031 ]	DMSO	[0.7973812 8.6031 ]	DMSO
299	[ 0.33987516 11.769185 ]	DMSO	[ 0.33987516 11.769185 ]	DMSO
300	[ 6.95727 13.554758]	DMSO	[ 6.95727 13.554758]	DMSO
301	[ 0.5089171 11.449055 ]	DMSO	[ 0.5089171 11.449055 ]	DMSO
302	[ 1.5290365 11.384023 ]	DMSO	[ 1.5290365 11.384023 ]	DMSO
303	[1.083456 6.8251185]	DMSO	[1.083456 6.8251185]	DMSO
304	[ 4.055833 10.8466 ]	DMSO	[ 4.055833 10.8466 ]	DMSO
305	[ 2.659645 12.767029]	DMSO	[ 2.659645 12.767029]	DMSO
306	[0.6591052 9.462302 ]	DMSO	[0.6591052 9.462302 ]	DMSO
307	[ 1.1835779 11.289106 ]	DMSO	[ 1.1835779 11.289106 ]	DMSO
308	[ 2.309147 10.984775]	DMSO	[ 2.309147 10.984775]	DMSO
309	[0.9109491 8.359283 ]	DMSO	[0.9109491 8.359283 ]	DMSO
310	[ 1.4125371 11.950075 ]	DMSO	[ 1.4125371 11.950075 ]	DMSO
311	[3.4641297 9.4913645]	DMSO	[3.4641297 9.4913645]	DMSO
312	[ 1.7895918 10.898306 ]	DMSO	[ 1.7895918 10.898306 ]	DMSO
313	[ 2.1199887 10.730426 ]	DMSO	[ 2.1199887 10.730426 ]	DMSO
314	[ 0.16615416 10.126692 ]	DMSO	[ 0.16615416 10.126692 ]	DMSO
315	[ 8.044761 13.698607]	DMSO	[ 8.044761 13.698607]	DMSO
316	[ 0.4396579 11.576147 ]	DMSO	[ 0.4396579 11.576147 ]	DMSO
317	[ 0.8701322 11.586018 ]	DMSO	[ 0.8701322 11.586018 ]	DMSO
318	[ 0.71622497 11.465576 ]	DMSO	[ 0.71622497 11.465576 ]	DMSO
319	[ 0.7821101 11.645829 ]	DMSO	[ 0.7821101 11.645829 ]	DMSO
320	[1.2136327 9.78877 ]	DMSO	[1.2136327 9.78877 ]	DMSO
321	[ 1.8145746 10.696715 ]	DMSO	[ 1.8145746 10.696715 ]	DMSO
322	[0.6061653 7.025912 ]	DMSO	[0.6061653 7.025912 ]	DMSO
323	[1.0621306 6.7331333]	DMSO	[1.0621306 6.7331333]	DMSO
324	[ 1.1991477 11.385273 ]	DMSO	[ 1.1991477 11.385273 ]	DMSO
325	[ 0.71886086 11.598521 ]	DMSO	[ 0.71886086 11.598521 ]	DMSO
326	[ 1.8947031 10.157386 ]	DMSO	[ 1.8947031 10.157386 ]	DMSO
327	[ 2.7028906 12.72266 ]	DMSO	[ 2.7028906 12.72266 ]	DMSO
328	[-0.07021701 11.317729 ]	DMSO	[-0.07021701 11.317729 ]	DMSO
329	[3.215048 5.4941635]	DMSO	[3.215048 5.4941635]	DMSO
330	[ 0.6408156 11.527419 ]	DMSO	[ 0.6408156 11.527419 ]	DMSO
331	[ 1.3670859 11.214417 ]	DMSO	[ 1.3670859 11.214417 ]	DMSO
332	[-0.2678679 11.480867 ]	DMSO	[-0.2678679 11.480867 ]	DMSO
333	[-0.0346267 11.491748 ]	DMSO	[-0.0346267 11.491748 ]	DMSO
334	[ 1.219449 11.379251]	DMSO	[ 1.219449 11.379251]	DMSO
335	[0.40545356 8.311832 ]	DMSO	[0.40545356 8.311832 ]	DMSO
336	[0.691177 8.343737]	DMSO	[0.691177 8.343737]	DMSO
337	[ 0.49847034 11.262589 ]	DMSO	[ 0.49847034 11.262589 ]	DMSO
338	[10.597329 7.2941723]	DMSO	[10.597329 7.2941723]	DMSO
339	[1.2461294 7.536202 ]	DMSO	[1.2461294 7.536202 ]	DMSO
340	[12.010643 10.307026]	DMSO	[12.010643 10.307026]	DMSO
341	[-0.2558669 11.28307 ]	DMSO	[-0.2558669 11.28307 ]	DMSO
342	[-0.14987944 11.214777 ]	DMSO	[-0.14987944 11.214777 ]	DMSO
343	[0.64417964 7.0616627 ]	DMSO	[0.64417964 7.0616627 ]	DMSO
344	[-0.10545441 11.573946 ]	DMSO	[-0.10545441 11.573946 ]	DMSO
345	[1.0051013 7.6183834]	DMSO	[1.0051013 7.6183834]	DMSO
346	[ 3.198155 13.35598 ]	DMSO	[ 3.198155 13.35598 ]	DMSO
347	[ 0.11091106 11.346633 ]	DMSO	[ 0.11091106 11.346633 ]	DMSO
348	[ 1.2203083 12.025151 ]	DMSO	[ 1.2203083 12.025151 ]	DMSO
349	[-0.2922891 11.473922 ]	DMSO	[-0.2922891 11.473922 ]	DMSO
350	[ 0.02672095 11.422168 ]	DMSO	[ 0.02672095 11.422168 ]	DMSO
351	[-0.20228186 11.34975 ]	DMSO	[-0.20228186 11.34975 ]	DMSO
352	[ 7.4394197 13.606149 ]	DMSO	[ 7.4394197 13.606149 ]	DMSO
353	[0.8050424 7.5579295]	DMSO	[0.8050424 7.5579295]	DMSO
354	[0.73138833 7.0301824 ]	DMSO	[0.73138833 7.0301824 ]	DMSO
355	[ 0.16758297 10.272784 ]	DMSO	[ 0.16758297 10.272784 ]	DMSO
356	[ 0.39608872 11.629 ]	DMSO	[ 0.39608872 11.629 ]	DMSO
357	[1.472892 8.065575]	DMSO	[1.472892 8.065575]	DMSO
358	[0.17743534 8.5793 ]	DMSO	[0.17743534 8.5793 ]	DMSO
359	[ 1.3653089 11.983112 ]	DMSO	[ 1.3653089 11.983112 ]	DMSO
360	[1.3037771 8.364116 ]	DMSO	[1.3037771 8.364116 ]	DMSO
361	[9.234601 8.133972]	DMSO	[9.234601 8.133972]	DMSO
362	[ 1.1556755 11.359263 ]	DMSO	[ 1.1556755 11.359263 ]	DMSO
363	[-0.24172433 11.207214 ]	DMSO	[-0.24172433 11.207214 ]	DMSO
364	[0.6140552 7.002576 ]	DMSO	[0.6140552 7.002576 ]	DMSO
365	[ 1.034408 11.445811]	DMSO	[ 1.034408 11.445811]	DMSO
366	[ 1.2484609 11.389795 ]	DMSO	[ 1.2484609 11.389795 ]	DMSO
367	[ 0.122164 11.234655]	DMSO	[ 0.122164 11.234655]	DMSO
368	[ 1.0010386 11.190337 ]	DMSO	[ 1.0010386 11.190337 ]	DMSO
369	[ 0.8963574 11.562666 ]	DMSO	[ 0.8963574 11.562666 ]	DMSO
370	[ 1.1461617 11.940805 ]	DMSO	[ 1.1461617 11.940805 ]	DMSO
371	[-0.2787256 11.280054 ]	DMSO	[-0.2787256 11.280054 ]	DMSO
372	[3.0949151e-03 1.1549129e+01]	DMSO	[3.0949151e-03 1.1549129e+01]	DMSO
373	[ 0.22961332 11.64361 ]	DMSO	[ 0.22961332 11.64361 ]	DMSO
374	[ 2.4921308 10.511455 ]	DMSO	[ 2.4921308 10.511455 ]	DMSO
375	[ 1.0865928 11.004127 ]	DMSO	[ 1.0865928 11.004127 ]	DMSO
376	[ 1.4208397 11.93357 ]	DMSO	[ 1.4208397 11.93357 ]	DMSO
377	[0.17648785 9.676034 ]	DMSO	[0.17648785 9.676034 ]	DMSO
378	[0.41389266 8.492954 ]	DMSO	[0.41389266 8.492954 ]	DMSO
379	[8.350468 8.64153 ]	DMSO	[8.350468 8.64153 ]	DMSO
380	[0.411101 8.272687]	DMSO	[0.411101 8.272687]	DMSO
381	[-0.11997712 11.648673 ]	DMSO	[-0.11997712 11.648673 ]	DMSO
382	[0.9690807 9.3806715]	DMSO	[0.9690807 9.3806715]	DMSO
383	[ 0.45472622 10.245851 ]	DMSO	[ 0.45472622 10.245851 ]	DMSO
384	[0.7611612 7.632882 ]	DMSO	[0.7611612 7.632882 ]	DMSO
385	[-0.09764262 11.251851 ]	DMSO	[-0.09764262 11.251851 ]	DMSO
386	[0.776416 7.381268]	DMSO	[0.776416 7.381268]	DMSO
387	[ 7.4635673 13.773311 ]	DMSO	[ 7.4635673 13.773311 ]	DMSO
388	[0.2493158 8.582458 ]	DMSO	[0.2493158 8.582458 ]	DMSO
389	[ 1.0948986 11.303343 ]	DMSO	[ 1.0948986 11.303343 ]	DMSO
390	[3.8823385e-03 1.1580135e+01]	DMSO	[3.8823385e-03 1.1580135e+01]	DMSO
391	[ 1.6591756 10.496443 ]	DMSO	[ 1.6591756 10.496443 ]	DMSO
392	[ 0.29976165 10.277808 ]	DMSO	[ 0.29976165 10.277808 ]	DMSO
393	[11.030285 9.169186]	DMSO	[11.030285 9.169186]	DMSO
394	[ 1.951856 10.670016]	DMSO	[ 1.951856 10.670016]	DMSO
395	[ 0.4530385 11.7285 ]	DMSO	[ 0.4530385 11.7285 ]	DMSO
396	[ 0.4186122 11.761321 ]	DMSO	[ 0.4186122 11.761321 ]	DMSO
397	[ 3.9954605 12.625499 ]	DMSO	[ 3.9954605 12.625499 ]	DMSO
398	[0.46972567 8.00227 ]	DMSO	[0.46972567 8.00227 ]	DMSO
399	[0.47297907 8.053428 ]	DMSO	[0.47297907 8.053428 ]	DMSO
400	[ 2.3570933 10.120586 ]	DMSO	[ 2.3570933 10.120586 ]	DMSO
401	[ 0.88686955 11.239895 ]	DMSO	[ 0.88686955 11.239895 ]	DMSO
402	[ 0.72136873 11.699042 ]	DMSO	[ 0.72136873 11.699042 ]	DMSO
403	[0.5740174 9.306039 ]	DMSO	[0.5740174 9.306039 ]	DMSO
404	[ 1.4907638 11.454568 ]	DMSO	[ 1.4907638 11.454568 ]	DMSO
405	[1.8765812 5.5771213]	DMSO	[1.8765812 5.5771213]	DMSO
406	[1.3381127 5.9014072]	DMSO	[1.3381127 5.9014072]	DMSO
407	[0.40426967 9.278523 ]	DMSO	[0.40426967 9.278523 ]	DMSO
408	[ 1.68548 11.08284]	DMSO	[ 1.68548 11.08284]	DMSO
409	[ 0.81233543 10.527701 ]	DMSO	[ 0.81233543 10.527701 ]	DMSO
410	[1.1473948 6.8797255]	DMSO	[1.1473948 6.8797255]	DMSO
411	[ 1.4128854 11.930156 ]	DMSO	[ 1.4128854 11.930156 ]	DMSO
412	[-0.02113731 11.341617 ]	DMSO	[-0.02113731 11.341617 ]	DMSO
413	[ 0.3243693 11.736846 ]	DMSO	[ 0.3243693 11.736846 ]	DMSO
414	[ 0.27347875 11.43004 ]	DMSO	[ 0.27347875 11.43004 ]	DMSO
415	[ 1.3946245 10.082934 ]	DMSO	[ 1.3946245 10.082934 ]	DMSO
416	[-0.27291146 11.3089695 ]	DMSO	[-0.27291146 11.3089695 ]	DMSO
417	[ 1.4567093 10.3054 ]	DMSO	[ 1.4567093 10.3054 ]	DMSO
418	[11.143143 7.910769]	DMSO	[11.143143 7.910769]	DMSO
419	[0.6481876 7.1086946]	DMSO	[0.6481876 7.1086946]	DMSO
420	[ 0.30169415 11.6751375 ]	DMSO	[ 0.30169415 11.6751375 ]	DMSO
421	[1.0208837 6.727001 ]	DMSO	[1.0208837 6.727001 ]	DMSO
422	[ 0.26668692 11.400874 ]	DMSO	[ 0.26668692 11.400874 ]	DMSO
423	[6.319831 6.710411]	DMSO	[6.319831 6.710411]	DMSO
424	[0.24275726 8.518663 ]	DMSO	[0.24275726 8.518663 ]	DMSO
425	[5.2907495 8.296472 ]	DMSO	[5.2907495 8.296472 ]	DMSO
426	[ 1.2096281 10.656394 ]	DMSO	[ 1.2096281 10.656394 ]	DMSO
427	[ 0.08231872 11.572421 ]	DMSO	[ 0.08231872 11.572421 ]	DMSO
428	[ 0.89648974 11.611224 ]	DMSO	[ 0.89648974 11.611224 ]	DMSO
429	[1.0006285 8.392354 ]	DMSO	[1.0006285 8.392354 ]	DMSO
430	[ 1.594579 11.374292]	DMSO	[ 1.594579 11.374292]	DMSO
431	[ 0.6649088 11.4647 ]	DMSO	[ 0.6649088 11.4647 ]	DMSO
432	[ 0.7130656 11.469898 ]	DMSO	[ 0.7130656 11.469898 ]	DMSO
433	[ 1.3310102 11.052597 ]	DMSO	[ 1.3310102 11.052597 ]	DMSO
434	[-0.16564207 11.666354 ]	DMSO	[-0.16564207 11.666354 ]	DMSO
435	[6.054312 8.054939]	DMSO	[6.054312 8.054939]	DMSO
436	[ 2.9145722 10.715997 ]	DMSO	[ 2.9145722 10.715997 ]	DMSO
437	[ 1.6559854 11.16596 ]	DMSO	[ 1.6559854 11.16596 ]	DMSO
438	[0.97691184 9.729731 ]	DMSO	[0.97691184 9.729731 ]	DMSO
439	[ 1.5337011 10.651521 ]	DMSO	[ 1.5337011 10.651521 ]	DMSO
440	[ 1.3600597 10.475006 ]	DMSO	[ 1.3600597 10.475006 ]	DMSO
441	[3.2434873e-03 1.1530605e+01]	DMSO	[3.2434873e-03 1.1530605e+01]	DMSO
442	[ 0.20427004 11.656649 ]	DMSO	[ 0.20427004 11.656649 ]	DMSO
443	[ 0.34582427 11.667261 ]	DMSO	[ 0.34582427 11.667261 ]	DMSO
444	[ 1.4808676 11.864852 ]	DMSO	[ 1.4808676 11.864852 ]	DMSO
445	[0.85211605 9.366199 ]	DMSO	[0.85211605 9.366199 ]	DMSO
446	[0.82223016 7.562748 ]	DMSO	[0.82223016 7.562748 ]	DMSO
447	[ 1.5244337 10.643482 ]	DMSO	[ 1.5244337 10.643482 ]	DMSO
448	[0.40860334 8.499142 ]	DMSO	[0.40860334 8.499142 ]	DMSO
449	[9.311256 8.232141]	DMSO	[9.311256 8.232141]	DMSO
450	[0.890222 6.924373]	DMSO	[0.890222 6.924373]	DMSO
451	[ 0.45477104 11.658268 ]	DMSO	[ 0.45477104 11.658268 ]	DMSO
452	[ 0.40675977 11.761431 ]	DMSO	[ 0.40675977 11.761431 ]	DMSO
453	[-0.20916489 11.543213 ]	DMSO	[-0.20916489 11.543213 ]	DMSO
454	[ 0.08510172 10.016758 ]	DMSO	[ 0.08510172 10.016758 ]	DMSO
455	[1.0380373 6.7365403]	DMSO	[1.0380373 6.7365403]	DMSO
456	[1.5107311 5.958802 ]	DMSO	[1.5107311 5.958802 ]	DMSO
457	[ 0.7883798 10.552317 ]	DMSO	[ 0.7883798 10.552317 ]	DMSO
458	[6.6594057 8.083706 ]	DMSO	[6.6594057 8.083706 ]	DMSO
459	[1.3784101 7.992363 ]	DMSO	[1.3784101 7.992363 ]	DMSO
460	[ 0.37577003 10.150561 ]	DMSO	[ 0.37577003 10.150561 ]	DMSO
461	[0.1849254 8.648875 ]	DMSO	[0.1849254 8.648875 ]	DMSO
462	[-0.27198058 11.484256 ]	DMSO	[-0.27198058 11.484256 ]	DMSO
463	[ 0.99418324 11.48929 ]	DMSO	[ 0.99418324 11.48929 ]	DMSO
464	[-0.25355956 11.263595 ]	DMSO	[-0.25355956 11.263595 ]	DMSO
465	[ 0.74731386 10.83911 ]	DMSO	[ 0.74731386 10.83911 ]	DMSO
466	[1.7675137e-03 1.1697257e+01]	DMSO	[1.7675137e-03 1.1697257e+01]	DMSO
467	[ 0.71251255 11.318304 ]	DMSO	[ 0.71251255 11.318304 ]	DMSO
468	[ 0.15623257 11.440953 ]	DMSO	[ 0.15623257 11.440953 ]	DMSO
469	[ 3.213913 11.916418]	DMSO	[ 3.213913 11.916418]	DMSO
470	[ 0.25105813 11.433455 ]	DMSO	[ 0.25105813 11.433455 ]	DMSO
471	[0.820418 8.195472]	DMSO	[0.820418 8.195472]	DMSO
472	[0.9044723 6.938937 ]	DMSO	[0.9044723 6.938937 ]	DMSO
473	[-0.25435373 11.348129 ]	DMSO	[-0.25435373 11.348129 ]	DMSO
474	[0.42853263 8.891802 ]	DMSO	[0.42853263 8.891802 ]	DMSO
475	[ 1.2166637 11.378077 ]	DMSO	[ 1.2166637 11.378077 ]	DMSO
476	[-0.16180041 11.263846 ]	DMSO	[-0.16180041 11.263846 ]	DMSO
477	[ 0.19525361 11.437544 ]	DMSO	[ 0.19525361 11.437544 ]	DMSO
478	[-0.04891001 11.283181 ]	DMSO	[-0.04891001 11.283181 ]	DMSO
479	[-0.4305308 9.922672 ]	DMSO	[-0.4305308 9.922672 ]	DMSO
480	[ 0.6924134 11.508216 ]	DMSO	[ 0.6924134 11.508216 ]	DMSO
481	[ 1.499396 11.880667]	DMSO	[ 1.499396 11.880667]	DMSO
482	[-0.4424946 10.749529 ]	DMSO	[-0.4424946 10.749529 ]	DMSO
483	[ 0.09113058 11.572887 ]	DMSO	[ 0.09113058 11.572887 ]	DMSO
484	[ 1.3007759 11.950678 ]	DMSO	[ 1.3007759 11.950678 ]	DMSO
485	[0.3309977 8.18913 ]	DMSO	[0.3309977 8.18913 ]	DMSO
486	[10.896587 9.158397]	DMSO	[10.896587 9.158397]	DMSO
487	[0.8782415 7.4995236]	DMSO	[0.8782415 7.4995236]	DMSO
488	[ 0.96636045 11.5718565 ]	DMSO	[ 0.96636045 11.5718565 ]	DMSO
489	[-0.3405735 11.205304 ]	DMSO	[-0.3405735 11.205304 ]	DMSO
490	[0.81092423 7.433194 ]	DMSO	[0.81092423 7.433194 ]	DMSO
491	[ 0.4668629 11.647608 ]	DMSO	[ 0.4668629 11.647608 ]	DMSO
492	[ 0.69789505 11.300726 ]	DMSO	[ 0.69789505 11.300726 ]	DMSO
493	[ 0.98218644 11.566887 ]	DMSO	[ 0.98218644 11.566887 ]	DMSO
494	[ 0.8087354 10.853707 ]	DMSO	[ 0.8087354 10.853707 ]	DMSO
495	[0.47346154 9.751189 ]	DMSO	[0.47346154 9.751189 ]	DMSO
496	[ 1.5488026 11.306072 ]	DMSO	[ 1.5488026 11.306072 ]	DMSO
497	[ 0.22574496 11.427265 ]	DMSO	[ 0.22574496 11.427265 ]	DMSO
498	[11.51787 8.10495]	DMSO	[11.51787 8.10495]	DMSO
499	[ 1.4856812 11.446971 ]	DMSO	[ 1.4856812 11.446971 ]	DMSO
500	[ 0.9487928 11.566775 ]	DMSO	[ 0.9487928 11.566775 ]	DMSO
501	[ 0.7129507 11.450378 ]	DMSO	[ 0.7129507 11.450378 ]	DMSO
502	[ 0.70150375 10.815329 ]	DMSO	[ 0.70150375 10.815329 ]	DMSO
503	[ 0.22811577 11.790584 ]	DMSO	[ 0.22811577 11.790584 ]	DMSO
504	[-0.19062576 11.281881 ]	DMSO	[-0.19062576 11.281881 ]	DMSO
505	[ 0.26055312 10.252796 ]	DMSO	[ 0.26055312 10.252796 ]	DMSO
506	[0.44589284 9.882754 ]	DMSO	[0.44589284 9.882754 ]	DMSO
507	[0.9769451 7.672071 ]	DMSO	[0.9769451 7.672071 ]	DMSO
508	[-0.14413492 11.614115 ]	DMSO	[-0.14413492 11.614115 ]	DMSO
509	[-0.14680076 11.58813 ]	DMSO	[-0.14680076 11.58813 ]	DMSO
510	[-0.12454102 11.371926 ]	DMSO	[-0.12454102 11.371926 ]	DMSO
511	[1.5319251 5.4101553]	DMSO	[1.5319251 5.4101553]	DMSO
512	[-0.06965689 11.301149 ]	DMSO	[-0.06965689 11.301149 ]	DMSO
513	[ 0.5892433 10.596033 ]	DMSO	[ 0.5892433 10.596033 ]	DMSO
514	[ 8.905621 12.956706]	DMSO	[ 8.905621 12.956706]	DMSO
515	[ 0.29094544 11.612456 ]	DMSO	[ 0.29094544 11.612456 ]	DMSO
516	[0.34812015 8.381434 ]	DMSO	[0.34812015 8.381434 ]	DMSO
517	[ 0.12814453 10.071419 ]	DMSO	[ 0.12814453 10.071419 ]	DMSO
518	[0.81884956 7.6910386 ]	DMSO	[0.81884956 7.6910386 ]	DMSO
519	[3.4083593 6.7009244]	DMSO	[3.4083593 6.7009244]	DMSO
520	[ 1.2404858 11.902955 ]	DMSO	[ 1.2404858 11.902955 ]	DMSO
521	[2.6542106 8.717652 ]	DMSO	[2.6542106 8.717652 ]	DMSO
522	[0.51005524 8.736862 ]	DMSO	[0.51005524 8.736862 ]	DMSO
523	[ 1.4529161 11.518144 ]	DMSO	[ 1.4529161 11.518144 ]	DMSO
524	[ 0.11878484 11.377663 ]	DMSO	[ 0.11878484 11.377663 ]	DMSO
525	[ 0.7377254 11.773672 ]	DMSO	[ 0.7377254 11.773672 ]	DMSO
526	[ 1.2251096 11.364769 ]	DMSO	[ 1.2251096 11.364769 ]	DMSO
527	[ 8.221276 11.944454]	DMSO	[ 8.221276 11.944454]	DMSO
528	[ 1.0270905 11.229195 ]	DMSO	[ 1.0270905 11.229195 ]	DMSO
529	[ 0.42454684 10.261104 ]	DMSO	[ 0.42454684 10.261104 ]	DMSO
530	[1.1831243 6.8752975]	DMSO	[1.1831243 6.8752975]	DMSO
531	[-0.16079335 11.544591 ]	DMSO	[-0.16079335 11.544591 ]	DMSO
532	[2.1032991 6.111419 ]	DMSO	[2.1032991 6.111419 ]	DMSO
533	[ 1.3680964 11.84133 ]	DMSO	[ 1.3680964 11.84133 ]	DMSO
534	[ 0.01916411 11.616126 ]	DMSO	[ 0.01916411 11.616126 ]	DMSO
535	[ 0.526456 11.677198]	DMSO	[ 0.526456 11.677198]	DMSO
536	[-0.19579497 11.284969 ]	DMSO	[-0.19579497 11.284969 ]	DMSO
537	[0.89829266 8.989504 ]	DMSO	[0.89829266 8.989504 ]	DMSO
538	[ 3.36994 12.780077]	DMSO	[ 3.36994 12.780077]	DMSO
539	[-0.10741893 11.277367 ]	DMSO	[-0.10741893 11.277367 ]	DMSO
540	[-0.14334781 11.262111 ]	DMSO	[-0.14334781 11.262111 ]	DMSO
541	[0.8838226 7.5624127]	DMSO	[0.8838226 7.5624127]	DMSO
542	[9.043345 8.080451]	DMSO	[9.043345 8.080451]	DMSO
543	[6.978881 6.5747128]	DMSO	[6.978881 6.5747128]	DMSO
544	[3.1402364 7.7392874]	DMSO	[3.1402364 7.7392874]	DMSO
545	[10.4546175 12.177726 ]	DMSO	[10.4546175 12.177726 ]	DMSO
546	[ 3.1005595 10.691359 ]	DMSO	[ 3.1005595 10.691359 ]	DMSO
547	[ 7.805538 11.25686 ]	DMSO	[ 7.805538 11.25686 ]	DMSO
548	[0.88796026 8.36962 ]	DMSO	[0.88796026 8.36962 ]	DMSO
549	[ 7.1054525 11.415669 ]	DMSO	[ 7.1054525 11.415669 ]	DMSO
550	[8.308153 8.785594]	DMSO	[8.308153 8.785594]	DMSO
551	[3.5831769 7.7880187]	DMSO	[3.5831769 7.7880187]	DMSO
552	[10.357199 12.005417]	DMSO	[10.357199 12.005417]	DMSO
553	[7.7489676 6.2844224]	DMSO	[7.7489676 6.2844224]	DMSO
554	[10.508533 12.380307]	DMSO	[10.508533 12.380307]	DMSO
555	[10.22091 11.827324]	DMSO	[10.22091 11.827324]	DMSO
556	[7.032605 6.5296197]	DMSO	[7.032605 6.5296197]	DMSO
557	[3.0812182 7.640172 ]	DMSO	[3.0812182 7.640172 ]	DMSO
558	[7.902139 6.2844906]	DMSO	[7.902139 6.2844906]	DMSO
559	[ 9.510779 10.802851]	DMSO	[ 9.510779 10.802851]	DMSO
560	[3.0825055 7.7178493]	DMSO	[3.0825055 7.7178493]	DMSO
561	[10.921086 12.844501]	DMSO	[10.921086 12.844501]	DMSO
562	[ 9.320257 11.575363]	DMSO	[ 9.320257 11.575363]	DMSO
563	[ 8.8891535 11.284456 ]	DMSO	[ 8.8891535 11.284456 ]	DMSO
564	[3.1440737 8.040724 ]	DMSO	[3.1440737 8.040724 ]	DMSO
565	[ 9.210966 11.437651]	DMSO	[ 9.210966 11.437651]	DMSO
566	[ 7.595639 11.248728]	DMSO	[ 7.595639 11.248728]	DMSO
567	[3.507391 7.9368715]	DMSO	[3.507391 7.9368715]	DMSO
568	[7.720448 6.2610083]	DMSO	[7.720448 6.2610083]	DMSO
569	[ 7.3651295 11.316279 ]	DMSO	[ 7.3651295 11.316279 ]	DMSO
570	[0.1847874 9.0591345]	DMSO	[0.1847874 9.0591345]	DMSO
571	[3.3116353 7.722754 ]	DMSO	[3.3116353 7.722754 ]	DMSO
572	[3.1135764 7.682482 ]	DMSO	[3.1135764 7.682482 ]	DMSO
573	[ 7.1055536 11.413537 ]	DMSO	[ 7.1055536 11.413537 ]	DMSO
574	[11.612764 13.628647]	DMSO	[11.612764 13.628647]	DMSO
575	[3.346626 7.7034464]	DMSO	[3.346626 7.7034464]	DMSO
576	[ 9.616913 11.540171]	DMSO	[ 9.616913 11.540171]	DMSO
577	[9.568268 7.6837173]	DMSO	[9.568268 7.6837173]	DMSO
578	[ 9.691876 11.032045]	DMSO	[ 9.691876 11.032045]	DMSO
579	[8.084682 6.9506583]	DMSO	[8.084682 6.9506583]	DMSO
580	[ 9.945002 11.689177]	DMSO	[ 9.945002 11.689177]	DMSO
581	[ 6.942793 11.394966]	DMSO	[ 6.942793 11.394966]	DMSO
582	[ 2.7163432 10.842252 ]	DMSO	[ 2.7163432 10.842252 ]	DMSO
583	[5.375229 9.583099]	DMSO	[5.375229 9.583099]	DMSO
584	[1.3116357 7.6456823]	DMSO	[1.3116357 7.6456823]	DMSO
585	[ 3.073165 10.1020355]	DMSO	[ 3.073165 10.1020355]	DMSO
586	[7.495597 6.470143]	DMSO	[7.495597 6.470143]	DMSO
587	[8.335984 6.4597797]	DMSO	[8.335984 6.4597797]	DMSO
588	[3.267072 7.691523]	DMSO	[3.267072 7.691523]	DMSO
589	[9.923786 7.9699016]	DMSO	[9.923786 7.9699016]	DMSO
590	[3.6537316 7.916328 ]	DMSO	[3.6537316 7.916328 ]	DMSO
591	[ 9.3094425 10.956662 ]	DMSO	[ 9.3094425 10.956662 ]	DMSO
592	[3.0678294 7.7127986]	DMSO	[3.0678294 7.7127986]	DMSO
593	[ 9.742066 11.155806]	DMSO	[ 9.742066 11.155806]	DMSO
594	[7.597416 6.562295]	DMSO	[7.597416 6.562295]	DMSO
595	[ 7.042346 11.407279]	DMSO	[ 7.042346 11.407279]	DMSO
596	[11.575729 13.583899]	DMSO	[11.575729 13.583899]	DMSO
597	[3.2140272 7.7189045]	DMSO	[3.2140272 7.7189045]	DMSO
598	[ 6.797377 12.751073]	DMSO	[ 6.797377 12.751073]	DMSO
599	[3.4515996 7.831031 ]	DMSO	[3.4515996 7.831031 ]	DMSO
600	[7.540109 6.078465]	DMSO	[7.540109 6.078465]	DMSO
601	[10.5575075 12.434607 ]	DMSO	[10.5575075 12.434607 ]	DMSO
602	[3.0048559 7.7743196]	DMSO	[3.0048559 7.7743196]	DMSO
603	[1.199345 7.004247]	DMSO	[1.199345 7.004247]	DMSO
604	[8.92401 7.269916]	DMSO	[8.92401 7.269916]	DMSO
605	[5.2769027 8.428271 ]	DMSO	[5.2769027 8.428271 ]	DMSO
606	[ 5.152118 12.675063]	DMSO	[ 5.152118 12.675063]	DMSO
607	[0.73839027 8.782741 ]	DMSO	[0.73839027 8.782741 ]	DMSO
608	[3.595195 7.77884 ]	DMSO	[3.595195 7.77884 ]	DMSO
609	[ 9.385441 10.768878]	DMSO	[ 9.385441 10.768878]	DMSO
610	[ 9.293904 11.223236]	DMSO	[ 9.293904 11.223236]	DMSO
611	[8.42507 6.849892]	DMSO	[8.42507 6.849892]	DMSO
612	[3.82357 9.481624]	DMSO	[3.82357 9.481624]	DMSO
613	[5.8393645 7.0260267]	DMSO	[5.8393645 7.0260267]	DMSO
614	[ 6.9507017 11.406442 ]	DMSO	[ 6.9507017 11.406442 ]	DMSO
615	[0.94880426 8.8379345 ]	DMSO	[0.94880426 8.8379345 ]	DMSO
616	[7.3697987 6.3524756]	DMSO	[7.3697987 6.3524756]	DMSO
617	[3.3322268 7.714049 ]	DMSO	[3.3322268 7.714049 ]	DMSO
618	[8.160004 6.9534817]	DMSO	[8.160004 6.9534817]	DMSO
619	[11.286663 13.236695]	DMSO	[11.286663 13.236695]	DMSO
620	[ 9.666853 11.768951]	DMSO	[ 9.666853 11.768951]	DMSO
621	[10.256458 12.185516]	DMSO	[10.256458 12.185516]	DMSO
622	[7.558876 6.0735617]	DMSO	[7.558876 6.0735617]	DMSO
623	[ 8.07686 12.599186]	DMSO	[ 8.07686 12.599186]	DMSO
624	[8.128229 6.4258485]	DMSO	[8.128229 6.4258485]	DMSO
625	[6.604769 7.654082]	DMSO	[6.604769 7.654082]	DMSO
626	[ 9.811061 11.924174]	DMSO	[ 9.811061 11.924174]	DMSO
627	[8.398955 6.845746]	DMSO	[8.398955 6.845746]	DMSO
628	[1.0013767 7.338445 ]	DMSO	[1.0013767 7.338445 ]	DMSO
629	[ 9.847235 11.599383]	DMSO	[ 9.847235 11.599383]	DMSO
630	[11.070784 12.88605 ]	DMSO	[11.070784 12.88605 ]	DMSO
631	[ 7.0747075 11.41498 ]	DMSO	[ 7.0747075 11.41498 ]	DMSO
632	[ 8.604646 11.020428]	DMSO	[ 8.604646 11.020428]	DMSO
633	[3.0951662 7.6910496]	DMSO	[3.0951662 7.6910496]	DMSO
634	[8.169185 6.863737]	DMSO	[8.169185 6.863737]	DMSO
635	[6.221314 8.5665045]	DMSO	[6.221314 8.5665045]	DMSO
636	[8.043753 6.9757466]	DMSO	[8.043753 6.9757466]	DMSO
637	[11.533661 13.536419]	DMSO	[11.533661 13.536419]	DMSO
638	[9.972451 7.8595476]	DMSO	[9.972451 7.8595476]	DMSO
639	[ 9.225799 10.856246]	DMSO	[ 9.225799 10.856246]	DMSO
640	[10.004953 11.891318]	DMSO	[10.004953 11.891318]	DMSO
641	[8.369134 7.0177584]	DMSO	[8.369134 7.0177584]	DMSO
642	[3.254949 7.7025228]	DMSO	[3.254949 7.7025228]	DMSO
643	[10.122939 11.852719]	DMSO	[10.122939 11.852719]	DMSO
644	[11.302097 13.2522135]	DMSO	[11.302097 13.2522135]	DMSO
645	[8.553747 6.4743032]	DMSO	[8.553747 6.4743032]	DMSO
646	[ 9.424975 11.470089]	DMSO	[ 9.424975 11.470089]	DMSO
647	[3.1227903 7.7314596]	DMSO	[3.1227903 7.7314596]	DMSO
648	[7.7224135 6.3258944]	DMSO	[7.7224135 6.3258944]	DMSO
649	[ 7.4134274 11.447223 ]	DMSO	[ 7.4134274 11.447223 ]	DMSO
650	[11.180138 13.098377]	DMSO	[11.180138 13.098377]	DMSO
651	[7.1909537 7.106389 ]	DMSO	[7.1909537 7.106389 ]	DMSO
652	[ 1.4053293 10.310282 ]	DMSO	[ 1.4053293 10.310282 ]	DMSO
653	[1.9965395 8.764569 ]	DMSO	[1.9965395 8.764569 ]	DMSO
654	[ 9.519952 10.758973]	DMSO	[ 9.519952 10.758973]	DMSO
655	[ 9.459198 11.220272]	DMSO	[ 9.459198 11.220272]	DMSO
656	[2.9904368 8.712681 ]	DMSO	[2.9904368 8.712681 ]	DMSO
657	[11.468613 13.46068 ]	DMSO	[11.468613 13.46068 ]	DMSO
658	[3.4056842 7.722263 ]	DMSO	[3.4056842 7.722263 ]	DMSO
659	[10.457829 12.211454]	DMSO	[10.457829 12.211454]	DMSO
660	[3.1741834 9.931137 ]	DMSO	[3.1741834 9.931137 ]	DMSO
661	[11.124386 13.086697]	DMSO	[11.124386 13.086697]	DMSO
662	[3.2783463 7.0843906]	DMSO	[3.2783463 7.0843906]	DMSO
663	[5.9997187 7.0943923]	DMSO	[5.9997187 7.0943923]	DMSO
664	[ 7.2942433 11.393589 ]	DMSO	[ 7.2942433 11.393589 ]	DMSO
665	[ 9.485593 10.837699]	DMSO	[ 9.485593 10.837699]	DMSO
666	[9.493678 7.627399]	DMSO	[9.493678 7.627399]	DMSO
667	[3.0727544 7.70821 ]	DMSO	[3.0727544 7.70821 ]	DMSO
668	[2.8898566 7.926278 ]	DMSO	[2.8898566 7.926278 ]	DMSO
669	[ 9.527906 10.950044]	DMSO	[ 9.527906 10.950044]	DMSO
670	[3.1760564 7.7750163]	DMSO	[3.1760564 7.7750163]	DMSO
671	[8.360001 7.019216]	DMSO	[8.360001 7.019216]	DMSO
672	[ 9.302473 10.858161]	DMSO	[ 9.302473 10.858161]	DMSO
673	[10.5231495 12.350199 ]	DMSO	[10.5231495 12.350199 ]	DMSO
674	[11.031321 9.041331]	DMSO	[11.031321 9.041331]	DMSO
675	[7.614956 6.090809]	DMSO	[7.614956 6.090809]	DMSO
676	[ 9.075266 11.378504]	DMSO	[ 9.075266 11.378504]	DMSO
677	[11.090573 12.926262]	DMSO	[11.090573 12.926262]	DMSO
678	[1.3352596 7.597227 ]	DMSO	[1.3352596 7.597227 ]	DMSO
679	[11.338987 13.319755]	DMSO	[11.338987 13.319755]	DMSO
680	[ 9.145582 10.811556]	DMSO	[ 9.145582 10.811556]	DMSO
681	[8.385654 6.4449744]	DMSO	[8.385654 6.4449744]	DMSO
682	[ 9.227403 11.464552]	DMSO	[ 9.227403 11.464552]	DMSO
683	[ 9.40165 10.656339]	DMSO	[ 9.40165 10.656339]	DMSO
684	[8.259075 7.0152993]	DMSO	[8.259075 7.0152993]	DMSO
685	[7.743439 6.219096]	DMSO	[7.743439 6.219096]	DMSO
686	[7.5051436 6.6429796]	DMSO	[7.5051436 6.6429796]	DMSO
687	[10.621519 12.334625]	DMSO	[10.621519 12.334625]	DMSO
688	[0.26664126 8.301168 ]	DMSO	[0.26664126 8.301168 ]	DMSO
689	[2.1011698 8.679721 ]	DMSO	[2.1011698 8.679721 ]	DMSO
690	[ 9.575958 11.524617]	DMSO	[ 9.575958 11.524617]	DMSO
691	[7.064194 6.199799]	DMSO	[7.064194 6.199799]	DMSO
692	[6.9450336 6.4851837]	DMSO	[6.9450336 6.4851837]	DMSO
693	[10.211835 11.910185]	DMSO	[10.211835 11.910185]	DMSO
694	[3.4664516 7.7357817]	DMSO	[3.4664516 7.7357817]	DMSO
695	[8.10995 6.9880934]	DMSO	[8.10995 6.9880934]	DMSO
696	[ 8.711423 10.937686]	DMSO	[ 8.711423 10.937686]	DMSO
697	[8.050696 7.032335]	DMSO	[8.050696 7.032335]	DMSO
698	[3.0838675 7.7469034]	DMSO	[3.0838675 7.7469034]	DMSO
699	[11.26773 13.25224]	DMSO	[11.26773 13.25224]	DMSO
700	[11.2374 13.200984]	DMSO	[11.2374 13.200984]	DMSO
701	[7.339732 6.246529]	DMSO	[7.339732 6.246529]	DMSO
702	[8.017609 7.0946517]	DMSO	[8.017609 7.0946517]	DMSO
703	[7.778817 6.355531]	DMSO	[7.778817 6.355531]	DMSO
704	[10.290647 12.130583]	DMSO	[10.290647 12.130583]	DMSO
705	[11.019349 12.864928]	DMSO	[11.019349 12.864928]	DMSO
706	[2.1267226 8.805884 ]	DMSO	[2.1267226 8.805884 ]	DMSO
707	[11.596722 13.59293 ]	DMSO	[11.596722 13.59293 ]	DMSO
708	[ 7.460061 11.426296]	DMSO	[ 7.460061 11.426296]	DMSO
709	[8.340623 7.0247765]	DMSO	[8.340623 7.0247765]	DMSO
710	[10.249841 12.192504]	DMSO	[10.249841 12.192504]	DMSO
711	[2.911705 6.717667]	DMSO	[2.911705 6.717667]	DMSO
712	[ 9.485147 11.999589]	DMSO	[ 9.485147 11.999589]	DMSO
713	[1.253671 7.559226]	DMSO	[1.253671 7.559226]	DMSO
714	[7.550504 6.3567853]	DMSO	[7.550504 6.3567853]	DMSO
715	[11.047878 12.879956]	DMSO	[11.047878 12.879956]	DMSO
716	[7.7311077 6.5327945]	DMSO	[7.7311077 6.5327945]	DMSO
717	[1.6711715 7.2622814]	DMSO	[1.6711715 7.2622814]	DMSO
718	[ 2.83224 11.48874]	DMSO	[ 2.83224 11.48874]	DMSO
719	[9.940894 7.87397 ]	DMSO	[9.940894 7.87397 ]	DMSO
720	[8.465581 6.4087377]	DMSO	[8.465581 6.4087377]	DMSO
721	[5.6957374 7.1385336]	DMSO	[5.6957374 7.1385336]	DMSO
722	[3.2738216 9.901718 ]	DMSO	[3.2738216 9.901718 ]	DMSO
723	[8.164742 6.542772]	DMSO	[8.164742 6.542772]	DMSO
724	[3.0471787 7.7483 ]	DMSO	[3.0471787 7.7483 ]	DMSO
725	[2.7536178 7.9211907]	DMSO	[2.7536178 7.9211907]	DMSO
726	[11.583716 13.590138]	DMSO	[11.583716 13.590138]	DMSO
727	[ 8.128917 11.272795]	DMSO	[ 8.128917 11.272795]	DMSO
728	[0.8511068 8.070426 ]	DMSO	[0.8511068 8.070426 ]	DMSO
729	[3.543215 6.8452883]	DMSO	[3.543215 6.8452883]	DMSO
730	[10.546481 12.369909]	DMSO	[10.546481 12.369909]	DMSO
731	[ 9.778071 11.98681 ]	DMSO	[ 9.778071 11.98681 ]	DMSO
732	[0.19499697 9.01212 ]	DMSO	[0.19499697 9.01212 ]	DMSO
733	[ 5.498096 11.07885 ]	DMSO	[ 5.498096 11.07885 ]	DMSO
734	[10.870252 12.64516 ]	DMSO	[10.870252 12.64516 ]	DMSO
735	[ 7.5332665 11.222152 ]	DMSO	[ 7.5332665 11.222152 ]	DMSO
736	[7.0974793 6.4395485]	DMSO	[7.0974793 6.4395485]	DMSO
737	[3.0565217 8.320612 ]	DMSO	[3.0565217 8.320612 ]	DMSO
738	[7.5394363 6.0471673]	DMSO	[7.5394363 6.0471673]	DMSO
739	[3.1956635 7.7063317]	DMSO	[3.1956635 7.7063317]	DMSO
740	[11.590871 13.602036]	DMSO	[11.590871 13.602036]	DMSO
741	[3.1645708 7.667508 ]	DMSO	[3.1645708 7.667508 ]	DMSO
742	[7.308542 6.235473]	DMSO	[7.308542 6.235473]	DMSO
743	[ 6.8987956 11.417424 ]	DMSO	[ 6.8987956 11.417424 ]	DMSO
744	[0.32806686 8.310932 ]	DMSO	[0.32806686 8.310932 ]	DMSO
745	[7.7156763 6.2585235]	DMSO	[7.7156763 6.2585235]	DMSO
746	[-0.02953422 8.463146 ]	DMSO	[-0.02953422 8.463146 ]	DMSO
747	[3.326527 5.8813524]	DMSO	[3.326527 5.8813524]	DMSO
748	[11.290836 13.249875]	DMSO	[11.290836 13.249875]	DMSO
749	[7.260689 6.6445546]	DMSO	[7.260689 6.6445546]	DMSO
750	[9.391178 8.167207]	DMSO	[9.391178 8.167207]	DMSO
751	[7.724738 6.30304 ]	DMSO	[7.724738 6.30304 ]	DMSO
752	[11.08343 12.921437]	DMSO	[11.08343 12.921437]	DMSO
753	[ 7.0393972 11.415443 ]	DMSO	[ 7.0393972 11.415443 ]	DMSO
754	[7.7300673 6.2209945]	DMSO	[7.7300673 6.2209945]	DMSO
755	[7.397085 6.534822]	DMSO	[7.397085 6.534822]	DMSO
756	[3.4790256 8.936407 ]	DMSO	[3.4790256 8.936407 ]	DMSO
757	[0.23175484 8.290583 ]	DMSO	[0.23175484 8.290583 ]	DMSO
758	[5.394048 8.203954]	DMSO	[5.394048 8.203954]	DMSO
759	[9.942866 7.994135]	DMSO	[9.942866 7.994135]	DMSO
760	[3.040579 7.7430105]	DMSO	[3.040579 7.7430105]	DMSO
761	[0.74962294 7.6053157 ]	DMSO	[0.74962294 7.6053157 ]	DMSO
762	[ 9.320908 10.96375 ]	DMSO	[ 9.320908 10.96375 ]	DMSO
763	[ 8.185975 11.975082]	DMSO	[ 8.185975 11.975082]	DMSO
764	[7.379471 6.264092]	DMSO	[7.379471 6.264092]	DMSO
765	[10.212753 11.861995]	DMSO	[10.212753 11.861995]	DMSO
766	[7.6413794 6.3033137]	DMSO	[7.6413794 6.3033137]	DMSO
767	[ 9.469167 11.090891]	DMSO	[ 9.469167 11.090891]	DMSO
768	[3.2002537 7.7095313]	DMSO	[3.2002537 7.7095313]	DMSO
769	[7.479323 6.596458]	DMSO	[7.479323 6.596458]	DMSO
770	[7.2500806 7.2919283]	DMSO	[7.2500806 7.2919283]	DMSO
771	[ 8.814543 11.702884]	DMSO	[ 8.814543 11.702884]	DMSO
772	[ 9.338309 10.699905]	DMSO	[ 9.338309 10.699905]	DMSO
773	[4.56929 7.590347]	DMSO	[4.56929 7.590347]	DMSO
774	[7.7634664 6.267762 ]	DMSO	[7.7634664 6.267762 ]	DMSO
775	[3.1661975 7.7124004]	DMSO	[3.1661975 7.7124004]	DMSO
776	[11.242002 13.217918]	DMSO	[11.242002 13.217918]	DMSO
777	[4.806771 7.5932684]	DMSO	[4.806771 7.5932684]	DMSO
778	[10.040129 11.891369]	DMSO	[10.040129 11.891369]	DMSO
779	[ 7.237666 11.432144]	DMSO	[ 7.237666 11.432144]	DMSO
780	[-0.3855603 8.388072 ]	DMSO	[-0.3855603 8.388072 ]	DMSO
781	[ 9.804397 11.878808]	DMSO	[ 9.804397 11.878808]	DMSO
782	[ 9.980928 11.84755 ]	DMSO	[ 9.980928 11.84755 ]	DMSO
783	[10.588703 12.454004]	DMSO	[10.588703 12.454004]	DMSO
784	[9.427174 7.9540043]	DMSO	[9.427174 7.9540043]	DMSO
785	[6.302872 8.386915]	DMSO	[6.302872 8.386915]	DMSO
786	[ 1.5804551 12.193112 ]	DMSO	[ 1.5804551 12.193112 ]	DMSO
787	[ 3.1620784 13.557987 ]	DMSO	[ 3.1620784 13.557987 ]	DMSO
788	[7.2419324 6.429384 ]	DMSO	[7.2419324 6.429384 ]	DMSO
789	[ 8.703203 10.944073]	DMSO	[ 8.703203 10.944073]	DMSO
790	[0.07575774 8.090892 ]	DMSO	[0.07575774 8.090892 ]	DMSO
791	[7.3969703 6.2818294]	DMSO	[7.3969703 6.2818294]	DMSO
792	[1.2282864 7.3462615]	DMSO	[1.2282864 7.3462615]	DMSO
793	[ 7.178458 11.42431 ]	DMSO	[ 7.178458 11.42431 ]	DMSO
794	[8.959878 8.147715]	DMSO	[8.959878 8.147715]	DMSO
795	[3.5507457 7.7550735]	DMSO	[3.5507457 7.7550735]	DMSO
796	[8.513131 6.4626994]	DMSO	[8.513131 6.4626994]	DMSO
797	[11.019272 12.786878]	DMSO	[11.019272 12.786878]	DMSO
798	[7.0628448 7.929133 ]	DMSO	[7.0628448 7.929133 ]	DMSO
799	[ 9.396512 11.035134]	DMSO	[ 9.396512 11.035134]	DMSO
800	[ 7.31996 11.43758]	DMSO	[ 7.31996 11.43758]	DMSO
801	[8.261446 7.0029316]	DMSO	[8.261446 7.0029316]	DMSO
802	[11.113 13.092105]	DMSO	[11.113 13.092105]	DMSO
803	[8.501265 6.94354 ]	DMSO	[8.501265 6.94354 ]	DMSO
804	[ 7.460096 11.273573]	DMSO	[ 7.460096 11.273573]	DMSO
805	[2.9897146 7.783338 ]	DMSO	[2.9897146 7.783338 ]	DMSO
806	[2.9385777 7.811602 ]	DMSO	[2.9385777 7.811602 ]	DMSO
807	[5.798598 8.305539]	DMSO	[5.798598 8.305539]	DMSO
808	[ 7.498354 13.361848]	DMSO	[ 7.498354 13.361848]	DMSO
809	[3.252313 7.7137303]	DMSO	[3.252313 7.7137303]	DMSO
810	[10.6972 12.4459505]	DMSO	[10.6972 12.4459505]	DMSO
811	[ 7.2144356 11.425385 ]	DMSO	[ 7.2144356 11.425385 ]	DMSO
812	[ 7.135167 11.419588]	DMSO	[ 7.135167 11.419588]	DMSO
813	[10.734615 12.632751]	DMSO	[10.734615 12.632751]	DMSO
814	[0.14673457 8.453709 ]	DMSO	[0.14673457 8.453709 ]	DMSO
815	[11.253647 13.206748]	DMSO	[11.253647 13.206748]	DMSO
816	[ 9.123851 10.865087]	DMSO	[ 9.123851 10.865087]	DMSO
817	[8.95274 8.054433]	DMSO	[8.95274 8.054433]	DMSO
818	[ 9.5926285 11.386274 ]	DMSO	[ 9.5926285 11.386274 ]	DMSO
819	[10.00357 11.923478]	DMSO	[10.00357 11.923478]	DMSO
820	[7.725022 6.5561047]	DMSO	[7.725022 6.5561047]	DMSO
821	[ 8.877274 11.487399]	DMSO	[ 8.877274 11.487399]	DMSO
822	[1.8523142 7.2977 ]	DMSO	[1.8523142 7.2977 ]	DMSO
823	[5.6946535 8.177729 ]	DMSO	[5.6946535 8.177729 ]	DMSO
824	[10.96894 12.866867]	DMSO	[10.96894 12.866867]	DMSO
825	[10.034215 11.935568]	DMSO	[10.034215 11.935568]	DMSO
826	[10.504803 12.347223]	DMSO	[10.504803 12.347223]	DMSO
827	[0.915954 8.950978]	DMSO	[0.915954 8.950978]	DMSO
828	[7.8083014 6.329086 ]	DMSO	[7.8083014 6.329086 ]	DMSO
829	[ 7.3720965 11.559221 ]	DMSO	[ 7.3720965 11.559221 ]	DMSO
830	[8.5447235 6.444646 ]	DMSO	[8.5447235 6.444646 ]	DMSO
831	[10.638857 12.36501 ]	DMSO	[10.638857 12.36501 ]	DMSO
832	[7.2651234 9.225139 ]	DMSO	[7.2651234 9.225139 ]	DMSO
833	[7.4868584 6.515348 ]	DMSO	[7.4868584 6.515348 ]	DMSO
834	[8.875987 7.6204815]	DMSO	[8.875987 7.6204815]	DMSO
835	[2.6987247 8.213077 ]	DMSO	[2.6987247 8.213077 ]	DMSO
836	[3.0231693 7.791073 ]	DMSO	[3.0231693 7.791073 ]	DMSO
837	[3.2492385 7.718506 ]	DMSO	[3.2492385 7.718506 ]	DMSO
838	[11.611583 13.625234]	DMSO	[11.611583 13.625234]	DMSO
839	[8.090026 7.0383897]	DMSO	[8.090026 7.0383897]	DMSO
840	[11.613709 13.629834]	DMSO	[11.613709 13.629834]	DMSO
841	[6.0094867 6.891429 ]	DMSO	[6.0094867 6.891429 ]	DMSO
842	[7.014443 7.45879 ]	DMSO	[7.014443 7.45879 ]	DMSO
843	[3.390951 6.80594 ]	DMSO	[3.390951 6.80594 ]	DMSO
844	[7.4716554 6.1717396]	DMSO	[7.4716554 6.1717396]	DMSO
845	[ 6.869707 11.365628]	DMSO	[ 6.869707 11.365628]	DMSO
846	[2.733861 8.550504]	DMSO	[2.733861 8.550504]	DMSO
847	[7.2482786 7.0757513]	DMSO	[7.2482786 7.0757513]	DMSO
848	[ 9.589781 11.86609 ]	DMSO	[ 9.589781 11.86609 ]	DMSO
849	[7.516018 6.6190925]	DMSO	[7.516018 6.6190925]	DMSO
850	[8.231539 6.6773295]	DMSO	[8.231539 6.6773295]	DMSO
851	[2.3799496 8.458865 ]	DMSO	[2.3799496 8.458865 ]	DMSO
852	[11.344717 13.309504]	DMSO	[11.344717 13.309504]	DMSO
853	[3.359191 7.815835]	DMSO	[3.359191 7.815835]	DMSO
854	[7.0746875 6.480192 ]	DMSO	[7.0746875 6.480192 ]	DMSO
855	[0.72373915 8.88839 ]	DMSO	[0.72373915 8.88839 ]	DMSO
856	[ 9.305697 10.987497]	DMSO	[ 9.305697 10.987497]	DMSO
857	[ 7.4854536 11.318362 ]	DMSO	[ 7.4854536 11.318362 ]	DMSO
858	[0.17176466 8.444531 ]	DMSO	[0.17176466 8.444531 ]	DMSO
859	[10.322829 12.247859]	DMSO	[10.322829 12.247859]	DMSO
860	[3.3137894 7.7067423]	DMSO	[3.3137894 7.7067423]	DMSO
861	[11.198555 13.188196]	DMSO	[11.198555 13.188196]	DMSO
862	[9.568151 7.6520367]	DMSO	[9.568151 7.6520367]	DMSO
863	[ 9.181526 10.770045]	DMSO	[ 9.181526 10.770045]	DMSO
864	[-0.32776248 8.434488 ]	DMSO	[-0.32776248 8.434488 ]	DMSO
865	[10.215293 11.703869]	DMSO	[10.215293 11.703869]	DMSO
866	[ 8.105233 12.732671]	DMSO	[ 8.105233 12.732671]	DMSO
867	[7.4029636 6.9505625]	DMSO	[7.4029636 6.9505625]	DMSO
868	[8.46888 6.983765]	DMSO	[8.46888 6.983765]	DMSO
869	[10.014366 11.840542]	DMSO	[10.014366 11.840542]	DMSO
870	[ 9.637362 12.172971]	DMSO	[ 9.637362 12.172971]	DMSO
871	[7.6656156 6.1475334]	DMSO	[7.6656156 6.1475334]	DMSO
872	[7.5316477 6.3815246]	DMSO	[7.5316477 6.3815246]	DMSO
873	[8.292719 6.4716754]	DMSO	[8.292719 6.4716754]	DMSO
874	[ 7.312348 11.454543]	DMSO	[ 7.312348 11.454543]	DMSO
875	[ 9.607072 11.038573]	DMSO	[ 9.607072 11.038573]	DMSO
876	[ 7.262241 11.417331]	DMSO	[ 7.262241 11.417331]	DMSO
877	[2.7993972 7.880487 ]	DMSO	[2.7993972 7.880487 ]	DMSO
878	[2.9884481 7.128424 ]	DMSO	[2.9884481 7.128424 ]	DMSO
879	[10.890339 12.657829]	DMSO	[10.890339 12.657829]	DMSO
880	[0.2687168 8.3359585]	DMSO	[0.2687168 8.3359585]	DMSO
881	[8.030462 6.9968166]	DMSO	[8.030462 6.9968166]	DMSO
882	[3.8184686 9.44466 ]	DMSO	[3.8184686 9.44466 ]	DMSO
883	[3.2286453 7.682589 ]	DMSO	[3.2286453 7.682589 ]	DMSO
884	[2.1922138 8.464364 ]	DMSO	[2.1922138 8.464364 ]	DMSO
885	[ 6.93457 11.392515]	DMSO	[ 6.93457 11.392515]	DMSO
886	[1.536719 8.553009]	DMSO	[1.536719 8.553009]	DMSO
887	[10.927973 12.81566 ]	DMSO	[10.927973 12.81566 ]	DMSO
888	[6.7165136 6.305359 ]	DMSO	[6.7165136 6.305359 ]	DMSO
889	[2.6920776 8.574445 ]	DMSO	[2.6920776 8.574445 ]	DMSO
890	[7.7284923 6.1871204]	DMSO	[7.7284923 6.1871204]	DMSO
891	[8.775952 8.097329]	DMSO	[8.775952 8.097329]	DMSO
892	[3.1230202 7.7487116]	DMSO	[3.1230202 7.7487116]	DMSO
893	[11.614787 13.62878 ]	DMSO	[11.614787 13.62878 ]	DMSO
894	[ 9.919849 11.874545]	DMSO	[ 9.919849 11.874545]	DMSO
895	[ 8.370578 11.228699]	DMSO	[ 8.370578 11.228699]	DMSO
896	[8.418068 6.459774]	DMSO	[8.418068 6.459774]	DMSO
897	[9.552711 7.749592]	DMSO	[9.552711 7.749592]	DMSO
898	[3.0535765 7.4518557]	DMSO	[3.0535765 7.4518557]	DMSO
899	[0.2568362 8.441417 ]	DMSO	[0.2568362 8.441417 ]	DMSO
900	[ 3.9692159 12.074729 ]	DMSO	[ 3.9692159 12.074729 ]	DMSO
901	[9.858049 6.8541594]	DMSO	[9.858049 6.8541594]	DMSO
902	[10.297261 11.884817]	DMSO	[10.297261 11.884817]	DMSO
903	[2.939708 7.816093]	DMSO	[2.939708 7.816093]	DMSO
904	[10.50143 12.4048605]	DMSO	[10.50143 12.4048605]	DMSO
905	[11.006045 12.794877]	DMSO	[11.006045 12.794877]	DMSO
906	[7.5578694 6.703786 ]	DMSO	[7.5578694 6.703786 ]	DMSO
907	[7.2594733 6.3311114]	DMSO	[7.2594733 6.3311114]	DMSO
908	[11.001966 12.781404]	DMSO	[11.001966 12.781404]	DMSO
909	[2.2819743 9.293514 ]	DMSO	[2.2819743 9.293514 ]	DMSO
910	[5.9907207 8.179383 ]	DMSO	[5.9907207 8.179383 ]	DMSO
911	[10.531395 12.41175 ]	DMSO	[10.531395 12.41175 ]	DMSO
912	[7.805575 7.1865067]	DMSO	[7.805575 7.1865067]	DMSO
913	[8.420203 6.418389]	DMSO	[8.420203 6.418389]	DMSO
914	[7.2244163 7.1023955]	DMSO	[7.2244163 7.1023955]	DMSO
915	[8.391609 7.063099]	DMSO	[8.391609 7.063099]	DMSO
916	[7.9975963 7.001372 ]	DMSO	[7.9975963 7.001372 ]	DMSO
917	[6.248153 7.750727]	DMSO	[6.248153 7.750727]	DMSO
918	[11.372037 13.3652315]	DMSO	[11.372037 13.3652315]	DMSO
919	[3.04388 7.68872]	DMSO	[3.04388 7.68872]	DMSO
920	[8.435862 6.4219074]	DMSO	[8.435862 6.4219074]	DMSO
921	[ 5.864476 11.531785]	DMSO	[ 5.864476 11.531785]	DMSO
922	[7.4594307 6.539403 ]	DMSO	[7.4594307 6.539403 ]	DMSO
923	[11.227796 13.199033]	DMSO	[11.227796 13.199033]	DMSO
924	[3.1925497 5.515215 ]	DMSO	[3.1925497 5.515215 ]	DMSO
925	[10.649479 12.393295]	DMSO	[10.649479 12.393295]	DMSO
926	[ 9.421273 10.791383]	DMSO	[ 9.421273 10.791383]	DMSO
927	[7.709715 6.2967677]	DMSO	[7.709715 6.2967677]	DMSO
928	[10.804301 12.540297]	DMSO	[10.804301 12.540297]	DMSO
929	[3.7008927 8.633283 ]	DMSO	[3.7008927 8.633283 ]	DMSO
930	[10.741167 12.620674]	DMSO	[10.741167 12.620674]	DMSO
931	[8.392752 6.467195]	DMSO	[8.392752 6.467195]	DMSO
932	[8.4739275 6.4696503]	DMSO	[8.4739275 6.4696503]	DMSO
933	[10.590494 12.252499]	DMSO	[10.590494 12.252499]	DMSO
934	[0.20480552 8.995107 ]	DMSO	[0.20480552 8.995107 ]	DMSO
935	[9.983272 7.905915]	DMSO	[9.983272 7.905915]	DMSO
936	[8.721196 7.0903053]	DMSO	[8.721196 7.0903053]	DMSO
937	[11.232404 13.173273]	DMSO	[11.232404 13.173273]	DMSO
938	[ 9.244125 10.812259]	DMSO	[ 9.244125 10.812259]	DMSO
939	[5.5561347 7.8924503]	DMSO	[5.5561347 7.8924503]	DMSO
940	[ 9.823489 11.642006]	DMSO	[ 9.823489 11.642006]	DMSO
941	[ 6.5789537 11.104633 ]	DMSO	[ 6.5789537 11.104633 ]	DMSO
942	[5.4987807 7.420882 ]	DMSO	[5.4987807 7.420882 ]	DMSO
943	[ 9.205872 11.140295]	DMSO	[ 9.205872 11.140295]	DMSO
944	[11.032688 12.871263]	DMSO	[11.032688 12.871263]	DMSO
945	[ 2.7298791 12.207974 ]	DMSO	[ 2.7298791 12.207974 ]	DMSO
946	[0.18197033 9.040261 ]	DMSO	[0.18197033 9.040261 ]	DMSO
947	[ 8.915404 11.569029]	DMSO	[ 8.915404 11.569029]	DMSO
948	[1.0215491 8.184756 ]	DMSO	[1.0215491 8.184756 ]	DMSO
949	[9.955835 7.93203 ]	DMSO	[9.955835 7.93203 ]	DMSO
950	[2.514238 8.397645]	DMSO	[2.514238 8.397645]	DMSO
951	[ 9.427097 11.031268]	DMSO	[ 9.427097 11.031268]	DMSO
952	[ 9.575096 11.048263]	DMSO	[ 9.575096 11.048263]	DMSO
953	[6.707665 6.7656145]	DMSO	[6.707665 6.7656145]	DMSO
954	[3.1646883 7.739806 ]	DMSO	[3.1646883 7.739806 ]	DMSO
955	[ 5.5615516 11.077592 ]	DMSO	[ 5.5615516 11.077592 ]	DMSO
956	[ 7.266137 12.103056]	DMSO	[ 7.266137 12.103056]	DMSO
957	[3.5010018 9.837351 ]	DMSO	[3.5010018 9.837351 ]	DMSO
958	[11.078347 12.973826]	DMSO	[11.078347 12.973826]	DMSO
959	[2.5762436 8.684619 ]	DMSO	[2.5762436 8.684619 ]	DMSO
960	[0.7578658 8.869976 ]	DMSO	[0.7578658 8.869976 ]	DMSO
961	[0.23537111 8.388017 ]	DMSO	[0.23537111 8.388017 ]	DMSO
962	[7.8389907 6.238751 ]	DMSO	[7.8389907 6.238751 ]	DMSO
963	[ 9.978925 11.7615385]	DMSO	[ 9.978925 11.7615385]	DMSO
964	[8.006384 7.021126]	DMSO	[8.006384 7.021126]	DMSO
965	[8.389043 6.928984]	DMSO	[8.389043 6.928984]	DMSO
966	[3.367441 7.752428]	DMSO	[3.367441 7.752428]	DMSO
967	[8.445579 6.4302306]	DMSO	[8.445579 6.4302306]	DMSO
968	[8.129535 6.852419]	DMSO	[8.129535 6.852419]	DMSO
969	[0.16317748 9.04902 ]	DMSO	[0.16317748 9.04902 ]	DMSO
970	[3.2696376 7.7192054]	DMSO	[3.2696376 7.7192054]	DMSO
971	[5.9258227 6.8894086]	DMSO	[5.9258227 6.8894086]	DMSO
972	[0.94394624 8.96638 ]	DMSO	[0.94394624 8.96638 ]	DMSO
973	[3.1465647 7.721228 ]	DMSO	[3.1465647 7.721228 ]	DMSO
974	[3.3363233 7.07939 ]	DMSO	[3.3363233 7.07939 ]	DMSO
975	[11.017136 12.799719]	DMSO	[11.017136 12.799719]	DMSO
976	[3.2125628 7.698569 ]	DMSO	[3.2125628 7.698569 ]	DMSO
977	[7.6835165 6.4901686]	DMSO	[7.6835165 6.4901686]	DMSO
978	[8.345189 6.6380963]	DMSO	[8.345189 6.6380963]	DMSO
979	[7.2724433 6.257535 ]	DMSO	[7.2724433 6.257535 ]	DMSO
980	[ 9.730467 11.586175]	DMSO	[ 9.730467 11.586175]	DMSO
981	[11.081751 12.9632225]	DMSO	[11.081751 12.9632225]	DMSO
982	[0.29260623 8.016059 ]	DMSO	[0.29260623 8.016059 ]	DMSO
983	[7.0309434 7.4673276]	DMSO	[7.0309434 7.4673276]	DMSO
984	[10.363466 12.075914]	DMSO	[10.363466 12.075914]	DMSO
985	[1.6955727 6.2028484]	DMSO	[1.6955727 6.2028484]	DMSO
986	[11.609297 13.624604]	DMSO	[11.609297 13.624604]	DMSO
987	[3.482909 7.83199 ]	DMSO	[3.482909 7.83199 ]	DMSO
988	[10.644127 12.352647]	DMSO	[10.644127 12.352647]	DMSO
989	[7.623232 6.0927567]	DMSO	[7.623232 6.0927567]	DMSO
990	[3.4866066 7.952531 ]	DMSO	[3.4866066 7.952531 ]	DMSO
991	[8.476951 6.439918]	DMSO	[8.476951 6.439918]	DMSO
992	[8.21924 6.586469]	DMSO	[8.21924 6.586469]	DMSO
993	[ 9.9044485 12.0016775]	DMSO	[ 9.9044485 12.0016775]	DMSO
994	[ 9.348937 11.016548]	DMSO	[ 9.348937 11.016548]	DMSO
995	[2.3889997 8.216615 ]	DMSO	[2.3889997 8.216615 ]	DMSO
996	[10.936885 12.683864]	DMSO	[10.936885 12.683864]	DMSO
997	[ 9.335656 10.953799]	DMSO	[ 9.335656 10.953799]	DMSO
998	[11.60432 13.618511]	DMSO	[11.60432 13.618511]	DMSO
999	[9.817852 8.12668 ]	DMSO	[9.817852 8.12668 ]	DMSO
1000	[10.24441 11.851284]	DMSO	[10.24441 11.851284]	DMSO
1001	[ 9.432308 11.097825]	DMSO	[ 9.432308 11.097825]	DMSO
1002	[3.344605 9.791071]	DMSO	[3.344605 9.791071]	DMSO
1003	[ 9.36122 11.039217]	DMSO	[ 9.36122 11.039217]	DMSO
1004	[2.1346905 8.421869 ]	DMSO	[2.1346905 8.421869 ]	DMSO
1005	[2.1423883 8.3169 ]	DMSO	[2.1423883 8.3169 ]	DMSO
1006	[7.216764 6.526777]	DMSO	[7.216764 6.526777]	DMSO
1007	[7.6280355 6.5779095]	DMSO	[7.6280355 6.5779095]	DMSO
1008	[7.5943456 6.312573 ]	DMSO	[7.5943456 6.312573 ]	DMSO
1009	[8.115326 7.1519628]	DMSO	[8.115326 7.1519628]	DMSO
1010	[3.54966 7.8655663]	DMSO	[3.54966 7.8655663]	DMSO
1011	[2.786167 7.8882923]	DMSO	[2.786167 7.8882923]	DMSO
1012	[2.689183 9.562781]	DMSO	[2.689183 9.562781]	DMSO
1013	[2.9779735 7.792112 ]	DMSO	[2.9779735 7.792112 ]	DMSO
1014	[9.992576 7.9246416]	DMSO	[9.992576 7.9246416]	DMSO
1015	[8.26959 6.4941354]	DMSO	[8.26959 6.4941354]	DMSO
1016	[3.0554392 7.6921096]	DMSO	[3.0554392 7.6921096]	DMSO
1017	[7.044184 6.4094944]	DMSO	[7.044184 6.4094944]	DMSO
1018	[0.6227339 8.486715 ]	DMSO	[0.6227339 8.486715 ]	DMSO
1019	[9.866255 7.9493794]	DMSO	[9.866255 7.9493794]	DMSO
1020	[ 7.106771 11.498061]	DMSO	[ 7.106771 11.498061]	DMSO
1021	[8.446967 6.513656]	DMSO	[8.446967 6.513656]	DMSO
1022	[7.170904 6.4944844]	DMSO	[7.170904 6.4944844]	DMSO
1023	[11.255944 13.20471 ]	DMSO	[11.255944 13.20471 ]	DMSO
1024	[7.642633 6.47132 ]	DMSO	[7.642633 6.47132 ]	DMSO
1025	[7.9023776 7.6087174]	DMSO	[7.9023776 7.6087174]	DMSO
1026	[10.283148 12.217867]	DMSO	[10.283148 12.217867]	DMSO
1027	[9.945587 7.9758534]	DMSO	[9.945587 7.9758534]	DMSO
1028	[ 9.387159 11.591548]	DMSO	[ 9.387159 11.591548]	DMSO
1029	[7.7581716 7.0986276]	DMSO	[7.7581716 7.0986276]	DMSO
1030	[6.1533813 8.409613 ]	DMSO	[6.1533813 8.409613 ]	DMSO
1031	[7.7777166 6.258789 ]	DMSO	[7.7777166 6.258789 ]	DMSO
1032	[10.588539 7.888452]	DMSO	[10.588539 7.888452]	DMSO
1033	[10.722664 12.442436]	DMSO	[10.722664 12.442436]	DMSO
1034	[7.657535 7.4047213]	DMSO	[7.657535 7.4047213]	DMSO
1035	[ 2.4232938 10.265889 ]	DMSO	[ 2.4232938 10.265889 ]	DMSO
1036	[0.63466144 8.328391 ]	DMSO	[0.63466144 8.328391 ]	DMSO
1037	[ 9.2514715 10.950873 ]	DMSO	[ 9.2514715 10.950873 ]	DMSO
1038	[7.206986 7.0831866]	DMSO	[7.206986 7.0831866]	DMSO
1039	[3.0866046 7.831869 ]	DMSO	[3.0866046 7.831869 ]	DMSO
1040	[3.1342385 7.7487574]	DMSO	[3.1342385 7.7487574]	DMSO
1041	[3.5584202 7.9070992]	DMSO	[3.5584202 7.9070992]	DMSO
1042	[7.330653 6.128756]	IMPA	[2.2016642 6.9109845]	MorphDiff
1043	[2.2839463 5.960308 ]	IMPA	[5.387512 9.900888]	MorphDiff
1044	[7.072144 6.170116]	IMPA	[10.073731 7.7308197]	MorphDiff
1045	[2.3007195 5.6026692]	IMPA	[12.179256 9.570148]	MorphDiff
1046	[2.076921 5.4571557]	IMPA	[5.456832 8.035816]	MorphDiff
1047	[1.7215048 5.036851 ]	IMPA	[0.7183199 8.534218 ]	MorphDiff
1048	[1.7507862 5.078416 ]	IMPA	[2.398731 5.206084]	MorphDiff
1049	[2.6505525 5.055836 ]	IMPA	[2.6693542 9.164714 ]	MorphDiff
1050	[1.8937346 5.050141 ]	IMPA	[11.426165 11.510845]	MorphDiff
1051	[8.593974 5.555795]	IMPA	[5.7277555 7.646994 ]	MorphDiff
[truncated: 32 more rows]

## Sheet: Sheet7
	IMPA	IMPA_label	MorphDiff(G2I)	MorphDiff(G2I)_label
[truncated: 1,086 more rows]

## Sheet: Sheet8
	IMPA	IMPA_label	MorphDiff(G2I)	MorphDiff(G2I)_label
[truncated: 1,000 more rows]

[truncated: 7 more sheets: Sheet9, Sheet10, Sheet11, Sheet12, Sheet13, Sheet14, Sheet15]
