# Supplementary material for: Prediction of cellular morphology changes under perturbations with a transcriptome-guided diffusion model
Source: Nat Commun. 2025 Sep 2;16:8210. doi: 10.1038/s41467-025-63478-z (PMC12405515; doi:10.1038/s41467-025-63478-z)
Supplement: Supplementary file 12 — Source Data [file 41467_2025_63478_MOESM12_ESM.zip › Source data/source_data_sup_fig5.xlsx]

## Sheet: Sheet1
	IMPA	IMPA_label	MorphDiff(I2I)	MorphDiff(I2I)_label
0	[11.026061 5.5302134]	Ground Truth	[11.026061 5.5302134]	Ground Truth
1	[ 8.84118 10.975626]	Ground Truth	[ 8.84118 10.975626]	Ground Truth
2	[7.249707 9.618521]	Ground Truth	[7.249707 9.618521]	Ground Truth
3	[8.651703 6.620356]	Ground Truth	[8.651703 6.620356]	Ground Truth
4	[ 9.252335 12.368305]	Ground Truth	[ 9.252335 12.368305]	Ground Truth
5	[11.486113 8.257408]	Ground Truth	[11.486113 8.257408]	Ground Truth
6	[ 6.2815385 11.385781 ]	Ground Truth	[ 6.2815385 11.385781 ]	Ground Truth
7	[12.62065 7.8227363]	Ground Truth	[12.62065 7.8227363]	Ground Truth
8	[ 9.744953 12.1653385]	Ground Truth	[ 9.744953 12.1653385]	Ground Truth
9	[10.362754 9.263693]	Ground Truth	[10.362754 9.263693]	Ground Truth
10	[ 9.936819 11.739903]	Ground Truth	[ 9.936819 11.739903]	Ground Truth
11	[12.353654 5.7834573]	Ground Truth	[12.353654 5.7834573]	Ground Truth
12	[10.468057 10.500957]	Ground Truth	[10.468057 10.500957]	Ground Truth
13	[10.793083 11.122354]	Ground Truth	[10.793083 11.122354]	Ground Truth
14	[9.081921 9.006638]	Ground Truth	[9.081921 9.006638]	Ground Truth
15	[ 8.426518 11.901387]	Ground Truth	[ 8.426518 11.901387]	Ground Truth
16	[9.672486 9.491869]	Ground Truth	[9.672486 9.491869]	Ground Truth
17	[11.557546 8.687511]	Ground Truth	[11.557546 8.687511]	Ground Truth
18	[11.268191 10.7258005]	Ground Truth	[11.268191 10.7258005]	Ground Truth
19	[ 8.540435 12.7745075]	Ground Truth	[ 8.540435 12.7745075]	Ground Truth
20	[8.784335 9.877567]	Ground Truth	[8.784335 9.877567]	Ground Truth
21	[11.617984 10.31787 ]	Ground Truth	[11.617984 10.31787 ]	Ground Truth
22	[ 8.638057 10.248701]	Ground Truth	[ 8.638057 10.248701]	Ground Truth
23	[ 8.526867 11.691758]	Ground Truth	[ 8.526867 11.691758]	Ground Truth
24	[9.9794035 9.670931 ]	Ground Truth	[9.9794035 9.670931 ]	Ground Truth
25	[ 8.821558 10.673265]	Ground Truth	[ 8.821558 10.673265]	Ground Truth
26	[9.851168 9.782799]	Ground Truth	[9.851168 9.782799]	Ground Truth
27	[ 8.084621 12.068335]	Ground Truth	[ 8.084621 12.068335]	Ground Truth
28	[ 9.169154 11.744954]	Ground Truth	[ 9.169154 11.744954]	Ground Truth
29	[11.528574 9.227058]	Ground Truth	[11.528574 9.227058]	Ground Truth
30	[ 9.055977 11.223212]	Ground Truth	[ 9.055977 11.223212]	Ground Truth
31	[9.774674 9.479248]	Ground Truth	[9.774674 9.479248]	Ground Truth
32	[10.155878 13.515788]	Ground Truth	[10.155878 13.515788]	Ground Truth
33	[11.24718 10.239533]	Ground Truth	[11.24718 10.239533]	Ground Truth
34	[7.9918413 6.3438807]	Ground Truth	[7.9918413 6.3438807]	Ground Truth
35	[8.598556 3.5346038]	Ground Truth	[8.598556 3.5346038]	Ground Truth
36	[6.5082507 7.1691117]	Ground Truth	[6.5082507 7.1691117]	Ground Truth
37	[9.639367 5.038795]	Ground Truth	[9.639367 5.038795]	Ground Truth
38	[11.822694 6.02178 ]	Ground Truth	[11.822694 6.02178 ]	Ground Truth
39	[12.023984 5.2486444]	Ground Truth	[12.023984 5.2486444]	Ground Truth
40	[8.313139 9.255364]	Ground Truth	[8.313139 9.255364]	Ground Truth
41	[10.0360365 7.1141624]	Ground Truth	[10.0360365 7.1141624]	Ground Truth
42	[12.522591 6.386816]	Ground Truth	[12.522591 6.386816]	Ground Truth
43	[9.28128 4.730181]	Ground Truth	[9.28128 4.730181]	Ground Truth
44	[10.109884 2.9284492]	Ground Truth	[10.109884 2.9284492]	Ground Truth
45	[6.7788787 9.598186 ]	Ground Truth	[6.7788787 9.598186 ]	Ground Truth
46	[10.07846 13.555051]	Ground Truth	[10.07846 13.555051]	Ground Truth
47	[10.006337 5.477446]	Ground Truth	[10.006337 5.477446]	Ground Truth
48	[ 6.99628 13.833052]	Ground Truth	[ 6.99628 13.833052]	Ground Truth
49	[6.7394295 8.919677 ]	Ground Truth	[6.7394295 8.919677 ]	Ground Truth
50	[9.727252 5.3873425]	Ground Truth	[9.727252 5.3873425]	Ground Truth
51	[ 9.209938 10.464308]	Ground Truth	[ 9.209938 10.464308]	Ground Truth
52	[ 9.633219 13.925041]	Ground Truth	[ 9.633219 13.925041]	Ground Truth
53	[ 7.6777067 13.252306 ]	Ground Truth	[ 7.6777067 13.252306 ]	Ground Truth
54	[8.785173 9.6339445]	Ground Truth	[8.785173 9.6339445]	Ground Truth
55	[ 9.961313 12.136192]	Ground Truth	[ 9.961313 12.136192]	Ground Truth
56	[7.0993533 7.891885 ]	Ground Truth	[7.0993533 7.891885 ]	Ground Truth
57	[6.875082 8.355822]	Ground Truth	[6.875082 8.355822]	Ground Truth
58	[10.046269 13.067663]	Ground Truth	[10.046269 13.067663]	Ground Truth
59	[ 7.208718 12.483615]	Ground Truth	[ 7.208718 12.483615]	Ground Truth
60	[10.370541 5.014732]	Ground Truth	[10.370541 5.014732]	Ground Truth
61	[8.310569 9.726523]	Ground Truth	[8.310569 9.726523]	Ground Truth
62	[ 9.529592 11.356555]	Ground Truth	[ 9.529592 11.356555]	Ground Truth
63	[10.636049 6.3082457]	Ground Truth	[10.636049 6.3082457]	Ground Truth
64	[ 9.677951 11.885838]	Ground Truth	[ 9.677951 11.885838]	Ground Truth
65	[7.8322806 8.574788 ]	Ground Truth	[7.8322806 8.574788 ]	Ground Truth
66	[ 9.629245 10.145613]	Ground Truth	[ 9.629245 10.145613]	Ground Truth
67	[8.367474 7.1356544]	Ground Truth	[8.367474 7.1356544]	Ground Truth
68	[ 7.4983945 10.750555 ]	Ground Truth	[ 7.4983945 10.750555 ]	Ground Truth
69	[14.054422 5.179845]	DMSO	[14.054422 5.179845]	DMSO
70	[14.497826 4.313717]	DMSO	[14.497826 4.313717]	DMSO
71	[14.290996 4.249803]	DMSO	[14.290996 4.249803]	DMSO
72	[13.999214 5.2383614]	DMSO	[13.999214 5.2383614]	DMSO
73	[12.125202 4.9554443]	DMSO	[12.125202 4.9554443]	DMSO
74	[13.963127 5.2150335]	DMSO	[13.963127 5.2150335]	DMSO
75	[13.5787 4.6866317]	DMSO	[13.5787 4.6866317]	DMSO
76	[12.935698 6.095787]	DMSO	[12.935698 6.095787]	DMSO
77	[9.208889 5.5388236]	DMSO	[9.208889 5.5388236]	DMSO
78	[9.125647 2.4361956]	DMSO	[9.125647 2.4361956]	DMSO
79	[13.802294 6.2056966]	DMSO	[13.802294 6.2056966]	DMSO
80	[12.084346 2.783769]	DMSO	[12.084346 2.783769]	DMSO
81	[13.805005 6.241483]	DMSO	[13.805005 6.241483]	DMSO
82	[13.955968 5.997389]	DMSO	[13.955968 5.997389]	DMSO
83	[11.224782 2.272969]	DMSO	[11.224782 2.272969]	DMSO
84	[11.714519 1.9061236]	DMSO	[11.714519 1.9061236]	DMSO
85	[14.469567 4.728809]	DMSO	[14.469567 4.728809]	DMSO
86	[14.547907 4.6732173]	DMSO	[14.547907 4.6732173]	DMSO
87	[14.26413 4.5792236]	DMSO	[14.26413 4.5792236]	DMSO
88	[12.944414 6.5727487]	DMSO	[12.944414 6.5727487]	DMSO
89	[14.120337 5.328394]	DMSO	[14.120337 5.328394]	DMSO
90	[14.167701 4.896832]	DMSO	[14.167701 4.896832]	DMSO
91	[10.784564 2.1012473]	DMSO	[10.784564 2.1012473]	DMSO
92	[14.550595 4.6633677]	DMSO	[14.550595 4.6633677]	DMSO
93	[14.047978 5.269468]	DMSO	[14.047978 5.269468]	DMSO
94	[9.472941 2.3000212]	DMSO	[9.472941 2.3000212]	DMSO
95	[14.362977 4.688613]	DMSO	[14.362977 4.688613]	DMSO
96	[10.910066 2.5594497]	DMSO	[10.910066 2.5594497]	DMSO
97	[10.085989 4.068243]	DMSO	[10.085989 4.068243]	DMSO
98	[14.38256 4.6407676]	DMSO	[14.38256 4.6407676]	DMSO
99	[14.246954 4.523136]	DMSO	[14.246954 4.523136]	DMSO
100	[11.36054 2.832051]	DMSO	[11.36054 2.832051]	DMSO
101	[ 7.4315267 12.698534 ]	DMSO	[ 7.4315267 12.698534 ]	DMSO
102	[12.392779 4.2896895]	DMSO	[12.392779 4.2896895]	DMSO
103	[13.921285 5.499853]	DMSO	[13.921285 5.499853]	DMSO
104	[12.7867365 5.623748 ]	DMSO	[12.7867365 5.623748 ]	DMSO
105	[13.994996 5.5470014]	DMSO	[13.994996 5.5470014]	DMSO
106	[14.324081 4.7123904]	DMSO	[14.324081 4.7123904]	DMSO
107	[14.030567 5.77005 ]	DMSO	[14.030567 5.77005 ]	DMSO
108	[12.613595 3.3691297]	DMSO	[12.613595 3.3691297]	DMSO
109	[12.561381 5.610243]	DMSO	[12.561381 5.610243]	DMSO
110	[8.410015 2.4741914]	DMSO	[8.410015 2.4741914]	DMSO
111	[10.574841 1.8847071]	DMSO	[10.574841 1.8847071]	DMSO
112	[10.901739 2.481056]	DMSO	[10.901739 2.481056]	DMSO
113	[14.303677 4.2807198]	DMSO	[14.303677 4.2807198]	DMSO
114	[13.662616 4.5891433]	DMSO	[13.662616 4.5891433]	DMSO
115	[14.458496 4.6044765]	DMSO	[14.458496 4.6044765]	DMSO
116	[13.180942 7.3368735]	DMSO	[13.180942 7.3368735]	DMSO
117	[14.286608 4.7474947]	DMSO	[14.286608 4.7474947]	DMSO
118	[14.019897 5.1724863]	DMSO	[14.019897 5.1724863]	DMSO
119	[9.391667 2.0550983]	DMSO	[9.391667 2.0550983]	DMSO
120	[13.513592 5.354955]	DMSO	[13.513592 5.354955]	DMSO
121	[14.394043 4.455557]	DMSO	[14.394043 4.455557]	DMSO
122	[11.46899 3.107868]	DMSO	[11.46899 3.107868]	DMSO
123	[13.338795 8.649107]	DMSO	[13.338795 8.649107]	DMSO
124	[14.384171 4.2892995]	DMSO	[14.384171 4.2892995]	DMSO
125	[13.881661 6.271392]	DMSO	[13.881661 6.271392]	DMSO
126	[11.473874 2.1547859]	DMSO	[11.473874 2.1547859]	DMSO
127	[11.688808 1.7138932]	DMSO	[11.688808 1.7138932]	DMSO
128	[12.824519 6.504837]	DMSO	[12.824519 6.504837]	DMSO
129	[11.649864 2.0639439]	DMSO	[11.649864 2.0639439]	DMSO
130	[10.916512 1.6744652]	DMSO	[10.916512 1.6744652]	DMSO
131	[13.988086 5.941253]	DMSO	[13.988086 5.941253]	DMSO
132	[12.9199095 6.123474 ]	DMSO	[12.9199095 6.123474 ]	DMSO
133	[13.870253 4.300476]	DMSO	[13.870253 4.300476]	DMSO
134	[11.226264 1.8488966]	DMSO	[11.226264 1.8488966]	DMSO
135	[13.788311 4.447245]	DMSO	[13.788311 4.447245]	DMSO
136	[14.385811 4.7549133]	DMSO	[14.385811 4.7549133]	DMSO
137	[14.211691 4.7000885]	DMSO	[14.211691 4.7000885]	DMSO
138	[13.239344 4.514014]	DMSO	[13.239344 4.514014]	DMSO
139	[12.614237 3.460521]	DMSO	[12.614237 3.460521]	DMSO
140	[12.001804 3.9945672]	DMSO	[12.001804 3.9945672]	DMSO
141	[8.965613 2.7354178]	DMSO	[8.965613 2.7354178]	DMSO
142	[8.853432 2.2012615]	DMSO	[8.853432 2.2012615]	DMSO
143	[11.5955515 2.087407 ]	DMSO	[11.5955515 2.087407 ]	DMSO
144	[13.5091915 5.2193475]	DMSO	[13.5091915 5.2193475]	DMSO
145	[11.621355 3.1136615]	DMSO	[11.621355 3.1136615]	DMSO
146	[12.391232 11.871576]	DMSO	[12.391232 11.871576]	DMSO
147	[10.465877 4.544586]	DMSO	[10.465877 4.544586]	DMSO
148	[10.989514 6.3698816]	DMSO	[10.989514 6.3698816]	DMSO
149	[11.623873 1.8861675]	DMSO	[11.623873 1.8861675]	DMSO
150	[12.212207 3.7766979]	DMSO	[12.212207 3.7766979]	DMSO
151	[14.27489 4.7653074]	DMSO	[14.27489 4.7653074]	DMSO
152	[9.462587 3.5287046]	DMSO	[9.462587 3.5287046]	DMSO
153	[12.838737 5.867763]	DMSO	[12.838737 5.867763]	DMSO
154	[14.173544 4.7161527]	DMSO	[14.173544 4.7161527]	DMSO
155	[11.892491 1.4821897]	DMSO	[11.892491 1.4821897]	DMSO
156	[14.047636 5.4994016]	DMSO	[14.047636 5.4994016]	DMSO
157	[13.420131 7.0201783]	DMSO	[13.420131 7.0201783]	DMSO
158	[14.011497 5.982723]	DMSO	[14.011497 5.982723]	DMSO
159	[14.145194 4.7469206]	DMSO	[14.145194 4.7469206]	DMSO
160	[11.330433 3.2267458]	DMSO	[11.330433 3.2267458]	DMSO
161	[14.357355 4.6423554]	DMSO	[14.357355 4.6423554]	DMSO
162	[12.715805 6.6247067]	DMSO	[12.715805 6.6247067]	DMSO
163	[14.435826 4.751754]	DMSO	[14.435826 4.751754]	DMSO
164	[ 8.029704 12.913733]	DMSO	[ 8.029704 12.913733]	DMSO
165	[7.132956 8.360381]	DMSO	[7.132956 8.360381]	DMSO
166	[14.160909 4.432475]	DMSO	[14.160909 4.432475]	DMSO
167	[13.898775 6.214374]	DMSO	[13.898775 6.214374]	DMSO
168	[13.249444 4.6680894]	DMSO	[13.249444 4.6680894]	DMSO
169	[8.016061 2.777281]	DMSO	[8.016061 2.777281]	DMSO
170	[11.76259 6.772139]	DMSO	[11.76259 6.772139]	DMSO
171	[13.424186 8.306051]	DMSO	[13.424186 8.306051]	DMSO
172	[14.12598 5.2491956]	DMSO	[14.12598 5.2491956]	DMSO
173	[13.599265 5.2057195]	DMSO	[13.599265 5.2057195]	DMSO
174	[11.36323 2.9671247]	DMSO	[11.36323 2.9671247]	DMSO
175	[11.465659 2.0937042]	DMSO	[11.465659 2.0937042]	DMSO
176	[13.935215 6.1632004]	DMSO	[13.935215 6.1632004]	DMSO
177	[13.124245 7.76408 ]	DMSO	[13.124245 7.76408 ]	DMSO
178	[13.955509 4.5637994]	DMSO	[13.955509 4.5637994]	DMSO
179	[14.217816 4.8365626]	DMSO	[14.217816 4.8365626]	DMSO
180	[14.04522 5.189825]	DMSO	[14.04522 5.189825]	DMSO
181	[14.09719 5.5740433]	DMSO	[14.09719 5.5740433]	DMSO
182	[11.198735 4.528151]	DMSO	[11.198735 4.528151]	DMSO
183	[9.08516 2.447463]	DMSO	[9.08516 2.447463]	DMSO
184	[13.055276 8.066158]	DMSO	[13.055276 8.066158]	DMSO
185	[8.379362 2.585458]	DMSO	[8.379362 2.585458]	DMSO
186	[13.972445 5.6314716]	DMSO	[13.972445 5.6314716]	DMSO
187	[8.904955 2.435527]	DMSO	[8.904955 2.435527]	DMSO
188	[10.109671 8.507404]	DMSO	[10.109671 8.507404]	DMSO
189	[11.908912 2.3342311]	DMSO	[11.908912 2.3342311]	DMSO
190	[13.465169 4.718744]	DMSO	[13.465169 4.718744]	DMSO
191	[11.353064 5.1517963]	DMSO	[11.353064 5.1517963]	DMSO
192	[14.3835745 4.8207197]	DMSO	[14.3835745 4.8207197]	DMSO
193	[12.886256 5.992523]	DMSO	[12.886256 5.992523]	DMSO
194	[9.857415 1.9779114]	DMSO	[9.857415 1.9779114]	DMSO
195	[12.314823 2.981572]	DMSO	[12.314823 2.981572]	DMSO
196	[11.464765 6.4250174]	DMSO	[11.464765 6.4250174]	DMSO
197	[8.5747385 2.3644757]	DMSO	[8.5747385 2.3644757]	DMSO
198	[10.888295 2.4216814]	DMSO	[10.888295 2.4216814]	DMSO
199	[14.242379 4.620984]	DMSO	[14.242379 4.620984]	DMSO
200	[13.360008 7.0699005]	DMSO	[13.360008 7.0699005]	DMSO
201	[13.697889 5.384471]	DMSO	[13.697889 5.384471]	DMSO
202	[11.234176 2.03835 ]	DMSO	[11.234176 2.03835 ]	DMSO
203	[14.160896 4.8122144]	DMSO	[14.160896 4.8122144]	DMSO
204	[13.827504 6.174458]	DMSO	[13.827504 6.174458]	DMSO
205	[11.574809 2.043052]	DMSO	[11.574809 2.043052]	DMSO
206	[13.580263 7.21622 ]	DMSO	[13.580263 7.21622 ]	DMSO
207	[14.470672 4.6777763]	DMSO	[14.470672 4.6777763]	DMSO
208	[14.244339 4.45868 ]	DMSO	[14.244339 4.45868 ]	DMSO
209	[7.536586 2.9333405]	DMSO	[7.536586 2.9333405]	DMSO
210	[9.896449 3.0233326]	DMSO	[9.896449 3.0233326]	DMSO
211	[14.331435 4.7907424]	DMSO	[14.331435 4.7907424]	DMSO
212	[14.012828 4.319021]	DMSO	[14.012828 4.319021]	DMSO
213	[14.360897 4.255566]	DMSO	[14.360897 4.255566]	DMSO
214	[13.863338 6.3880935]	DMSO	[13.863338 6.3880935]	DMSO
215	[9.372697 2.0602021]	DMSO	[9.372697 2.0602021]	DMSO
216	[9.422372 2.0239542]	DMSO	[9.422372 2.0239542]	DMSO
217	[14.123437 5.561551]	DMSO	[14.123437 5.561551]	DMSO
218	[10.653593 1.6985912]	DMSO	[10.653593 1.6985912]	DMSO
219	[11.924915 2.6362607]	DMSO	[11.924915 2.6362607]	DMSO
220	[14.071744 5.4434476]	DMSO	[14.071744 5.4434476]	DMSO
221	[11.367435 3.0245683]	DMSO	[11.367435 3.0245683]	DMSO
222	[14.104178 4.366198]	DMSO	[14.104178 4.366198]	DMSO
223	[11.640097 3.0131457]	DMSO	[11.640097 3.0131457]	DMSO
224	[14.128141 4.4331875]	DMSO	[14.128141 4.4331875]	DMSO
225	[14.426719 4.533873]	DMSO	[14.426719 4.533873]	DMSO
226	[13.342125 7.629933]	DMSO	[13.342125 7.629933]	DMSO
227	[13.65641 6.9386005]	DMSO	[13.65641 6.9386005]	DMSO
228	[14.355014 4.118186]	DMSO	[14.355014 4.118186]	DMSO
229	[14.418768 4.4329185]	DMSO	[14.418768 4.4329185]	DMSO
230	[14.541439 4.4905043]	DMSO	[14.541439 4.4905043]	DMSO
231	[12.132395 5.279725]	DMSO	[12.132395 5.279725]	DMSO
232	[13.158843 6.0679083]	DMSO	[13.158843 6.0679083]	DMSO
233	[11.292981 2.4865427]	DMSO	[11.292981 2.4865427]	DMSO
234	[6.1810193 8.062005 ]	DMSO	[6.1810193 8.062005 ]	DMSO
235	[13.60352 6.506959]	DMSO	[13.60352 6.506959]	DMSO
236	[14.1483755 5.031714 ]	DMSO	[14.1483755 5.031714 ]	DMSO
237	[12.987992 5.673951]	DMSO	[12.987992 5.673951]	DMSO
238	[10.958752 1.6746557]	DMSO	[10.958752 1.6746557]	DMSO
239	[12.795842 5.5387697]	DMSO	[12.795842 5.5387697]	DMSO
240	[11.552957 1.8169873]	DMSO	[11.552957 1.8169873]	DMSO
241	[14.320105 4.31944 ]	DMSO	[14.320105 4.31944 ]	DMSO
242	[13.711271 5.5172515]	DMSO	[13.711271 5.5172515]	DMSO
243	[14.316758 4.6043324]	DMSO	[14.316758 4.6043324]	DMSO
244	[11.639678 1.8334852]	DMSO	[11.639678 1.8334852]	DMSO
245	[14.018131 5.718899]	DMSO	[14.018131 5.718899]	DMSO
246	[7.717751 3.4655592]	DMSO	[7.717751 3.4655592]	DMSO
247	[14.0834875 5.148111 ]	DMSO	[14.0834875 5.148111 ]	DMSO
248	[14.459139 4.4892116]	DMSO	[14.459139 4.4892116]	DMSO
249	[12.373844 4.0317965]	DMSO	[12.373844 4.0317965]	DMSO
250	[14.058065 5.1309505]	DMSO	[14.058065 5.1309505]	DMSO
251	[9.119255 2.3772876]	DMSO	[9.119255 2.3772876]	DMSO
252	[11.225521 2.5228732]	DMSO	[11.225521 2.5228732]	DMSO
253	[ 7.651158 12.706825]	DMSO	[ 7.651158 12.706825]	DMSO
254	[14.133388 5.2813144]	DMSO	[14.133388 5.2813144]	DMSO
255	[10.990122 1.9203842]	DMSO	[10.990122 1.9203842]	DMSO
256	[10.912495 1.896841]	DMSO	[10.912495 1.896841]	DMSO
257	[13.021053 6.203239]	DMSO	[13.021053 6.203239]	DMSO
258	[12.625018 5.4903855]	DMSO	[12.625018 5.4903855]	DMSO
259	[9.130481 2.2393887]	DMSO	[9.130481 2.2393887]	DMSO
260	[13.633021 5.5291348]	DMSO	[13.633021 5.5291348]	DMSO
261	[13.960107 6.0380545]	DMSO	[13.960107 6.0380545]	DMSO
262	[14.119928 4.7894435]	DMSO	[14.119928 4.7894435]	DMSO
263	[11.260834 2.0638468]	DMSO	[11.260834 2.0638468]	DMSO
264	[9.086893 2.2208018]	DMSO	[9.086893 2.2208018]	DMSO
265	[14.310519 4.2828712]	DMSO	[14.310519 4.2828712]	DMSO
266	[10.528172 2.055842]	DMSO	[10.528172 2.055842]	DMSO
267	[12.021824 12.649841]	DMSO	[12.021824 12.649841]	DMSO
268	[14.422436 4.2849207]	DMSO	[14.422436 4.2849207]	DMSO
269	[14.389766 4.213396]	DMSO	[14.389766 4.213396]	DMSO
270	[14.544908 4.5817876]	DMSO	[14.544908 4.5817876]	DMSO
271	[11.573433 2.0543833]	DMSO	[11.573433 2.0543833]	DMSO
272	[14.306994 4.6660433]	DMSO	[14.306994 4.6660433]	DMSO
273	[14.569571 4.409454]	DMSO	[14.569571 4.409454]	DMSO
274	[10.94431 1.661372]	DMSO	[10.94431 1.661372]	DMSO
275	[13.526312 7.153725]	DMSO	[13.526312 7.153725]	DMSO
276	[14.158849 4.3207507]	DMSO	[14.158849 4.3207507]	DMSO
277	[13.730373 6.3690434]	DMSO	[13.730373 6.3690434]	DMSO
278	[11.7482605 2.232228 ]	DMSO	[11.7482605 2.232228 ]	DMSO
279	[13.866888 6.30164 ]	DMSO	[13.866888 6.30164 ]	DMSO
280	[13.335154 4.8018003]	DMSO	[13.335154 4.8018003]	DMSO
281	[14.33085 4.2557025]	DMSO	[14.33085 4.2557025]	DMSO
282	[13.983164 4.507795]	DMSO	[13.983164 4.507795]	DMSO
283	[14.264131 4.681841]	DMSO	[14.264131 4.681841]	DMSO
284	[9.942513 1.9504639]	DMSO	[9.942513 1.9504639]	DMSO
285	[10.763232 2.5259554]	DMSO	[10.763232 2.5259554]	DMSO
286	[11.996494 8.359991]	DMSO	[11.996494 8.359991]	DMSO
287	[9.835855 1.9630692]	DMSO	[9.835855 1.9630692]	DMSO
288	[10.913691 1.7148579]	DMSO	[10.913691 1.7148579]	DMSO
289	[14.495691 4.6648173]	DMSO	[14.495691 4.6648173]	DMSO
290	[14.001757 5.2163596]	DMSO	[14.001757 5.2163596]	DMSO
291	[11.69336 1.9584558]	DMSO	[11.69336 1.9584558]	DMSO
292	[11.61668 5.046631]	DMSO	[11.61668 5.046631]	DMSO
293	[14.113782 4.2173567]	DMSO	[14.113782 4.2173567]	DMSO
294	[13.6680155 5.155877 ]	DMSO	[13.6680155 5.155877 ]	DMSO
295	[10.297332 2.0786664]	DMSO	[10.297332 2.0786664]	DMSO
296	[7.545367 2.8662562]	DMSO	[7.545367 2.8662562]	DMSO
297	[12.390801 3.2256944]	DMSO	[12.390801 3.2256944]	DMSO
298	[12.627463 5.407229]	DMSO	[12.627463 5.407229]	DMSO
299	[14.103269 4.561811]	DMSO	[14.103269 4.561811]	DMSO
300	[10.148926 2.8518884]	DMSO	[10.148926 2.8518884]	DMSO
301	[9.484092 2.518402]	DMSO	[9.484092 2.518402]	DMSO
302	[10.883241 2.4122534]	DMSO	[10.883241 2.4122534]	DMSO
303	[13.327023 7.683969]	DMSO	[13.327023 7.683969]	DMSO
304	[8.742572 2.6975095]	DMSO	[8.742572 2.6975095]	DMSO
305	[13.869521 6.067882]	DMSO	[13.869521 6.067882]	DMSO
306	[12.992937 6.0410857]	DMSO	[12.992937 6.0410857]	DMSO
307	[11.797147 2.5074587]	DMSO	[11.797147 2.5074587]	DMSO
308	[12.24923 7.2676606]	DMSO	[12.24923 7.2676606]	DMSO
309	[13.905768 5.3123465]	DMSO	[13.905768 5.3123465]	DMSO
310	[13.853351 6.31041 ]	DMSO	[13.853351 6.31041 ]	DMSO
311	[13.2691965 5.94606 ]	DMSO	[13.2691965 5.94606 ]	DMSO
312	[13.403395 6.2868147]	DMSO	[13.403395 6.2868147]	DMSO
313	[ 9.46855 12.806751]	DMSO	[ 9.46855 12.806751]	DMSO
314	[8.077493 9.5570965]	DMSO	[8.077493 9.5570965]	DMSO
315	[12.434975 3.2665362]	DMSO	[12.434975 3.2665362]	DMSO
316	[14.343956 4.7927184]	DMSO	[14.343956 4.7927184]	DMSO
317	[11.286023 4.2363677]	DMSO	[11.286023 4.2363677]	DMSO
318	[14.417444 4.248782]	DMSO	[14.417444 4.248782]	DMSO
319	[10.717922 1.6595594]	DMSO	[10.717922 1.6595594]	DMSO
320	[12.923501 6.117293]	DMSO	[12.923501 6.117293]	DMSO
321	[11.562562 4.5011435]	DMSO	[11.562562 4.5011435]	DMSO
322	[11.376605 3.0645232]	DMSO	[11.376605 3.0645232]	DMSO
323	[14.149618 5.1751685]	DMSO	[14.149618 5.1751685]	DMSO
324	[13.632816 6.5456457]	DMSO	[13.632816 6.5456457]	DMSO
325	[10.861536 2.2285132]	DMSO	[10.861536 2.2285132]	DMSO
326	[14.1412945 4.850111 ]	DMSO	[14.1412945 4.850111 ]	DMSO
327	[13.507613 6.847326]	DMSO	[13.507613 6.847326]	DMSO
328	[13.905909 5.1217284]	DMSO	[13.905909 5.1217284]	DMSO
329	[13.672231 6.6072946]	DMSO	[13.672231 6.6072946]	DMSO
330	[8.539252 2.4149096]	DMSO	[8.539252 2.4149096]	DMSO
331	[10.109813 3.1482685]	DMSO	[10.109813 3.1482685]	DMSO
332	[12.110322 2.7531471]	DMSO	[12.110322 2.7531471]	DMSO
333	[11.870208 2.6608884]	DMSO	[11.870208 2.6608884]	DMSO
334	[13.662944 5.253285]	DMSO	[13.662944 5.253285]	DMSO
335	[12.7031 6.608525]	DMSO	[12.7031 6.608525]	DMSO
336	[10.208935 2.3673284]	DMSO	[10.208935 2.3673284]	DMSO
337	[13.887289 6.285328]	DMSO	[13.887289 6.285328]	DMSO
338	[8.084248 7.868281]	DMSO	[8.084248 7.868281]	DMSO
339	[12.92567 6.1174407]	DMSO	[12.92567 6.1174407]	DMSO
340	[12.055885 6.783507]	DMSO	[12.055885 6.783507]	DMSO
341	[11.730017 2.0633564]	DMSO	[11.730017 2.0633564]	DMSO
342	[13.538547 7.3773313]	DMSO	[13.538547 7.3773313]	DMSO
343	[13.905985 4.6859307]	DMSO	[13.905985 4.6859307]	DMSO
344	[14.077769 5.4123363]	DMSO	[14.077769 5.4123363]	DMSO
345	[14.091822 5.1567864]	DMSO	[14.091822 5.1567864]	DMSO
346	[14.10664 5.28319]	DMSO	[14.10664 5.28319]	DMSO
347	[11.378495 2.9599016]	DMSO	[11.378495 2.9599016]	DMSO
348	[12.219581 3.600927]	DMSO	[12.219581 3.600927]	DMSO
349	[9.160286 2.1042862]	DMSO	[9.160286 2.1042862]	DMSO
350	[8.492813 2.3690379]	DMSO	[8.492813 2.3690379]	DMSO
351	[13.664517 5.54993 ]	DMSO	[13.664517 5.54993 ]	DMSO
352	[11.837112 6.5859404]	DMSO	[11.837112 6.5859404]	DMSO
353	[12.285676 5.5308948]	DMSO	[12.285676 5.5308948]	DMSO
354	[12.071416 2.8285975]	DMSO	[12.071416 2.8285975]	DMSO
355	[14.19936 4.3136177]	DMSO	[14.19936 4.3136177]	DMSO
356	[6.8782997 4.1951375]	DMSO	[6.8782997 4.1951375]	DMSO
357	[14.081911 5.163825]	DMSO	[14.081911 5.163825]	DMSO
358	[13.568465 5.546464]	DMSO	[13.568465 5.546464]	DMSO
359	[14.3577 4.3816404]	DMSO	[14.3577 4.3816404]	DMSO
360	[14.241547 4.27663 ]	DMSO	[14.241547 4.27663 ]	DMSO
361	[14.022174 5.596433]	DMSO	[14.022174 5.596433]	DMSO
362	[10.037018 1.8350394]	DMSO	[10.037018 1.8350394]	DMSO
363	[9.752279 2.0091424]	DMSO	[9.752279 2.0091424]	DMSO
364	[13.874293 4.6797223]	DMSO	[13.874293 4.6797223]	DMSO
365	[ 6.082092 12.218454]	DMSO	[ 6.082092 12.218454]	DMSO
366	[8.898185 2.4002976]	DMSO	[8.898185 2.4002976]	DMSO
367	[ 8.897769 13.525864]	DMSO	[ 8.897769 13.525864]	DMSO
368	[14.551865 4.3627267]	DMSO	[14.551865 4.3627267]	DMSO
369	[14.552898 4.4362226]	DMSO	[14.552898 4.4362226]	DMSO
370	[9.215121 2.0706525]	DMSO	[9.215121 2.0706525]	DMSO
371	[14.191196 4.334477]	DMSO	[14.191196 4.334477]	DMSO
372	[9.138837 2.424161]	DMSO	[9.138837 2.424161]	DMSO
373	[13.2548065 5.0981913]	DMSO	[13.2548065 5.0981913]	DMSO
374	[14.550109 4.620062]	DMSO	[14.550109 4.620062]	DMSO
375	[14.038152 5.904975]	DMSO	[14.038152 5.904975]	DMSO
376	[14.24955 4.3770366]	DMSO	[14.24955 4.3770366]	DMSO
377	[14.393102 4.7873416]	DMSO	[14.393102 4.7873416]	DMSO
378	[14.512458 4.3118987]	DMSO	[14.512458 4.3118987]	DMSO
379	[13.223004 8.179968]	DMSO	[13.223004 8.179968]	DMSO
380	[9.334033 2.389653]	DMSO	[9.334033 2.389653]	DMSO
381	[9.153367 2.1554608]	DMSO	[9.153367 2.1554608]	DMSO
382	[12.0936165 2.6586394]	DMSO	[12.0936165 2.6586394]	DMSO
383	[14.140365 5.1032104]	DMSO	[14.140365 5.1032104]	DMSO
384	[9.419757 3.008588]	DMSO	[9.419757 3.008588]	DMSO
385	[10.929219 1.5108452]	DMSO	[10.929219 1.5108452]	DMSO
386	[13.847504 6.311314]	DMSO	[13.847504 6.311314]	DMSO
387	[10.9024315 2.9907758]	DMSO	[10.9024315 2.9907758]	DMSO
388	[ 7.9878936 10.469442 ]	DMSO	[ 7.9878936 10.469442 ]	DMSO
389	[13.932121 5.712665]	DMSO	[13.932121 5.712665]	DMSO
390	[14.519305 4.3642416]	DMSO	[14.519305 4.3642416]	DMSO
391	[8.892815 2.224102]	DMSO	[8.892815 2.224102]	DMSO
392	[14.01989 5.5789394]	DMSO	[14.01989 5.5789394]	DMSO
393	[14.028063 5.623099]	DMSO	[14.028063 5.623099]	DMSO
394	[14.212017 4.5417542]	DMSO	[14.212017 4.5417542]	DMSO
395	[14.102414 5.453736]	DMSO	[14.102414 5.453736]	DMSO
396	[14.0429125 5.4310966]	DMSO	[14.0429125 5.4310966]	DMSO
397	[14.0445385 5.876898 ]	DMSO	[14.0445385 5.876898 ]	DMSO
398	[14.358217 4.2750854]	DMSO	[14.358217 4.2750854]	DMSO
399	[14.317664 4.4365616]	DMSO	[14.317664 4.4365616]	DMSO
400	[14.211248 4.9858165]	DMSO	[14.211248 4.9858165]	DMSO
401	[12.726795 6.1453805]	DMSO	[12.726795 6.1453805]	DMSO
402	[13.422436 4.9072046]	DMSO	[13.422436 4.9072046]	DMSO
403	[13.733786 6.265165]	DMSO	[13.733786 6.265165]	DMSO
404	[11.502095 1.9747399]	DMSO	[11.502095 1.9747399]	DMSO
405	[10.801772 1.891476]	DMSO	[10.801772 1.891476]	DMSO
406	[ 8.187396 10.561215]	DMSO	[ 8.187396 10.561215]	DMSO
407	[9.772293 1.8281031]	DMSO	[9.772293 1.8281031]	DMSO
408	[14.160308 4.3908467]	DMSO	[14.160308 4.3908467]	DMSO
409	[10.97655 2.501018]	DMSO	[10.97655 2.501018]	DMSO
410	[11.699943 2.2765434]	DMSO	[11.699943 2.2765434]	DMSO
411	[9.448603 2.0229893]	DMSO	[9.448603 2.0229893]	DMSO
412	[14.546073 4.5254984]	DMSO	[14.546073 4.5254984]	DMSO
413	[9.342925 2.0399196]	DMSO	[9.342925 2.0399196]	DMSO
414	[13.264018 7.363448]	DMSO	[13.264018 7.363448]	DMSO
415	[10.918843 1.7648954]	DMSO	[10.918843 1.7648954]	DMSO
416	[14.034942 5.5536065]	DMSO	[14.034942 5.5536065]	DMSO
417	[14.182535 4.5078044]	DMSO	[14.182535 4.5078044]	DMSO
418	[12.491008 4.6963444]	DMSO	[12.491008 4.6963444]	DMSO
419	[11.7854595 2.229906 ]	DMSO	[11.7854595 2.229906 ]	DMSO
420	[ 9.580467 11.339424]	DMSO	[ 9.580467 11.339424]	DMSO
421	[12.703438 5.403568]	DMSO	[12.703438 5.403568]	DMSO
422	[14.172134 5.1269665]	DMSO	[14.172134 5.1269665]	DMSO
423	[14.176846 4.9524283]	DMSO	[14.176846 4.9524283]	DMSO
424	[12.183244 3.3520312]	DMSO	[12.183244 3.3520312]	DMSO
425	[9.447821 1.9907898]	DMSO	[9.447821 1.9907898]	DMSO
426	[9.958949 1.9360749]	DMSO	[9.958949 1.9360749]	DMSO
427	[7.652046 8.920779]	DMSO	[7.652046 8.920779]	DMSO
428	[13.784442 5.4044247]	DMSO	[13.784442 5.4044247]	DMSO
429	[14.090904 5.352243]	DMSO	[14.090904 5.352243]	DMSO
430	[11.11376 2.2953715]	DMSO	[11.11376 2.2953715]	DMSO
431	[13.665177 6.527966]	DMSO	[13.665177 6.527966]	DMSO
432	[7.762418 3.1435583]	DMSO	[7.762418 3.1435583]	DMSO
433	[7.856622 2.796148]	DMSO	[7.856622 2.796148]	DMSO
434	[11.138393 1.9322642]	DMSO	[11.138393 1.9322642]	DMSO
435	[13.2984 5.9240484]	DMSO	[13.2984 5.9240484]	DMSO
436	[12.992926 4.1978264]	DMSO	[12.992926 4.1978264]	DMSO
437	[8.527332 2.4527893]	DMSO	[8.527332 2.4527893]	DMSO
438	[13.921025 6.176241]	DMSO	[13.921025 6.176241]	DMSO
439	[14.371431 4.5052104]	DMSO	[14.371431 4.5052104]	DMSO
440	[14.191165 4.9634857]	DMSO	[14.191165 4.9634857]	DMSO
441	[14.4473505 4.7092795]	DMSO	[14.4473505 4.7092795]	DMSO
442	[11.347661 2.7321477]	DMSO	[11.347661 2.7321477]	DMSO
443	[14.444594 4.3517833]	DMSO	[14.444594 4.3517833]	DMSO
444	[12.206386 3.5492458]	DMSO	[12.206386 3.5492458]	DMSO
445	[ 7.1880226 10.413167 ]	DMSO	[ 7.1880226 10.413167 ]	DMSO
446	[9.062278 2.0535545]	DMSO	[9.062278 2.0535545]	DMSO
447	[14.367626 4.7553163]	DMSO	[14.367626 4.7553163]	DMSO
448	[8.502356 2.4389222]	DMSO	[8.502356 2.4389222]	DMSO
449	[14.4760275 4.6772003]	DMSO	[14.4760275 4.6772003]	DMSO
450	[7.136359 9.940851]	DMSO	[7.136359 9.940851]	DMSO
451	[10.723695 1.6600982]	DMSO	[10.723695 1.6600982]	DMSO
452	[11.183787 7.054871]	DMSO	[11.183787 7.054871]	DMSO
453	[12.786138 4.296686]	DMSO	[12.786138 4.296686]	DMSO
454	[14.279721 4.374081]	DMSO	[14.279721 4.374081]	DMSO
455	[14.009014 5.9461613]	DMSO	[14.009014 5.9461613]	DMSO
456	[11.192228 3.1401222]	DMSO	[11.192228 3.1401222]	DMSO
457	[13.516507 6.5631385]	DMSO	[13.516507 6.5631385]	DMSO
458	[14.049275 5.155065]	DMSO	[14.049275 5.155065]	DMSO
459	[14.04126 5.202251]	DMSO	[14.04126 5.202251]	DMSO
460	[13.455144 5.2603607]	DMSO	[13.455144 5.2603607]	DMSO
461	[14.153948 4.2814703]	DMSO	[14.153948 4.2814703]	DMSO
462	[11.345721 7.107118]	DMSO	[11.345721 7.107118]	DMSO
463	[12.2489195 4.8788867]	DMSO	[12.2489195 4.8788867]	DMSO
464	[ 7.7714624 10.461433 ]	DMSO	[ 7.7714624 10.461433 ]	DMSO
465	[11.475482 2.824565]	DMSO	[11.475482 2.824565]	DMSO
466	[12.547625 4.2578945]	DMSO	[12.547625 4.2578945]	DMSO
467	[11.267675 2.780377]	DMSO	[11.267675 2.780377]	DMSO
468	[13.833171 4.5852265]	DMSO	[13.833171 4.5852265]	DMSO
469	[14.174062 4.634612]	DMSO	[14.174062 4.634612]	DMSO
470	[14.208956 4.7138176]	DMSO	[14.208956 4.7138176]	DMSO
471	[13.85913 6.202826]	DMSO	[13.85913 6.202826]	DMSO
472	[11.142034 2.538825]	DMSO	[11.142034 2.538825]	DMSO
473	[9.466881 2.0219996]	DMSO	[9.466881 2.0219996]	DMSO
474	[12.534632 4.060711]	DMSO	[12.534632 4.060711]	DMSO
475	[10.857979 1.8960067]	DMSO	[10.857979 1.8960067]	DMSO
476	[ 8.282641 10.483843]	DMSO	[ 8.282641 10.483843]	DMSO
477	[8.71889 2.2725244]	DMSO	[8.71889 2.2725244]	DMSO
478	[14.198536 5.100651]	DMSO	[14.198536 5.100651]	DMSO
479	[14.148615 5.056407]	DMSO	[14.148615 5.056407]	DMSO
480	[14.288803 4.3890386]	DMSO	[14.288803 4.3890386]	DMSO
481	[11.758837 2.0382886]	DMSO	[11.758837 2.0382886]	DMSO
482	[8.523981 2.3199675]	DMSO	[8.523981 2.3199675]	DMSO
483	[8.148999 2.9663355]	DMSO	[8.148999 2.9663355]	DMSO
484	[12.9190235 4.200982 ]	DMSO	[12.9190235 4.200982 ]	DMSO
485	[5.671151 8.791536]	DMSO	[5.671151 8.791536]	DMSO
486	[9.438772 2.613118]	DMSO	[9.438772 2.613118]	DMSO
487	[11.818909 2.3154912]	DMSO	[11.818909 2.3154912]	DMSO
488	[10.926979 1.7008346]	DMSO	[10.926979 1.7008346]	DMSO
489	[14.311669 4.285932]	DMSO	[14.311669 4.285932]	DMSO
490	[14.040104 5.5044775]	DMSO	[14.040104 5.5044775]	DMSO
491	[14.520769 4.3380947]	DMSO	[14.520769 4.3380947]	DMSO
492	[13.235494 4.491961]	DMSO	[13.235494 4.491961]	DMSO
493	[14.137846 4.4188313]	DMSO	[14.137846 4.4188313]	DMSO
494	[11.500844 6.385042]	DMSO	[11.500844 6.385042]	DMSO
495	[14.422231 4.7493424]	DMSO	[14.422231 4.7493424]	DMSO
496	[11.769639 3.8374805]	DMSO	[11.769639 3.8374805]	DMSO
497	[14.03839 5.167361]	DMSO	[14.03839 5.167361]	DMSO
498	[10.577644 2.045638]	DMSO	[10.577644 2.045638]	DMSO
499	[8.863794 2.159166]	DMSO	[8.863794 2.159166]	DMSO
500	[14.38653 4.397665]	DMSO	[14.38653 4.397665]	DMSO
501	[11.143155 2.0927365]	DMSO	[11.143155 2.0927365]	DMSO
502	[13.654689 5.4685297]	DMSO	[13.654689 5.4685297]	DMSO
503	[14.600245 4.4643445]	DMSO	[14.600245 4.4643445]	DMSO
504	[14.3916645 4.716642 ]	DMSO	[14.3916645 4.716642 ]	DMSO
505	[14.503775 4.611422]	DMSO	[14.503775 4.611422]	DMSO
506	[11.666705 1.6857661]	DMSO	[11.666705 1.6857661]	DMSO
507	[14.106475 5.3615828]	DMSO	[14.106475 5.3615828]	DMSO
508	[13.8632765 6.2375197]	DMSO	[13.8632765 6.2375197]	DMSO
509	[14.341934 4.1242604]	DMSO	[14.341934 4.1242604]	DMSO
510	[14.03765 4.6032968]	DMSO	[14.03765 4.6032968]	DMSO
511	[13.962104 6.1013002]	DMSO	[13.962104 6.1013002]	DMSO
512	[10.515179 1.6811943]	DMSO	[10.515179 1.6811943]	DMSO
513	[ 7.6316953 11.726764 ]	DMSO	[ 7.6316953 11.726764 ]	DMSO
514	[9.391625 2.0737472]	DMSO	[9.391625 2.0737472]	DMSO
515	[13.967808 5.2781277]	DMSO	[13.967808 5.2781277]	DMSO
516	[14.346328 4.182802]	DMSO	[14.346328 4.182802]	DMSO
517	[9.377193 2.0109286]	DMSO	[9.377193 2.0109286]	DMSO
518	[14.165147 5.190283]	DMSO	[14.165147 5.190283]	DMSO
519	[13.66716 4.8656807]	DMSO	[13.66716 4.8656807]	DMSO
520	[13.969197 5.8216367]	DMSO	[13.969197 5.8216367]	DMSO
521	[13.242786 4.6183615]	DMSO	[13.242786 4.6183615]	DMSO
522	[11.507987 2.1083858]	DMSO	[11.507987 2.1083858]	DMSO
523	[13.7159 6.4166975]	DMSO	[13.7159 6.4166975]	DMSO
524	[14.406823 4.7947865]	DMSO	[14.406823 4.7947865]	DMSO
525	[ 7.5016465 12.690581 ]	DMSO	[ 7.5016465 12.690581 ]	DMSO
526	[13.702296 6.479341]	DMSO	[13.702296 6.479341]	DMSO
527	[14.054074 5.6377254]	DMSO	[14.054074 5.6377254]	DMSO
528	[14.086747 5.137874]	DMSO	[14.086747 5.137874]	DMSO
529	[13.15251 4.3047094]	DMSO	[13.15251 4.3047094]	DMSO
530	[14.126686 5.5323877]	DMSO	[14.126686 5.5323877]	DMSO
531	[14.529098 4.419768]	DMSO	[14.529098 4.419768]	DMSO
532	[11.935547 2.6417277]	DMSO	[11.935547 2.6417277]	DMSO
533	[11.705961 2.1704173]	DMSO	[11.705961 2.1704173]	DMSO
534	[9.308953 2.3434482]	DMSO	[9.308953 2.3434482]	DMSO
535	[14.148424 4.378922]	DMSO	[14.148424 4.378922]	DMSO
536	[14.185682 4.277755]	DMSO	[14.185682 4.277755]	DMSO
537	[14.465845 4.3307967]	DMSO	[14.465845 4.3307967]	DMSO
538	[7.4788837 2.82376 ]	DMSO	[7.4788837 2.82376 ]	DMSO
539	[14.507452 4.568623]	DMSO	[14.507452 4.568623]	DMSO
540	[13.0719185 4.1800427]	DMSO	[13.0719185 4.1800427]	DMSO
541	[13.092147 8.623795]	DMSO	[13.092147 8.623795]	DMSO
542	[14.505839 4.7154274]	DMSO	[14.505839 4.7154274]	DMSO
543	[10.644207 1.6984221]	DMSO	[10.644207 1.6984221]	DMSO
544	[11.72241 2.053166]	DMSO	[11.72241 2.053166]	DMSO
545	[9.589636 2.0055866]	DMSO	[9.589636 2.0055866]	DMSO
546	[7.005129 5.3971233]	DMSO	[7.005129 5.3971233]	DMSO
547	[14.007926 6.027985]	DMSO	[14.007926 6.027985]	DMSO
548	[10.774064 3.947634]	DMSO	[10.774064 3.947634]	DMSO
549	[10.986677 1.9306663]	DMSO	[10.986677 1.9306663]	DMSO
550	[13.826931 6.3120875]	DMSO	[13.826931 6.3120875]	DMSO
551	[14.383834 4.454598]	DMSO	[14.383834 4.454598]	DMSO
552	[14.302927 4.773797]	DMSO	[14.302927 4.773797]	DMSO
553	[13.588383 5.4509773]	DMSO	[13.588383 5.4509773]	DMSO
554	[ 9.79094 11.151093]	DMSO	[ 9.79094 11.151093]	DMSO
555	[13.5607395 5.264301 ]	DMSO	[13.5607395 5.264301 ]	DMSO
556	[11.72116 2.6142855]	DMSO	[11.72116 2.6142855]	DMSO
557	[8.515909 2.4733667]	DMSO	[8.515909 2.4733667]	DMSO
558	[14.124696 4.3267446]	DMSO	[14.124696 4.3267446]	DMSO
559	[8.01913 3.282429]	DMSO	[8.01913 3.282429]	DMSO
560	[13.942916 6.134373]	DMSO	[13.942916 6.134373]	DMSO
561	[14.332635 4.6558228]	DMSO	[14.332635 4.6558228]	DMSO
562	[14.123639 5.2422566]	DMSO	[14.123639 5.2422566]	DMSO
563	[14.536837 4.3594456]	DMSO	[14.536837 4.3594456]	DMSO
564	[11.60368 2.9602208]	DMSO	[11.60368 2.9602208]	DMSO
565	[11.873585 2.9877496]	DMSO	[11.873585 2.9877496]	DMSO
566	[14.542755 4.511724]	DMSO	[14.542755 4.511724]	DMSO
567	[14.428688 4.584564]	DMSO	[14.428688 4.584564]	DMSO
568	[9.193053 2.3624792]	DMSO	[9.193053 2.3624792]	DMSO
569	[10.349553 7.989875]	DMSO	[10.349553 7.989875]	DMSO
570	[12.281901 5.62858 ]	DMSO	[12.281901 5.62858 ]	DMSO
571	[9.3490095 3.4697702]	DMSO	[9.3490095 3.4697702]	DMSO
572	[ 7.1009426 14.208644 ]	DMSO	[ 7.1009426 14.208644 ]	DMSO
573	[7.823472 8.49075 ]	DMSO	[7.823472 8.49075 ]	DMSO
574	[ 7.7128186 10.4416895]	DMSO	[ 7.7128186 10.4416895]	DMSO
575	[13.460153 5.8607483]	DMSO	[13.460153 5.8607483]	DMSO
576	[7.2612233 9.82686 ]	DMSO	[7.2612233 9.82686 ]	DMSO
577	[ 7.0489907 10.168409 ]	DMSO	[ 7.0489907 10.168409 ]	DMSO
578	[8.0495205 5.7056327]	DMSO	[8.0495205 5.7056327]	DMSO
579	[ 7.0378036 14.306288 ]	DMSO	[ 7.0378036 14.306288 ]	DMSO
580	[10.800842 6.39383 ]	DMSO	[10.800842 6.39383 ]	DMSO
581	[ 7.3078575 13.789671 ]	DMSO	[ 7.3078575 13.789671 ]	DMSO
582	[ 6.961866 14.375685]	DMSO	[ 6.961866 14.375685]	DMSO
583	[10.585053 5.373834]	DMSO	[10.585053 5.373834]	DMSO
584	[8.762059 3.4158099]	DMSO	[8.762059 3.4158099]	DMSO
585	[10.751674 6.607996]	DMSO	[10.751674 6.607996]	DMSO
586	[ 6.5386643 14.472183 ]	DMSO	[ 6.5386643 14.472183 ]	DMSO
587	[7.6338735 3.3263528]	DMSO	[7.6338735 3.3263528]	DMSO
588	[ 7.3917584 13.598319 ]	DMSO	[ 7.3917584 13.598319 ]	DMSO
589	[ 7.0006933 13.976471 ]	DMSO	[ 7.0006933 13.976471 ]	DMSO
590	[ 6.6126003 14.157954 ]	DMSO	[ 6.6126003 14.157954 ]	DMSO
591	[9.365269 3.4672394]	DMSO	[9.365269 3.4672394]	DMSO
592	[ 6.5016813 14.0175 ]	DMSO	[ 6.5016813 14.0175 ]	DMSO
593	[ 7.6992064 10.383029 ]	DMSO	[ 7.6992064 10.383029 ]	DMSO
594	[9.906718 4.9795527]	DMSO	[9.906718 4.9795527]	DMSO
595	[10.857569 6.2853074]	DMSO	[10.857569 6.2853074]	DMSO
596	[ 7.667748 10.155822]	DMSO	[ 7.667748 10.155822]	DMSO
597	[4.3241987 7.466454 ]	DMSO	[4.3241987 7.466454 ]	DMSO
598	[8.268723 4.842251]	DMSO	[8.268723 4.842251]	DMSO
599	[7.470452 3.431382]	DMSO	[7.470452 3.431382]	DMSO
600	[7.5312233 9.904108 ]	DMSO	[7.5312233 9.904108 ]	DMSO
601	[ 6.20502 12.9148855]	DMSO	[ 6.20502 12.9148855]	DMSO
602	[7.6856046 5.104717 ]	DMSO	[7.6856046 5.104717 ]	DMSO
603	[ 6.6244316 14.243973 ]	DMSO	[ 6.6244316 14.243973 ]	DMSO
604	[ 9.162398 10.006838]	DMSO	[ 9.162398 10.006838]	DMSO
605	[ 6.7226005 14.4589205]	DMSO	[ 6.7226005 14.4589205]	DMSO
606	[10.30913 7.0633693]	DMSO	[10.30913 7.0633693]	DMSO
607	[ 6.855416 14.221859]	DMSO	[ 6.855416 14.221859]	DMSO
608	[7.378509 9.550495]	DMSO	[7.378509 9.550495]	DMSO
609	[8.431289 8.548449]	DMSO	[8.431289 8.548449]	DMSO
610	[8.826364 7.3965607]	DMSO	[8.826364 7.3965607]	DMSO
611	[12.127237 3.1753943]	DMSO	[12.127237 3.1753943]	DMSO
612	[5.1263785 6.6468368]	DMSO	[5.1263785 6.6468368]	DMSO
613	[10.526603 6.0441337]	DMSO	[10.526603 6.0441337]	DMSO
614	[10.715626 6.7744575]	DMSO	[10.715626 6.7744575]	DMSO
615	[7.6253624 4.073694 ]	DMSO	[7.6253624 4.073694 ]	DMSO
616	[ 7.339686 12.538699]	DMSO	[ 7.339686 12.538699]	DMSO
617	[9.797433 5.198127]	DMSO	[9.797433 5.198127]	DMSO
618	[ 6.3848667 14.317099 ]	DMSO	[ 6.3848667 14.317099 ]	DMSO
619	[7.90232 3.1903088]	DMSO	[7.90232 3.1903088]	DMSO
620	[ 6.7554107 14.489904 ]	DMSO	[ 6.7554107 14.489904 ]	DMSO
621	[10.985463 6.3141575]	DMSO	[10.985463 6.3141575]	DMSO
622	[7.4035635 9.627007 ]	DMSO	[7.4035635 9.627007 ]	DMSO
623	[ 6.438707 13.012787]	DMSO	[ 6.438707 13.012787]	DMSO
624	[8.407894 4.696456]	DMSO	[8.407894 4.696456]	DMSO
625	[ 7.4557233 11.440238 ]	DMSO	[ 7.4557233 11.440238 ]	DMSO
626	[9.347687 4.9171376]	DMSO	[9.347687 4.9171376]	DMSO
627	[10.680152 6.269322]	DMSO	[10.680152 6.269322]	DMSO
628	[ 7.2630625 13.827497 ]	DMSO	[ 7.2630625 13.827497 ]	DMSO
629	[7.828811 3.2594342]	DMSO	[7.828811 3.2594342]	DMSO
630	[11.027663 2.5598528]	DMSO	[11.027663 2.5598528]	DMSO
631	[10.452224 7.778349]	DMSO	[10.452224 7.778349]	DMSO
632	[8.302994 8.251831]	DMSO	[8.302994 8.251831]	DMSO
633	[ 6.8791337 10.708831 ]	DMSO	[ 6.8791337 10.708831 ]	DMSO
634	[10.675782 2.3443186]	DMSO	[10.675782 2.3443186]	DMSO
635	[9.497665 5.107235]	DMSO	[9.497665 5.107235]	DMSO
636	[ 6.4353533 14.412372 ]	DMSO	[ 6.4353533 14.412372 ]	DMSO
637	[ 6.4244804 14.173881 ]	DMSO	[ 6.4244804 14.173881 ]	DMSO
638	[10.582984 7.184485]	DMSO	[10.582984 7.184485]	DMSO
639	[10.288508 5.4637036]	DMSO	[10.288508 5.4637036]	DMSO
640	[10.020643 5.678541]	DMSO	[10.020643 5.678541]	DMSO
641	[7.372336 9.637592]	DMSO	[7.372336 9.637592]	DMSO
642	[9.24267 2.3783028]	DMSO	[9.24267 2.3783028]	DMSO
643	[12.28616 5.1911535]	DMSO	[12.28616 5.1911535]	DMSO
644	[7.14589 4.5598536]	DMSO	[7.14589 4.5598536]	DMSO
645	[10.8589 7.4645014]	DMSO	[10.8589 7.4645014]	DMSO
646	[ 7.1487494 13.43415 ]	DMSO	[ 7.1487494 13.43415 ]	DMSO
647	[ 7.2182975 13.876128 ]	DMSO	[ 7.2182975 13.876128 ]	DMSO
648	[ 7.074979 13.968757]	DMSO	[ 7.074979 13.968757]	DMSO
649	[10.667802 6.319047]	DMSO	[10.667802 6.319047]	DMSO
650	[7.7054753 8.903641 ]	DMSO	[7.7054753 8.903641 ]	DMSO
651	[10.725659 6.757433]	DMSO	[10.725659 6.757433]	DMSO
652	[9.388011 7.4647274]	DMSO	[9.388011 7.4647274]	DMSO
653	[ 7.4946856 13.733181 ]	DMSO	[ 7.4946856 13.733181 ]	DMSO
654	[10.618594 7.239449]	DMSO	[10.618594 7.239449]	DMSO
655	[8.427196 2.6787038]	DMSO	[8.427196 2.6787038]	DMSO
656	[ 6.77824 14.248788]	DMSO	[ 6.77824 14.248788]	DMSO
657	[ 7.451138 13.906893]	DMSO	[ 7.451138 13.906893]	DMSO
658	[7.3905616 9.765057 ]	DMSO	[7.3905616 9.765057 ]	DMSO
659	[ 6.5350676 14.235316 ]	DMSO	[ 6.5350676 14.235316 ]	DMSO
660	[7.4211617 3.3832476]	DMSO	[7.4211617 3.3832476]	DMSO
661	[10.363708 7.054038]	DMSO	[10.363708 7.054038]	DMSO
662	[ 8.800622 10.612109]	DMSO	[ 8.800622 10.612109]	DMSO
663	[10.323427 7.074081]	DMSO	[10.323427 7.074081]	DMSO
664	[ 6.5069757 13.011979 ]	DMSO	[ 6.5069757 13.011979 ]	DMSO
665	[ 7.4939027 12.342481 ]	DMSO	[ 7.4939027 12.342481 ]	DMSO
666	[ 6.305003 14.303283]	DMSO	[ 6.305003 14.303283]	DMSO
667	[ 6.927603 14.055115]	DMSO	[ 6.927603 14.055115]	DMSO
668	[10.578967 7.497533]	DMSO	[10.578967 7.497533]	DMSO
669	[7.563189 4.0594234]	DMSO	[7.563189 4.0594234]	DMSO
670	[ 6.9892974 14.216234 ]	DMSO	[ 6.9892974 14.216234 ]	DMSO
671	[ 7.123262 13.440213]	DMSO	[ 7.123262 13.440213]	DMSO
672	[10.783127 6.952779]	DMSO	[10.783127 6.952779]	DMSO
673	[ 6.6514473 14.203317 ]	DMSO	[ 6.6514473 14.203317 ]	DMSO
674	[7.779211 3.9113293]	DMSO	[7.779211 3.9113293]	DMSO
675	[10.8335905 6.3352356]	DMSO	[10.8335905 6.3352356]	DMSO
676	[ 7.670308 11.0652895]	DMSO	[ 7.670308 11.0652895]	DMSO
677	[ 7.2269998 13.570267 ]	DMSO	[ 7.2269998 13.570267 ]	DMSO
678	[10.0442505 6.469324 ]	DMSO	[10.0442505 6.469324 ]	DMSO
679	[10.419848 2.143593]	DMSO	[10.419848 2.143593]	DMSO
680	[12.450263 5.72541 ]	DMSO	[12.450263 5.72541 ]	DMSO
681	[ 6.5432835 14.440976 ]	DMSO	[ 6.5432835 14.440976 ]	DMSO
682	[ 6.6230464 14.285202 ]	DMSO	[ 6.6230464 14.285202 ]	DMSO
683	[10.5145035 4.175061 ]	DMSO	[10.5145035 4.175061 ]	DMSO
684	[ 6.724361 13.0854 ]	DMSO	[ 6.724361 13.0854 ]	DMSO
685	[7.7674255 5.231106 ]	DMSO	[7.7674255 5.231106 ]	DMSO
686	[ 7.145553 14.173364]	DMSO	[ 7.145553 14.173364]	DMSO
687	[12.480776 5.573084]	DMSO	[12.480776 5.573084]	DMSO
688	[ 7.172591 13.239847]	DMSO	[ 7.172591 13.239847]	DMSO
689	[10.77101 3.9943123]	DMSO	[10.77101 3.9943123]	DMSO
690	[9.846332 6.2795672]	DMSO	[9.846332 6.2795672]	DMSO
691	[ 7.6643867 10.249577 ]	DMSO	[ 7.6643867 10.249577 ]	DMSO
692	[ 6.502792 14.437121]	DMSO	[ 6.502792 14.437121]	DMSO
693	[ 9.091917 10.004489]	DMSO	[ 9.091917 10.004489]	DMSO
694	[7.6600647 3.2755678]	DMSO	[7.6600647 3.2755678]	DMSO
695	[8.269489 3.51454 ]	DMSO	[8.269489 3.51454 ]	DMSO
696	[ 6.527586 14.433106]	DMSO	[ 6.527586 14.433106]	DMSO
697	[7.9875755 4.0944095]	DMSO	[7.9875755 4.0944095]	DMSO
698	[10.651279 7.3981833]	DMSO	[10.651279 7.3981833]	DMSO
699	[ 6.294353 14.304684]	DMSO	[ 6.294353 14.304684]	DMSO
700	[ 7.249142 14.051138]	DMSO	[ 7.249142 14.051138]	DMSO
701	[5.6247673 7.012959 ]	DMSO	[5.6247673 7.012959 ]	DMSO
702	[10.701577 6.3090696]	DMSO	[10.701577 6.3090696]	DMSO
703	[ 6.549444 14.054116]	DMSO	[ 6.549444 14.054116]	DMSO
704	[ 7.4502287 13.770462 ]	DMSO	[ 7.4502287 13.770462 ]	DMSO
705	[12.410803 3.5501752]	DMSO	[12.410803 3.5501752]	DMSO
706	[ 7.0516534 13.319362 ]	DMSO	[ 7.0516534 13.319362 ]	DMSO
707	[ 6.2758126 14.239493 ]	DMSO	[ 6.2758126 14.239493 ]	DMSO
708	[10.732555 6.8131337]	DMSO	[10.732555 6.8131337]	DMSO
709	[ 6.7528586 14.06664 ]	DMSO	[ 6.7528586 14.06664 ]	DMSO
710	[ 6.4116435 14.397714 ]	DMSO	[ 6.4116435 14.397714 ]	DMSO
711	[10.232277 7.198659]	DMSO	[10.232277 7.198659]	DMSO
712	[10.825992 6.372899]	DMSO	[10.825992 6.372899]	DMSO
713	[10.812355 6.1792564]	DMSO	[10.812355 6.1792564]	DMSO
714	[ 7.223065 14.228709]	DMSO	[ 7.223065 14.228709]	DMSO
715	[9.957712 2.8068695]	DMSO	[9.957712 2.8068695]	DMSO
716	[10.217976 3.2605708]	DMSO	[10.217976 3.2605708]	DMSO
717	[ 6.557941 14.099194]	DMSO	[ 6.557941 14.099194]	DMSO
718	[10.198782 5.221759]	DMSO	[10.198782 5.221759]	DMSO
719	[10.573908 5.267238]	DMSO	[10.573908 5.267238]	DMSO
720	[ 7.017652 14.2671585]	DMSO	[ 7.017652 14.2671585]	DMSO
721	[7.7969375 5.288564 ]	DMSO	[7.7969375 5.288564 ]	DMSO
722	[10.302449 7.0624957]	DMSO	[10.302449 7.0624957]	DMSO
723	[ 6.3804936 14.186727 ]	DMSO	[ 6.3804936 14.186727 ]	DMSO
724	[10.37888 7.139565]	DMSO	[10.37888 7.139565]	DMSO
725	[7.841557 3.8959491]	DMSO	[7.841557 3.8959491]	DMSO
726	[ 7.1089296 13.291068 ]	DMSO	[ 7.1089296 13.291068 ]	DMSO
727	[ 7.136627 13.395273]	DMSO	[ 7.136627 13.395273]	DMSO
728	[10.984919 5.1295333]	DMSO	[10.984919 5.1295333]	DMSO
729	[10.466055 7.1800365]	DMSO	[10.466055 7.1800365]	DMSO
730	[10.896242 6.3824916]	DMSO	[10.896242 6.3824916]	DMSO
731	[ 8.015984 11.782279]	DMSO	[ 8.015984 11.782279]	DMSO
732	[ 7.471852 13.828438]	DMSO	[ 7.471852 13.828438]	DMSO
733	[10.3138275 3.3597076]	DMSO	[10.3138275 3.3597076]	DMSO
734	[ 6.365916 12.984472]	DMSO	[ 6.365916 12.984472]	DMSO
735	[ 8.46132 12.460994]	DMSO	[ 8.46132 12.460994]	DMSO
736	[10.705595 7.695493]	DMSO	[10.705595 7.695493]	DMSO
737	[ 7.357428 13.574731]	DMSO	[ 7.357428 13.574731]	DMSO
738	[10.915485 3.3522794]	DMSO	[10.915485 3.3522794]	DMSO
739	[ 6.4281974 11.640938 ]	DMSO	[ 6.4281974 11.640938 ]	DMSO
740	[11.840077 2.7027707]	DMSO	[11.840077 2.7027707]	DMSO
741	[11.135138 6.1811852]	DMSO	[11.135138 6.1811852]	DMSO
742	[ 7.4826236 13.850354 ]	DMSO	[ 7.4826236 13.850354 ]	DMSO
743	[10.895758 6.444097]	DMSO	[10.895758 6.444097]	DMSO
744	[11.786772 3.228251]	DMSO	[11.786772 3.228251]	DMSO
745	[5.6074166 6.481688 ]	DMSO	[5.6074166 6.481688 ]	DMSO
746	[ 7.4524136 12.392874 ]	DMSO	[ 7.4524136 12.392874 ]	DMSO
747	[10.784002 6.885482]	DMSO	[10.784002 6.885482]	DMSO
748	[9.72238 5.5746274]	DMSO	[9.72238 5.5746274]	DMSO
749	[8.145002 7.878872]	DMSO	[8.145002 7.878872]	DMSO
750	[10.644263 6.786586]	DMSO	[10.644263 6.786586]	DMSO
751	[8.16045 3.6525996]	DMSO	[8.16045 3.6525996]	DMSO
752	[8.420779 2.7844696]	DMSO	[8.420779 2.7844696]	DMSO
753	[ 6.43741 12.99979]	DMSO	[ 6.43741 12.99979]	DMSO
754	[ 7.7380037 10.498548 ]	DMSO	[ 7.7380037 10.498548 ]	DMSO
755	[9.897253 2.8832474]	DMSO	[9.897253 2.8832474]	DMSO
756	[11.061873 4.1716337]	DMSO	[11.061873 4.1716337]	DMSO
757	[ 7.3309774 13.894729 ]	DMSO	[ 7.3309774 13.894729 ]	DMSO
758	[ 6.879999 13.727945]	DMSO	[ 6.879999 13.727945]	DMSO
759	[4.3505797 7.4551287]	DMSO	[4.3505797 7.4551287]	DMSO
760	[7.644969 9.636436]	DMSO	[7.644969 9.636436]	DMSO
761	[ 7.3666043 14.163862 ]	DMSO	[ 7.3666043 14.163862 ]	DMSO
762	[ 7.7076654 10.343835 ]	DMSO	[ 7.7076654 10.343835 ]	DMSO
763	[10.578106 5.3122287]	DMSO	[10.578106 5.3122287]	DMSO
764	[9.419316 3.5106008]	DMSO	[9.419316 3.5106008]	DMSO
765	[10.613173 6.3245625]	DMSO	[10.613173 6.3245625]	DMSO
766	[8.622786 4.6679897]	DMSO	[8.622786 4.6679897]	DMSO
767	[ 6.378622 12.991983]	DMSO	[ 6.378622 12.991983]	DMSO
768	[8.576607 4.080347]	DMSO	[8.576607 4.080347]	DMSO
769	[11.336324 4.780777]	DMSO	[11.336324 4.780777]	DMSO
770	[7.4942455 9.795419 ]	DMSO	[7.4942455 9.795419 ]	DMSO
771	[9.90611 2.7889862]	DMSO	[9.90611 2.7889862]	DMSO
772	[10.87735 6.3265486]	DMSO	[10.87735 6.3265486]	DMSO
773	[10.034089 2.6995113]	DMSO	[10.034089 2.6995113]	DMSO
774	[10.650522 4.283464]	DMSO	[10.650522 4.283464]	DMSO
775	[ 7.131308 13.431702]	DMSO	[ 7.131308 13.431702]	DMSO
776	[10.043484 6.0415235]	DMSO	[10.043484 6.0415235]	DMSO
777	[ 9.154275 10.040649]	DMSO	[ 9.154275 10.040649]	DMSO
778	[10.841772 6.3699574]	DMSO	[10.841772 6.3699574]	DMSO
779	[ 7.4740644 13.835274 ]	DMSO	[ 7.4740644 13.835274 ]	DMSO
780	[7.397347 9.624742]	DMSO	[7.397347 9.624742]	DMSO
781	[10.806834 6.34539 ]	DMSO	[10.806834 6.34539 ]	DMSO
782	[10.224034 6.0478377]	DMSO	[10.224034 6.0478377]	DMSO
783	[8.864933 4.4824753]	DMSO	[8.864933 4.4824753]	DMSO
784	[9.983734 2.7182546]	DMSO	[9.983734 2.7182546]	DMSO
785	[8.687731 7.069662]	DMSO	[8.687731 7.069662]	DMSO
786	[ 7.2247267 12.617881 ]	DMSO	[ 7.2247267 12.617881 ]	DMSO
787	[8.43804 3.2639713]	DMSO	[8.43804 3.2639713]	DMSO
788	[9.795764 2.7252052]	DMSO	[9.795764 2.7252052]	DMSO
789	[ 6.424961 14.381851]	DMSO	[ 6.424961 14.381851]	DMSO
790	[13.100658 6.1655474]	DMSO	[13.100658 6.1655474]	DMSO
791	[10.873161 5.2386417]	DMSO	[10.873161 5.2386417]	DMSO
792	[ 7.0563912 14.271772 ]	DMSO	[ 7.0563912 14.271772 ]	DMSO
793	[11.03465 6.2116427]	DMSO	[11.03465 6.2116427]	DMSO
794	[ 6.480247 14.376798]	DMSO	[ 6.480247 14.376798]	DMSO
795	[8.639104 4.699672]	DMSO	[8.639104 4.699672]	DMSO
796	[10.843514 6.2099514]	DMSO	[10.843514 6.2099514]	DMSO
797	[10.066722 6.5012407]	DMSO	[10.066722 6.5012407]	DMSO
798	[ 6.736234 13.763039]	DMSO	[ 6.736234 13.763039]	DMSO
799	[ 6.3388367 14.360169 ]	DMSO	[ 6.3388367 14.360169 ]	DMSO
800	[9.063277 5.7682996]	DMSO	[9.063277 5.7682996]	DMSO
801	[10.803172 6.446686]	DMSO	[10.803172 6.446686]	DMSO
802	[7.5967326 3.9318836]	DMSO	[7.5967326 3.9318836]	DMSO
803	[ 7.1105485 13.2626915]	DMSO	[ 7.1105485 13.2626915]	DMSO
804	[9.120049 5.95163 ]	DMSO	[9.120049 5.95163 ]	DMSO
805	[ 6.936551 14.035443]	DMSO	[ 6.936551 14.035443]	DMSO
806	[ 7.416579 10.500264]	DMSO	[ 7.416579 10.500264]	DMSO
807	[10.009437 2.7208211]	DMSO	[10.009437 2.7208211]	DMSO
808	[ 7.542759 13.675181]	DMSO	[ 7.542759 13.675181]	DMSO
809	[ 6.896465 14.075665]	DMSO	[ 6.896465 14.075665]	DMSO
810	[ 7.2689996 13.741804 ]	DMSO	[ 7.2689996 13.741804 ]	DMSO
811	[ 9.201815 10.051904]	DMSO	[ 9.201815 10.051904]	DMSO
812	[ 8.888028 10.636052]	DMSO	[ 8.888028 10.636052]	DMSO
813	[ 5.604449 12.026519]	DMSO	[ 5.604449 12.026519]	DMSO
814	[ 5.5565796 11.972588 ]	DMSO	[ 5.5565796 11.972588 ]	DMSO
815	[10.566207 5.8935976]	DMSO	[10.566207 5.8935976]	DMSO
816	[ 6.555198 14.23094 ]	DMSO	[ 6.555198 14.23094 ]	DMSO
817	[9.351595 4.008562]	DMSO	[9.351595 4.008562]	DMSO
818	[11.33185 4.870037]	DMSO	[11.33185 4.870037]	DMSO
819	[11.920246 2.7843027]	DMSO	[11.920246 2.7843027]	DMSO
820	[ 7.477011 10.048063]	DMSO	[ 7.477011 10.048063]	DMSO
821	[10.403564 7.8543634]	DMSO	[10.403564 7.8543634]	DMSO
822	[8.074773 5.481732]	DMSO	[8.074773 5.481732]	DMSO
823	[10.780319 6.9218936]	DMSO	[10.780319 6.9218936]	DMSO
824	[ 7.4244523 14.031866 ]	DMSO	[ 7.4244523 14.031866 ]	DMSO
825	[10.0493355 6.9980474]	DMSO	[10.0493355 6.9980474]	DMSO
826	[ 6.4802876 14.376471 ]	DMSO	[ 6.4802876 14.376471 ]	DMSO
827	[ 7.3749804 10.863511 ]	DMSO	[ 7.3749804 10.863511 ]	DMSO
828	[10.656307 7.573899]	DMSO	[10.656307 7.573899]	DMSO
829	[ 7.217528 13.132202]	DMSO	[ 7.217528 13.132202]	DMSO
830	[10.601818 7.3412237]	DMSO	[10.601818 7.3412237]	DMSO
831	[ 7.3144083 10.331292 ]	DMSO	[ 7.3144083 10.331292 ]	DMSO
832	[8.310508 3.2891672]	DMSO	[8.310508 3.2891672]	DMSO
833	[7.9975843 3.127496 ]	DMSO	[7.9975843 3.127496 ]	DMSO
834	[8.713382 8.233281]	DMSO	[8.713382 8.233281]	DMSO
835	[ 7.342981 11.428688]	DMSO	[ 7.342981 11.428688]	DMSO
836	[8.443429 4.8617887]	DMSO	[8.443429 4.8617887]	DMSO
837	[ 7.2949977 14.213693 ]	DMSO	[ 7.2949977 14.213693 ]	DMSO
838	[ 7.3767915 10.123614 ]	DMSO	[ 7.3767915 10.123614 ]	DMSO
839	[7.378406 9.944888]	DMSO	[7.378406 9.944888]	DMSO
840	[ 7.4592338 13.725108 ]	DMSO	[ 7.4592338 13.725108 ]	DMSO
841	[10.055053 2.686171]	DMSO	[10.055053 2.686171]	DMSO
842	[ 7.175594 13.469449]	DMSO	[ 7.175594 13.469449]	DMSO
843	[ 6.536627 14.28879 ]	DMSO	[ 6.536627 14.28879 ]	DMSO
844	[10.361501 7.954852]	DMSO	[10.361501 7.954852]	DMSO
845	[ 6.5851974 14.257595 ]	DMSO	[ 6.5851974 14.257595 ]	DMSO
846	[ 6.955511 14.034023]	DMSO	[ 6.955511 14.034023]	DMSO
847	[10.926512 6.4728765]	DMSO	[10.926512 6.4728765]	DMSO
848	[ 6.6063232 14.006687 ]	DMSO	[ 6.6063232 14.006687 ]	DMSO
849	[11.811901 3.5834458]	DMSO	[11.811901 3.5834458]	DMSO
850	[11.412499 9.010878]	DMSO	[11.412499 9.010878]	DMSO
851	[ 7.4703407 13.725975 ]	DMSO	[ 7.4703407 13.725975 ]	DMSO
852	[ 6.9359922 14.004287 ]	DMSO	[ 6.9359922 14.004287 ]	DMSO
853	[ 7.2683935 13.882937 ]	DMSO	[ 7.2683935 13.882937 ]	DMSO
854	[10.436805 2.329656]	DMSO	[10.436805 2.329656]	DMSO
855	[10.747264 6.601915]	DMSO	[10.747264 6.601915]	DMSO
856	[ 7.3624315 12.416936 ]	DMSO	[ 7.3624315 12.416936 ]	DMSO
857	[10.815055 7.0015516]	DMSO	[10.815055 7.0015516]	DMSO
858	[ 7.2202277 14.256852 ]	DMSO	[ 7.2202277 14.256852 ]	DMSO
859	[10.09082 7.400189]	DMSO	[10.09082 7.400189]	DMSO
860	[10.977333 6.208185]	DMSO	[10.977333 6.208185]	DMSO
861	[10.421942 7.8123894]	DMSO	[10.421942 7.8123894]	DMSO
862	[9.500319 3.0703013]	DMSO	[9.500319 3.0703013]	DMSO
863	[8.390684 3.5351644]	DMSO	[8.390684 3.5351644]	DMSO
864	[8.342148 4.822898]	DMSO	[8.342148 4.822898]	DMSO
865	[ 6.2561145 12.967343 ]	DMSO	[ 6.2561145 12.967343 ]	DMSO
866	[11.333529 7.3576474]	DMSO	[11.333529 7.3576474]	DMSO
867	[ 6.246416 12.934481]	DMSO	[ 6.246416 12.934481]	DMSO
868	[10.2051735 5.4413233]	DMSO	[10.2051735 5.4413233]	DMSO
869	[9.154151 6.5971446]	DMSO	[9.154151 6.5971446]	DMSO
870	[10.805102 3.9888127]	DMSO	[10.805102 3.9888127]	DMSO
871	[10.733826 6.06464 ]	DMSO	[10.733826 6.06464 ]	DMSO
872	[7.125251 4.4305687]	DMSO	[7.125251 4.4305687]	DMSO
873	[8.366266 4.072109]	DMSO	[8.366266 4.072109]	DMSO
874	[10.077245 6.392713]	DMSO	[10.077245 6.392713]	DMSO
875	[ 6.6488366 13.827943 ]	DMSO	[ 6.6488366 13.827943 ]	DMSO
876	[13.226732 5.1850615]	DMSO	[13.226732 5.1850615]	DMSO
877	[10.514245 6.9583664]	DMSO	[10.514245 6.9583664]	DMSO
878	[9.529995 3.246969]	DMSO	[9.529995 3.246969]	DMSO
879	[ 7.081601 13.380207]	DMSO	[ 7.081601 13.380207]	DMSO
880	[9.242462 3.749468]	DMSO	[9.242462 3.749468]	DMSO
881	[10.348969 5.4027224]	DMSO	[10.348969 5.4027224]	DMSO
882	[4.650426 7.1433854]	DMSO	[4.650426 7.1433854]	DMSO
883	[ 6.4073243 14.313373 ]	DMSO	[ 6.4073243 14.313373 ]	DMSO
884	[ 7.786965 10.511929]	DMSO	[ 7.786965 10.511929]	DMSO
885	[10.125096 2.683356]	DMSO	[10.125096 2.683356]	DMSO
886	[ 6.9984727 13.8410845]	DMSO	[ 6.9984727 13.8410845]	DMSO
887	[7.50926 4.4713016]	DMSO	[7.50926 4.4713016]	DMSO
888	[ 7.085129 13.091375]	DMSO	[ 7.085129 13.091375]	DMSO
889	[ 9.159197 10.006807]	DMSO	[ 9.159197 10.006807]	DMSO
890	[ 6.3180747 14.30467 ]	DMSO	[ 6.3180747 14.30467 ]	DMSO
891	[10.033074 2.7005153]	DMSO	[10.033074 2.7005153]	DMSO
892	[ 6.9145594 14.415296 ]	DMSO	[ 6.9145594 14.415296 ]	DMSO
893	[7.6119504 9.10785 ]	DMSO	[7.6119504 9.10785 ]	DMSO
894	[10.993131 5.8082204]	DMSO	[10.993131 5.8082204]	DMSO
895	[10.602304 7.4328275]	DMSO	[10.602304 7.4328275]	DMSO
896	[ 6.898691 14.057882]	DMSO	[ 6.898691 14.057882]	DMSO
897	[ 6.313616 11.691213]	DMSO	[ 6.313616 11.691213]	DMSO
898	[10.710967 6.3982315]	DMSO	[10.710967 6.3982315]	DMSO
899	[11.138876 6.2064843]	DMSO	[11.138876 6.2064843]	DMSO
900	[10.731981 6.8321776]	DMSO	[10.731981 6.8321776]	DMSO
901	[ 7.591278 10.890908]	DMSO	[ 7.591278 10.890908]	DMSO
902	[ 6.6998787 14.450322 ]	DMSO	[ 6.6998787 14.450322 ]	DMSO
903	[ 7.4985476 10.386056 ]	DMSO	[ 7.4985476 10.386056 ]	DMSO
904	[8.483309 2.358895]	DMSO	[8.483309 2.358895]	DMSO
905	[10.726995 3.7630455]	DMSO	[10.726995 3.7630455]	DMSO
906	[ 7.3892155 14.163214 ]	DMSO	[ 7.3892155 14.163214 ]	DMSO
907	[10.022112 2.7186286]	DMSO	[10.022112 2.7186286]	DMSO
908	[10.362686 7.0821486]	DMSO	[10.362686 7.0821486]	DMSO
909	[10.835971 5.586475]	DMSO	[10.835971 5.586475]	DMSO
910	[7.6241884 4.0696692]	DMSO	[7.6241884 4.0696692]	DMSO
911	[10.166143 3.2717462]	DMSO	[10.166143 3.2717462]	DMSO
912	[7.411506 9.627396]	DMSO	[7.411506 9.627396]	DMSO
913	[10.151809 3.1906934]	DMSO	[10.151809 3.1906934]	DMSO
914	[ 7.30782 13.382117]	DMSO	[ 7.30782 13.382117]	DMSO
915	[9.864453 5.0854135]	DMSO	[9.864453 5.0854135]	DMSO
916	[8.347443 4.1871123]	DMSO	[8.347443 4.1871123]	DMSO
917	[10.834694 6.329136]	DMSO	[10.834694 6.329136]	DMSO
918	[10.598084 7.5762753]	DMSO	[10.598084 7.5762753]	DMSO
919	[7.986277 4.023805]	DMSO	[7.986277 4.023805]	DMSO
920	[ 6.2686143 12.965493 ]	DMSO	[ 6.2686143 12.965493 ]	DMSO
921	[ 6.9165583 14.006271 ]	DMSO	[ 6.9165583 14.006271 ]	DMSO
922	[ 7.7101626 10.498204 ]	DMSO	[ 7.7101626 10.498204 ]	DMSO
923	[10.802004 6.9110484]	DMSO	[10.802004 6.9110484]	DMSO
924	[ 9.16218 10.040062]	DMSO	[ 9.16218 10.040062]	DMSO
925	[9.306577 3.3627436]	DMSO	[9.306577 3.3627436]	DMSO
926	[10.07339 2.7217438]	DMSO	[10.07339 2.7217438]	DMSO
927	[ 7.7305193 11.027995 ]	DMSO	[ 7.7305193 11.027995 ]	DMSO
928	[10.784806 7.033251]	DMSO	[10.784806 7.033251]	DMSO
929	[ 7.01786 14.341235]	DMSO	[ 7.01786 14.341235]	DMSO
930	[8.408287 3.2079158]	DMSO	[8.408287 3.2079158]	DMSO
931	[ 7.0259557 13.271808 ]	DMSO	[ 7.0259557 13.271808 ]	DMSO
932	[ 7.4420013 14.045427 ]	DMSO	[ 7.4420013 14.045427 ]	DMSO
933	[10.802495 6.3052926]	DMSO	[10.802495 6.3052926]	DMSO
934	[10.772575 5.2147064]	DMSO	[10.772575 5.2147064]	DMSO
935	[ 7.4464264 14.081438 ]	DMSO	[ 7.4464264 14.081438 ]	DMSO
936	[10.399837 3.6062036]	DMSO	[10.399837 3.6062036]	DMSO
937	[8.701574 7.8430085]	DMSO	[8.701574 7.8430085]	DMSO
938	[ 7.30112 13.811936]	DMSO	[ 7.30112 13.811936]	DMSO
939	[10.277869 7.0776234]	DMSO	[10.277869 7.0776234]	DMSO
940	[10.779107 6.8856626]	DMSO	[10.779107 6.8856626]	DMSO
941	[9.977806 6.313071]	DMSO	[9.977806 6.313071]	DMSO
942	[10.516892 7.419963]	DMSO	[10.516892 7.419963]	DMSO
943	[10.385157 7.0078464]	DMSO	[10.385157 7.0078464]	DMSO
944	[9.349529 7.5344214]	DMSO	[9.349529 7.5344214]	DMSO
945	[ 6.892404 12.985737]	DMSO	[ 6.892404 12.985737]	DMSO
946	[8.731066 3.271013]	DMSO	[8.731066 3.271013]	DMSO
947	[10.75415 6.871028]	DMSO	[10.75415 6.871028]	DMSO
948	[7.530677 9.80324 ]	DMSO	[7.530677 9.80324 ]	DMSO
949	[10.213615 6.0338426]	DMSO	[10.213615 6.0338426]	DMSO
950	[ 7.132578 13.345821]	DMSO	[ 7.132578 13.345821]	DMSO
951	[10.825101 4.3353453]	DMSO	[10.825101 4.3353453]	DMSO
952	[ 7.255143 14.217669]	DMSO	[ 7.255143 14.217669]	DMSO
953	[ 6.5245957 14.454805 ]	DMSO	[ 6.5245957 14.454805 ]	DMSO
954	[10.899381 6.3102174]	DMSO	[10.899381 6.3102174]	DMSO
955	[ 7.3487587 14.200691 ]	DMSO	[ 7.3487587 14.200691 ]	DMSO
956	[10.159691 5.7082767]	DMSO	[10.159691 5.7082767]	DMSO
957	[ 7.3353252 13.689141 ]	DMSO	[ 7.3353252 13.689141 ]	DMSO
958	[10.784089 6.907582]	DMSO	[10.784089 6.907582]	DMSO
959	[10.793214 6.890217]	DMSO	[10.793214 6.890217]	DMSO
960	[ 7.196202 14.2890625]	DMSO	[ 7.196202 14.2890625]	DMSO
961	[4.3580794 7.4456224]	DMSO	[4.3580794 7.4456224]	DMSO
962	[ 7.302753 12.536868]	DMSO	[ 7.302753 12.536868]	DMSO
963	[10.515471 7.5322123]	DMSO	[10.515471 7.5322123]	DMSO
964	[ 7.1409974 13.468031 ]	DMSO	[ 7.1409974 13.468031 ]	DMSO
965	[ 6.277145 14.2723465]	DMSO	[ 6.277145 14.2723465]	DMSO
966	[9.269809 7.090624]	DMSO	[9.269809 7.090624]	DMSO
967	[ 6.7667236 14.196723 ]	DMSO	[ 6.7667236 14.196723 ]	DMSO
968	[ 6.444095 14.08385 ]	DMSO	[ 6.444095 14.08385 ]	DMSO
969	[9.1686 6.070216]	DMSO	[9.1686 6.070216]	DMSO
970	[ 6.5666013 14.261477 ]	DMSO	[ 6.5666013 14.261477 ]	DMSO
971	[ 7.4908032 13.824374 ]	DMSO	[ 7.4908032 13.824374 ]	DMSO
972	[9.242012 4.0934763]	DMSO	[9.242012 4.0934763]	DMSO
973	[4.3515162 7.465394 ]	DMSO	[4.3515162 7.465394 ]	DMSO
974	[ 6.6428432 13.9508095]	DMSO	[ 6.6428432 13.9508095]	DMSO
975	[12.047685 3.195227]	DMSO	[12.047685 3.195227]	DMSO
976	[ 7.5495124 12.274205 ]	DMSO	[ 7.5495124 12.274205 ]	DMSO
977	[9.665979 3.4938195]	DMSO	[9.665979 3.4938195]	DMSO
978	[ 6.4413004 14.383832 ]	DMSO	[ 6.4413004 14.383832 ]	DMSO
979	[ 6.523138 14.379856]	DMSO	[ 6.523138 14.379856]	DMSO
980	[9.431724 6.0367546]	DMSO	[9.431724 6.0367546]	DMSO
981	[9.280202 3.4729002]	DMSO	[9.280202 3.4729002]	DMSO
982	[7.312726 4.5538597]	DMSO	[7.312726 4.5538597]	DMSO
983	[7.4325023 9.833187 ]	DMSO	[7.4325023 9.833187 ]	DMSO
984	[6.1040134 6.4633102]	DMSO	[6.1040134 6.4633102]	DMSO
985	[ 7.4121165 13.738935 ]	DMSO	[ 7.4121165 13.738935 ]	DMSO
986	[11.571563 5.537199]	DMSO	[11.571563 5.537199]	DMSO
987	[10.589189 2.3262167]	DMSO	[10.589189 2.3262167]	DMSO
988	[10.050135 2.7029755]	DMSO	[10.050135 2.7029755]	DMSO
989	[10.763288 6.518004]	DMSO	[10.763288 6.518004]	DMSO
990	[ 6.889061 14.204751]	DMSO	[ 6.889061 14.204751]	DMSO
991	[10.3865385 7.0250278]	DMSO	[10.3865385 7.0250278]	DMSO
992	[10.535827 7.2376585]	DMSO	[10.535827 7.2376585]	DMSO
993	[8.1570635 4.8802485]	DMSO	[8.1570635 4.8802485]	DMSO
994	[10.7703085 6.8967514]	DMSO	[10.7703085 6.8967514]	DMSO
995	[10.297978 7.0613694]	DMSO	[10.297978 7.0613694]	DMSO
996	[4.3554606 7.448249 ]	DMSO	[4.3554606 7.448249 ]	DMSO
997	[8.302835 4.868998]	DMSO	[8.302835 4.868998]	DMSO
998	[9.8953085 5.310147 ]	DMSO	[9.8953085 5.310147 ]	DMSO
999	[9.09788 2.501474]	DMSO	[9.09788 2.501474]	DMSO
1000	[7.4509387 3.6013856]	DMSO	[7.4509387 3.6013856]	DMSO
1001	[10.940468 4.103164]	DMSO	[10.940468 4.103164]	DMSO
1002	[ 7.440651 14.0241585]	DMSO	[ 7.440651 14.0241585]	DMSO
1003	[8.498416 4.84279 ]	DMSO	[8.498416 4.84279 ]	DMSO
1004	[10.896325 6.3154407]	DMSO	[10.896325 6.3154407]	DMSO
1005	[10.618171 6.9653406]	DMSO	[10.618171 6.9653406]	DMSO
1006	[11.199881 4.819642]	DMSO	[11.199881 4.819642]	DMSO
1007	[ 6.695959 14.178856]	DMSO	[ 6.695959 14.178856]	DMSO
1008	[ 7.439207 13.707618]	DMSO	[ 7.439207 13.707618]	DMSO
1009	[9.986098 2.784309]	DMSO	[9.986098 2.784309]	DMSO
1010	[9.652765 7.007293]	DMSO	[9.652765 7.007293]	DMSO
1011	[ 7.0882177 14.228732 ]	DMSO	[ 7.0882177 14.228732 ]	DMSO
1012	[8.916208 3.1785896]	DMSO	[8.916208 3.1785896]	DMSO
1013	[ 5.994802 12.704725]	DMSO	[ 5.994802 12.704725]	DMSO
1014	[8.013291 5.098664]	DMSO	[8.013291 5.098664]	DMSO
1015	[ 7.2389507 14.292385 ]	DMSO	[ 7.2389507 14.292385 ]	DMSO
1016	[10.725778 6.3185606]	DMSO	[10.725778 6.3185606]	DMSO
1017	[10.155426 4.8938303]	DMSO	[10.155426 4.8938303]	DMSO
1018	[10.804125 6.929256]	DMSO	[10.804125 6.929256]	DMSO
1019	[10.755745 6.882797]	DMSO	[10.755745 6.882797]	DMSO
1020	[ 6.954335 13.734468]	DMSO	[ 6.954335 13.734468]	DMSO
1021	[ 6.4646225 14.327335 ]	DMSO	[ 6.4646225 14.327335 ]	DMSO
1022	[10.132374 3.3328917]	DMSO	[10.132374 3.3328917]	DMSO
1023	[ 7.431675 14.133982]	DMSO	[ 7.431675 14.133982]	DMSO
1024	[ 6.334308 14.288875]	DMSO	[ 6.334308 14.288875]	DMSO
1025	[ 6.257077 12.937621]	DMSO	[ 6.257077 12.937621]	DMSO
1026	[ 8.967829 10.150674]	DMSO	[ 8.967829 10.150674]	DMSO
1027	[ 7.026446 14.317552]	DMSO	[ 7.026446 14.317552]	DMSO
1028	[ 6.4575577 14.331446 ]	DMSO	[ 6.4575577 14.331446 ]	DMSO
1029	[6.090983 6.488121]	DMSO	[6.090983 6.488121]	DMSO
1030	[ 6.4991975 14.388917 ]	DMSO	[ 6.4991975 14.388917 ]	DMSO
1031	[9.278692 3.0529006]	DMSO	[9.278692 3.0529006]	DMSO
1032	[8.434814 3.6453133]	DMSO	[8.434814 3.6453133]	DMSO
1033	[10.516292 5.6601367]	DMSO	[10.516292 5.6601367]	DMSO
1034	[10.901289 6.36552 ]	DMSO	[10.901289 6.36552 ]	DMSO
1035	[11.176694 6.148876]	DMSO	[11.176694 6.148876]	DMSO
1036	[10.352068 7.249188]	DMSO	[10.352068 7.249188]	DMSO
1037	[10.127268 4.7952356]	DMSO	[10.127268 4.7952356]	DMSO
1038	[8.440606 2.629752]	DMSO	[8.440606 2.629752]	DMSO
1039	[10.497617 3.5957422]	DMSO	[10.497617 3.5957422]	DMSO
1040	[8.012913 3.4949741]	DMSO	[8.012913 3.4949741]	DMSO
1041	[ 7.279689 12.552376]	DMSO	[ 7.279689 12.552376]	DMSO
1042	[10.789014 6.8757415]	DMSO	[10.789014 6.8757415]	DMSO
1043	[8.702013 3.221827]	DMSO	[8.702013 3.221827]	DMSO
1044	[10.558012 5.2685714]	DMSO	[10.558012 5.2685714]	DMSO
1045	[10.370641 2.7197583]	DMSO	[10.370641 2.7197583]	DMSO
1046	[ 7.5791736 12.280285 ]	DMSO	[ 7.5791736 12.280285 ]	DMSO
1047	[7.5939326 9.971068 ]	DMSO	[7.5939326 9.971068 ]	DMSO
1048	[10.767529 6.9524636]	DMSO	[10.767529 6.9524636]	DMSO
1049	[10.575623 5.2941575]	DMSO	[10.575623 5.2941575]	DMSO
1050	[ 7.1557317 13.433525 ]	DMSO	[ 7.1557317 13.433525 ]	DMSO
1051	[10.934754 6.2998257]	DMSO	[10.934754 6.2998257]	DMSO
1052	[10.067792 7.5001845]	DMSO	[10.067792 7.5001845]	DMSO
1053	[ 7.0289803 13.883031 ]	DMSO	[ 7.0289803 13.883031 ]	DMSO
1054	[ 7.2056794 12.583005 ]	DMSO	[ 7.2056794 12.583005 ]	DMSO
1055	[ 6.8889365 14.036915 ]	DMSO	[ 6.8889365 14.036915 ]	DMSO
1056	[10.277054 7.0972795]	DMSO	[10.277054 7.0972795]	DMSO
1057	[8.650632 8.405785]	DMSO	[8.650632 8.405785]	DMSO
1058	[10.853874 6.388875]	DMSO	[10.853874 6.388875]	DMSO
1059	[ 8.5329275 10.457699 ]	DMSO	[ 8.5329275 10.457699 ]	DMSO
1060	[ 7.3076067 14.197898 ]	DMSO	[ 7.3076067 14.197898 ]	DMSO
1061	[10.15103 7.2236276]	DMSO	[10.15103 7.2236276]	DMSO
1062	[5.7279263 6.91921 ]	DMSO	[5.7279263 6.91921 ]	DMSO
1063	[9.67624 2.8514588]	DMSO	[9.67624 2.8514588]	DMSO
1064	[ 6.3221536 14.260441 ]	DMSO	[ 6.3221536 14.260441 ]	DMSO
1065	[9.801579 6.3754377]	DMSO	[9.801579 6.3754377]	DMSO
1066	[8.083822 4.048441]	DMSO	[8.083822 4.048441]	DMSO
1067	[7.9763007 4.0540442]	DMSO	[7.9763007 4.0540442]	DMSO
1068	[9.769925 5.0651207]	DMSO	[9.769925 5.0651207]	DMSO
1069	[4.8753276 9.738221 ]	IMPA	[ 9.0823 12.987045]	MorphDiff(I2I)
1070	[ 4.654573 10.261983]	IMPA	[9.404924 4.73086 ]	MorphDiff(I2I)
1071	[ 4.8213925 10.991931 ]	IMPA	[8.423924 2.9538217]	MorphDiff(I2I)
1072	[ 4.7966247 10.044899 ]	IMPA	[ 8.324817 11.495339]	MorphDiff(I2I)
1073	[ 5.036656 11.554666]	IMPA	[11.212257 5.130388]	MorphDiff(I2I)
1074	[ 4.769846 10.069352]	IMPA	[ 5.5836725 12.499358 ]	MorphDiff(I2I)
1075	[ 4.65353 10.265057]	IMPA	[7.3475347 8.256449 ]	MorphDiff(I2I)
1076	[ 4.853763 11.372659]	IMPA	[10.264648 10.6373 ]	MorphDiff(I2I)
1077	[ 4.788837 10.048663]	IMPA	[ 7.585698 12.783142]	MorphDiff(I2I)
1078	[ 4.7134986 10.269636 ]	IMPA	[12.220679 7.2730083]	MorphDiff(I2I)
1079	[5.6556964 8.371884 ]	IMPA	[6.198387 7.491682]	MorphDiff(I2I)
1080	[ 4.763448 10.108827]	IMPA	[10.93614 3.2031898]	MorphDiff(I2I)
1081	[5.48678 9.206435]	IMPA	[12.088147 6.337226]	MorphDiff(I2I)
1082	[ 4.773396 10.081366]	IMPA	[ 8.89647 13.199189]	MorphDiff(I2I)
1083	[ 5.743365 10.681973]	IMPA	[11.970804 3.220608]	MorphDiff(I2I)
1084	[ 5.502381 10.607961]	IMPA	[ 7.365465 11.921817]	MorphDiff(I2I)
1085	[ 4.8044934 10.348934 ]	IMPA	[9.565871 5.520046]	MorphDiff(I2I)
1086	[ 4.9487762 10.31432 ]	IMPA	[ 8.830637 12.771814]	MorphDiff(I2I)
1087	[ 4.858537 11.302657]	IMPA	[12.351479 4.11442 ]	MorphDiff(I2I)
1088	[5.5411067 8.585748 ]	IMPA	[10.97215 4.866367]	MorphDiff(I2I)
1089	[ 4.8733306 10.312244 ]	IMPA	[ 5.4513235 12.477448 ]	MorphDiff(I2I)
1090	[ 4.901375 10.3262005]	IMPA	[12.185239 4.96614 ]	MorphDiff(I2I)
1091	[5.477901 9.542306]	IMPA	[8.580514 7.273426]	MorphDiff(I2I)
1092	[ 4.7911043 10.294638 ]	IMPA	[5.249423 7.4270425]	MorphDiff(I2I)
1093	[ 5.571077 11.558377]	IMPA	[ 6.6014137 10.862555 ]	MorphDiff(I2I)
1094	[ 5.014315 10.640723]	IMPA	[12.65046 6.1663394]	MorphDiff(I2I)
1095	[ 4.866072 11.109775]	IMPA	[10.0920725 9.459399 ]	MorphDiff(I2I)
1096	[ 5.08901 10.602085]	IMPA	[9.701091 9.69611 ]	MorphDiff(I2I)
1097	[ 4.952217 10.675442]	IMPA	[ 8.785965 11.488245]	MorphDiff(I2I)
1098	[5.408193 9.302684]	IMPA	[ 6.8161097 12.446537 ]	MorphDiff(I2I)
1099	[ 4.684446 10.261518]	IMPA	[8.342586 7.806246]	MorphDiff(I2I)
1100	[ 4.8204265 10.119389 ]	IMPA	[7.8897915 6.551931 ]	MorphDiff(I2I)
1101	[ 5.0575886 11.586028 ]	IMPA	[11.084838 5.785327]	MorphDiff(I2I)
1102	[ 4.7014976 10.341191 ]	IMPA	[ 6.8804946 12.467074 ]	MorphDiff(I2I)
1103	[5.4870186 9.645905 ]	IMPA	[8.570749 2.4254599]	MorphDiff(I2I)
1104	[ 4.873576 10.876866]	IMPA	[10.282482 13.598412]	MorphDiff(I2I)
1105	[5.891182 9.080116]	IMPA	[10.290464 7.847323]	MorphDiff(I2I)
1106	[ 4.814485 10.199049]	IMPA	[ 8.465716 12.238255]	MorphDiff(I2I)
1107	[5.8616076 9.895281 ]	IMPA	[ 5.208566 10.773872]	MorphDiff(I2I)
1108	[ 5.074493 11.538774]	IMPA	[ 6.891786 12.38827 ]	MorphDiff(I2I)
1109	[4.82506 9.735098]	IMPA	[5.375224 9.642699]	MorphDiff(I2I)
1110	[5.788114 9.747372]	IMPA	[ 6.5508027 11.55413 ]	MorphDiff(I2I)
1111	[5.8305993 9.473302 ]	IMPA	[10.723279 8.232808]	MorphDiff(I2I)
1112	[ 4.8373947 10.234163 ]	IMPA	[12.80519 6.9521914]	MorphDiff(I2I)
1113	[ 4.949117 11.233458]	IMPA	[ 5.008178 11.493112]	MorphDiff(I2I)
1114	[4.882915 9.628329]	IMPA	[12.006095 7.89874 ]	MorphDiff(I2I)
1115	[ 4.700985 10.333853]	IMPA	[7.8653026 8.238246 ]	MorphDiff(I2I)
1116	[4.918995 9.874157]	IMPA	[10.273861 9.349006]	MorphDiff(I2I)
1117	[ 4.956626 11.028154]	IMPA	[ 5.8921103 10.288228 ]	MorphDiff(I2I)
1118	[ 4.919547 10.693448]	IMPA	[11.396034 11.8855505]	MorphDiff(I2I)
1119	[4.8598747 9.595005 ]	IMPA	[11.216754 11.095999]	MorphDiff(I2I)
1120	[ 5.044388 10.342035]	IMPA	[5.9602113 8.963301 ]	MorphDiff(I2I)
1121	[ 5.3164744 10.693635 ]	IMPA	[8.844114 8.880503]	MorphDiff(I2I)
1122	[5.786306 8.887131]	IMPA	[6.567632 8.2800455]	MorphDiff(I2I)
1123	[4.966027 9.619656]	IMPA	[4.7165427 7.035654 ]	MorphDiff(I2I)
1124	[ 4.8448286 10.224649 ]	IMPA	[6.3690276 9.489371 ]	MorphDiff(I2I)
1125	[ 4.6876082 10.215094 ]	IMPA	[12.349482 8.805213]	MorphDiff(I2I)
1126	[ 4.894711 11.345252]	IMPA	[11.455169 12.049274]	MorphDiff(I2I)
1127	[ 4.919229 10.704625]	IMPA	[12.512064 6.2399335]	MorphDiff(I2I)
1128	[5.1496253 9.550601 ]	IMPA	[ 9.3375225 13.986942 ]	MorphDiff(I2I)
1129	[ 4.8392053 10.110901 ]	IMPA	[ 9.097599 10.922134]	MorphDiff(I2I)
1130	[ 4.9121494 11.068318 ]	IMPA	[10.078703 11.8659725]	MorphDiff(I2I)
1131	[ 5.2848473 11.11998 ]	IMPA	[ 5.3301325 10.791537 ]	MorphDiff(I2I)
1132	[ 5.129378 10.902079]	IMPA	[ 6.565288 11.717103]	MorphDiff(I2I)
1133	[ 4.8699784 10.985974 ]	IMPA	[8.50881 7.8772793]	MorphDiff(I2I)
1134	[5.2921658 9.263003 ]	IMPA	[10.361653 11.720401]	MorphDiff(I2I)
1135	[5.788481 9.482736]	IMPA	[11.02099 7.9099083]	MorphDiff(I2I)
1136	[ 5.0041103 10.055504 ]	IMPA	[6.4804435 9.515139 ]	MorphDiff(I2I)
1137	[5.34311 9.953412]	IMPA	[10.667659 12.22756 ]	MorphDiff(I2I)

## Sheet: Sheet2
	IMPA	IMPA_label	MorphDiff(I2I)	MorphDiff(I2I)_label
0	[8.711823 5.622147]	Ground Truth	[8.711823 5.622147]	Ground Truth
1	[ 9.250963 10.46073 ]	Ground Truth	[ 9.250963 10.46073 ]	Ground Truth
2	[7.388577 9.617492]	Ground Truth	[7.388577 9.617492]	Ground Truth
3	[11.469379 8.191054]	Ground Truth	[11.469379 8.191054]	Ground Truth
4	[8.663507 9.500463]	Ground Truth	[8.663507 9.500463]	Ground Truth
5	[8.073105 4.075177]	Ground Truth	[8.073105 4.075177]	Ground Truth
6	[ 8.832001 13.508626]	Ground Truth	[ 8.832001 13.508626]	Ground Truth
7	[9.73782 9.719837]	Ground Truth	[9.73782 9.719837]	Ground Truth
8	[8.264228 7.3600016]	Ground Truth	[8.264228 7.3600016]	Ground Truth
9	[8.118162 7.3687963]	Ground Truth	[8.118162 7.3687963]	Ground Truth
10	[8.9105425 9.448317 ]	Ground Truth	[8.9105425 9.448317 ]	Ground Truth
11	[9.371455 7.3325033]	Ground Truth	[9.371455 7.3325033]	Ground Truth
12	[8.653059 6.791136]	Ground Truth	[8.653059 6.791136]	Ground Truth
13	[ 8.140252 12.303413]	Ground Truth	[ 8.140252 12.303413]	Ground Truth
14	[8.757164 8.933331]	Ground Truth	[8.757164 8.933331]	Ground Truth
15	[9.025641 9.107643]	Ground Truth	[9.025641 9.107643]	Ground Truth
16	[ 6.461004 12.337775]	Ground Truth	[ 6.461004 12.337775]	Ground Truth
17	[5.340194 9.788152]	Ground Truth	[5.340194 9.788152]	Ground Truth
18	[ 6.0830464 11.189202 ]	Ground Truth	[ 6.0830464 11.189202 ]	Ground Truth
19	[8.469261 7.88731 ]	Ground Truth	[8.469261 7.88731 ]	Ground Truth
20	[7.647144 4.763847]	Ground Truth	[7.647144 4.763847]	Ground Truth
21	[9.525947 2.7188187]	Ground Truth	[9.525947 2.7188187]	Ground Truth
22	[ 7.901964 11.02675 ]	Ground Truth	[ 7.901964 11.02675 ]	Ground Truth
23	[8.476156 7.8769937]	Ground Truth	[8.476156 7.8769937]	Ground Truth
24	[8.727701 9.490215]	Ground Truth	[8.727701 9.490215]	Ground Truth
25	[11.18284 5.7515454]	Ground Truth	[11.18284 5.7515454]	Ground Truth
26	[7.090954 8.329786]	Ground Truth	[7.090954 8.329786]	Ground Truth
27	[7.026746 7.7622733]	Ground Truth	[7.026746 7.7622733]	Ground Truth
28	[ 6.0180645 10.217715 ]	Ground Truth	[ 6.0180645 10.217715 ]	Ground Truth
29	[ 7.061492 11.895963]	Ground Truth	[ 7.061492 11.895963]	Ground Truth
30	[6.900093 9.339062]	Ground Truth	[6.900093 9.339062]	Ground Truth
31	[ 7.4717746 13.636781 ]	Ground Truth	[ 7.4717746 13.636781 ]	Ground Truth
32	[6.4639306 9.541864 ]	Ground Truth	[6.4639306 9.541864 ]	Ground Truth
33	[9.422467 9.23042 ]	Ground Truth	[9.422467 9.23042 ]	Ground Truth
34	[10.1031 7.7696238]	Ground Truth	[10.1031 7.7696238]	Ground Truth
35	[7.272484 7.047237]	Ground Truth	[7.272484 7.047237]	Ground Truth
36	[10.526186 10.855265]	Ground Truth	[10.526186 10.855265]	Ground Truth
37	[ 6.124938 10.556664]	Ground Truth	[ 6.124938 10.556664]	Ground Truth
38	[5.5349283 8.07345 ]	Ground Truth	[5.5349283 8.07345 ]	Ground Truth
39	[8.985411 3.6718478]	Ground Truth	[8.985411 3.6718478]	Ground Truth
40	[7.5479755 6.895392 ]	Ground Truth	[7.5479755 6.895392 ]	Ground Truth
41	[8.928176 4.798164]	Ground Truth	[8.928176 4.798164]	Ground Truth
42	[7.0042167 7.7856174]	Ground Truth	[7.0042167 7.7856174]	Ground Truth
43	[7.249071 9.366307]	Ground Truth	[7.249071 9.366307]	Ground Truth
44	[8.96633 9.238838]	Ground Truth	[8.96633 9.238838]	Ground Truth
45	[9.0435705 3.9455552]	Ground Truth	[9.0435705 3.9455552]	Ground Truth
46	[5.822893 9.533338]	Ground Truth	[5.822893 9.533338]	Ground Truth
47	[6.7159185 7.011827 ]	Ground Truth	[6.7159185 7.011827 ]	Ground Truth
48	[ 7.58757 11.086307]	Ground Truth	[ 7.58757 11.086307]	Ground Truth
49	[7.3561683 7.9289293]	Ground Truth	[7.3561683 7.9289293]	Ground Truth
50	[12.813603 7.2915297]	Ground Truth	[12.813603 7.2915297]	Ground Truth
51	[6.046008 7.603326]	Ground Truth	[6.046008 7.603326]	Ground Truth
52	[6.24385 7.335661]	Ground Truth	[6.24385 7.335661]	Ground Truth
53	[14.054422 5.179845]	DMSO	[14.054422 5.179845]	DMSO
54	[14.497826 4.313717]	DMSO	[14.497826 4.313717]	DMSO
55	[14.290996 4.249803]	DMSO	[14.290996 4.249803]	DMSO
56	[13.999214 5.2383614]	DMSO	[13.999214 5.2383614]	DMSO
57	[12.125202 4.9554443]	DMSO	[12.125202 4.9554443]	DMSO
58	[13.963127 5.2150335]	DMSO	[13.963127 5.2150335]	DMSO
59	[13.5787 4.6866317]	DMSO	[13.5787 4.6866317]	DMSO
60	[12.935698 6.095787]	DMSO	[12.935698 6.095787]	DMSO
61	[9.208889 5.5388236]	DMSO	[9.208889 5.5388236]	DMSO
62	[9.125647 2.4361956]	DMSO	[9.125647 2.4361956]	DMSO
63	[13.802294 6.2056966]	DMSO	[13.802294 6.2056966]	DMSO
64	[12.084346 2.783769]	DMSO	[12.084346 2.783769]	DMSO
65	[13.805005 6.241483]	DMSO	[13.805005 6.241483]	DMSO
66	[13.955968 5.997389]	DMSO	[13.955968 5.997389]	DMSO
67	[11.224782 2.272969]	DMSO	[11.224782 2.272969]	DMSO
68	[11.714519 1.9061236]	DMSO	[11.714519 1.9061236]	DMSO
69	[14.469567 4.728809]	DMSO	[14.469567 4.728809]	DMSO
70	[14.547907 4.6732173]	DMSO	[14.547907 4.6732173]	DMSO
71	[14.26413 4.5792236]	DMSO	[14.26413 4.5792236]	DMSO
72	[12.944414 6.5727487]	DMSO	[12.944414 6.5727487]	DMSO
73	[14.120337 5.328394]	DMSO	[14.120337 5.328394]	DMSO
74	[14.167701 4.896832]	DMSO	[14.167701 4.896832]	DMSO
75	[10.784564 2.1012473]	DMSO	[10.784564 2.1012473]	DMSO
76	[14.550595 4.6633677]	DMSO	[14.550595 4.6633677]	DMSO
77	[14.047978 5.269468]	DMSO	[14.047978 5.269468]	DMSO
78	[9.472941 2.3000212]	DMSO	[9.472941 2.3000212]	DMSO
79	[14.362977 4.688613]	DMSO	[14.362977 4.688613]	DMSO
80	[10.910066 2.5594497]	DMSO	[10.910066 2.5594497]	DMSO
81	[10.085989 4.068243]	DMSO	[10.085989 4.068243]	DMSO
82	[14.38256 4.6407676]	DMSO	[14.38256 4.6407676]	DMSO
83	[14.246954 4.523136]	DMSO	[14.246954 4.523136]	DMSO
84	[11.36054 2.832051]	DMSO	[11.36054 2.832051]	DMSO
85	[ 7.4315267 12.698534 ]	DMSO	[ 7.4315267 12.698534 ]	DMSO
86	[12.392779 4.2896895]	DMSO	[12.392779 4.2896895]	DMSO
87	[13.921285 5.499853]	DMSO	[13.921285 5.499853]	DMSO
88	[12.7867365 5.623748 ]	DMSO	[12.7867365 5.623748 ]	DMSO
89	[13.994996 5.5470014]	DMSO	[13.994996 5.5470014]	DMSO
90	[14.324081 4.7123904]	DMSO	[14.324081 4.7123904]	DMSO
91	[14.030567 5.77005 ]	DMSO	[14.030567 5.77005 ]	DMSO
92	[12.613595 3.3691297]	DMSO	[12.613595 3.3691297]	DMSO
93	[12.561381 5.610243]	DMSO	[12.561381 5.610243]	DMSO
94	[8.410015 2.4741914]	DMSO	[8.410015 2.4741914]	DMSO
95	[10.574841 1.8847071]	DMSO	[10.574841 1.8847071]	DMSO
96	[10.901739 2.481056]	DMSO	[10.901739 2.481056]	DMSO
97	[14.303677 4.2807198]	DMSO	[14.303677 4.2807198]	DMSO
98	[13.662616 4.5891433]	DMSO	[13.662616 4.5891433]	DMSO
99	[14.458496 4.6044765]	DMSO	[14.458496 4.6044765]	DMSO
100	[13.180942 7.3368735]	DMSO	[13.180942 7.3368735]	DMSO
101	[14.286608 4.7474947]	DMSO	[14.286608 4.7474947]	DMSO
102	[14.019897 5.1724863]	DMSO	[14.019897 5.1724863]	DMSO
103	[9.391667 2.0550983]	DMSO	[9.391667 2.0550983]	DMSO
104	[13.513592 5.354955]	DMSO	[13.513592 5.354955]	DMSO
105	[14.394043 4.455557]	DMSO	[14.394043 4.455557]	DMSO
106	[11.46899 3.107868]	DMSO	[11.46899 3.107868]	DMSO
107	[13.338795 8.649107]	DMSO	[13.338795 8.649107]	DMSO
108	[14.384171 4.2892995]	DMSO	[14.384171 4.2892995]	DMSO
109	[13.881661 6.271392]	DMSO	[13.881661 6.271392]	DMSO
110	[11.473874 2.1547859]	DMSO	[11.473874 2.1547859]	DMSO
111	[11.688808 1.7138932]	DMSO	[11.688808 1.7138932]	DMSO
112	[12.824519 6.504837]	DMSO	[12.824519 6.504837]	DMSO
113	[11.649864 2.0639439]	DMSO	[11.649864 2.0639439]	DMSO
114	[10.916512 1.6744652]	DMSO	[10.916512 1.6744652]	DMSO
115	[13.988086 5.941253]	DMSO	[13.988086 5.941253]	DMSO
116	[12.9199095 6.123474 ]	DMSO	[12.9199095 6.123474 ]	DMSO
117	[13.870253 4.300476]	DMSO	[13.870253 4.300476]	DMSO
118	[11.226264 1.8488966]	DMSO	[11.226264 1.8488966]	DMSO
119	[13.788311 4.447245]	DMSO	[13.788311 4.447245]	DMSO
120	[14.385811 4.7549133]	DMSO	[14.385811 4.7549133]	DMSO
121	[14.211691 4.7000885]	DMSO	[14.211691 4.7000885]	DMSO
122	[13.239344 4.514014]	DMSO	[13.239344 4.514014]	DMSO
123	[12.614237 3.460521]	DMSO	[12.614237 3.460521]	DMSO
124	[12.001804 3.9945672]	DMSO	[12.001804 3.9945672]	DMSO
125	[8.965613 2.7354178]	DMSO	[8.965613 2.7354178]	DMSO
126	[8.853432 2.2012615]	DMSO	[8.853432 2.2012615]	DMSO
127	[11.5955515 2.087407 ]	DMSO	[11.5955515 2.087407 ]	DMSO
128	[13.5091915 5.2193475]	DMSO	[13.5091915 5.2193475]	DMSO
129	[11.621355 3.1136615]	DMSO	[11.621355 3.1136615]	DMSO
130	[12.391232 11.871576]	DMSO	[12.391232 11.871576]	DMSO
131	[10.465877 4.544586]	DMSO	[10.465877 4.544586]	DMSO
132	[10.989514 6.3698816]	DMSO	[10.989514 6.3698816]	DMSO
133	[11.623873 1.8861675]	DMSO	[11.623873 1.8861675]	DMSO
134	[12.212207 3.7766979]	DMSO	[12.212207 3.7766979]	DMSO
135	[14.27489 4.7653074]	DMSO	[14.27489 4.7653074]	DMSO
136	[9.462587 3.5287046]	DMSO	[9.462587 3.5287046]	DMSO
137	[12.838737 5.867763]	DMSO	[12.838737 5.867763]	DMSO
138	[14.173544 4.7161527]	DMSO	[14.173544 4.7161527]	DMSO
139	[11.892491 1.4821897]	DMSO	[11.892491 1.4821897]	DMSO
140	[14.047636 5.4994016]	DMSO	[14.047636 5.4994016]	DMSO
141	[13.420131 7.0201783]	DMSO	[13.420131 7.0201783]	DMSO
142	[14.011497 5.982723]	DMSO	[14.011497 5.982723]	DMSO
143	[14.145194 4.7469206]	DMSO	[14.145194 4.7469206]	DMSO
144	[11.330433 3.2267458]	DMSO	[11.330433 3.2267458]	DMSO
145	[14.357355 4.6423554]	DMSO	[14.357355 4.6423554]	DMSO
146	[12.715805 6.6247067]	DMSO	[12.715805 6.6247067]	DMSO
147	[14.435826 4.751754]	DMSO	[14.435826 4.751754]	DMSO
148	[ 8.029704 12.913733]	DMSO	[ 8.029704 12.913733]	DMSO
149	[7.132956 8.360381]	DMSO	[7.132956 8.360381]	DMSO
150	[14.160909 4.432475]	DMSO	[14.160909 4.432475]	DMSO
151	[13.898775 6.214374]	DMSO	[13.898775 6.214374]	DMSO
152	[13.249444 4.6680894]	DMSO	[13.249444 4.6680894]	DMSO
153	[8.016061 2.777281]	DMSO	[8.016061 2.777281]	DMSO
154	[11.76259 6.772139]	DMSO	[11.76259 6.772139]	DMSO
155	[13.424186 8.306051]	DMSO	[13.424186 8.306051]	DMSO
156	[14.12598 5.2491956]	DMSO	[14.12598 5.2491956]	DMSO
157	[13.599265 5.2057195]	DMSO	[13.599265 5.2057195]	DMSO
158	[11.36323 2.9671247]	DMSO	[11.36323 2.9671247]	DMSO
159	[11.465659 2.0937042]	DMSO	[11.465659 2.0937042]	DMSO
160	[13.935215 6.1632004]	DMSO	[13.935215 6.1632004]	DMSO
161	[13.124245 7.76408 ]	DMSO	[13.124245 7.76408 ]	DMSO
162	[13.955509 4.5637994]	DMSO	[13.955509 4.5637994]	DMSO
163	[14.217816 4.8365626]	DMSO	[14.217816 4.8365626]	DMSO
164	[14.04522 5.189825]	DMSO	[14.04522 5.189825]	DMSO
165	[14.09719 5.5740433]	DMSO	[14.09719 5.5740433]	DMSO
166	[11.198735 4.528151]	DMSO	[11.198735 4.528151]	DMSO
167	[9.08516 2.447463]	DMSO	[9.08516 2.447463]	DMSO
168	[13.055276 8.066158]	DMSO	[13.055276 8.066158]	DMSO
169	[8.379362 2.585458]	DMSO	[8.379362 2.585458]	DMSO
170	[13.972445 5.6314716]	DMSO	[13.972445 5.6314716]	DMSO
171	[8.904955 2.435527]	DMSO	[8.904955 2.435527]	DMSO
172	[10.109671 8.507404]	DMSO	[10.109671 8.507404]	DMSO
173	[11.908912 2.3342311]	DMSO	[11.908912 2.3342311]	DMSO
174	[13.465169 4.718744]	DMSO	[13.465169 4.718744]	DMSO
175	[11.353064 5.1517963]	DMSO	[11.353064 5.1517963]	DMSO
176	[14.3835745 4.8207197]	DMSO	[14.3835745 4.8207197]	DMSO
177	[12.886256 5.992523]	DMSO	[12.886256 5.992523]	DMSO
178	[9.857415 1.9779114]	DMSO	[9.857415 1.9779114]	DMSO
179	[12.314823 2.981572]	DMSO	[12.314823 2.981572]	DMSO
180	[11.464765 6.4250174]	DMSO	[11.464765 6.4250174]	DMSO
181	[8.5747385 2.3644757]	DMSO	[8.5747385 2.3644757]	DMSO
182	[10.888295 2.4216814]	DMSO	[10.888295 2.4216814]	DMSO
183	[14.242379 4.620984]	DMSO	[14.242379 4.620984]	DMSO
184	[13.360008 7.0699005]	DMSO	[13.360008 7.0699005]	DMSO
185	[13.697889 5.384471]	DMSO	[13.697889 5.384471]	DMSO
186	[11.234176 2.03835 ]	DMSO	[11.234176 2.03835 ]	DMSO
187	[14.160896 4.8122144]	DMSO	[14.160896 4.8122144]	DMSO
188	[13.827504 6.174458]	DMSO	[13.827504 6.174458]	DMSO
189	[11.574809 2.043052]	DMSO	[11.574809 2.043052]	DMSO
190	[13.580263 7.21622 ]	DMSO	[13.580263 7.21622 ]	DMSO
191	[14.470672 4.6777763]	DMSO	[14.470672 4.6777763]	DMSO
192	[14.244339 4.45868 ]	DMSO	[14.244339 4.45868 ]	DMSO
193	[7.536586 2.9333405]	DMSO	[7.536586 2.9333405]	DMSO
194	[9.896449 3.0233326]	DMSO	[9.896449 3.0233326]	DMSO
195	[14.331435 4.7907424]	DMSO	[14.331435 4.7907424]	DMSO
196	[14.012828 4.319021]	DMSO	[14.012828 4.319021]	DMSO
197	[14.360897 4.255566]	DMSO	[14.360897 4.255566]	DMSO
198	[13.863338 6.3880935]	DMSO	[13.863338 6.3880935]	DMSO
199	[9.372697 2.0602021]	DMSO	[9.372697 2.0602021]	DMSO
200	[9.422372 2.0239542]	DMSO	[9.422372 2.0239542]	DMSO
201	[14.123437 5.561551]	DMSO	[14.123437 5.561551]	DMSO
202	[10.653593 1.6985912]	DMSO	[10.653593 1.6985912]	DMSO
203	[11.924915 2.6362607]	DMSO	[11.924915 2.6362607]	DMSO
204	[14.071744 5.4434476]	DMSO	[14.071744 5.4434476]	DMSO
205	[11.367435 3.0245683]	DMSO	[11.367435 3.0245683]	DMSO
206	[14.104178 4.366198]	DMSO	[14.104178 4.366198]	DMSO
207	[11.640097 3.0131457]	DMSO	[11.640097 3.0131457]	DMSO
208	[14.128141 4.4331875]	DMSO	[14.128141 4.4331875]	DMSO
209	[14.426719 4.533873]	DMSO	[14.426719 4.533873]	DMSO
210	[13.342125 7.629933]	DMSO	[13.342125 7.629933]	DMSO
211	[13.65641 6.9386005]	DMSO	[13.65641 6.9386005]	DMSO
212	[14.355014 4.118186]	DMSO	[14.355014 4.118186]	DMSO
213	[14.418768 4.4329185]	DMSO	[14.418768 4.4329185]	DMSO
214	[14.541439 4.4905043]	DMSO	[14.541439 4.4905043]	DMSO
215	[12.132395 5.279725]	DMSO	[12.132395 5.279725]	DMSO
216	[13.158843 6.0679083]	DMSO	[13.158843 6.0679083]	DMSO
217	[11.292981 2.4865427]	DMSO	[11.292981 2.4865427]	DMSO
218	[6.1810193 8.062005 ]	DMSO	[6.1810193 8.062005 ]	DMSO
219	[13.60352 6.506959]	DMSO	[13.60352 6.506959]	DMSO
220	[14.1483755 5.031714 ]	DMSO	[14.1483755 5.031714 ]	DMSO
221	[12.987992 5.673951]	DMSO	[12.987992 5.673951]	DMSO
222	[10.958752 1.6746557]	DMSO	[10.958752 1.6746557]	DMSO
223	[12.795842 5.5387697]	DMSO	[12.795842 5.5387697]	DMSO
224	[11.552957 1.8169873]	DMSO	[11.552957 1.8169873]	DMSO
225	[14.320105 4.31944 ]	DMSO	[14.320105 4.31944 ]	DMSO
226	[13.711271 5.5172515]	DMSO	[13.711271 5.5172515]	DMSO
227	[14.316758 4.6043324]	DMSO	[14.316758 4.6043324]	DMSO
228	[11.639678 1.8334852]	DMSO	[11.639678 1.8334852]	DMSO
229	[14.018131 5.718899]	DMSO	[14.018131 5.718899]	DMSO
230	[7.717751 3.4655592]	DMSO	[7.717751 3.4655592]	DMSO
231	[14.0834875 5.148111 ]	DMSO	[14.0834875 5.148111 ]	DMSO
232	[14.459139 4.4892116]	DMSO	[14.459139 4.4892116]	DMSO
233	[12.373844 4.0317965]	DMSO	[12.373844 4.0317965]	DMSO
234	[14.058065 5.1309505]	DMSO	[14.058065 5.1309505]	DMSO
235	[9.119255 2.3772876]	DMSO	[9.119255 2.3772876]	DMSO
236	[11.225521 2.5228732]	DMSO	[11.225521 2.5228732]	DMSO
237	[ 7.651158 12.706825]	DMSO	[ 7.651158 12.706825]	DMSO
238	[14.133388 5.2813144]	DMSO	[14.133388 5.2813144]	DMSO
239	[10.990122 1.9203842]	DMSO	[10.990122 1.9203842]	DMSO
240	[10.912495 1.896841]	DMSO	[10.912495 1.896841]	DMSO
241	[13.021053 6.203239]	DMSO	[13.021053 6.203239]	DMSO
242	[12.625018 5.4903855]	DMSO	[12.625018 5.4903855]	DMSO
243	[9.130481 2.2393887]	DMSO	[9.130481 2.2393887]	DMSO
244	[13.633021 5.5291348]	DMSO	[13.633021 5.5291348]	DMSO
245	[13.960107 6.0380545]	DMSO	[13.960107 6.0380545]	DMSO
246	[14.119928 4.7894435]	DMSO	[14.119928 4.7894435]	DMSO
247	[11.260834 2.0638468]	DMSO	[11.260834 2.0638468]	DMSO
248	[9.086893 2.2208018]	DMSO	[9.086893 2.2208018]	DMSO
249	[14.310519 4.2828712]	DMSO	[14.310519 4.2828712]	DMSO
250	[10.528172 2.055842]	DMSO	[10.528172 2.055842]	DMSO
251	[12.021824 12.649841]	DMSO	[12.021824 12.649841]	DMSO
252	[14.422436 4.2849207]	DMSO	[14.422436 4.2849207]	DMSO
253	[14.389766 4.213396]	DMSO	[14.389766 4.213396]	DMSO
254	[14.544908 4.5817876]	DMSO	[14.544908 4.5817876]	DMSO
255	[11.573433 2.0543833]	DMSO	[11.573433 2.0543833]	DMSO
256	[14.306994 4.6660433]	DMSO	[14.306994 4.6660433]	DMSO
257	[14.569571 4.409454]	DMSO	[14.569571 4.409454]	DMSO
258	[10.94431 1.661372]	DMSO	[10.94431 1.661372]	DMSO
259	[13.526312 7.153725]	DMSO	[13.526312 7.153725]	DMSO
260	[14.158849 4.3207507]	DMSO	[14.158849 4.3207507]	DMSO
261	[13.730373 6.3690434]	DMSO	[13.730373 6.3690434]	DMSO
262	[11.7482605 2.232228 ]	DMSO	[11.7482605 2.232228 ]	DMSO
263	[13.866888 6.30164 ]	DMSO	[13.866888 6.30164 ]	DMSO
264	[13.335154 4.8018003]	DMSO	[13.335154 4.8018003]	DMSO
265	[14.33085 4.2557025]	DMSO	[14.33085 4.2557025]	DMSO
266	[13.983164 4.507795]	DMSO	[13.983164 4.507795]	DMSO
267	[14.264131 4.681841]	DMSO	[14.264131 4.681841]	DMSO
268	[9.942513 1.9504639]	DMSO	[9.942513 1.9504639]	DMSO
269	[10.763232 2.5259554]	DMSO	[10.763232 2.5259554]	DMSO
270	[11.996494 8.359991]	DMSO	[11.996494 8.359991]	DMSO
271	[9.835855 1.9630692]	DMSO	[9.835855 1.9630692]	DMSO
272	[10.913691 1.7148579]	DMSO	[10.913691 1.7148579]	DMSO
273	[14.495691 4.6648173]	DMSO	[14.495691 4.6648173]	DMSO
274	[14.001757 5.2163596]	DMSO	[14.001757 5.2163596]	DMSO
275	[11.69336 1.9584558]	DMSO	[11.69336 1.9584558]	DMSO
276	[11.61668 5.046631]	DMSO	[11.61668 5.046631]	DMSO
277	[14.113782 4.2173567]	DMSO	[14.113782 4.2173567]	DMSO
278	[13.6680155 5.155877 ]	DMSO	[13.6680155 5.155877 ]	DMSO
279	[10.297332 2.0786664]	DMSO	[10.297332 2.0786664]	DMSO
280	[7.545367 2.8662562]	DMSO	[7.545367 2.8662562]	DMSO
281	[12.390801 3.2256944]	DMSO	[12.390801 3.2256944]	DMSO
282	[12.627463 5.407229]	DMSO	[12.627463 5.407229]	DMSO
283	[14.103269 4.561811]	DMSO	[14.103269 4.561811]	DMSO
284	[10.148926 2.8518884]	DMSO	[10.148926 2.8518884]	DMSO
285	[9.484092 2.518402]	DMSO	[9.484092 2.518402]	DMSO
286	[10.883241 2.4122534]	DMSO	[10.883241 2.4122534]	DMSO
287	[13.327023 7.683969]	DMSO	[13.327023 7.683969]	DMSO
288	[8.742572 2.6975095]	DMSO	[8.742572 2.6975095]	DMSO
289	[13.869521 6.067882]	DMSO	[13.869521 6.067882]	DMSO
290	[12.992937 6.0410857]	DMSO	[12.992937 6.0410857]	DMSO
291	[11.797147 2.5074587]	DMSO	[11.797147 2.5074587]	DMSO
292	[12.24923 7.2676606]	DMSO	[12.24923 7.2676606]	DMSO
293	[13.905768 5.3123465]	DMSO	[13.905768 5.3123465]	DMSO
294	[13.853351 6.31041 ]	DMSO	[13.853351 6.31041 ]	DMSO
295	[13.2691965 5.94606 ]	DMSO	[13.2691965 5.94606 ]	DMSO
296	[13.403395 6.2868147]	DMSO	[13.403395 6.2868147]	DMSO
297	[ 9.46855 12.806751]	DMSO	[ 9.46855 12.806751]	DMSO
298	[8.077493 9.5570965]	DMSO	[8.077493 9.5570965]	DMSO
299	[12.434975 3.2665362]	DMSO	[12.434975 3.2665362]	DMSO
300	[14.343956 4.7927184]	DMSO	[14.343956 4.7927184]	DMSO
301	[11.286023 4.2363677]	DMSO	[11.286023 4.2363677]	DMSO
302	[14.417444 4.248782]	DMSO	[14.417444 4.248782]	DMSO
303	[10.717922 1.6595594]	DMSO	[10.717922 1.6595594]	DMSO
304	[12.923501 6.117293]	DMSO	[12.923501 6.117293]	DMSO
305	[11.562562 4.5011435]	DMSO	[11.562562 4.5011435]	DMSO
306	[11.376605 3.0645232]	DMSO	[11.376605 3.0645232]	DMSO
307	[14.149618 5.1751685]	DMSO	[14.149618 5.1751685]	DMSO
308	[13.632816 6.5456457]	DMSO	[13.632816 6.5456457]	DMSO
309	[10.861536 2.2285132]	DMSO	[10.861536 2.2285132]	DMSO
310	[14.1412945 4.850111 ]	DMSO	[14.1412945 4.850111 ]	DMSO
311	[13.507613 6.847326]	DMSO	[13.507613 6.847326]	DMSO
312	[13.905909 5.1217284]	DMSO	[13.905909 5.1217284]	DMSO
313	[13.672231 6.6072946]	DMSO	[13.672231 6.6072946]	DMSO
314	[8.539252 2.4149096]	DMSO	[8.539252 2.4149096]	DMSO
315	[10.109813 3.1482685]	DMSO	[10.109813 3.1482685]	DMSO
316	[12.110322 2.7531471]	DMSO	[12.110322 2.7531471]	DMSO
317	[11.870208 2.6608884]	DMSO	[11.870208 2.6608884]	DMSO
318	[13.662944 5.253285]	DMSO	[13.662944 5.253285]	DMSO
319	[12.7031 6.608525]	DMSO	[12.7031 6.608525]	DMSO
320	[10.208935 2.3673284]	DMSO	[10.208935 2.3673284]	DMSO
321	[13.887289 6.285328]	DMSO	[13.887289 6.285328]	DMSO
322	[8.084248 7.868281]	DMSO	[8.084248 7.868281]	DMSO
323	[12.92567 6.1174407]	DMSO	[12.92567 6.1174407]	DMSO
324	[12.055885 6.783507]	DMSO	[12.055885 6.783507]	DMSO
325	[11.730017 2.0633564]	DMSO	[11.730017 2.0633564]	DMSO
326	[13.538547 7.3773313]	DMSO	[13.538547 7.3773313]	DMSO
327	[13.905985 4.6859307]	DMSO	[13.905985 4.6859307]	DMSO
328	[14.077769 5.4123363]	DMSO	[14.077769 5.4123363]	DMSO
329	[14.091822 5.1567864]	DMSO	[14.091822 5.1567864]	DMSO
330	[14.10664 5.28319]	DMSO	[14.10664 5.28319]	DMSO
331	[11.378495 2.9599016]	DMSO	[11.378495 2.9599016]	DMSO
332	[12.219581 3.600927]	DMSO	[12.219581 3.600927]	DMSO
333	[9.160286 2.1042862]	DMSO	[9.160286 2.1042862]	DMSO
334	[8.492813 2.3690379]	DMSO	[8.492813 2.3690379]	DMSO
335	[13.664517 5.54993 ]	DMSO	[13.664517 5.54993 ]	DMSO
336	[11.837112 6.5859404]	DMSO	[11.837112 6.5859404]	DMSO
337	[12.285676 5.5308948]	DMSO	[12.285676 5.5308948]	DMSO
338	[12.071416 2.8285975]	DMSO	[12.071416 2.8285975]	DMSO
339	[14.19936 4.3136177]	DMSO	[14.19936 4.3136177]	DMSO
340	[6.8782997 4.1951375]	DMSO	[6.8782997 4.1951375]	DMSO
341	[14.081911 5.163825]	DMSO	[14.081911 5.163825]	DMSO
342	[13.568465 5.546464]	DMSO	[13.568465 5.546464]	DMSO
343	[14.3577 4.3816404]	DMSO	[14.3577 4.3816404]	DMSO
344	[14.241547 4.27663 ]	DMSO	[14.241547 4.27663 ]	DMSO
345	[14.022174 5.596433]	DMSO	[14.022174 5.596433]	DMSO
346	[10.037018 1.8350394]	DMSO	[10.037018 1.8350394]	DMSO
347	[9.752279 2.0091424]	DMSO	[9.752279 2.0091424]	DMSO
348	[13.874293 4.6797223]	DMSO	[13.874293 4.6797223]	DMSO
349	[ 6.082092 12.218454]	DMSO	[ 6.082092 12.218454]	DMSO
350	[8.898185 2.4002976]	DMSO	[8.898185 2.4002976]	DMSO
351	[ 8.897769 13.525864]	DMSO	[ 8.897769 13.525864]	DMSO
352	[14.551865 4.3627267]	DMSO	[14.551865 4.3627267]	DMSO
353	[14.552898 4.4362226]	DMSO	[14.552898 4.4362226]	DMSO
354	[9.215121 2.0706525]	DMSO	[9.215121 2.0706525]	DMSO
355	[14.191196 4.334477]	DMSO	[14.191196 4.334477]	DMSO
356	[9.138837 2.424161]	DMSO	[9.138837 2.424161]	DMSO
357	[13.2548065 5.0981913]	DMSO	[13.2548065 5.0981913]	DMSO
358	[14.550109 4.620062]	DMSO	[14.550109 4.620062]	DMSO
359	[14.038152 5.904975]	DMSO	[14.038152 5.904975]	DMSO
360	[14.24955 4.3770366]	DMSO	[14.24955 4.3770366]	DMSO
361	[14.393102 4.7873416]	DMSO	[14.393102 4.7873416]	DMSO
362	[14.512458 4.3118987]	DMSO	[14.512458 4.3118987]	DMSO
363	[13.223004 8.179968]	DMSO	[13.223004 8.179968]	DMSO
364	[9.334033 2.389653]	DMSO	[9.334033 2.389653]	DMSO
365	[9.153367 2.1554608]	DMSO	[9.153367 2.1554608]	DMSO
366	[12.0936165 2.6586394]	DMSO	[12.0936165 2.6586394]	DMSO
367	[14.140365 5.1032104]	DMSO	[14.140365 5.1032104]	DMSO
368	[9.419757 3.008588]	DMSO	[9.419757 3.008588]	DMSO
369	[10.929219 1.5108452]	DMSO	[10.929219 1.5108452]	DMSO
370	[13.847504 6.311314]	DMSO	[13.847504 6.311314]	DMSO
371	[10.9024315 2.9907758]	DMSO	[10.9024315 2.9907758]	DMSO
372	[ 7.9878936 10.469442 ]	DMSO	[ 7.9878936 10.469442 ]	DMSO
373	[13.932121 5.712665]	DMSO	[13.932121 5.712665]	DMSO
374	[14.519305 4.3642416]	DMSO	[14.519305 4.3642416]	DMSO
375	[8.892815 2.224102]	DMSO	[8.892815 2.224102]	DMSO
376	[14.01989 5.5789394]	DMSO	[14.01989 5.5789394]	DMSO
377	[14.028063 5.623099]	DMSO	[14.028063 5.623099]	DMSO
378	[14.212017 4.5417542]	DMSO	[14.212017 4.5417542]	DMSO
379	[14.102414 5.453736]	DMSO	[14.102414 5.453736]	DMSO
380	[14.0429125 5.4310966]	DMSO	[14.0429125 5.4310966]	DMSO
381	[14.0445385 5.876898 ]	DMSO	[14.0445385 5.876898 ]	DMSO
382	[14.358217 4.2750854]	DMSO	[14.358217 4.2750854]	DMSO
383	[14.317664 4.4365616]	DMSO	[14.317664 4.4365616]	DMSO
384	[14.211248 4.9858165]	DMSO	[14.211248 4.9858165]	DMSO
385	[12.726795 6.1453805]	DMSO	[12.726795 6.1453805]	DMSO
386	[13.422436 4.9072046]	DMSO	[13.422436 4.9072046]	DMSO
387	[13.733786 6.265165]	DMSO	[13.733786 6.265165]	DMSO
388	[11.502095 1.9747399]	DMSO	[11.502095 1.9747399]	DMSO
389	[10.801772 1.891476]	DMSO	[10.801772 1.891476]	DMSO
390	[ 8.187396 10.561215]	DMSO	[ 8.187396 10.561215]	DMSO
391	[9.772293 1.8281031]	DMSO	[9.772293 1.8281031]	DMSO
392	[14.160308 4.3908467]	DMSO	[14.160308 4.3908467]	DMSO
393	[10.97655 2.501018]	DMSO	[10.97655 2.501018]	DMSO
394	[11.699943 2.2765434]	DMSO	[11.699943 2.2765434]	DMSO
395	[9.448603 2.0229893]	DMSO	[9.448603 2.0229893]	DMSO
396	[14.546073 4.5254984]	DMSO	[14.546073 4.5254984]	DMSO
397	[9.342925 2.0399196]	DMSO	[9.342925 2.0399196]	DMSO
398	[13.264018 7.363448]	DMSO	[13.264018 7.363448]	DMSO
399	[10.918843 1.7648954]	DMSO	[10.918843 1.7648954]	DMSO
400	[14.034942 5.5536065]	DMSO	[14.034942 5.5536065]	DMSO
401	[14.182535 4.5078044]	DMSO	[14.182535 4.5078044]	DMSO
402	[12.491008 4.6963444]	DMSO	[12.491008 4.6963444]	DMSO
403	[11.7854595 2.229906 ]	DMSO	[11.7854595 2.229906 ]	DMSO
404	[ 9.580467 11.339424]	DMSO	[ 9.580467 11.339424]	DMSO
405	[12.703438 5.403568]	DMSO	[12.703438 5.403568]	DMSO
406	[14.172134 5.1269665]	DMSO	[14.172134 5.1269665]	DMSO
407	[14.176846 4.9524283]	DMSO	[14.176846 4.9524283]	DMSO
408	[12.183244 3.3520312]	DMSO	[12.183244 3.3520312]	DMSO
409	[9.447821 1.9907898]	DMSO	[9.447821 1.9907898]	DMSO
410	[9.958949 1.9360749]	DMSO	[9.958949 1.9360749]	DMSO
411	[7.652046 8.920779]	DMSO	[7.652046 8.920779]	DMSO
412	[13.784442 5.4044247]	DMSO	[13.784442 5.4044247]	DMSO
413	[14.090904 5.352243]	DMSO	[14.090904 5.352243]	DMSO
414	[11.11376 2.2953715]	DMSO	[11.11376 2.2953715]	DMSO
415	[13.665177 6.527966]	DMSO	[13.665177 6.527966]	DMSO
416	[7.762418 3.1435583]	DMSO	[7.762418 3.1435583]	DMSO
417	[7.856622 2.796148]	DMSO	[7.856622 2.796148]	DMSO
418	[11.138393 1.9322642]	DMSO	[11.138393 1.9322642]	DMSO
419	[13.2984 5.9240484]	DMSO	[13.2984 5.9240484]	DMSO
420	[12.992926 4.1978264]	DMSO	[12.992926 4.1978264]	DMSO
421	[8.527332 2.4527893]	DMSO	[8.527332 2.4527893]	DMSO
422	[13.921025 6.176241]	DMSO	[13.921025 6.176241]	DMSO
423	[14.371431 4.5052104]	DMSO	[14.371431 4.5052104]	DMSO
424	[14.191165 4.9634857]	DMSO	[14.191165 4.9634857]	DMSO
425	[14.4473505 4.7092795]	DMSO	[14.4473505 4.7092795]	DMSO
426	[11.347661 2.7321477]	DMSO	[11.347661 2.7321477]	DMSO
427	[14.444594 4.3517833]	DMSO	[14.444594 4.3517833]	DMSO
428	[12.206386 3.5492458]	DMSO	[12.206386 3.5492458]	DMSO
429	[ 7.1880226 10.413167 ]	DMSO	[ 7.1880226 10.413167 ]	DMSO
430	[9.062278 2.0535545]	DMSO	[9.062278 2.0535545]	DMSO
431	[14.367626 4.7553163]	DMSO	[14.367626 4.7553163]	DMSO
432	[8.502356 2.4389222]	DMSO	[8.502356 2.4389222]	DMSO
433	[14.4760275 4.6772003]	DMSO	[14.4760275 4.6772003]	DMSO
434	[7.136359 9.940851]	DMSO	[7.136359 9.940851]	DMSO
435	[10.723695 1.6600982]	DMSO	[10.723695 1.6600982]	DMSO
436	[11.183787 7.054871]	DMSO	[11.183787 7.054871]	DMSO
437	[12.786138 4.296686]	DMSO	[12.786138 4.296686]	DMSO
438	[14.279721 4.374081]	DMSO	[14.279721 4.374081]	DMSO
439	[14.009014 5.9461613]	DMSO	[14.009014 5.9461613]	DMSO
440	[11.192228 3.1401222]	DMSO	[11.192228 3.1401222]	DMSO
441	[13.516507 6.5631385]	DMSO	[13.516507 6.5631385]	DMSO
442	[14.049275 5.155065]	DMSO	[14.049275 5.155065]	DMSO
443	[14.04126 5.202251]	DMSO	[14.04126 5.202251]	DMSO
444	[13.455144 5.2603607]	DMSO	[13.455144 5.2603607]	DMSO
445	[14.153948 4.2814703]	DMSO	[14.153948 4.2814703]	DMSO
446	[11.345721 7.107118]	DMSO	[11.345721 7.107118]	DMSO
447	[12.2489195 4.8788867]	DMSO	[12.2489195 4.8788867]	DMSO
448	[ 7.7714624 10.461433 ]	DMSO	[ 7.7714624 10.461433 ]	DMSO
449	[11.475482 2.824565]	DMSO	[11.475482 2.824565]	DMSO
450	[12.547625 4.2578945]	DMSO	[12.547625 4.2578945]	DMSO
451	[11.267675 2.780377]	DMSO	[11.267675 2.780377]	DMSO
452	[13.833171 4.5852265]	DMSO	[13.833171 4.5852265]	DMSO
453	[14.174062 4.634612]	DMSO	[14.174062 4.634612]	DMSO
454	[14.208956 4.7138176]	DMSO	[14.208956 4.7138176]	DMSO
455	[13.85913 6.202826]	DMSO	[13.85913 6.202826]	DMSO
456	[11.142034 2.538825]	DMSO	[11.142034 2.538825]	DMSO
457	[9.466881 2.0219996]	DMSO	[9.466881 2.0219996]	DMSO
458	[12.534632 4.060711]	DMSO	[12.534632 4.060711]	DMSO
459	[10.857979 1.8960067]	DMSO	[10.857979 1.8960067]	DMSO
460	[ 8.282641 10.483843]	DMSO	[ 8.282641 10.483843]	DMSO
461	[8.71889 2.2725244]	DMSO	[8.71889 2.2725244]	DMSO
462	[14.198536 5.100651]	DMSO	[14.198536 5.100651]	DMSO
463	[14.148615 5.056407]	DMSO	[14.148615 5.056407]	DMSO
464	[14.288803 4.3890386]	DMSO	[14.288803 4.3890386]	DMSO
465	[11.758837 2.0382886]	DMSO	[11.758837 2.0382886]	DMSO
466	[8.523981 2.3199675]	DMSO	[8.523981 2.3199675]	DMSO
467	[8.148999 2.9663355]	DMSO	[8.148999 2.9663355]	DMSO
468	[12.9190235 4.200982 ]	DMSO	[12.9190235 4.200982 ]	DMSO
469	[5.671151 8.791536]	DMSO	[5.671151 8.791536]	DMSO
470	[9.438772 2.613118]	DMSO	[9.438772 2.613118]	DMSO
471	[11.818909 2.3154912]	DMSO	[11.818909 2.3154912]	DMSO
472	[10.926979 1.7008346]	DMSO	[10.926979 1.7008346]	DMSO
473	[14.311669 4.285932]	DMSO	[14.311669 4.285932]	DMSO
474	[14.040104 5.5044775]	DMSO	[14.040104 5.5044775]	DMSO
475	[14.520769 4.3380947]	DMSO	[14.520769 4.3380947]	DMSO
476	[13.235494 4.491961]	DMSO	[13.235494 4.491961]	DMSO
477	[14.137846 4.4188313]	DMSO	[14.137846 4.4188313]	DMSO
478	[11.500844 6.385042]	DMSO	[11.500844 6.385042]	DMSO
479	[14.422231 4.7493424]	DMSO	[14.422231 4.7493424]	DMSO
480	[11.769639 3.8374805]	DMSO	[11.769639 3.8374805]	DMSO
481	[14.03839 5.167361]	DMSO	[14.03839 5.167361]	DMSO
482	[10.577644 2.045638]	DMSO	[10.577644 2.045638]	DMSO
483	[8.863794 2.159166]	DMSO	[8.863794 2.159166]	DMSO
484	[14.38653 4.397665]	DMSO	[14.38653 4.397665]	DMSO
485	[11.143155 2.0927365]	DMSO	[11.143155 2.0927365]	DMSO
486	[13.654689 5.4685297]	DMSO	[13.654689 5.4685297]	DMSO
487	[14.600245 4.4643445]	DMSO	[14.600245 4.4643445]	DMSO
488	[14.3916645 4.716642 ]	DMSO	[14.3916645 4.716642 ]	DMSO
489	[14.503775 4.611422]	DMSO	[14.503775 4.611422]	DMSO
490	[11.666705 1.6857661]	DMSO	[11.666705 1.6857661]	DMSO
491	[14.106475 5.3615828]	DMSO	[14.106475 5.3615828]	DMSO
492	[13.8632765 6.2375197]	DMSO	[13.8632765 6.2375197]	DMSO
493	[14.341934 4.1242604]	DMSO	[14.341934 4.1242604]	DMSO
494	[14.03765 4.6032968]	DMSO	[14.03765 4.6032968]	DMSO
495	[13.962104 6.1013002]	DMSO	[13.962104 6.1013002]	DMSO
496	[10.515179 1.6811943]	DMSO	[10.515179 1.6811943]	DMSO
497	[ 7.6316953 11.726764 ]	DMSO	[ 7.6316953 11.726764 ]	DMSO
498	[9.391625 2.0737472]	DMSO	[9.391625 2.0737472]	DMSO
499	[13.967808 5.2781277]	DMSO	[13.967808 5.2781277]	DMSO
500	[14.346328 4.182802]	DMSO	[14.346328 4.182802]	DMSO
501	[9.377193 2.0109286]	DMSO	[9.377193 2.0109286]	DMSO
502	[14.165147 5.190283]	DMSO	[14.165147 5.190283]	DMSO
503	[13.66716 4.8656807]	DMSO	[13.66716 4.8656807]	DMSO
504	[13.969197 5.8216367]	DMSO	[13.969197 5.8216367]	DMSO
505	[13.242786 4.6183615]	DMSO	[13.242786 4.6183615]	DMSO
506	[11.507987 2.1083858]	DMSO	[11.507987 2.1083858]	DMSO
507	[13.7159 6.4166975]	DMSO	[13.7159 6.4166975]	DMSO
508	[14.406823 4.7947865]	DMSO	[14.406823 4.7947865]	DMSO
509	[ 7.5016465 12.690581 ]	DMSO	[ 7.5016465 12.690581 ]	DMSO
510	[13.702296 6.479341]	DMSO	[13.702296 6.479341]	DMSO
511	[14.054074 5.6377254]	DMSO	[14.054074 5.6377254]	DMSO
512	[14.086747 5.137874]	DMSO	[14.086747 5.137874]	DMSO
513	[13.15251 4.3047094]	DMSO	[13.15251 4.3047094]	DMSO
514	[14.126686 5.5323877]	DMSO	[14.126686 5.5323877]	DMSO
515	[14.529098 4.419768]	DMSO	[14.529098 4.419768]	DMSO
516	[11.935547 2.6417277]	DMSO	[11.935547 2.6417277]	DMSO
517	[11.705961 2.1704173]	DMSO	[11.705961 2.1704173]	DMSO
518	[9.308953 2.3434482]	DMSO	[9.308953 2.3434482]	DMSO
519	[14.148424 4.378922]	DMSO	[14.148424 4.378922]	DMSO
520	[14.185682 4.277755]	DMSO	[14.185682 4.277755]	DMSO
521	[14.465845 4.3307967]	DMSO	[14.465845 4.3307967]	DMSO
522	[7.4788837 2.82376 ]	DMSO	[7.4788837 2.82376 ]	DMSO
523	[14.507452 4.568623]	DMSO	[14.507452 4.568623]	DMSO
524	[13.0719185 4.1800427]	DMSO	[13.0719185 4.1800427]	DMSO
525	[13.092147 8.623795]	DMSO	[13.092147 8.623795]	DMSO
526	[14.505839 4.7154274]	DMSO	[14.505839 4.7154274]	DMSO
527	[10.644207 1.6984221]	DMSO	[10.644207 1.6984221]	DMSO
528	[11.72241 2.053166]	DMSO	[11.72241 2.053166]	DMSO
529	[9.589636 2.0055866]	DMSO	[9.589636 2.0055866]	DMSO
530	[7.005129 5.3971233]	DMSO	[7.005129 5.3971233]	DMSO
531	[14.007926 6.027985]	DMSO	[14.007926 6.027985]	DMSO
532	[10.774064 3.947634]	DMSO	[10.774064 3.947634]	DMSO
533	[10.986677 1.9306663]	DMSO	[10.986677 1.9306663]	DMSO
534	[13.826931 6.3120875]	DMSO	[13.826931 6.3120875]	DMSO
535	[14.383834 4.454598]	DMSO	[14.383834 4.454598]	DMSO
536	[14.302927 4.773797]	DMSO	[14.302927 4.773797]	DMSO
537	[13.588383 5.4509773]	DMSO	[13.588383 5.4509773]	DMSO
538	[ 9.79094 11.151093]	DMSO	[ 9.79094 11.151093]	DMSO
539	[13.5607395 5.264301 ]	DMSO	[13.5607395 5.264301 ]	DMSO
540	[11.72116 2.6142855]	DMSO	[11.72116 2.6142855]	DMSO
541	[8.515909 2.4733667]	DMSO	[8.515909 2.4733667]	DMSO
542	[14.124696 4.3267446]	DMSO	[14.124696 4.3267446]	DMSO
543	[8.01913 3.282429]	DMSO	[8.01913 3.282429]	DMSO
544	[13.942916 6.134373]	DMSO	[13.942916 6.134373]	DMSO
545	[14.332635 4.6558228]	DMSO	[14.332635 4.6558228]	DMSO
546	[14.123639 5.2422566]	DMSO	[14.123639 5.2422566]	DMSO
547	[14.536837 4.3594456]	DMSO	[14.536837 4.3594456]	DMSO
548	[11.60368 2.9602208]	DMSO	[11.60368 2.9602208]	DMSO
549	[11.873585 2.9877496]	DMSO	[11.873585 2.9877496]	DMSO
550	[14.542755 4.511724]	DMSO	[14.542755 4.511724]	DMSO
551	[14.428688 4.584564]	DMSO	[14.428688 4.584564]	DMSO
552	[9.193053 2.3624792]	DMSO	[9.193053 2.3624792]	DMSO
553	[10.349553 7.989875]	DMSO	[10.349553 7.989875]	DMSO
554	[12.281901 5.62858 ]	DMSO	[12.281901 5.62858 ]	DMSO
555	[9.3490095 3.4697702]	DMSO	[9.3490095 3.4697702]	DMSO
556	[ 7.1009426 14.208644 ]	DMSO	[ 7.1009426 14.208644 ]	DMSO
557	[7.823472 8.49075 ]	DMSO	[7.823472 8.49075 ]	DMSO
558	[ 7.7128186 10.4416895]	DMSO	[ 7.7128186 10.4416895]	DMSO
559	[13.460153 5.8607483]	DMSO	[13.460153 5.8607483]	DMSO
560	[7.2612233 9.82686 ]	DMSO	[7.2612233 9.82686 ]	DMSO
561	[ 7.0489907 10.168409 ]	DMSO	[ 7.0489907 10.168409 ]	DMSO
562	[8.0495205 5.7056327]	DMSO	[8.0495205 5.7056327]	DMSO
563	[ 7.0378036 14.306288 ]	DMSO	[ 7.0378036 14.306288 ]	DMSO
564	[10.800842 6.39383 ]	DMSO	[10.800842 6.39383 ]	DMSO
565	[ 7.3078575 13.789671 ]	DMSO	[ 7.3078575 13.789671 ]	DMSO
566	[ 6.961866 14.375685]	DMSO	[ 6.961866 14.375685]	DMSO
567	[10.585053 5.373834]	DMSO	[10.585053 5.373834]	DMSO
568	[8.762059 3.4158099]	DMSO	[8.762059 3.4158099]	DMSO
569	[10.751674 6.607996]	DMSO	[10.751674 6.607996]	DMSO
570	[ 6.5386643 14.472183 ]	DMSO	[ 6.5386643 14.472183 ]	DMSO
571	[7.6338735 3.3263528]	DMSO	[7.6338735 3.3263528]	DMSO
572	[ 7.3917584 13.598319 ]	DMSO	[ 7.3917584 13.598319 ]	DMSO
573	[ 7.0006933 13.976471 ]	DMSO	[ 7.0006933 13.976471 ]	DMSO
574	[ 6.6126003 14.157954 ]	DMSO	[ 6.6126003 14.157954 ]	DMSO
575	[9.365269 3.4672394]	DMSO	[9.365269 3.4672394]	DMSO
576	[ 6.5016813 14.0175 ]	DMSO	[ 6.5016813 14.0175 ]	DMSO
577	[ 7.6992064 10.383029 ]	DMSO	[ 7.6992064 10.383029 ]	DMSO
578	[9.906718 4.9795527]	DMSO	[9.906718 4.9795527]	DMSO
579	[10.857569 6.2853074]	DMSO	[10.857569 6.2853074]	DMSO
580	[ 7.667748 10.155822]	DMSO	[ 7.667748 10.155822]	DMSO
581	[4.3241987 7.466454 ]	DMSO	[4.3241987 7.466454 ]	DMSO
582	[8.268723 4.842251]	DMSO	[8.268723 4.842251]	DMSO
583	[7.470452 3.431382]	DMSO	[7.470452 3.431382]	DMSO
584	[7.5312233 9.904108 ]	DMSO	[7.5312233 9.904108 ]	DMSO
585	[ 6.20502 12.9148855]	DMSO	[ 6.20502 12.9148855]	DMSO
586	[7.6856046 5.104717 ]	DMSO	[7.6856046 5.104717 ]	DMSO
587	[ 6.6244316 14.243973 ]	DMSO	[ 6.6244316 14.243973 ]	DMSO
588	[ 9.162398 10.006838]	DMSO	[ 9.162398 10.006838]	DMSO
589	[ 6.7226005 14.4589205]	DMSO	[ 6.7226005 14.4589205]	DMSO
590	[10.30913 7.0633693]	DMSO	[10.30913 7.0633693]	DMSO
591	[ 6.855416 14.221859]	DMSO	[ 6.855416 14.221859]	DMSO
592	[7.378509 9.550495]	DMSO	[7.378509 9.550495]	DMSO
593	[8.431289 8.548449]	DMSO	[8.431289 8.548449]	DMSO
594	[8.826364 7.3965607]	DMSO	[8.826364 7.3965607]	DMSO
595	[12.127237 3.1753943]	DMSO	[12.127237 3.1753943]	DMSO
596	[5.1263785 6.6468368]	DMSO	[5.1263785 6.6468368]	DMSO
597	[10.526603 6.0441337]	DMSO	[10.526603 6.0441337]	DMSO
598	[10.715626 6.7744575]	DMSO	[10.715626 6.7744575]	DMSO
599	[7.6253624 4.073694 ]	DMSO	[7.6253624 4.073694 ]	DMSO
600	[ 7.339686 12.538699]	DMSO	[ 7.339686 12.538699]	DMSO
601	[9.797433 5.198127]	DMSO	[9.797433 5.198127]	DMSO
602	[ 6.3848667 14.317099 ]	DMSO	[ 6.3848667 14.317099 ]	DMSO
603	[7.90232 3.1903088]	DMSO	[7.90232 3.1903088]	DMSO
604	[ 6.7554107 14.489904 ]	DMSO	[ 6.7554107 14.489904 ]	DMSO
605	[10.985463 6.3141575]	DMSO	[10.985463 6.3141575]	DMSO
606	[7.4035635 9.627007 ]	DMSO	[7.4035635 9.627007 ]	DMSO
607	[ 6.438707 13.012787]	DMSO	[ 6.438707 13.012787]	DMSO
608	[8.407894 4.696456]	DMSO	[8.407894 4.696456]	DMSO
609	[ 7.4557233 11.440238 ]	DMSO	[ 7.4557233 11.440238 ]	DMSO
610	[9.347687 4.9171376]	DMSO	[9.347687 4.9171376]	DMSO
611	[10.680152 6.269322]	DMSO	[10.680152 6.269322]	DMSO
612	[ 7.2630625 13.827497 ]	DMSO	[ 7.2630625 13.827497 ]	DMSO
613	[7.828811 3.2594342]	DMSO	[7.828811 3.2594342]	DMSO
614	[11.027663 2.5598528]	DMSO	[11.027663 2.5598528]	DMSO
615	[10.452224 7.778349]	DMSO	[10.452224 7.778349]	DMSO
616	[8.302994 8.251831]	DMSO	[8.302994 8.251831]	DMSO
617	[ 6.8791337 10.708831 ]	DMSO	[ 6.8791337 10.708831 ]	DMSO
618	[10.675782 2.3443186]	DMSO	[10.675782 2.3443186]	DMSO
619	[9.497665 5.107235]	DMSO	[9.497665 5.107235]	DMSO
620	[ 6.4353533 14.412372 ]	DMSO	[ 6.4353533 14.412372 ]	DMSO
621	[ 6.4244804 14.173881 ]	DMSO	[ 6.4244804 14.173881 ]	DMSO
622	[10.582984 7.184485]	DMSO	[10.582984 7.184485]	DMSO
623	[10.288508 5.4637036]	DMSO	[10.288508 5.4637036]	DMSO
624	[10.020643 5.678541]	DMSO	[10.020643 5.678541]	DMSO
625	[7.372336 9.637592]	DMSO	[7.372336 9.637592]	DMSO
626	[9.24267 2.3783028]	DMSO	[9.24267 2.3783028]	DMSO
627	[12.28616 5.1911535]	DMSO	[12.28616 5.1911535]	DMSO
628	[7.14589 4.5598536]	DMSO	[7.14589 4.5598536]	DMSO
629	[10.8589 7.4645014]	DMSO	[10.8589 7.4645014]	DMSO
630	[ 7.1487494 13.43415 ]	DMSO	[ 7.1487494 13.43415 ]	DMSO
631	[ 7.2182975 13.876128 ]	DMSO	[ 7.2182975 13.876128 ]	DMSO
632	[ 7.074979 13.968757]	DMSO	[ 7.074979 13.968757]	DMSO
633	[10.667802 6.319047]	DMSO	[10.667802 6.319047]	DMSO
634	[7.7054753 8.903641 ]	DMSO	[7.7054753 8.903641 ]	DMSO
635	[10.725659 6.757433]	DMSO	[10.725659 6.757433]	DMSO
636	[9.388011 7.4647274]	DMSO	[9.388011 7.4647274]	DMSO
637	[ 7.4946856 13.733181 ]	DMSO	[ 7.4946856 13.733181 ]	DMSO
638	[10.618594 7.239449]	DMSO	[10.618594 7.239449]	DMSO
639	[8.427196 2.6787038]	DMSO	[8.427196 2.6787038]	DMSO
640	[ 6.77824 14.248788]	DMSO	[ 6.77824 14.248788]	DMSO
641	[ 7.451138 13.906893]	DMSO	[ 7.451138 13.906893]	DMSO
642	[7.3905616 9.765057 ]	DMSO	[7.3905616 9.765057 ]	DMSO
643	[ 6.5350676 14.235316 ]	DMSO	[ 6.5350676 14.235316 ]	DMSO
644	[7.4211617 3.3832476]	DMSO	[7.4211617 3.3832476]	DMSO
645	[10.363708 7.054038]	DMSO	[10.363708 7.054038]	DMSO
646	[ 8.800622 10.612109]	DMSO	[ 8.800622 10.612109]	DMSO
647	[10.323427 7.074081]	DMSO	[10.323427 7.074081]	DMSO
648	[ 6.5069757 13.011979 ]	DMSO	[ 6.5069757 13.011979 ]	DMSO
649	[ 7.4939027 12.342481 ]	DMSO	[ 7.4939027 12.342481 ]	DMSO
650	[ 6.305003 14.303283]	DMSO	[ 6.305003 14.303283]	DMSO
651	[ 6.927603 14.055115]	DMSO	[ 6.927603 14.055115]	DMSO
652	[10.578967 7.497533]	DMSO	[10.578967 7.497533]	DMSO
653	[7.563189 4.0594234]	DMSO	[7.563189 4.0594234]	DMSO
654	[ 6.9892974 14.216234 ]	DMSO	[ 6.9892974 14.216234 ]	DMSO
655	[ 7.123262 13.440213]	DMSO	[ 7.123262 13.440213]	DMSO
656	[10.783127 6.952779]	DMSO	[10.783127 6.952779]	DMSO
657	[ 6.6514473 14.203317 ]	DMSO	[ 6.6514473 14.203317 ]	DMSO
658	[7.779211 3.9113293]	DMSO	[7.779211 3.9113293]	DMSO
659	[10.8335905 6.3352356]	DMSO	[10.8335905 6.3352356]	DMSO
660	[ 7.670308 11.0652895]	DMSO	[ 7.670308 11.0652895]	DMSO
661	[ 7.2269998 13.570267 ]	DMSO	[ 7.2269998 13.570267 ]	DMSO
662	[10.0442505 6.469324 ]	DMSO	[10.0442505 6.469324 ]	DMSO
663	[10.419848 2.143593]	DMSO	[10.419848 2.143593]	DMSO
664	[12.450263 5.72541 ]	DMSO	[12.450263 5.72541 ]	DMSO
665	[ 6.5432835 14.440976 ]	DMSO	[ 6.5432835 14.440976 ]	DMSO
666	[ 6.6230464 14.285202 ]	DMSO	[ 6.6230464 14.285202 ]	DMSO
667	[10.5145035 4.175061 ]	DMSO	[10.5145035 4.175061 ]	DMSO
668	[ 6.724361 13.0854 ]	DMSO	[ 6.724361 13.0854 ]	DMSO
669	[7.7674255 5.231106 ]	DMSO	[7.7674255 5.231106 ]	DMSO
670	[ 7.145553 14.173364]	DMSO	[ 7.145553 14.173364]	DMSO
671	[12.480776 5.573084]	DMSO	[12.480776 5.573084]	DMSO
672	[ 7.172591 13.239847]	DMSO	[ 7.172591 13.239847]	DMSO
673	[10.77101 3.9943123]	DMSO	[10.77101 3.9943123]	DMSO
674	[9.846332 6.2795672]	DMSO	[9.846332 6.2795672]	DMSO
675	[ 7.6643867 10.249577 ]	DMSO	[ 7.6643867 10.249577 ]	DMSO
676	[ 6.502792 14.437121]	DMSO	[ 6.502792 14.437121]	DMSO
677	[ 9.091917 10.004489]	DMSO	[ 9.091917 10.004489]	DMSO
678	[7.6600647 3.2755678]	DMSO	[7.6600647 3.2755678]	DMSO
679	[8.269489 3.51454 ]	DMSO	[8.269489 3.51454 ]	DMSO
680	[ 6.527586 14.433106]	DMSO	[ 6.527586 14.433106]	DMSO
681	[7.9875755 4.0944095]	DMSO	[7.9875755 4.0944095]	DMSO
682	[10.651279 7.3981833]	DMSO	[10.651279 7.3981833]	DMSO
683	[ 6.294353 14.304684]	DMSO	[ 6.294353 14.304684]	DMSO
684	[ 7.249142 14.051138]	DMSO	[ 7.249142 14.051138]	DMSO
685	[5.6247673 7.012959 ]	DMSO	[5.6247673 7.012959 ]	DMSO
686	[10.701577 6.3090696]	DMSO	[10.701577 6.3090696]	DMSO
687	[ 6.549444 14.054116]	DMSO	[ 6.549444 14.054116]	DMSO
688	[ 7.4502287 13.770462 ]	DMSO	[ 7.4502287 13.770462 ]	DMSO
689	[12.410803 3.5501752]	DMSO	[12.410803 3.5501752]	DMSO
690	[ 7.0516534 13.319362 ]	DMSO	[ 7.0516534 13.319362 ]	DMSO
691	[ 6.2758126 14.239493 ]	DMSO	[ 6.2758126 14.239493 ]	DMSO
692	[10.732555 6.8131337]	DMSO	[10.732555 6.8131337]	DMSO
693	[ 6.7528586 14.06664 ]	DMSO	[ 6.7528586 14.06664 ]	DMSO
694	[ 6.4116435 14.397714 ]	DMSO	[ 6.4116435 14.397714 ]	DMSO
695	[10.232277 7.198659]	DMSO	[10.232277 7.198659]	DMSO
696	[10.825992 6.372899]	DMSO	[10.825992 6.372899]	DMSO
697	[10.812355 6.1792564]	DMSO	[10.812355 6.1792564]	DMSO
698	[ 7.223065 14.228709]	DMSO	[ 7.223065 14.228709]	DMSO
699	[9.957712 2.8068695]	DMSO	[9.957712 2.8068695]	DMSO
700	[10.217976 3.2605708]	DMSO	[10.217976 3.2605708]	DMSO
701	[ 6.557941 14.099194]	DMSO	[ 6.557941 14.099194]	DMSO
702	[10.198782 5.221759]	DMSO	[10.198782 5.221759]	DMSO
703	[10.573908 5.267238]	DMSO	[10.573908 5.267238]	DMSO
704	[ 7.017652 14.2671585]	DMSO	[ 7.017652 14.2671585]	DMSO
705	[7.7969375 5.288564 ]	DMSO	[7.7969375 5.288564 ]	DMSO
706	[10.302449 7.0624957]	DMSO	[10.302449 7.0624957]	DMSO
707	[ 6.3804936 14.186727 ]	DMSO	[ 6.3804936 14.186727 ]	DMSO
708	[10.37888 7.139565]	DMSO	[10.37888 7.139565]	DMSO
709	[7.841557 3.8959491]	DMSO	[7.841557 3.8959491]	DMSO
710	[ 7.1089296 13.291068 ]	DMSO	[ 7.1089296 13.291068 ]	DMSO
711	[ 7.136627 13.395273]	DMSO	[ 7.136627 13.395273]	DMSO
712	[10.984919 5.1295333]	DMSO	[10.984919 5.1295333]	DMSO
713	[10.466055 7.1800365]	DMSO	[10.466055 7.1800365]	DMSO
714	[10.896242 6.3824916]	DMSO	[10.896242 6.3824916]	DMSO
715	[ 8.015984 11.782279]	DMSO	[ 8.015984 11.782279]	DMSO
716	[ 7.471852 13.828438]	DMSO	[ 7.471852 13.828438]	DMSO
717	[10.3138275 3.3597076]	DMSO	[10.3138275 3.3597076]	DMSO
718	[ 6.365916 12.984472]	DMSO	[ 6.365916 12.984472]	DMSO
719	[ 8.46132 12.460994]	DMSO	[ 8.46132 12.460994]	DMSO
720	[10.705595 7.695493]	DMSO	[10.705595 7.695493]	DMSO
721	[ 7.357428 13.574731]	DMSO	[ 7.357428 13.574731]	DMSO
722	[10.915485 3.3522794]	DMSO	[10.915485 3.3522794]	DMSO
723	[ 6.4281974 11.640938 ]	DMSO	[ 6.4281974 11.640938 ]	DMSO
724	[11.840077 2.7027707]	DMSO	[11.840077 2.7027707]	DMSO
725	[11.135138 6.1811852]	DMSO	[11.135138 6.1811852]	DMSO
726	[ 7.4826236 13.850354 ]	DMSO	[ 7.4826236 13.850354 ]	DMSO
727	[10.895758 6.444097]	DMSO	[10.895758 6.444097]	DMSO
728	[11.786772 3.228251]	DMSO	[11.786772 3.228251]	DMSO
729	[5.6074166 6.481688 ]	DMSO	[5.6074166 6.481688 ]	DMSO
730	[ 7.4524136 12.392874 ]	DMSO	[ 7.4524136 12.392874 ]	DMSO
731	[10.784002 6.885482]	DMSO	[10.784002 6.885482]	DMSO
732	[9.72238 5.5746274]	DMSO	[9.72238 5.5746274]	DMSO
733	[8.145002 7.878872]	DMSO	[8.145002 7.878872]	DMSO
734	[10.644263 6.786586]	DMSO	[10.644263 6.786586]	DMSO
735	[8.16045 3.6525996]	DMSO	[8.16045 3.6525996]	DMSO
736	[8.420779 2.7844696]	DMSO	[8.420779 2.7844696]	DMSO
737	[ 6.43741 12.99979]	DMSO	[ 6.43741 12.99979]	DMSO
738	[ 7.7380037 10.498548 ]	DMSO	[ 7.7380037 10.498548 ]	DMSO
739	[9.897253 2.8832474]	DMSO	[9.897253 2.8832474]	DMSO
740	[11.061873 4.1716337]	DMSO	[11.061873 4.1716337]	DMSO
741	[ 7.3309774 13.894729 ]	DMSO	[ 7.3309774 13.894729 ]	DMSO
742	[ 6.879999 13.727945]	DMSO	[ 6.879999 13.727945]	DMSO
743	[4.3505797 7.4551287]	DMSO	[4.3505797 7.4551287]	DMSO
744	[7.644969 9.636436]	DMSO	[7.644969 9.636436]	DMSO
745	[ 7.3666043 14.163862 ]	DMSO	[ 7.3666043 14.163862 ]	DMSO
746	[ 7.7076654 10.343835 ]	DMSO	[ 7.7076654 10.343835 ]	DMSO
747	[10.578106 5.3122287]	DMSO	[10.578106 5.3122287]	DMSO
748	[9.419316 3.5106008]	DMSO	[9.419316 3.5106008]	DMSO
749	[10.613173 6.3245625]	DMSO	[10.613173 6.3245625]	DMSO
750	[8.622786 4.6679897]	DMSO	[8.622786 4.6679897]	DMSO
751	[ 6.378622 12.991983]	DMSO	[ 6.378622 12.991983]	DMSO
752	[8.576607 4.080347]	DMSO	[8.576607 4.080347]	DMSO
753	[11.336324 4.780777]	DMSO	[11.336324 4.780777]	DMSO
754	[7.4942455 9.795419 ]	DMSO	[7.4942455 9.795419 ]	DMSO
755	[9.90611 2.7889862]	DMSO	[9.90611 2.7889862]	DMSO
756	[10.87735 6.3265486]	DMSO	[10.87735 6.3265486]	DMSO
757	[10.034089 2.6995113]	DMSO	[10.034089 2.6995113]	DMSO
758	[10.650522 4.283464]	DMSO	[10.650522 4.283464]	DMSO
759	[ 7.131308 13.431702]	DMSO	[ 7.131308 13.431702]	DMSO
760	[10.043484 6.0415235]	DMSO	[10.043484 6.0415235]	DMSO
761	[ 9.154275 10.040649]	DMSO	[ 9.154275 10.040649]	DMSO
762	[10.841772 6.3699574]	DMSO	[10.841772 6.3699574]	DMSO
763	[ 7.4740644 13.835274 ]	DMSO	[ 7.4740644 13.835274 ]	DMSO
764	[7.397347 9.624742]	DMSO	[7.397347 9.624742]	DMSO
765	[10.806834 6.34539 ]	DMSO	[10.806834 6.34539 ]	DMSO
766	[10.224034 6.0478377]	DMSO	[10.224034 6.0478377]	DMSO
767	[8.864933 4.4824753]	DMSO	[8.864933 4.4824753]	DMSO
768	[9.983734 2.7182546]	DMSO	[9.983734 2.7182546]	DMSO
769	[8.687731 7.069662]	DMSO	[8.687731 7.069662]	DMSO
770	[ 7.2247267 12.617881 ]	DMSO	[ 7.2247267 12.617881 ]	DMSO
771	[8.43804 3.2639713]	DMSO	[8.43804 3.2639713]	DMSO
772	[9.795764 2.7252052]	DMSO	[9.795764 2.7252052]	DMSO
773	[ 6.424961 14.381851]	DMSO	[ 6.424961 14.381851]	DMSO
774	[13.100658 6.1655474]	DMSO	[13.100658 6.1655474]	DMSO
775	[10.873161 5.2386417]	DMSO	[10.873161 5.2386417]	DMSO
776	[ 7.0563912 14.271772 ]	DMSO	[ 7.0563912 14.271772 ]	DMSO
777	[11.03465 6.2116427]	DMSO	[11.03465 6.2116427]	DMSO
778	[ 6.480247 14.376798]	DMSO	[ 6.480247 14.376798]	DMSO
779	[8.639104 4.699672]	DMSO	[8.639104 4.699672]	DMSO
780	[10.843514 6.2099514]	DMSO	[10.843514 6.2099514]	DMSO
781	[10.066722 6.5012407]	DMSO	[10.066722 6.5012407]	DMSO
782	[ 6.736234 13.763039]	DMSO	[ 6.736234 13.763039]	DMSO
783	[ 6.3388367 14.360169 ]	DMSO	[ 6.3388367 14.360169 ]	DMSO
784	[9.063277 5.7682996]	DMSO	[9.063277 5.7682996]	DMSO
785	[10.803172 6.446686]	DMSO	[10.803172 6.446686]	DMSO
786	[7.5967326 3.9318836]	DMSO	[7.5967326 3.9318836]	DMSO
787	[ 7.1105485 13.2626915]	DMSO	[ 7.1105485 13.2626915]	DMSO
788	[9.120049 5.95163 ]	DMSO	[9.120049 5.95163 ]	DMSO
789	[ 6.936551 14.035443]	DMSO	[ 6.936551 14.035443]	DMSO
790	[ 7.416579 10.500264]	DMSO	[ 7.416579 10.500264]	DMSO
791	[10.009437 2.7208211]	DMSO	[10.009437 2.7208211]	DMSO
792	[ 7.542759 13.675181]	DMSO	[ 7.542759 13.675181]	DMSO
793	[ 6.896465 14.075665]	DMSO	[ 6.896465 14.075665]	DMSO
794	[ 7.2689996 13.741804 ]	DMSO	[ 7.2689996 13.741804 ]	DMSO
795	[ 9.201815 10.051904]	DMSO	[ 9.201815 10.051904]	DMSO
796	[ 8.888028 10.636052]	DMSO	[ 8.888028 10.636052]	DMSO
797	[ 5.604449 12.026519]	DMSO	[ 5.604449 12.026519]	DMSO
798	[ 5.5565796 11.972588 ]	DMSO	[ 5.5565796 11.972588 ]	DMSO
799	[10.566207 5.8935976]	DMSO	[10.566207 5.8935976]	DMSO
800	[ 6.555198 14.23094 ]	DMSO	[ 6.555198 14.23094 ]	DMSO
801	[9.351595 4.008562]	DMSO	[9.351595 4.008562]	DMSO
802	[11.33185 4.870037]	DMSO	[11.33185 4.870037]	DMSO
803	[11.920246 2.7843027]	DMSO	[11.920246 2.7843027]	DMSO
804	[ 7.477011 10.048063]	DMSO	[ 7.477011 10.048063]	DMSO
805	[10.403564 7.8543634]	DMSO	[10.403564 7.8543634]	DMSO
806	[8.074773 5.481732]	DMSO	[8.074773 5.481732]	DMSO
807	[10.780319 6.9218936]	DMSO	[10.780319 6.9218936]	DMSO
808	[ 7.4244523 14.031866 ]	DMSO	[ 7.4244523 14.031866 ]	DMSO
809	[10.0493355 6.9980474]	DMSO	[10.0493355 6.9980474]	DMSO
810	[ 6.4802876 14.376471 ]	DMSO	[ 6.4802876 14.376471 ]	DMSO
811	[ 7.3749804 10.863511 ]	DMSO	[ 7.3749804 10.863511 ]	DMSO
812	[10.656307 7.573899]	DMSO	[10.656307 7.573899]	DMSO
813	[ 7.217528 13.132202]	DMSO	[ 7.217528 13.132202]	DMSO
814	[10.601818 7.3412237]	DMSO	[10.601818 7.3412237]	DMSO
815	[ 7.3144083 10.331292 ]	DMSO	[ 7.3144083 10.331292 ]	DMSO
816	[8.310508 3.2891672]	DMSO	[8.310508 3.2891672]	DMSO
817	[7.9975843 3.127496 ]	DMSO	[7.9975843 3.127496 ]	DMSO
818	[8.713382 8.233281]	DMSO	[8.713382 8.233281]	DMSO
819	[ 7.342981 11.428688]	DMSO	[ 7.342981 11.428688]	DMSO
820	[8.443429 4.8617887]	DMSO	[8.443429 4.8617887]	DMSO
821	[ 7.2949977 14.213693 ]	DMSO	[ 7.2949977 14.213693 ]	DMSO
822	[ 7.3767915 10.123614 ]	DMSO	[ 7.3767915 10.123614 ]	DMSO
823	[7.378406 9.944888]	DMSO	[7.378406 9.944888]	DMSO
824	[ 7.4592338 13.725108 ]	DMSO	[ 7.4592338 13.725108 ]	DMSO
825	[10.055053 2.686171]	DMSO	[10.055053 2.686171]	DMSO
826	[ 7.175594 13.469449]	DMSO	[ 7.175594 13.469449]	DMSO
827	[ 6.536627 14.28879 ]	DMSO	[ 6.536627 14.28879 ]	DMSO
828	[10.361501 7.954852]	DMSO	[10.361501 7.954852]	DMSO
829	[ 6.5851974 14.257595 ]	DMSO	[ 6.5851974 14.257595 ]	DMSO
830	[ 6.955511 14.034023]	DMSO	[ 6.955511 14.034023]	DMSO
831	[10.926512 6.4728765]	DMSO	[10.926512 6.4728765]	DMSO
832	[ 6.6063232 14.006687 ]	DMSO	[ 6.6063232 14.006687 ]	DMSO
833	[11.811901 3.5834458]	DMSO	[11.811901 3.5834458]	DMSO
834	[11.412499 9.010878]	DMSO	[11.412499 9.010878]	DMSO
835	[ 7.4703407 13.725975 ]	DMSO	[ 7.4703407 13.725975 ]	DMSO
836	[ 6.9359922 14.004287 ]	DMSO	[ 6.9359922 14.004287 ]	DMSO
837	[ 7.2683935 13.882937 ]	DMSO	[ 7.2683935 13.882937 ]	DMSO
838	[10.436805 2.329656]	DMSO	[10.436805 2.329656]	DMSO
839	[10.747264 6.601915]	DMSO	[10.747264 6.601915]	DMSO
840	[ 7.3624315 12.416936 ]	DMSO	[ 7.3624315 12.416936 ]	DMSO
841	[10.815055 7.0015516]	DMSO	[10.815055 7.0015516]	DMSO
842	[ 7.2202277 14.256852 ]	DMSO	[ 7.2202277 14.256852 ]	DMSO
843	[10.09082 7.400189]	DMSO	[10.09082 7.400189]	DMSO
844	[10.977333 6.208185]	DMSO	[10.977333 6.208185]	DMSO
845	[10.421942 7.8123894]	DMSO	[10.421942 7.8123894]	DMSO
846	[9.500319 3.0703013]	DMSO	[9.500319 3.0703013]	DMSO
847	[8.390684 3.5351644]	DMSO	[8.390684 3.5351644]	DMSO
848	[8.342148 4.822898]	DMSO	[8.342148 4.822898]	DMSO
849	[ 6.2561145 12.967343 ]	DMSO	[ 6.2561145 12.967343 ]	DMSO
850	[11.333529 7.3576474]	DMSO	[11.333529 7.3576474]	DMSO
851	[ 6.246416 12.934481]	DMSO	[ 6.246416 12.934481]	DMSO
852	[10.2051735 5.4413233]	DMSO	[10.2051735 5.4413233]	DMSO
853	[9.154151 6.5971446]	DMSO	[9.154151 6.5971446]	DMSO
854	[10.805102 3.9888127]	DMSO	[10.805102 3.9888127]	DMSO
855	[10.733826 6.06464 ]	DMSO	[10.733826 6.06464 ]	DMSO
856	[7.125251 4.4305687]	DMSO	[7.125251 4.4305687]	DMSO
857	[8.366266 4.072109]	DMSO	[8.366266 4.072109]	DMSO
858	[10.077245 6.392713]	DMSO	[10.077245 6.392713]	DMSO
859	[ 6.6488366 13.827943 ]	DMSO	[ 6.6488366 13.827943 ]	DMSO
860	[13.226732 5.1850615]	DMSO	[13.226732 5.1850615]	DMSO
861	[10.514245 6.9583664]	DMSO	[10.514245 6.9583664]	DMSO
862	[9.529995 3.246969]	DMSO	[9.529995 3.246969]	DMSO
863	[ 7.081601 13.380207]	DMSO	[ 7.081601 13.380207]	DMSO
864	[9.242462 3.749468]	DMSO	[9.242462 3.749468]	DMSO
865	[10.348969 5.4027224]	DMSO	[10.348969 5.4027224]	DMSO
866	[4.650426 7.1433854]	DMSO	[4.650426 7.1433854]	DMSO
867	[ 6.4073243 14.313373 ]	DMSO	[ 6.4073243 14.313373 ]	DMSO
868	[ 7.786965 10.511929]	DMSO	[ 7.786965 10.511929]	DMSO
869	[10.125096 2.683356]	DMSO	[10.125096 2.683356]	DMSO
870	[ 6.9984727 13.8410845]	DMSO	[ 6.9984727 13.8410845]	DMSO
871	[7.50926 4.4713016]	DMSO	[7.50926 4.4713016]	DMSO
872	[ 7.085129 13.091375]	DMSO	[ 7.085129 13.091375]	DMSO
873	[ 9.159197 10.006807]	DMSO	[ 9.159197 10.006807]	DMSO
874	[ 6.3180747 14.30467 ]	DMSO	[ 6.3180747 14.30467 ]	DMSO
875	[10.033074 2.7005153]	DMSO	[10.033074 2.7005153]	DMSO
876	[ 6.9145594 14.415296 ]	DMSO	[ 6.9145594 14.415296 ]	DMSO
877	[7.6119504 9.10785 ]	DMSO	[7.6119504 9.10785 ]	DMSO
878	[10.993131 5.8082204]	DMSO	[10.993131 5.8082204]	DMSO
879	[10.602304 7.4328275]	DMSO	[10.602304 7.4328275]	DMSO
880	[ 6.898691 14.057882]	DMSO	[ 6.898691 14.057882]	DMSO
881	[ 6.313616 11.691213]	DMSO	[ 6.313616 11.691213]	DMSO
882	[10.710967 6.3982315]	DMSO	[10.710967 6.3982315]	DMSO
883	[11.138876 6.2064843]	DMSO	[11.138876 6.2064843]	DMSO
884	[10.731981 6.8321776]	DMSO	[10.731981 6.8321776]	DMSO
885	[ 7.591278 10.890908]	DMSO	[ 7.591278 10.890908]	DMSO
886	[ 6.6998787 14.450322 ]	DMSO	[ 6.6998787 14.450322 ]	DMSO
887	[ 7.4985476 10.386056 ]	DMSO	[ 7.4985476 10.386056 ]	DMSO
888	[8.483309 2.358895]	DMSO	[8.483309 2.358895]	DMSO
889	[10.726995 3.7630455]	DMSO	[10.726995 3.7630455]	DMSO
890	[ 7.3892155 14.163214 ]	DMSO	[ 7.3892155 14.163214 ]	DMSO
891	[10.022112 2.7186286]	DMSO	[10.022112 2.7186286]	DMSO
892	[10.362686 7.0821486]	DMSO	[10.362686 7.0821486]	DMSO
893	[10.835971 5.586475]	DMSO	[10.835971 5.586475]	DMSO
894	[7.6241884 4.0696692]	DMSO	[7.6241884 4.0696692]	DMSO
895	[10.166143 3.2717462]	DMSO	[10.166143 3.2717462]	DMSO
896	[7.411506 9.627396]	DMSO	[7.411506 9.627396]	DMSO
897	[10.151809 3.1906934]	DMSO	[10.151809 3.1906934]	DMSO
898	[ 7.30782 13.382117]	DMSO	[ 7.30782 13.382117]	DMSO
899	[9.864453 5.0854135]	DMSO	[9.864453 5.0854135]	DMSO
900	[8.347443 4.1871123]	DMSO	[8.347443 4.1871123]	DMSO
901	[10.834694 6.329136]	DMSO	[10.834694 6.329136]	DMSO
902	[10.598084 7.5762753]	DMSO	[10.598084 7.5762753]	DMSO
903	[7.986277 4.023805]	DMSO	[7.986277 4.023805]	DMSO
904	[ 6.2686143 12.965493 ]	DMSO	[ 6.2686143 12.965493 ]	DMSO
905	[ 6.9165583 14.006271 ]	DMSO	[ 6.9165583 14.006271 ]	DMSO
906	[ 7.7101626 10.498204 ]	DMSO	[ 7.7101626 10.498204 ]	DMSO
907	[10.802004 6.9110484]	DMSO	[10.802004 6.9110484]	DMSO
908	[ 9.16218 10.040062]	DMSO	[ 9.16218 10.040062]	DMSO
909	[9.306577 3.3627436]	DMSO	[9.306577 3.3627436]	DMSO
910	[10.07339 2.7217438]	DMSO	[10.07339 2.7217438]	DMSO
911	[ 7.7305193 11.027995 ]	DMSO	[ 7.7305193 11.027995 ]	DMSO
912	[10.784806 7.033251]	DMSO	[10.784806 7.033251]	DMSO
913	[ 7.01786 14.341235]	DMSO	[ 7.01786 14.341235]	DMSO
914	[8.408287 3.2079158]	DMSO	[8.408287 3.2079158]	DMSO
915	[ 7.0259557 13.271808 ]	DMSO	[ 7.0259557 13.271808 ]	DMSO
916	[ 7.4420013 14.045427 ]	DMSO	[ 7.4420013 14.045427 ]	DMSO
917	[10.802495 6.3052926]	DMSO	[10.802495 6.3052926]	DMSO
918	[10.772575 5.2147064]	DMSO	[10.772575 5.2147064]	DMSO
919	[ 7.4464264 14.081438 ]	DMSO	[ 7.4464264 14.081438 ]	DMSO
920	[10.399837 3.6062036]	DMSO	[10.399837 3.6062036]	DMSO
921	[8.701574 7.8430085]	DMSO	[8.701574 7.8430085]	DMSO
922	[ 7.30112 13.811936]	DMSO	[ 7.30112 13.811936]	DMSO
923	[10.277869 7.0776234]	DMSO	[10.277869 7.0776234]	DMSO
924	[10.779107 6.8856626]	DMSO	[10.779107 6.8856626]	DMSO
925	[9.977806 6.313071]	DMSO	[9.977806 6.313071]	DMSO
926	[10.516892 7.419963]	DMSO	[10.516892 7.419963]	DMSO
927	[10.385157 7.0078464]	DMSO	[10.385157 7.0078464]	DMSO
928	[9.349529 7.5344214]	DMSO	[9.349529 7.5344214]	DMSO
929	[ 6.892404 12.985737]	DMSO	[ 6.892404 12.985737]	DMSO
930	[8.731066 3.271013]	DMSO	[8.731066 3.271013]	DMSO
931	[10.75415 6.871028]	DMSO	[10.75415 6.871028]	DMSO
932	[7.530677 9.80324 ]	DMSO	[7.530677 9.80324 ]	DMSO
933	[10.213615 6.0338426]	DMSO	[10.213615 6.0338426]	DMSO
934	[ 7.132578 13.345821]	DMSO	[ 7.132578 13.345821]	DMSO
935	[10.825101 4.3353453]	DMSO	[10.825101 4.3353453]	DMSO
936	[ 7.255143 14.217669]	DMSO	[ 7.255143 14.217669]	DMSO
937	[ 6.5245957 14.454805 ]	DMSO	[ 6.5245957 14.454805 ]	DMSO
938	[10.899381 6.3102174]	DMSO	[10.899381 6.3102174]	DMSO
939	[ 7.3487587 14.200691 ]	DMSO	[ 7.3487587 14.200691 ]	DMSO
940	[10.159691 5.7082767]	DMSO	[10.159691 5.7082767]	DMSO
941	[ 7.3353252 13.689141 ]	DMSO	[ 7.3353252 13.689141 ]	DMSO
942	[10.784089 6.907582]	DMSO	[10.784089 6.907582]	DMSO
943	[10.793214 6.890217]	DMSO	[10.793214 6.890217]	DMSO
944	[ 7.196202 14.2890625]	DMSO	[ 7.196202 14.2890625]	DMSO
945	[4.3580794 7.4456224]	DMSO	[4.3580794 7.4456224]	DMSO
946	[ 7.302753 12.536868]	DMSO	[ 7.302753 12.536868]	DMSO
947	[10.515471 7.5322123]	DMSO	[10.515471 7.5322123]	DMSO
948	[ 7.1409974 13.468031 ]	DMSO	[ 7.1409974 13.468031 ]	DMSO
949	[ 6.277145 14.2723465]	DMSO	[ 6.277145 14.2723465]	DMSO
950	[9.269809 7.090624]	DMSO	[9.269809 7.090624]	DMSO
951	[ 6.7667236 14.196723 ]	DMSO	[ 6.7667236 14.196723 ]	DMSO
952	[ 6.444095 14.08385 ]	DMSO	[ 6.444095 14.08385 ]	DMSO
953	[9.1686 6.070216]	DMSO	[9.1686 6.070216]	DMSO
954	[ 6.5666013 14.261477 ]	DMSO	[ 6.5666013 14.261477 ]	DMSO
955	[ 7.4908032 13.824374 ]	DMSO	[ 7.4908032 13.824374 ]	DMSO
956	[9.242012 4.0934763]	DMSO	[9.242012 4.0934763]	DMSO
957	[4.3515162 7.465394 ]	DMSO	[4.3515162 7.465394 ]	DMSO
958	[ 6.6428432 13.9508095]	DMSO	[ 6.6428432 13.9508095]	DMSO
959	[12.047685 3.195227]	DMSO	[12.047685 3.195227]	DMSO
960	[ 7.5495124 12.274205 ]	DMSO	[ 7.5495124 12.274205 ]	DMSO
961	[9.665979 3.4938195]	DMSO	[9.665979 3.4938195]	DMSO
962	[ 6.4413004 14.383832 ]	DMSO	[ 6.4413004 14.383832 ]	DMSO
963	[ 6.523138 14.379856]	DMSO	[ 6.523138 14.379856]	DMSO
964	[9.431724 6.0367546]	DMSO	[9.431724 6.0367546]	DMSO
965	[9.280202 3.4729002]	DMSO	[9.280202 3.4729002]	DMSO
966	[7.312726 4.5538597]	DMSO	[7.312726 4.5538597]	DMSO
967	[7.4325023 9.833187 ]	DMSO	[7.4325023 9.833187 ]	DMSO
968	[6.1040134 6.4633102]	DMSO	[6.1040134 6.4633102]	DMSO
969	[ 7.4121165 13.738935 ]	DMSO	[ 7.4121165 13.738935 ]	DMSO
970	[11.571563 5.537199]	DMSO	[11.571563 5.537199]	DMSO
971	[10.589189 2.3262167]	DMSO	[10.589189 2.3262167]	DMSO
972	[10.050135 2.7029755]	DMSO	[10.050135 2.7029755]	DMSO
973	[10.763288 6.518004]	DMSO	[10.763288 6.518004]	DMSO
974	[ 6.889061 14.204751]	DMSO	[ 6.889061 14.204751]	DMSO
975	[10.3865385 7.0250278]	DMSO	[10.3865385 7.0250278]	DMSO
976	[10.535827 7.2376585]	DMSO	[10.535827 7.2376585]	DMSO
977	[8.1570635 4.8802485]	DMSO	[8.1570635 4.8802485]	DMSO
978	[10.7703085 6.8967514]	DMSO	[10.7703085 6.8967514]	DMSO
979	[10.297978 7.0613694]	DMSO	[10.297978 7.0613694]	DMSO
980	[4.3554606 7.448249 ]	DMSO	[4.3554606 7.448249 ]	DMSO
981	[8.302835 4.868998]	DMSO	[8.302835 4.868998]	DMSO
982	[9.8953085 5.310147 ]	DMSO	[9.8953085 5.310147 ]	DMSO
983	[9.09788 2.501474]	DMSO	[9.09788 2.501474]	DMSO
984	[7.4509387 3.6013856]	DMSO	[7.4509387 3.6013856]	DMSO
985	[10.940468 4.103164]	DMSO	[10.940468 4.103164]	DMSO
986	[ 7.440651 14.0241585]	DMSO	[ 7.440651 14.0241585]	DMSO
987	[8.498416 4.84279 ]	DMSO	[8.498416 4.84279 ]	DMSO
988	[10.896325 6.3154407]	DMSO	[10.896325 6.3154407]	DMSO
989	[10.618171 6.9653406]	DMSO	[10.618171 6.9653406]	DMSO
990	[11.199881 4.819642]	DMSO	[11.199881 4.819642]	DMSO
991	[ 6.695959 14.178856]	DMSO	[ 6.695959 14.178856]	DMSO
992	[ 7.439207 13.707618]	DMSO	[ 7.439207 13.707618]	DMSO
993	[9.986098 2.784309]	DMSO	[9.986098 2.784309]	DMSO
994	[9.652765 7.007293]	DMSO	[9.652765 7.007293]	DMSO
995	[ 7.0882177 14.228732 ]	DMSO	[ 7.0882177 14.228732 ]	DMSO
996	[8.916208 3.1785896]	DMSO	[8.916208 3.1785896]	DMSO
997	[ 5.994802 12.704725]	DMSO	[ 5.994802 12.704725]	DMSO
998	[8.013291 5.098664]	DMSO	[8.013291 5.098664]	DMSO
999	[ 7.2389507 14.292385 ]	DMSO	[ 7.2389507 14.292385 ]	DMSO
1000	[10.725778 6.3185606]	DMSO	[10.725778 6.3185606]	DMSO
1001	[10.155426 4.8938303]	DMSO	[10.155426 4.8938303]	DMSO
1002	[10.804125 6.929256]	DMSO	[10.804125 6.929256]	DMSO
1003	[10.755745 6.882797]	DMSO	[10.755745 6.882797]	DMSO
1004	[ 6.954335 13.734468]	DMSO	[ 6.954335 13.734468]	DMSO
1005	[ 6.4646225 14.327335 ]	DMSO	[ 6.4646225 14.327335 ]	DMSO
1006	[10.132374 3.3328917]	DMSO	[10.132374 3.3328917]	DMSO
1007	[ 7.431675 14.133982]	DMSO	[ 7.431675 14.133982]	DMSO
1008	[ 6.334308 14.288875]	DMSO	[ 6.334308 14.288875]	DMSO
1009	[ 6.257077 12.937621]	DMSO	[ 6.257077 12.937621]	DMSO
1010	[ 8.967829 10.150674]	DMSO	[ 8.967829 10.150674]	DMSO
1011	[ 7.026446 14.317552]	DMSO	[ 7.026446 14.317552]	DMSO
1012	[ 6.4575577 14.331446 ]	DMSO	[ 6.4575577 14.331446 ]	DMSO
1013	[6.090983 6.488121]	DMSO	[6.090983 6.488121]	DMSO
1014	[ 6.4991975 14.388917 ]	DMSO	[ 6.4991975 14.388917 ]	DMSO
1015	[9.278692 3.0529006]	DMSO	[9.278692 3.0529006]	DMSO
1016	[8.434814 3.6453133]	DMSO	[8.434814 3.6453133]	DMSO
1017	[10.516292 5.6601367]	DMSO	[10.516292 5.6601367]	DMSO
1018	[10.901289 6.36552 ]	DMSO	[10.901289 6.36552 ]	DMSO
1019	[11.176694 6.148876]	DMSO	[11.176694 6.148876]	DMSO
1020	[10.352068 7.249188]	DMSO	[10.352068 7.249188]	DMSO
1021	[10.127268 4.7952356]	DMSO	[10.127268 4.7952356]	DMSO
1022	[8.440606 2.629752]	DMSO	[8.440606 2.629752]	DMSO
1023	[10.497617 3.5957422]	DMSO	[10.497617 3.5957422]	DMSO
1024	[8.012913 3.4949741]	DMSO	[8.012913 3.4949741]	DMSO
1025	[ 7.279689 12.552376]	DMSO	[ 7.279689 12.552376]	DMSO
1026	[10.789014 6.8757415]	DMSO	[10.789014 6.8757415]	DMSO
1027	[8.702013 3.221827]	DMSO	[8.702013 3.221827]	DMSO
1028	[10.558012 5.2685714]	DMSO	[10.558012 5.2685714]	DMSO
1029	[10.370641 2.7197583]	DMSO	[10.370641 2.7197583]	DMSO
1030	[ 7.5791736 12.280285 ]	DMSO	[ 7.5791736 12.280285 ]	DMSO
1031	[7.5939326 9.971068 ]	DMSO	[7.5939326 9.971068 ]	DMSO
1032	[10.767529 6.9524636]	DMSO	[10.767529 6.9524636]	DMSO
1033	[10.575623 5.2941575]	DMSO	[10.575623 5.2941575]	DMSO
1034	[ 7.1557317 13.433525 ]	DMSO	[ 7.1557317 13.433525 ]	DMSO
1035	[10.934754 6.2998257]	DMSO	[10.934754 6.2998257]	DMSO
1036	[10.067792 7.5001845]	DMSO	[10.067792 7.5001845]	DMSO
1037	[ 7.0289803 13.883031 ]	DMSO	[ 7.0289803 13.883031 ]	DMSO
1038	[ 7.2056794 12.583005 ]	DMSO	[ 7.2056794 12.583005 ]	DMSO
1039	[ 6.8889365 14.036915 ]	DMSO	[ 6.8889365 14.036915 ]	DMSO
1040	[10.277054 7.0972795]	DMSO	[10.277054 7.0972795]	DMSO
1041	[8.650632 8.405785]	DMSO	[8.650632 8.405785]	DMSO
1042	[10.853874 6.388875]	DMSO	[10.853874 6.388875]	DMSO
1043	[ 8.5329275 10.457699 ]	DMSO	[ 8.5329275 10.457699 ]	DMSO
1044	[ 7.3076067 14.197898 ]	DMSO	[ 7.3076067 14.197898 ]	DMSO
1045	[10.15103 7.2236276]	DMSO	[10.15103 7.2236276]	DMSO
1046	[5.7279263 6.91921 ]	DMSO	[5.7279263 6.91921 ]	DMSO
1047	[9.67624 2.8514588]	DMSO	[9.67624 2.8514588]	DMSO
1048	[ 6.3221536 14.260441 ]	DMSO	[ 6.3221536 14.260441 ]	DMSO
1049	[9.801579 6.3754377]	DMSO	[9.801579 6.3754377]	DMSO
1050	[8.083822 4.048441]	DMSO	[8.083822 4.048441]	DMSO
1051	[7.9763007 4.0540442]	DMSO	[7.9763007 4.0540442]	DMSO
1052	[9.769925 5.0651207]	DMSO	[9.769925 5.0651207]	DMSO
1053	[5.107679 6.6985164]	IMPA	[10.306504 9.41796 ]	MorphDiff(I2I)
1054	[9.753296 1.7303727]	IMPA	[7.832878 5.759223]	MorphDiff(I2I)
1055	[8.916824 3.7846813]	IMPA	[ 7.002411 10.702744]	MorphDiff(I2I)
1056	[11.011831 1.2320107]	IMPA	[5.264834 9.00272 ]	MorphDiff(I2I)
1057	[8.746401 4.3442516]	IMPA	[7.95905 9.942227]	MorphDiff(I2I)
1058	[5.9351225 7.835344 ]	IMPA	[6.1027102 7.6274505]	MorphDiff(I2I)
1059	[9.922754 1.8957785]	IMPA	[10.374509 5.825786]	MorphDiff(I2I)
1060	[9.674832 3.2219787]	IMPA	[ 9.900732 10.063069]	MorphDiff(I2I)
1061	[11.179014 1.1458734]	IMPA	[12.195729 6.7210693]	MorphDiff(I2I)
1062	[5.382121 8.8792925]	IMPA	[5.6655383 7.090497 ]	MorphDiff(I2I)
1063	[9.805841 1.4980648]	IMPA	[11.073462 3.652426]	MorphDiff(I2I)
1064	[6.1665025 7.3576365]	IMPA	[7.336597 8.256514]	MorphDiff(I2I)
1065	[9.602469 1.6895068]	IMPA	[4.9999695 6.871347 ]	MorphDiff(I2I)
1066	[9.776091 1.6018829]	IMPA	[11.493576 5.0021033]	MorphDiff(I2I)
1067	[8.966093 4.7467227]	IMPA	[5.0264125 6.806717 ]	MorphDiff(I2I)
1068	[9.853156 1.9753296]	IMPA	[10.641679 13.406502]	MorphDiff(I2I)
1069	[ 5.0890517 10.018112 ]	IMPA	[6.4809465 9.20064 ]	MorphDiff(I2I)
1070	[9.759651 1.5345099]	IMPA	[12.336775 4.412309]	MorphDiff(I2I)
1071	[8.95518 4.3051877]	IMPA	[11.952778 4.701018]	MorphDiff(I2I)
1072	[9.7321005 3.773837 ]	IMPA	[10.2980795 12.581332 ]	MorphDiff(I2I)
1073	[9.678094 1.7161101]	IMPA	[11.965299 7.2254906]	MorphDiff(I2I)
1074	[8.99202 3.58754]	IMPA	[11.767392 2.682275]	MorphDiff(I2I)
1075	[9.820522 1.5449502]	IMPA	[6.239254 7.230071]	MorphDiff(I2I)
1076	[9.559804 3.4957993]	IMPA	[10.439923 12.3090315]	MorphDiff(I2I)
1077	[9.891804 1.8541111]	IMPA	[-0.64817953 5.7290125 ]	MorphDiff(I2I)
1078	[9.47892 1.9026841]	IMPA	[9.576766 8.363251]	MorphDiff(I2I)
1079	[5.839912 6.799071]	IMPA	[4.894919 7.7680154]	MorphDiff(I2I)
1080	[8.924668 4.381426]	IMPA	[11.908545 5.1677504]	MorphDiff(I2I)
1081	[6.4878874 7.061443 ]	IMPA	[ 9.804279 13.478158]	MorphDiff(I2I)
1082	[10.561384 1.8898149]	IMPA	[11.266741 10.84053 ]	MorphDiff(I2I)
1083	[9.913663 1.7004114]	IMPA	[10.275333 7.702357]	MorphDiff(I2I)
1084	[13.487812 5.657553]	IMPA	[6.389826 8.720692]	MorphDiff(I2I)
1085	[9.618847 3.9890127]	IMPA	[11.471253 5.4078865]	MorphDiff(I2I)
1086	[9.893671 1.8529624]	IMPA	[10.282544 13.560501]	MorphDiff(I2I)
1087	[9.112188 4.4078255]	IMPA	[11.50232 4.5669765]	MorphDiff(I2I)
1088	[9.358802 3.456862]	IMPA	[6.9558105 4.461862 ]	MorphDiff(I2I)
1089	[9.856204 1.783257]	IMPA	[12.373064 7.806395]	MorphDiff(I2I)
1090	[9.845835 1.9391937]	IMPA	[-0.706599 5.753521]	MorphDiff(I2I)
1091	[9.702622 1.8099093]	IMPA	[7.2982583 8.42178 ]	MorphDiff(I2I)
1092	[9.735641 1.6449958]	IMPA	[12.426893 7.5423827]	MorphDiff(I2I)
1093	[7.1801353 6.9342704]	IMPA	[11.270123 11.290322]	MorphDiff(I2I)
1094	[8.946047 3.2315028]	IMPA	[ 9.489379 10.428622]	MorphDiff(I2I)
1095	[6.356053 7.1789465]	IMPA	[11.298647 7.0288234]	MorphDiff(I2I)
1096	[8.894889 3.588004]	IMPA	[10.172804 11.072353]	MorphDiff(I2I)
1097	[8.880624 3.5990305]	IMPA	[ 9.609926 11.531558]	MorphDiff(I2I)
1098	[7.6574078 5.9021106]	IMPA	[7.977644 7.5638313]	MorphDiff(I2I)
1099	[9.7771635 1.5220253]	IMPA	[ 8.672569 10.392876]	MorphDiff(I2I)
1100	[11.208054 1.7864447]	IMPA	[8.177598 4.276104]	MorphDiff(I2I)
1101	[9.099492 5.530402]	IMPA	[ 5.666312 11.8203 ]	MorphDiff(I2I)
1102	[9.516165 1.8304609]	IMPA	[ 8.700303 13.517181]	MorphDiff(I2I)
1103	[9.951973 5.2237544]	IMPA	[-0.6531394 5.7242403]	MorphDiff(I2I)
1104	[10.362048 1.8843352]	IMPA	[7.4889684 6.819719 ]	MorphDiff(I2I)
1105	[9.758328 1.7319851]	IMPA	[ 5.244897 11.319235]	MorphDiff(I2I)

## Sheet: Sheet3
	IMPA	IMPA_label	MorphDiff(I2I)	MorphDiff(I2I)_label
0	[10.212847 9.319699]	Ground Truth	[10.212847 9.319699]	Ground Truth
1	[8.423683 9.141311]	Ground Truth	[8.423683 9.141311]	Ground Truth
2	[7.9203067 9.337951 ]	Ground Truth	[7.9203067 9.337951 ]	Ground Truth
3	[11.058189 8.359491]	Ground Truth	[11.058189 8.359491]	Ground Truth
4	[ 7.8418455 10.632806 ]	Ground Truth	[ 7.8418455 10.632806 ]	Ground Truth
5	[ 9.729418 11.460116]	Ground Truth	[ 9.729418 11.460116]	Ground Truth
6	[ 8.240752 10.854466]	Ground Truth	[ 8.240752 10.854466]	Ground Truth
7	[9.125577 5.920423]	Ground Truth	[9.125577 5.920423]	Ground Truth
8	[ 8.071319 12.449058]	Ground Truth	[ 8.071319 12.449058]	Ground Truth
9	[11.900703 9.510989]	Ground Truth	[11.900703 9.510989]	Ground Truth
10	[ 6.8444266 10.181935 ]	Ground Truth	[ 6.8444266 10.181935 ]	Ground Truth
11	[12.03853 10.7386875]	Ground Truth	[12.03853 10.7386875]	Ground Truth
12	[11.053693 5.9245925]	Ground Truth	[11.053693 5.9245925]	Ground Truth
13	[7.9498143 8.32507 ]	Ground Truth	[7.9498143 8.32507 ]	Ground Truth
14	[11.323716 13.536734]	Ground Truth	[11.323716 13.536734]	Ground Truth
15	[7.309009 7.2710238]	Ground Truth	[7.309009 7.2710238]	Ground Truth
16	[7.511613 6.9547687]	Ground Truth	[7.511613 6.9547687]	Ground Truth
17	[7.14007 8.050267]	Ground Truth	[7.14007 8.050267]	Ground Truth
18	[ 6.3414273 10.508069 ]	Ground Truth	[ 6.3414273 10.508069 ]	Ground Truth
19	[8.546685 5.9068317]	Ground Truth	[8.546685 5.9068317]	Ground Truth
20	[6.4901233 7.0706882]	Ground Truth	[6.4901233 7.0706882]	Ground Truth
21	[6.148945 9.683426]	Ground Truth	[6.148945 9.683426]	Ground Truth
22	[10.704587 6.2302094]	Ground Truth	[10.704587 6.2302094]	Ground Truth
23	[7.713136 4.033101]	Ground Truth	[7.713136 4.033101]	Ground Truth
24	[ 6.388039 10.721692]	Ground Truth	[ 6.388039 10.721692]	Ground Truth
25	[8.589148 2.4599123]	Ground Truth	[8.589148 2.4599123]	Ground Truth
26	[ 7.131722 11.3699045]	Ground Truth	[ 7.131722 11.3699045]	Ground Truth
27	[7.3789334 8.465156 ]	Ground Truth	[7.3789334 8.465156 ]	Ground Truth
28	[5.7497163 8.008974 ]	Ground Truth	[5.7497163 8.008974 ]	Ground Truth
29	[ 4.9041967 11.549429 ]	Ground Truth	[ 4.9041967 11.549429 ]	Ground Truth
30	[9.915541 4.782306]	Ground Truth	[9.915541 4.782306]	Ground Truth
31	[7.7607427 6.8886366]	Ground Truth	[7.7607427 6.8886366]	Ground Truth
32	[11.01452 6.24583]	Ground Truth	[11.01452 6.24583]	Ground Truth
33	[6.512823 6.8910894]	Ground Truth	[6.512823 6.8910894]	Ground Truth
34	[9.323505 6.299127]	Ground Truth	[9.323505 6.299127]	Ground Truth
35	[10.304209 5.9286003]	Ground Truth	[10.304209 5.9286003]	Ground Truth
36	[12.316658 7.343451]	Ground Truth	[12.316658 7.343451]	Ground Truth
37	[11.649719 4.3324003]	Ground Truth	[11.649719 4.3324003]	Ground Truth
38	[ 8.288139 10.429942]	Ground Truth	[ 8.288139 10.429942]	Ground Truth
39	[10.075606 6.455135]	Ground Truth	[10.075606 6.455135]	Ground Truth
40	[10.344592 8.182215]	Ground Truth	[10.344592 8.182215]	Ground Truth
41	[ 6.0038943 10.847549 ]	Ground Truth	[ 6.0038943 10.847549 ]	Ground Truth
42	[9.743085 4.7660093]	Ground Truth	[9.743085 4.7660093]	Ground Truth
43	[10.166076 6.531681]	Ground Truth	[10.166076 6.531681]	Ground Truth
44	[7.3885717 9.3654 ]	Ground Truth	[7.3885717 9.3654 ]	Ground Truth
45	[11.168071 8.915906]	Ground Truth	[11.168071 8.915906]	Ground Truth
46	[ 7.9997697 12.886752 ]	Ground Truth	[ 7.9997697 12.886752 ]	Ground Truth
47	[10.27611 5.4716063]	Ground Truth	[10.27611 5.4716063]	Ground Truth
48	[10.118087 11.140283]	Ground Truth	[10.118087 11.140283]	Ground Truth
49	[10.916811 6.3188543]	Ground Truth	[10.916811 6.3188543]	Ground Truth
50	[11.711049 3.6796227]	Ground Truth	[11.711049 3.6796227]	Ground Truth
51	[12.46223 3.8709006]	Ground Truth	[12.46223 3.8709006]	Ground Truth
52	[10.45175 2.9779172]	Ground Truth	[10.45175 2.9779172]	Ground Truth
53	[10.216615 5.4695253]	Ground Truth	[10.216615 5.4695253]	Ground Truth
54	[ 7.7310677 11.433863 ]	Ground Truth	[ 7.7310677 11.433863 ]	Ground Truth
55	[9.776208 6.977079]	Ground Truth	[9.776208 6.977079]	Ground Truth
56	[13.044382 6.304878]	Ground Truth	[13.044382 6.304878]	Ground Truth
57	[10.830281 13.613691]	Ground Truth	[10.830281 13.613691]	Ground Truth
58	[ 7.0153255 11.166584 ]	Ground Truth	[ 7.0153255 11.166584 ]	Ground Truth
59	[11.436782 4.4586 ]	Ground Truth	[11.436782 4.4586 ]	Ground Truth
60	[11.376966 7.884009]	Ground Truth	[11.376966 7.884009]	Ground Truth
61	[ 5.908585 10.661409]	Ground Truth	[ 5.908585 10.661409]	Ground Truth
62	[9.208572 6.0791545]	Ground Truth	[9.208572 6.0791545]	Ground Truth
63	[ 7.472716 11.250182]	Ground Truth	[ 7.472716 11.250182]	Ground Truth
64	[14.054422 5.179845]	DMSO	[14.054422 5.179845]	DMSO
65	[14.497826 4.313717]	DMSO	[14.497826 4.313717]	DMSO
66	[14.290996 4.249803]	DMSO	[14.290996 4.249803]	DMSO
67	[13.999214 5.2383614]	DMSO	[13.999214 5.2383614]	DMSO
68	[12.125202 4.9554443]	DMSO	[12.125202 4.9554443]	DMSO
69	[13.963127 5.2150335]	DMSO	[13.963127 5.2150335]	DMSO
70	[13.5787 4.6866317]	DMSO	[13.5787 4.6866317]	DMSO
71	[12.935698 6.095787]	DMSO	[12.935698 6.095787]	DMSO
72	[9.208889 5.5388236]	DMSO	[9.208889 5.5388236]	DMSO
73	[9.125647 2.4361956]	DMSO	[9.125647 2.4361956]	DMSO
74	[13.802294 6.2056966]	DMSO	[13.802294 6.2056966]	DMSO
75	[12.084346 2.783769]	DMSO	[12.084346 2.783769]	DMSO
76	[13.805005 6.241483]	DMSO	[13.805005 6.241483]	DMSO
77	[13.955968 5.997389]	DMSO	[13.955968 5.997389]	DMSO
78	[11.224782 2.272969]	DMSO	[11.224782 2.272969]	DMSO
79	[11.714519 1.9061236]	DMSO	[11.714519 1.9061236]	DMSO
80	[14.469567 4.728809]	DMSO	[14.469567 4.728809]	DMSO
81	[14.547907 4.6732173]	DMSO	[14.547907 4.6732173]	DMSO
82	[14.26413 4.5792236]	DMSO	[14.26413 4.5792236]	DMSO
83	[12.944414 6.5727487]	DMSO	[12.944414 6.5727487]	DMSO
84	[14.120337 5.328394]	DMSO	[14.120337 5.328394]	DMSO
85	[14.167701 4.896832]	DMSO	[14.167701 4.896832]	DMSO
86	[10.784564 2.1012473]	DMSO	[10.784564 2.1012473]	DMSO
87	[14.550595 4.6633677]	DMSO	[14.550595 4.6633677]	DMSO
88	[14.047978 5.269468]	DMSO	[14.047978 5.269468]	DMSO
89	[9.472941 2.3000212]	DMSO	[9.472941 2.3000212]	DMSO
90	[14.362977 4.688613]	DMSO	[14.362977 4.688613]	DMSO
91	[10.910066 2.5594497]	DMSO	[10.910066 2.5594497]	DMSO
92	[10.085989 4.068243]	DMSO	[10.085989 4.068243]	DMSO
93	[14.38256 4.6407676]	DMSO	[14.38256 4.6407676]	DMSO
94	[14.246954 4.523136]	DMSO	[14.246954 4.523136]	DMSO
95	[11.36054 2.832051]	DMSO	[11.36054 2.832051]	DMSO
96	[ 7.4315267 12.698534 ]	DMSO	[ 7.4315267 12.698534 ]	DMSO
97	[12.392779 4.2896895]	DMSO	[12.392779 4.2896895]	DMSO
98	[13.921285 5.499853]	DMSO	[13.921285 5.499853]	DMSO
99	[12.7867365 5.623748 ]	DMSO	[12.7867365 5.623748 ]	DMSO
100	[13.994996 5.5470014]	DMSO	[13.994996 5.5470014]	DMSO
101	[14.324081 4.7123904]	DMSO	[14.324081 4.7123904]	DMSO
102	[14.030567 5.77005 ]	DMSO	[14.030567 5.77005 ]	DMSO
103	[12.613595 3.3691297]	DMSO	[12.613595 3.3691297]	DMSO
104	[12.561381 5.610243]	DMSO	[12.561381 5.610243]	DMSO
105	[8.410015 2.4741914]	DMSO	[8.410015 2.4741914]	DMSO
106	[10.574841 1.8847071]	DMSO	[10.574841 1.8847071]	DMSO
107	[10.901739 2.481056]	DMSO	[10.901739 2.481056]	DMSO
108	[14.303677 4.2807198]	DMSO	[14.303677 4.2807198]	DMSO
109	[13.662616 4.5891433]	DMSO	[13.662616 4.5891433]	DMSO
110	[14.458496 4.6044765]	DMSO	[14.458496 4.6044765]	DMSO
111	[13.180942 7.3368735]	DMSO	[13.180942 7.3368735]	DMSO
112	[14.286608 4.7474947]	DMSO	[14.286608 4.7474947]	DMSO
113	[14.019897 5.1724863]	DMSO	[14.019897 5.1724863]	DMSO
114	[9.391667 2.0550983]	DMSO	[9.391667 2.0550983]	DMSO
115	[13.513592 5.354955]	DMSO	[13.513592 5.354955]	DMSO
116	[14.394043 4.455557]	DMSO	[14.394043 4.455557]	DMSO
117	[11.46899 3.107868]	DMSO	[11.46899 3.107868]	DMSO
118	[13.338795 8.649107]	DMSO	[13.338795 8.649107]	DMSO
119	[14.384171 4.2892995]	DMSO	[14.384171 4.2892995]	DMSO
120	[13.881661 6.271392]	DMSO	[13.881661 6.271392]	DMSO
121	[11.473874 2.1547859]	DMSO	[11.473874 2.1547859]	DMSO
122	[11.688808 1.7138932]	DMSO	[11.688808 1.7138932]	DMSO
123	[12.824519 6.504837]	DMSO	[12.824519 6.504837]	DMSO
124	[11.649864 2.0639439]	DMSO	[11.649864 2.0639439]	DMSO
125	[10.916512 1.6744652]	DMSO	[10.916512 1.6744652]	DMSO
126	[13.988086 5.941253]	DMSO	[13.988086 5.941253]	DMSO
127	[12.9199095 6.123474 ]	DMSO	[12.9199095 6.123474 ]	DMSO
128	[13.870253 4.300476]	DMSO	[13.870253 4.300476]	DMSO
129	[11.226264 1.8488966]	DMSO	[11.226264 1.8488966]	DMSO
130	[13.788311 4.447245]	DMSO	[13.788311 4.447245]	DMSO
131	[14.385811 4.7549133]	DMSO	[14.385811 4.7549133]	DMSO
132	[14.211691 4.7000885]	DMSO	[14.211691 4.7000885]	DMSO
133	[13.239344 4.514014]	DMSO	[13.239344 4.514014]	DMSO
134	[12.614237 3.460521]	DMSO	[12.614237 3.460521]	DMSO
135	[12.001804 3.9945672]	DMSO	[12.001804 3.9945672]	DMSO
136	[8.965613 2.7354178]	DMSO	[8.965613 2.7354178]	DMSO
137	[8.853432 2.2012615]	DMSO	[8.853432 2.2012615]	DMSO
138	[11.5955515 2.087407 ]	DMSO	[11.5955515 2.087407 ]	DMSO
139	[13.5091915 5.2193475]	DMSO	[13.5091915 5.2193475]	DMSO
140	[11.621355 3.1136615]	DMSO	[11.621355 3.1136615]	DMSO
141	[12.391232 11.871576]	DMSO	[12.391232 11.871576]	DMSO
142	[10.465877 4.544586]	DMSO	[10.465877 4.544586]	DMSO
143	[10.989514 6.3698816]	DMSO	[10.989514 6.3698816]	DMSO
144	[11.623873 1.8861675]	DMSO	[11.623873 1.8861675]	DMSO
145	[12.212207 3.7766979]	DMSO	[12.212207 3.7766979]	DMSO
146	[14.27489 4.7653074]	DMSO	[14.27489 4.7653074]	DMSO
147	[9.462587 3.5287046]	DMSO	[9.462587 3.5287046]	DMSO
148	[12.838737 5.867763]	DMSO	[12.838737 5.867763]	DMSO
149	[14.173544 4.7161527]	DMSO	[14.173544 4.7161527]	DMSO
150	[11.892491 1.4821897]	DMSO	[11.892491 1.4821897]	DMSO
151	[14.047636 5.4994016]	DMSO	[14.047636 5.4994016]	DMSO
152	[13.420131 7.0201783]	DMSO	[13.420131 7.0201783]	DMSO
153	[14.011497 5.982723]	DMSO	[14.011497 5.982723]	DMSO
154	[14.145194 4.7469206]	DMSO	[14.145194 4.7469206]	DMSO
155	[11.330433 3.2267458]	DMSO	[11.330433 3.2267458]	DMSO
156	[14.357355 4.6423554]	DMSO	[14.357355 4.6423554]	DMSO
157	[12.715805 6.6247067]	DMSO	[12.715805 6.6247067]	DMSO
158	[14.435826 4.751754]	DMSO	[14.435826 4.751754]	DMSO
159	[ 8.029704 12.913733]	DMSO	[ 8.029704 12.913733]	DMSO
160	[7.132956 8.360381]	DMSO	[7.132956 8.360381]	DMSO
161	[14.160909 4.432475]	DMSO	[14.160909 4.432475]	DMSO
162	[13.898775 6.214374]	DMSO	[13.898775 6.214374]	DMSO
163	[13.249444 4.6680894]	DMSO	[13.249444 4.6680894]	DMSO
164	[8.016061 2.777281]	DMSO	[8.016061 2.777281]	DMSO
165	[11.76259 6.772139]	DMSO	[11.76259 6.772139]	DMSO
166	[13.424186 8.306051]	DMSO	[13.424186 8.306051]	DMSO
167	[14.12598 5.2491956]	DMSO	[14.12598 5.2491956]	DMSO
168	[13.599265 5.2057195]	DMSO	[13.599265 5.2057195]	DMSO
169	[11.36323 2.9671247]	DMSO	[11.36323 2.9671247]	DMSO
170	[11.465659 2.0937042]	DMSO	[11.465659 2.0937042]	DMSO
171	[13.935215 6.1632004]	DMSO	[13.935215 6.1632004]	DMSO
172	[13.124245 7.76408 ]	DMSO	[13.124245 7.76408 ]	DMSO
173	[13.955509 4.5637994]	DMSO	[13.955509 4.5637994]	DMSO
174	[14.217816 4.8365626]	DMSO	[14.217816 4.8365626]	DMSO
175	[14.04522 5.189825]	DMSO	[14.04522 5.189825]	DMSO
176	[14.09719 5.5740433]	DMSO	[14.09719 5.5740433]	DMSO
177	[11.198735 4.528151]	DMSO	[11.198735 4.528151]	DMSO
178	[9.08516 2.447463]	DMSO	[9.08516 2.447463]	DMSO
179	[13.055276 8.066158]	DMSO	[13.055276 8.066158]	DMSO
180	[8.379362 2.585458]	DMSO	[8.379362 2.585458]	DMSO
181	[13.972445 5.6314716]	DMSO	[13.972445 5.6314716]	DMSO
182	[8.904955 2.435527]	DMSO	[8.904955 2.435527]	DMSO
183	[10.109671 8.507404]	DMSO	[10.109671 8.507404]	DMSO
184	[11.908912 2.3342311]	DMSO	[11.908912 2.3342311]	DMSO
185	[13.465169 4.718744]	DMSO	[13.465169 4.718744]	DMSO
186	[11.353064 5.1517963]	DMSO	[11.353064 5.1517963]	DMSO
187	[14.3835745 4.8207197]	DMSO	[14.3835745 4.8207197]	DMSO
188	[12.886256 5.992523]	DMSO	[12.886256 5.992523]	DMSO
189	[9.857415 1.9779114]	DMSO	[9.857415 1.9779114]	DMSO
190	[12.314823 2.981572]	DMSO	[12.314823 2.981572]	DMSO
191	[11.464765 6.4250174]	DMSO	[11.464765 6.4250174]	DMSO
192	[8.5747385 2.3644757]	DMSO	[8.5747385 2.3644757]	DMSO
193	[10.888295 2.4216814]	DMSO	[10.888295 2.4216814]	DMSO
194	[14.242379 4.620984]	DMSO	[14.242379 4.620984]	DMSO
195	[13.360008 7.0699005]	DMSO	[13.360008 7.0699005]	DMSO
196	[13.697889 5.384471]	DMSO	[13.697889 5.384471]	DMSO
197	[11.234176 2.03835 ]	DMSO	[11.234176 2.03835 ]	DMSO
198	[14.160896 4.8122144]	DMSO	[14.160896 4.8122144]	DMSO
199	[13.827504 6.174458]	DMSO	[13.827504 6.174458]	DMSO
200	[11.574809 2.043052]	DMSO	[11.574809 2.043052]	DMSO
201	[13.580263 7.21622 ]	DMSO	[13.580263 7.21622 ]	DMSO
202	[14.470672 4.6777763]	DMSO	[14.470672 4.6777763]	DMSO
203	[14.244339 4.45868 ]	DMSO	[14.244339 4.45868 ]	DMSO
204	[7.536586 2.9333405]	DMSO	[7.536586 2.9333405]	DMSO
205	[9.896449 3.0233326]	DMSO	[9.896449 3.0233326]	DMSO
206	[14.331435 4.7907424]	DMSO	[14.331435 4.7907424]	DMSO
207	[14.012828 4.319021]	DMSO	[14.012828 4.319021]	DMSO
208	[14.360897 4.255566]	DMSO	[14.360897 4.255566]	DMSO
209	[13.863338 6.3880935]	DMSO	[13.863338 6.3880935]	DMSO
210	[9.372697 2.0602021]	DMSO	[9.372697 2.0602021]	DMSO
211	[9.422372 2.0239542]	DMSO	[9.422372 2.0239542]	DMSO
212	[14.123437 5.561551]	DMSO	[14.123437 5.561551]	DMSO
213	[10.653593 1.6985912]	DMSO	[10.653593 1.6985912]	DMSO
214	[11.924915 2.6362607]	DMSO	[11.924915 2.6362607]	DMSO
215	[14.071744 5.4434476]	DMSO	[14.071744 5.4434476]	DMSO
216	[11.367435 3.0245683]	DMSO	[11.367435 3.0245683]	DMSO
217	[14.104178 4.366198]	DMSO	[14.104178 4.366198]	DMSO
218	[11.640097 3.0131457]	DMSO	[11.640097 3.0131457]	DMSO
219	[14.128141 4.4331875]	DMSO	[14.128141 4.4331875]	DMSO
220	[14.426719 4.533873]	DMSO	[14.426719 4.533873]	DMSO
221	[13.342125 7.629933]	DMSO	[13.342125 7.629933]	DMSO
222	[13.65641 6.9386005]	DMSO	[13.65641 6.9386005]	DMSO
223	[14.355014 4.118186]	DMSO	[14.355014 4.118186]	DMSO
224	[14.418768 4.4329185]	DMSO	[14.418768 4.4329185]	DMSO
225	[14.541439 4.4905043]	DMSO	[14.541439 4.4905043]	DMSO
226	[12.132395 5.279725]	DMSO	[12.132395 5.279725]	DMSO
227	[13.158843 6.0679083]	DMSO	[13.158843 6.0679083]	DMSO
228	[11.292981 2.4865427]	DMSO	[11.292981 2.4865427]	DMSO
229	[6.1810193 8.062005 ]	DMSO	[6.1810193 8.062005 ]	DMSO
230	[13.60352 6.506959]	DMSO	[13.60352 6.506959]	DMSO
231	[14.1483755 5.031714 ]	DMSO	[14.1483755 5.031714 ]	DMSO
232	[12.987992 5.673951]	DMSO	[12.987992 5.673951]	DMSO
233	[10.958752 1.6746557]	DMSO	[10.958752 1.6746557]	DMSO
234	[12.795842 5.5387697]	DMSO	[12.795842 5.5387697]	DMSO
235	[11.552957 1.8169873]	DMSO	[11.552957 1.8169873]	DMSO
236	[14.320105 4.31944 ]	DMSO	[14.320105 4.31944 ]	DMSO
237	[13.711271 5.5172515]	DMSO	[13.711271 5.5172515]	DMSO
238	[14.316758 4.6043324]	DMSO	[14.316758 4.6043324]	DMSO
239	[11.639678 1.8334852]	DMSO	[11.639678 1.8334852]	DMSO
240	[14.018131 5.718899]	DMSO	[14.018131 5.718899]	DMSO
241	[7.717751 3.4655592]	DMSO	[7.717751 3.4655592]	DMSO
242	[14.0834875 5.148111 ]	DMSO	[14.0834875 5.148111 ]	DMSO
243	[14.459139 4.4892116]	DMSO	[14.459139 4.4892116]	DMSO
244	[12.373844 4.0317965]	DMSO	[12.373844 4.0317965]	DMSO
245	[14.058065 5.1309505]	DMSO	[14.058065 5.1309505]	DMSO
246	[9.119255 2.3772876]	DMSO	[9.119255 2.3772876]	DMSO
247	[11.225521 2.5228732]	DMSO	[11.225521 2.5228732]	DMSO
248	[ 7.651158 12.706825]	DMSO	[ 7.651158 12.706825]	DMSO
249	[14.133388 5.2813144]	DMSO	[14.133388 5.2813144]	DMSO
250	[10.990122 1.9203842]	DMSO	[10.990122 1.9203842]	DMSO
251	[10.912495 1.896841]	DMSO	[10.912495 1.896841]	DMSO
252	[13.021053 6.203239]	DMSO	[13.021053 6.203239]	DMSO
253	[12.625018 5.4903855]	DMSO	[12.625018 5.4903855]	DMSO
254	[9.130481 2.2393887]	DMSO	[9.130481 2.2393887]	DMSO
255	[13.633021 5.5291348]	DMSO	[13.633021 5.5291348]	DMSO
256	[13.960107 6.0380545]	DMSO	[13.960107 6.0380545]	DMSO
257	[14.119928 4.7894435]	DMSO	[14.119928 4.7894435]	DMSO
258	[11.260834 2.0638468]	DMSO	[11.260834 2.0638468]	DMSO
259	[9.086893 2.2208018]	DMSO	[9.086893 2.2208018]	DMSO
260	[14.310519 4.2828712]	DMSO	[14.310519 4.2828712]	DMSO
261	[10.528172 2.055842]	DMSO	[10.528172 2.055842]	DMSO
262	[12.021824 12.649841]	DMSO	[12.021824 12.649841]	DMSO
263	[14.422436 4.2849207]	DMSO	[14.422436 4.2849207]	DMSO
264	[14.389766 4.213396]	DMSO	[14.389766 4.213396]	DMSO
265	[14.544908 4.5817876]	DMSO	[14.544908 4.5817876]	DMSO
266	[11.573433 2.0543833]	DMSO	[11.573433 2.0543833]	DMSO
267	[14.306994 4.6660433]	DMSO	[14.306994 4.6660433]	DMSO
268	[14.569571 4.409454]	DMSO	[14.569571 4.409454]	DMSO
269	[10.94431 1.661372]	DMSO	[10.94431 1.661372]	DMSO
270	[13.526312 7.153725]	DMSO	[13.526312 7.153725]	DMSO
271	[14.158849 4.3207507]	DMSO	[14.158849 4.3207507]	DMSO
272	[13.730373 6.3690434]	DMSO	[13.730373 6.3690434]	DMSO
273	[11.7482605 2.232228 ]	DMSO	[11.7482605 2.232228 ]	DMSO
274	[13.866888 6.30164 ]	DMSO	[13.866888 6.30164 ]	DMSO
275	[13.335154 4.8018003]	DMSO	[13.335154 4.8018003]	DMSO
276	[14.33085 4.2557025]	DMSO	[14.33085 4.2557025]	DMSO
277	[13.983164 4.507795]	DMSO	[13.983164 4.507795]	DMSO
278	[14.264131 4.681841]	DMSO	[14.264131 4.681841]	DMSO
279	[9.942513 1.9504639]	DMSO	[9.942513 1.9504639]	DMSO
280	[10.763232 2.5259554]	DMSO	[10.763232 2.5259554]	DMSO
281	[11.996494 8.359991]	DMSO	[11.996494 8.359991]	DMSO
282	[9.835855 1.9630692]	DMSO	[9.835855 1.9630692]	DMSO
283	[10.913691 1.7148579]	DMSO	[10.913691 1.7148579]	DMSO
284	[14.495691 4.6648173]	DMSO	[14.495691 4.6648173]	DMSO
285	[14.001757 5.2163596]	DMSO	[14.001757 5.2163596]	DMSO
286	[11.69336 1.9584558]	DMSO	[11.69336 1.9584558]	DMSO
287	[11.61668 5.046631]	DMSO	[11.61668 5.046631]	DMSO
288	[14.113782 4.2173567]	DMSO	[14.113782 4.2173567]	DMSO
289	[13.6680155 5.155877 ]	DMSO	[13.6680155 5.155877 ]	DMSO
290	[10.297332 2.0786664]	DMSO	[10.297332 2.0786664]	DMSO
291	[7.545367 2.8662562]	DMSO	[7.545367 2.8662562]	DMSO
292	[12.390801 3.2256944]	DMSO	[12.390801 3.2256944]	DMSO
293	[12.627463 5.407229]	DMSO	[12.627463 5.407229]	DMSO
294	[14.103269 4.561811]	DMSO	[14.103269 4.561811]	DMSO
295	[10.148926 2.8518884]	DMSO	[10.148926 2.8518884]	DMSO
296	[9.484092 2.518402]	DMSO	[9.484092 2.518402]	DMSO
297	[10.883241 2.4122534]	DMSO	[10.883241 2.4122534]	DMSO
298	[13.327023 7.683969]	DMSO	[13.327023 7.683969]	DMSO
299	[8.742572 2.6975095]	DMSO	[8.742572 2.6975095]	DMSO
300	[13.869521 6.067882]	DMSO	[13.869521 6.067882]	DMSO
301	[12.992937 6.0410857]	DMSO	[12.992937 6.0410857]	DMSO
302	[11.797147 2.5074587]	DMSO	[11.797147 2.5074587]	DMSO
303	[12.24923 7.2676606]	DMSO	[12.24923 7.2676606]	DMSO
304	[13.905768 5.3123465]	DMSO	[13.905768 5.3123465]	DMSO
305	[13.853351 6.31041 ]	DMSO	[13.853351 6.31041 ]	DMSO
306	[13.2691965 5.94606 ]	DMSO	[13.2691965 5.94606 ]	DMSO
307	[13.403395 6.2868147]	DMSO	[13.403395 6.2868147]	DMSO
308	[ 9.46855 12.806751]	DMSO	[ 9.46855 12.806751]	DMSO
309	[8.077493 9.5570965]	DMSO	[8.077493 9.5570965]	DMSO
310	[12.434975 3.2665362]	DMSO	[12.434975 3.2665362]	DMSO
311	[14.343956 4.7927184]	DMSO	[14.343956 4.7927184]	DMSO
312	[11.286023 4.2363677]	DMSO	[11.286023 4.2363677]	DMSO
313	[14.417444 4.248782]	DMSO	[14.417444 4.248782]	DMSO
314	[10.717922 1.6595594]	DMSO	[10.717922 1.6595594]	DMSO
315	[12.923501 6.117293]	DMSO	[12.923501 6.117293]	DMSO
316	[11.562562 4.5011435]	DMSO	[11.562562 4.5011435]	DMSO
317	[11.376605 3.0645232]	DMSO	[11.376605 3.0645232]	DMSO
318	[14.149618 5.1751685]	DMSO	[14.149618 5.1751685]	DMSO
319	[13.632816 6.5456457]	DMSO	[13.632816 6.5456457]	DMSO
320	[10.861536 2.2285132]	DMSO	[10.861536 2.2285132]	DMSO
321	[14.1412945 4.850111 ]	DMSO	[14.1412945 4.850111 ]	DMSO
322	[13.507613 6.847326]	DMSO	[13.507613 6.847326]	DMSO
323	[13.905909 5.1217284]	DMSO	[13.905909 5.1217284]	DMSO
324	[13.672231 6.6072946]	DMSO	[13.672231 6.6072946]	DMSO
325	[8.539252 2.4149096]	DMSO	[8.539252 2.4149096]	DMSO
326	[10.109813 3.1482685]	DMSO	[10.109813 3.1482685]	DMSO
327	[12.110322 2.7531471]	DMSO	[12.110322 2.7531471]	DMSO
328	[11.870208 2.6608884]	DMSO	[11.870208 2.6608884]	DMSO
329	[13.662944 5.253285]	DMSO	[13.662944 5.253285]	DMSO
330	[12.7031 6.608525]	DMSO	[12.7031 6.608525]	DMSO
331	[10.208935 2.3673284]	DMSO	[10.208935 2.3673284]	DMSO
332	[13.887289 6.285328]	DMSO	[13.887289 6.285328]	DMSO
333	[8.084248 7.868281]	DMSO	[8.084248 7.868281]	DMSO
334	[12.92567 6.1174407]	DMSO	[12.92567 6.1174407]	DMSO
335	[12.055885 6.783507]	DMSO	[12.055885 6.783507]	DMSO
336	[11.730017 2.0633564]	DMSO	[11.730017 2.0633564]	DMSO
337	[13.538547 7.3773313]	DMSO	[13.538547 7.3773313]	DMSO
338	[13.905985 4.6859307]	DMSO	[13.905985 4.6859307]	DMSO
339	[14.077769 5.4123363]	DMSO	[14.077769 5.4123363]	DMSO
340	[14.091822 5.1567864]	DMSO	[14.091822 5.1567864]	DMSO
341	[14.10664 5.28319]	DMSO	[14.10664 5.28319]	DMSO
342	[11.378495 2.9599016]	DMSO	[11.378495 2.9599016]	DMSO
343	[12.219581 3.600927]	DMSO	[12.219581 3.600927]	DMSO
344	[9.160286 2.1042862]	DMSO	[9.160286 2.1042862]	DMSO
345	[8.492813 2.3690379]	DMSO	[8.492813 2.3690379]	DMSO
346	[13.664517 5.54993 ]	DMSO	[13.664517 5.54993 ]	DMSO
347	[11.837112 6.5859404]	DMSO	[11.837112 6.5859404]	DMSO
348	[12.285676 5.5308948]	DMSO	[12.285676 5.5308948]	DMSO
349	[12.071416 2.8285975]	DMSO	[12.071416 2.8285975]	DMSO
350	[14.19936 4.3136177]	DMSO	[14.19936 4.3136177]	DMSO
351	[6.8782997 4.1951375]	DMSO	[6.8782997 4.1951375]	DMSO
352	[14.081911 5.163825]	DMSO	[14.081911 5.163825]	DMSO
353	[13.568465 5.546464]	DMSO	[13.568465 5.546464]	DMSO
354	[14.3577 4.3816404]	DMSO	[14.3577 4.3816404]	DMSO
355	[14.241547 4.27663 ]	DMSO	[14.241547 4.27663 ]	DMSO
356	[14.022174 5.596433]	DMSO	[14.022174 5.596433]	DMSO
357	[10.037018 1.8350394]	DMSO	[10.037018 1.8350394]	DMSO
358	[9.752279 2.0091424]	DMSO	[9.752279 2.0091424]	DMSO
359	[13.874293 4.6797223]	DMSO	[13.874293 4.6797223]	DMSO
360	[ 6.082092 12.218454]	DMSO	[ 6.082092 12.218454]	DMSO
361	[8.898185 2.4002976]	DMSO	[8.898185 2.4002976]	DMSO
362	[ 8.897769 13.525864]	DMSO	[ 8.897769 13.525864]	DMSO
363	[14.551865 4.3627267]	DMSO	[14.551865 4.3627267]	DMSO
364	[14.552898 4.4362226]	DMSO	[14.552898 4.4362226]	DMSO
365	[9.215121 2.0706525]	DMSO	[9.215121 2.0706525]	DMSO
366	[14.191196 4.334477]	DMSO	[14.191196 4.334477]	DMSO
367	[9.138837 2.424161]	DMSO	[9.138837 2.424161]	DMSO
368	[13.2548065 5.0981913]	DMSO	[13.2548065 5.0981913]	DMSO
369	[14.550109 4.620062]	DMSO	[14.550109 4.620062]	DMSO
370	[14.038152 5.904975]	DMSO	[14.038152 5.904975]	DMSO
371	[14.24955 4.3770366]	DMSO	[14.24955 4.3770366]	DMSO
372	[14.393102 4.7873416]	DMSO	[14.393102 4.7873416]	DMSO
373	[14.512458 4.3118987]	DMSO	[14.512458 4.3118987]	DMSO
374	[13.223004 8.179968]	DMSO	[13.223004 8.179968]	DMSO
375	[9.334033 2.389653]	DMSO	[9.334033 2.389653]	DMSO
376	[9.153367 2.1554608]	DMSO	[9.153367 2.1554608]	DMSO
377	[12.0936165 2.6586394]	DMSO	[12.0936165 2.6586394]	DMSO
378	[14.140365 5.1032104]	DMSO	[14.140365 5.1032104]	DMSO
379	[9.419757 3.008588]	DMSO	[9.419757 3.008588]	DMSO
380	[10.929219 1.5108452]	DMSO	[10.929219 1.5108452]	DMSO
381	[13.847504 6.311314]	DMSO	[13.847504 6.311314]	DMSO
382	[10.9024315 2.9907758]	DMSO	[10.9024315 2.9907758]	DMSO
383	[ 7.9878936 10.469442 ]	DMSO	[ 7.9878936 10.469442 ]	DMSO
384	[13.932121 5.712665]	DMSO	[13.932121 5.712665]	DMSO
385	[14.519305 4.3642416]	DMSO	[14.519305 4.3642416]	DMSO
386	[8.892815 2.224102]	DMSO	[8.892815 2.224102]	DMSO
387	[14.01989 5.5789394]	DMSO	[14.01989 5.5789394]	DMSO
388	[14.028063 5.623099]	DMSO	[14.028063 5.623099]	DMSO
389	[14.212017 4.5417542]	DMSO	[14.212017 4.5417542]	DMSO
390	[14.102414 5.453736]	DMSO	[14.102414 5.453736]	DMSO
391	[14.0429125 5.4310966]	DMSO	[14.0429125 5.4310966]	DMSO
392	[14.0445385 5.876898 ]	DMSO	[14.0445385 5.876898 ]	DMSO
393	[14.358217 4.2750854]	DMSO	[14.358217 4.2750854]	DMSO
394	[14.317664 4.4365616]	DMSO	[14.317664 4.4365616]	DMSO
395	[14.211248 4.9858165]	DMSO	[14.211248 4.9858165]	DMSO
396	[12.726795 6.1453805]	DMSO	[12.726795 6.1453805]	DMSO
397	[13.422436 4.9072046]	DMSO	[13.422436 4.9072046]	DMSO
398	[13.733786 6.265165]	DMSO	[13.733786 6.265165]	DMSO
399	[11.502095 1.9747399]	DMSO	[11.502095 1.9747399]	DMSO
400	[10.801772 1.891476]	DMSO	[10.801772 1.891476]	DMSO
401	[ 8.187396 10.561215]	DMSO	[ 8.187396 10.561215]	DMSO
402	[9.772293 1.8281031]	DMSO	[9.772293 1.8281031]	DMSO
403	[14.160308 4.3908467]	DMSO	[14.160308 4.3908467]	DMSO
404	[10.97655 2.501018]	DMSO	[10.97655 2.501018]	DMSO
405	[11.699943 2.2765434]	DMSO	[11.699943 2.2765434]	DMSO
406	[9.448603 2.0229893]	DMSO	[9.448603 2.0229893]	DMSO
407	[14.546073 4.5254984]	DMSO	[14.546073 4.5254984]	DMSO
408	[9.342925 2.0399196]	DMSO	[9.342925 2.0399196]	DMSO
409	[13.264018 7.363448]	DMSO	[13.264018 7.363448]	DMSO
410	[10.918843 1.7648954]	DMSO	[10.918843 1.7648954]	DMSO
411	[14.034942 5.5536065]	DMSO	[14.034942 5.5536065]	DMSO
412	[14.182535 4.5078044]	DMSO	[14.182535 4.5078044]	DMSO
413	[12.491008 4.6963444]	DMSO	[12.491008 4.6963444]	DMSO
414	[11.7854595 2.229906 ]	DMSO	[11.7854595 2.229906 ]	DMSO
415	[ 9.580467 11.339424]	DMSO	[ 9.580467 11.339424]	DMSO
416	[12.703438 5.403568]	DMSO	[12.703438 5.403568]	DMSO
417	[14.172134 5.1269665]	DMSO	[14.172134 5.1269665]	DMSO
418	[14.176846 4.9524283]	DMSO	[14.176846 4.9524283]	DMSO
419	[12.183244 3.3520312]	DMSO	[12.183244 3.3520312]	DMSO
420	[9.447821 1.9907898]	DMSO	[9.447821 1.9907898]	DMSO
421	[9.958949 1.9360749]	DMSO	[9.958949 1.9360749]	DMSO
422	[7.652046 8.920779]	DMSO	[7.652046 8.920779]	DMSO
423	[13.784442 5.4044247]	DMSO	[13.784442 5.4044247]	DMSO
424	[14.090904 5.352243]	DMSO	[14.090904 5.352243]	DMSO
425	[11.11376 2.2953715]	DMSO	[11.11376 2.2953715]	DMSO
426	[13.665177 6.527966]	DMSO	[13.665177 6.527966]	DMSO
427	[7.762418 3.1435583]	DMSO	[7.762418 3.1435583]	DMSO
428	[7.856622 2.796148]	DMSO	[7.856622 2.796148]	DMSO
429	[11.138393 1.9322642]	DMSO	[11.138393 1.9322642]	DMSO
430	[13.2984 5.9240484]	DMSO	[13.2984 5.9240484]	DMSO
431	[12.992926 4.1978264]	DMSO	[12.992926 4.1978264]	DMSO
432	[8.527332 2.4527893]	DMSO	[8.527332 2.4527893]	DMSO
433	[13.921025 6.176241]	DMSO	[13.921025 6.176241]	DMSO
434	[14.371431 4.5052104]	DMSO	[14.371431 4.5052104]	DMSO
435	[14.191165 4.9634857]	DMSO	[14.191165 4.9634857]	DMSO
436	[14.4473505 4.7092795]	DMSO	[14.4473505 4.7092795]	DMSO
437	[11.347661 2.7321477]	DMSO	[11.347661 2.7321477]	DMSO
438	[14.444594 4.3517833]	DMSO	[14.444594 4.3517833]	DMSO
439	[12.206386 3.5492458]	DMSO	[12.206386 3.5492458]	DMSO
440	[ 7.1880226 10.413167 ]	DMSO	[ 7.1880226 10.413167 ]	DMSO
441	[9.062278 2.0535545]	DMSO	[9.062278 2.0535545]	DMSO
442	[14.367626 4.7553163]	DMSO	[14.367626 4.7553163]	DMSO
443	[8.502356 2.4389222]	DMSO	[8.502356 2.4389222]	DMSO
444	[14.4760275 4.6772003]	DMSO	[14.4760275 4.6772003]	DMSO
445	[7.136359 9.940851]	DMSO	[7.136359 9.940851]	DMSO
446	[10.723695 1.6600982]	DMSO	[10.723695 1.6600982]	DMSO
447	[11.183787 7.054871]	DMSO	[11.183787 7.054871]	DMSO
448	[12.786138 4.296686]	DMSO	[12.786138 4.296686]	DMSO
449	[14.279721 4.374081]	DMSO	[14.279721 4.374081]	DMSO
450	[14.009014 5.9461613]	DMSO	[14.009014 5.9461613]	DMSO
451	[11.192228 3.1401222]	DMSO	[11.192228 3.1401222]	DMSO
452	[13.516507 6.5631385]	DMSO	[13.516507 6.5631385]	DMSO
453	[14.049275 5.155065]	DMSO	[14.049275 5.155065]	DMSO
454	[14.04126 5.202251]	DMSO	[14.04126 5.202251]	DMSO
455	[13.455144 5.2603607]	DMSO	[13.455144 5.2603607]	DMSO
456	[14.153948 4.2814703]	DMSO	[14.153948 4.2814703]	DMSO
457	[11.345721 7.107118]	DMSO	[11.345721 7.107118]	DMSO
458	[12.2489195 4.8788867]	DMSO	[12.2489195 4.8788867]	DMSO
459	[ 7.7714624 10.461433 ]	DMSO	[ 7.7714624 10.461433 ]	DMSO
460	[11.475482 2.824565]	DMSO	[11.475482 2.824565]	DMSO
461	[12.547625 4.2578945]	DMSO	[12.547625 4.2578945]	DMSO
462	[11.267675 2.780377]	DMSO	[11.267675 2.780377]	DMSO
463	[13.833171 4.5852265]	DMSO	[13.833171 4.5852265]	DMSO
464	[14.174062 4.634612]	DMSO	[14.174062 4.634612]	DMSO
465	[14.208956 4.7138176]	DMSO	[14.208956 4.7138176]	DMSO
466	[13.85913 6.202826]	DMSO	[13.85913 6.202826]	DMSO
467	[11.142034 2.538825]	DMSO	[11.142034 2.538825]	DMSO
468	[9.466881 2.0219996]	DMSO	[9.466881 2.0219996]	DMSO
469	[12.534632 4.060711]	DMSO	[12.534632 4.060711]	DMSO
470	[10.857979 1.8960067]	DMSO	[10.857979 1.8960067]	DMSO
471	[ 8.282641 10.483843]	DMSO	[ 8.282641 10.483843]	DMSO
472	[8.71889 2.2725244]	DMSO	[8.71889 2.2725244]	DMSO
473	[14.198536 5.100651]	DMSO	[14.198536 5.100651]	DMSO
474	[14.148615 5.056407]	DMSO	[14.148615 5.056407]	DMSO
475	[14.288803 4.3890386]	DMSO	[14.288803 4.3890386]	DMSO
476	[11.758837 2.0382886]	DMSO	[11.758837 2.0382886]	DMSO
477	[8.523981 2.3199675]	DMSO	[8.523981 2.3199675]	DMSO
478	[8.148999 2.9663355]	DMSO	[8.148999 2.9663355]	DMSO
479	[12.9190235 4.200982 ]	DMSO	[12.9190235 4.200982 ]	DMSO
480	[5.671151 8.791536]	DMSO	[5.671151 8.791536]	DMSO
481	[9.438772 2.613118]	DMSO	[9.438772 2.613118]	DMSO
482	[11.818909 2.3154912]	DMSO	[11.818909 2.3154912]	DMSO
483	[10.926979 1.7008346]	DMSO	[10.926979 1.7008346]	DMSO
484	[14.311669 4.285932]	DMSO	[14.311669 4.285932]	DMSO
485	[14.040104 5.5044775]	DMSO	[14.040104 5.5044775]	DMSO
486	[14.520769 4.3380947]	DMSO	[14.520769 4.3380947]	DMSO
487	[13.235494 4.491961]	DMSO	[13.235494 4.491961]	DMSO
488	[14.137846 4.4188313]	DMSO	[14.137846 4.4188313]	DMSO
489	[11.500844 6.385042]	DMSO	[11.500844 6.385042]	DMSO
490	[14.422231 4.7493424]	DMSO	[14.422231 4.7493424]	DMSO
491	[11.769639 3.8374805]	DMSO	[11.769639 3.8374805]	DMSO
492	[14.03839 5.167361]	DMSO	[14.03839 5.167361]	DMSO
493	[10.577644 2.045638]	DMSO	[10.577644 2.045638]	DMSO
494	[8.863794 2.159166]	DMSO	[8.863794 2.159166]	DMSO
495	[14.38653 4.397665]	DMSO	[14.38653 4.397665]	DMSO
496	[11.143155 2.0927365]	DMSO	[11.143155 2.0927365]	DMSO
497	[13.654689 5.4685297]	DMSO	[13.654689 5.4685297]	DMSO
498	[14.600245 4.4643445]	DMSO	[14.600245 4.4643445]	DMSO
499	[14.3916645 4.716642 ]	DMSO	[14.3916645 4.716642 ]	DMSO
500	[14.503775 4.611422]	DMSO	[14.503775 4.611422]	DMSO
501	[11.666705 1.6857661]	DMSO	[11.666705 1.6857661]	DMSO
502	[14.106475 5.3615828]	DMSO	[14.106475 5.3615828]	DMSO
503	[13.8632765 6.2375197]	DMSO	[13.8632765 6.2375197]	DMSO
504	[14.341934 4.1242604]	DMSO	[14.341934 4.1242604]	DMSO
505	[14.03765 4.6032968]	DMSO	[14.03765 4.6032968]	DMSO
506	[13.962104 6.1013002]	DMSO	[13.962104 6.1013002]	DMSO
507	[10.515179 1.6811943]	DMSO	[10.515179 1.6811943]	DMSO
508	[ 7.6316953 11.726764 ]	DMSO	[ 7.6316953 11.726764 ]	DMSO
509	[9.391625 2.0737472]	DMSO	[9.391625 2.0737472]	DMSO
510	[13.967808 5.2781277]	DMSO	[13.967808 5.2781277]	DMSO
511	[14.346328 4.182802]	DMSO	[14.346328 4.182802]	DMSO
512	[9.377193 2.0109286]	DMSO	[9.377193 2.0109286]	DMSO
513	[14.165147 5.190283]	DMSO	[14.165147 5.190283]	DMSO
514	[13.66716 4.8656807]	DMSO	[13.66716 4.8656807]	DMSO
515	[13.969197 5.8216367]	DMSO	[13.969197 5.8216367]	DMSO
516	[13.242786 4.6183615]	DMSO	[13.242786 4.6183615]	DMSO
517	[11.507987 2.1083858]	DMSO	[11.507987 2.1083858]	DMSO
518	[13.7159 6.4166975]	DMSO	[13.7159 6.4166975]	DMSO
519	[14.406823 4.7947865]	DMSO	[14.406823 4.7947865]	DMSO
520	[ 7.5016465 12.690581 ]	DMSO	[ 7.5016465 12.690581 ]	DMSO
521	[13.702296 6.479341]	DMSO	[13.702296 6.479341]	DMSO
522	[14.054074 5.6377254]	DMSO	[14.054074 5.6377254]	DMSO
523	[14.086747 5.137874]	DMSO	[14.086747 5.137874]	DMSO
524	[13.15251 4.3047094]	DMSO	[13.15251 4.3047094]	DMSO
525	[14.126686 5.5323877]	DMSO	[14.126686 5.5323877]	DMSO
526	[14.529098 4.419768]	DMSO	[14.529098 4.419768]	DMSO
527	[11.935547 2.6417277]	DMSO	[11.935547 2.6417277]	DMSO
528	[11.705961 2.1704173]	DMSO	[11.705961 2.1704173]	DMSO
529	[9.308953 2.3434482]	DMSO	[9.308953 2.3434482]	DMSO
530	[14.148424 4.378922]	DMSO	[14.148424 4.378922]	DMSO
531	[14.185682 4.277755]	DMSO	[14.185682 4.277755]	DMSO
532	[14.465845 4.3307967]	DMSO	[14.465845 4.3307967]	DMSO
533	[7.4788837 2.82376 ]	DMSO	[7.4788837 2.82376 ]	DMSO
534	[14.507452 4.568623]	DMSO	[14.507452 4.568623]	DMSO
535	[13.0719185 4.1800427]	DMSO	[13.0719185 4.1800427]	DMSO
536	[13.092147 8.623795]	DMSO	[13.092147 8.623795]	DMSO
537	[14.505839 4.7154274]	DMSO	[14.505839 4.7154274]	DMSO
538	[10.644207 1.6984221]	DMSO	[10.644207 1.6984221]	DMSO
539	[11.72241 2.053166]	DMSO	[11.72241 2.053166]	DMSO
540	[9.589636 2.0055866]	DMSO	[9.589636 2.0055866]	DMSO
541	[7.005129 5.3971233]	DMSO	[7.005129 5.3971233]	DMSO
542	[14.007926 6.027985]	DMSO	[14.007926 6.027985]	DMSO
543	[10.774064 3.947634]	DMSO	[10.774064 3.947634]	DMSO
544	[10.986677 1.9306663]	DMSO	[10.986677 1.9306663]	DMSO
545	[13.826931 6.3120875]	DMSO	[13.826931 6.3120875]	DMSO
546	[14.383834 4.454598]	DMSO	[14.383834 4.454598]	DMSO
547	[14.302927 4.773797]	DMSO	[14.302927 4.773797]	DMSO
548	[13.588383 5.4509773]	DMSO	[13.588383 5.4509773]	DMSO
549	[ 9.79094 11.151093]	DMSO	[ 9.79094 11.151093]	DMSO
550	[13.5607395 5.264301 ]	DMSO	[13.5607395 5.264301 ]	DMSO
551	[11.72116 2.6142855]	DMSO	[11.72116 2.6142855]	DMSO
552	[8.515909 2.4733667]	DMSO	[8.515909 2.4733667]	DMSO
553	[14.124696 4.3267446]	DMSO	[14.124696 4.3267446]	DMSO
554	[8.01913 3.282429]	DMSO	[8.01913 3.282429]	DMSO
555	[13.942916 6.134373]	DMSO	[13.942916 6.134373]	DMSO
556	[14.332635 4.6558228]	DMSO	[14.332635 4.6558228]	DMSO
557	[14.123639 5.2422566]	DMSO	[14.123639 5.2422566]	DMSO
558	[14.536837 4.3594456]	DMSO	[14.536837 4.3594456]	DMSO
559	[11.60368 2.9602208]	DMSO	[11.60368 2.9602208]	DMSO
560	[11.873585 2.9877496]	DMSO	[11.873585 2.9877496]	DMSO
561	[14.542755 4.511724]	DMSO	[14.542755 4.511724]	DMSO
562	[14.428688 4.584564]	DMSO	[14.428688 4.584564]	DMSO
563	[9.193053 2.3624792]	DMSO	[9.193053 2.3624792]	DMSO
564	[10.349553 7.989875]	DMSO	[10.349553 7.989875]	DMSO
565	[12.281901 5.62858 ]	DMSO	[12.281901 5.62858 ]	DMSO
566	[9.3490095 3.4697702]	DMSO	[9.3490095 3.4697702]	DMSO
567	[ 7.1009426 14.208644 ]	DMSO	[ 7.1009426 14.208644 ]	DMSO
568	[7.823472 8.49075 ]	DMSO	[7.823472 8.49075 ]	DMSO
569	[ 7.7128186 10.4416895]	DMSO	[ 7.7128186 10.4416895]	DMSO
570	[13.460153 5.8607483]	DMSO	[13.460153 5.8607483]	DMSO
571	[7.2612233 9.82686 ]	DMSO	[7.2612233 9.82686 ]	DMSO
572	[ 7.0489907 10.168409 ]	DMSO	[ 7.0489907 10.168409 ]	DMSO
573	[8.0495205 5.7056327]	DMSO	[8.0495205 5.7056327]	DMSO
574	[ 7.0378036 14.306288 ]	DMSO	[ 7.0378036 14.306288 ]	DMSO
575	[10.800842 6.39383 ]	DMSO	[10.800842 6.39383 ]	DMSO
576	[ 7.3078575 13.789671 ]	DMSO	[ 7.3078575 13.789671 ]	DMSO
577	[ 6.961866 14.375685]	DMSO	[ 6.961866 14.375685]	DMSO
578	[10.585053 5.373834]	DMSO	[10.585053 5.373834]	DMSO
579	[8.762059 3.4158099]	DMSO	[8.762059 3.4158099]	DMSO
580	[10.751674 6.607996]	DMSO	[10.751674 6.607996]	DMSO
581	[ 6.5386643 14.472183 ]	DMSO	[ 6.5386643 14.472183 ]	DMSO
582	[7.6338735 3.3263528]	DMSO	[7.6338735 3.3263528]	DMSO
583	[ 7.3917584 13.598319 ]	DMSO	[ 7.3917584 13.598319 ]	DMSO
584	[ 7.0006933 13.976471 ]	DMSO	[ 7.0006933 13.976471 ]	DMSO
585	[ 6.6126003 14.157954 ]	DMSO	[ 6.6126003 14.157954 ]	DMSO
586	[9.365269 3.4672394]	DMSO	[9.365269 3.4672394]	DMSO
587	[ 6.5016813 14.0175 ]	DMSO	[ 6.5016813 14.0175 ]	DMSO
588	[ 7.6992064 10.383029 ]	DMSO	[ 7.6992064 10.383029 ]	DMSO
589	[9.906718 4.9795527]	DMSO	[9.906718 4.9795527]	DMSO
590	[10.857569 6.2853074]	DMSO	[10.857569 6.2853074]	DMSO
591	[ 7.667748 10.155822]	DMSO	[ 7.667748 10.155822]	DMSO
592	[4.3241987 7.466454 ]	DMSO	[4.3241987 7.466454 ]	DMSO
593	[8.268723 4.842251]	DMSO	[8.268723 4.842251]	DMSO
594	[7.470452 3.431382]	DMSO	[7.470452 3.431382]	DMSO
595	[7.5312233 9.904108 ]	DMSO	[7.5312233 9.904108 ]	DMSO
596	[ 6.20502 12.9148855]	DMSO	[ 6.20502 12.9148855]	DMSO
597	[7.6856046 5.104717 ]	DMSO	[7.6856046 5.104717 ]	DMSO
598	[ 6.6244316 14.243973 ]	DMSO	[ 6.6244316 14.243973 ]	DMSO
599	[ 9.162398 10.006838]	DMSO	[ 9.162398 10.006838]	DMSO
600	[ 6.7226005 14.4589205]	DMSO	[ 6.7226005 14.4589205]	DMSO
601	[10.30913 7.0633693]	DMSO	[10.30913 7.0633693]	DMSO
602	[ 6.855416 14.221859]	DMSO	[ 6.855416 14.221859]	DMSO
603	[7.378509 9.550495]	DMSO	[7.378509 9.550495]	DMSO
604	[8.431289 8.548449]	DMSO	[8.431289 8.548449]	DMSO
605	[8.826364 7.3965607]	DMSO	[8.826364 7.3965607]	DMSO
606	[12.127237 3.1753943]	DMSO	[12.127237 3.1753943]	DMSO
607	[5.1263785 6.6468368]	DMSO	[5.1263785 6.6468368]	DMSO
608	[10.526603 6.0441337]	DMSO	[10.526603 6.0441337]	DMSO
609	[10.715626 6.7744575]	DMSO	[10.715626 6.7744575]	DMSO
610	[7.6253624 4.073694 ]	DMSO	[7.6253624 4.073694 ]	DMSO
611	[ 7.339686 12.538699]	DMSO	[ 7.339686 12.538699]	DMSO
612	[9.797433 5.198127]	DMSO	[9.797433 5.198127]	DMSO
613	[ 6.3848667 14.317099 ]	DMSO	[ 6.3848667 14.317099 ]	DMSO
614	[7.90232 3.1903088]	DMSO	[7.90232 3.1903088]	DMSO
615	[ 6.7554107 14.489904 ]	DMSO	[ 6.7554107 14.489904 ]	DMSO
616	[10.985463 6.3141575]	DMSO	[10.985463 6.3141575]	DMSO
617	[7.4035635 9.627007 ]	DMSO	[7.4035635 9.627007 ]	DMSO
618	[ 6.438707 13.012787]	DMSO	[ 6.438707 13.012787]	DMSO
619	[8.407894 4.696456]	DMSO	[8.407894 4.696456]	DMSO
620	[ 7.4557233 11.440238 ]	DMSO	[ 7.4557233 11.440238 ]	DMSO
621	[9.347687 4.9171376]	DMSO	[9.347687 4.9171376]	DMSO
622	[10.680152 6.269322]	DMSO	[10.680152 6.269322]	DMSO
623	[ 7.2630625 13.827497 ]	DMSO	[ 7.2630625 13.827497 ]	DMSO
624	[7.828811 3.2594342]	DMSO	[7.828811 3.2594342]	DMSO
625	[11.027663 2.5598528]	DMSO	[11.027663 2.5598528]	DMSO
626	[10.452224 7.778349]	DMSO	[10.452224 7.778349]	DMSO
627	[8.302994 8.251831]	DMSO	[8.302994 8.251831]	DMSO
628	[ 6.8791337 10.708831 ]	DMSO	[ 6.8791337 10.708831 ]	DMSO
629	[10.675782 2.3443186]	DMSO	[10.675782 2.3443186]	DMSO
630	[9.497665 5.107235]	DMSO	[9.497665 5.107235]	DMSO
631	[ 6.4353533 14.412372 ]	DMSO	[ 6.4353533 14.412372 ]	DMSO
632	[ 6.4244804 14.173881 ]	DMSO	[ 6.4244804 14.173881 ]	DMSO
633	[10.582984 7.184485]	DMSO	[10.582984 7.184485]	DMSO
634	[10.288508 5.4637036]	DMSO	[10.288508 5.4637036]	DMSO
635	[10.020643 5.678541]	DMSO	[10.020643 5.678541]	DMSO
636	[7.372336 9.637592]	DMSO	[7.372336 9.637592]	DMSO
637	[9.24267 2.3783028]	DMSO	[9.24267 2.3783028]	DMSO
638	[12.28616 5.1911535]	DMSO	[12.28616 5.1911535]	DMSO
639	[7.14589 4.5598536]	DMSO	[7.14589 4.5598536]	DMSO
640	[10.8589 7.4645014]	DMSO	[10.8589 7.4645014]	DMSO
641	[ 7.1487494 13.43415 ]	DMSO	[ 7.1487494 13.43415 ]	DMSO
642	[ 7.2182975 13.876128 ]	DMSO	[ 7.2182975 13.876128 ]	DMSO
643	[ 7.074979 13.968757]	DMSO	[ 7.074979 13.968757]	DMSO
644	[10.667802 6.319047]	DMSO	[10.667802 6.319047]	DMSO
645	[7.7054753 8.903641 ]	DMSO	[7.7054753 8.903641 ]	DMSO
646	[10.725659 6.757433]	DMSO	[10.725659 6.757433]	DMSO
647	[9.388011 7.4647274]	DMSO	[9.388011 7.4647274]	DMSO
648	[ 7.4946856 13.733181 ]	DMSO	[ 7.4946856 13.733181 ]	DMSO
649	[10.618594 7.239449]	DMSO	[10.618594 7.239449]	DMSO
650	[8.427196 2.6787038]	DMSO	[8.427196 2.6787038]	DMSO
651	[ 6.77824 14.248788]	DMSO	[ 6.77824 14.248788]	DMSO
652	[ 7.451138 13.906893]	DMSO	[ 7.451138 13.906893]	DMSO
653	[7.3905616 9.765057 ]	DMSO	[7.3905616 9.765057 ]	DMSO
654	[ 6.5350676 14.235316 ]	DMSO	[ 6.5350676 14.235316 ]	DMSO
655	[7.4211617 3.3832476]	DMSO	[7.4211617 3.3832476]	DMSO
656	[10.363708 7.054038]	DMSO	[10.363708 7.054038]	DMSO
657	[ 8.800622 10.612109]	DMSO	[ 8.800622 10.612109]	DMSO
658	[10.323427 7.074081]	DMSO	[10.323427 7.074081]	DMSO
659	[ 6.5069757 13.011979 ]	DMSO	[ 6.5069757 13.011979 ]	DMSO
660	[ 7.4939027 12.342481 ]	DMSO	[ 7.4939027 12.342481 ]	DMSO
661	[ 6.305003 14.303283]	DMSO	[ 6.305003 14.303283]	DMSO
662	[ 6.927603 14.055115]	DMSO	[ 6.927603 14.055115]	DMSO
663	[10.578967 7.497533]	DMSO	[10.578967 7.497533]	DMSO
664	[7.563189 4.0594234]	DMSO	[7.563189 4.0594234]	DMSO
665	[ 6.9892974 14.216234 ]	DMSO	[ 6.9892974 14.216234 ]	DMSO
666	[ 7.123262 13.440213]	DMSO	[ 7.123262 13.440213]	DMSO
667	[10.783127 6.952779]	DMSO	[10.783127 6.952779]	DMSO
668	[ 6.6514473 14.203317 ]	DMSO	[ 6.6514473 14.203317 ]	DMSO
669	[7.779211 3.9113293]	DMSO	[7.779211 3.9113293]	DMSO
670	[10.8335905 6.3352356]	DMSO	[10.8335905 6.3352356]	DMSO
671	[ 7.670308 11.0652895]	DMSO	[ 7.670308 11.0652895]	DMSO
672	[ 7.2269998 13.570267 ]	DMSO	[ 7.2269998 13.570267 ]	DMSO
673	[10.0442505 6.469324 ]	DMSO	[10.0442505 6.469324 ]	DMSO
674	[10.419848 2.143593]	DMSO	[10.419848 2.143593]	DMSO
675	[12.450263 5.72541 ]	DMSO	[12.450263 5.72541 ]	DMSO
676	[ 6.5432835 14.440976 ]	DMSO	[ 6.5432835 14.440976 ]	DMSO
677	[ 6.6230464 14.285202 ]	DMSO	[ 6.6230464 14.285202 ]	DMSO
678	[10.5145035 4.175061 ]	DMSO	[10.5145035 4.175061 ]	DMSO
679	[ 6.724361 13.0854 ]	DMSO	[ 6.724361 13.0854 ]	DMSO
680	[7.7674255 5.231106 ]	DMSO	[7.7674255 5.231106 ]	DMSO
681	[ 7.145553 14.173364]	DMSO	[ 7.145553 14.173364]	DMSO
682	[12.480776 5.573084]	DMSO	[12.480776 5.573084]	DMSO
683	[ 7.172591 13.239847]	DMSO	[ 7.172591 13.239847]	DMSO
684	[10.77101 3.9943123]	DMSO	[10.77101 3.9943123]	DMSO
685	[9.846332 6.2795672]	DMSO	[9.846332 6.2795672]	DMSO
686	[ 7.6643867 10.249577 ]	DMSO	[ 7.6643867 10.249577 ]	DMSO
687	[ 6.502792 14.437121]	DMSO	[ 6.502792 14.437121]	DMSO
688	[ 9.091917 10.004489]	DMSO	[ 9.091917 10.004489]	DMSO
689	[7.6600647 3.2755678]	DMSO	[7.6600647 3.2755678]	DMSO
690	[8.269489 3.51454 ]	DMSO	[8.269489 3.51454 ]	DMSO
691	[ 6.527586 14.433106]	DMSO	[ 6.527586 14.433106]	DMSO
692	[7.9875755 4.0944095]	DMSO	[7.9875755 4.0944095]	DMSO
693	[10.651279 7.3981833]	DMSO	[10.651279 7.3981833]	DMSO
694	[ 6.294353 14.304684]	DMSO	[ 6.294353 14.304684]	DMSO
695	[ 7.249142 14.051138]	DMSO	[ 7.249142 14.051138]	DMSO
696	[5.6247673 7.012959 ]	DMSO	[5.6247673 7.012959 ]	DMSO
697	[10.701577 6.3090696]	DMSO	[10.701577 6.3090696]	DMSO
698	[ 6.549444 14.054116]	DMSO	[ 6.549444 14.054116]	DMSO
699	[ 7.4502287 13.770462 ]	DMSO	[ 7.4502287 13.770462 ]	DMSO
700	[12.410803 3.5501752]	DMSO	[12.410803 3.5501752]	DMSO
701	[ 7.0516534 13.319362 ]	DMSO	[ 7.0516534 13.319362 ]	DMSO
702	[ 6.2758126 14.239493 ]	DMSO	[ 6.2758126 14.239493 ]	DMSO
703	[10.732555 6.8131337]	DMSO	[10.732555 6.8131337]	DMSO
704	[ 6.7528586 14.06664 ]	DMSO	[ 6.7528586 14.06664 ]	DMSO
705	[ 6.4116435 14.397714 ]	DMSO	[ 6.4116435 14.397714 ]	DMSO
706	[10.232277 7.198659]	DMSO	[10.232277 7.198659]	DMSO
707	[10.825992 6.372899]	DMSO	[10.825992 6.372899]	DMSO
708	[10.812355 6.1792564]	DMSO	[10.812355 6.1792564]	DMSO
709	[ 7.223065 14.228709]	DMSO	[ 7.223065 14.228709]	DMSO
710	[9.957712 2.8068695]	DMSO	[9.957712 2.8068695]	DMSO
711	[10.217976 3.2605708]	DMSO	[10.217976 3.2605708]	DMSO
712	[ 6.557941 14.099194]	DMSO	[ 6.557941 14.099194]	DMSO
713	[10.198782 5.221759]	DMSO	[10.198782 5.221759]	DMSO
714	[10.573908 5.267238]	DMSO	[10.573908 5.267238]	DMSO
715	[ 7.017652 14.2671585]	DMSO	[ 7.017652 14.2671585]	DMSO
716	[7.7969375 5.288564 ]	DMSO	[7.7969375 5.288564 ]	DMSO
717	[10.302449 7.0624957]	DMSO	[10.302449 7.0624957]	DMSO
718	[ 6.3804936 14.186727 ]	DMSO	[ 6.3804936 14.186727 ]	DMSO
719	[10.37888 7.139565]	DMSO	[10.37888 7.139565]	DMSO
720	[7.841557 3.8959491]	DMSO	[7.841557 3.8959491]	DMSO
721	[ 7.1089296 13.291068 ]	DMSO	[ 7.1089296 13.291068 ]	DMSO
722	[ 7.136627 13.395273]	DMSO	[ 7.136627 13.395273]	DMSO
723	[10.984919 5.1295333]	DMSO	[10.984919 5.1295333]	DMSO
724	[10.466055 7.1800365]	DMSO	[10.466055 7.1800365]	DMSO
725	[10.896242 6.3824916]	DMSO	[10.896242 6.3824916]	DMSO
726	[ 8.015984 11.782279]	DMSO	[ 8.015984 11.782279]	DMSO
727	[ 7.471852 13.828438]	DMSO	[ 7.471852 13.828438]	DMSO
728	[10.3138275 3.3597076]	DMSO	[10.3138275 3.3597076]	DMSO
729	[ 6.365916 12.984472]	DMSO	[ 6.365916 12.984472]	DMSO
730	[ 8.46132 12.460994]	DMSO	[ 8.46132 12.460994]	DMSO
731	[10.705595 7.695493]	DMSO	[10.705595 7.695493]	DMSO
732	[ 7.357428 13.574731]	DMSO	[ 7.357428 13.574731]	DMSO
733	[10.915485 3.3522794]	DMSO	[10.915485 3.3522794]	DMSO
734	[ 6.4281974 11.640938 ]	DMSO	[ 6.4281974 11.640938 ]	DMSO
735	[11.840077 2.7027707]	DMSO	[11.840077 2.7027707]	DMSO
736	[11.135138 6.1811852]	DMSO	[11.135138 6.1811852]	DMSO
737	[ 7.4826236 13.850354 ]	DMSO	[ 7.4826236 13.850354 ]	DMSO
738	[10.895758 6.444097]	DMSO	[10.895758 6.444097]	DMSO
739	[11.786772 3.228251]	DMSO	[11.786772 3.228251]	DMSO
740	[5.6074166 6.481688 ]	DMSO	[5.6074166 6.481688 ]	DMSO
741	[ 7.4524136 12.392874 ]	DMSO	[ 7.4524136 12.392874 ]	DMSO
742	[10.784002 6.885482]	DMSO	[10.784002 6.885482]	DMSO
743	[9.72238 5.5746274]	DMSO	[9.72238 5.5746274]	DMSO
744	[8.145002 7.878872]	DMSO	[8.145002 7.878872]	DMSO
745	[10.644263 6.786586]	DMSO	[10.644263 6.786586]	DMSO
746	[8.16045 3.6525996]	DMSO	[8.16045 3.6525996]	DMSO
747	[8.420779 2.7844696]	DMSO	[8.420779 2.7844696]	DMSO
748	[ 6.43741 12.99979]	DMSO	[ 6.43741 12.99979]	DMSO
749	[ 7.7380037 10.498548 ]	DMSO	[ 7.7380037 10.498548 ]	DMSO
750	[9.897253 2.8832474]	DMSO	[9.897253 2.8832474]	DMSO
751	[11.061873 4.1716337]	DMSO	[11.061873 4.1716337]	DMSO
752	[ 7.3309774 13.894729 ]	DMSO	[ 7.3309774 13.894729 ]	DMSO
753	[ 6.879999 13.727945]	DMSO	[ 6.879999 13.727945]	DMSO
754	[4.3505797 7.4551287]	DMSO	[4.3505797 7.4551287]	DMSO
755	[7.644969 9.636436]	DMSO	[7.644969 9.636436]	DMSO
756	[ 7.3666043 14.163862 ]	DMSO	[ 7.3666043 14.163862 ]	DMSO
757	[ 7.7076654 10.343835 ]	DMSO	[ 7.7076654 10.343835 ]	DMSO
758	[10.578106 5.3122287]	DMSO	[10.578106 5.3122287]	DMSO
759	[9.419316 3.5106008]	DMSO	[9.419316 3.5106008]	DMSO
760	[10.613173 6.3245625]	DMSO	[10.613173 6.3245625]	DMSO
761	[8.622786 4.6679897]	DMSO	[8.622786 4.6679897]	DMSO
762	[ 6.378622 12.991983]	DMSO	[ 6.378622 12.991983]	DMSO
763	[8.576607 4.080347]	DMSO	[8.576607 4.080347]	DMSO
764	[11.336324 4.780777]	DMSO	[11.336324 4.780777]	DMSO
765	[7.4942455 9.795419 ]	DMSO	[7.4942455 9.795419 ]	DMSO
766	[9.90611 2.7889862]	DMSO	[9.90611 2.7889862]	DMSO
767	[10.87735 6.3265486]	DMSO	[10.87735 6.3265486]	DMSO
768	[10.034089 2.6995113]	DMSO	[10.034089 2.6995113]	DMSO
769	[10.650522 4.283464]	DMSO	[10.650522 4.283464]	DMSO
770	[ 7.131308 13.431702]	DMSO	[ 7.131308 13.431702]	DMSO
771	[10.043484 6.0415235]	DMSO	[10.043484 6.0415235]	DMSO
772	[ 9.154275 10.040649]	DMSO	[ 9.154275 10.040649]	DMSO
773	[10.841772 6.3699574]	DMSO	[10.841772 6.3699574]	DMSO
774	[ 7.4740644 13.835274 ]	DMSO	[ 7.4740644 13.835274 ]	DMSO
775	[7.397347 9.624742]	DMSO	[7.397347 9.624742]	DMSO
776	[10.806834 6.34539 ]	DMSO	[10.806834 6.34539 ]	DMSO
777	[10.224034 6.0478377]	DMSO	[10.224034 6.0478377]	DMSO
778	[8.864933 4.4824753]	DMSO	[8.864933 4.4824753]	DMSO
779	[9.983734 2.7182546]	DMSO	[9.983734 2.7182546]	DMSO
780	[8.687731 7.069662]	DMSO	[8.687731 7.069662]	DMSO
781	[ 7.2247267 12.617881 ]	DMSO	[ 7.2247267 12.617881 ]	DMSO
782	[8.43804 3.2639713]	DMSO	[8.43804 3.2639713]	DMSO
783	[9.795764 2.7252052]	DMSO	[9.795764 2.7252052]	DMSO
784	[ 6.424961 14.381851]	DMSO	[ 6.424961 14.381851]	DMSO
785	[13.100658 6.1655474]	DMSO	[13.100658 6.1655474]	DMSO
786	[10.873161 5.2386417]	DMSO	[10.873161 5.2386417]	DMSO
787	[ 7.0563912 14.271772 ]	DMSO	[ 7.0563912 14.271772 ]	DMSO
788	[11.03465 6.2116427]	DMSO	[11.03465 6.2116427]	DMSO
789	[ 6.480247 14.376798]	DMSO	[ 6.480247 14.376798]	DMSO
790	[8.639104 4.699672]	DMSO	[8.639104 4.699672]	DMSO
791	[10.843514 6.2099514]	DMSO	[10.843514 6.2099514]	DMSO
792	[10.066722 6.5012407]	DMSO	[10.066722 6.5012407]	DMSO
793	[ 6.736234 13.763039]	DMSO	[ 6.736234 13.763039]	DMSO
794	[ 6.3388367 14.360169 ]	DMSO	[ 6.3388367 14.360169 ]	DMSO
795	[9.063277 5.7682996]	DMSO	[9.063277 5.7682996]	DMSO
796	[10.803172 6.446686]	DMSO	[10.803172 6.446686]	DMSO
797	[7.5967326 3.9318836]	DMSO	[7.5967326 3.9318836]	DMSO
798	[ 7.1105485 13.2626915]	DMSO	[ 7.1105485 13.2626915]	DMSO
799	[9.120049 5.95163 ]	DMSO	[9.120049 5.95163 ]	DMSO
800	[ 6.936551 14.035443]	DMSO	[ 6.936551 14.035443]	DMSO
801	[ 7.416579 10.500264]	DMSO	[ 7.416579 10.500264]	DMSO
802	[10.009437 2.7208211]	DMSO	[10.009437 2.7208211]	DMSO
803	[ 7.542759 13.675181]	DMSO	[ 7.542759 13.675181]	DMSO
804	[ 6.896465 14.075665]	DMSO	[ 6.896465 14.075665]	DMSO
805	[ 7.2689996 13.741804 ]	DMSO	[ 7.2689996 13.741804 ]	DMSO
806	[ 9.201815 10.051904]	DMSO	[ 9.201815 10.051904]	DMSO
807	[ 8.888028 10.636052]	DMSO	[ 8.888028 10.636052]	DMSO
808	[ 5.604449 12.026519]	DMSO	[ 5.604449 12.026519]	DMSO
809	[ 5.5565796 11.972588 ]	DMSO	[ 5.5565796 11.972588 ]	DMSO
810	[10.566207 5.8935976]	DMSO	[10.566207 5.8935976]	DMSO
811	[ 6.555198 14.23094 ]	DMSO	[ 6.555198 14.23094 ]	DMSO
812	[9.351595 4.008562]	DMSO	[9.351595 4.008562]	DMSO
813	[11.33185 4.870037]	DMSO	[11.33185 4.870037]	DMSO
814	[11.920246 2.7843027]	DMSO	[11.920246 2.7843027]	DMSO
815	[ 7.477011 10.048063]	DMSO	[ 7.477011 10.048063]	DMSO
816	[10.403564 7.8543634]	DMSO	[10.403564 7.8543634]	DMSO
817	[8.074773 5.481732]	DMSO	[8.074773 5.481732]	DMSO
818	[10.780319 6.9218936]	DMSO	[10.780319 6.9218936]	DMSO
819	[ 7.4244523 14.031866 ]	DMSO	[ 7.4244523 14.031866 ]	DMSO
820	[10.0493355 6.9980474]	DMSO	[10.0493355 6.9980474]	DMSO
821	[ 6.4802876 14.376471 ]	DMSO	[ 6.4802876 14.376471 ]	DMSO
822	[ 7.3749804 10.863511 ]	DMSO	[ 7.3749804 10.863511 ]	DMSO
823	[10.656307 7.573899]	DMSO	[10.656307 7.573899]	DMSO
824	[ 7.217528 13.132202]	DMSO	[ 7.217528 13.132202]	DMSO
825	[10.601818 7.3412237]	DMSO	[10.601818 7.3412237]	DMSO
826	[ 7.3144083 10.331292 ]	DMSO	[ 7.3144083 10.331292 ]	DMSO
827	[8.310508 3.2891672]	DMSO	[8.310508 3.2891672]	DMSO
828	[7.9975843 3.127496 ]	DMSO	[7.9975843 3.127496 ]	DMSO
829	[8.713382 8.233281]	DMSO	[8.713382 8.233281]	DMSO
830	[ 7.342981 11.428688]	DMSO	[ 7.342981 11.428688]	DMSO
831	[8.443429 4.8617887]	DMSO	[8.443429 4.8617887]	DMSO
832	[ 7.2949977 14.213693 ]	DMSO	[ 7.2949977 14.213693 ]	DMSO
833	[ 7.3767915 10.123614 ]	DMSO	[ 7.3767915 10.123614 ]	DMSO
834	[7.378406 9.944888]	DMSO	[7.378406 9.944888]	DMSO
835	[ 7.4592338 13.725108 ]	DMSO	[ 7.4592338 13.725108 ]	DMSO
836	[10.055053 2.686171]	DMSO	[10.055053 2.686171]	DMSO
837	[ 7.175594 13.469449]	DMSO	[ 7.175594 13.469449]	DMSO
838	[ 6.536627 14.28879 ]	DMSO	[ 6.536627 14.28879 ]	DMSO
839	[10.361501 7.954852]	DMSO	[10.361501 7.954852]	DMSO
840	[ 6.5851974 14.257595 ]	DMSO	[ 6.5851974 14.257595 ]	DMSO
841	[ 6.955511 14.034023]	DMSO	[ 6.955511 14.034023]	DMSO
842	[10.926512 6.4728765]	DMSO	[10.926512 6.4728765]	DMSO
843	[ 6.6063232 14.006687 ]	DMSO	[ 6.6063232 14.006687 ]	DMSO
844	[11.811901 3.5834458]	DMSO	[11.811901 3.5834458]	DMSO
845	[11.412499 9.010878]	DMSO	[11.412499 9.010878]	DMSO
846	[ 7.4703407 13.725975 ]	DMSO	[ 7.4703407 13.725975 ]	DMSO
847	[ 6.9359922 14.004287 ]	DMSO	[ 6.9359922 14.004287 ]	DMSO
848	[ 7.2683935 13.882937 ]	DMSO	[ 7.2683935 13.882937 ]	DMSO
849	[10.436805 2.329656]	DMSO	[10.436805 2.329656]	DMSO
850	[10.747264 6.601915]	DMSO	[10.747264 6.601915]	DMSO
851	[ 7.3624315 12.416936 ]	DMSO	[ 7.3624315 12.416936 ]	DMSO
852	[10.815055 7.0015516]	DMSO	[10.815055 7.0015516]	DMSO
853	[ 7.2202277 14.256852 ]	DMSO	[ 7.2202277 14.256852 ]	DMSO
854	[10.09082 7.400189]	DMSO	[10.09082 7.400189]	DMSO
855	[10.977333 6.208185]	DMSO	[10.977333 6.208185]	DMSO
856	[10.421942 7.8123894]	DMSO	[10.421942 7.8123894]	DMSO
857	[9.500319 3.0703013]	DMSO	[9.500319 3.0703013]	DMSO
858	[8.390684 3.5351644]	DMSO	[8.390684 3.5351644]	DMSO
859	[8.342148 4.822898]	DMSO	[8.342148 4.822898]	DMSO
860	[ 6.2561145 12.967343 ]	DMSO	[ 6.2561145 12.967343 ]	DMSO
861	[11.333529 7.3576474]	DMSO	[11.333529 7.3576474]	DMSO
862	[ 6.246416 12.934481]	DMSO	[ 6.246416 12.934481]	DMSO
863	[10.2051735 5.4413233]	DMSO	[10.2051735 5.4413233]	DMSO
864	[9.154151 6.5971446]	DMSO	[9.154151 6.5971446]	DMSO
865	[10.805102 3.9888127]	DMSO	[10.805102 3.9888127]	DMSO
866	[10.733826 6.06464 ]	DMSO	[10.733826 6.06464 ]	DMSO
867	[7.125251 4.4305687]	DMSO	[7.125251 4.4305687]	DMSO
868	[8.366266 4.072109]	DMSO	[8.366266 4.072109]	DMSO
869	[10.077245 6.392713]	DMSO	[10.077245 6.392713]	DMSO
870	[ 6.6488366 13.827943 ]	DMSO	[ 6.6488366 13.827943 ]	DMSO
871	[13.226732 5.1850615]	DMSO	[13.226732 5.1850615]	DMSO
872	[10.514245 6.9583664]	DMSO	[10.514245 6.9583664]	DMSO
873	[9.529995 3.246969]	DMSO	[9.529995 3.246969]	DMSO
874	[ 7.081601 13.380207]	DMSO	[ 7.081601 13.380207]	DMSO
875	[9.242462 3.749468]	DMSO	[9.242462 3.749468]	DMSO
876	[10.348969 5.4027224]	DMSO	[10.348969 5.4027224]	DMSO
877	[4.650426 7.1433854]	DMSO	[4.650426 7.1433854]	DMSO
878	[ 6.4073243 14.313373 ]	DMSO	[ 6.4073243 14.313373 ]	DMSO
879	[ 7.786965 10.511929]	DMSO	[ 7.786965 10.511929]	DMSO
880	[10.125096 2.683356]	DMSO	[10.125096 2.683356]	DMSO
881	[ 6.9984727 13.8410845]	DMSO	[ 6.9984727 13.8410845]	DMSO
882	[7.50926 4.4713016]	DMSO	[7.50926 4.4713016]	DMSO
883	[ 7.085129 13.091375]	DMSO	[ 7.085129 13.091375]	DMSO
884	[ 9.159197 10.006807]	DMSO	[ 9.159197 10.006807]	DMSO
885	[ 6.3180747 14.30467 ]	DMSO	[ 6.3180747 14.30467 ]	DMSO
886	[10.033074 2.7005153]	DMSO	[10.033074 2.7005153]	DMSO
887	[ 6.9145594 14.415296 ]	DMSO	[ 6.9145594 14.415296 ]	DMSO
888	[7.6119504 9.10785 ]	DMSO	[7.6119504 9.10785 ]	DMSO
889	[10.993131 5.8082204]	DMSO	[10.993131 5.8082204]	DMSO
890	[10.602304 7.4328275]	DMSO	[10.602304 7.4328275]	DMSO
891	[ 6.898691 14.057882]	DMSO	[ 6.898691 14.057882]	DMSO
892	[ 6.313616 11.691213]	DMSO	[ 6.313616 11.691213]	DMSO
893	[10.710967 6.3982315]	DMSO	[10.710967 6.3982315]	DMSO
894	[11.138876 6.2064843]	DMSO	[11.138876 6.2064843]	DMSO
895	[10.731981 6.8321776]	DMSO	[10.731981 6.8321776]	DMSO
896	[ 7.591278 10.890908]	DMSO	[ 7.591278 10.890908]	DMSO
897	[ 6.6998787 14.450322 ]	DMSO	[ 6.6998787 14.450322 ]	DMSO
898	[ 7.4985476 10.386056 ]	DMSO	[ 7.4985476 10.386056 ]	DMSO
899	[8.483309 2.358895]	DMSO	[8.483309 2.358895]	DMSO
900	[10.726995 3.7630455]	DMSO	[10.726995 3.7630455]	DMSO
901	[ 7.3892155 14.163214 ]	DMSO	[ 7.3892155 14.163214 ]	DMSO
902	[10.022112 2.7186286]	DMSO	[10.022112 2.7186286]	DMSO
903	[10.362686 7.0821486]	DMSO	[10.362686 7.0821486]	DMSO
904	[10.835971 5.586475]	DMSO	[10.835971 5.586475]	DMSO
905	[7.6241884 4.0696692]	DMSO	[7.6241884 4.0696692]	DMSO
906	[10.166143 3.2717462]	DMSO	[10.166143 3.2717462]	DMSO
907	[7.411506 9.627396]	DMSO	[7.411506 9.627396]	DMSO
908	[10.151809 3.1906934]	DMSO	[10.151809 3.1906934]	DMSO
909	[ 7.30782 13.382117]	DMSO	[ 7.30782 13.382117]	DMSO
910	[9.864453 5.0854135]	DMSO	[9.864453 5.0854135]	DMSO
911	[8.347443 4.1871123]	DMSO	[8.347443 4.1871123]	DMSO
912	[10.834694 6.329136]	DMSO	[10.834694 6.329136]	DMSO
913	[10.598084 7.5762753]	DMSO	[10.598084 7.5762753]	DMSO
914	[7.986277 4.023805]	DMSO	[7.986277 4.023805]	DMSO
915	[ 6.2686143 12.965493 ]	DMSO	[ 6.2686143 12.965493 ]	DMSO
916	[ 6.9165583 14.006271 ]	DMSO	[ 6.9165583 14.006271 ]	DMSO
917	[ 7.7101626 10.498204 ]	DMSO	[ 7.7101626 10.498204 ]	DMSO
918	[10.802004 6.9110484]	DMSO	[10.802004 6.9110484]	DMSO
919	[ 9.16218 10.040062]	DMSO	[ 9.16218 10.040062]	DMSO
920	[9.306577 3.3627436]	DMSO	[9.306577 3.3627436]	DMSO
921	[10.07339 2.7217438]	DMSO	[10.07339 2.7217438]	DMSO
922	[ 7.7305193 11.027995 ]	DMSO	[ 7.7305193 11.027995 ]	DMSO
923	[10.784806 7.033251]	DMSO	[10.784806 7.033251]	DMSO
924	[ 7.01786 14.341235]	DMSO	[ 7.01786 14.341235]	DMSO
925	[8.408287 3.2079158]	DMSO	[8.408287 3.2079158]	DMSO
926	[ 7.0259557 13.271808 ]	DMSO	[ 7.0259557 13.271808 ]	DMSO
927	[ 7.4420013 14.045427 ]	DMSO	[ 7.4420013 14.045427 ]	DMSO
928	[10.802495 6.3052926]	DMSO	[10.802495 6.3052926]	DMSO
929	[10.772575 5.2147064]	DMSO	[10.772575 5.2147064]	DMSO
930	[ 7.4464264 14.081438 ]	DMSO	[ 7.4464264 14.081438 ]	DMSO
931	[10.399837 3.6062036]	DMSO	[10.399837 3.6062036]	DMSO
932	[8.701574 7.8430085]	DMSO	[8.701574 7.8430085]	DMSO
933	[ 7.30112 13.811936]	DMSO	[ 7.30112 13.811936]	DMSO
934	[10.277869 7.0776234]	DMSO	[10.277869 7.0776234]	DMSO
935	[10.779107 6.8856626]	DMSO	[10.779107 6.8856626]	DMSO
936	[9.977806 6.313071]	DMSO	[9.977806 6.313071]	DMSO
937	[10.516892 7.419963]	DMSO	[10.516892 7.419963]	DMSO
938	[10.385157 7.0078464]	DMSO	[10.385157 7.0078464]	DMSO
939	[9.349529 7.5344214]	DMSO	[9.349529 7.5344214]	DMSO
940	[ 6.892404 12.985737]	DMSO	[ 6.892404 12.985737]	DMSO
941	[8.731066 3.271013]	DMSO	[8.731066 3.271013]	DMSO
942	[10.75415 6.871028]	DMSO	[10.75415 6.871028]	DMSO
943	[7.530677 9.80324 ]	DMSO	[7.530677 9.80324 ]	DMSO
944	[10.213615 6.0338426]	DMSO	[10.213615 6.0338426]	DMSO
945	[ 7.132578 13.345821]	DMSO	[ 7.132578 13.345821]	DMSO
946	[10.825101 4.3353453]	DMSO	[10.825101 4.3353453]	DMSO
947	[ 7.255143 14.217669]	DMSO	[ 7.255143 14.217669]	DMSO
948	[ 6.5245957 14.454805 ]	DMSO	[ 6.5245957 14.454805 ]	DMSO
949	[10.899381 6.3102174]	DMSO	[10.899381 6.3102174]	DMSO
950	[ 7.3487587 14.200691 ]	DMSO	[ 7.3487587 14.200691 ]	DMSO
951	[10.159691 5.7082767]	DMSO	[10.159691 5.7082767]	DMSO
952	[ 7.3353252 13.689141 ]	DMSO	[ 7.3353252 13.689141 ]	DMSO
953	[10.784089 6.907582]	DMSO	[10.784089 6.907582]	DMSO
954	[10.793214 6.890217]	DMSO	[10.793214 6.890217]	DMSO
955	[ 7.196202 14.2890625]	DMSO	[ 7.196202 14.2890625]	DMSO
956	[4.3580794 7.4456224]	DMSO	[4.3580794 7.4456224]	DMSO
957	[ 7.302753 12.536868]	DMSO	[ 7.302753 12.536868]	DMSO
958	[10.515471 7.5322123]	DMSO	[10.515471 7.5322123]	DMSO
959	[ 7.1409974 13.468031 ]	DMSO	[ 7.1409974 13.468031 ]	DMSO
960	[ 6.277145 14.2723465]	DMSO	[ 6.277145 14.2723465]	DMSO
961	[9.269809 7.090624]	DMSO	[9.269809 7.090624]	DMSO
962	[ 6.7667236 14.196723 ]	DMSO	[ 6.7667236 14.196723 ]	DMSO
963	[ 6.444095 14.08385 ]	DMSO	[ 6.444095 14.08385 ]	DMSO
964	[9.1686 6.070216]	DMSO	[9.1686 6.070216]	DMSO
965	[ 6.5666013 14.261477 ]	DMSO	[ 6.5666013 14.261477 ]	DMSO
966	[ 7.4908032 13.824374 ]	DMSO	[ 7.4908032 13.824374 ]	DMSO
967	[9.242012 4.0934763]	DMSO	[9.242012 4.0934763]	DMSO
968	[4.3515162 7.465394 ]	DMSO	[4.3515162 7.465394 ]	DMSO
969	[ 6.6428432 13.9508095]	DMSO	[ 6.6428432 13.9508095]	DMSO
970	[12.047685 3.195227]	DMSO	[12.047685 3.195227]	DMSO
971	[ 7.5495124 12.274205 ]	DMSO	[ 7.5495124 12.274205 ]	DMSO
972	[9.665979 3.4938195]	DMSO	[9.665979 3.4938195]	DMSO
973	[ 6.4413004 14.383832 ]	DMSO	[ 6.4413004 14.383832 ]	DMSO
974	[ 6.523138 14.379856]	DMSO	[ 6.523138 14.379856]	DMSO
975	[9.431724 6.0367546]	DMSO	[9.431724 6.0367546]	DMSO
976	[9.280202 3.4729002]	DMSO	[9.280202 3.4729002]	DMSO
977	[7.312726 4.5538597]	DMSO	[7.312726 4.5538597]	DMSO
978	[7.4325023 9.833187 ]	DMSO	[7.4325023 9.833187 ]	DMSO
979	[6.1040134 6.4633102]	DMSO	[6.1040134 6.4633102]	DMSO
980	[ 7.4121165 13.738935 ]	DMSO	[ 7.4121165 13.738935 ]	DMSO
981	[11.571563 5.537199]	DMSO	[11.571563 5.537199]	DMSO
982	[10.589189 2.3262167]	DMSO	[10.589189 2.3262167]	DMSO
983	[10.050135 2.7029755]	DMSO	[10.050135 2.7029755]	DMSO
984	[10.763288 6.518004]	DMSO	[10.763288 6.518004]	DMSO
985	[ 6.889061 14.204751]	DMSO	[ 6.889061 14.204751]	DMSO
986	[10.3865385 7.0250278]	DMSO	[10.3865385 7.0250278]	DMSO
987	[10.535827 7.2376585]	DMSO	[10.535827 7.2376585]	DMSO
988	[8.1570635 4.8802485]	DMSO	[8.1570635 4.8802485]	DMSO
989	[10.7703085 6.8967514]	DMSO	[10.7703085 6.8967514]	DMSO
990	[10.297978 7.0613694]	DMSO	[10.297978 7.0613694]	DMSO
991	[4.3554606 7.448249 ]	DMSO	[4.3554606 7.448249 ]	DMSO
992	[8.302835 4.868998]	DMSO	[8.302835 4.868998]	DMSO
993	[9.8953085 5.310147 ]	DMSO	[9.8953085 5.310147 ]	DMSO
994	[9.09788 2.501474]	DMSO	[9.09788 2.501474]	DMSO
995	[7.4509387 3.6013856]	DMSO	[7.4509387 3.6013856]	DMSO
996	[10.940468 4.103164]	DMSO	[10.940468 4.103164]	DMSO
997	[ 7.440651 14.0241585]	DMSO	[ 7.440651 14.0241585]	DMSO
998	[8.498416 4.84279 ]	DMSO	[8.498416 4.84279 ]	DMSO
999	[10.896325 6.3154407]	DMSO	[10.896325 6.3154407]	DMSO
1000	[10.618171 6.9653406]	DMSO	[10.618171 6.9653406]	DMSO
1001	[11.199881 4.819642]	DMSO	[11.199881 4.819642]	DMSO
1002	[ 6.695959 14.178856]	DMSO	[ 6.695959 14.178856]	DMSO
1003	[ 7.439207 13.707618]	DMSO	[ 7.439207 13.707618]	DMSO
1004	[9.986098 2.784309]	DMSO	[9.986098 2.784309]	DMSO
1005	[9.652765 7.007293]	DMSO	[9.652765 7.007293]	DMSO
1006	[ 7.0882177 14.228732 ]	DMSO	[ 7.0882177 14.228732 ]	DMSO
1007	[8.916208 3.1785896]	DMSO	[8.916208 3.1785896]	DMSO
1008	[ 5.994802 12.704725]	DMSO	[ 5.994802 12.704725]	DMSO
1009	[8.013291 5.098664]	DMSO	[8.013291 5.098664]	DMSO
1010	[ 7.2389507 14.292385 ]	DMSO	[ 7.2389507 14.292385 ]	DMSO
1011	[10.725778 6.3185606]	DMSO	[10.725778 6.3185606]	DMSO
1012	[10.155426 4.8938303]	DMSO	[10.155426 4.8938303]	DMSO
1013	[10.804125 6.929256]	DMSO	[10.804125 6.929256]	DMSO
1014	[10.755745 6.882797]	DMSO	[10.755745 6.882797]	DMSO
1015	[ 6.954335 13.734468]	DMSO	[ 6.954335 13.734468]	DMSO
1016	[ 6.4646225 14.327335 ]	DMSO	[ 6.4646225 14.327335 ]	DMSO
1017	[10.132374 3.3328917]	DMSO	[10.132374 3.3328917]	DMSO
1018	[ 7.431675 14.133982]	DMSO	[ 7.431675 14.133982]	DMSO
1019	[ 6.334308 14.288875]	DMSO	[ 6.334308 14.288875]	DMSO
1020	[ 6.257077 12.937621]	DMSO	[ 6.257077 12.937621]	DMSO
1021	[ 8.967829 10.150674]	DMSO	[ 8.967829 10.150674]	DMSO
1022	[ 7.026446 14.317552]	DMSO	[ 7.026446 14.317552]	DMSO
1023	[ 6.4575577 14.331446 ]	DMSO	[ 6.4575577 14.331446 ]	DMSO
1024	[6.090983 6.488121]	DMSO	[6.090983 6.488121]	DMSO
1025	[ 6.4991975 14.388917 ]	DMSO	[ 6.4991975 14.388917 ]	DMSO
1026	[9.278692 3.0529006]	DMSO	[9.278692 3.0529006]	DMSO
1027	[8.434814 3.6453133]	DMSO	[8.434814 3.6453133]	DMSO
1028	[10.516292 5.6601367]	DMSO	[10.516292 5.6601367]	DMSO
1029	[10.901289 6.36552 ]	DMSO	[10.901289 6.36552 ]	DMSO
1030	[11.176694 6.148876]	DMSO	[11.176694 6.148876]	DMSO
1031	[10.352068 7.249188]	DMSO	[10.352068 7.249188]	DMSO
1032	[10.127268 4.7952356]	DMSO	[10.127268 4.7952356]	DMSO
1033	[8.440606 2.629752]	DMSO	[8.440606 2.629752]	DMSO
1034	[10.497617 3.5957422]	DMSO	[10.497617 3.5957422]	DMSO
1035	[8.012913 3.4949741]	DMSO	[8.012913 3.4949741]	DMSO
1036	[ 7.279689 12.552376]	DMSO	[ 7.279689 12.552376]	DMSO
1037	[10.789014 6.8757415]	DMSO	[10.789014 6.8757415]	DMSO
1038	[8.702013 3.221827]	DMSO	[8.702013 3.221827]	DMSO
1039	[10.558012 5.2685714]	DMSO	[10.558012 5.2685714]	DMSO
1040	[10.370641 2.7197583]	DMSO	[10.370641 2.7197583]	DMSO
1041	[ 7.5791736 12.280285 ]	DMSO	[ 7.5791736 12.280285 ]	DMSO
1042	[7.5939326 9.971068 ]	DMSO	[7.5939326 9.971068 ]	DMSO
1043	[10.767529 6.9524636]	DMSO	[10.767529 6.9524636]	DMSO
1044	[10.575623 5.2941575]	DMSO	[10.575623 5.2941575]	DMSO
1045	[ 7.1557317 13.433525 ]	DMSO	[ 7.1557317 13.433525 ]	DMSO
1046	[10.934754 6.2998257]	DMSO	[10.934754 6.2998257]	DMSO
1047	[10.067792 7.5001845]	DMSO	[10.067792 7.5001845]	DMSO
1048	[ 7.0289803 13.883031 ]	DMSO	[ 7.0289803 13.883031 ]	DMSO
1049	[ 7.2056794 12.583005 ]	DMSO	[ 7.2056794 12.583005 ]	DMSO
1050	[ 6.8889365 14.036915 ]	DMSO	[ 6.8889365 14.036915 ]	DMSO
1051	[10.277054 7.0972795]	DMSO	[10.277054 7.0972795]	DMSO
1052	[8.650632 8.405785]	DMSO	[8.650632 8.405785]	DMSO
1053	[10.853874 6.388875]	DMSO	[10.853874 6.388875]	DMSO
1054	[ 8.5329275 10.457699 ]	DMSO	[ 8.5329275 10.457699 ]	DMSO
1055	[ 7.3076067 14.197898 ]	DMSO	[ 7.3076067 14.197898 ]	DMSO
1056	[10.15103 7.2236276]	DMSO	[10.15103 7.2236276]	DMSO
1057	[5.7279263 6.91921 ]	DMSO	[5.7279263 6.91921 ]	DMSO
1058	[9.67624 2.8514588]	DMSO	[9.67624 2.8514588]	DMSO
1059	[ 6.3221536 14.260441 ]	DMSO	[ 6.3221536 14.260441 ]	DMSO
1060	[9.801579 6.3754377]	DMSO	[9.801579 6.3754377]	DMSO
1061	[8.083822 4.048441]	DMSO	[8.083822 4.048441]	DMSO
1062	[7.9763007 4.0540442]	DMSO	[7.9763007 4.0540442]	DMSO
1063	[9.769925 5.0651207]	DMSO	[9.769925 5.0651207]	DMSO
1064	[12.589225 5.8597193]	IMPA	[11.456142 2.9976583]	MorphDiff(I2I)
1065	[12.423494 4.5975456]	IMPA	[ 9.8819 10.66956]	MorphDiff(I2I)
1066	[11.428977 12.632857]	IMPA	[7.976194 6.8679256]	MorphDiff(I2I)
1067	[11.256884 11.696339]	IMPA	[ 8.665708 10.733868]	MorphDiff(I2I)
1068	[12.422786 4.15618 ]	IMPA	[ 7.9340334 12.371545 ]	MorphDiff(I2I)
1069	[12.4664345 6.7136116]	IMPA	[10.985159 4.912319]	MorphDiff(I2I)
1070	[12.670124 4.4382443]	IMPA	[5.3604918 7.16934 ]	MorphDiff(I2I)
1071	[12.567772 4.0102267]	IMPA	[9.845522 2.9914358]	MorphDiff(I2I)
1072	[12.299783 5.574021]	IMPA	[11.045786 9.275516]	MorphDiff(I2I)
1073	[12.1051035 3.1042929]	IMPA	[ 9.879212 11.041821]	MorphDiff(I2I)
1074	[12.501477 4.3753 ]	IMPA	[12.249519 4.0791235]	MorphDiff(I2I)
1075	[12.471381 6.399624]	IMPA	[ 7.053632 10.409377]	MorphDiff(I2I)
1076	[12.673695 4.389638]	IMPA	[10.320998 6.191102]	MorphDiff(I2I)
1077	[12.201844 3.95392 ]	IMPA	[6.255944 7.2270746]	MorphDiff(I2I)
1078	[11.528798 4.5115952]	IMPA	[11.030173 5.7781525]	MorphDiff(I2I)
1079	[11.520904 1.8901798]	IMPA	[12.229873 4.148534]	MorphDiff(I2I)
1080	[12.015713 3.1936214]	IMPA	[ 8.409613 13.222503]	MorphDiff(I2I)
1081	[12.312266 3.8862298]	IMPA	[11.031627 7.319735]	MorphDiff(I2I)
1082	[11.5576935 3.4486156]	IMPA	[8.486746 6.452165]	MorphDiff(I2I)
1083	[12.1085 3.3541784]	IMPA	[ 5.366483 10.99551 ]	MorphDiff(I2I)
1084	[10.068749 7.931391]	IMPA	[-0.73982316 5.7535377 ]	MorphDiff(I2I)
1085	[12.231494 4.0591636]	IMPA	[ 8.4534025 12.795865 ]	MorphDiff(I2I)
1086	[11.0919695 3.8017113]	IMPA	[11.674126 8.445671]	MorphDiff(I2I)
1087	[11.734927 3.2987044]	IMPA	[12.729208 8.769937]	MorphDiff(I2I)
1088	[12.381847 4.544527]	IMPA	[ 9.247065 12.396044]	MorphDiff(I2I)
1089	[11.567125 4.1704154]	IMPA	[ 7.6911383 11.531952 ]	MorphDiff(I2I)
1090	[12.580279 4.5235405]	IMPA	[10.693487 5.660256]	MorphDiff(I2I)
1091	[12.138761 3.2141836]	IMPA	[ 5.09855 11.617802]	MorphDiff(I2I)
1092	[12.233711 3.5088606]	IMPA	[10.8201885 3.346152 ]	MorphDiff(I2I)
1093	[12.187475 4.4121594]	IMPA	[9.073413 2.9727023]	MorphDiff(I2I)
1094	[12.341168 3.9707217]	IMPA	[4.996609 9.44721 ]	MorphDiff(I2I)
1095	[12.603177 4.2190423]	IMPA	[ 7.1882915 10.584526 ]	MorphDiff(I2I)
1096	[12.538781 4.3752584]	IMPA	[8.897117 8.665535]	MorphDiff(I2I)
1097	[12.293432 4.1733513]	IMPA	[10.800091 13.634585]	MorphDiff(I2I)
1098	[11.287206 12.418808]	IMPA	[10.528823 13.401506]	MorphDiff(I2I)
1099	[11.450703 4.3115783]	IMPA	[ 5.6497436 12.710587 ]	MorphDiff(I2I)
1100	[ 9.515685 11.036322]	IMPA	[ 5.502016 12.215584]	MorphDiff(I2I)
1101	[11.725151 3.6489158]	IMPA	[13.13032 8.3296175]	MorphDiff(I2I)
1102	[12.513258 4.414064]	IMPA	[8.132243 7.5758443]	MorphDiff(I2I)
1103	[12.170226 3.2977922]	IMPA	[ 7.6071205 13.902725 ]	MorphDiff(I2I)
1104	[11.34338 3.0657911]	IMPA	[10.157838 12.504134]	MorphDiff(I2I)
1105	[11.75012 4.2090354]	IMPA	[7.1895328 7.9507074]	MorphDiff(I2I)
1106	[11.629405 3.7010891]	IMPA	[10.55089 11.044434]	MorphDiff(I2I)
1107	[12.6758995 7.4873238]	IMPA	[-0.7084717 5.7532682]	MorphDiff(I2I)
1108	[11.642703 4.6661067]	IMPA	[11.50755 8.212763]	MorphDiff(I2I)
1109	[12.27122 3.6923263]	IMPA	[12.337869 9.204455]	MorphDiff(I2I)
1110	[12.463029 4.396213]	IMPA	[13.532223 6.822763]	MorphDiff(I2I)
1111	[11.983492 3.3046854]	IMPA	[7.843979 9.49268 ]	MorphDiff(I2I)
1112	[12.339167 5.7788835]	IMPA	[12.463594 6.5198708]	MorphDiff(I2I)
1113	[12.359749 3.8565814]	IMPA	[12.715929 8.28131 ]	MorphDiff(I2I)
1114	[12.307056 3.7656214]	IMPA	[5.2404966 8.800454 ]	MorphDiff(I2I)
1115	[11.44659 2.7728093]	IMPA	[ 7.989559 12.530431]	MorphDiff(I2I)
1116	[12.146625 3.1873298]	IMPA	[10.112875 7.1455684]	MorphDiff(I2I)
1117	[11.769736 3.5304043]	IMPA	[ 8.80295 10.041286]	MorphDiff(I2I)
1118	[12.229819 3.8770015]	IMPA	[11.1081505 10.59309 ]	MorphDiff(I2I)
1119	[12.114667 4.0237317]	IMPA	[ 8.7943735 10.008962 ]	MorphDiff(I2I)
1120	[12.666968 4.2419696]	IMPA	[7.8219543 4.8146906]	MorphDiff(I2I)
1121	[12.307977 4.5522995]	IMPA	[ 8.328389 10.010178]	MorphDiff(I2I)
1122	[11.649348 4.3100314]	IMPA	[10.9245205 9.511368 ]	MorphDiff(I2I)
1123	[11.615865 4.4117117]	IMPA	[9.792343 9.766085]	MorphDiff(I2I)
1124	[12.219264 4.095184]	IMPA	[10.080952 13.632161]	MorphDiff(I2I)
1125	[12.151958 3.9386842]	IMPA	[ 9.797889 11.727805]	MorphDiff(I2I)
1126	[12.379278 5.112737]	IMPA	[ 7.0737 10.359531]	MorphDiff(I2I)
1127	[12.187145 6.94008 ]	IMPA	[10.421676 3.6323965]	MorphDiff(I2I)

## Sheet: Sheet4
	IMPA	IMPA_label	MorphDiff(I2I)	MorphDiff(I2I)_label
0	[4.970266 6.746459]	Ground Truth	[4.970266 6.746459]	Ground Truth
1	[10.591658 2.9447956]	Ground Truth	[10.591658 2.9447956]	Ground Truth
2	[10.938606 2.6271038]	Ground Truth	[10.938606 2.6271038]	Ground Truth
3	[10.444938 2.363484]	Ground Truth	[10.444938 2.363484]	Ground Truth
4	[4.9288793 6.71512 ]	Ground Truth	[4.9288793 6.71512 ]	Ground Truth
5	[11.034309 2.4535472]	Ground Truth	[11.034309 2.4535472]	Ground Truth
6	[4.7924385 7.208619 ]	Ground Truth	[4.7924385 7.208619 ]	Ground Truth
7	[5.071744 6.7092214]	Ground Truth	[5.071744 6.7092214]	Ground Truth
8	[10.514074 2.8066912]	Ground Truth	[10.514074 2.8066912]	Ground Truth
9	[9.749208 1.8699929]	Ground Truth	[9.749208 1.8699929]	Ground Truth
10	[5.611748 7.024831]	Ground Truth	[5.611748 7.024831]	Ground Truth
11	[ 6.413747 11.058356]	Ground Truth	[ 6.413747 11.058356]	Ground Truth
12	[13.417246 4.86442 ]	Ground Truth	[13.417246 4.86442 ]	Ground Truth
13	[9.913562 2.9880898]	Ground Truth	[9.913562 2.9880898]	Ground Truth
14	[4.986364 6.676755]	Ground Truth	[4.986364 6.676755]	Ground Truth
15	[4.8126273 6.7786884]	Ground Truth	[4.8126273 6.7786884]	Ground Truth
16	[ 7.60052 12.21896]	Ground Truth	[ 7.60052 12.21896]	Ground Truth
17	[ 7.102818 10.220439]	Ground Truth	[ 7.102818 10.220439]	Ground Truth
18	[5.8979516 6.257107 ]	Ground Truth	[5.8979516 6.257107 ]	Ground Truth
19	[5.205916 6.987758]	Ground Truth	[5.205916 6.987758]	Ground Truth
20	[4.5233235 7.524912 ]	Ground Truth	[4.5233235 7.524912 ]	Ground Truth
21	[5.066893 6.689861]	Ground Truth	[5.066893 6.689861]	Ground Truth
22	[13.739514 5.5200152]	Ground Truth	[13.739514 5.5200152]	Ground Truth
23	[ 5.049085 11.118312]	Ground Truth	[ 5.049085 11.118312]	Ground Truth
24	[7.791024 8.431718]	Ground Truth	[7.791024 8.431718]	Ground Truth
25	[5.129627 6.7938356]	Ground Truth	[5.129627 6.7938356]	Ground Truth
26	[5.3251314 6.4810944]	Ground Truth	[5.3251314 6.4810944]	Ground Truth
27	[5.128248 8.542743]	Ground Truth	[5.128248 8.542743]	Ground Truth
28	[4.8509965 7.270944 ]	Ground Truth	[4.8509965 7.270944 ]	Ground Truth
29	[4.928509 6.8877754]	Ground Truth	[4.928509 6.8877754]	Ground Truth
30	[11.224872 2.6945617]	Ground Truth	[11.224872 2.6945617]	Ground Truth
31	[5.03206 7.2349257]	Ground Truth	[5.03206 7.2349257]	Ground Truth
32	[4.942317 7.4025674]	Ground Truth	[4.942317 7.4025674]	Ground Truth
33	[13.85264 5.642085]	Ground Truth	[13.85264 5.642085]	Ground Truth
34	[5.097352 6.9100204]	Ground Truth	[5.097352 6.9100204]	Ground Truth
35	[5.2039475 6.6604495]	Ground Truth	[5.2039475 6.6604495]	Ground Truth
36	[ 7.1726213 10.43048 ]	Ground Truth	[ 7.1726213 10.43048 ]	Ground Truth
37	[8.434196 2.3229282]	Ground Truth	[8.434196 2.3229282]	Ground Truth
38	[10.808506 2.4886658]	Ground Truth	[10.808506 2.4886658]	Ground Truth
39	[4.986409 6.7126746]	Ground Truth	[4.986409 6.7126746]	Ground Truth
40	[5.0462246 7.0513253]	Ground Truth	[5.0462246 7.0513253]	Ground Truth
41	[13.951001 5.54274 ]	Ground Truth	[13.951001 5.54274 ]	Ground Truth
42	[14.054422 5.179845]	DMSO	[14.054422 5.179845]	DMSO
43	[14.497826 4.313717]	DMSO	[14.497826 4.313717]	DMSO
44	[14.290996 4.249803]	DMSO	[14.290996 4.249803]	DMSO
45	[13.999214 5.2383614]	DMSO	[13.999214 5.2383614]	DMSO
46	[12.125202 4.9554443]	DMSO	[12.125202 4.9554443]	DMSO
47	[13.963127 5.2150335]	DMSO	[13.963127 5.2150335]	DMSO
48	[13.5787 4.6866317]	DMSO	[13.5787 4.6866317]	DMSO
49	[12.935698 6.095787]	DMSO	[12.935698 6.095787]	DMSO
50	[9.208889 5.5388236]	DMSO	[9.208889 5.5388236]	DMSO
51	[9.125647 2.4361956]	DMSO	[9.125647 2.4361956]	DMSO
52	[13.802294 6.2056966]	DMSO	[13.802294 6.2056966]	DMSO
53	[12.084346 2.783769]	DMSO	[12.084346 2.783769]	DMSO
54	[13.805005 6.241483]	DMSO	[13.805005 6.241483]	DMSO
55	[13.955968 5.997389]	DMSO	[13.955968 5.997389]	DMSO
56	[11.224782 2.272969]	DMSO	[11.224782 2.272969]	DMSO
57	[11.714519 1.9061236]	DMSO	[11.714519 1.9061236]	DMSO
58	[14.469567 4.728809]	DMSO	[14.469567 4.728809]	DMSO
59	[14.547907 4.6732173]	DMSO	[14.547907 4.6732173]	DMSO
60	[14.26413 4.5792236]	DMSO	[14.26413 4.5792236]	DMSO
61	[12.944414 6.5727487]	DMSO	[12.944414 6.5727487]	DMSO
62	[14.120337 5.328394]	DMSO	[14.120337 5.328394]	DMSO
63	[14.167701 4.896832]	DMSO	[14.167701 4.896832]	DMSO
64	[10.784564 2.1012473]	DMSO	[10.784564 2.1012473]	DMSO
65	[14.550595 4.6633677]	DMSO	[14.550595 4.6633677]	DMSO
66	[14.047978 5.269468]	DMSO	[14.047978 5.269468]	DMSO
67	[9.472941 2.3000212]	DMSO	[9.472941 2.3000212]	DMSO
68	[14.362977 4.688613]	DMSO	[14.362977 4.688613]	DMSO
69	[10.910066 2.5594497]	DMSO	[10.910066 2.5594497]	DMSO
70	[10.085989 4.068243]	DMSO	[10.085989 4.068243]	DMSO
71	[14.38256 4.6407676]	DMSO	[14.38256 4.6407676]	DMSO
72	[14.246954 4.523136]	DMSO	[14.246954 4.523136]	DMSO
73	[11.36054 2.832051]	DMSO	[11.36054 2.832051]	DMSO
74	[ 7.4315267 12.698534 ]	DMSO	[ 7.4315267 12.698534 ]	DMSO
75	[12.392779 4.2896895]	DMSO	[12.392779 4.2896895]	DMSO
76	[13.921285 5.499853]	DMSO	[13.921285 5.499853]	DMSO
77	[12.7867365 5.623748 ]	DMSO	[12.7867365 5.623748 ]	DMSO
78	[13.994996 5.5470014]	DMSO	[13.994996 5.5470014]	DMSO
79	[14.324081 4.7123904]	DMSO	[14.324081 4.7123904]	DMSO
80	[14.030567 5.77005 ]	DMSO	[14.030567 5.77005 ]	DMSO
81	[12.613595 3.3691297]	DMSO	[12.613595 3.3691297]	DMSO
82	[12.561381 5.610243]	DMSO	[12.561381 5.610243]	DMSO
83	[8.410015 2.4741914]	DMSO	[8.410015 2.4741914]	DMSO
84	[10.574841 1.8847071]	DMSO	[10.574841 1.8847071]	DMSO
85	[10.901739 2.481056]	DMSO	[10.901739 2.481056]	DMSO
86	[14.303677 4.2807198]	DMSO	[14.303677 4.2807198]	DMSO
87	[13.662616 4.5891433]	DMSO	[13.662616 4.5891433]	DMSO
88	[14.458496 4.6044765]	DMSO	[14.458496 4.6044765]	DMSO
89	[13.180942 7.3368735]	DMSO	[13.180942 7.3368735]	DMSO
90	[14.286608 4.7474947]	DMSO	[14.286608 4.7474947]	DMSO
91	[14.019897 5.1724863]	DMSO	[14.019897 5.1724863]	DMSO
92	[9.391667 2.0550983]	DMSO	[9.391667 2.0550983]	DMSO
93	[13.513592 5.354955]	DMSO	[13.513592 5.354955]	DMSO
94	[14.394043 4.455557]	DMSO	[14.394043 4.455557]	DMSO
95	[11.46899 3.107868]	DMSO	[11.46899 3.107868]	DMSO
96	[13.338795 8.649107]	DMSO	[13.338795 8.649107]	DMSO
97	[14.384171 4.2892995]	DMSO	[14.384171 4.2892995]	DMSO
98	[13.881661 6.271392]	DMSO	[13.881661 6.271392]	DMSO
99	[11.473874 2.1547859]	DMSO	[11.473874 2.1547859]	DMSO
100	[11.688808 1.7138932]	DMSO	[11.688808 1.7138932]	DMSO
101	[12.824519 6.504837]	DMSO	[12.824519 6.504837]	DMSO
102	[11.649864 2.0639439]	DMSO	[11.649864 2.0639439]	DMSO
103	[10.916512 1.6744652]	DMSO	[10.916512 1.6744652]	DMSO
104	[13.988086 5.941253]	DMSO	[13.988086 5.941253]	DMSO
105	[12.9199095 6.123474 ]	DMSO	[12.9199095 6.123474 ]	DMSO
106	[13.870253 4.300476]	DMSO	[13.870253 4.300476]	DMSO
107	[11.226264 1.8488966]	DMSO	[11.226264 1.8488966]	DMSO
108	[13.788311 4.447245]	DMSO	[13.788311 4.447245]	DMSO
109	[14.385811 4.7549133]	DMSO	[14.385811 4.7549133]	DMSO
110	[14.211691 4.7000885]	DMSO	[14.211691 4.7000885]	DMSO
111	[13.239344 4.514014]	DMSO	[13.239344 4.514014]	DMSO
112	[12.614237 3.460521]	DMSO	[12.614237 3.460521]	DMSO
113	[12.001804 3.9945672]	DMSO	[12.001804 3.9945672]	DMSO
114	[8.965613 2.7354178]	DMSO	[8.965613 2.7354178]	DMSO
115	[8.853432 2.2012615]	DMSO	[8.853432 2.2012615]	DMSO
116	[11.5955515 2.087407 ]	DMSO	[11.5955515 2.087407 ]	DMSO
117	[13.5091915 5.2193475]	DMSO	[13.5091915 5.2193475]	DMSO
118	[11.621355 3.1136615]	DMSO	[11.621355 3.1136615]	DMSO
119	[12.391232 11.871576]	DMSO	[12.391232 11.871576]	DMSO
120	[10.465877 4.544586]	DMSO	[10.465877 4.544586]	DMSO
121	[10.989514 6.3698816]	DMSO	[10.989514 6.3698816]	DMSO
122	[11.623873 1.8861675]	DMSO	[11.623873 1.8861675]	DMSO
123	[12.212207 3.7766979]	DMSO	[12.212207 3.7766979]	DMSO
124	[14.27489 4.7653074]	DMSO	[14.27489 4.7653074]	DMSO
125	[9.462587 3.5287046]	DMSO	[9.462587 3.5287046]	DMSO
126	[12.838737 5.867763]	DMSO	[12.838737 5.867763]	DMSO
127	[14.173544 4.7161527]	DMSO	[14.173544 4.7161527]	DMSO
128	[11.892491 1.4821897]	DMSO	[11.892491 1.4821897]	DMSO
129	[14.047636 5.4994016]	DMSO	[14.047636 5.4994016]	DMSO
130	[13.420131 7.0201783]	DMSO	[13.420131 7.0201783]	DMSO
131	[14.011497 5.982723]	DMSO	[14.011497 5.982723]	DMSO
132	[14.145194 4.7469206]	DMSO	[14.145194 4.7469206]	DMSO
133	[11.330433 3.2267458]	DMSO	[11.330433 3.2267458]	DMSO
134	[14.357355 4.6423554]	DMSO	[14.357355 4.6423554]	DMSO
135	[12.715805 6.6247067]	DMSO	[12.715805 6.6247067]	DMSO
136	[14.435826 4.751754]	DMSO	[14.435826 4.751754]	DMSO
137	[ 8.029704 12.913733]	DMSO	[ 8.029704 12.913733]	DMSO
138	[7.132956 8.360381]	DMSO	[7.132956 8.360381]	DMSO
139	[14.160909 4.432475]	DMSO	[14.160909 4.432475]	DMSO
140	[13.898775 6.214374]	DMSO	[13.898775 6.214374]	DMSO
141	[13.249444 4.6680894]	DMSO	[13.249444 4.6680894]	DMSO
142	[8.016061 2.777281]	DMSO	[8.016061 2.777281]	DMSO
143	[11.76259 6.772139]	DMSO	[11.76259 6.772139]	DMSO
144	[13.424186 8.306051]	DMSO	[13.424186 8.306051]	DMSO
145	[14.12598 5.2491956]	DMSO	[14.12598 5.2491956]	DMSO
146	[13.599265 5.2057195]	DMSO	[13.599265 5.2057195]	DMSO
147	[11.36323 2.9671247]	DMSO	[11.36323 2.9671247]	DMSO
148	[11.465659 2.0937042]	DMSO	[11.465659 2.0937042]	DMSO
149	[13.935215 6.1632004]	DMSO	[13.935215 6.1632004]	DMSO
150	[13.124245 7.76408 ]	DMSO	[13.124245 7.76408 ]	DMSO
151	[13.955509 4.5637994]	DMSO	[13.955509 4.5637994]	DMSO
152	[14.217816 4.8365626]	DMSO	[14.217816 4.8365626]	DMSO
153	[14.04522 5.189825]	DMSO	[14.04522 5.189825]	DMSO
154	[14.09719 5.5740433]	DMSO	[14.09719 5.5740433]	DMSO
155	[11.198735 4.528151]	DMSO	[11.198735 4.528151]	DMSO
156	[9.08516 2.447463]	DMSO	[9.08516 2.447463]	DMSO
157	[13.055276 8.066158]	DMSO	[13.055276 8.066158]	DMSO
158	[8.379362 2.585458]	DMSO	[8.379362 2.585458]	DMSO
159	[13.972445 5.6314716]	DMSO	[13.972445 5.6314716]	DMSO
160	[8.904955 2.435527]	DMSO	[8.904955 2.435527]	DMSO
161	[10.109671 8.507404]	DMSO	[10.109671 8.507404]	DMSO
162	[11.908912 2.3342311]	DMSO	[11.908912 2.3342311]	DMSO
163	[13.465169 4.718744]	DMSO	[13.465169 4.718744]	DMSO
164	[11.353064 5.1517963]	DMSO	[11.353064 5.1517963]	DMSO
165	[14.3835745 4.8207197]	DMSO	[14.3835745 4.8207197]	DMSO
166	[12.886256 5.992523]	DMSO	[12.886256 5.992523]	DMSO
167	[9.857415 1.9779114]	DMSO	[9.857415 1.9779114]	DMSO
168	[12.314823 2.981572]	DMSO	[12.314823 2.981572]	DMSO
169	[11.464765 6.4250174]	DMSO	[11.464765 6.4250174]	DMSO
170	[8.5747385 2.3644757]	DMSO	[8.5747385 2.3644757]	DMSO
171	[10.888295 2.4216814]	DMSO	[10.888295 2.4216814]	DMSO
172	[14.242379 4.620984]	DMSO	[14.242379 4.620984]	DMSO
173	[13.360008 7.0699005]	DMSO	[13.360008 7.0699005]	DMSO
174	[13.697889 5.384471]	DMSO	[13.697889 5.384471]	DMSO
175	[11.234176 2.03835 ]	DMSO	[11.234176 2.03835 ]	DMSO
176	[14.160896 4.8122144]	DMSO	[14.160896 4.8122144]	DMSO
177	[13.827504 6.174458]	DMSO	[13.827504 6.174458]	DMSO
178	[11.574809 2.043052]	DMSO	[11.574809 2.043052]	DMSO
179	[13.580263 7.21622 ]	DMSO	[13.580263 7.21622 ]	DMSO
180	[14.470672 4.6777763]	DMSO	[14.470672 4.6777763]	DMSO
181	[14.244339 4.45868 ]	DMSO	[14.244339 4.45868 ]	DMSO
182	[7.536586 2.9333405]	DMSO	[7.536586 2.9333405]	DMSO
183	[9.896449 3.0233326]	DMSO	[9.896449 3.0233326]	DMSO
184	[14.331435 4.7907424]	DMSO	[14.331435 4.7907424]	DMSO
185	[14.012828 4.319021]	DMSO	[14.012828 4.319021]	DMSO
186	[14.360897 4.255566]	DMSO	[14.360897 4.255566]	DMSO
187	[13.863338 6.3880935]	DMSO	[13.863338 6.3880935]	DMSO
188	[9.372697 2.0602021]	DMSO	[9.372697 2.0602021]	DMSO
189	[9.422372 2.0239542]	DMSO	[9.422372 2.0239542]	DMSO
190	[14.123437 5.561551]	DMSO	[14.123437 5.561551]	DMSO
191	[10.653593 1.6985912]	DMSO	[10.653593 1.6985912]	DMSO
192	[11.924915 2.6362607]	DMSO	[11.924915 2.6362607]	DMSO
193	[14.071744 5.4434476]	DMSO	[14.071744 5.4434476]	DMSO
194	[11.367435 3.0245683]	DMSO	[11.367435 3.0245683]	DMSO
195	[14.104178 4.366198]	DMSO	[14.104178 4.366198]	DMSO
196	[11.640097 3.0131457]	DMSO	[11.640097 3.0131457]	DMSO
197	[14.128141 4.4331875]	DMSO	[14.128141 4.4331875]	DMSO
198	[14.426719 4.533873]	DMSO	[14.426719 4.533873]	DMSO
199	[13.342125 7.629933]	DMSO	[13.342125 7.629933]	DMSO
200	[13.65641 6.9386005]	DMSO	[13.65641 6.9386005]	DMSO
201	[14.355014 4.118186]	DMSO	[14.355014 4.118186]	DMSO
202	[14.418768 4.4329185]	DMSO	[14.418768 4.4329185]	DMSO
203	[14.541439 4.4905043]	DMSO	[14.541439 4.4905043]	DMSO
204	[12.132395 5.279725]	DMSO	[12.132395 5.279725]	DMSO
205	[13.158843 6.0679083]	DMSO	[13.158843 6.0679083]	DMSO
206	[11.292981 2.4865427]	DMSO	[11.292981 2.4865427]	DMSO
207	[6.1810193 8.062005 ]	DMSO	[6.1810193 8.062005 ]	DMSO
208	[13.60352 6.506959]	DMSO	[13.60352 6.506959]	DMSO
209	[14.1483755 5.031714 ]	DMSO	[14.1483755 5.031714 ]	DMSO
210	[12.987992 5.673951]	DMSO	[12.987992 5.673951]	DMSO
211	[10.958752 1.6746557]	DMSO	[10.958752 1.6746557]	DMSO
212	[12.795842 5.5387697]	DMSO	[12.795842 5.5387697]	DMSO
213	[11.552957 1.8169873]	DMSO	[11.552957 1.8169873]	DMSO
214	[14.320105 4.31944 ]	DMSO	[14.320105 4.31944 ]	DMSO
215	[13.711271 5.5172515]	DMSO	[13.711271 5.5172515]	DMSO
216	[14.316758 4.6043324]	DMSO	[14.316758 4.6043324]	DMSO
217	[11.639678 1.8334852]	DMSO	[11.639678 1.8334852]	DMSO
218	[14.018131 5.718899]	DMSO	[14.018131 5.718899]	DMSO
219	[7.717751 3.4655592]	DMSO	[7.717751 3.4655592]	DMSO
220	[14.0834875 5.148111 ]	DMSO	[14.0834875 5.148111 ]	DMSO
221	[14.459139 4.4892116]	DMSO	[14.459139 4.4892116]	DMSO
222	[12.373844 4.0317965]	DMSO	[12.373844 4.0317965]	DMSO
223	[14.058065 5.1309505]	DMSO	[14.058065 5.1309505]	DMSO
224	[9.119255 2.3772876]	DMSO	[9.119255 2.3772876]	DMSO
225	[11.225521 2.5228732]	DMSO	[11.225521 2.5228732]	DMSO
226	[ 7.651158 12.706825]	DMSO	[ 7.651158 12.706825]	DMSO
227	[14.133388 5.2813144]	DMSO	[14.133388 5.2813144]	DMSO
228	[10.990122 1.9203842]	DMSO	[10.990122 1.9203842]	DMSO
229	[10.912495 1.896841]	DMSO	[10.912495 1.896841]	DMSO
230	[13.021053 6.203239]	DMSO	[13.021053 6.203239]	DMSO
231	[12.625018 5.4903855]	DMSO	[12.625018 5.4903855]	DMSO
232	[9.130481 2.2393887]	DMSO	[9.130481 2.2393887]	DMSO
233	[13.633021 5.5291348]	DMSO	[13.633021 5.5291348]	DMSO
234	[13.960107 6.0380545]	DMSO	[13.960107 6.0380545]	DMSO
235	[14.119928 4.7894435]	DMSO	[14.119928 4.7894435]	DMSO
236	[11.260834 2.0638468]	DMSO	[11.260834 2.0638468]	DMSO
237	[9.086893 2.2208018]	DMSO	[9.086893 2.2208018]	DMSO
238	[14.310519 4.2828712]	DMSO	[14.310519 4.2828712]	DMSO
239	[10.528172 2.055842]	DMSO	[10.528172 2.055842]	DMSO
240	[12.021824 12.649841]	DMSO	[12.021824 12.649841]	DMSO
241	[14.422436 4.2849207]	DMSO	[14.422436 4.2849207]	DMSO
242	[14.389766 4.213396]	DMSO	[14.389766 4.213396]	DMSO
243	[14.544908 4.5817876]	DMSO	[14.544908 4.5817876]	DMSO
244	[11.573433 2.0543833]	DMSO	[11.573433 2.0543833]	DMSO
245	[14.306994 4.6660433]	DMSO	[14.306994 4.6660433]	DMSO
246	[14.569571 4.409454]	DMSO	[14.569571 4.409454]	DMSO
247	[10.94431 1.661372]	DMSO	[10.94431 1.661372]	DMSO
248	[13.526312 7.153725]	DMSO	[13.526312 7.153725]	DMSO
249	[14.158849 4.3207507]	DMSO	[14.158849 4.3207507]	DMSO
250	[13.730373 6.3690434]	DMSO	[13.730373 6.3690434]	DMSO
251	[11.7482605 2.232228 ]	DMSO	[11.7482605 2.232228 ]	DMSO
252	[13.866888 6.30164 ]	DMSO	[13.866888 6.30164 ]	DMSO
253	[13.335154 4.8018003]	DMSO	[13.335154 4.8018003]	DMSO
254	[14.33085 4.2557025]	DMSO	[14.33085 4.2557025]	DMSO
255	[13.983164 4.507795]	DMSO	[13.983164 4.507795]	DMSO
256	[14.264131 4.681841]	DMSO	[14.264131 4.681841]	DMSO
257	[9.942513 1.9504639]	DMSO	[9.942513 1.9504639]	DMSO
258	[10.763232 2.5259554]	DMSO	[10.763232 2.5259554]	DMSO
259	[11.996494 8.359991]	DMSO	[11.996494 8.359991]	DMSO
260	[9.835855 1.9630692]	DMSO	[9.835855 1.9630692]	DMSO
261	[10.913691 1.7148579]	DMSO	[10.913691 1.7148579]	DMSO
262	[14.495691 4.6648173]	DMSO	[14.495691 4.6648173]	DMSO
263	[14.001757 5.2163596]	DMSO	[14.001757 5.2163596]	DMSO
264	[11.69336 1.9584558]	DMSO	[11.69336 1.9584558]	DMSO
265	[11.61668 5.046631]	DMSO	[11.61668 5.046631]	DMSO
266	[14.113782 4.2173567]	DMSO	[14.113782 4.2173567]	DMSO
267	[13.6680155 5.155877 ]	DMSO	[13.6680155 5.155877 ]	DMSO
268	[10.297332 2.0786664]	DMSO	[10.297332 2.0786664]	DMSO
269	[7.545367 2.8662562]	DMSO	[7.545367 2.8662562]	DMSO
270	[12.390801 3.2256944]	DMSO	[12.390801 3.2256944]	DMSO
271	[12.627463 5.407229]	DMSO	[12.627463 5.407229]	DMSO
272	[14.103269 4.561811]	DMSO	[14.103269 4.561811]	DMSO
273	[10.148926 2.8518884]	DMSO	[10.148926 2.8518884]	DMSO
274	[9.484092 2.518402]	DMSO	[9.484092 2.518402]	DMSO
275	[10.883241 2.4122534]	DMSO	[10.883241 2.4122534]	DMSO
276	[13.327023 7.683969]	DMSO	[13.327023 7.683969]	DMSO
277	[8.742572 2.6975095]	DMSO	[8.742572 2.6975095]	DMSO
278	[13.869521 6.067882]	DMSO	[13.869521 6.067882]	DMSO
279	[12.992937 6.0410857]	DMSO	[12.992937 6.0410857]	DMSO
280	[11.797147 2.5074587]	DMSO	[11.797147 2.5074587]	DMSO
281	[12.24923 7.2676606]	DMSO	[12.24923 7.2676606]	DMSO
282	[13.905768 5.3123465]	DMSO	[13.905768 5.3123465]	DMSO
283	[13.853351 6.31041 ]	DMSO	[13.853351 6.31041 ]	DMSO
284	[13.2691965 5.94606 ]	DMSO	[13.2691965 5.94606 ]	DMSO
285	[13.403395 6.2868147]	DMSO	[13.403395 6.2868147]	DMSO
286	[ 9.46855 12.806751]	DMSO	[ 9.46855 12.806751]	DMSO
287	[8.077493 9.5570965]	DMSO	[8.077493 9.5570965]	DMSO
288	[12.434975 3.2665362]	DMSO	[12.434975 3.2665362]	DMSO
289	[14.343956 4.7927184]	DMSO	[14.343956 4.7927184]	DMSO
290	[11.286023 4.2363677]	DMSO	[11.286023 4.2363677]	DMSO
291	[14.417444 4.248782]	DMSO	[14.417444 4.248782]	DMSO
292	[10.717922 1.6595594]	DMSO	[10.717922 1.6595594]	DMSO
293	[12.923501 6.117293]	DMSO	[12.923501 6.117293]	DMSO
294	[11.562562 4.5011435]	DMSO	[11.562562 4.5011435]	DMSO
295	[11.376605 3.0645232]	DMSO	[11.376605 3.0645232]	DMSO
296	[14.149618 5.1751685]	DMSO	[14.149618 5.1751685]	DMSO
297	[13.632816 6.5456457]	DMSO	[13.632816 6.5456457]	DMSO
298	[10.861536 2.2285132]	DMSO	[10.861536 2.2285132]	DMSO
299	[14.1412945 4.850111 ]	DMSO	[14.1412945 4.850111 ]	DMSO
300	[13.507613 6.847326]	DMSO	[13.507613 6.847326]	DMSO
301	[13.905909 5.1217284]	DMSO	[13.905909 5.1217284]	DMSO
302	[13.672231 6.6072946]	DMSO	[13.672231 6.6072946]	DMSO
303	[8.539252 2.4149096]	DMSO	[8.539252 2.4149096]	DMSO
304	[10.109813 3.1482685]	DMSO	[10.109813 3.1482685]	DMSO
305	[12.110322 2.7531471]	DMSO	[12.110322 2.7531471]	DMSO
306	[11.870208 2.6608884]	DMSO	[11.870208 2.6608884]	DMSO
307	[13.662944 5.253285]	DMSO	[13.662944 5.253285]	DMSO
308	[12.7031 6.608525]	DMSO	[12.7031 6.608525]	DMSO
309	[10.208935 2.3673284]	DMSO	[10.208935 2.3673284]	DMSO
310	[13.887289 6.285328]	DMSO	[13.887289 6.285328]	DMSO
311	[8.084248 7.868281]	DMSO	[8.084248 7.868281]	DMSO
312	[12.92567 6.1174407]	DMSO	[12.92567 6.1174407]	DMSO
313	[12.055885 6.783507]	DMSO	[12.055885 6.783507]	DMSO
314	[11.730017 2.0633564]	DMSO	[11.730017 2.0633564]	DMSO
315	[13.538547 7.3773313]	DMSO	[13.538547 7.3773313]	DMSO
316	[13.905985 4.6859307]	DMSO	[13.905985 4.6859307]	DMSO
317	[14.077769 5.4123363]	DMSO	[14.077769 5.4123363]	DMSO
318	[14.091822 5.1567864]	DMSO	[14.091822 5.1567864]	DMSO
319	[14.10664 5.28319]	DMSO	[14.10664 5.28319]	DMSO
320	[11.378495 2.9599016]	DMSO	[11.378495 2.9599016]	DMSO
321	[12.219581 3.600927]	DMSO	[12.219581 3.600927]	DMSO
322	[9.160286 2.1042862]	DMSO	[9.160286 2.1042862]	DMSO
323	[8.492813 2.3690379]	DMSO	[8.492813 2.3690379]	DMSO
324	[13.664517 5.54993 ]	DMSO	[13.664517 5.54993 ]	DMSO
325	[11.837112 6.5859404]	DMSO	[11.837112 6.5859404]	DMSO
326	[12.285676 5.5308948]	DMSO	[12.285676 5.5308948]	DMSO
327	[12.071416 2.8285975]	DMSO	[12.071416 2.8285975]	DMSO
328	[14.19936 4.3136177]	DMSO	[14.19936 4.3136177]	DMSO
329	[6.8782997 4.1951375]	DMSO	[6.8782997 4.1951375]	DMSO
330	[14.081911 5.163825]	DMSO	[14.081911 5.163825]	DMSO
331	[13.568465 5.546464]	DMSO	[13.568465 5.546464]	DMSO
332	[14.3577 4.3816404]	DMSO	[14.3577 4.3816404]	DMSO
333	[14.241547 4.27663 ]	DMSO	[14.241547 4.27663 ]	DMSO
334	[14.022174 5.596433]	DMSO	[14.022174 5.596433]	DMSO
335	[10.037018 1.8350394]	DMSO	[10.037018 1.8350394]	DMSO
336	[9.752279 2.0091424]	DMSO	[9.752279 2.0091424]	DMSO
337	[13.874293 4.6797223]	DMSO	[13.874293 4.6797223]	DMSO
338	[ 6.082092 12.218454]	DMSO	[ 6.082092 12.218454]	DMSO
339	[8.898185 2.4002976]	DMSO	[8.898185 2.4002976]	DMSO
340	[ 8.897769 13.525864]	DMSO	[ 8.897769 13.525864]	DMSO
341	[14.551865 4.3627267]	DMSO	[14.551865 4.3627267]	DMSO
342	[14.552898 4.4362226]	DMSO	[14.552898 4.4362226]	DMSO
343	[9.215121 2.0706525]	DMSO	[9.215121 2.0706525]	DMSO
344	[14.191196 4.334477]	DMSO	[14.191196 4.334477]	DMSO
345	[9.138837 2.424161]	DMSO	[9.138837 2.424161]	DMSO
346	[13.2548065 5.0981913]	DMSO	[13.2548065 5.0981913]	DMSO
347	[14.550109 4.620062]	DMSO	[14.550109 4.620062]	DMSO
348	[14.038152 5.904975]	DMSO	[14.038152 5.904975]	DMSO
349	[14.24955 4.3770366]	DMSO	[14.24955 4.3770366]	DMSO
350	[14.393102 4.7873416]	DMSO	[14.393102 4.7873416]	DMSO
351	[14.512458 4.3118987]	DMSO	[14.512458 4.3118987]	DMSO
352	[13.223004 8.179968]	DMSO	[13.223004 8.179968]	DMSO
353	[9.334033 2.389653]	DMSO	[9.334033 2.389653]	DMSO
354	[9.153367 2.1554608]	DMSO	[9.153367 2.1554608]	DMSO
355	[12.0936165 2.6586394]	DMSO	[12.0936165 2.6586394]	DMSO
356	[14.140365 5.1032104]	DMSO	[14.140365 5.1032104]	DMSO
357	[9.419757 3.008588]	DMSO	[9.419757 3.008588]	DMSO
358	[10.929219 1.5108452]	DMSO	[10.929219 1.5108452]	DMSO
359	[13.847504 6.311314]	DMSO	[13.847504 6.311314]	DMSO
360	[10.9024315 2.9907758]	DMSO	[10.9024315 2.9907758]	DMSO
361	[ 7.9878936 10.469442 ]	DMSO	[ 7.9878936 10.469442 ]	DMSO
362	[13.932121 5.712665]	DMSO	[13.932121 5.712665]	DMSO
363	[14.519305 4.3642416]	DMSO	[14.519305 4.3642416]	DMSO
364	[8.892815 2.224102]	DMSO	[8.892815 2.224102]	DMSO
365	[14.01989 5.5789394]	DMSO	[14.01989 5.5789394]	DMSO
366	[14.028063 5.623099]	DMSO	[14.028063 5.623099]	DMSO
367	[14.212017 4.5417542]	DMSO	[14.212017 4.5417542]	DMSO
368	[14.102414 5.453736]	DMSO	[14.102414 5.453736]	DMSO
369	[14.0429125 5.4310966]	DMSO	[14.0429125 5.4310966]	DMSO
370	[14.0445385 5.876898 ]	DMSO	[14.0445385 5.876898 ]	DMSO
371	[14.358217 4.2750854]	DMSO	[14.358217 4.2750854]	DMSO
372	[14.317664 4.4365616]	DMSO	[14.317664 4.4365616]	DMSO
373	[14.211248 4.9858165]	DMSO	[14.211248 4.9858165]	DMSO
374	[12.726795 6.1453805]	DMSO	[12.726795 6.1453805]	DMSO
375	[13.422436 4.9072046]	DMSO	[13.422436 4.9072046]	DMSO
376	[13.733786 6.265165]	DMSO	[13.733786 6.265165]	DMSO
377	[11.502095 1.9747399]	DMSO	[11.502095 1.9747399]	DMSO
378	[10.801772 1.891476]	DMSO	[10.801772 1.891476]	DMSO
379	[ 8.187396 10.561215]	DMSO	[ 8.187396 10.561215]	DMSO
380	[9.772293 1.8281031]	DMSO	[9.772293 1.8281031]	DMSO
381	[14.160308 4.3908467]	DMSO	[14.160308 4.3908467]	DMSO
382	[10.97655 2.501018]	DMSO	[10.97655 2.501018]	DMSO
383	[11.699943 2.2765434]	DMSO	[11.699943 2.2765434]	DMSO
384	[9.448603 2.0229893]	DMSO	[9.448603 2.0229893]	DMSO
385	[14.546073 4.5254984]	DMSO	[14.546073 4.5254984]	DMSO
386	[9.342925 2.0399196]	DMSO	[9.342925 2.0399196]	DMSO
387	[13.264018 7.363448]	DMSO	[13.264018 7.363448]	DMSO
388	[10.918843 1.7648954]	DMSO	[10.918843 1.7648954]	DMSO
389	[14.034942 5.5536065]	DMSO	[14.034942 5.5536065]	DMSO
390	[14.182535 4.5078044]	DMSO	[14.182535 4.5078044]	DMSO
391	[12.491008 4.6963444]	DMSO	[12.491008 4.6963444]	DMSO
392	[11.7854595 2.229906 ]	DMSO	[11.7854595 2.229906 ]	DMSO
393	[ 9.580467 11.339424]	DMSO	[ 9.580467 11.339424]	DMSO
394	[12.703438 5.403568]	DMSO	[12.703438 5.403568]	DMSO
395	[14.172134 5.1269665]	DMSO	[14.172134 5.1269665]	DMSO
396	[14.176846 4.9524283]	DMSO	[14.176846 4.9524283]	DMSO
397	[12.183244 3.3520312]	DMSO	[12.183244 3.3520312]	DMSO
398	[9.447821 1.9907898]	DMSO	[9.447821 1.9907898]	DMSO
399	[9.958949 1.9360749]	DMSO	[9.958949 1.9360749]	DMSO
400	[7.652046 8.920779]	DMSO	[7.652046 8.920779]	DMSO
401	[13.784442 5.4044247]	DMSO	[13.784442 5.4044247]	DMSO
402	[14.090904 5.352243]	DMSO	[14.090904 5.352243]	DMSO
403	[11.11376 2.2953715]	DMSO	[11.11376 2.2953715]	DMSO
404	[13.665177 6.527966]	DMSO	[13.665177 6.527966]	DMSO
405	[7.762418 3.1435583]	DMSO	[7.762418 3.1435583]	DMSO
406	[7.856622 2.796148]	DMSO	[7.856622 2.796148]	DMSO
407	[11.138393 1.9322642]	DMSO	[11.138393 1.9322642]	DMSO
408	[13.2984 5.9240484]	DMSO	[13.2984 5.9240484]	DMSO
409	[12.992926 4.1978264]	DMSO	[12.992926 4.1978264]	DMSO
410	[8.527332 2.4527893]	DMSO	[8.527332 2.4527893]	DMSO
411	[13.921025 6.176241]	DMSO	[13.921025 6.176241]	DMSO
412	[14.371431 4.5052104]	DMSO	[14.371431 4.5052104]	DMSO
413	[14.191165 4.9634857]	DMSO	[14.191165 4.9634857]	DMSO
414	[14.4473505 4.7092795]	DMSO	[14.4473505 4.7092795]	DMSO
415	[11.347661 2.7321477]	DMSO	[11.347661 2.7321477]	DMSO
416	[14.444594 4.3517833]	DMSO	[14.444594 4.3517833]	DMSO
417	[12.206386 3.5492458]	DMSO	[12.206386 3.5492458]	DMSO
418	[ 7.1880226 10.413167 ]	DMSO	[ 7.1880226 10.413167 ]	DMSO
419	[9.062278 2.0535545]	DMSO	[9.062278 2.0535545]	DMSO
420	[14.367626 4.7553163]	DMSO	[14.367626 4.7553163]	DMSO
421	[8.502356 2.4389222]	DMSO	[8.502356 2.4389222]	DMSO
422	[14.4760275 4.6772003]	DMSO	[14.4760275 4.6772003]	DMSO
423	[7.136359 9.940851]	DMSO	[7.136359 9.940851]	DMSO
424	[10.723695 1.6600982]	DMSO	[10.723695 1.6600982]	DMSO
425	[11.183787 7.054871]	DMSO	[11.183787 7.054871]	DMSO
426	[12.786138 4.296686]	DMSO	[12.786138 4.296686]	DMSO
427	[14.279721 4.374081]	DMSO	[14.279721 4.374081]	DMSO
428	[14.009014 5.9461613]	DMSO	[14.009014 5.9461613]	DMSO
429	[11.192228 3.1401222]	DMSO	[11.192228 3.1401222]	DMSO
430	[13.516507 6.5631385]	DMSO	[13.516507 6.5631385]	DMSO
431	[14.049275 5.155065]	DMSO	[14.049275 5.155065]	DMSO
432	[14.04126 5.202251]	DMSO	[14.04126 5.202251]	DMSO
433	[13.455144 5.2603607]	DMSO	[13.455144 5.2603607]	DMSO
434	[14.153948 4.2814703]	DMSO	[14.153948 4.2814703]	DMSO
435	[11.345721 7.107118]	DMSO	[11.345721 7.107118]	DMSO
436	[12.2489195 4.8788867]	DMSO	[12.2489195 4.8788867]	DMSO
437	[ 7.7714624 10.461433 ]	DMSO	[ 7.7714624 10.461433 ]	DMSO
438	[11.475482 2.824565]	DMSO	[11.475482 2.824565]	DMSO
439	[12.547625 4.2578945]	DMSO	[12.547625 4.2578945]	DMSO
440	[11.267675 2.780377]	DMSO	[11.267675 2.780377]	DMSO
441	[13.833171 4.5852265]	DMSO	[13.833171 4.5852265]	DMSO
442	[14.174062 4.634612]	DMSO	[14.174062 4.634612]	DMSO
443	[14.208956 4.7138176]	DMSO	[14.208956 4.7138176]	DMSO
444	[13.85913 6.202826]	DMSO	[13.85913 6.202826]	DMSO
445	[11.142034 2.538825]	DMSO	[11.142034 2.538825]	DMSO
446	[9.466881 2.0219996]	DMSO	[9.466881 2.0219996]	DMSO
447	[12.534632 4.060711]	DMSO	[12.534632 4.060711]	DMSO
448	[10.857979 1.8960067]	DMSO	[10.857979 1.8960067]	DMSO
449	[ 8.282641 10.483843]	DMSO	[ 8.282641 10.483843]	DMSO
450	[8.71889 2.2725244]	DMSO	[8.71889 2.2725244]	DMSO
451	[14.198536 5.100651]	DMSO	[14.198536 5.100651]	DMSO
452	[14.148615 5.056407]	DMSO	[14.148615 5.056407]	DMSO
453	[14.288803 4.3890386]	DMSO	[14.288803 4.3890386]	DMSO
454	[11.758837 2.0382886]	DMSO	[11.758837 2.0382886]	DMSO
455	[8.523981 2.3199675]	DMSO	[8.523981 2.3199675]	DMSO
456	[8.148999 2.9663355]	DMSO	[8.148999 2.9663355]	DMSO
457	[12.9190235 4.200982 ]	DMSO	[12.9190235 4.200982 ]	DMSO
458	[5.671151 8.791536]	DMSO	[5.671151 8.791536]	DMSO
459	[9.438772 2.613118]	DMSO	[9.438772 2.613118]	DMSO
460	[11.818909 2.3154912]	DMSO	[11.818909 2.3154912]	DMSO
461	[10.926979 1.7008346]	DMSO	[10.926979 1.7008346]	DMSO
462	[14.311669 4.285932]	DMSO	[14.311669 4.285932]	DMSO
463	[14.040104 5.5044775]	DMSO	[14.040104 5.5044775]	DMSO
464	[14.520769 4.3380947]	DMSO	[14.520769 4.3380947]	DMSO
465	[13.235494 4.491961]	DMSO	[13.235494 4.491961]	DMSO
466	[14.137846 4.4188313]	DMSO	[14.137846 4.4188313]	DMSO
467	[11.500844 6.385042]	DMSO	[11.500844 6.385042]	DMSO
468	[14.422231 4.7493424]	DMSO	[14.422231 4.7493424]	DMSO
469	[11.769639 3.8374805]	DMSO	[11.769639 3.8374805]	DMSO
470	[14.03839 5.167361]	DMSO	[14.03839 5.167361]	DMSO
471	[10.577644 2.045638]	DMSO	[10.577644 2.045638]	DMSO
472	[8.863794 2.159166]	DMSO	[8.863794 2.159166]	DMSO
473	[14.38653 4.397665]	DMSO	[14.38653 4.397665]	DMSO
474	[11.143155 2.0927365]	DMSO	[11.143155 2.0927365]	DMSO
475	[13.654689 5.4685297]	DMSO	[13.654689 5.4685297]	DMSO
476	[14.600245 4.4643445]	DMSO	[14.600245 4.4643445]	DMSO
477	[14.3916645 4.716642 ]	DMSO	[14.3916645 4.716642 ]	DMSO
478	[14.503775 4.611422]	DMSO	[14.503775 4.611422]	DMSO
479	[11.666705 1.6857661]	DMSO	[11.666705 1.6857661]	DMSO
480	[14.106475 5.3615828]	DMSO	[14.106475 5.3615828]	DMSO
481	[13.8632765 6.2375197]	DMSO	[13.8632765 6.2375197]	DMSO
482	[14.341934 4.1242604]	DMSO	[14.341934 4.1242604]	DMSO
483	[14.03765 4.6032968]	DMSO	[14.03765 4.6032968]	DMSO
484	[13.962104 6.1013002]	DMSO	[13.962104 6.1013002]	DMSO
485	[10.515179 1.6811943]	DMSO	[10.515179 1.6811943]	DMSO
486	[ 7.6316953 11.726764 ]	DMSO	[ 7.6316953 11.726764 ]	DMSO
487	[9.391625 2.0737472]	DMSO	[9.391625 2.0737472]	DMSO
488	[13.967808 5.2781277]	DMSO	[13.967808 5.2781277]	DMSO
489	[14.346328 4.182802]	DMSO	[14.346328 4.182802]	DMSO
490	[9.377193 2.0109286]	DMSO	[9.377193 2.0109286]	DMSO
491	[14.165147 5.190283]	DMSO	[14.165147 5.190283]	DMSO
492	[13.66716 4.8656807]	DMSO	[13.66716 4.8656807]	DMSO
493	[13.969197 5.8216367]	DMSO	[13.969197 5.8216367]	DMSO
494	[13.242786 4.6183615]	DMSO	[13.242786 4.6183615]	DMSO
495	[11.507987 2.1083858]	DMSO	[11.507987 2.1083858]	DMSO
496	[13.7159 6.4166975]	DMSO	[13.7159 6.4166975]	DMSO
497	[14.406823 4.7947865]	DMSO	[14.406823 4.7947865]	DMSO
498	[ 7.5016465 12.690581 ]	DMSO	[ 7.5016465 12.690581 ]	DMSO
499	[13.702296 6.479341]	DMSO	[13.702296 6.479341]	DMSO
500	[14.054074 5.6377254]	DMSO	[14.054074 5.6377254]	DMSO
501	[14.086747 5.137874]	DMSO	[14.086747 5.137874]	DMSO
502	[13.15251 4.3047094]	DMSO	[13.15251 4.3047094]	DMSO
503	[14.126686 5.5323877]	DMSO	[14.126686 5.5323877]	DMSO
504	[14.529098 4.419768]	DMSO	[14.529098 4.419768]	DMSO
505	[11.935547 2.6417277]	DMSO	[11.935547 2.6417277]	DMSO
506	[11.705961 2.1704173]	DMSO	[11.705961 2.1704173]	DMSO
507	[9.308953 2.3434482]	DMSO	[9.308953 2.3434482]	DMSO
508	[14.148424 4.378922]	DMSO	[14.148424 4.378922]	DMSO
509	[14.185682 4.277755]	DMSO	[14.185682 4.277755]	DMSO
510	[14.465845 4.3307967]	DMSO	[14.465845 4.3307967]	DMSO
511	[7.4788837 2.82376 ]	DMSO	[7.4788837 2.82376 ]	DMSO
512	[14.507452 4.568623]	DMSO	[14.507452 4.568623]	DMSO
513	[13.0719185 4.1800427]	DMSO	[13.0719185 4.1800427]	DMSO
514	[13.092147 8.623795]	DMSO	[13.092147 8.623795]	DMSO
515	[14.505839 4.7154274]	DMSO	[14.505839 4.7154274]	DMSO
516	[10.644207 1.6984221]	DMSO	[10.644207 1.6984221]	DMSO
517	[11.72241 2.053166]	DMSO	[11.72241 2.053166]	DMSO
518	[9.589636 2.0055866]	DMSO	[9.589636 2.0055866]	DMSO
519	[7.005129 5.3971233]	DMSO	[7.005129 5.3971233]	DMSO
520	[14.007926 6.027985]	DMSO	[14.007926 6.027985]	DMSO
521	[10.774064 3.947634]	DMSO	[10.774064 3.947634]	DMSO
522	[10.986677 1.9306663]	DMSO	[10.986677 1.9306663]	DMSO
523	[13.826931 6.3120875]	DMSO	[13.826931 6.3120875]	DMSO
524	[14.383834 4.454598]	DMSO	[14.383834 4.454598]	DMSO
525	[14.302927 4.773797]	DMSO	[14.302927 4.773797]	DMSO
526	[13.588383 5.4509773]	DMSO	[13.588383 5.4509773]	DMSO
527	[ 9.79094 11.151093]	DMSO	[ 9.79094 11.151093]	DMSO
528	[13.5607395 5.264301 ]	DMSO	[13.5607395 5.264301 ]	DMSO
529	[11.72116 2.6142855]	DMSO	[11.72116 2.6142855]	DMSO
530	[8.515909 2.4733667]	DMSO	[8.515909 2.4733667]	DMSO
531	[14.124696 4.3267446]	DMSO	[14.124696 4.3267446]	DMSO
532	[8.01913 3.282429]	DMSO	[8.01913 3.282429]	DMSO
533	[13.942916 6.134373]	DMSO	[13.942916 6.134373]	DMSO
534	[14.332635 4.6558228]	DMSO	[14.332635 4.6558228]	DMSO
535	[14.123639 5.2422566]	DMSO	[14.123639 5.2422566]	DMSO
536	[14.536837 4.3594456]	DMSO	[14.536837 4.3594456]	DMSO
537	[11.60368 2.9602208]	DMSO	[11.60368 2.9602208]	DMSO
538	[11.873585 2.9877496]	DMSO	[11.873585 2.9877496]	DMSO
539	[14.542755 4.511724]	DMSO	[14.542755 4.511724]	DMSO
540	[14.428688 4.584564]	DMSO	[14.428688 4.584564]	DMSO
541	[9.193053 2.3624792]	DMSO	[9.193053 2.3624792]	DMSO
542	[10.349553 7.989875]	DMSO	[10.349553 7.989875]	DMSO
543	[12.281901 5.62858 ]	DMSO	[12.281901 5.62858 ]	DMSO
544	[9.3490095 3.4697702]	DMSO	[9.3490095 3.4697702]	DMSO
545	[ 7.1009426 14.208644 ]	DMSO	[ 7.1009426 14.208644 ]	DMSO
546	[7.823472 8.49075 ]	DMSO	[7.823472 8.49075 ]	DMSO
547	[ 7.7128186 10.4416895]	DMSO	[ 7.7128186 10.4416895]	DMSO
548	[13.460153 5.8607483]	DMSO	[13.460153 5.8607483]	DMSO
549	[7.2612233 9.82686 ]	DMSO	[7.2612233 9.82686 ]	DMSO
550	[ 7.0489907 10.168409 ]	DMSO	[ 7.0489907 10.168409 ]	DMSO
551	[8.0495205 5.7056327]	DMSO	[8.0495205 5.7056327]	DMSO
552	[ 7.0378036 14.306288 ]	DMSO	[ 7.0378036 14.306288 ]	DMSO
553	[10.800842 6.39383 ]	DMSO	[10.800842 6.39383 ]	DMSO
554	[ 7.3078575 13.789671 ]	DMSO	[ 7.3078575 13.789671 ]	DMSO
555	[ 6.961866 14.375685]	DMSO	[ 6.961866 14.375685]	DMSO
556	[10.585053 5.373834]	DMSO	[10.585053 5.373834]	DMSO
557	[8.762059 3.4158099]	DMSO	[8.762059 3.4158099]	DMSO
558	[10.751674 6.607996]	DMSO	[10.751674 6.607996]	DMSO
559	[ 6.5386643 14.472183 ]	DMSO	[ 6.5386643 14.472183 ]	DMSO
560	[7.6338735 3.3263528]	DMSO	[7.6338735 3.3263528]	DMSO
561	[ 7.3917584 13.598319 ]	DMSO	[ 7.3917584 13.598319 ]	DMSO
562	[ 7.0006933 13.976471 ]	DMSO	[ 7.0006933 13.976471 ]	DMSO
563	[ 6.6126003 14.157954 ]	DMSO	[ 6.6126003 14.157954 ]	DMSO
564	[9.365269 3.4672394]	DMSO	[9.365269 3.4672394]	DMSO
565	[ 6.5016813 14.0175 ]	DMSO	[ 6.5016813 14.0175 ]	DMSO
566	[ 7.6992064 10.383029 ]	DMSO	[ 7.6992064 10.383029 ]	DMSO
567	[9.906718 4.9795527]	DMSO	[9.906718 4.9795527]	DMSO
568	[10.857569 6.2853074]	DMSO	[10.857569 6.2853074]	DMSO
569	[ 7.667748 10.155822]	DMSO	[ 7.667748 10.155822]	DMSO
570	[4.3241987 7.466454 ]	DMSO	[4.3241987 7.466454 ]	DMSO
571	[8.268723 4.842251]	DMSO	[8.268723 4.842251]	DMSO
572	[7.470452 3.431382]	DMSO	[7.470452 3.431382]	DMSO
573	[7.5312233 9.904108 ]	DMSO	[7.5312233 9.904108 ]	DMSO
574	[ 6.20502 12.9148855]	DMSO	[ 6.20502 12.9148855]	DMSO
575	[7.6856046 5.104717 ]	DMSO	[7.6856046 5.104717 ]	DMSO
576	[ 6.6244316 14.243973 ]	DMSO	[ 6.6244316 14.243973 ]	DMSO
577	[ 9.162398 10.006838]	DMSO	[ 9.162398 10.006838]	DMSO
578	[ 6.7226005 14.4589205]	DMSO	[ 6.7226005 14.4589205]	DMSO
579	[10.30913 7.0633693]	DMSO	[10.30913 7.0633693]	DMSO
580	[ 6.855416 14.221859]	DMSO	[ 6.855416 14.221859]	DMSO
581	[7.378509 9.550495]	DMSO	[7.378509 9.550495]	DMSO
582	[8.431289 8.548449]	DMSO	[8.431289 8.548449]	DMSO
583	[8.826364 7.3965607]	DMSO	[8.826364 7.3965607]	DMSO
584	[12.127237 3.1753943]	DMSO	[12.127237 3.1753943]	DMSO
585	[5.1263785 6.6468368]	DMSO	[5.1263785 6.6468368]	DMSO
586	[10.526603 6.0441337]	DMSO	[10.526603 6.0441337]	DMSO
587	[10.715626 6.7744575]	DMSO	[10.715626 6.7744575]	DMSO
588	[7.6253624 4.073694 ]	DMSO	[7.6253624 4.073694 ]	DMSO
589	[ 7.339686 12.538699]	DMSO	[ 7.339686 12.538699]	DMSO
590	[9.797433 5.198127]	DMSO	[9.797433 5.198127]	DMSO
591	[ 6.3848667 14.317099 ]	DMSO	[ 6.3848667 14.317099 ]	DMSO
592	[7.90232 3.1903088]	DMSO	[7.90232 3.1903088]	DMSO
593	[ 6.7554107 14.489904 ]	DMSO	[ 6.7554107 14.489904 ]	DMSO
594	[10.985463 6.3141575]	DMSO	[10.985463 6.3141575]	DMSO
595	[7.4035635 9.627007 ]	DMSO	[7.4035635 9.627007 ]	DMSO
596	[ 6.438707 13.012787]	DMSO	[ 6.438707 13.012787]	DMSO
597	[8.407894 4.696456]	DMSO	[8.407894 4.696456]	DMSO
598	[ 7.4557233 11.440238 ]	DMSO	[ 7.4557233 11.440238 ]	DMSO
599	[9.347687 4.9171376]	DMSO	[9.347687 4.9171376]	DMSO
600	[10.680152 6.269322]	DMSO	[10.680152 6.269322]	DMSO
601	[ 7.2630625 13.827497 ]	DMSO	[ 7.2630625 13.827497 ]	DMSO
602	[7.828811 3.2594342]	DMSO	[7.828811 3.2594342]	DMSO
603	[11.027663 2.5598528]	DMSO	[11.027663 2.5598528]	DMSO
604	[10.452224 7.778349]	DMSO	[10.452224 7.778349]	DMSO
605	[8.302994 8.251831]	DMSO	[8.302994 8.251831]	DMSO
606	[ 6.8791337 10.708831 ]	DMSO	[ 6.8791337 10.708831 ]	DMSO
607	[10.675782 2.3443186]	DMSO	[10.675782 2.3443186]	DMSO
608	[9.497665 5.107235]	DMSO	[9.497665 5.107235]	DMSO
609	[ 6.4353533 14.412372 ]	DMSO	[ 6.4353533 14.412372 ]	DMSO
610	[ 6.4244804 14.173881 ]	DMSO	[ 6.4244804 14.173881 ]	DMSO
611	[10.582984 7.184485]	DMSO	[10.582984 7.184485]	DMSO
612	[10.288508 5.4637036]	DMSO	[10.288508 5.4637036]	DMSO
613	[10.020643 5.678541]	DMSO	[10.020643 5.678541]	DMSO
614	[7.372336 9.637592]	DMSO	[7.372336 9.637592]	DMSO
615	[9.24267 2.3783028]	DMSO	[9.24267 2.3783028]	DMSO
616	[12.28616 5.1911535]	DMSO	[12.28616 5.1911535]	DMSO
617	[7.14589 4.5598536]	DMSO	[7.14589 4.5598536]	DMSO
618	[10.8589 7.4645014]	DMSO	[10.8589 7.4645014]	DMSO
619	[ 7.1487494 13.43415 ]	DMSO	[ 7.1487494 13.43415 ]	DMSO
620	[ 7.2182975 13.876128 ]	DMSO	[ 7.2182975 13.876128 ]	DMSO
621	[ 7.074979 13.968757]	DMSO	[ 7.074979 13.968757]	DMSO
622	[10.667802 6.319047]	DMSO	[10.667802 6.319047]	DMSO
623	[7.7054753 8.903641 ]	DMSO	[7.7054753 8.903641 ]	DMSO
624	[10.725659 6.757433]	DMSO	[10.725659 6.757433]	DMSO
625	[9.388011 7.4647274]	DMSO	[9.388011 7.4647274]	DMSO
626	[ 7.4946856 13.733181 ]	DMSO	[ 7.4946856 13.733181 ]	DMSO
627	[10.618594 7.239449]	DMSO	[10.618594 7.239449]	DMSO
628	[8.427196 2.6787038]	DMSO	[8.427196 2.6787038]	DMSO
629	[ 6.77824 14.248788]	DMSO	[ 6.77824 14.248788]	DMSO
630	[ 7.451138 13.906893]	DMSO	[ 7.451138 13.906893]	DMSO
631	[7.3905616 9.765057 ]	DMSO	[7.3905616 9.765057 ]	DMSO
632	[ 6.5350676 14.235316 ]	DMSO	[ 6.5350676 14.235316 ]	DMSO
633	[7.4211617 3.3832476]	DMSO	[7.4211617 3.3832476]	DMSO
634	[10.363708 7.054038]	DMSO	[10.363708 7.054038]	DMSO
635	[ 8.800622 10.612109]	DMSO	[ 8.800622 10.612109]	DMSO
636	[10.323427 7.074081]	DMSO	[10.323427 7.074081]	DMSO
637	[ 6.5069757 13.011979 ]	DMSO	[ 6.5069757 13.011979 ]	DMSO
638	[ 7.4939027 12.342481 ]	DMSO	[ 7.4939027 12.342481 ]	DMSO
639	[ 6.305003 14.303283]	DMSO	[ 6.305003 14.303283]	DMSO
640	[ 6.927603 14.055115]	DMSO	[ 6.927603 14.055115]	DMSO
641	[10.578967 7.497533]	DMSO	[10.578967 7.497533]	DMSO
642	[7.563189 4.0594234]	DMSO	[7.563189 4.0594234]	DMSO
643	[ 6.9892974 14.216234 ]	DMSO	[ 6.9892974 14.216234 ]	DMSO
644	[ 7.123262 13.440213]	DMSO	[ 7.123262 13.440213]	DMSO
645	[10.783127 6.952779]	DMSO	[10.783127 6.952779]	DMSO
646	[ 6.6514473 14.203317 ]	DMSO	[ 6.6514473 14.203317 ]	DMSO
647	[7.779211 3.9113293]	DMSO	[7.779211 3.9113293]	DMSO
648	[10.8335905 6.3352356]	DMSO	[10.8335905 6.3352356]	DMSO
649	[ 7.670308 11.0652895]	DMSO	[ 7.670308 11.0652895]	DMSO
650	[ 7.2269998 13.570267 ]	DMSO	[ 7.2269998 13.570267 ]	DMSO
651	[10.0442505 6.469324 ]	DMSO	[10.0442505 6.469324 ]	DMSO
652	[10.419848 2.143593]	DMSO	[10.419848 2.143593]	DMSO
653	[12.450263 5.72541 ]	DMSO	[12.450263 5.72541 ]	DMSO
654	[ 6.5432835 14.440976 ]	DMSO	[ 6.5432835 14.440976 ]	DMSO
655	[ 6.6230464 14.285202 ]	DMSO	[ 6.6230464 14.285202 ]	DMSO
656	[10.5145035 4.175061 ]	DMSO	[10.5145035 4.175061 ]	DMSO
657	[ 6.724361 13.0854 ]	DMSO	[ 6.724361 13.0854 ]	DMSO
658	[7.7674255 5.231106 ]	DMSO	[7.7674255 5.231106 ]	DMSO
659	[ 7.145553 14.173364]	DMSO	[ 7.145553 14.173364]	DMSO
660	[12.480776 5.573084]	DMSO	[12.480776 5.573084]	DMSO
661	[ 7.172591 13.239847]	DMSO	[ 7.172591 13.239847]	DMSO
662	[10.77101 3.9943123]	DMSO	[10.77101 3.9943123]	DMSO
663	[9.846332 6.2795672]	DMSO	[9.846332 6.2795672]	DMSO
664	[ 7.6643867 10.249577 ]	DMSO	[ 7.6643867 10.249577 ]	DMSO
665	[ 6.502792 14.437121]	DMSO	[ 6.502792 14.437121]	DMSO
666	[ 9.091917 10.004489]	DMSO	[ 9.091917 10.004489]	DMSO
667	[7.6600647 3.2755678]	DMSO	[7.6600647 3.2755678]	DMSO
668	[8.269489 3.51454 ]	DMSO	[8.269489 3.51454 ]	DMSO
669	[ 6.527586 14.433106]	DMSO	[ 6.527586 14.433106]	DMSO
670	[7.9875755 4.0944095]	DMSO	[7.9875755 4.0944095]	DMSO
671	[10.651279 7.3981833]	DMSO	[10.651279 7.3981833]	DMSO
672	[ 6.294353 14.304684]	DMSO	[ 6.294353 14.304684]	DMSO
673	[ 7.249142 14.051138]	DMSO	[ 7.249142 14.051138]	DMSO
674	[5.6247673 7.012959 ]	DMSO	[5.6247673 7.012959 ]	DMSO
675	[10.701577 6.3090696]	DMSO	[10.701577 6.3090696]	DMSO
676	[ 6.549444 14.054116]	DMSO	[ 6.549444 14.054116]	DMSO
677	[ 7.4502287 13.770462 ]	DMSO	[ 7.4502287 13.770462 ]	DMSO
678	[12.410803 3.5501752]	DMSO	[12.410803 3.5501752]	DMSO
679	[ 7.0516534 13.319362 ]	DMSO	[ 7.0516534 13.319362 ]	DMSO
680	[ 6.2758126 14.239493 ]	DMSO	[ 6.2758126 14.239493 ]	DMSO
681	[10.732555 6.8131337]	DMSO	[10.732555 6.8131337]	DMSO
682	[ 6.7528586 14.06664 ]	DMSO	[ 6.7528586 14.06664 ]	DMSO
683	[ 6.4116435 14.397714 ]	DMSO	[ 6.4116435 14.397714 ]	DMSO
684	[10.232277 7.198659]	DMSO	[10.232277 7.198659]	DMSO
685	[10.825992 6.372899]	DMSO	[10.825992 6.372899]	DMSO
686	[10.812355 6.1792564]	DMSO	[10.812355 6.1792564]	DMSO
687	[ 7.223065 14.228709]	DMSO	[ 7.223065 14.228709]	DMSO
688	[9.957712 2.8068695]	DMSO	[9.957712 2.8068695]	DMSO
689	[10.217976 3.2605708]	DMSO	[10.217976 3.2605708]	DMSO
690	[ 6.557941 14.099194]	DMSO	[ 6.557941 14.099194]	DMSO
691	[10.198782 5.221759]	DMSO	[10.198782 5.221759]	DMSO
692	[10.573908 5.267238]	DMSO	[10.573908 5.267238]	DMSO
693	[ 7.017652 14.2671585]	DMSO	[ 7.017652 14.2671585]	DMSO
694	[7.7969375 5.288564 ]	DMSO	[7.7969375 5.288564 ]	DMSO
695	[10.302449 7.0624957]	DMSO	[10.302449 7.0624957]	DMSO
696	[ 6.3804936 14.186727 ]	DMSO	[ 6.3804936 14.186727 ]	DMSO
697	[10.37888 7.139565]	DMSO	[10.37888 7.139565]	DMSO
698	[7.841557 3.8959491]	DMSO	[7.841557 3.8959491]	DMSO
699	[ 7.1089296 13.291068 ]	DMSO	[ 7.1089296 13.291068 ]	DMSO
700	[ 7.136627 13.395273]	DMSO	[ 7.136627 13.395273]	DMSO
701	[10.984919 5.1295333]	DMSO	[10.984919 5.1295333]	DMSO
702	[10.466055 7.1800365]	DMSO	[10.466055 7.1800365]	DMSO
703	[10.896242 6.3824916]	DMSO	[10.896242 6.3824916]	DMSO
704	[ 8.015984 11.782279]	DMSO	[ 8.015984 11.782279]	DMSO
705	[ 7.471852 13.828438]	DMSO	[ 7.471852 13.828438]	DMSO
706	[10.3138275 3.3597076]	DMSO	[10.3138275 3.3597076]	DMSO
707	[ 6.365916 12.984472]	DMSO	[ 6.365916 12.984472]	DMSO
708	[ 8.46132 12.460994]	DMSO	[ 8.46132 12.460994]	DMSO
709	[10.705595 7.695493]	DMSO	[10.705595 7.695493]	DMSO
710	[ 7.357428 13.574731]	DMSO	[ 7.357428 13.574731]	DMSO
711	[10.915485 3.3522794]	DMSO	[10.915485 3.3522794]	DMSO
712	[ 6.4281974 11.640938 ]	DMSO	[ 6.4281974 11.640938 ]	DMSO
713	[11.840077 2.7027707]	DMSO	[11.840077 2.7027707]	DMSO
714	[11.135138 6.1811852]	DMSO	[11.135138 6.1811852]	DMSO
715	[ 7.4826236 13.850354 ]	DMSO	[ 7.4826236 13.850354 ]	DMSO
716	[10.895758 6.444097]	DMSO	[10.895758 6.444097]	DMSO
717	[11.786772 3.228251]	DMSO	[11.786772 3.228251]	DMSO
718	[5.6074166 6.481688 ]	DMSO	[5.6074166 6.481688 ]	DMSO
719	[ 7.4524136 12.392874 ]	DMSO	[ 7.4524136 12.392874 ]	DMSO
720	[10.784002 6.885482]	DMSO	[10.784002 6.885482]	DMSO
721	[9.72238 5.5746274]	DMSO	[9.72238 5.5746274]	DMSO
722	[8.145002 7.878872]	DMSO	[8.145002 7.878872]	DMSO
723	[10.644263 6.786586]	DMSO	[10.644263 6.786586]	DMSO
724	[8.16045 3.6525996]	DMSO	[8.16045 3.6525996]	DMSO
725	[8.420779 2.7844696]	DMSO	[8.420779 2.7844696]	DMSO
726	[ 6.43741 12.99979]	DMSO	[ 6.43741 12.99979]	DMSO
727	[ 7.7380037 10.498548 ]	DMSO	[ 7.7380037 10.498548 ]	DMSO
728	[9.897253 2.8832474]	DMSO	[9.897253 2.8832474]	DMSO
729	[11.061873 4.1716337]	DMSO	[11.061873 4.1716337]	DMSO
730	[ 7.3309774 13.894729 ]	DMSO	[ 7.3309774 13.894729 ]	DMSO
731	[ 6.879999 13.727945]	DMSO	[ 6.879999 13.727945]	DMSO
732	[4.3505797 7.4551287]	DMSO	[4.3505797 7.4551287]	DMSO
733	[7.644969 9.636436]	DMSO	[7.644969 9.636436]	DMSO
734	[ 7.3666043 14.163862 ]	DMSO	[ 7.3666043 14.163862 ]	DMSO
735	[ 7.7076654 10.343835 ]	DMSO	[ 7.7076654 10.343835 ]	DMSO
736	[10.578106 5.3122287]	DMSO	[10.578106 5.3122287]	DMSO
737	[9.419316 3.5106008]	DMSO	[9.419316 3.5106008]	DMSO
738	[10.613173 6.3245625]	DMSO	[10.613173 6.3245625]	DMSO
739	[8.622786 4.6679897]	DMSO	[8.622786 4.6679897]	DMSO
740	[ 6.378622 12.991983]	DMSO	[ 6.378622 12.991983]	DMSO
741	[8.576607 4.080347]	DMSO	[8.576607 4.080347]	DMSO
742	[11.336324 4.780777]	DMSO	[11.336324 4.780777]	DMSO
743	[7.4942455 9.795419 ]	DMSO	[7.4942455 9.795419 ]	DMSO
744	[9.90611 2.7889862]	DMSO	[9.90611 2.7889862]	DMSO
745	[10.87735 6.3265486]	DMSO	[10.87735 6.3265486]	DMSO
746	[10.034089 2.6995113]	DMSO	[10.034089 2.6995113]	DMSO
747	[10.650522 4.283464]	DMSO	[10.650522 4.283464]	DMSO
748	[ 7.131308 13.431702]	DMSO	[ 7.131308 13.431702]	DMSO
749	[10.043484 6.0415235]	DMSO	[10.043484 6.0415235]	DMSO
750	[ 9.154275 10.040649]	DMSO	[ 9.154275 10.040649]	DMSO
751	[10.841772 6.3699574]	DMSO	[10.841772 6.3699574]	DMSO
752	[ 7.4740644 13.835274 ]	DMSO	[ 7.4740644 13.835274 ]	DMSO
753	[7.397347 9.624742]	DMSO	[7.397347 9.624742]	DMSO
754	[10.806834 6.34539 ]	DMSO	[10.806834 6.34539 ]	DMSO
755	[10.224034 6.0478377]	DMSO	[10.224034 6.0478377]	DMSO
756	[8.864933 4.4824753]	DMSO	[8.864933 4.4824753]	DMSO
757	[9.983734 2.7182546]	DMSO	[9.983734 2.7182546]	DMSO
758	[8.687731 7.069662]	DMSO	[8.687731 7.069662]	DMSO
759	[ 7.2247267 12.617881 ]	DMSO	[ 7.2247267 12.617881 ]	DMSO
760	[8.43804 3.2639713]	DMSO	[8.43804 3.2639713]	DMSO
761	[9.795764 2.7252052]	DMSO	[9.795764 2.7252052]	DMSO
762	[ 6.424961 14.381851]	DMSO	[ 6.424961 14.381851]	DMSO
763	[13.100658 6.1655474]	DMSO	[13.100658 6.1655474]	DMSO
764	[10.873161 5.2386417]	DMSO	[10.873161 5.2386417]	DMSO
765	[ 7.0563912 14.271772 ]	DMSO	[ 7.0563912 14.271772 ]	DMSO
766	[11.03465 6.2116427]	DMSO	[11.03465 6.2116427]	DMSO
767	[ 6.480247 14.376798]	DMSO	[ 6.480247 14.376798]	DMSO
768	[8.639104 4.699672]	DMSO	[8.639104 4.699672]	DMSO
769	[10.843514 6.2099514]	DMSO	[10.843514 6.2099514]	DMSO
770	[10.066722 6.5012407]	DMSO	[10.066722 6.5012407]	DMSO
771	[ 6.736234 13.763039]	DMSO	[ 6.736234 13.763039]	DMSO
772	[ 6.3388367 14.360169 ]	DMSO	[ 6.3388367 14.360169 ]	DMSO
773	[9.063277 5.7682996]	DMSO	[9.063277 5.7682996]	DMSO
774	[10.803172 6.446686]	DMSO	[10.803172 6.446686]	DMSO
775	[7.5967326 3.9318836]	DMSO	[7.5967326 3.9318836]	DMSO
776	[ 7.1105485 13.2626915]	DMSO	[ 7.1105485 13.2626915]	DMSO
777	[9.120049 5.95163 ]	DMSO	[9.120049 5.95163 ]	DMSO
778	[ 6.936551 14.035443]	DMSO	[ 6.936551 14.035443]	DMSO
779	[ 7.416579 10.500264]	DMSO	[ 7.416579 10.500264]	DMSO
780	[10.009437 2.7208211]	DMSO	[10.009437 2.7208211]	DMSO
781	[ 7.542759 13.675181]	DMSO	[ 7.542759 13.675181]	DMSO
782	[ 6.896465 14.075665]	DMSO	[ 6.896465 14.075665]	DMSO
783	[ 7.2689996 13.741804 ]	DMSO	[ 7.2689996 13.741804 ]	DMSO
784	[ 9.201815 10.051904]	DMSO	[ 9.201815 10.051904]	DMSO
785	[ 8.888028 10.636052]	DMSO	[ 8.888028 10.636052]	DMSO
786	[ 5.604449 12.026519]	DMSO	[ 5.604449 12.026519]	DMSO
787	[ 5.5565796 11.972588 ]	DMSO	[ 5.5565796 11.972588 ]	DMSO
788	[10.566207 5.8935976]	DMSO	[10.566207 5.8935976]	DMSO
789	[ 6.555198 14.23094 ]	DMSO	[ 6.555198 14.23094 ]	DMSO
790	[9.351595 4.008562]	DMSO	[9.351595 4.008562]	DMSO
791	[11.33185 4.870037]	DMSO	[11.33185 4.870037]	DMSO
792	[11.920246 2.7843027]	DMSO	[11.920246 2.7843027]	DMSO
793	[ 7.477011 10.048063]	DMSO	[ 7.477011 10.048063]	DMSO
794	[10.403564 7.8543634]	DMSO	[10.403564 7.8543634]	DMSO
795	[8.074773 5.481732]	DMSO	[8.074773 5.481732]	DMSO
796	[10.780319 6.9218936]	DMSO	[10.780319 6.9218936]	DMSO
797	[ 7.4244523 14.031866 ]	DMSO	[ 7.4244523 14.031866 ]	DMSO
798	[10.0493355 6.9980474]	DMSO	[10.0493355 6.9980474]	DMSO
799	[ 6.4802876 14.376471 ]	DMSO	[ 6.4802876 14.376471 ]	DMSO
800	[ 7.3749804 10.863511 ]	DMSO	[ 7.3749804 10.863511 ]	DMSO
801	[10.656307 7.573899]	DMSO	[10.656307 7.573899]	DMSO
802	[ 7.217528 13.132202]	DMSO	[ 7.217528 13.132202]	DMSO
803	[10.601818 7.3412237]	DMSO	[10.601818 7.3412237]	DMSO
804	[ 7.3144083 10.331292 ]	DMSO	[ 7.3144083 10.331292 ]	DMSO
805	[8.310508 3.2891672]	DMSO	[8.310508 3.2891672]	DMSO
806	[7.9975843 3.127496 ]	DMSO	[7.9975843 3.127496 ]	DMSO
807	[8.713382 8.233281]	DMSO	[8.713382 8.233281]	DMSO
808	[ 7.342981 11.428688]	DMSO	[ 7.342981 11.428688]	DMSO
809	[8.443429 4.8617887]	DMSO	[8.443429 4.8617887]	DMSO
810	[ 7.2949977 14.213693 ]	DMSO	[ 7.2949977 14.213693 ]	DMSO
811	[ 7.3767915 10.123614 ]	DMSO	[ 7.3767915 10.123614 ]	DMSO
812	[7.378406 9.944888]	DMSO	[7.378406 9.944888]	DMSO
813	[ 7.4592338 13.725108 ]	DMSO	[ 7.4592338 13.725108 ]	DMSO
814	[10.055053 2.686171]	DMSO	[10.055053 2.686171]	DMSO
815	[ 7.175594 13.469449]	DMSO	[ 7.175594 13.469449]	DMSO
816	[ 6.536627 14.28879 ]	DMSO	[ 6.536627 14.28879 ]	DMSO
817	[10.361501 7.954852]	DMSO	[10.361501 7.954852]	DMSO
818	[ 6.5851974 14.257595 ]	DMSO	[ 6.5851974 14.257595 ]	DMSO
819	[ 6.955511 14.034023]	DMSO	[ 6.955511 14.034023]	DMSO
820	[10.926512 6.4728765]	DMSO	[10.926512 6.4728765]	DMSO
821	[ 6.6063232 14.006687 ]	DMSO	[ 6.6063232 14.006687 ]	DMSO
822	[11.811901 3.5834458]	DMSO	[11.811901 3.5834458]	DMSO
823	[11.412499 9.010878]	DMSO	[11.412499 9.010878]	DMSO
824	[ 7.4703407 13.725975 ]	DMSO	[ 7.4703407 13.725975 ]	DMSO
825	[ 6.9359922 14.004287 ]	DMSO	[ 6.9359922 14.004287 ]	DMSO
826	[ 7.2683935 13.882937 ]	DMSO	[ 7.2683935 13.882937 ]	DMSO
827	[10.436805 2.329656]	DMSO	[10.436805 2.329656]	DMSO
828	[10.747264 6.601915]	DMSO	[10.747264 6.601915]	DMSO
829	[ 7.3624315 12.416936 ]	DMSO	[ 7.3624315 12.416936 ]	DMSO
830	[10.815055 7.0015516]	DMSO	[10.815055 7.0015516]	DMSO
831	[ 7.2202277 14.256852 ]	DMSO	[ 7.2202277 14.256852 ]	DMSO
832	[10.09082 7.400189]	DMSO	[10.09082 7.400189]	DMSO
833	[10.977333 6.208185]	DMSO	[10.977333 6.208185]	DMSO
834	[10.421942 7.8123894]	DMSO	[10.421942 7.8123894]	DMSO
835	[9.500319 3.0703013]	DMSO	[9.500319 3.0703013]	DMSO
836	[8.390684 3.5351644]	DMSO	[8.390684 3.5351644]	DMSO
837	[8.342148 4.822898]	DMSO	[8.342148 4.822898]	DMSO
838	[ 6.2561145 12.967343 ]	DMSO	[ 6.2561145 12.967343 ]	DMSO
839	[11.333529 7.3576474]	DMSO	[11.333529 7.3576474]	DMSO
840	[ 6.246416 12.934481]	DMSO	[ 6.246416 12.934481]	DMSO
841	[10.2051735 5.4413233]	DMSO	[10.2051735 5.4413233]	DMSO
842	[9.154151 6.5971446]	DMSO	[9.154151 6.5971446]	DMSO
843	[10.805102 3.9888127]	DMSO	[10.805102 3.9888127]	DMSO
844	[10.733826 6.06464 ]	DMSO	[10.733826 6.06464 ]	DMSO
845	[7.125251 4.4305687]	DMSO	[7.125251 4.4305687]	DMSO
846	[8.366266 4.072109]	DMSO	[8.366266 4.072109]	DMSO
847	[10.077245 6.392713]	DMSO	[10.077245 6.392713]	DMSO
848	[ 6.6488366 13.827943 ]	DMSO	[ 6.6488366 13.827943 ]	DMSO
849	[13.226732 5.1850615]	DMSO	[13.226732 5.1850615]	DMSO
850	[10.514245 6.9583664]	DMSO	[10.514245 6.9583664]	DMSO
851	[9.529995 3.246969]	DMSO	[9.529995 3.246969]	DMSO
852	[ 7.081601 13.380207]	DMSO	[ 7.081601 13.380207]	DMSO
853	[9.242462 3.749468]	DMSO	[9.242462 3.749468]	DMSO
854	[10.348969 5.4027224]	DMSO	[10.348969 5.4027224]	DMSO
855	[4.650426 7.1433854]	DMSO	[4.650426 7.1433854]	DMSO
856	[ 6.4073243 14.313373 ]	DMSO	[ 6.4073243 14.313373 ]	DMSO
857	[ 7.786965 10.511929]	DMSO	[ 7.786965 10.511929]	DMSO
858	[10.125096 2.683356]	DMSO	[10.125096 2.683356]	DMSO
859	[ 6.9984727 13.8410845]	DMSO	[ 6.9984727 13.8410845]	DMSO
860	[7.50926 4.4713016]	DMSO	[7.50926 4.4713016]	DMSO
861	[ 7.085129 13.091375]	DMSO	[ 7.085129 13.091375]	DMSO
862	[ 9.159197 10.006807]	DMSO	[ 9.159197 10.006807]	DMSO
863	[ 6.3180747 14.30467 ]	DMSO	[ 6.3180747 14.30467 ]	DMSO
864	[10.033074 2.7005153]	DMSO	[10.033074 2.7005153]	DMSO
865	[ 6.9145594 14.415296 ]	DMSO	[ 6.9145594 14.415296 ]	DMSO
866	[7.6119504 9.10785 ]	DMSO	[7.6119504 9.10785 ]	DMSO
867	[10.993131 5.8082204]	DMSO	[10.993131 5.8082204]	DMSO
868	[10.602304 7.4328275]	DMSO	[10.602304 7.4328275]	DMSO
869	[ 6.898691 14.057882]	DMSO	[ 6.898691 14.057882]	DMSO
870	[ 6.313616 11.691213]	DMSO	[ 6.313616 11.691213]	DMSO
871	[10.710967 6.3982315]	DMSO	[10.710967 6.3982315]	DMSO
872	[11.138876 6.2064843]	DMSO	[11.138876 6.2064843]	DMSO
873	[10.731981 6.8321776]	DMSO	[10.731981 6.8321776]	DMSO
874	[ 7.591278 10.890908]	DMSO	[ 7.591278 10.890908]	DMSO
875	[ 6.6998787 14.450322 ]	DMSO	[ 6.6998787 14.450322 ]	DMSO
876	[ 7.4985476 10.386056 ]	DMSO	[ 7.4985476 10.386056 ]	DMSO
877	[8.483309 2.358895]	DMSO	[8.483309 2.358895]	DMSO
878	[10.726995 3.7630455]	DMSO	[10.726995 3.7630455]	DMSO
879	[ 7.3892155 14.163214 ]	DMSO	[ 7.3892155 14.163214 ]	DMSO
880	[10.022112 2.7186286]	DMSO	[10.022112 2.7186286]	DMSO
881	[10.362686 7.0821486]	DMSO	[10.362686 7.0821486]	DMSO
882	[10.835971 5.586475]	DMSO	[10.835971 5.586475]	DMSO
883	[7.6241884 4.0696692]	DMSO	[7.6241884 4.0696692]	DMSO
884	[10.166143 3.2717462]	DMSO	[10.166143 3.2717462]	DMSO
885	[7.411506 9.627396]	DMSO	[7.411506 9.627396]	DMSO
886	[10.151809 3.1906934]	DMSO	[10.151809 3.1906934]	DMSO
887	[ 7.30782 13.382117]	DMSO	[ 7.30782 13.382117]	DMSO
888	[9.864453 5.0854135]	DMSO	[9.864453 5.0854135]	DMSO
889	[8.347443 4.1871123]	DMSO	[8.347443 4.1871123]	DMSO
890	[10.834694 6.329136]	DMSO	[10.834694 6.329136]	DMSO
891	[10.598084 7.5762753]	DMSO	[10.598084 7.5762753]	DMSO
892	[7.986277 4.023805]	DMSO	[7.986277 4.023805]	DMSO
893	[ 6.2686143 12.965493 ]	DMSO	[ 6.2686143 12.965493 ]	DMSO
894	[ 6.9165583 14.006271 ]	DMSO	[ 6.9165583 14.006271 ]	DMSO
895	[ 7.7101626 10.498204 ]	DMSO	[ 7.7101626 10.498204 ]	DMSO
896	[10.802004 6.9110484]	DMSO	[10.802004 6.9110484]	DMSO
897	[ 9.16218 10.040062]	DMSO	[ 9.16218 10.040062]	DMSO
898	[9.306577 3.3627436]	DMSO	[9.306577 3.3627436]	DMSO
899	[10.07339 2.7217438]	DMSO	[10.07339 2.7217438]	DMSO
900	[ 7.7305193 11.027995 ]	DMSO	[ 7.7305193 11.027995 ]	DMSO
901	[10.784806 7.033251]	DMSO	[10.784806 7.033251]	DMSO
902	[ 7.01786 14.341235]	DMSO	[ 7.01786 14.341235]	DMSO
903	[8.408287 3.2079158]	DMSO	[8.408287 3.2079158]	DMSO
904	[ 7.0259557 13.271808 ]	DMSO	[ 7.0259557 13.271808 ]	DMSO
905	[ 7.4420013 14.045427 ]	DMSO	[ 7.4420013 14.045427 ]	DMSO
906	[10.802495 6.3052926]	DMSO	[10.802495 6.3052926]	DMSO
907	[10.772575 5.2147064]	DMSO	[10.772575 5.2147064]	DMSO
908	[ 7.4464264 14.081438 ]	DMSO	[ 7.4464264 14.081438 ]	DMSO
909	[10.399837 3.6062036]	DMSO	[10.399837 3.6062036]	DMSO
910	[8.701574 7.8430085]	DMSO	[8.701574 7.8430085]	DMSO
911	[ 7.30112 13.811936]	DMSO	[ 7.30112 13.811936]	DMSO
912	[10.277869 7.0776234]	DMSO	[10.277869 7.0776234]	DMSO
913	[10.779107 6.8856626]	DMSO	[10.779107 6.8856626]	DMSO
914	[9.977806 6.313071]	DMSO	[9.977806 6.313071]	DMSO
915	[10.516892 7.419963]	DMSO	[10.516892 7.419963]	DMSO
916	[10.385157 7.0078464]	DMSO	[10.385157 7.0078464]	DMSO
917	[9.349529 7.5344214]	DMSO	[9.349529 7.5344214]	DMSO
918	[ 6.892404 12.985737]	DMSO	[ 6.892404 12.985737]	DMSO
919	[8.731066 3.271013]	DMSO	[8.731066 3.271013]	DMSO
920	[10.75415 6.871028]	DMSO	[10.75415 6.871028]	DMSO
921	[7.530677 9.80324 ]	DMSO	[7.530677 9.80324 ]	DMSO
922	[10.213615 6.0338426]	DMSO	[10.213615 6.0338426]	DMSO
923	[ 7.132578 13.345821]	DMSO	[ 7.132578 13.345821]	DMSO
924	[10.825101 4.3353453]	DMSO	[10.825101 4.3353453]	DMSO
925	[ 7.255143 14.217669]	DMSO	[ 7.255143 14.217669]	DMSO
926	[ 6.5245957 14.454805 ]	DMSO	[ 6.5245957 14.454805 ]	DMSO
927	[10.899381 6.3102174]	DMSO	[10.899381 6.3102174]	DMSO
928	[ 7.3487587 14.200691 ]	DMSO	[ 7.3487587 14.200691 ]	DMSO
929	[10.159691 5.7082767]	DMSO	[10.159691 5.7082767]	DMSO
930	[ 7.3353252 13.689141 ]	DMSO	[ 7.3353252 13.689141 ]	DMSO
931	[10.784089 6.907582]	DMSO	[10.784089 6.907582]	DMSO
932	[10.793214 6.890217]	DMSO	[10.793214 6.890217]	DMSO
933	[ 7.196202 14.2890625]	DMSO	[ 7.196202 14.2890625]	DMSO
934	[4.3580794 7.4456224]	DMSO	[4.3580794 7.4456224]	DMSO
935	[ 7.302753 12.536868]	DMSO	[ 7.302753 12.536868]	DMSO
936	[10.515471 7.5322123]	DMSO	[10.515471 7.5322123]	DMSO
937	[ 7.1409974 13.468031 ]	DMSO	[ 7.1409974 13.468031 ]	DMSO
938	[ 6.277145 14.2723465]	DMSO	[ 6.277145 14.2723465]	DMSO
939	[9.269809 7.090624]	DMSO	[9.269809 7.090624]	DMSO
940	[ 6.7667236 14.196723 ]	DMSO	[ 6.7667236 14.196723 ]	DMSO
941	[ 6.444095 14.08385 ]	DMSO	[ 6.444095 14.08385 ]	DMSO
942	[9.1686 6.070216]	DMSO	[9.1686 6.070216]	DMSO
943	[ 6.5666013 14.261477 ]	DMSO	[ 6.5666013 14.261477 ]	DMSO
944	[ 7.4908032 13.824374 ]	DMSO	[ 7.4908032 13.824374 ]	DMSO
945	[9.242012 4.0934763]	DMSO	[9.242012 4.0934763]	DMSO
946	[4.3515162 7.465394 ]	DMSO	[4.3515162 7.465394 ]	DMSO
947	[ 6.6428432 13.9508095]	DMSO	[ 6.6428432 13.9508095]	DMSO
948	[12.047685 3.195227]	DMSO	[12.047685 3.195227]	DMSO
949	[ 7.5495124 12.274205 ]	DMSO	[ 7.5495124 12.274205 ]	DMSO
950	[9.665979 3.4938195]	DMSO	[9.665979 3.4938195]	DMSO
951	[ 6.4413004 14.383832 ]	DMSO	[ 6.4413004 14.383832 ]	DMSO
952	[ 6.523138 14.379856]	DMSO	[ 6.523138 14.379856]	DMSO
953	[9.431724 6.0367546]	DMSO	[9.431724 6.0367546]	DMSO
954	[9.280202 3.4729002]	DMSO	[9.280202 3.4729002]	DMSO
955	[7.312726 4.5538597]	DMSO	[7.312726 4.5538597]	DMSO
956	[7.4325023 9.833187 ]	DMSO	[7.4325023 9.833187 ]	DMSO
957	[6.1040134 6.4633102]	DMSO	[6.1040134 6.4633102]	DMSO
958	[ 7.4121165 13.738935 ]	DMSO	[ 7.4121165 13.738935 ]	DMSO
959	[11.571563 5.537199]	DMSO	[11.571563 5.537199]	DMSO
960	[10.589189 2.3262167]	DMSO	[10.589189 2.3262167]	DMSO
961	[10.050135 2.7029755]	DMSO	[10.050135 2.7029755]	DMSO
962	[10.763288 6.518004]	DMSO	[10.763288 6.518004]	DMSO
963	[ 6.889061 14.204751]	DMSO	[ 6.889061 14.204751]	DMSO
964	[10.3865385 7.0250278]	DMSO	[10.3865385 7.0250278]	DMSO
965	[10.535827 7.2376585]	DMSO	[10.535827 7.2376585]	DMSO
966	[8.1570635 4.8802485]	DMSO	[8.1570635 4.8802485]	DMSO
967	[10.7703085 6.8967514]	DMSO	[10.7703085 6.8967514]	DMSO
968	[10.297978 7.0613694]	DMSO	[10.297978 7.0613694]	DMSO
969	[4.3554606 7.448249 ]	DMSO	[4.3554606 7.448249 ]	DMSO
970	[8.302835 4.868998]	DMSO	[8.302835 4.868998]	DMSO
971	[9.8953085 5.310147 ]	DMSO	[9.8953085 5.310147 ]	DMSO
972	[9.09788 2.501474]	DMSO	[9.09788 2.501474]	DMSO
973	[7.4509387 3.6013856]	DMSO	[7.4509387 3.6013856]	DMSO
974	[10.940468 4.103164]	DMSO	[10.940468 4.103164]	DMSO
975	[ 7.440651 14.0241585]	DMSO	[ 7.440651 14.0241585]	DMSO
976	[8.498416 4.84279 ]	DMSO	[8.498416 4.84279 ]	DMSO
977	[10.896325 6.3154407]	DMSO	[10.896325 6.3154407]	DMSO
978	[10.618171 6.9653406]	DMSO	[10.618171 6.9653406]	DMSO
979	[11.199881 4.819642]	DMSO	[11.199881 4.819642]	DMSO
980	[ 6.695959 14.178856]	DMSO	[ 6.695959 14.178856]	DMSO
981	[ 7.439207 13.707618]	DMSO	[ 7.439207 13.707618]	DMSO
982	[9.986098 2.784309]	DMSO	[9.986098 2.784309]	DMSO
983	[9.652765 7.007293]	DMSO	[9.652765 7.007293]	DMSO
984	[ 7.0882177 14.228732 ]	DMSO	[ 7.0882177 14.228732 ]	DMSO
985	[8.916208 3.1785896]	DMSO	[8.916208 3.1785896]	DMSO
986	[ 5.994802 12.704725]	DMSO	[ 5.994802 12.704725]	DMSO
987	[8.013291 5.098664]	DMSO	[8.013291 5.098664]	DMSO
988	[ 7.2389507 14.292385 ]	DMSO	[ 7.2389507 14.292385 ]	DMSO
989	[10.725778 6.3185606]	DMSO	[10.725778 6.3185606]	DMSO
990	[10.155426 4.8938303]	DMSO	[10.155426 4.8938303]	DMSO
991	[10.804125 6.929256]	DMSO	[10.804125 6.929256]	DMSO
992	[10.755745 6.882797]	DMSO	[10.755745 6.882797]	DMSO
993	[ 6.954335 13.734468]	DMSO	[ 6.954335 13.734468]	DMSO
994	[ 6.4646225 14.327335 ]	DMSO	[ 6.4646225 14.327335 ]	DMSO
995	[10.132374 3.3328917]	DMSO	[10.132374 3.3328917]	DMSO
996	[ 7.431675 14.133982]	DMSO	[ 7.431675 14.133982]	DMSO
997	[ 6.334308 14.288875]	DMSO	[ 6.334308 14.288875]	DMSO
998	[ 6.257077 12.937621]	DMSO	[ 6.257077 12.937621]	DMSO
999	[ 8.967829 10.150674]	DMSO	[ 8.967829 10.150674]	DMSO
1000	[ 7.026446 14.317552]	DMSO	[ 7.026446 14.317552]	DMSO
1001	[ 6.4575577 14.331446 ]	DMSO	[ 6.4575577 14.331446 ]	DMSO
1002	[6.090983 6.488121]	DMSO	[6.090983 6.488121]	DMSO
1003	[ 6.4991975 14.388917 ]	DMSO	[ 6.4991975 14.388917 ]	DMSO
1004	[9.278692 3.0529006]	DMSO	[9.278692 3.0529006]	DMSO
1005	[8.434814 3.6453133]	DMSO	[8.434814 3.6453133]	DMSO
1006	[10.516292 5.6601367]	DMSO	[10.516292 5.6601367]	DMSO
1007	[10.901289 6.36552 ]	DMSO	[10.901289 6.36552 ]	DMSO
1008	[11.176694 6.148876]	DMSO	[11.176694 6.148876]	DMSO
1009	[10.352068 7.249188]	DMSO	[10.352068 7.249188]	DMSO
1010	[10.127268 4.7952356]	DMSO	[10.127268 4.7952356]	DMSO
1011	[8.440606 2.629752]	DMSO	[8.440606 2.629752]	DMSO
1012	[10.497617 3.5957422]	DMSO	[10.497617 3.5957422]	DMSO
1013	[8.012913 3.4949741]	DMSO	[8.012913 3.4949741]	DMSO
1014	[ 7.279689 12.552376]	DMSO	[ 7.279689 12.552376]	DMSO
1015	[10.789014 6.8757415]	DMSO	[10.789014 6.8757415]	DMSO
1016	[8.702013 3.221827]	DMSO	[8.702013 3.221827]	DMSO
1017	[10.558012 5.2685714]	DMSO	[10.558012 5.2685714]	DMSO
1018	[10.370641 2.7197583]	DMSO	[10.370641 2.7197583]	DMSO
1019	[ 7.5791736 12.280285 ]	DMSO	[ 7.5791736 12.280285 ]	DMSO
1020	[7.5939326 9.971068 ]	DMSO	[7.5939326 9.971068 ]	DMSO
1021	[10.767529 6.9524636]	DMSO	[10.767529 6.9524636]	DMSO
1022	[10.575623 5.2941575]	DMSO	[10.575623 5.2941575]	DMSO
1023	[ 7.1557317 13.433525 ]	DMSO	[ 7.1557317 13.433525 ]	DMSO
1024	[10.934754 6.2998257]	DMSO	[10.934754 6.2998257]	DMSO
1025	[10.067792 7.5001845]	DMSO	[10.067792 7.5001845]	DMSO
1026	[ 7.0289803 13.883031 ]	DMSO	[ 7.0289803 13.883031 ]	DMSO
1027	[ 7.2056794 12.583005 ]	DMSO	[ 7.2056794 12.583005 ]	DMSO
1028	[ 6.8889365 14.036915 ]	DMSO	[ 6.8889365 14.036915 ]	DMSO
1029	[10.277054 7.0972795]	DMSO	[10.277054 7.0972795]	DMSO
1030	[8.650632 8.405785]	DMSO	[8.650632 8.405785]	DMSO
1031	[10.853874 6.388875]	DMSO	[10.853874 6.388875]	DMSO
1032	[ 8.5329275 10.457699 ]	DMSO	[ 8.5329275 10.457699 ]	DMSO
1033	[ 7.3076067 14.197898 ]	DMSO	[ 7.3076067 14.197898 ]	DMSO
1034	[10.15103 7.2236276]	DMSO	[10.15103 7.2236276]	DMSO
1035	[5.7279263 6.91921 ]	DMSO	[5.7279263 6.91921 ]	DMSO
1036	[9.67624 2.8514588]	DMSO	[9.67624 2.8514588]	DMSO
1037	[ 6.3221536 14.260441 ]	DMSO	[ 6.3221536 14.260441 ]	DMSO
1038	[9.801579 6.3754377]	DMSO	[9.801579 6.3754377]	DMSO
1039	[8.083822 4.048441]	DMSO	[8.083822 4.048441]	DMSO
1040	[7.9763007 4.0540442]	DMSO	[7.9763007 4.0540442]	DMSO
1041	[9.769925 5.0651207]	DMSO	[9.769925 5.0651207]	DMSO
1042	[ 7.3649774 10.81985 ]	IMPA	[10.283519 3.7041337]	MorphDiff(I2I)
1043	[8.893904 9.939617]	IMPA	[ 9.781134 10.060309]	MorphDiff(I2I)
1044	[ 9.361887 11.670933]	IMPA	[12.509302 6.4852448]	MorphDiff(I2I)
1045	[7.490462 9.170474]	IMPA	[6.3717413 7.5649934]	MorphDiff(I2I)
1046	[8.48095 9.365008]	IMPA	[10.748644 8.662881]	MorphDiff(I2I)
1047	[ 6.395029 11.618469]	IMPA	[ 9.087549 12.994902]	MorphDiff(I2I)
1048	[8.710356 8.63737 ]	IMPA	[11.817404 3.938798]	MorphDiff(I2I)
1049	[8.22294 9.306226]	IMPA	[ 6.3541493 13.573513 ]	MorphDiff(I2I)
1050	[9.088232 5.4458904]	IMPA	[6.4151382 7.2221746]	MorphDiff(I2I)
1051	[ 5.5211444 11.840848 ]	IMPA	[9.568324 3.723468]	MorphDiff(I2I)
1052	[11.143672 9.334906]	IMPA	[9.592822 9.791017]	MorphDiff(I2I)
1053	[7.5297365 5.5392447]	IMPA	[12.223389 3.6502647]	MorphDiff(I2I)
1054	[ 6.9952784 10.173284 ]	IMPA	[5.153408 6.666593]	MorphDiff(I2I)
1055	[9.305775 6.0737963]	IMPA	[12.148196 7.287133]	MorphDiff(I2I)
1056	[9.914543 8.316314]	IMPA	[12.709552 8.709731]	MorphDiff(I2I)
1057	[8.008766 9.303322]	IMPA	[12.086584 2.8973305]	MorphDiff(I2I)
1058	[7.0112567 9.315935 ]	IMPA	[10.251421 3.7699008]	MorphDiff(I2I)
1059	[8.086119 9.03902 ]	IMPA	[5.587394 6.970639]	MorphDiff(I2I)
1060	[7.0742393 8.311567 ]	IMPA	[12.345436 3.2503872]	MorphDiff(I2I)
1061	[7.7460113 8.9306135]	IMPA	[5.5893283 8.829346 ]	MorphDiff(I2I)
1062	[11.401363 7.007769]	IMPA	[11.403775 8.927888]	MorphDiff(I2I)
1063	[8.605956 9.414958]	IMPA	[5.9441113 9.032805 ]	MorphDiff(I2I)
1064	[10.78921 9.626128]	IMPA	[7.318165 9.658079]	MorphDiff(I2I)
1065	[9.245894 5.9263363]	IMPA	[12.314971 4.4197044]	MorphDiff(I2I)
1066	[10.098332 8.790442]	IMPA	[10.636652 10.989996]	MorphDiff(I2I)
1067	[ 5.4572372 10.188467 ]	IMPA	[ 8.718135 13.873267]	MorphDiff(I2I)
1068	[8.537756 9.108967]	IMPA	[ 6.5754185 12.62626 ]	MorphDiff(I2I)
1069	[7.472349 5.1815176]	IMPA	[-0.7282394 5.768129 ]	MorphDiff(I2I)
1070	[10.988993 9.612825]	IMPA	[9.976411 4.081193]	MorphDiff(I2I)
1071	[8.512423 3.8621855]	IMPA	[ 7.658143 12.421871]	MorphDiff(I2I)
1072	[ 8.644701 10.499865]	IMPA	[7.241666 4.0076423]	MorphDiff(I2I)
1073	[10.857064 5.6831384]	IMPA	[ 9.311257 10.599221]	MorphDiff(I2I)
1074	[ 7.80232 11.418222]	IMPA	[ 8.448761 11.606134]	MorphDiff(I2I)
1075	[ 7.830229 11.195886]	IMPA	[10.780499 8.40013 ]	MorphDiff(I2I)
1076	[7.2321672 9.393514 ]	IMPA	[11.204909 12.409492]	MorphDiff(I2I)
1077	[8.631571 9.545787]	IMPA	[ 8.733572 13.709165]	MorphDiff(I2I)
1078	[ 7.6982083 11.2765045]	IMPA	[10.001821 8.531622]	MorphDiff(I2I)
1079	[7.6734276 5.3868275]	IMPA	[6.7340736 9.60572 ]	MorphDiff(I2I)
1080	[11.457698 9.162116]	IMPA	[10.681858 6.6518226]	MorphDiff(I2I)
1081	[7.3643456 5.216933 ]	IMPA	[6.78266 8.376584]	MorphDiff(I2I)
1082	[9.171906 6.0986667]	IMPA	[11.085722 9.040794]	MorphDiff(I2I)
1083	[8.5140705 4.380825 ]	IMPA	[11.335908 8.70403 ]	MorphDiff(I2I)

## Sheet: Sheet5
	IMPA	IMPA_label	MorphDiff(I2I)	MorphDiff(I2I)_label
0	[ 9.402626 10.747146]	Ground Truth	[ 9.402626 10.747146]	Ground Truth
1	[ 8.271257 10.798007]	Ground Truth	[ 8.271257 10.798007]	Ground Truth
2	[7.9857545 8.060005 ]	Ground Truth	[7.9857545 8.060005 ]	Ground Truth
3	[11.223999 9.301471]	Ground Truth	[11.223999 9.301471]	Ground Truth
4	[10.955828 13.488019]	Ground Truth	[10.955828 13.488019]	Ground Truth
5	[ 9.569063 13.917005]	Ground Truth	[ 9.569063 13.917005]	Ground Truth
6	[12.379308 6.1889634]	Ground Truth	[12.379308 6.1889634]	Ground Truth
7	[10.906772 7.176594]	Ground Truth	[10.906772 7.176594]	Ground Truth
8	[6.1262536 7.817666 ]	Ground Truth	[6.1262536 7.817666 ]	Ground Truth
9	[10.395923 11.040703]	Ground Truth	[10.395923 11.040703]	Ground Truth
10	[8.986439 6.5436196]	Ground Truth	[8.986439 6.5436196]	Ground Truth
11	[ 7.4724545 11.637381 ]	Ground Truth	[ 7.4724545 11.637381 ]	Ground Truth
12	[ 8.544843 11.680123]	Ground Truth	[ 8.544843 11.680123]	Ground Truth
13	[11.088442 5.8119874]	Ground Truth	[11.088442 5.8119874]	Ground Truth
14	[10.252317 7.5099974]	Ground Truth	[10.252317 7.5099974]	Ground Truth
15	[10.736037 13.70574 ]	Ground Truth	[10.736037 13.70574 ]	Ground Truth
16	[10.795535 9.007119]	Ground Truth	[10.795535 9.007119]	Ground Truth
17	[10.004974 5.8677073]	Ground Truth	[10.004974 5.8677073]	Ground Truth
18	[10.314582 9.063176]	Ground Truth	[10.314582 9.063176]	Ground Truth
19	[9.239902 6.000957]	Ground Truth	[9.239902 6.000957]	Ground Truth
20	[ 7.234631 10.940203]	Ground Truth	[ 7.234631 10.940203]	Ground Truth
21	[11.849274 10.125291]	Ground Truth	[11.849274 10.125291]	Ground Truth
22	[10.160126 11.145573]	Ground Truth	[10.160126 11.145573]	Ground Truth
23	[9.373137 6.2007236]	Ground Truth	[9.373137 6.2007236]	Ground Truth
24	[ 7.650735 10.7274065]	Ground Truth	[ 7.650735 10.7274065]	Ground Truth
25	[8.448818 9.239555]	Ground Truth	[8.448818 9.239555]	Ground Truth
26	[12.158099 5.321093]	Ground Truth	[12.158099 5.321093]	Ground Truth
27	[10.821892 8.848325]	Ground Truth	[10.821892 8.848325]	Ground Truth
28	[10.630833 5.855043]	Ground Truth	[10.630833 5.855043]	Ground Truth
29	[10.554041 8.3711605]	Ground Truth	[10.554041 8.3711605]	Ground Truth
30	[11.388829 11.731844]	Ground Truth	[11.388829 11.731844]	Ground Truth
31	[12.207348 7.7976694]	Ground Truth	[12.207348 7.7976694]	Ground Truth
32	[ 9.844505 12.110974]	Ground Truth	[ 9.844505 12.110974]	Ground Truth
33	[10.919812 8.17601 ]	Ground Truth	[10.919812 8.17601 ]	Ground Truth
34	[ 9.776269 11.85693 ]	Ground Truth	[ 9.776269 11.85693 ]	Ground Truth
35	[ 7.8660245 12.03417 ]	Ground Truth	[ 7.8660245 12.03417 ]	Ground Truth
36	[ 7.6468067 11.457416 ]	Ground Truth	[ 7.6468067 11.457416 ]	Ground Truth
37	[11.161349 11.5005045]	Ground Truth	[11.161349 11.5005045]	Ground Truth
38	[ 9.725485 11.849065]	Ground Truth	[ 9.725485 11.849065]	Ground Truth
39	[11.616732 9.915311]	Ground Truth	[11.616732 9.915311]	Ground Truth
40	[10.595691 9.660554]	Ground Truth	[10.595691 9.660554]	Ground Truth
41	[ 8.578729 10.59719 ]	Ground Truth	[ 8.578729 10.59719 ]	Ground Truth
42	[10.269012 5.385379]	Ground Truth	[10.269012 5.385379]	Ground Truth
43	[ 9.298386 10.652947]	Ground Truth	[ 9.298386 10.652947]	Ground Truth
44	[14.054422 5.179845]	DMSO	[14.054422 5.179845]	DMSO
45	[14.497826 4.313717]	DMSO	[14.497826 4.313717]	DMSO
46	[14.290996 4.249803]	DMSO	[14.290996 4.249803]	DMSO
47	[13.999214 5.2383614]	DMSO	[13.999214 5.2383614]	DMSO
48	[12.125202 4.9554443]	DMSO	[12.125202 4.9554443]	DMSO
49	[13.963127 5.2150335]	DMSO	[13.963127 5.2150335]	DMSO
50	[13.5787 4.6866317]	DMSO	[13.5787 4.6866317]	DMSO
51	[12.935698 6.095787]	DMSO	[12.935698 6.095787]	DMSO
52	[9.208889 5.5388236]	DMSO	[9.208889 5.5388236]	DMSO
53	[9.125647 2.4361956]	DMSO	[9.125647 2.4361956]	DMSO
54	[13.802294 6.2056966]	DMSO	[13.802294 6.2056966]	DMSO
55	[12.084346 2.783769]	DMSO	[12.084346 2.783769]	DMSO
56	[13.805005 6.241483]	DMSO	[13.805005 6.241483]	DMSO
57	[13.955968 5.997389]	DMSO	[13.955968 5.997389]	DMSO
58	[11.224782 2.272969]	DMSO	[11.224782 2.272969]	DMSO
59	[11.714519 1.9061236]	DMSO	[11.714519 1.9061236]	DMSO
60	[14.469567 4.728809]	DMSO	[14.469567 4.728809]	DMSO
61	[14.547907 4.6732173]	DMSO	[14.547907 4.6732173]	DMSO
62	[14.26413 4.5792236]	DMSO	[14.26413 4.5792236]	DMSO
63	[12.944414 6.5727487]	DMSO	[12.944414 6.5727487]	DMSO
64	[14.120337 5.328394]	DMSO	[14.120337 5.328394]	DMSO
65	[14.167701 4.896832]	DMSO	[14.167701 4.896832]	DMSO
66	[10.784564 2.1012473]	DMSO	[10.784564 2.1012473]	DMSO
67	[14.550595 4.6633677]	DMSO	[14.550595 4.6633677]	DMSO
68	[14.047978 5.269468]	DMSO	[14.047978 5.269468]	DMSO
69	[9.472941 2.3000212]	DMSO	[9.472941 2.3000212]	DMSO
70	[14.362977 4.688613]	DMSO	[14.362977 4.688613]	DMSO
71	[10.910066 2.5594497]	DMSO	[10.910066 2.5594497]	DMSO
72	[10.085989 4.068243]	DMSO	[10.085989 4.068243]	DMSO
73	[14.38256 4.6407676]	DMSO	[14.38256 4.6407676]	DMSO
74	[14.246954 4.523136]	DMSO	[14.246954 4.523136]	DMSO
75	[11.36054 2.832051]	DMSO	[11.36054 2.832051]	DMSO
76	[ 7.4315267 12.698534 ]	DMSO	[ 7.4315267 12.698534 ]	DMSO
77	[12.392779 4.2896895]	DMSO	[12.392779 4.2896895]	DMSO
78	[13.921285 5.499853]	DMSO	[13.921285 5.499853]	DMSO
79	[12.7867365 5.623748 ]	DMSO	[12.7867365 5.623748 ]	DMSO
80	[13.994996 5.5470014]	DMSO	[13.994996 5.5470014]	DMSO
81	[14.324081 4.7123904]	DMSO	[14.324081 4.7123904]	DMSO
82	[14.030567 5.77005 ]	DMSO	[14.030567 5.77005 ]	DMSO
83	[12.613595 3.3691297]	DMSO	[12.613595 3.3691297]	DMSO
84	[12.561381 5.610243]	DMSO	[12.561381 5.610243]	DMSO
85	[8.410015 2.4741914]	DMSO	[8.410015 2.4741914]	DMSO
86	[10.574841 1.8847071]	DMSO	[10.574841 1.8847071]	DMSO
87	[10.901739 2.481056]	DMSO	[10.901739 2.481056]	DMSO
88	[14.303677 4.2807198]	DMSO	[14.303677 4.2807198]	DMSO
89	[13.662616 4.5891433]	DMSO	[13.662616 4.5891433]	DMSO
90	[14.458496 4.6044765]	DMSO	[14.458496 4.6044765]	DMSO
91	[13.180942 7.3368735]	DMSO	[13.180942 7.3368735]	DMSO
92	[14.286608 4.7474947]	DMSO	[14.286608 4.7474947]	DMSO
93	[14.019897 5.1724863]	DMSO	[14.019897 5.1724863]	DMSO
94	[9.391667 2.0550983]	DMSO	[9.391667 2.0550983]	DMSO
95	[13.513592 5.354955]	DMSO	[13.513592 5.354955]	DMSO
96	[14.394043 4.455557]	DMSO	[14.394043 4.455557]	DMSO
97	[11.46899 3.107868]	DMSO	[11.46899 3.107868]	DMSO
98	[13.338795 8.649107]	DMSO	[13.338795 8.649107]	DMSO
99	[14.384171 4.2892995]	DMSO	[14.384171 4.2892995]	DMSO
100	[13.881661 6.271392]	DMSO	[13.881661 6.271392]	DMSO
101	[11.473874 2.1547859]	DMSO	[11.473874 2.1547859]	DMSO
102	[11.688808 1.7138932]	DMSO	[11.688808 1.7138932]	DMSO
103	[12.824519 6.504837]	DMSO	[12.824519 6.504837]	DMSO
104	[11.649864 2.0639439]	DMSO	[11.649864 2.0639439]	DMSO
105	[10.916512 1.6744652]	DMSO	[10.916512 1.6744652]	DMSO
106	[13.988086 5.941253]	DMSO	[13.988086 5.941253]	DMSO
107	[12.9199095 6.123474 ]	DMSO	[12.9199095 6.123474 ]	DMSO
108	[13.870253 4.300476]	DMSO	[13.870253 4.300476]	DMSO
109	[11.226264 1.8488966]	DMSO	[11.226264 1.8488966]	DMSO
110	[13.788311 4.447245]	DMSO	[13.788311 4.447245]	DMSO
111	[14.385811 4.7549133]	DMSO	[14.385811 4.7549133]	DMSO
112	[14.211691 4.7000885]	DMSO	[14.211691 4.7000885]	DMSO
113	[13.239344 4.514014]	DMSO	[13.239344 4.514014]	DMSO
114	[12.614237 3.460521]	DMSO	[12.614237 3.460521]	DMSO
115	[12.001804 3.9945672]	DMSO	[12.001804 3.9945672]	DMSO
116	[8.965613 2.7354178]	DMSO	[8.965613 2.7354178]	DMSO
117	[8.853432 2.2012615]	DMSO	[8.853432 2.2012615]	DMSO
118	[11.5955515 2.087407 ]	DMSO	[11.5955515 2.087407 ]	DMSO
119	[13.5091915 5.2193475]	DMSO	[13.5091915 5.2193475]	DMSO
120	[11.621355 3.1136615]	DMSO	[11.621355 3.1136615]	DMSO
121	[12.391232 11.871576]	DMSO	[12.391232 11.871576]	DMSO
122	[10.465877 4.544586]	DMSO	[10.465877 4.544586]	DMSO
123	[10.989514 6.3698816]	DMSO	[10.989514 6.3698816]	DMSO
124	[11.623873 1.8861675]	DMSO	[11.623873 1.8861675]	DMSO
125	[12.212207 3.7766979]	DMSO	[12.212207 3.7766979]	DMSO
126	[14.27489 4.7653074]	DMSO	[14.27489 4.7653074]	DMSO
127	[9.462587 3.5287046]	DMSO	[9.462587 3.5287046]	DMSO
128	[12.838737 5.867763]	DMSO	[12.838737 5.867763]	DMSO
129	[14.173544 4.7161527]	DMSO	[14.173544 4.7161527]	DMSO
130	[11.892491 1.4821897]	DMSO	[11.892491 1.4821897]	DMSO
131	[14.047636 5.4994016]	DMSO	[14.047636 5.4994016]	DMSO
132	[13.420131 7.0201783]	DMSO	[13.420131 7.0201783]	DMSO
133	[14.011497 5.982723]	DMSO	[14.011497 5.982723]	DMSO
134	[14.145194 4.7469206]	DMSO	[14.145194 4.7469206]	DMSO
135	[11.330433 3.2267458]	DMSO	[11.330433 3.2267458]	DMSO
136	[14.357355 4.6423554]	DMSO	[14.357355 4.6423554]	DMSO
137	[12.715805 6.6247067]	DMSO	[12.715805 6.6247067]	DMSO
138	[14.435826 4.751754]	DMSO	[14.435826 4.751754]	DMSO
139	[ 8.029704 12.913733]	DMSO	[ 8.029704 12.913733]	DMSO
140	[7.132956 8.360381]	DMSO	[7.132956 8.360381]	DMSO
141	[14.160909 4.432475]	DMSO	[14.160909 4.432475]	DMSO
142	[13.898775 6.214374]	DMSO	[13.898775 6.214374]	DMSO
143	[13.249444 4.6680894]	DMSO	[13.249444 4.6680894]	DMSO
144	[8.016061 2.777281]	DMSO	[8.016061 2.777281]	DMSO
145	[11.76259 6.772139]	DMSO	[11.76259 6.772139]	DMSO
146	[13.424186 8.306051]	DMSO	[13.424186 8.306051]	DMSO
147	[14.12598 5.2491956]	DMSO	[14.12598 5.2491956]	DMSO
148	[13.599265 5.2057195]	DMSO	[13.599265 5.2057195]	DMSO
149	[11.36323 2.9671247]	DMSO	[11.36323 2.9671247]	DMSO
150	[11.465659 2.0937042]	DMSO	[11.465659 2.0937042]	DMSO
151	[13.935215 6.1632004]	DMSO	[13.935215 6.1632004]	DMSO
152	[13.124245 7.76408 ]	DMSO	[13.124245 7.76408 ]	DMSO
153	[13.955509 4.5637994]	DMSO	[13.955509 4.5637994]	DMSO
154	[14.217816 4.8365626]	DMSO	[14.217816 4.8365626]	DMSO
155	[14.04522 5.189825]	DMSO	[14.04522 5.189825]	DMSO
156	[14.09719 5.5740433]	DMSO	[14.09719 5.5740433]	DMSO
157	[11.198735 4.528151]	DMSO	[11.198735 4.528151]	DMSO
158	[9.08516 2.447463]	DMSO	[9.08516 2.447463]	DMSO
159	[13.055276 8.066158]	DMSO	[13.055276 8.066158]	DMSO
160	[8.379362 2.585458]	DMSO	[8.379362 2.585458]	DMSO
161	[13.972445 5.6314716]	DMSO	[13.972445 5.6314716]	DMSO
162	[8.904955 2.435527]	DMSO	[8.904955 2.435527]	DMSO
163	[10.109671 8.507404]	DMSO	[10.109671 8.507404]	DMSO
164	[11.908912 2.3342311]	DMSO	[11.908912 2.3342311]	DMSO
165	[13.465169 4.718744]	DMSO	[13.465169 4.718744]	DMSO
166	[11.353064 5.1517963]	DMSO	[11.353064 5.1517963]	DMSO
167	[14.3835745 4.8207197]	DMSO	[14.3835745 4.8207197]	DMSO
168	[12.886256 5.992523]	DMSO	[12.886256 5.992523]	DMSO
169	[9.857415 1.9779114]	DMSO	[9.857415 1.9779114]	DMSO
170	[12.314823 2.981572]	DMSO	[12.314823 2.981572]	DMSO
171	[11.464765 6.4250174]	DMSO	[11.464765 6.4250174]	DMSO
172	[8.5747385 2.3644757]	DMSO	[8.5747385 2.3644757]	DMSO
173	[10.888295 2.4216814]	DMSO	[10.888295 2.4216814]	DMSO
174	[14.242379 4.620984]	DMSO	[14.242379 4.620984]	DMSO
175	[13.360008 7.0699005]	DMSO	[13.360008 7.0699005]	DMSO
176	[13.697889 5.384471]	DMSO	[13.697889 5.384471]	DMSO
177	[11.234176 2.03835 ]	DMSO	[11.234176 2.03835 ]	DMSO
178	[14.160896 4.8122144]	DMSO	[14.160896 4.8122144]	DMSO
179	[13.827504 6.174458]	DMSO	[13.827504 6.174458]	DMSO
180	[11.574809 2.043052]	DMSO	[11.574809 2.043052]	DMSO
181	[13.580263 7.21622 ]	DMSO	[13.580263 7.21622 ]	DMSO
182	[14.470672 4.6777763]	DMSO	[14.470672 4.6777763]	DMSO
183	[14.244339 4.45868 ]	DMSO	[14.244339 4.45868 ]	DMSO
184	[7.536586 2.9333405]	DMSO	[7.536586 2.9333405]	DMSO
185	[9.896449 3.0233326]	DMSO	[9.896449 3.0233326]	DMSO
186	[14.331435 4.7907424]	DMSO	[14.331435 4.7907424]	DMSO
187	[14.012828 4.319021]	DMSO	[14.012828 4.319021]	DMSO
188	[14.360897 4.255566]	DMSO	[14.360897 4.255566]	DMSO
189	[13.863338 6.3880935]	DMSO	[13.863338 6.3880935]	DMSO
190	[9.372697 2.0602021]	DMSO	[9.372697 2.0602021]	DMSO
191	[9.422372 2.0239542]	DMSO	[9.422372 2.0239542]	DMSO
192	[14.123437 5.561551]	DMSO	[14.123437 5.561551]	DMSO
193	[10.653593 1.6985912]	DMSO	[10.653593 1.6985912]	DMSO
194	[11.924915 2.6362607]	DMSO	[11.924915 2.6362607]	DMSO
195	[14.071744 5.4434476]	DMSO	[14.071744 5.4434476]	DMSO
196	[11.367435 3.0245683]	DMSO	[11.367435 3.0245683]	DMSO
197	[14.104178 4.366198]	DMSO	[14.104178 4.366198]	DMSO
198	[11.640097 3.0131457]	DMSO	[11.640097 3.0131457]	DMSO
199	[14.128141 4.4331875]	DMSO	[14.128141 4.4331875]	DMSO
200	[14.426719 4.533873]	DMSO	[14.426719 4.533873]	DMSO
201	[13.342125 7.629933]	DMSO	[13.342125 7.629933]	DMSO
202	[13.65641 6.9386005]	DMSO	[13.65641 6.9386005]	DMSO
203	[14.355014 4.118186]	DMSO	[14.355014 4.118186]	DMSO
204	[14.418768 4.4329185]	DMSO	[14.418768 4.4329185]	DMSO
205	[14.541439 4.4905043]	DMSO	[14.541439 4.4905043]	DMSO
206	[12.132395 5.279725]	DMSO	[12.132395 5.279725]	DMSO
207	[13.158843 6.0679083]	DMSO	[13.158843 6.0679083]	DMSO
208	[11.292981 2.4865427]	DMSO	[11.292981 2.4865427]	DMSO
209	[6.1810193 8.062005 ]	DMSO	[6.1810193 8.062005 ]	DMSO
210	[13.60352 6.506959]	DMSO	[13.60352 6.506959]	DMSO
211	[14.1483755 5.031714 ]	DMSO	[14.1483755 5.031714 ]	DMSO
212	[12.987992 5.673951]	DMSO	[12.987992 5.673951]	DMSO
213	[10.958752 1.6746557]	DMSO	[10.958752 1.6746557]	DMSO
214	[12.795842 5.5387697]	DMSO	[12.795842 5.5387697]	DMSO
215	[11.552957 1.8169873]	DMSO	[11.552957 1.8169873]	DMSO
216	[14.320105 4.31944 ]	DMSO	[14.320105 4.31944 ]	DMSO
217	[13.711271 5.5172515]	DMSO	[13.711271 5.5172515]	DMSO
218	[14.316758 4.6043324]	DMSO	[14.316758 4.6043324]	DMSO
219	[11.639678 1.8334852]	DMSO	[11.639678 1.8334852]	DMSO
220	[14.018131 5.718899]	DMSO	[14.018131 5.718899]	DMSO
221	[7.717751 3.4655592]	DMSO	[7.717751 3.4655592]	DMSO
222	[14.0834875 5.148111 ]	DMSO	[14.0834875 5.148111 ]	DMSO
223	[14.459139 4.4892116]	DMSO	[14.459139 4.4892116]	DMSO
224	[12.373844 4.0317965]	DMSO	[12.373844 4.0317965]	DMSO
225	[14.058065 5.1309505]	DMSO	[14.058065 5.1309505]	DMSO
226	[9.119255 2.3772876]	DMSO	[9.119255 2.3772876]	DMSO
227	[11.225521 2.5228732]	DMSO	[11.225521 2.5228732]	DMSO
228	[ 7.651158 12.706825]	DMSO	[ 7.651158 12.706825]	DMSO
229	[14.133388 5.2813144]	DMSO	[14.133388 5.2813144]	DMSO
230	[10.990122 1.9203842]	DMSO	[10.990122 1.9203842]	DMSO
231	[10.912495 1.896841]	DMSO	[10.912495 1.896841]	DMSO
232	[13.021053 6.203239]	DMSO	[13.021053 6.203239]	DMSO
233	[12.625018 5.4903855]	DMSO	[12.625018 5.4903855]	DMSO
234	[9.130481 2.2393887]	DMSO	[9.130481 2.2393887]	DMSO
235	[13.633021 5.5291348]	DMSO	[13.633021 5.5291348]	DMSO
236	[13.960107 6.0380545]	DMSO	[13.960107 6.0380545]	DMSO
237	[14.119928 4.7894435]	DMSO	[14.119928 4.7894435]	DMSO
238	[11.260834 2.0638468]	DMSO	[11.260834 2.0638468]	DMSO
239	[9.086893 2.2208018]	DMSO	[9.086893 2.2208018]	DMSO
240	[14.310519 4.2828712]	DMSO	[14.310519 4.2828712]	DMSO
241	[10.528172 2.055842]	DMSO	[10.528172 2.055842]	DMSO
242	[12.021824 12.649841]	DMSO	[12.021824 12.649841]	DMSO
243	[14.422436 4.2849207]	DMSO	[14.422436 4.2849207]	DMSO
244	[14.389766 4.213396]	DMSO	[14.389766 4.213396]	DMSO
245	[14.544908 4.5817876]	DMSO	[14.544908 4.5817876]	DMSO
246	[11.573433 2.0543833]	DMSO	[11.573433 2.0543833]	DMSO
247	[14.306994 4.6660433]	DMSO	[14.306994 4.6660433]	DMSO
248	[14.569571 4.409454]	DMSO	[14.569571 4.409454]	DMSO
249	[10.94431 1.661372]	DMSO	[10.94431 1.661372]	DMSO
250	[13.526312 7.153725]	DMSO	[13.526312 7.153725]	DMSO
251	[14.158849 4.3207507]	DMSO	[14.158849 4.3207507]	DMSO
252	[13.730373 6.3690434]	DMSO	[13.730373 6.3690434]	DMSO
253	[11.7482605 2.232228 ]	DMSO	[11.7482605 2.232228 ]	DMSO
254	[13.866888 6.30164 ]	DMSO	[13.866888 6.30164 ]	DMSO
255	[13.335154 4.8018003]	DMSO	[13.335154 4.8018003]	DMSO
256	[14.33085 4.2557025]	DMSO	[14.33085 4.2557025]	DMSO
257	[13.983164 4.507795]	DMSO	[13.983164 4.507795]	DMSO
258	[14.264131 4.681841]	DMSO	[14.264131 4.681841]	DMSO
259	[9.942513 1.9504639]	DMSO	[9.942513 1.9504639]	DMSO
260	[10.763232 2.5259554]	DMSO	[10.763232 2.5259554]	DMSO
261	[11.996494 8.359991]	DMSO	[11.996494 8.359991]	DMSO
262	[9.835855 1.9630692]	DMSO	[9.835855 1.9630692]	DMSO
263	[10.913691 1.7148579]	DMSO	[10.913691 1.7148579]	DMSO
264	[14.495691 4.6648173]	DMSO	[14.495691 4.6648173]	DMSO
265	[14.001757 5.2163596]	DMSO	[14.001757 5.2163596]	DMSO
266	[11.69336 1.9584558]	DMSO	[11.69336 1.9584558]	DMSO
267	[11.61668 5.046631]	DMSO	[11.61668 5.046631]	DMSO
268	[14.113782 4.2173567]	DMSO	[14.113782 4.2173567]	DMSO
269	[13.6680155 5.155877 ]	DMSO	[13.6680155 5.155877 ]	DMSO
270	[10.297332 2.0786664]	DMSO	[10.297332 2.0786664]	DMSO
271	[7.545367 2.8662562]	DMSO	[7.545367 2.8662562]	DMSO
272	[12.390801 3.2256944]	DMSO	[12.390801 3.2256944]	DMSO
273	[12.627463 5.407229]	DMSO	[12.627463 5.407229]	DMSO
274	[14.103269 4.561811]	DMSO	[14.103269 4.561811]	DMSO
275	[10.148926 2.8518884]	DMSO	[10.148926 2.8518884]	DMSO
276	[9.484092 2.518402]	DMSO	[9.484092 2.518402]	DMSO
277	[10.883241 2.4122534]	DMSO	[10.883241 2.4122534]	DMSO
278	[13.327023 7.683969]	DMSO	[13.327023 7.683969]	DMSO
279	[8.742572 2.6975095]	DMSO	[8.742572 2.6975095]	DMSO
280	[13.869521 6.067882]	DMSO	[13.869521 6.067882]	DMSO
281	[12.992937 6.0410857]	DMSO	[12.992937 6.0410857]	DMSO
282	[11.797147 2.5074587]	DMSO	[11.797147 2.5074587]	DMSO
283	[12.24923 7.2676606]	DMSO	[12.24923 7.2676606]	DMSO
284	[13.905768 5.3123465]	DMSO	[13.905768 5.3123465]	DMSO
285	[13.853351 6.31041 ]	DMSO	[13.853351 6.31041 ]	DMSO
286	[13.2691965 5.94606 ]	DMSO	[13.2691965 5.94606 ]	DMSO
287	[13.403395 6.2868147]	DMSO	[13.403395 6.2868147]	DMSO
288	[ 9.46855 12.806751]	DMSO	[ 9.46855 12.806751]	DMSO
289	[8.077493 9.5570965]	DMSO	[8.077493 9.5570965]	DMSO
290	[12.434975 3.2665362]	DMSO	[12.434975 3.2665362]	DMSO
291	[14.343956 4.7927184]	DMSO	[14.343956 4.7927184]	DMSO
292	[11.286023 4.2363677]	DMSO	[11.286023 4.2363677]	DMSO
293	[14.417444 4.248782]	DMSO	[14.417444 4.248782]	DMSO
294	[10.717922 1.6595594]	DMSO	[10.717922 1.6595594]	DMSO
295	[12.923501 6.117293]	DMSO	[12.923501 6.117293]	DMSO
296	[11.562562 4.5011435]	DMSO	[11.562562 4.5011435]	DMSO
297	[11.376605 3.0645232]	DMSO	[11.376605 3.0645232]	DMSO
298	[14.149618 5.1751685]	DMSO	[14.149618 5.1751685]	DMSO
299	[13.632816 6.5456457]	DMSO	[13.632816 6.5456457]	DMSO
300	[10.861536 2.2285132]	DMSO	[10.861536 2.2285132]	DMSO
301	[14.1412945 4.850111 ]	DMSO	[14.1412945 4.850111 ]	DMSO
302	[13.507613 6.847326]	DMSO	[13.507613 6.847326]	DMSO
303	[13.905909 5.1217284]	DMSO	[13.905909 5.1217284]	DMSO
304	[13.672231 6.6072946]	DMSO	[13.672231 6.6072946]	DMSO
305	[8.539252 2.4149096]	DMSO	[8.539252 2.4149096]	DMSO
306	[10.109813 3.1482685]	DMSO	[10.109813 3.1482685]	DMSO
307	[12.110322 2.7531471]	DMSO	[12.110322 2.7531471]	DMSO
308	[11.870208 2.6608884]	DMSO	[11.870208 2.6608884]	DMSO
309	[13.662944 5.253285]	DMSO	[13.662944 5.253285]	DMSO
310	[12.7031 6.608525]	DMSO	[12.7031 6.608525]	DMSO
311	[10.208935 2.3673284]	DMSO	[10.208935 2.3673284]	DMSO
312	[13.887289 6.285328]	DMSO	[13.887289 6.285328]	DMSO
313	[8.084248 7.868281]	DMSO	[8.084248 7.868281]	DMSO
314	[12.92567 6.1174407]	DMSO	[12.92567 6.1174407]	DMSO
315	[12.055885 6.783507]	DMSO	[12.055885 6.783507]	DMSO
316	[11.730017 2.0633564]	DMSO	[11.730017 2.0633564]	DMSO
317	[13.538547 7.3773313]	DMSO	[13.538547 7.3773313]	DMSO
318	[13.905985 4.6859307]	DMSO	[13.905985 4.6859307]	DMSO
319	[14.077769 5.4123363]	DMSO	[14.077769 5.4123363]	DMSO
320	[14.091822 5.1567864]	DMSO	[14.091822 5.1567864]	DMSO
321	[14.10664 5.28319]	DMSO	[14.10664 5.28319]	DMSO
322	[11.378495 2.9599016]	DMSO	[11.378495 2.9599016]	DMSO
323	[12.219581 3.600927]	DMSO	[12.219581 3.600927]	DMSO
324	[9.160286 2.1042862]	DMSO	[9.160286 2.1042862]	DMSO
325	[8.492813 2.3690379]	DMSO	[8.492813 2.3690379]	DMSO
326	[13.664517 5.54993 ]	DMSO	[13.664517 5.54993 ]	DMSO
327	[11.837112 6.5859404]	DMSO	[11.837112 6.5859404]	DMSO
328	[12.285676 5.5308948]	DMSO	[12.285676 5.5308948]	DMSO
329	[12.071416 2.8285975]	DMSO	[12.071416 2.8285975]	DMSO
330	[14.19936 4.3136177]	DMSO	[14.19936 4.3136177]	DMSO
331	[6.8782997 4.1951375]	DMSO	[6.8782997 4.1951375]	DMSO
332	[14.081911 5.163825]	DMSO	[14.081911 5.163825]	DMSO
333	[13.568465 5.546464]	DMSO	[13.568465 5.546464]	DMSO
334	[14.3577 4.3816404]	DMSO	[14.3577 4.3816404]	DMSO
335	[14.241547 4.27663 ]	DMSO	[14.241547 4.27663 ]	DMSO
336	[14.022174 5.596433]	DMSO	[14.022174 5.596433]	DMSO
337	[10.037018 1.8350394]	DMSO	[10.037018 1.8350394]	DMSO
338	[9.752279 2.0091424]	DMSO	[9.752279 2.0091424]	DMSO
339	[13.874293 4.6797223]	DMSO	[13.874293 4.6797223]	DMSO
340	[ 6.082092 12.218454]	DMSO	[ 6.082092 12.218454]	DMSO
341	[8.898185 2.4002976]	DMSO	[8.898185 2.4002976]	DMSO
342	[ 8.897769 13.525864]	DMSO	[ 8.897769 13.525864]	DMSO
343	[14.551865 4.3627267]	DMSO	[14.551865 4.3627267]	DMSO
344	[14.552898 4.4362226]	DMSO	[14.552898 4.4362226]	DMSO
345	[9.215121 2.0706525]	DMSO	[9.215121 2.0706525]	DMSO
346	[14.191196 4.334477]	DMSO	[14.191196 4.334477]	DMSO
347	[9.138837 2.424161]	DMSO	[9.138837 2.424161]	DMSO
348	[13.2548065 5.0981913]	DMSO	[13.2548065 5.0981913]	DMSO
349	[14.550109 4.620062]	DMSO	[14.550109 4.620062]	DMSO
350	[14.038152 5.904975]	DMSO	[14.038152 5.904975]	DMSO
351	[14.24955 4.3770366]	DMSO	[14.24955 4.3770366]	DMSO
352	[14.393102 4.7873416]	DMSO	[14.393102 4.7873416]	DMSO
353	[14.512458 4.3118987]	DMSO	[14.512458 4.3118987]	DMSO
354	[13.223004 8.179968]	DMSO	[13.223004 8.179968]	DMSO
355	[9.334033 2.389653]	DMSO	[9.334033 2.389653]	DMSO
356	[9.153367 2.1554608]	DMSO	[9.153367 2.1554608]	DMSO
357	[12.0936165 2.6586394]	DMSO	[12.0936165 2.6586394]	DMSO
358	[14.140365 5.1032104]	DMSO	[14.140365 5.1032104]	DMSO
359	[9.419757 3.008588]	DMSO	[9.419757 3.008588]	DMSO
360	[10.929219 1.5108452]	DMSO	[10.929219 1.5108452]	DMSO
361	[13.847504 6.311314]	DMSO	[13.847504 6.311314]	DMSO
362	[10.9024315 2.9907758]	DMSO	[10.9024315 2.9907758]	DMSO
363	[ 7.9878936 10.469442 ]	DMSO	[ 7.9878936 10.469442 ]	DMSO
364	[13.932121 5.712665]	DMSO	[13.932121 5.712665]	DMSO
365	[14.519305 4.3642416]	DMSO	[14.519305 4.3642416]	DMSO
366	[8.892815 2.224102]	DMSO	[8.892815 2.224102]	DMSO
367	[14.01989 5.5789394]	DMSO	[14.01989 5.5789394]	DMSO
368	[14.028063 5.623099]	DMSO	[14.028063 5.623099]	DMSO
369	[14.212017 4.5417542]	DMSO	[14.212017 4.5417542]	DMSO
370	[14.102414 5.453736]	DMSO	[14.102414 5.453736]	DMSO
371	[14.0429125 5.4310966]	DMSO	[14.0429125 5.4310966]	DMSO
372	[14.0445385 5.876898 ]	DMSO	[14.0445385 5.876898 ]	DMSO
373	[14.358217 4.2750854]	DMSO	[14.358217 4.2750854]	DMSO
374	[14.317664 4.4365616]	DMSO	[14.317664 4.4365616]	DMSO
375	[14.211248 4.9858165]	DMSO	[14.211248 4.9858165]	DMSO
376	[12.726795 6.1453805]	DMSO	[12.726795 6.1453805]	DMSO
377	[13.422436 4.9072046]	DMSO	[13.422436 4.9072046]	DMSO
378	[13.733786 6.265165]	DMSO	[13.733786 6.265165]	DMSO
379	[11.502095 1.9747399]	DMSO	[11.502095 1.9747399]	DMSO
380	[10.801772 1.891476]	DMSO	[10.801772 1.891476]	DMSO
381	[ 8.187396 10.561215]	DMSO	[ 8.187396 10.561215]	DMSO
382	[9.772293 1.8281031]	DMSO	[9.772293 1.8281031]	DMSO
383	[14.160308 4.3908467]	DMSO	[14.160308 4.3908467]	DMSO
384	[10.97655 2.501018]	DMSO	[10.97655 2.501018]	DMSO
385	[11.699943 2.2765434]	DMSO	[11.699943 2.2765434]	DMSO
386	[9.448603 2.0229893]	DMSO	[9.448603 2.0229893]	DMSO
387	[14.546073 4.5254984]	DMSO	[14.546073 4.5254984]	DMSO
388	[9.342925 2.0399196]	DMSO	[9.342925 2.0399196]	DMSO
389	[13.264018 7.363448]	DMSO	[13.264018 7.363448]	DMSO
390	[10.918843 1.7648954]	DMSO	[10.918843 1.7648954]	DMSO
391	[14.034942 5.5536065]	DMSO	[14.034942 5.5536065]	DMSO
392	[14.182535 4.5078044]	DMSO	[14.182535 4.5078044]	DMSO
393	[12.491008 4.6963444]	DMSO	[12.491008 4.6963444]	DMSO
394	[11.7854595 2.229906 ]	DMSO	[11.7854595 2.229906 ]	DMSO
395	[ 9.580467 11.339424]	DMSO	[ 9.580467 11.339424]	DMSO
396	[12.703438 5.403568]	DMSO	[12.703438 5.403568]	DMSO
397	[14.172134 5.1269665]	DMSO	[14.172134 5.1269665]	DMSO
398	[14.176846 4.9524283]	DMSO	[14.176846 4.9524283]	DMSO
399	[12.183244 3.3520312]	DMSO	[12.183244 3.3520312]	DMSO
400	[9.447821 1.9907898]	DMSO	[9.447821 1.9907898]	DMSO
401	[9.958949 1.9360749]	DMSO	[9.958949 1.9360749]	DMSO
402	[7.652046 8.920779]	DMSO	[7.652046 8.920779]	DMSO
403	[13.784442 5.4044247]	DMSO	[13.784442 5.4044247]	DMSO
404	[14.090904 5.352243]	DMSO	[14.090904 5.352243]	DMSO
405	[11.11376 2.2953715]	DMSO	[11.11376 2.2953715]	DMSO
406	[13.665177 6.527966]	DMSO	[13.665177 6.527966]	DMSO
407	[7.762418 3.1435583]	DMSO	[7.762418 3.1435583]	DMSO
408	[7.856622 2.796148]	DMSO	[7.856622 2.796148]	DMSO
409	[11.138393 1.9322642]	DMSO	[11.138393 1.9322642]	DMSO
410	[13.2984 5.9240484]	DMSO	[13.2984 5.9240484]	DMSO
411	[12.992926 4.1978264]	DMSO	[12.992926 4.1978264]	DMSO
412	[8.527332 2.4527893]	DMSO	[8.527332 2.4527893]	DMSO
413	[13.921025 6.176241]	DMSO	[13.921025 6.176241]	DMSO
414	[14.371431 4.5052104]	DMSO	[14.371431 4.5052104]	DMSO
415	[14.191165 4.9634857]	DMSO	[14.191165 4.9634857]	DMSO
416	[14.4473505 4.7092795]	DMSO	[14.4473505 4.7092795]	DMSO
417	[11.347661 2.7321477]	DMSO	[11.347661 2.7321477]	DMSO
418	[14.444594 4.3517833]	DMSO	[14.444594 4.3517833]	DMSO
419	[12.206386 3.5492458]	DMSO	[12.206386 3.5492458]	DMSO
420	[ 7.1880226 10.413167 ]	DMSO	[ 7.1880226 10.413167 ]	DMSO
421	[9.062278 2.0535545]	DMSO	[9.062278 2.0535545]	DMSO
422	[14.367626 4.7553163]	DMSO	[14.367626 4.7553163]	DMSO
423	[8.502356 2.4389222]	DMSO	[8.502356 2.4389222]	DMSO
424	[14.4760275 4.6772003]	DMSO	[14.4760275 4.6772003]	DMSO
425	[7.136359 9.940851]	DMSO	[7.136359 9.940851]	DMSO
426	[10.723695 1.6600982]	DMSO	[10.723695 1.6600982]	DMSO
427	[11.183787 7.054871]	DMSO	[11.183787 7.054871]	DMSO
428	[12.786138 4.296686]	DMSO	[12.786138 4.296686]	DMSO
429	[14.279721 4.374081]	DMSO	[14.279721 4.374081]	DMSO
430	[14.009014 5.9461613]	DMSO	[14.009014 5.9461613]	DMSO
431	[11.192228 3.1401222]	DMSO	[11.192228 3.1401222]	DMSO
432	[13.516507 6.5631385]	DMSO	[13.516507 6.5631385]	DMSO
433	[14.049275 5.155065]	DMSO	[14.049275 5.155065]	DMSO
434	[14.04126 5.202251]	DMSO	[14.04126 5.202251]	DMSO
435	[13.455144 5.2603607]	DMSO	[13.455144 5.2603607]	DMSO
436	[14.153948 4.2814703]	DMSO	[14.153948 4.2814703]	DMSO
437	[11.345721 7.107118]	DMSO	[11.345721 7.107118]	DMSO
438	[12.2489195 4.8788867]	DMSO	[12.2489195 4.8788867]	DMSO
439	[ 7.7714624 10.461433 ]	DMSO	[ 7.7714624 10.461433 ]	DMSO
440	[11.475482 2.824565]	DMSO	[11.475482 2.824565]	DMSO
441	[12.547625 4.2578945]	DMSO	[12.547625 4.2578945]	DMSO
442	[11.267675 2.780377]	DMSO	[11.267675 2.780377]	DMSO
443	[13.833171 4.5852265]	DMSO	[13.833171 4.5852265]	DMSO
444	[14.174062 4.634612]	DMSO	[14.174062 4.634612]	DMSO
445	[14.208956 4.7138176]	DMSO	[14.208956 4.7138176]	DMSO
446	[13.85913 6.202826]	DMSO	[13.85913 6.202826]	DMSO
447	[11.142034 2.538825]	DMSO	[11.142034 2.538825]	DMSO
448	[9.466881 2.0219996]	DMSO	[9.466881 2.0219996]	DMSO
449	[12.534632 4.060711]	DMSO	[12.534632 4.060711]	DMSO
450	[10.857979 1.8960067]	DMSO	[10.857979 1.8960067]	DMSO
451	[ 8.282641 10.483843]	DMSO	[ 8.282641 10.483843]	DMSO
452	[8.71889 2.2725244]	DMSO	[8.71889 2.2725244]	DMSO
453	[14.198536 5.100651]	DMSO	[14.198536 5.100651]	DMSO
454	[14.148615 5.056407]	DMSO	[14.148615 5.056407]	DMSO
455	[14.288803 4.3890386]	DMSO	[14.288803 4.3890386]	DMSO
456	[11.758837 2.0382886]	DMSO	[11.758837 2.0382886]	DMSO
457	[8.523981 2.3199675]	DMSO	[8.523981 2.3199675]	DMSO
458	[8.148999 2.9663355]	DMSO	[8.148999 2.9663355]	DMSO
459	[12.9190235 4.200982 ]	DMSO	[12.9190235 4.200982 ]	DMSO
460	[5.671151 8.791536]	DMSO	[5.671151 8.791536]	DMSO
461	[9.438772 2.613118]	DMSO	[9.438772 2.613118]	DMSO
462	[11.818909 2.3154912]	DMSO	[11.818909 2.3154912]	DMSO
463	[10.926979 1.7008346]	DMSO	[10.926979 1.7008346]	DMSO
464	[14.311669 4.285932]	DMSO	[14.311669 4.285932]	DMSO
465	[14.040104 5.5044775]	DMSO	[14.040104 5.5044775]	DMSO
466	[14.520769 4.3380947]	DMSO	[14.520769 4.3380947]	DMSO
467	[13.235494 4.491961]	DMSO	[13.235494 4.491961]	DMSO
468	[14.137846 4.4188313]	DMSO	[14.137846 4.4188313]	DMSO
469	[11.500844 6.385042]	DMSO	[11.500844 6.385042]	DMSO
470	[14.422231 4.7493424]	DMSO	[14.422231 4.7493424]	DMSO
471	[11.769639 3.8374805]	DMSO	[11.769639 3.8374805]	DMSO
472	[14.03839 5.167361]	DMSO	[14.03839 5.167361]	DMSO
473	[10.577644 2.045638]	DMSO	[10.577644 2.045638]	DMSO
474	[8.863794 2.159166]	DMSO	[8.863794 2.159166]	DMSO
475	[14.38653 4.397665]	DMSO	[14.38653 4.397665]	DMSO
476	[11.143155 2.0927365]	DMSO	[11.143155 2.0927365]	DMSO
477	[13.654689 5.4685297]	DMSO	[13.654689 5.4685297]	DMSO
478	[14.600245 4.4643445]	DMSO	[14.600245 4.4643445]	DMSO
479	[14.3916645 4.716642 ]	DMSO	[14.3916645 4.716642 ]	DMSO
480	[14.503775 4.611422]	DMSO	[14.503775 4.611422]	DMSO
481	[11.666705 1.6857661]	DMSO	[11.666705 1.6857661]	DMSO
482	[14.106475 5.3615828]	DMSO	[14.106475 5.3615828]	DMSO
483	[13.8632765 6.2375197]	DMSO	[13.8632765 6.2375197]	DMSO
484	[14.341934 4.1242604]	DMSO	[14.341934 4.1242604]	DMSO
485	[14.03765 4.6032968]	DMSO	[14.03765 4.6032968]	DMSO
486	[13.962104 6.1013002]	DMSO	[13.962104 6.1013002]	DMSO
487	[10.515179 1.6811943]	DMSO	[10.515179 1.6811943]	DMSO
488	[ 7.6316953 11.726764 ]	DMSO	[ 7.6316953 11.726764 ]	DMSO
489	[9.391625 2.0737472]	DMSO	[9.391625 2.0737472]	DMSO
490	[13.967808 5.2781277]	DMSO	[13.967808 5.2781277]	DMSO
491	[14.346328 4.182802]	DMSO	[14.346328 4.182802]	DMSO
492	[9.377193 2.0109286]	DMSO	[9.377193 2.0109286]	DMSO
493	[14.165147 5.190283]	DMSO	[14.165147 5.190283]	DMSO
494	[13.66716 4.8656807]	DMSO	[13.66716 4.8656807]	DMSO
495	[13.969197 5.8216367]	DMSO	[13.969197 5.8216367]	DMSO
496	[13.242786 4.6183615]	DMSO	[13.242786 4.6183615]	DMSO
497	[11.507987 2.1083858]	DMSO	[11.507987 2.1083858]	DMSO
498	[13.7159 6.4166975]	DMSO	[13.7159 6.4166975]	DMSO
499	[14.406823 4.7947865]	DMSO	[14.406823 4.7947865]	DMSO
500	[ 7.5016465 12.690581 ]	DMSO	[ 7.5016465 12.690581 ]	DMSO
501	[13.702296 6.479341]	DMSO	[13.702296 6.479341]	DMSO
502	[14.054074 5.6377254]	DMSO	[14.054074 5.6377254]	DMSO
503	[14.086747 5.137874]	DMSO	[14.086747 5.137874]	DMSO
504	[13.15251 4.3047094]	DMSO	[13.15251 4.3047094]	DMSO
505	[14.126686 5.5323877]	DMSO	[14.126686 5.5323877]	DMSO
506	[14.529098 4.419768]	DMSO	[14.529098 4.419768]	DMSO
507	[11.935547 2.6417277]	DMSO	[11.935547 2.6417277]	DMSO
508	[11.705961 2.1704173]	DMSO	[11.705961 2.1704173]	DMSO
509	[9.308953 2.3434482]	DMSO	[9.308953 2.3434482]	DMSO
510	[14.148424 4.378922]	DMSO	[14.148424 4.378922]	DMSO
511	[14.185682 4.277755]	DMSO	[14.185682 4.277755]	DMSO
512	[14.465845 4.3307967]	DMSO	[14.465845 4.3307967]	DMSO
513	[7.4788837 2.82376 ]	DMSO	[7.4788837 2.82376 ]	DMSO
514	[14.507452 4.568623]	DMSO	[14.507452 4.568623]	DMSO
515	[13.0719185 4.1800427]	DMSO	[13.0719185 4.1800427]	DMSO
516	[13.092147 8.623795]	DMSO	[13.092147 8.623795]	DMSO
517	[14.505839 4.7154274]	DMSO	[14.505839 4.7154274]	DMSO
518	[10.644207 1.6984221]	DMSO	[10.644207 1.6984221]	DMSO
519	[11.72241 2.053166]	DMSO	[11.72241 2.053166]	DMSO
520	[9.589636 2.0055866]	DMSO	[9.589636 2.0055866]	DMSO
521	[7.005129 5.3971233]	DMSO	[7.005129 5.3971233]	DMSO
522	[14.007926 6.027985]	DMSO	[14.007926 6.027985]	DMSO
523	[10.774064 3.947634]	DMSO	[10.774064 3.947634]	DMSO
524	[10.986677 1.9306663]	DMSO	[10.986677 1.9306663]	DMSO
525	[13.826931 6.3120875]	DMSO	[13.826931 6.3120875]	DMSO
526	[14.383834 4.454598]	DMSO	[14.383834 4.454598]	DMSO
527	[14.302927 4.773797]	DMSO	[14.302927 4.773797]	DMSO
528	[13.588383 5.4509773]	DMSO	[13.588383 5.4509773]	DMSO
529	[ 9.79094 11.151093]	DMSO	[ 9.79094 11.151093]	DMSO
530	[13.5607395 5.264301 ]	DMSO	[13.5607395 5.264301 ]	DMSO
531	[11.72116 2.6142855]	DMSO	[11.72116 2.6142855]	DMSO
532	[8.515909 2.4733667]	DMSO	[8.515909 2.4733667]	DMSO
533	[14.124696 4.3267446]	DMSO	[14.124696 4.3267446]	DMSO
534	[8.01913 3.282429]	DMSO	[8.01913 3.282429]	DMSO
535	[13.942916 6.134373]	DMSO	[13.942916 6.134373]	DMSO
536	[14.332635 4.6558228]	DMSO	[14.332635 4.6558228]	DMSO
537	[14.123639 5.2422566]	DMSO	[14.123639 5.2422566]	DMSO
538	[14.536837 4.3594456]	DMSO	[14.536837 4.3594456]	DMSO
539	[11.60368 2.9602208]	DMSO	[11.60368 2.9602208]	DMSO
540	[11.873585 2.9877496]	DMSO	[11.873585 2.9877496]	DMSO
541	[14.542755 4.511724]	DMSO	[14.542755 4.511724]	DMSO
542	[14.428688 4.584564]	DMSO	[14.428688 4.584564]	DMSO
543	[9.193053 2.3624792]	DMSO	[9.193053 2.3624792]	DMSO
544	[10.349553 7.989875]	DMSO	[10.349553 7.989875]	DMSO
545	[12.281901 5.62858 ]	DMSO	[12.281901 5.62858 ]	DMSO
546	[9.3490095 3.4697702]	DMSO	[9.3490095 3.4697702]	DMSO
547	[ 7.1009426 14.208644 ]	DMSO	[ 7.1009426 14.208644 ]	DMSO
548	[7.823472 8.49075 ]	DMSO	[7.823472 8.49075 ]	DMSO
549	[ 7.7128186 10.4416895]	DMSO	[ 7.7128186 10.4416895]	DMSO
550	[13.460153 5.8607483]	DMSO	[13.460153 5.8607483]	DMSO
551	[7.2612233 9.82686 ]	DMSO	[7.2612233 9.82686 ]	DMSO
552	[ 7.0489907 10.168409 ]	DMSO	[ 7.0489907 10.168409 ]	DMSO
553	[8.0495205 5.7056327]	DMSO	[8.0495205 5.7056327]	DMSO
554	[ 7.0378036 14.306288 ]	DMSO	[ 7.0378036 14.306288 ]	DMSO
555	[10.800842 6.39383 ]	DMSO	[10.800842 6.39383 ]	DMSO
556	[ 7.3078575 13.789671 ]	DMSO	[ 7.3078575 13.789671 ]	DMSO
557	[ 6.961866 14.375685]	DMSO	[ 6.961866 14.375685]	DMSO
558	[10.585053 5.373834]	DMSO	[10.585053 5.373834]	DMSO
559	[8.762059 3.4158099]	DMSO	[8.762059 3.4158099]	DMSO
560	[10.751674 6.607996]	DMSO	[10.751674 6.607996]	DMSO
561	[ 6.5386643 14.472183 ]	DMSO	[ 6.5386643 14.472183 ]	DMSO
562	[7.6338735 3.3263528]	DMSO	[7.6338735 3.3263528]	DMSO
563	[ 7.3917584 13.598319 ]	DMSO	[ 7.3917584 13.598319 ]	DMSO
564	[ 7.0006933 13.976471 ]	DMSO	[ 7.0006933 13.976471 ]	DMSO
565	[ 6.6126003 14.157954 ]	DMSO	[ 6.6126003 14.157954 ]	DMSO
566	[9.365269 3.4672394]	DMSO	[9.365269 3.4672394]	DMSO
567	[ 6.5016813 14.0175 ]	DMSO	[ 6.5016813 14.0175 ]	DMSO
568	[ 7.6992064 10.383029 ]	DMSO	[ 7.6992064 10.383029 ]	DMSO
569	[9.906718 4.9795527]	DMSO	[9.906718 4.9795527]	DMSO
570	[10.857569 6.2853074]	DMSO	[10.857569 6.2853074]	DMSO
571	[ 7.667748 10.155822]	DMSO	[ 7.667748 10.155822]	DMSO
572	[4.3241987 7.466454 ]	DMSO	[4.3241987 7.466454 ]	DMSO
573	[8.268723 4.842251]	DMSO	[8.268723 4.842251]	DMSO
574	[7.470452 3.431382]	DMSO	[7.470452 3.431382]	DMSO
575	[7.5312233 9.904108 ]	DMSO	[7.5312233 9.904108 ]	DMSO
576	[ 6.20502 12.9148855]	DMSO	[ 6.20502 12.9148855]	DMSO
577	[7.6856046 5.104717 ]	DMSO	[7.6856046 5.104717 ]	DMSO
578	[ 6.6244316 14.243973 ]	DMSO	[ 6.6244316 14.243973 ]	DMSO
579	[ 9.162398 10.006838]	DMSO	[ 9.162398 10.006838]	DMSO
580	[ 6.7226005 14.4589205]	DMSO	[ 6.7226005 14.4589205]	DMSO
581	[10.30913 7.0633693]	DMSO	[10.30913 7.0633693]	DMSO
582	[ 6.855416 14.221859]	DMSO	[ 6.855416 14.221859]	DMSO
583	[7.378509 9.550495]	DMSO	[7.378509 9.550495]	DMSO
584	[8.431289 8.548449]	DMSO	[8.431289 8.548449]	DMSO
585	[8.826364 7.3965607]	DMSO	[8.826364 7.3965607]	DMSO
586	[12.127237 3.1753943]	DMSO	[12.127237 3.1753943]	DMSO
587	[5.1263785 6.6468368]	DMSO	[5.1263785 6.6468368]	DMSO
588	[10.526603 6.0441337]	DMSO	[10.526603 6.0441337]	DMSO
589	[10.715626 6.7744575]	DMSO	[10.715626 6.7744575]	DMSO
590	[7.6253624 4.073694 ]	DMSO	[7.6253624 4.073694 ]	DMSO
591	[ 7.339686 12.538699]	DMSO	[ 7.339686 12.538699]	DMSO
592	[9.797433 5.198127]	DMSO	[9.797433 5.198127]	DMSO
593	[ 6.3848667 14.317099 ]	DMSO	[ 6.3848667 14.317099 ]	DMSO
594	[7.90232 3.1903088]	DMSO	[7.90232 3.1903088]	DMSO
595	[ 6.7554107 14.489904 ]	DMSO	[ 6.7554107 14.489904 ]	DMSO
596	[10.985463 6.3141575]	DMSO	[10.985463 6.3141575]	DMSO
597	[7.4035635 9.627007 ]	DMSO	[7.4035635 9.627007 ]	DMSO
598	[ 6.438707 13.012787]	DMSO	[ 6.438707 13.012787]	DMSO
599	[8.407894 4.696456]	DMSO	[8.407894 4.696456]	DMSO
600	[ 7.4557233 11.440238 ]	DMSO	[ 7.4557233 11.440238 ]	DMSO
601	[9.347687 4.9171376]	DMSO	[9.347687 4.9171376]	DMSO
602	[10.680152 6.269322]	DMSO	[10.680152 6.269322]	DMSO
603	[ 7.2630625 13.827497 ]	DMSO	[ 7.2630625 13.827497 ]	DMSO
604	[7.828811 3.2594342]	DMSO	[7.828811 3.2594342]	DMSO
605	[11.027663 2.5598528]	DMSO	[11.027663 2.5598528]	DMSO
606	[10.452224 7.778349]	DMSO	[10.452224 7.778349]	DMSO
607	[8.302994 8.251831]	DMSO	[8.302994 8.251831]	DMSO
608	[ 6.8791337 10.708831 ]	DMSO	[ 6.8791337 10.708831 ]	DMSO
609	[10.675782 2.3443186]	DMSO	[10.675782 2.3443186]	DMSO
610	[9.497665 5.107235]	DMSO	[9.497665 5.107235]	DMSO
611	[ 6.4353533 14.412372 ]	DMSO	[ 6.4353533 14.412372 ]	DMSO
612	[ 6.4244804 14.173881 ]	DMSO	[ 6.4244804 14.173881 ]	DMSO
613	[10.582984 7.184485]	DMSO	[10.582984 7.184485]	DMSO
614	[10.288508 5.4637036]	DMSO	[10.288508 5.4637036]	DMSO
615	[10.020643 5.678541]	DMSO	[10.020643 5.678541]	DMSO
616	[7.372336 9.637592]	DMSO	[7.372336 9.637592]	DMSO
617	[9.24267 2.3783028]	DMSO	[9.24267 2.3783028]	DMSO
618	[12.28616 5.1911535]	DMSO	[12.28616 5.1911535]	DMSO
619	[7.14589 4.5598536]	DMSO	[7.14589 4.5598536]	DMSO
620	[10.8589 7.4645014]	DMSO	[10.8589 7.4645014]	DMSO
621	[ 7.1487494 13.43415 ]	DMSO	[ 7.1487494 13.43415 ]	DMSO
622	[ 7.2182975 13.876128 ]	DMSO	[ 7.2182975 13.876128 ]	DMSO
623	[ 7.074979 13.968757]	DMSO	[ 7.074979 13.968757]	DMSO
624	[10.667802 6.319047]	DMSO	[10.667802 6.319047]	DMSO
625	[7.7054753 8.903641 ]	DMSO	[7.7054753 8.903641 ]	DMSO
626	[10.725659 6.757433]	DMSO	[10.725659 6.757433]	DMSO
627	[9.388011 7.4647274]	DMSO	[9.388011 7.4647274]	DMSO
628	[ 7.4946856 13.733181 ]	DMSO	[ 7.4946856 13.733181 ]	DMSO
629	[10.618594 7.239449]	DMSO	[10.618594 7.239449]	DMSO
630	[8.427196 2.6787038]	DMSO	[8.427196 2.6787038]	DMSO
631	[ 6.77824 14.248788]	DMSO	[ 6.77824 14.248788]	DMSO
632	[ 7.451138 13.906893]	DMSO	[ 7.451138 13.906893]	DMSO
633	[7.3905616 9.765057 ]	DMSO	[7.3905616 9.765057 ]	DMSO
634	[ 6.5350676 14.235316 ]	DMSO	[ 6.5350676 14.235316 ]	DMSO
635	[7.4211617 3.3832476]	DMSO	[7.4211617 3.3832476]	DMSO
636	[10.363708 7.054038]	DMSO	[10.363708 7.054038]	DMSO
637	[ 8.800622 10.612109]	DMSO	[ 8.800622 10.612109]	DMSO
638	[10.323427 7.074081]	DMSO	[10.323427 7.074081]	DMSO
639	[ 6.5069757 13.011979 ]	DMSO	[ 6.5069757 13.011979 ]	DMSO
640	[ 7.4939027 12.342481 ]	DMSO	[ 7.4939027 12.342481 ]	DMSO
641	[ 6.305003 14.303283]	DMSO	[ 6.305003 14.303283]	DMSO
642	[ 6.927603 14.055115]	DMSO	[ 6.927603 14.055115]	DMSO
643	[10.578967 7.497533]	DMSO	[10.578967 7.497533]	DMSO
644	[7.563189 4.0594234]	DMSO	[7.563189 4.0594234]	DMSO
645	[ 6.9892974 14.216234 ]	DMSO	[ 6.9892974 14.216234 ]	DMSO
646	[ 7.123262 13.440213]	DMSO	[ 7.123262 13.440213]	DMSO
647	[10.783127 6.952779]	DMSO	[10.783127 6.952779]	DMSO
648	[ 6.6514473 14.203317 ]	DMSO	[ 6.6514473 14.203317 ]	DMSO
649	[7.779211 3.9113293]	DMSO	[7.779211 3.9113293]	DMSO
650	[10.8335905 6.3352356]	DMSO	[10.8335905 6.3352356]	DMSO
651	[ 7.670308 11.0652895]	DMSO	[ 7.670308 11.0652895]	DMSO
652	[ 7.2269998 13.570267 ]	DMSO	[ 7.2269998 13.570267 ]	DMSO
653	[10.0442505 6.469324 ]	DMSO	[10.0442505 6.469324 ]	DMSO
654	[10.419848 2.143593]	DMSO	[10.419848 2.143593]	DMSO
655	[12.450263 5.72541 ]	DMSO	[12.450263 5.72541 ]	DMSO
656	[ 6.5432835 14.440976 ]	DMSO	[ 6.5432835 14.440976 ]	DMSO
657	[ 6.6230464 14.285202 ]	DMSO	[ 6.6230464 14.285202 ]	DMSO
658	[10.5145035 4.175061 ]	DMSO	[10.5145035 4.175061 ]	DMSO
659	[ 6.724361 13.0854 ]	DMSO	[ 6.724361 13.0854 ]	DMSO
660	[7.7674255 5.231106 ]	DMSO	[7.7674255 5.231106 ]	DMSO
661	[ 7.145553 14.173364]	DMSO	[ 7.145553 14.173364]	DMSO
662	[12.480776 5.573084]	DMSO	[12.480776 5.573084]	DMSO
663	[ 7.172591 13.239847]	DMSO	[ 7.172591 13.239847]	DMSO
664	[10.77101 3.9943123]	DMSO	[10.77101 3.9943123]	DMSO
665	[9.846332 6.2795672]	DMSO	[9.846332 6.2795672]	DMSO
666	[ 7.6643867 10.249577 ]	DMSO	[ 7.6643867 10.249577 ]	DMSO
667	[ 6.502792 14.437121]	DMSO	[ 6.502792 14.437121]	DMSO
668	[ 9.091917 10.004489]	DMSO	[ 9.091917 10.004489]	DMSO
669	[7.6600647 3.2755678]	DMSO	[7.6600647 3.2755678]	DMSO
670	[8.269489 3.51454 ]	DMSO	[8.269489 3.51454 ]	DMSO
671	[ 6.527586 14.433106]	DMSO	[ 6.527586 14.433106]	DMSO
672	[7.9875755 4.0944095]	DMSO	[7.9875755 4.0944095]	DMSO
673	[10.651279 7.3981833]	DMSO	[10.651279 7.3981833]	DMSO
674	[ 6.294353 14.304684]	DMSO	[ 6.294353 14.304684]	DMSO
675	[ 7.249142 14.051138]	DMSO	[ 7.249142 14.051138]	DMSO
676	[5.6247673 7.012959 ]	DMSO	[5.6247673 7.012959 ]	DMSO
677	[10.701577 6.3090696]	DMSO	[10.701577 6.3090696]	DMSO
678	[ 6.549444 14.054116]	DMSO	[ 6.549444 14.054116]	DMSO
679	[ 7.4502287 13.770462 ]	DMSO	[ 7.4502287 13.770462 ]	DMSO
680	[12.410803 3.5501752]	DMSO	[12.410803 3.5501752]	DMSO
681	[ 7.0516534 13.319362 ]	DMSO	[ 7.0516534 13.319362 ]	DMSO
682	[ 6.2758126 14.239493 ]	DMSO	[ 6.2758126 14.239493 ]	DMSO
683	[10.732555 6.8131337]	DMSO	[10.732555 6.8131337]	DMSO
684	[ 6.7528586 14.06664 ]	DMSO	[ 6.7528586 14.06664 ]	DMSO
685	[ 6.4116435 14.397714 ]	DMSO	[ 6.4116435 14.397714 ]	DMSO
686	[10.232277 7.198659]	DMSO	[10.232277 7.198659]	DMSO
687	[10.825992 6.372899]	DMSO	[10.825992 6.372899]	DMSO
688	[10.812355 6.1792564]	DMSO	[10.812355 6.1792564]	DMSO
689	[ 7.223065 14.228709]	DMSO	[ 7.223065 14.228709]	DMSO
690	[9.957712 2.8068695]	DMSO	[9.957712 2.8068695]	DMSO
691	[10.217976 3.2605708]	DMSO	[10.217976 3.2605708]	DMSO
692	[ 6.557941 14.099194]	DMSO	[ 6.557941 14.099194]	DMSO
693	[10.198782 5.221759]	DMSO	[10.198782 5.221759]	DMSO
694	[10.573908 5.267238]	DMSO	[10.573908 5.267238]	DMSO
695	[ 7.017652 14.2671585]	DMSO	[ 7.017652 14.2671585]	DMSO
696	[7.7969375 5.288564 ]	DMSO	[7.7969375 5.288564 ]	DMSO
697	[10.302449 7.0624957]	DMSO	[10.302449 7.0624957]	DMSO
698	[ 6.3804936 14.186727 ]	DMSO	[ 6.3804936 14.186727 ]	DMSO
699	[10.37888 7.139565]	DMSO	[10.37888 7.139565]	DMSO
700	[7.841557 3.8959491]	DMSO	[7.841557 3.8959491]	DMSO
701	[ 7.1089296 13.291068 ]	DMSO	[ 7.1089296 13.291068 ]	DMSO
702	[ 7.136627 13.395273]	DMSO	[ 7.136627 13.395273]	DMSO
703	[10.984919 5.1295333]	DMSO	[10.984919 5.1295333]	DMSO
704	[10.466055 7.1800365]	DMSO	[10.466055 7.1800365]	DMSO
705	[10.896242 6.3824916]	DMSO	[10.896242 6.3824916]	DMSO
706	[ 8.015984 11.782279]	DMSO	[ 8.015984 11.782279]	DMSO
707	[ 7.471852 13.828438]	DMSO	[ 7.471852 13.828438]	DMSO
708	[10.3138275 3.3597076]	DMSO	[10.3138275 3.3597076]	DMSO
709	[ 6.365916 12.984472]	DMSO	[ 6.365916 12.984472]	DMSO
710	[ 8.46132 12.460994]	DMSO	[ 8.46132 12.460994]	DMSO
711	[10.705595 7.695493]	DMSO	[10.705595 7.695493]	DMSO
712	[ 7.357428 13.574731]	DMSO	[ 7.357428 13.574731]	DMSO
713	[10.915485 3.3522794]	DMSO	[10.915485 3.3522794]	DMSO
714	[ 6.4281974 11.640938 ]	DMSO	[ 6.4281974 11.640938 ]	DMSO
715	[11.840077 2.7027707]	DMSO	[11.840077 2.7027707]	DMSO
716	[11.135138 6.1811852]	DMSO	[11.135138 6.1811852]	DMSO
717	[ 7.4826236 13.850354 ]	DMSO	[ 7.4826236 13.850354 ]	DMSO
718	[10.895758 6.444097]	DMSO	[10.895758 6.444097]	DMSO
719	[11.786772 3.228251]	DMSO	[11.786772 3.228251]	DMSO
720	[5.6074166 6.481688 ]	DMSO	[5.6074166 6.481688 ]	DMSO
721	[ 7.4524136 12.392874 ]	DMSO	[ 7.4524136 12.392874 ]	DMSO
722	[10.784002 6.885482]	DMSO	[10.784002 6.885482]	DMSO
723	[9.72238 5.5746274]	DMSO	[9.72238 5.5746274]	DMSO
724	[8.145002 7.878872]	DMSO	[8.145002 7.878872]	DMSO
725	[10.644263 6.786586]	DMSO	[10.644263 6.786586]	DMSO
726	[8.16045 3.6525996]	DMSO	[8.16045 3.6525996]	DMSO
727	[8.420779 2.7844696]	DMSO	[8.420779 2.7844696]	DMSO
728	[ 6.43741 12.99979]	DMSO	[ 6.43741 12.99979]	DMSO
729	[ 7.7380037 10.498548 ]	DMSO	[ 7.7380037 10.498548 ]	DMSO
730	[9.897253 2.8832474]	DMSO	[9.897253 2.8832474]	DMSO
731	[11.061873 4.1716337]	DMSO	[11.061873 4.1716337]	DMSO
732	[ 7.3309774 13.894729 ]	DMSO	[ 7.3309774 13.894729 ]	DMSO
733	[ 6.879999 13.727945]	DMSO	[ 6.879999 13.727945]	DMSO
734	[4.3505797 7.4551287]	DMSO	[4.3505797 7.4551287]	DMSO
735	[7.644969 9.636436]	DMSO	[7.644969 9.636436]	DMSO
736	[ 7.3666043 14.163862 ]	DMSO	[ 7.3666043 14.163862 ]	DMSO
737	[ 7.7076654 10.343835 ]	DMSO	[ 7.7076654 10.343835 ]	DMSO
738	[10.578106 5.3122287]	DMSO	[10.578106 5.3122287]	DMSO
739	[9.419316 3.5106008]	DMSO	[9.419316 3.5106008]	DMSO
740	[10.613173 6.3245625]	DMSO	[10.613173 6.3245625]	DMSO
741	[8.622786 4.6679897]	DMSO	[8.622786 4.6679897]	DMSO
742	[ 6.378622 12.991983]	DMSO	[ 6.378622 12.991983]	DMSO
743	[8.576607 4.080347]	DMSO	[8.576607 4.080347]	DMSO
744	[11.336324 4.780777]	DMSO	[11.336324 4.780777]	DMSO
745	[7.4942455 9.795419 ]	DMSO	[7.4942455 9.795419 ]	DMSO
746	[9.90611 2.7889862]	DMSO	[9.90611 2.7889862]	DMSO
747	[10.87735 6.3265486]	DMSO	[10.87735 6.3265486]	DMSO
748	[10.034089 2.6995113]	DMSO	[10.034089 2.6995113]	DMSO
749	[10.650522 4.283464]	DMSO	[10.650522 4.283464]	DMSO
750	[ 7.131308 13.431702]	DMSO	[ 7.131308 13.431702]	DMSO
751	[10.043484 6.0415235]	DMSO	[10.043484 6.0415235]	DMSO
752	[ 9.154275 10.040649]	DMSO	[ 9.154275 10.040649]	DMSO
753	[10.841772 6.3699574]	DMSO	[10.841772 6.3699574]	DMSO
754	[ 7.4740644 13.835274 ]	DMSO	[ 7.4740644 13.835274 ]	DMSO
755	[7.397347 9.624742]	DMSO	[7.397347 9.624742]	DMSO
756	[10.806834 6.34539 ]	DMSO	[10.806834 6.34539 ]	DMSO
757	[10.224034 6.0478377]	DMSO	[10.224034 6.0478377]	DMSO
758	[8.864933 4.4824753]	DMSO	[8.864933 4.4824753]	DMSO
759	[9.983734 2.7182546]	DMSO	[9.983734 2.7182546]	DMSO
760	[8.687731 7.069662]	DMSO	[8.687731 7.069662]	DMSO
761	[ 7.2247267 12.617881 ]	DMSO	[ 7.2247267 12.617881 ]	DMSO
762	[8.43804 3.2639713]	DMSO	[8.43804 3.2639713]	DMSO
763	[9.795764 2.7252052]	DMSO	[9.795764 2.7252052]	DMSO
764	[ 6.424961 14.381851]	DMSO	[ 6.424961 14.381851]	DMSO
765	[13.100658 6.1655474]	DMSO	[13.100658 6.1655474]	DMSO
766	[10.873161 5.2386417]	DMSO	[10.873161 5.2386417]	DMSO
767	[ 7.0563912 14.271772 ]	DMSO	[ 7.0563912 14.271772 ]	DMSO
768	[11.03465 6.2116427]	DMSO	[11.03465 6.2116427]	DMSO
769	[ 6.480247 14.376798]	DMSO	[ 6.480247 14.376798]	DMSO
770	[8.639104 4.699672]	DMSO	[8.639104 4.699672]	DMSO
771	[10.843514 6.2099514]	DMSO	[10.843514 6.2099514]	DMSO
772	[10.066722 6.5012407]	DMSO	[10.066722 6.5012407]	DMSO
773	[ 6.736234 13.763039]	DMSO	[ 6.736234 13.763039]	DMSO
774	[ 6.3388367 14.360169 ]	DMSO	[ 6.3388367 14.360169 ]	DMSO
775	[9.063277 5.7682996]	DMSO	[9.063277 5.7682996]	DMSO
776	[10.803172 6.446686]	DMSO	[10.803172 6.446686]	DMSO
777	[7.5967326 3.9318836]	DMSO	[7.5967326 3.9318836]	DMSO
778	[ 7.1105485 13.2626915]	DMSO	[ 7.1105485 13.2626915]	DMSO
779	[9.120049 5.95163 ]	DMSO	[9.120049 5.95163 ]	DMSO
780	[ 6.936551 14.035443]	DMSO	[ 6.936551 14.035443]	DMSO
781	[ 7.416579 10.500264]	DMSO	[ 7.416579 10.500264]	DMSO
782	[10.009437 2.7208211]	DMSO	[10.009437 2.7208211]	DMSO
783	[ 7.542759 13.675181]	DMSO	[ 7.542759 13.675181]	DMSO
784	[ 6.896465 14.075665]	DMSO	[ 6.896465 14.075665]	DMSO
785	[ 7.2689996 13.741804 ]	DMSO	[ 7.2689996 13.741804 ]	DMSO
786	[ 9.201815 10.051904]	DMSO	[ 9.201815 10.051904]	DMSO
787	[ 8.888028 10.636052]	DMSO	[ 8.888028 10.636052]	DMSO
788	[ 5.604449 12.026519]	DMSO	[ 5.604449 12.026519]	DMSO
789	[ 5.5565796 11.972588 ]	DMSO	[ 5.5565796 11.972588 ]	DMSO
790	[10.566207 5.8935976]	DMSO	[10.566207 5.8935976]	DMSO
791	[ 6.555198 14.23094 ]	DMSO	[ 6.555198 14.23094 ]	DMSO
792	[9.351595 4.008562]	DMSO	[9.351595 4.008562]	DMSO
793	[11.33185 4.870037]	DMSO	[11.33185 4.870037]	DMSO
794	[11.920246 2.7843027]	DMSO	[11.920246 2.7843027]	DMSO
795	[ 7.477011 10.048063]	DMSO	[ 7.477011 10.048063]	DMSO
796	[10.403564 7.8543634]	DMSO	[10.403564 7.8543634]	DMSO
797	[8.074773 5.481732]	DMSO	[8.074773 5.481732]	DMSO
798	[10.780319 6.9218936]	DMSO	[10.780319 6.9218936]	DMSO
799	[ 7.4244523 14.031866 ]	DMSO	[ 7.4244523 14.031866 ]	DMSO
800	[10.0493355 6.9980474]	DMSO	[10.0493355 6.9980474]	DMSO
801	[ 6.4802876 14.376471 ]	DMSO	[ 6.4802876 14.376471 ]	DMSO
802	[ 7.3749804 10.863511 ]	DMSO	[ 7.3749804 10.863511 ]	DMSO
803	[10.656307 7.573899]	DMSO	[10.656307 7.573899]	DMSO
804	[ 7.217528 13.132202]	DMSO	[ 7.217528 13.132202]	DMSO
805	[10.601818 7.3412237]	DMSO	[10.601818 7.3412237]	DMSO
806	[ 7.3144083 10.331292 ]	DMSO	[ 7.3144083 10.331292 ]	DMSO
807	[8.310508 3.2891672]	DMSO	[8.310508 3.2891672]	DMSO
808	[7.9975843 3.127496 ]	DMSO	[7.9975843 3.127496 ]	DMSO
809	[8.713382 8.233281]	DMSO	[8.713382 8.233281]	DMSO
810	[ 7.342981 11.428688]	DMSO	[ 7.342981 11.428688]	DMSO
811	[8.443429 4.8617887]	DMSO	[8.443429 4.8617887]	DMSO
812	[ 7.2949977 14.213693 ]	DMSO	[ 7.2949977 14.213693 ]	DMSO
813	[ 7.3767915 10.123614 ]	DMSO	[ 7.3767915 10.123614 ]	DMSO
814	[7.378406 9.944888]	DMSO	[7.378406 9.944888]	DMSO
815	[ 7.4592338 13.725108 ]	DMSO	[ 7.4592338 13.725108 ]	DMSO
816	[10.055053 2.686171]	DMSO	[10.055053 2.686171]	DMSO
817	[ 7.175594 13.469449]	DMSO	[ 7.175594 13.469449]	DMSO
818	[ 6.536627 14.28879 ]	DMSO	[ 6.536627 14.28879 ]	DMSO
819	[10.361501 7.954852]	DMSO	[10.361501 7.954852]	DMSO
820	[ 6.5851974 14.257595 ]	DMSO	[ 6.5851974 14.257595 ]	DMSO
821	[ 6.955511 14.034023]	DMSO	[ 6.955511 14.034023]	DMSO
822	[10.926512 6.4728765]	DMSO	[10.926512 6.4728765]	DMSO
823	[ 6.6063232 14.006687 ]	DMSO	[ 6.6063232 14.006687 ]	DMSO
824	[11.811901 3.5834458]	DMSO	[11.811901 3.5834458]	DMSO
825	[11.412499 9.010878]	DMSO	[11.412499 9.010878]	DMSO
826	[ 7.4703407 13.725975 ]	DMSO	[ 7.4703407 13.725975 ]	DMSO
827	[ 6.9359922 14.004287 ]	DMSO	[ 6.9359922 14.004287 ]	DMSO
828	[ 7.2683935 13.882937 ]	DMSO	[ 7.2683935 13.882937 ]	DMSO
829	[10.436805 2.329656]	DMSO	[10.436805 2.329656]	DMSO
830	[10.747264 6.601915]	DMSO	[10.747264 6.601915]	DMSO
831	[ 7.3624315 12.416936 ]	DMSO	[ 7.3624315 12.416936 ]	DMSO
832	[10.815055 7.0015516]	DMSO	[10.815055 7.0015516]	DMSO
833	[ 7.2202277 14.256852 ]	DMSO	[ 7.2202277 14.256852 ]	DMSO
834	[10.09082 7.400189]	DMSO	[10.09082 7.400189]	DMSO
835	[10.977333 6.208185]	DMSO	[10.977333 6.208185]	DMSO
836	[10.421942 7.8123894]	DMSO	[10.421942 7.8123894]	DMSO
837	[9.500319 3.0703013]	DMSO	[9.500319 3.0703013]	DMSO
838	[8.390684 3.5351644]	DMSO	[8.390684 3.5351644]	DMSO
839	[8.342148 4.822898]	DMSO	[8.342148 4.822898]	DMSO
840	[ 6.2561145 12.967343 ]	DMSO	[ 6.2561145 12.967343 ]	DMSO
841	[11.333529 7.3576474]	DMSO	[11.333529 7.3576474]	DMSO
842	[ 6.246416 12.934481]	DMSO	[ 6.246416 12.934481]	DMSO
843	[10.2051735 5.4413233]	DMSO	[10.2051735 5.4413233]	DMSO
844	[9.154151 6.5971446]	DMSO	[9.154151 6.5971446]	DMSO
845	[10.805102 3.9888127]	DMSO	[10.805102 3.9888127]	DMSO
846	[10.733826 6.06464 ]	DMSO	[10.733826 6.06464 ]	DMSO
847	[7.125251 4.4305687]	DMSO	[7.125251 4.4305687]	DMSO
848	[8.366266 4.072109]	DMSO	[8.366266 4.072109]	DMSO
849	[10.077245 6.392713]	DMSO	[10.077245 6.392713]	DMSO
850	[ 6.6488366 13.827943 ]	DMSO	[ 6.6488366 13.827943 ]	DMSO
851	[13.226732 5.1850615]	DMSO	[13.226732 5.1850615]	DMSO
852	[10.514245 6.9583664]	DMSO	[10.514245 6.9583664]	DMSO
853	[9.529995 3.246969]	DMSO	[9.529995 3.246969]	DMSO
854	[ 7.081601 13.380207]	DMSO	[ 7.081601 13.380207]	DMSO
855	[9.242462 3.749468]	DMSO	[9.242462 3.749468]	DMSO
856	[10.348969 5.4027224]	DMSO	[10.348969 5.4027224]	DMSO
857	[4.650426 7.1433854]	DMSO	[4.650426 7.1433854]	DMSO
858	[ 6.4073243 14.313373 ]	DMSO	[ 6.4073243 14.313373 ]	DMSO
859	[ 7.786965 10.511929]	DMSO	[ 7.786965 10.511929]	DMSO
860	[10.125096 2.683356]	DMSO	[10.125096 2.683356]	DMSO
861	[ 6.9984727 13.8410845]	DMSO	[ 6.9984727 13.8410845]	DMSO
862	[7.50926 4.4713016]	DMSO	[7.50926 4.4713016]	DMSO
863	[ 7.085129 13.091375]	DMSO	[ 7.085129 13.091375]	DMSO
864	[ 9.159197 10.006807]	DMSO	[ 9.159197 10.006807]	DMSO
865	[ 6.3180747 14.30467 ]	DMSO	[ 6.3180747 14.30467 ]	DMSO
866	[10.033074 2.7005153]	DMSO	[10.033074 2.7005153]	DMSO
867	[ 6.9145594 14.415296 ]	DMSO	[ 6.9145594 14.415296 ]	DMSO
868	[7.6119504 9.10785 ]	DMSO	[7.6119504 9.10785 ]	DMSO
869	[10.993131 5.8082204]	DMSO	[10.993131 5.8082204]	DMSO
870	[10.602304 7.4328275]	DMSO	[10.602304 7.4328275]	DMSO
871	[ 6.898691 14.057882]	DMSO	[ 6.898691 14.057882]	DMSO
872	[ 6.313616 11.691213]	DMSO	[ 6.313616 11.691213]	DMSO
873	[10.710967 6.3982315]	DMSO	[10.710967 6.3982315]	DMSO
874	[11.138876 6.2064843]	DMSO	[11.138876 6.2064843]	DMSO
875	[10.731981 6.8321776]	DMSO	[10.731981 6.8321776]	DMSO
876	[ 7.591278 10.890908]	DMSO	[ 7.591278 10.890908]	DMSO
877	[ 6.6998787 14.450322 ]	DMSO	[ 6.6998787 14.450322 ]	DMSO
878	[ 7.4985476 10.386056 ]	DMSO	[ 7.4985476 10.386056 ]	DMSO
879	[8.483309 2.358895]	DMSO	[8.483309 2.358895]	DMSO
880	[10.726995 3.7630455]	DMSO	[10.726995 3.7630455]	DMSO
881	[ 7.3892155 14.163214 ]	DMSO	[ 7.3892155 14.163214 ]	DMSO
882	[10.022112 2.7186286]	DMSO	[10.022112 2.7186286]	DMSO
883	[10.362686 7.0821486]	DMSO	[10.362686 7.0821486]	DMSO
884	[10.835971 5.586475]	DMSO	[10.835971 5.586475]	DMSO
885	[7.6241884 4.0696692]	DMSO	[7.6241884 4.0696692]	DMSO
886	[10.166143 3.2717462]	DMSO	[10.166143 3.2717462]	DMSO
887	[7.411506 9.627396]	DMSO	[7.411506 9.627396]	DMSO
888	[10.151809 3.1906934]	DMSO	[10.151809 3.1906934]	DMSO
889	[ 7.30782 13.382117]	DMSO	[ 7.30782 13.382117]	DMSO
890	[9.864453 5.0854135]	DMSO	[9.864453 5.0854135]	DMSO
891	[8.347443 4.1871123]	DMSO	[8.347443 4.1871123]	DMSO
892	[10.834694 6.329136]	DMSO	[10.834694 6.329136]	DMSO
893	[10.598084 7.5762753]	DMSO	[10.598084 7.5762753]	DMSO
894	[7.986277 4.023805]	DMSO	[7.986277 4.023805]	DMSO
895	[ 6.2686143 12.965493 ]	DMSO	[ 6.2686143 12.965493 ]	DMSO
896	[ 6.9165583 14.006271 ]	DMSO	[ 6.9165583 14.006271 ]	DMSO
897	[ 7.7101626 10.498204 ]	DMSO	[ 7.7101626 10.498204 ]	DMSO
898	[10.802004 6.9110484]	DMSO	[10.802004 6.9110484]	DMSO
899	[ 9.16218 10.040062]	DMSO	[ 9.16218 10.040062]	DMSO
900	[9.306577 3.3627436]	DMSO	[9.306577 3.3627436]	DMSO
901	[10.07339 2.7217438]	DMSO	[10.07339 2.7217438]	DMSO
902	[ 7.7305193 11.027995 ]	DMSO	[ 7.7305193 11.027995 ]	DMSO
903	[10.784806 7.033251]	DMSO	[10.784806 7.033251]	DMSO
904	[ 7.01786 14.341235]	DMSO	[ 7.01786 14.341235]	DMSO
905	[8.408287 3.2079158]	DMSO	[8.408287 3.2079158]	DMSO
906	[ 7.0259557 13.271808 ]	DMSO	[ 7.0259557 13.271808 ]	DMSO
907	[ 7.4420013 14.045427 ]	DMSO	[ 7.4420013 14.045427 ]	DMSO
908	[10.802495 6.3052926]	DMSO	[10.802495 6.3052926]	DMSO
909	[10.772575 5.2147064]	DMSO	[10.772575 5.2147064]	DMSO
910	[ 7.4464264 14.081438 ]	DMSO	[ 7.4464264 14.081438 ]	DMSO
911	[10.399837 3.6062036]	DMSO	[10.399837 3.6062036]	DMSO
912	[8.701574 7.8430085]	DMSO	[8.701574 7.8430085]	DMSO
913	[ 7.30112 13.811936]	DMSO	[ 7.30112 13.811936]	DMSO
914	[10.277869 7.0776234]	DMSO	[10.277869 7.0776234]	DMSO
915	[10.779107 6.8856626]	DMSO	[10.779107 6.8856626]	DMSO
916	[9.977806 6.313071]	DMSO	[9.977806 6.313071]	DMSO
917	[10.516892 7.419963]	DMSO	[10.516892 7.419963]	DMSO
918	[10.385157 7.0078464]	DMSO	[10.385157 7.0078464]	DMSO
919	[9.349529 7.5344214]	DMSO	[9.349529 7.5344214]	DMSO
920	[ 6.892404 12.985737]	DMSO	[ 6.892404 12.985737]	DMSO
921	[8.731066 3.271013]	DMSO	[8.731066 3.271013]	DMSO
922	[10.75415 6.871028]	DMSO	[10.75415 6.871028]	DMSO
923	[7.530677 9.80324 ]	DMSO	[7.530677 9.80324 ]	DMSO
924	[10.213615 6.0338426]	DMSO	[10.213615 6.0338426]	DMSO
925	[ 7.132578 13.345821]	DMSO	[ 7.132578 13.345821]	DMSO
926	[10.825101 4.3353453]	DMSO	[10.825101 4.3353453]	DMSO
927	[ 7.255143 14.217669]	DMSO	[ 7.255143 14.217669]	DMSO
928	[ 6.5245957 14.454805 ]	DMSO	[ 6.5245957 14.454805 ]	DMSO
929	[10.899381 6.3102174]	DMSO	[10.899381 6.3102174]	DMSO
930	[ 7.3487587 14.200691 ]	DMSO	[ 7.3487587 14.200691 ]	DMSO
931	[10.159691 5.7082767]	DMSO	[10.159691 5.7082767]	DMSO
932	[ 7.3353252 13.689141 ]	DMSO	[ 7.3353252 13.689141 ]	DMSO
933	[10.784089 6.907582]	DMSO	[10.784089 6.907582]	DMSO
934	[10.793214 6.890217]	DMSO	[10.793214 6.890217]	DMSO
935	[ 7.196202 14.2890625]	DMSO	[ 7.196202 14.2890625]	DMSO
936	[4.3580794 7.4456224]	DMSO	[4.3580794 7.4456224]	DMSO
937	[ 7.302753 12.536868]	DMSO	[ 7.302753 12.536868]	DMSO
938	[10.515471 7.5322123]	DMSO	[10.515471 7.5322123]	DMSO
939	[ 7.1409974 13.468031 ]	DMSO	[ 7.1409974 13.468031 ]	DMSO
940	[ 6.277145 14.2723465]	DMSO	[ 6.277145 14.2723465]	DMSO
941	[9.269809 7.090624]	DMSO	[9.269809 7.090624]	DMSO
942	[ 6.7667236 14.196723 ]	DMSO	[ 6.7667236 14.196723 ]	DMSO
943	[ 6.444095 14.08385 ]	DMSO	[ 6.444095 14.08385 ]	DMSO
944	[9.1686 6.070216]	DMSO	[9.1686 6.070216]	DMSO
945	[ 6.5666013 14.261477 ]	DMSO	[ 6.5666013 14.261477 ]	DMSO
946	[ 7.4908032 13.824374 ]	DMSO	[ 7.4908032 13.824374 ]	DMSO
947	[9.242012 4.0934763]	DMSO	[9.242012 4.0934763]	DMSO
948	[4.3515162 7.465394 ]	DMSO	[4.3515162 7.465394 ]	DMSO
949	[ 6.6428432 13.9508095]	DMSO	[ 6.6428432 13.9508095]	DMSO
950	[12.047685 3.195227]	DMSO	[12.047685 3.195227]	DMSO
951	[ 7.5495124 12.274205 ]	DMSO	[ 7.5495124 12.274205 ]	DMSO
952	[9.665979 3.4938195]	DMSO	[9.665979 3.4938195]	DMSO
953	[ 6.4413004 14.383832 ]	DMSO	[ 6.4413004 14.383832 ]	DMSO
954	[ 6.523138 14.379856]	DMSO	[ 6.523138 14.379856]	DMSO
955	[9.431724 6.0367546]	DMSO	[9.431724 6.0367546]	DMSO
956	[9.280202 3.4729002]	DMSO	[9.280202 3.4729002]	DMSO
957	[7.312726 4.5538597]	DMSO	[7.312726 4.5538597]	DMSO
958	[7.4325023 9.833187 ]	DMSO	[7.4325023 9.833187 ]	DMSO
959	[6.1040134 6.4633102]	DMSO	[6.1040134 6.4633102]	DMSO
960	[ 7.4121165 13.738935 ]	DMSO	[ 7.4121165 13.738935 ]	DMSO
961	[11.571563 5.537199]	DMSO	[11.571563 5.537199]	DMSO
962	[10.589189 2.3262167]	DMSO	[10.589189 2.3262167]	DMSO
963	[10.050135 2.7029755]	DMSO	[10.050135 2.7029755]	DMSO
964	[10.763288 6.518004]	DMSO	[10.763288 6.518004]	DMSO
965	[ 6.889061 14.204751]	DMSO	[ 6.889061 14.204751]	DMSO
966	[10.3865385 7.0250278]	DMSO	[10.3865385 7.0250278]	DMSO
967	[10.535827 7.2376585]	DMSO	[10.535827 7.2376585]	DMSO
968	[8.1570635 4.8802485]	DMSO	[8.1570635 4.8802485]	DMSO
969	[10.7703085 6.8967514]	DMSO	[10.7703085 6.8967514]	DMSO
970	[10.297978 7.0613694]	DMSO	[10.297978 7.0613694]	DMSO
971	[4.3554606 7.448249 ]	DMSO	[4.3554606 7.448249 ]	DMSO
972	[8.302835 4.868998]	DMSO	[8.302835 4.868998]	DMSO
973	[9.8953085 5.310147 ]	DMSO	[9.8953085 5.310147 ]	DMSO
974	[9.09788 2.501474]	DMSO	[9.09788 2.501474]	DMSO
975	[7.4509387 3.6013856]	DMSO	[7.4509387 3.6013856]	DMSO
976	[10.940468 4.103164]	DMSO	[10.940468 4.103164]	DMSO
977	[ 7.440651 14.0241585]	DMSO	[ 7.440651 14.0241585]	DMSO
978	[8.498416 4.84279 ]	DMSO	[8.498416 4.84279 ]	DMSO
979	[10.896325 6.3154407]	DMSO	[10.896325 6.3154407]	DMSO
980	[10.618171 6.9653406]	DMSO	[10.618171 6.9653406]	DMSO
981	[11.199881 4.819642]	DMSO	[11.199881 4.819642]	DMSO
982	[ 6.695959 14.178856]	DMSO	[ 6.695959 14.178856]	DMSO
983	[ 7.439207 13.707618]	DMSO	[ 7.439207 13.707618]	DMSO
984	[9.986098 2.784309]	DMSO	[9.986098 2.784309]	DMSO
985	[9.652765 7.007293]	DMSO	[9.652765 7.007293]	DMSO
986	[ 7.0882177 14.228732 ]	DMSO	[ 7.0882177 14.228732 ]	DMSO
987	[8.916208 3.1785896]	DMSO	[8.916208 3.1785896]	DMSO
988	[ 5.994802 12.704725]	DMSO	[ 5.994802 12.704725]	DMSO
989	[8.013291 5.098664]	DMSO	[8.013291 5.098664]	DMSO
990	[ 7.2389507 14.292385 ]	DMSO	[ 7.2389507 14.292385 ]	DMSO
991	[10.725778 6.3185606]	DMSO	[10.725778 6.3185606]	DMSO
992	[10.155426 4.8938303]	DMSO	[10.155426 4.8938303]	DMSO
993	[10.804125 6.929256]	DMSO	[10.804125 6.929256]	DMSO
994	[10.755745 6.882797]	DMSO	[10.755745 6.882797]	DMSO
995	[ 6.954335 13.734468]	DMSO	[ 6.954335 13.734468]	DMSO
996	[ 6.4646225 14.327335 ]	DMSO	[ 6.4646225 14.327335 ]	DMSO
997	[10.132374 3.3328917]	DMSO	[10.132374 3.3328917]	DMSO
998	[ 7.431675 14.133982]	DMSO	[ 7.431675 14.133982]	DMSO
999	[ 6.334308 14.288875]	DMSO	[ 6.334308 14.288875]	DMSO
1000	[ 6.257077 12.937621]	DMSO	[ 6.257077 12.937621]	DMSO
1001	[ 8.967829 10.150674]	DMSO	[ 8.967829 10.150674]	DMSO
1002	[ 7.026446 14.317552]	DMSO	[ 7.026446 14.317552]	DMSO
1003	[ 6.4575577 14.331446 ]	DMSO	[ 6.4575577 14.331446 ]	DMSO
1004	[6.090983 6.488121]	DMSO	[6.090983 6.488121]	DMSO
1005	[ 6.4991975 14.388917 ]	DMSO	[ 6.4991975 14.388917 ]	DMSO
1006	[9.278692 3.0529006]	DMSO	[9.278692 3.0529006]	DMSO
1007	[8.434814 3.6453133]	DMSO	[8.434814 3.6453133]	DMSO
1008	[10.516292 5.6601367]	DMSO	[10.516292 5.6601367]	DMSO
1009	[10.901289 6.36552 ]	DMSO	[10.901289 6.36552 ]	DMSO
1010	[11.176694 6.148876]	DMSO	[11.176694 6.148876]	DMSO
1011	[10.352068 7.249188]	DMSO	[10.352068 7.249188]	DMSO
1012	[10.127268 4.7952356]	DMSO	[10.127268 4.7952356]	DMSO
1013	[8.440606 2.629752]	DMSO	[8.440606 2.629752]	DMSO
1014	[10.497617 3.5957422]	DMSO	[10.497617 3.5957422]	DMSO
1015	[8.012913 3.4949741]	DMSO	[8.012913 3.4949741]	DMSO
1016	[ 7.279689 12.552376]	DMSO	[ 7.279689 12.552376]	DMSO
1017	[10.789014 6.8757415]	DMSO	[10.789014 6.8757415]	DMSO
1018	[8.702013 3.221827]	DMSO	[8.702013 3.221827]	DMSO
1019	[10.558012 5.2685714]	DMSO	[10.558012 5.2685714]	DMSO
1020	[10.370641 2.7197583]	DMSO	[10.370641 2.7197583]	DMSO
1021	[ 7.5791736 12.280285 ]	DMSO	[ 7.5791736 12.280285 ]	DMSO
1022	[7.5939326 9.971068 ]	DMSO	[7.5939326 9.971068 ]	DMSO
1023	[10.767529 6.9524636]	DMSO	[10.767529 6.9524636]	DMSO
1024	[10.575623 5.2941575]	DMSO	[10.575623 5.2941575]	DMSO
1025	[ 7.1557317 13.433525 ]	DMSO	[ 7.1557317 13.433525 ]	DMSO
1026	[10.934754 6.2998257]	DMSO	[10.934754 6.2998257]	DMSO
1027	[10.067792 7.5001845]	DMSO	[10.067792 7.5001845]	DMSO
1028	[ 7.0289803 13.883031 ]	DMSO	[ 7.0289803 13.883031 ]	DMSO
1029	[ 7.2056794 12.583005 ]	DMSO	[ 7.2056794 12.583005 ]	DMSO
1030	[ 6.8889365 14.036915 ]	DMSO	[ 6.8889365 14.036915 ]	DMSO
1031	[10.277054 7.0972795]	DMSO	[10.277054 7.0972795]	DMSO
1032	[8.650632 8.405785]	DMSO	[8.650632 8.405785]	DMSO
1033	[10.853874 6.388875]	DMSO	[10.853874 6.388875]	DMSO
1034	[ 8.5329275 10.457699 ]	DMSO	[ 8.5329275 10.457699 ]	DMSO
1035	[ 7.3076067 14.197898 ]	DMSO	[ 7.3076067 14.197898 ]	DMSO
1036	[10.15103 7.2236276]	DMSO	[10.15103 7.2236276]	DMSO
1037	[5.7279263 6.91921 ]	DMSO	[5.7279263 6.91921 ]	DMSO
1038	[9.67624 2.8514588]	DMSO	[9.67624 2.8514588]	DMSO
1039	[ 6.3221536 14.260441 ]	DMSO	[ 6.3221536 14.260441 ]	DMSO
1040	[9.801579 6.3754377]	DMSO	[9.801579 6.3754377]	DMSO
1041	[8.083822 4.048441]	DMSO	[8.083822 4.048441]	DMSO
1042	[7.9763007 4.0540442]	DMSO	[7.9763007 4.0540442]	DMSO
1043	[9.769925 5.0651207]	DMSO	[9.769925 5.0651207]	DMSO
1044	[ 6.762176 13.168687]	IMPA	[ 9.22676 10.321968]	MorphDiff(I2I)
1045	[ 5.4663568 11.276504 ]	IMPA	[9.349497 2.5285578]	MorphDiff(I2I)
1046	[ 7.867008 12.022619]	IMPA	[10.8597555 4.7460837]	MorphDiff(I2I)
1047	[ 5.600245 11.087513]	IMPA	[12.647905 6.1212764]	MorphDiff(I2I)
1048	[ 6.8090835 12.554007 ]	IMPA	[9.8745575 3.2015052]	MorphDiff(I2I)
1049	[5.3072224 9.510537 ]	IMPA	[10.173488 5.3971143]	MorphDiff(I2I)
1050	[ 8.512199 10.7062025]	IMPA	[11.6083765 8.754752 ]	MorphDiff(I2I)
1051	[ 5.584526 12.811742]	IMPA	[10.396645 8.232419]	MorphDiff(I2I)
1052	[ 5.5364113 11.317139 ]	IMPA	[10.898392 8.48149 ]	MorphDiff(I2I)
1053	[ 5.967278 12.4123125]	IMPA	[ 9.944697 13.644329]	MorphDiff(I2I)
1054	[ 6.634814 13.088522]	IMPA	[4.29309 7.6944127]	MorphDiff(I2I)
1055	[ 6.3963976 12.262219 ]	IMPA	[12.172525 4.7601504]	MorphDiff(I2I)
1056	[ 5.4816594 12.693834 ]	IMPA	[ 6.846649 12.787435]	MorphDiff(I2I)
1057	[5.302917 9.9772215]	IMPA	[4.1796327 7.836106 ]	MorphDiff(I2I)
1058	[10.062922 11.084028]	IMPA	[11.795604 8.57727 ]	MorphDiff(I2I)
1059	[ 8.068661 11.970054]	IMPA	[5.601247 6.8569775]	MorphDiff(I2I)
1060	[ 6.831985 13.224339]	IMPA	[ 8.85816 13.200626]	MorphDiff(I2I)
1061	[ 6.550874 12.42883 ]	IMPA	[12.42465 5.850474]	MorphDiff(I2I)
1062	[ 6.806032 13.20407 ]	IMPA	[10.938362 3.3544137]	MorphDiff(I2I)
1063	[ 7.5121107 12.620899 ]	IMPA	[10.930814 11.495747]	MorphDiff(I2I)
1064	[ 7.9393435 11.277797 ]	IMPA	[ 9.914521 11.90562 ]	MorphDiff(I2I)
1065	[ 6.268796 10.284103]	IMPA	[9.226134 2.759899]	MorphDiff(I2I)
1066	[ 6.796107 13.218804]	IMPA	[10.345734 7.5668726]	MorphDiff(I2I)
1067	[7.335492 8.845694]	IMPA	[9.112357 2.2745924]	MorphDiff(I2I)
1068	[ 5.4248295 11.200718 ]	IMPA	[ 8.605562 10.13696 ]	MorphDiff(I2I)
1069	[ 6.7802906 13.113166 ]	IMPA	[9.738378 9.650431]	MorphDiff(I2I)
1070	[5.265378 9.942968]	IMPA	[7.763792 5.0949807]	MorphDiff(I2I)
1071	[ 5.666093 12.49126 ]	IMPA	[ 6.1363463 12.507946 ]	MorphDiff(I2I)
1072	[ 6.76031 12.638206]	IMPA	[ 8.783734 13.525378]	MorphDiff(I2I)
1073	[ 8.200786 11.409136]	IMPA	[8.82246 4.703722]	MorphDiff(I2I)
1074	[ 5.1885457 10.249968 ]	IMPA	[ 6.930663 10.335192]	MorphDiff(I2I)
1075	[ 5.9523354 11.201761 ]	IMPA	[4.1228576 7.9662113]	MorphDiff(I2I)
1076	[ 4.968137 10.032038]	IMPA	[ 6.285419 10.69248 ]	MorphDiff(I2I)
1077	[ 6.4551196 12.64926 ]	IMPA	[10.608252 11.900374]	MorphDiff(I2I)
1078	[ 6.7018056 13.1975765]	IMPA	[ 9.143242 12.626987]	MorphDiff(I2I)
1079	[ 5.5546103 12.790184 ]	IMPA	[ 5.811051 10.690322]	MorphDiff(I2I)
1080	[ 5.008913 10.156368]	IMPA	[10.458275 10.860188]	MorphDiff(I2I)
1081	[5.555236 9.085969]	IMPA	[5.7569957 6.841807 ]	MorphDiff(I2I)
1082	[ 7.199905 12.33664 ]	IMPA	[8.53644 3.3747077]	MorphDiff(I2I)
1083	[ 6.0222044 11.530876 ]	IMPA	[10.430479 12.289035]	MorphDiff(I2I)
1084	[ 6.8530583 13.096095 ]	IMPA	[ 6.0355463 11.584059 ]	MorphDiff(I2I)
1085	[ 7.3916655 12.69677 ]	IMPA	[11.963087 6.938024]	MorphDiff(I2I)
1086	[ 6.1318192 11.335058 ]	IMPA	[ 6.643131 10.420013]	MorphDiff(I2I)
1087	[ 7.4802456 12.574375 ]	IMPA	[10.241339 11.150491]	MorphDiff(I2I)

## Sheet: Sheet6
	IMPA	IMPA_label	MorphDiff(I2I)	MorphDiff(I2I)_label
0	[11.072906 6.300385]	Ground Truth	[11.072906 6.300385]	Ground Truth
1	[ 6.4371014 11.443085 ]	Ground Truth	[ 6.4371014 11.443085 ]	Ground Truth
2	[ 5.9603987 12.0378 ]	Ground Truth	[ 5.9603987 12.0378 ]	Ground Truth
3	[10.053032 7.3123894]	Ground Truth	[10.053032 7.3123894]	Ground Truth
4	[ 6.473465 11.427928]	Ground Truth	[ 6.473465 11.427928]	Ground Truth
5	[ 6.8459415 10.579182 ]	Ground Truth	[ 6.8459415 10.579182 ]	Ground Truth
6	[ 8.745778 10.557962]	Ground Truth	[ 8.745778 10.557962]	Ground Truth
7	[ 6.3415537 10.986407 ]	Ground Truth	[ 6.3415537 10.986407 ]	Ground Truth
8	[11.016034 7.694007]	Ground Truth	[11.016034 7.694007]	Ground Truth
9	[ 5.7504487 11.572512 ]	Ground Truth	[ 5.7504487 11.572512 ]	Ground Truth
10	[11.27931 9.311525]	Ground Truth	[11.27931 9.311525]	Ground Truth
11	[ 6.4158854 11.192439 ]	Ground Truth	[ 6.4158854 11.192439 ]	Ground Truth
12	[7.1305223 7.058246 ]	Ground Truth	[7.1305223 7.058246 ]	Ground Truth
13	[6.4128966 7.692564 ]	Ground Truth	[6.4128966 7.692564 ]	Ground Truth
14	[ 7.38278 11.99048]	Ground Truth	[ 7.38278 11.99048]	Ground Truth
15	[10.04384 13.909535]	Ground Truth	[10.04384 13.909535]	Ground Truth
16	[ 9.315973 10.976044]	Ground Truth	[ 9.315973 10.976044]	Ground Truth
17	[ 6.827586 10.980971]	Ground Truth	[ 6.827586 10.980971]	Ground Truth
18	[7.8985033 6.149305 ]	Ground Truth	[7.8985033 6.149305 ]	Ground Truth
19	[ 6.986403 10.144358]	Ground Truth	[ 6.986403 10.144358]	Ground Truth
20	[ 5.965157 11.011026]	Ground Truth	[ 5.965157 11.011026]	Ground Truth
21	[7.052006 8.3717165]	Ground Truth	[7.052006 8.3717165]	Ground Truth
22	[ 9.016153 13.675628]	Ground Truth	[ 9.016153 13.675628]	Ground Truth
23	[10.270099 7.69021 ]	Ground Truth	[10.270099 7.69021 ]	Ground Truth
24	[ 7.387983 10.430068]	Ground Truth	[ 7.387983 10.430068]	Ground Truth
25	[ 9.17851 12.914971]	Ground Truth	[ 9.17851 12.914971]	Ground Truth
26	[8.809129 9.298506]	Ground Truth	[8.809129 9.298506]	Ground Truth
27	[10.382126 12.950702]	Ground Truth	[10.382126 12.950702]	Ground Truth
28	[8.077764 6.7878146]	Ground Truth	[8.077764 6.7878146]	Ground Truth
29	[ 6.2204256 12.916694 ]	Ground Truth	[ 6.2204256 12.916694 ]	Ground Truth
30	[8.72163 8.635913]	Ground Truth	[8.72163 8.635913]	Ground Truth
31	[ 9.055126 12.241236]	Ground Truth	[ 9.055126 12.241236]	Ground Truth
32	[9.033849 8.619389]	Ground Truth	[9.033849 8.619389]	Ground Truth
33	[ 9.810922 12.85971 ]	Ground Truth	[ 9.810922 12.85971 ]	Ground Truth
34	[9.181825 8.421553]	Ground Truth	[9.181825 8.421553]	Ground Truth
35	[9.082094 9.12464 ]	Ground Truth	[9.082094 9.12464 ]	Ground Truth
36	[11.862117 10.297136]	Ground Truth	[11.862117 10.297136]	Ground Truth
37	[10.23244 8.746715]	Ground Truth	[10.23244 8.746715]	Ground Truth
38	[10.424037 4.1413875]	Ground Truth	[10.424037 4.1413875]	Ground Truth
39	[8.92705 8.551359]	Ground Truth	[8.92705 8.551359]	Ground Truth
40	[ 9.252703 12.762319]	Ground Truth	[ 9.252703 12.762319]	Ground Truth
41	[ 7.573463 10.433263]	Ground Truth	[ 7.573463 10.433263]	Ground Truth
42	[14.054422 5.179845]	DMSO	[14.054422 5.179845]	DMSO
43	[14.497826 4.313717]	DMSO	[14.497826 4.313717]	DMSO
44	[14.290996 4.249803]	DMSO	[14.290996 4.249803]	DMSO
45	[13.999214 5.2383614]	DMSO	[13.999214 5.2383614]	DMSO
46	[12.125202 4.9554443]	DMSO	[12.125202 4.9554443]	DMSO
47	[13.963127 5.2150335]	DMSO	[13.963127 5.2150335]	DMSO
48	[13.5787 4.6866317]	DMSO	[13.5787 4.6866317]	DMSO
49	[12.935698 6.095787]	DMSO	[12.935698 6.095787]	DMSO
50	[9.208889 5.5388236]	DMSO	[9.208889 5.5388236]	DMSO
51	[9.125647 2.4361956]	DMSO	[9.125647 2.4361956]	DMSO
52	[13.802294 6.2056966]	DMSO	[13.802294 6.2056966]	DMSO
53	[12.084346 2.783769]	DMSO	[12.084346 2.783769]	DMSO
54	[13.805005 6.241483]	DMSO	[13.805005 6.241483]	DMSO
55	[13.955968 5.997389]	DMSO	[13.955968 5.997389]	DMSO
56	[11.224782 2.272969]	DMSO	[11.224782 2.272969]	DMSO
57	[11.714519 1.9061236]	DMSO	[11.714519 1.9061236]	DMSO
58	[14.469567 4.728809]	DMSO	[14.469567 4.728809]	DMSO
59	[14.547907 4.6732173]	DMSO	[14.547907 4.6732173]	DMSO
60	[14.26413 4.5792236]	DMSO	[14.26413 4.5792236]	DMSO
61	[12.944414 6.5727487]	DMSO	[12.944414 6.5727487]	DMSO
62	[14.120337 5.328394]	DMSO	[14.120337 5.328394]	DMSO
63	[14.167701 4.896832]	DMSO	[14.167701 4.896832]	DMSO
64	[10.784564 2.1012473]	DMSO	[10.784564 2.1012473]	DMSO
65	[14.550595 4.6633677]	DMSO	[14.550595 4.6633677]	DMSO
66	[14.047978 5.269468]	DMSO	[14.047978 5.269468]	DMSO
67	[9.472941 2.3000212]	DMSO	[9.472941 2.3000212]	DMSO
68	[14.362977 4.688613]	DMSO	[14.362977 4.688613]	DMSO
69	[10.910066 2.5594497]	DMSO	[10.910066 2.5594497]	DMSO
70	[10.085989 4.068243]	DMSO	[10.085989 4.068243]	DMSO
71	[14.38256 4.6407676]	DMSO	[14.38256 4.6407676]	DMSO
72	[14.246954 4.523136]	DMSO	[14.246954 4.523136]	DMSO
73	[11.36054 2.832051]	DMSO	[11.36054 2.832051]	DMSO
74	[ 7.4315267 12.698534 ]	DMSO	[ 7.4315267 12.698534 ]	DMSO
75	[12.392779 4.2896895]	DMSO	[12.392779 4.2896895]	DMSO
76	[13.921285 5.499853]	DMSO	[13.921285 5.499853]	DMSO
77	[12.7867365 5.623748 ]	DMSO	[12.7867365 5.623748 ]	DMSO
78	[13.994996 5.5470014]	DMSO	[13.994996 5.5470014]	DMSO
79	[14.324081 4.7123904]	DMSO	[14.324081 4.7123904]	DMSO
80	[14.030567 5.77005 ]	DMSO	[14.030567 5.77005 ]	DMSO
81	[12.613595 3.3691297]	DMSO	[12.613595 3.3691297]	DMSO
82	[12.561381 5.610243]	DMSO	[12.561381 5.610243]	DMSO
83	[8.410015 2.4741914]	DMSO	[8.410015 2.4741914]	DMSO
84	[10.574841 1.8847071]	DMSO	[10.574841 1.8847071]	DMSO
85	[10.901739 2.481056]	DMSO	[10.901739 2.481056]	DMSO
86	[14.303677 4.2807198]	DMSO	[14.303677 4.2807198]	DMSO
87	[13.662616 4.5891433]	DMSO	[13.662616 4.5891433]	DMSO
88	[14.458496 4.6044765]	DMSO	[14.458496 4.6044765]	DMSO
89	[13.180942 7.3368735]	DMSO	[13.180942 7.3368735]	DMSO
90	[14.286608 4.7474947]	DMSO	[14.286608 4.7474947]	DMSO
91	[14.019897 5.1724863]	DMSO	[14.019897 5.1724863]	DMSO
92	[9.391667 2.0550983]	DMSO	[9.391667 2.0550983]	DMSO
93	[13.513592 5.354955]	DMSO	[13.513592 5.354955]	DMSO
94	[14.394043 4.455557]	DMSO	[14.394043 4.455557]	DMSO
95	[11.46899 3.107868]	DMSO	[11.46899 3.107868]	DMSO
96	[13.338795 8.649107]	DMSO	[13.338795 8.649107]	DMSO
97	[14.384171 4.2892995]	DMSO	[14.384171 4.2892995]	DMSO
98	[13.881661 6.271392]	DMSO	[13.881661 6.271392]	DMSO
99	[11.473874 2.1547859]	DMSO	[11.473874 2.1547859]	DMSO
100	[11.688808 1.7138932]	DMSO	[11.688808 1.7138932]	DMSO
101	[12.824519 6.504837]	DMSO	[12.824519 6.504837]	DMSO
102	[11.649864 2.0639439]	DMSO	[11.649864 2.0639439]	DMSO
103	[10.916512 1.6744652]	DMSO	[10.916512 1.6744652]	DMSO
104	[13.988086 5.941253]	DMSO	[13.988086 5.941253]	DMSO
105	[12.9199095 6.123474 ]	DMSO	[12.9199095 6.123474 ]	DMSO
106	[13.870253 4.300476]	DMSO	[13.870253 4.300476]	DMSO
107	[11.226264 1.8488966]	DMSO	[11.226264 1.8488966]	DMSO
108	[13.788311 4.447245]	DMSO	[13.788311 4.447245]	DMSO
109	[14.385811 4.7549133]	DMSO	[14.385811 4.7549133]	DMSO
110	[14.211691 4.7000885]	DMSO	[14.211691 4.7000885]	DMSO
111	[13.239344 4.514014]	DMSO	[13.239344 4.514014]	DMSO
112	[12.614237 3.460521]	DMSO	[12.614237 3.460521]	DMSO
113	[12.001804 3.9945672]	DMSO	[12.001804 3.9945672]	DMSO
114	[8.965613 2.7354178]	DMSO	[8.965613 2.7354178]	DMSO
115	[8.853432 2.2012615]	DMSO	[8.853432 2.2012615]	DMSO
116	[11.5955515 2.087407 ]	DMSO	[11.5955515 2.087407 ]	DMSO
117	[13.5091915 5.2193475]	DMSO	[13.5091915 5.2193475]	DMSO
118	[11.621355 3.1136615]	DMSO	[11.621355 3.1136615]	DMSO
119	[12.391232 11.871576]	DMSO	[12.391232 11.871576]	DMSO
120	[10.465877 4.544586]	DMSO	[10.465877 4.544586]	DMSO
121	[10.989514 6.3698816]	DMSO	[10.989514 6.3698816]	DMSO
122	[11.623873 1.8861675]	DMSO	[11.623873 1.8861675]	DMSO
123	[12.212207 3.7766979]	DMSO	[12.212207 3.7766979]	DMSO
124	[14.27489 4.7653074]	DMSO	[14.27489 4.7653074]	DMSO
125	[9.462587 3.5287046]	DMSO	[9.462587 3.5287046]	DMSO
126	[12.838737 5.867763]	DMSO	[12.838737 5.867763]	DMSO
127	[14.173544 4.7161527]	DMSO	[14.173544 4.7161527]	DMSO
128	[11.892491 1.4821897]	DMSO	[11.892491 1.4821897]	DMSO
129	[14.047636 5.4994016]	DMSO	[14.047636 5.4994016]	DMSO
130	[13.420131 7.0201783]	DMSO	[13.420131 7.0201783]	DMSO
131	[14.011497 5.982723]	DMSO	[14.011497 5.982723]	DMSO
132	[14.145194 4.7469206]	DMSO	[14.145194 4.7469206]	DMSO
133	[11.330433 3.2267458]	DMSO	[11.330433 3.2267458]	DMSO
134	[14.357355 4.6423554]	DMSO	[14.357355 4.6423554]	DMSO
135	[12.715805 6.6247067]	DMSO	[12.715805 6.6247067]	DMSO
136	[14.435826 4.751754]	DMSO	[14.435826 4.751754]	DMSO
137	[ 8.029704 12.913733]	DMSO	[ 8.029704 12.913733]	DMSO
138	[7.132956 8.360381]	DMSO	[7.132956 8.360381]	DMSO
139	[14.160909 4.432475]	DMSO	[14.160909 4.432475]	DMSO
140	[13.898775 6.214374]	DMSO	[13.898775 6.214374]	DMSO
141	[13.249444 4.6680894]	DMSO	[13.249444 4.6680894]	DMSO
142	[8.016061 2.777281]	DMSO	[8.016061 2.777281]	DMSO
143	[11.76259 6.772139]	DMSO	[11.76259 6.772139]	DMSO
144	[13.424186 8.306051]	DMSO	[13.424186 8.306051]	DMSO
145	[14.12598 5.2491956]	DMSO	[14.12598 5.2491956]	DMSO
146	[13.599265 5.2057195]	DMSO	[13.599265 5.2057195]	DMSO
147	[11.36323 2.9671247]	DMSO	[11.36323 2.9671247]	DMSO
148	[11.465659 2.0937042]	DMSO	[11.465659 2.0937042]	DMSO
149	[13.935215 6.1632004]	DMSO	[13.935215 6.1632004]	DMSO
150	[13.124245 7.76408 ]	DMSO	[13.124245 7.76408 ]	DMSO
151	[13.955509 4.5637994]	DMSO	[13.955509 4.5637994]	DMSO
152	[14.217816 4.8365626]	DMSO	[14.217816 4.8365626]	DMSO
153	[14.04522 5.189825]	DMSO	[14.04522 5.189825]	DMSO
154	[14.09719 5.5740433]	DMSO	[14.09719 5.5740433]	DMSO
155	[11.198735 4.528151]	DMSO	[11.198735 4.528151]	DMSO
156	[9.08516 2.447463]	DMSO	[9.08516 2.447463]	DMSO
157	[13.055276 8.066158]	DMSO	[13.055276 8.066158]	DMSO
158	[8.379362 2.585458]	DMSO	[8.379362 2.585458]	DMSO
159	[13.972445 5.6314716]	DMSO	[13.972445 5.6314716]	DMSO
160	[8.904955 2.435527]	DMSO	[8.904955 2.435527]	DMSO
161	[10.109671 8.507404]	DMSO	[10.109671 8.507404]	DMSO
162	[11.908912 2.3342311]	DMSO	[11.908912 2.3342311]	DMSO
163	[13.465169 4.718744]	DMSO	[13.465169 4.718744]	DMSO
164	[11.353064 5.1517963]	DMSO	[11.353064 5.1517963]	DMSO
165	[14.3835745 4.8207197]	DMSO	[14.3835745 4.8207197]	DMSO
166	[12.886256 5.992523]	DMSO	[12.886256 5.992523]	DMSO
167	[9.857415 1.9779114]	DMSO	[9.857415 1.9779114]	DMSO
168	[12.314823 2.981572]	DMSO	[12.314823 2.981572]	DMSO
169	[11.464765 6.4250174]	DMSO	[11.464765 6.4250174]	DMSO
170	[8.5747385 2.3644757]	DMSO	[8.5747385 2.3644757]	DMSO
171	[10.888295 2.4216814]	DMSO	[10.888295 2.4216814]	DMSO
172	[14.242379 4.620984]	DMSO	[14.242379 4.620984]	DMSO
173	[13.360008 7.0699005]	DMSO	[13.360008 7.0699005]	DMSO
174	[13.697889 5.384471]	DMSO	[13.697889 5.384471]	DMSO
175	[11.234176 2.03835 ]	DMSO	[11.234176 2.03835 ]	DMSO
176	[14.160896 4.8122144]	DMSO	[14.160896 4.8122144]	DMSO
177	[13.827504 6.174458]	DMSO	[13.827504 6.174458]	DMSO
178	[11.574809 2.043052]	DMSO	[11.574809 2.043052]	DMSO
179	[13.580263 7.21622 ]	DMSO	[13.580263 7.21622 ]	DMSO
180	[14.470672 4.6777763]	DMSO	[14.470672 4.6777763]	DMSO
181	[14.244339 4.45868 ]	DMSO	[14.244339 4.45868 ]	DMSO
182	[7.536586 2.9333405]	DMSO	[7.536586 2.9333405]	DMSO
183	[9.896449 3.0233326]	DMSO	[9.896449 3.0233326]	DMSO
184	[14.331435 4.7907424]	DMSO	[14.331435 4.7907424]	DMSO
185	[14.012828 4.319021]	DMSO	[14.012828 4.319021]	DMSO
186	[14.360897 4.255566]	DMSO	[14.360897 4.255566]	DMSO
187	[13.863338 6.3880935]	DMSO	[13.863338 6.3880935]	DMSO
188	[9.372697 2.0602021]	DMSO	[9.372697 2.0602021]	DMSO
189	[9.422372 2.0239542]	DMSO	[9.422372 2.0239542]	DMSO
190	[14.123437 5.561551]	DMSO	[14.123437 5.561551]	DMSO
191	[10.653593 1.6985912]	DMSO	[10.653593 1.6985912]	DMSO
192	[11.924915 2.6362607]	DMSO	[11.924915 2.6362607]	DMSO
193	[14.071744 5.4434476]	DMSO	[14.071744 5.4434476]	DMSO
194	[11.367435 3.0245683]	DMSO	[11.367435 3.0245683]	DMSO
195	[14.104178 4.366198]	DMSO	[14.104178 4.366198]	DMSO
196	[11.640097 3.0131457]	DMSO	[11.640097 3.0131457]	DMSO
197	[14.128141 4.4331875]	DMSO	[14.128141 4.4331875]	DMSO
198	[14.426719 4.533873]	DMSO	[14.426719 4.533873]	DMSO
199	[13.342125 7.629933]	DMSO	[13.342125 7.629933]	DMSO
200	[13.65641 6.9386005]	DMSO	[13.65641 6.9386005]	DMSO
201	[14.355014 4.118186]	DMSO	[14.355014 4.118186]	DMSO
202	[14.418768 4.4329185]	DMSO	[14.418768 4.4329185]	DMSO
203	[14.541439 4.4905043]	DMSO	[14.541439 4.4905043]	DMSO
204	[12.132395 5.279725]	DMSO	[12.132395 5.279725]	DMSO
205	[13.158843 6.0679083]	DMSO	[13.158843 6.0679083]	DMSO
206	[11.292981 2.4865427]	DMSO	[11.292981 2.4865427]	DMSO
207	[6.1810193 8.062005 ]	DMSO	[6.1810193 8.062005 ]	DMSO
208	[13.60352 6.506959]	DMSO	[13.60352 6.506959]	DMSO
209	[14.1483755 5.031714 ]	DMSO	[14.1483755 5.031714 ]	DMSO
210	[12.987992 5.673951]	DMSO	[12.987992 5.673951]	DMSO
211	[10.958752 1.6746557]	DMSO	[10.958752 1.6746557]	DMSO
212	[12.795842 5.5387697]	DMSO	[12.795842 5.5387697]	DMSO
213	[11.552957 1.8169873]	DMSO	[11.552957 1.8169873]	DMSO
214	[14.320105 4.31944 ]	DMSO	[14.320105 4.31944 ]	DMSO
215	[13.711271 5.5172515]	DMSO	[13.711271 5.5172515]	DMSO
216	[14.316758 4.6043324]	DMSO	[14.316758 4.6043324]	DMSO
217	[11.639678 1.8334852]	DMSO	[11.639678 1.8334852]	DMSO
218	[14.018131 5.718899]	DMSO	[14.018131 5.718899]	DMSO
219	[7.717751 3.4655592]	DMSO	[7.717751 3.4655592]	DMSO
220	[14.0834875 5.148111 ]	DMSO	[14.0834875 5.148111 ]	DMSO
221	[14.459139 4.4892116]	DMSO	[14.459139 4.4892116]	DMSO
222	[12.373844 4.0317965]	DMSO	[12.373844 4.0317965]	DMSO
223	[14.058065 5.1309505]	DMSO	[14.058065 5.1309505]	DMSO
224	[9.119255 2.3772876]	DMSO	[9.119255 2.3772876]	DMSO
225	[11.225521 2.5228732]	DMSO	[11.225521 2.5228732]	DMSO
226	[ 7.651158 12.706825]	DMSO	[ 7.651158 12.706825]	DMSO
227	[14.133388 5.2813144]	DMSO	[14.133388 5.2813144]	DMSO
228	[10.990122 1.9203842]	DMSO	[10.990122 1.9203842]	DMSO
229	[10.912495 1.896841]	DMSO	[10.912495 1.896841]	DMSO
230	[13.021053 6.203239]	DMSO	[13.021053 6.203239]	DMSO
231	[12.625018 5.4903855]	DMSO	[12.625018 5.4903855]	DMSO
232	[9.130481 2.2393887]	DMSO	[9.130481 2.2393887]	DMSO
233	[13.633021 5.5291348]	DMSO	[13.633021 5.5291348]	DMSO
234	[13.960107 6.0380545]	DMSO	[13.960107 6.0380545]	DMSO
235	[14.119928 4.7894435]	DMSO	[14.119928 4.7894435]	DMSO
236	[11.260834 2.0638468]	DMSO	[11.260834 2.0638468]	DMSO
237	[9.086893 2.2208018]	DMSO	[9.086893 2.2208018]	DMSO
238	[14.310519 4.2828712]	DMSO	[14.310519 4.2828712]	DMSO
239	[10.528172 2.055842]	DMSO	[10.528172 2.055842]	DMSO
240	[12.021824 12.649841]	DMSO	[12.021824 12.649841]	DMSO
241	[14.422436 4.2849207]	DMSO	[14.422436 4.2849207]	DMSO
242	[14.389766 4.213396]	DMSO	[14.389766 4.213396]	DMSO
243	[14.544908 4.5817876]	DMSO	[14.544908 4.5817876]	DMSO
244	[11.573433 2.0543833]	DMSO	[11.573433 2.0543833]	DMSO
245	[14.306994 4.6660433]	DMSO	[14.306994 4.6660433]	DMSO
246	[14.569571 4.409454]	DMSO	[14.569571 4.409454]	DMSO
247	[10.94431 1.661372]	DMSO	[10.94431 1.661372]	DMSO
248	[13.526312 7.153725]	DMSO	[13.526312 7.153725]	DMSO
249	[14.158849 4.3207507]	DMSO	[14.158849 4.3207507]	DMSO
250	[13.730373 6.3690434]	DMSO	[13.730373 6.3690434]	DMSO
251	[11.7482605 2.232228 ]	DMSO	[11.7482605 2.232228 ]	DMSO
252	[13.866888 6.30164 ]	DMSO	[13.866888 6.30164 ]	DMSO
253	[13.335154 4.8018003]	DMSO	[13.335154 4.8018003]	DMSO
254	[14.33085 4.2557025]	DMSO	[14.33085 4.2557025]	DMSO
255	[13.983164 4.507795]	DMSO	[13.983164 4.507795]	DMSO
256	[14.264131 4.681841]	DMSO	[14.264131 4.681841]	DMSO
257	[9.942513 1.9504639]	DMSO	[9.942513 1.9504639]	DMSO
258	[10.763232 2.5259554]	DMSO	[10.763232 2.5259554]	DMSO
259	[11.996494 8.359991]	DMSO	[11.996494 8.359991]	DMSO
260	[9.835855 1.9630692]	DMSO	[9.835855 1.9630692]	DMSO
261	[10.913691 1.7148579]	DMSO	[10.913691 1.7148579]	DMSO
262	[14.495691 4.6648173]	DMSO	[14.495691 4.6648173]	DMSO
263	[14.001757 5.2163596]	DMSO	[14.001757 5.2163596]	DMSO
264	[11.69336 1.9584558]	DMSO	[11.69336 1.9584558]	DMSO
265	[11.61668 5.046631]	DMSO	[11.61668 5.046631]	DMSO
266	[14.113782 4.2173567]	DMSO	[14.113782 4.2173567]	DMSO
267	[13.6680155 5.155877 ]	DMSO	[13.6680155 5.155877 ]	DMSO
268	[10.297332 2.0786664]	DMSO	[10.297332 2.0786664]	DMSO
269	[7.545367 2.8662562]	DMSO	[7.545367 2.8662562]	DMSO
270	[12.390801 3.2256944]	DMSO	[12.390801 3.2256944]	DMSO
271	[12.627463 5.407229]	DMSO	[12.627463 5.407229]	DMSO
272	[14.103269 4.561811]	DMSO	[14.103269 4.561811]	DMSO
273	[10.148926 2.8518884]	DMSO	[10.148926 2.8518884]	DMSO
274	[9.484092 2.518402]	DMSO	[9.484092 2.518402]	DMSO
275	[10.883241 2.4122534]	DMSO	[10.883241 2.4122534]	DMSO
276	[13.327023 7.683969]	DMSO	[13.327023 7.683969]	DMSO
277	[8.742572 2.6975095]	DMSO	[8.742572 2.6975095]	DMSO
278	[13.869521 6.067882]	DMSO	[13.869521 6.067882]	DMSO
279	[12.992937 6.0410857]	DMSO	[12.992937 6.0410857]	DMSO
280	[11.797147 2.5074587]	DMSO	[11.797147 2.5074587]	DMSO
281	[12.24923 7.2676606]	DMSO	[12.24923 7.2676606]	DMSO
282	[13.905768 5.3123465]	DMSO	[13.905768 5.3123465]	DMSO
283	[13.853351 6.31041 ]	DMSO	[13.853351 6.31041 ]	DMSO
284	[13.2691965 5.94606 ]	DMSO	[13.2691965 5.94606 ]	DMSO
285	[13.403395 6.2868147]	DMSO	[13.403395 6.2868147]	DMSO
286	[ 9.46855 12.806751]	DMSO	[ 9.46855 12.806751]	DMSO
287	[8.077493 9.5570965]	DMSO	[8.077493 9.5570965]	DMSO
288	[12.434975 3.2665362]	DMSO	[12.434975 3.2665362]	DMSO
289	[14.343956 4.7927184]	DMSO	[14.343956 4.7927184]	DMSO
290	[11.286023 4.2363677]	DMSO	[11.286023 4.2363677]	DMSO
291	[14.417444 4.248782]	DMSO	[14.417444 4.248782]	DMSO
292	[10.717922 1.6595594]	DMSO	[10.717922 1.6595594]	DMSO
293	[12.923501 6.117293]	DMSO	[12.923501 6.117293]	DMSO
294	[11.562562 4.5011435]	DMSO	[11.562562 4.5011435]	DMSO
295	[11.376605 3.0645232]	DMSO	[11.376605 3.0645232]	DMSO
296	[14.149618 5.1751685]	DMSO	[14.149618 5.1751685]	DMSO
297	[13.632816 6.5456457]	DMSO	[13.632816 6.5456457]	DMSO
298	[10.861536 2.2285132]	DMSO	[10.861536 2.2285132]	DMSO
299	[14.1412945 4.850111 ]	DMSO	[14.1412945 4.850111 ]	DMSO
300	[13.507613 6.847326]	DMSO	[13.507613 6.847326]	DMSO
301	[13.905909 5.1217284]	DMSO	[13.905909 5.1217284]	DMSO
302	[13.672231 6.6072946]	DMSO	[13.672231 6.6072946]	DMSO
303	[8.539252 2.4149096]	DMSO	[8.539252 2.4149096]	DMSO
304	[10.109813 3.1482685]	DMSO	[10.109813 3.1482685]	DMSO
305	[12.110322 2.7531471]	DMSO	[12.110322 2.7531471]	DMSO
306	[11.870208 2.6608884]	DMSO	[11.870208 2.6608884]	DMSO
307	[13.662944 5.253285]	DMSO	[13.662944 5.253285]	DMSO
308	[12.7031 6.608525]	DMSO	[12.7031 6.608525]	DMSO
309	[10.208935 2.3673284]	DMSO	[10.208935 2.3673284]	DMSO
310	[13.887289 6.285328]	DMSO	[13.887289 6.285328]	DMSO
311	[8.084248 7.868281]	DMSO	[8.084248 7.868281]	DMSO
312	[12.92567 6.1174407]	DMSO	[12.92567 6.1174407]	DMSO
313	[12.055885 6.783507]	DMSO	[12.055885 6.783507]	DMSO
314	[11.730017 2.0633564]	DMSO	[11.730017 2.0633564]	DMSO
315	[13.538547 7.3773313]	DMSO	[13.538547 7.3773313]	DMSO
316	[13.905985 4.6859307]	DMSO	[13.905985 4.6859307]	DMSO
317	[14.077769 5.4123363]	DMSO	[14.077769 5.4123363]	DMSO
318	[14.091822 5.1567864]	DMSO	[14.091822 5.1567864]	DMSO
319	[14.10664 5.28319]	DMSO	[14.10664 5.28319]	DMSO
320	[11.378495 2.9599016]	DMSO	[11.378495 2.9599016]	DMSO
321	[12.219581 3.600927]	DMSO	[12.219581 3.600927]	DMSO
322	[9.160286 2.1042862]	DMSO	[9.160286 2.1042862]	DMSO
323	[8.492813 2.3690379]	DMSO	[8.492813 2.3690379]	DMSO
324	[13.664517 5.54993 ]	DMSO	[13.664517 5.54993 ]	DMSO
325	[11.837112 6.5859404]	DMSO	[11.837112 6.5859404]	DMSO
326	[12.285676 5.5308948]	DMSO	[12.285676 5.5308948]	DMSO
327	[12.071416 2.8285975]	DMSO	[12.071416 2.8285975]	DMSO
328	[14.19936 4.3136177]	DMSO	[14.19936 4.3136177]	DMSO
329	[6.8782997 4.1951375]	DMSO	[6.8782997 4.1951375]	DMSO
330	[14.081911 5.163825]	DMSO	[14.081911 5.163825]	DMSO
331	[13.568465 5.546464]	DMSO	[13.568465 5.546464]	DMSO
332	[14.3577 4.3816404]	DMSO	[14.3577 4.3816404]	DMSO
333	[14.241547 4.27663 ]	DMSO	[14.241547 4.27663 ]	DMSO
334	[14.022174 5.596433]	DMSO	[14.022174 5.596433]	DMSO
335	[10.037018 1.8350394]	DMSO	[10.037018 1.8350394]	DMSO
336	[9.752279 2.0091424]	DMSO	[9.752279 2.0091424]	DMSO
337	[13.874293 4.6797223]	DMSO	[13.874293 4.6797223]	DMSO
338	[ 6.082092 12.218454]	DMSO	[ 6.082092 12.218454]	DMSO
339	[8.898185 2.4002976]	DMSO	[8.898185 2.4002976]	DMSO
340	[ 8.897769 13.525864]	DMSO	[ 8.897769 13.525864]	DMSO
341	[14.551865 4.3627267]	DMSO	[14.551865 4.3627267]	DMSO
342	[14.552898 4.4362226]	DMSO	[14.552898 4.4362226]	DMSO
343	[9.215121 2.0706525]	DMSO	[9.215121 2.0706525]	DMSO
344	[14.191196 4.334477]	DMSO	[14.191196 4.334477]	DMSO
345	[9.138837 2.424161]	DMSO	[9.138837 2.424161]	DMSO
346	[13.2548065 5.0981913]	DMSO	[13.2548065 5.0981913]	DMSO
347	[14.550109 4.620062]	DMSO	[14.550109 4.620062]	DMSO
348	[14.038152 5.904975]	DMSO	[14.038152 5.904975]	DMSO
349	[14.24955 4.3770366]	DMSO	[14.24955 4.3770366]	DMSO
350	[14.393102 4.7873416]	DMSO	[14.393102 4.7873416]	DMSO
351	[14.512458 4.3118987]	DMSO	[14.512458 4.3118987]	DMSO
352	[13.223004 8.179968]	DMSO	[13.223004 8.179968]	DMSO
353	[9.334033 2.389653]	DMSO	[9.334033 2.389653]	DMSO
354	[9.153367 2.1554608]	DMSO	[9.153367 2.1554608]	DMSO
355	[12.0936165 2.6586394]	DMSO	[12.0936165 2.6586394]	DMSO
356	[14.140365 5.1032104]	DMSO	[14.140365 5.1032104]	DMSO
357	[9.419757 3.008588]	DMSO	[9.419757 3.008588]	DMSO
358	[10.929219 1.5108452]	DMSO	[10.929219 1.5108452]	DMSO
359	[13.847504 6.311314]	DMSO	[13.847504 6.311314]	DMSO
360	[10.9024315 2.9907758]	DMSO	[10.9024315 2.9907758]	DMSO
361	[ 7.9878936 10.469442 ]	DMSO	[ 7.9878936 10.469442 ]	DMSO
362	[13.932121 5.712665]	DMSO	[13.932121 5.712665]	DMSO
363	[14.519305 4.3642416]	DMSO	[14.519305 4.3642416]	DMSO
364	[8.892815 2.224102]	DMSO	[8.892815 2.224102]	DMSO
365	[14.01989 5.5789394]	DMSO	[14.01989 5.5789394]	DMSO
366	[14.028063 5.623099]	DMSO	[14.028063 5.623099]	DMSO
367	[14.212017 4.5417542]	DMSO	[14.212017 4.5417542]	DMSO
368	[14.102414 5.453736]	DMSO	[14.102414 5.453736]	DMSO
369	[14.0429125 5.4310966]	DMSO	[14.0429125 5.4310966]	DMSO
370	[14.0445385 5.876898 ]	DMSO	[14.0445385 5.876898 ]	DMSO
371	[14.358217 4.2750854]	DMSO	[14.358217 4.2750854]	DMSO
372	[14.317664 4.4365616]	DMSO	[14.317664 4.4365616]	DMSO
373	[14.211248 4.9858165]	DMSO	[14.211248 4.9858165]	DMSO
374	[12.726795 6.1453805]	DMSO	[12.726795 6.1453805]	DMSO
375	[13.422436 4.9072046]	DMSO	[13.422436 4.9072046]	DMSO
376	[13.733786 6.265165]	DMSO	[13.733786 6.265165]	DMSO
377	[11.502095 1.9747399]	DMSO	[11.502095 1.9747399]	DMSO
378	[10.801772 1.891476]	DMSO	[10.801772 1.891476]	DMSO
379	[ 8.187396 10.561215]	DMSO	[ 8.187396 10.561215]	DMSO
380	[9.772293 1.8281031]	DMSO	[9.772293 1.8281031]	DMSO
381	[14.160308 4.3908467]	DMSO	[14.160308 4.3908467]	DMSO
382	[10.97655 2.501018]	DMSO	[10.97655 2.501018]	DMSO
383	[11.699943 2.2765434]	DMSO	[11.699943 2.2765434]	DMSO
384	[9.448603 2.0229893]	DMSO	[9.448603 2.0229893]	DMSO
385	[14.546073 4.5254984]	DMSO	[14.546073 4.5254984]	DMSO
386	[9.342925 2.0399196]	DMSO	[9.342925 2.0399196]	DMSO
387	[13.264018 7.363448]	DMSO	[13.264018 7.363448]	DMSO
388	[10.918843 1.7648954]	DMSO	[10.918843 1.7648954]	DMSO
389	[14.034942 5.5536065]	DMSO	[14.034942 5.5536065]	DMSO
390	[14.182535 4.5078044]	DMSO	[14.182535 4.5078044]	DMSO
391	[12.491008 4.6963444]	DMSO	[12.491008 4.6963444]	DMSO
392	[11.7854595 2.229906 ]	DMSO	[11.7854595 2.229906 ]	DMSO
393	[ 9.580467 11.339424]	DMSO	[ 9.580467 11.339424]	DMSO
394	[12.703438 5.403568]	DMSO	[12.703438 5.403568]	DMSO
395	[14.172134 5.1269665]	DMSO	[14.172134 5.1269665]	DMSO
396	[14.176846 4.9524283]	DMSO	[14.176846 4.9524283]	DMSO
397	[12.183244 3.3520312]	DMSO	[12.183244 3.3520312]	DMSO
398	[9.447821 1.9907898]	DMSO	[9.447821 1.9907898]	DMSO
399	[9.958949 1.9360749]	DMSO	[9.958949 1.9360749]	DMSO
400	[7.652046 8.920779]	DMSO	[7.652046 8.920779]	DMSO
401	[13.784442 5.4044247]	DMSO	[13.784442 5.4044247]	DMSO
402	[14.090904 5.352243]	DMSO	[14.090904 5.352243]	DMSO
403	[11.11376 2.2953715]	DMSO	[11.11376 2.2953715]	DMSO
404	[13.665177 6.527966]	DMSO	[13.665177 6.527966]	DMSO
405	[7.762418 3.1435583]	DMSO	[7.762418 3.1435583]	DMSO
406	[7.856622 2.796148]	DMSO	[7.856622 2.796148]	DMSO
407	[11.138393 1.9322642]	DMSO	[11.138393 1.9322642]	DMSO
408	[13.2984 5.9240484]	DMSO	[13.2984 5.9240484]	DMSO
409	[12.992926 4.1978264]	DMSO	[12.992926 4.1978264]	DMSO
410	[8.527332 2.4527893]	DMSO	[8.527332 2.4527893]	DMSO
411	[13.921025 6.176241]	DMSO	[13.921025 6.176241]	DMSO
412	[14.371431 4.5052104]	DMSO	[14.371431 4.5052104]	DMSO
413	[14.191165 4.9634857]	DMSO	[14.191165 4.9634857]	DMSO
414	[14.4473505 4.7092795]	DMSO	[14.4473505 4.7092795]	DMSO
415	[11.347661 2.7321477]	DMSO	[11.347661 2.7321477]	DMSO
416	[14.444594 4.3517833]	DMSO	[14.444594 4.3517833]	DMSO
417	[12.206386 3.5492458]	DMSO	[12.206386 3.5492458]	DMSO
418	[ 7.1880226 10.413167 ]	DMSO	[ 7.1880226 10.413167 ]	DMSO
419	[9.062278 2.0535545]	DMSO	[9.062278 2.0535545]	DMSO
420	[14.367626 4.7553163]	DMSO	[14.367626 4.7553163]	DMSO
421	[8.502356 2.4389222]	DMSO	[8.502356 2.4389222]	DMSO
422	[14.4760275 4.6772003]	DMSO	[14.4760275 4.6772003]	DMSO
423	[7.136359 9.940851]	DMSO	[7.136359 9.940851]	DMSO
424	[10.723695 1.6600982]	DMSO	[10.723695 1.6600982]	DMSO
425	[11.183787 7.054871]	DMSO	[11.183787 7.054871]	DMSO
426	[12.786138 4.296686]	DMSO	[12.786138 4.296686]	DMSO
427	[14.279721 4.374081]	DMSO	[14.279721 4.374081]	DMSO
428	[14.009014 5.9461613]	DMSO	[14.009014 5.9461613]	DMSO
429	[11.192228 3.1401222]	DMSO	[11.192228 3.1401222]	DMSO
430	[13.516507 6.5631385]	DMSO	[13.516507 6.5631385]	DMSO
431	[14.049275 5.155065]	DMSO	[14.049275 5.155065]	DMSO
432	[14.04126 5.202251]	DMSO	[14.04126 5.202251]	DMSO
433	[13.455144 5.2603607]	DMSO	[13.455144 5.2603607]	DMSO
434	[14.153948 4.2814703]	DMSO	[14.153948 4.2814703]	DMSO
435	[11.345721 7.107118]	DMSO	[11.345721 7.107118]	DMSO
436	[12.2489195 4.8788867]	DMSO	[12.2489195 4.8788867]	DMSO
437	[ 7.7714624 10.461433 ]	DMSO	[ 7.7714624 10.461433 ]	DMSO
438	[11.475482 2.824565]	DMSO	[11.475482 2.824565]	DMSO
439	[12.547625 4.2578945]	DMSO	[12.547625 4.2578945]	DMSO
440	[11.267675 2.780377]	DMSO	[11.267675 2.780377]	DMSO
441	[13.833171 4.5852265]	DMSO	[13.833171 4.5852265]	DMSO
442	[14.174062 4.634612]	DMSO	[14.174062 4.634612]	DMSO
443	[14.208956 4.7138176]	DMSO	[14.208956 4.7138176]	DMSO
444	[13.85913 6.202826]	DMSO	[13.85913 6.202826]	DMSO
445	[11.142034 2.538825]	DMSO	[11.142034 2.538825]	DMSO
446	[9.466881 2.0219996]	DMSO	[9.466881 2.0219996]	DMSO
447	[12.534632 4.060711]	DMSO	[12.534632 4.060711]	DMSO
448	[10.857979 1.8960067]	DMSO	[10.857979 1.8960067]	DMSO
449	[ 8.282641 10.483843]	DMSO	[ 8.282641 10.483843]	DMSO
450	[8.71889 2.2725244]	DMSO	[8.71889 2.2725244]	DMSO
451	[14.198536 5.100651]	DMSO	[14.198536 5.100651]	DMSO
452	[14.148615 5.056407]	DMSO	[14.148615 5.056407]	DMSO
453	[14.288803 4.3890386]	DMSO	[14.288803 4.3890386]	DMSO
454	[11.758837 2.0382886]	DMSO	[11.758837 2.0382886]	DMSO
455	[8.523981 2.3199675]	DMSO	[8.523981 2.3199675]	DMSO
456	[8.148999 2.9663355]	DMSO	[8.148999 2.9663355]	DMSO
457	[12.9190235 4.200982 ]	DMSO	[12.9190235 4.200982 ]	DMSO
458	[5.671151 8.791536]	DMSO	[5.671151 8.791536]	DMSO
459	[9.438772 2.613118]	DMSO	[9.438772 2.613118]	DMSO
460	[11.818909 2.3154912]	DMSO	[11.818909 2.3154912]	DMSO
461	[10.926979 1.7008346]	DMSO	[10.926979 1.7008346]	DMSO
462	[14.311669 4.285932]	DMSO	[14.311669 4.285932]	DMSO
463	[14.040104 5.5044775]	DMSO	[14.040104 5.5044775]	DMSO
464	[14.520769 4.3380947]	DMSO	[14.520769 4.3380947]	DMSO
465	[13.235494 4.491961]	DMSO	[13.235494 4.491961]	DMSO
466	[14.137846 4.4188313]	DMSO	[14.137846 4.4188313]	DMSO
467	[11.500844 6.385042]	DMSO	[11.500844 6.385042]	DMSO
468	[14.422231 4.7493424]	DMSO	[14.422231 4.7493424]	DMSO
469	[11.769639 3.8374805]	DMSO	[11.769639 3.8374805]	DMSO
470	[14.03839 5.167361]	DMSO	[14.03839 5.167361]	DMSO
471	[10.577644 2.045638]	DMSO	[10.577644 2.045638]	DMSO
472	[8.863794 2.159166]	DMSO	[8.863794 2.159166]	DMSO
473	[14.38653 4.397665]	DMSO	[14.38653 4.397665]	DMSO
474	[11.143155 2.0927365]	DMSO	[11.143155 2.0927365]	DMSO
475	[13.654689 5.4685297]	DMSO	[13.654689 5.4685297]	DMSO
476	[14.600245 4.4643445]	DMSO	[14.600245 4.4643445]	DMSO
477	[14.3916645 4.716642 ]	DMSO	[14.3916645 4.716642 ]	DMSO
478	[14.503775 4.611422]	DMSO	[14.503775 4.611422]	DMSO
479	[11.666705 1.6857661]	DMSO	[11.666705 1.6857661]	DMSO
480	[14.106475 5.3615828]	DMSO	[14.106475 5.3615828]	DMSO
481	[13.8632765 6.2375197]	DMSO	[13.8632765 6.2375197]	DMSO
482	[14.341934 4.1242604]	DMSO	[14.341934 4.1242604]	DMSO
483	[14.03765 4.6032968]	DMSO	[14.03765 4.6032968]	DMSO
484	[13.962104 6.1013002]	DMSO	[13.962104 6.1013002]	DMSO
485	[10.515179 1.6811943]	DMSO	[10.515179 1.6811943]	DMSO
486	[ 7.6316953 11.726764 ]	DMSO	[ 7.6316953 11.726764 ]	DMSO
487	[9.391625 2.0737472]	DMSO	[9.391625 2.0737472]	DMSO
488	[13.967808 5.2781277]	DMSO	[13.967808 5.2781277]	DMSO
489	[14.346328 4.182802]	DMSO	[14.346328 4.182802]	DMSO
490	[9.377193 2.0109286]	DMSO	[9.377193 2.0109286]	DMSO
491	[14.165147 5.190283]	DMSO	[14.165147 5.190283]	DMSO
492	[13.66716 4.8656807]	DMSO	[13.66716 4.8656807]	DMSO
493	[13.969197 5.8216367]	DMSO	[13.969197 5.8216367]	DMSO
494	[13.242786 4.6183615]	DMSO	[13.242786 4.6183615]	DMSO
495	[11.507987 2.1083858]	DMSO	[11.507987 2.1083858]	DMSO
496	[13.7159 6.4166975]	DMSO	[13.7159 6.4166975]	DMSO
497	[14.406823 4.7947865]	DMSO	[14.406823 4.7947865]	DMSO
498	[ 7.5016465 12.690581 ]	DMSO	[ 7.5016465 12.690581 ]	DMSO
499	[13.702296 6.479341]	DMSO	[13.702296 6.479341]	DMSO
500	[14.054074 5.6377254]	DMSO	[14.054074 5.6377254]	DMSO
501	[14.086747 5.137874]	DMSO	[14.086747 5.137874]	DMSO
502	[13.15251 4.3047094]	DMSO	[13.15251 4.3047094]	DMSO
503	[14.126686 5.5323877]	DMSO	[14.126686 5.5323877]	DMSO
504	[14.529098 4.419768]	DMSO	[14.529098 4.419768]	DMSO
505	[11.935547 2.6417277]	DMSO	[11.935547 2.6417277]	DMSO
506	[11.705961 2.1704173]	DMSO	[11.705961 2.1704173]	DMSO
507	[9.308953 2.3434482]	DMSO	[9.308953 2.3434482]	DMSO
508	[14.148424 4.378922]	DMSO	[14.148424 4.378922]	DMSO
509	[14.185682 4.277755]	DMSO	[14.185682 4.277755]	DMSO
510	[14.465845 4.3307967]	DMSO	[14.465845 4.3307967]	DMSO
511	[7.4788837 2.82376 ]	DMSO	[7.4788837 2.82376 ]	DMSO
512	[14.507452 4.568623]	DMSO	[14.507452 4.568623]	DMSO
513	[13.0719185 4.1800427]	DMSO	[13.0719185 4.1800427]	DMSO
514	[13.092147 8.623795]	DMSO	[13.092147 8.623795]	DMSO
515	[14.505839 4.7154274]	DMSO	[14.505839 4.7154274]	DMSO
516	[10.644207 1.6984221]	DMSO	[10.644207 1.6984221]	DMSO
517	[11.72241 2.053166]	DMSO	[11.72241 2.053166]	DMSO
518	[9.589636 2.0055866]	DMSO	[9.589636 2.0055866]	DMSO
519	[7.005129 5.3971233]	DMSO	[7.005129 5.3971233]	DMSO
520	[14.007926 6.027985]	DMSO	[14.007926 6.027985]	DMSO
521	[10.774064 3.947634]	DMSO	[10.774064 3.947634]	DMSO
522	[10.986677 1.9306663]	DMSO	[10.986677 1.9306663]	DMSO
523	[13.826931 6.3120875]	DMSO	[13.826931 6.3120875]	DMSO
524	[14.383834 4.454598]	DMSO	[14.383834 4.454598]	DMSO
525	[14.302927 4.773797]	DMSO	[14.302927 4.773797]	DMSO
526	[13.588383 5.4509773]	DMSO	[13.588383 5.4509773]	DMSO
527	[ 9.79094 11.151093]	DMSO	[ 9.79094 11.151093]	DMSO
528	[13.5607395 5.264301 ]	DMSO	[13.5607395 5.264301 ]	DMSO
529	[11.72116 2.6142855]	DMSO	[11.72116 2.6142855]	DMSO
530	[8.515909 2.4733667]	DMSO	[8.515909 2.4733667]	DMSO
531	[14.124696 4.3267446]	DMSO	[14.124696 4.3267446]	DMSO
532	[8.01913 3.282429]	DMSO	[8.01913 3.282429]	DMSO
533	[13.942916 6.134373]	DMSO	[13.942916 6.134373]	DMSO
534	[14.332635 4.6558228]	DMSO	[14.332635 4.6558228]	DMSO
535	[14.123639 5.2422566]	DMSO	[14.123639 5.2422566]	DMSO
536	[14.536837 4.3594456]	DMSO	[14.536837 4.3594456]	DMSO
537	[11.60368 2.9602208]	DMSO	[11.60368 2.9602208]	DMSO
538	[11.873585 2.9877496]	DMSO	[11.873585 2.9877496]	DMSO
539	[14.542755 4.511724]	DMSO	[14.542755 4.511724]	DMSO
540	[14.428688 4.584564]	DMSO	[14.428688 4.584564]	DMSO
541	[9.193053 2.3624792]	DMSO	[9.193053 2.3624792]	DMSO
542	[10.349553 7.989875]	DMSO	[10.349553 7.989875]	DMSO
543	[12.281901 5.62858 ]	DMSO	[12.281901 5.62858 ]	DMSO
544	[9.3490095 3.4697702]	DMSO	[9.3490095 3.4697702]	DMSO
545	[ 7.1009426 14.208644 ]	DMSO	[ 7.1009426 14.208644 ]	DMSO
546	[7.823472 8.49075 ]	DMSO	[7.823472 8.49075 ]	DMSO
547	[ 7.7128186 10.4416895]	DMSO	[ 7.7128186 10.4416895]	DMSO
548	[13.460153 5.8607483]	DMSO	[13.460153 5.8607483]	DMSO
549	[7.2612233 9.82686 ]	DMSO	[7.2612233 9.82686 ]	DMSO
550	[ 7.0489907 10.168409 ]	DMSO	[ 7.0489907 10.168409 ]	DMSO
551	[8.0495205 5.7056327]	DMSO	[8.0495205 5.7056327]	DMSO
552	[ 7.0378036 14.306288 ]	DMSO	[ 7.0378036 14.306288 ]	DMSO
553	[10.800842 6.39383 ]	DMSO	[10.800842 6.39383 ]	DMSO
554	[ 7.3078575 13.789671 ]	DMSO	[ 7.3078575 13.789671 ]	DMSO
555	[ 6.961866 14.375685]	DMSO	[ 6.961866 14.375685]	DMSO
556	[10.585053 5.373834]	DMSO	[10.585053 5.373834]	DMSO
557	[8.762059 3.4158099]	DMSO	[8.762059 3.4158099]	DMSO
558	[10.751674 6.607996]	DMSO	[10.751674 6.607996]	DMSO
559	[ 6.5386643 14.472183 ]	DMSO	[ 6.5386643 14.472183 ]	DMSO
560	[7.6338735 3.3263528]	DMSO	[7.6338735 3.3263528]	DMSO
561	[ 7.3917584 13.598319 ]	DMSO	[ 7.3917584 13.598319 ]	DMSO
562	[ 7.0006933 13.976471 ]	DMSO	[ 7.0006933 13.976471 ]	DMSO
563	[ 6.6126003 14.157954 ]	DMSO	[ 6.6126003 14.157954 ]	DMSO
564	[9.365269 3.4672394]	DMSO	[9.365269 3.4672394]	DMSO
565	[ 6.5016813 14.0175 ]	DMSO	[ 6.5016813 14.0175 ]	DMSO
566	[ 7.6992064 10.383029 ]	DMSO	[ 7.6992064 10.383029 ]	DMSO
567	[9.906718 4.9795527]	DMSO	[9.906718 4.9795527]	DMSO
568	[10.857569 6.2853074]	DMSO	[10.857569 6.2853074]	DMSO
569	[ 7.667748 10.155822]	DMSO	[ 7.667748 10.155822]	DMSO
570	[4.3241987 7.466454 ]	DMSO	[4.3241987 7.466454 ]	DMSO
571	[8.268723 4.842251]	DMSO	[8.268723 4.842251]	DMSO
572	[7.470452 3.431382]	DMSO	[7.470452 3.431382]	DMSO
573	[7.5312233 9.904108 ]	DMSO	[7.5312233 9.904108 ]	DMSO
574	[ 6.20502 12.9148855]	DMSO	[ 6.20502 12.9148855]	DMSO
575	[7.6856046 5.104717 ]	DMSO	[7.6856046 5.104717 ]	DMSO
576	[ 6.6244316 14.243973 ]	DMSO	[ 6.6244316 14.243973 ]	DMSO
577	[ 9.162398 10.006838]	DMSO	[ 9.162398 10.006838]	DMSO
578	[ 6.7226005 14.4589205]	DMSO	[ 6.7226005 14.4589205]	DMSO
579	[10.30913 7.0633693]	DMSO	[10.30913 7.0633693]	DMSO
580	[ 6.855416 14.221859]	DMSO	[ 6.855416 14.221859]	DMSO
581	[7.378509 9.550495]	DMSO	[7.378509 9.550495]	DMSO
582	[8.431289 8.548449]	DMSO	[8.431289 8.548449]	DMSO
583	[8.826364 7.3965607]	DMSO	[8.826364 7.3965607]	DMSO
584	[12.127237 3.1753943]	DMSO	[12.127237 3.1753943]	DMSO
585	[5.1263785 6.6468368]	DMSO	[5.1263785 6.6468368]	DMSO
586	[10.526603 6.0441337]	DMSO	[10.526603 6.0441337]	DMSO
587	[10.715626 6.7744575]	DMSO	[10.715626 6.7744575]	DMSO
588	[7.6253624 4.073694 ]	DMSO	[7.6253624 4.073694 ]	DMSO
589	[ 7.339686 12.538699]	DMSO	[ 7.339686 12.538699]	DMSO
590	[9.797433 5.198127]	DMSO	[9.797433 5.198127]	DMSO
591	[ 6.3848667 14.317099 ]	DMSO	[ 6.3848667 14.317099 ]	DMSO
592	[7.90232 3.1903088]	DMSO	[7.90232 3.1903088]	DMSO
593	[ 6.7554107 14.489904 ]	DMSO	[ 6.7554107 14.489904 ]	DMSO
594	[10.985463 6.3141575]	DMSO	[10.985463 6.3141575]	DMSO
595	[7.4035635 9.627007 ]	DMSO	[7.4035635 9.627007 ]	DMSO
596	[ 6.438707 13.012787]	DMSO	[ 6.438707 13.012787]	DMSO
597	[8.407894 4.696456]	DMSO	[8.407894 4.696456]	DMSO
598	[ 7.4557233 11.440238 ]	DMSO	[ 7.4557233 11.440238 ]	DMSO
599	[9.347687 4.9171376]	DMSO	[9.347687 4.9171376]	DMSO
600	[10.680152 6.269322]	DMSO	[10.680152 6.269322]	DMSO
601	[ 7.2630625 13.827497 ]	DMSO	[ 7.2630625 13.827497 ]	DMSO
602	[7.828811 3.2594342]	DMSO	[7.828811 3.2594342]	DMSO
603	[11.027663 2.5598528]	DMSO	[11.027663 2.5598528]	DMSO
604	[10.452224 7.778349]	DMSO	[10.452224 7.778349]	DMSO
605	[8.302994 8.251831]	DMSO	[8.302994 8.251831]	DMSO
606	[ 6.8791337 10.708831 ]	DMSO	[ 6.8791337 10.708831 ]	DMSO
607	[10.675782 2.3443186]	DMSO	[10.675782 2.3443186]	DMSO
608	[9.497665 5.107235]	DMSO	[9.497665 5.107235]	DMSO
609	[ 6.4353533 14.412372 ]	DMSO	[ 6.4353533 14.412372 ]	DMSO
610	[ 6.4244804 14.173881 ]	DMSO	[ 6.4244804 14.173881 ]	DMSO
611	[10.582984 7.184485]	DMSO	[10.582984 7.184485]	DMSO
612	[10.288508 5.4637036]	DMSO	[10.288508 5.4637036]	DMSO
613	[10.020643 5.678541]	DMSO	[10.020643 5.678541]	DMSO
614	[7.372336 9.637592]	DMSO	[7.372336 9.637592]	DMSO
615	[9.24267 2.3783028]	DMSO	[9.24267 2.3783028]	DMSO
616	[12.28616 5.1911535]	DMSO	[12.28616 5.1911535]	DMSO
617	[7.14589 4.5598536]	DMSO	[7.14589 4.5598536]	DMSO
618	[10.8589 7.4645014]	DMSO	[10.8589 7.4645014]	DMSO
619	[ 7.1487494 13.43415 ]	DMSO	[ 7.1487494 13.43415 ]	DMSO
620	[ 7.2182975 13.876128 ]	DMSO	[ 7.2182975 13.876128 ]	DMSO
621	[ 7.074979 13.968757]	DMSO	[ 7.074979 13.968757]	DMSO
622	[10.667802 6.319047]	DMSO	[10.667802 6.319047]	DMSO
623	[7.7054753 8.903641 ]	DMSO	[7.7054753 8.903641 ]	DMSO
624	[10.725659 6.757433]	DMSO	[10.725659 6.757433]	DMSO
625	[9.388011 7.4647274]	DMSO	[9.388011 7.4647274]	DMSO
626	[ 7.4946856 13.733181 ]	DMSO	[ 7.4946856 13.733181 ]	DMSO
627	[10.618594 7.239449]	DMSO	[10.618594 7.239449]	DMSO
628	[8.427196 2.6787038]	DMSO	[8.427196 2.6787038]	DMSO
629	[ 6.77824 14.248788]	DMSO	[ 6.77824 14.248788]	DMSO
630	[ 7.451138 13.906893]	DMSO	[ 7.451138 13.906893]	DMSO
631	[7.3905616 9.765057 ]	DMSO	[7.3905616 9.765057 ]	DMSO
632	[ 6.5350676 14.235316 ]	DMSO	[ 6.5350676 14.235316 ]	DMSO
633	[7.4211617 3.3832476]	DMSO	[7.4211617 3.3832476]	DMSO
634	[10.363708 7.054038]	DMSO	[10.363708 7.054038]	DMSO
635	[ 8.800622 10.612109]	DMSO	[ 8.800622 10.612109]	DMSO
636	[10.323427 7.074081]	DMSO	[10.323427 7.074081]	DMSO
637	[ 6.5069757 13.011979 ]	DMSO	[ 6.5069757 13.011979 ]	DMSO
638	[ 7.4939027 12.342481 ]	DMSO	[ 7.4939027 12.342481 ]	DMSO
639	[ 6.305003 14.303283]	DMSO	[ 6.305003 14.303283]	DMSO
640	[ 6.927603 14.055115]	DMSO	[ 6.927603 14.055115]	DMSO
641	[10.578967 7.497533]	DMSO	[10.578967 7.497533]	DMSO
642	[7.563189 4.0594234]	DMSO	[7.563189 4.0594234]	DMSO
643	[ 6.9892974 14.216234 ]	DMSO	[ 6.9892974 14.216234 ]	DMSO
644	[ 7.123262 13.440213]	DMSO	[ 7.123262 13.440213]	DMSO
645	[10.783127 6.952779]	DMSO	[10.783127 6.952779]	DMSO
646	[ 6.6514473 14.203317 ]	DMSO	[ 6.6514473 14.203317 ]	DMSO
647	[7.779211 3.9113293]	DMSO	[7.779211 3.9113293]	DMSO
648	[10.8335905 6.3352356]	DMSO	[10.8335905 6.3352356]	DMSO
649	[ 7.670308 11.0652895]	DMSO	[ 7.670308 11.0652895]	DMSO
650	[ 7.2269998 13.570267 ]	DMSO	[ 7.2269998 13.570267 ]	DMSO
651	[10.0442505 6.469324 ]	DMSO	[10.0442505 6.469324 ]	DMSO
652	[10.419848 2.143593]	DMSO	[10.419848 2.143593]	DMSO
653	[12.450263 5.72541 ]	DMSO	[12.450263 5.72541 ]	DMSO
654	[ 6.5432835 14.440976 ]	DMSO	[ 6.5432835 14.440976 ]	DMSO
655	[ 6.6230464 14.285202 ]	DMSO	[ 6.6230464 14.285202 ]	DMSO
656	[10.5145035 4.175061 ]	DMSO	[10.5145035 4.175061 ]	DMSO
657	[ 6.724361 13.0854 ]	DMSO	[ 6.724361 13.0854 ]	DMSO
658	[7.7674255 5.231106 ]	DMSO	[7.7674255 5.231106 ]	DMSO
659	[ 7.145553 14.173364]	DMSO	[ 7.145553 14.173364]	DMSO
660	[12.480776 5.573084]	DMSO	[12.480776 5.573084]	DMSO
661	[ 7.172591 13.239847]	DMSO	[ 7.172591 13.239847]	DMSO
662	[10.77101 3.9943123]	DMSO	[10.77101 3.9943123]	DMSO
663	[9.846332 6.2795672]	DMSO	[9.846332 6.2795672]	DMSO
664	[ 7.6643867 10.249577 ]	DMSO	[ 7.6643867 10.249577 ]	DMSO
665	[ 6.502792 14.437121]	DMSO	[ 6.502792 14.437121]	DMSO
666	[ 9.091917 10.004489]	DMSO	[ 9.091917 10.004489]	DMSO
667	[7.6600647 3.2755678]	DMSO	[7.6600647 3.2755678]	DMSO
668	[8.269489 3.51454 ]	DMSO	[8.269489 3.51454 ]	DMSO
669	[ 6.527586 14.433106]	DMSO	[ 6.527586 14.433106]	DMSO
670	[7.9875755 4.0944095]	DMSO	[7.9875755 4.0944095]	DMSO
671	[10.651279 7.3981833]	DMSO	[10.651279 7.3981833]	DMSO
672	[ 6.294353 14.304684]	DMSO	[ 6.294353 14.304684]	DMSO
673	[ 7.249142 14.051138]	DMSO	[ 7.249142 14.051138]	DMSO
674	[5.6247673 7.012959 ]	DMSO	[5.6247673 7.012959 ]	DMSO
675	[10.701577 6.3090696]	DMSO	[10.701577 6.3090696]	DMSO
676	[ 6.549444 14.054116]	DMSO	[ 6.549444 14.054116]	DMSO
677	[ 7.4502287 13.770462 ]	DMSO	[ 7.4502287 13.770462 ]	DMSO
678	[12.410803 3.5501752]	DMSO	[12.410803 3.5501752]	DMSO
679	[ 7.0516534 13.319362 ]	DMSO	[ 7.0516534 13.319362 ]	DMSO
680	[ 6.2758126 14.239493 ]	DMSO	[ 6.2758126 14.239493 ]	DMSO
681	[10.732555 6.8131337]	DMSO	[10.732555 6.8131337]	DMSO
682	[ 6.7528586 14.06664 ]	DMSO	[ 6.7528586 14.06664 ]	DMSO
683	[ 6.4116435 14.397714 ]	DMSO	[ 6.4116435 14.397714 ]	DMSO
684	[10.232277 7.198659]	DMSO	[10.232277 7.198659]	DMSO
685	[10.825992 6.372899]	DMSO	[10.825992 6.372899]	DMSO
686	[10.812355 6.1792564]	DMSO	[10.812355 6.1792564]	DMSO
687	[ 7.223065 14.228709]	DMSO	[ 7.223065 14.228709]	DMSO
688	[9.957712 2.8068695]	DMSO	[9.957712 2.8068695]	DMSO
689	[10.217976 3.2605708]	DMSO	[10.217976 3.2605708]	DMSO
690	[ 6.557941 14.099194]	DMSO	[ 6.557941 14.099194]	DMSO
691	[10.198782 5.221759]	DMSO	[10.198782 5.221759]	DMSO
692	[10.573908 5.267238]	DMSO	[10.573908 5.267238]	DMSO
693	[ 7.017652 14.2671585]	DMSO	[ 7.017652 14.2671585]	DMSO
694	[7.7969375 5.288564 ]	DMSO	[7.7969375 5.288564 ]	DMSO
695	[10.302449 7.0624957]	DMSO	[10.302449 7.0624957]	DMSO
696	[ 6.3804936 14.186727 ]	DMSO	[ 6.3804936 14.186727 ]	DMSO
697	[10.37888 7.139565]	DMSO	[10.37888 7.139565]	DMSO
698	[7.841557 3.8959491]	DMSO	[7.841557 3.8959491]	DMSO
699	[ 7.1089296 13.291068 ]	DMSO	[ 7.1089296 13.291068 ]	DMSO
700	[ 7.136627 13.395273]	DMSO	[ 7.136627 13.395273]	DMSO
701	[10.984919 5.1295333]	DMSO	[10.984919 5.1295333]	DMSO
702	[10.466055 7.1800365]	DMSO	[10.466055 7.1800365]	DMSO
703	[10.896242 6.3824916]	DMSO	[10.896242 6.3824916]	DMSO
704	[ 8.015984 11.782279]	DMSO	[ 8.015984 11.782279]	DMSO
705	[ 7.471852 13.828438]	DMSO	[ 7.471852 13.828438]	DMSO
706	[10.3138275 3.3597076]	DMSO	[10.3138275 3.3597076]	DMSO
707	[ 6.365916 12.984472]	DMSO	[ 6.365916 12.984472]	DMSO
708	[ 8.46132 12.460994]	DMSO	[ 8.46132 12.460994]	DMSO
709	[10.705595 7.695493]	DMSO	[10.705595 7.695493]	DMSO
710	[ 7.357428 13.574731]	DMSO	[ 7.357428 13.574731]	DMSO
711	[10.915485 3.3522794]	DMSO	[10.915485 3.3522794]	DMSO
712	[ 6.4281974 11.640938 ]	DMSO	[ 6.4281974 11.640938 ]	DMSO
713	[11.840077 2.7027707]	DMSO	[11.840077 2.7027707]	DMSO
714	[11.135138 6.1811852]	DMSO	[11.135138 6.1811852]	DMSO
715	[ 7.4826236 13.850354 ]	DMSO	[ 7.4826236 13.850354 ]	DMSO
716	[10.895758 6.444097]	DMSO	[10.895758 6.444097]	DMSO
717	[11.786772 3.228251]	DMSO	[11.786772 3.228251]	DMSO
718	[5.6074166 6.481688 ]	DMSO	[5.6074166 6.481688 ]	DMSO
719	[ 7.4524136 12.392874 ]	DMSO	[ 7.4524136 12.392874 ]	DMSO
720	[10.784002 6.885482]	DMSO	[10.784002 6.885482]	DMSO
721	[9.72238 5.5746274]	DMSO	[9.72238 5.5746274]	DMSO
722	[8.145002 7.878872]	DMSO	[8.145002 7.878872]	DMSO
723	[10.644263 6.786586]	DMSO	[10.644263 6.786586]	DMSO
724	[8.16045 3.6525996]	DMSO	[8.16045 3.6525996]	DMSO
725	[8.420779 2.7844696]	DMSO	[8.420779 2.7844696]	DMSO
726	[ 6.43741 12.99979]	DMSO	[ 6.43741 12.99979]	DMSO
727	[ 7.7380037 10.498548 ]	DMSO	[ 7.7380037 10.498548 ]	DMSO
728	[9.897253 2.8832474]	DMSO	[9.897253 2.8832474]	DMSO
729	[11.061873 4.1716337]	DMSO	[11.061873 4.1716337]	DMSO
730	[ 7.3309774 13.894729 ]	DMSO	[ 7.3309774 13.894729 ]	DMSO
731	[ 6.879999 13.727945]	DMSO	[ 6.879999 13.727945]	DMSO
732	[4.3505797 7.4551287]	DMSO	[4.3505797 7.4551287]	DMSO
733	[7.644969 9.636436]	DMSO	[7.644969 9.636436]	DMSO
734	[ 7.3666043 14.163862 ]	DMSO	[ 7.3666043 14.163862 ]	DMSO
735	[ 7.7076654 10.343835 ]	DMSO	[ 7.7076654 10.343835 ]	DMSO
736	[10.578106 5.3122287]	DMSO	[10.578106 5.3122287]	DMSO
737	[9.419316 3.5106008]	DMSO	[9.419316 3.5106008]	DMSO
738	[10.613173 6.3245625]	DMSO	[10.613173 6.3245625]	DMSO
739	[8.622786 4.6679897]	DMSO	[8.622786 4.6679897]	DMSO
740	[ 6.378622 12.991983]	DMSO	[ 6.378622 12.991983]	DMSO
741	[8.576607 4.080347]	DMSO	[8.576607 4.080347]	DMSO
742	[11.336324 4.780777]	DMSO	[11.336324 4.780777]	DMSO
743	[7.4942455 9.795419 ]	DMSO	[7.4942455 9.795419 ]	DMSO
744	[9.90611 2.7889862]	DMSO	[9.90611 2.7889862]	DMSO
745	[10.87735 6.3265486]	DMSO	[10.87735 6.3265486]	DMSO
746	[10.034089 2.6995113]	DMSO	[10.034089 2.6995113]	DMSO
747	[10.650522 4.283464]	DMSO	[10.650522 4.283464]	DMSO
748	[ 7.131308 13.431702]	DMSO	[ 7.131308 13.431702]	DMSO
749	[10.043484 6.0415235]	DMSO	[10.043484 6.0415235]	DMSO
750	[ 9.154275 10.040649]	DMSO	[ 9.154275 10.040649]	DMSO
751	[10.841772 6.3699574]	DMSO	[10.841772 6.3699574]	DMSO
752	[ 7.4740644 13.835274 ]	DMSO	[ 7.4740644 13.835274 ]	DMSO
753	[7.397347 9.624742]	DMSO	[7.397347 9.624742]	DMSO
754	[10.806834 6.34539 ]	DMSO	[10.806834 6.34539 ]	DMSO
755	[10.224034 6.0478377]	DMSO	[10.224034 6.0478377]	DMSO
756	[8.864933 4.4824753]	DMSO	[8.864933 4.4824753]	DMSO
757	[9.983734 2.7182546]	DMSO	[9.983734 2.7182546]	DMSO
758	[8.687731 7.069662]	DMSO	[8.687731 7.069662]	DMSO
759	[ 7.2247267 12.617881 ]	DMSO	[ 7.2247267 12.617881 ]	DMSO
760	[8.43804 3.2639713]	DMSO	[8.43804 3.2639713]	DMSO
761	[9.795764 2.7252052]	DMSO	[9.795764 2.7252052]	DMSO
762	[ 6.424961 14.381851]	DMSO	[ 6.424961 14.381851]	DMSO
763	[13.100658 6.1655474]	DMSO	[13.100658 6.1655474]	DMSO
764	[10.873161 5.2386417]	DMSO	[10.873161 5.2386417]	DMSO
765	[ 7.0563912 14.271772 ]	DMSO	[ 7.0563912 14.271772 ]	DMSO
766	[11.03465 6.2116427]	DMSO	[11.03465 6.2116427]	DMSO
767	[ 6.480247 14.376798]	DMSO	[ 6.480247 14.376798]	DMSO
768	[8.639104 4.699672]	DMSO	[8.639104 4.699672]	DMSO
769	[10.843514 6.2099514]	DMSO	[10.843514 6.2099514]	DMSO
770	[10.066722 6.5012407]	DMSO	[10.066722 6.5012407]	DMSO
771	[ 6.736234 13.763039]	DMSO	[ 6.736234 13.763039]	DMSO
772	[ 6.3388367 14.360169 ]	DMSO	[ 6.3388367 14.360169 ]	DMSO
773	[9.063277 5.7682996]	DMSO	[9.063277 5.7682996]	DMSO
774	[10.803172 6.446686]	DMSO	[10.803172 6.446686]	DMSO
775	[7.5967326 3.9318836]	DMSO	[7.5967326 3.9318836]	DMSO
776	[ 7.1105485 13.2626915]	DMSO	[ 7.1105485 13.2626915]	DMSO
777	[9.120049 5.95163 ]	DMSO	[9.120049 5.95163 ]	DMSO
778	[ 6.936551 14.035443]	DMSO	[ 6.936551 14.035443]	DMSO
779	[ 7.416579 10.500264]	DMSO	[ 7.416579 10.500264]	DMSO
780	[10.009437 2.7208211]	DMSO	[10.009437 2.7208211]	DMSO
781	[ 7.542759 13.675181]	DMSO	[ 7.542759 13.675181]	DMSO
782	[ 6.896465 14.075665]	DMSO	[ 6.896465 14.075665]	DMSO
783	[ 7.2689996 13.741804 ]	DMSO	[ 7.2689996 13.741804 ]	DMSO
784	[ 9.201815 10.051904]	DMSO	[ 9.201815 10.051904]	DMSO
785	[ 8.888028 10.636052]	DMSO	[ 8.888028 10.636052]	DMSO
786	[ 5.604449 12.026519]	DMSO	[ 5.604449 12.026519]	DMSO
787	[ 5.5565796 11.972588 ]	DMSO	[ 5.5565796 11.972588 ]	DMSO
788	[10.566207 5.8935976]	DMSO	[10.566207 5.8935976]	DMSO
789	[ 6.555198 14.23094 ]	DMSO	[ 6.555198 14.23094 ]	DMSO
790	[9.351595 4.008562]	DMSO	[9.351595 4.008562]	DMSO
791	[11.33185 4.870037]	DMSO	[11.33185 4.870037]	DMSO
792	[11.920246 2.7843027]	DMSO	[11.920246 2.7843027]	DMSO
793	[ 7.477011 10.048063]	DMSO	[ 7.477011 10.048063]	DMSO
794	[10.403564 7.8543634]	DMSO	[10.403564 7.8543634]	DMSO
795	[8.074773 5.481732]	DMSO	[8.074773 5.481732]	DMSO
796	[10.780319 6.9218936]	DMSO	[10.780319 6.9218936]	DMSO
797	[ 7.4244523 14.031866 ]	DMSO	[ 7.4244523 14.031866 ]	DMSO
798	[10.0493355 6.9980474]	DMSO	[10.0493355 6.9980474]	DMSO
799	[ 6.4802876 14.376471 ]	DMSO	[ 6.4802876 14.376471 ]	DMSO
800	[ 7.3749804 10.863511 ]	DMSO	[ 7.3749804 10.863511 ]	DMSO
801	[10.656307 7.573899]	DMSO	[10.656307 7.573899]	DMSO
802	[ 7.217528 13.132202]	DMSO	[ 7.217528 13.132202]	DMSO
803	[10.601818 7.3412237]	DMSO	[10.601818 7.3412237]	DMSO
804	[ 7.3144083 10.331292 ]	DMSO	[ 7.3144083 10.331292 ]	DMSO
805	[8.310508 3.2891672]	DMSO	[8.310508 3.2891672]	DMSO
806	[7.9975843 3.127496 ]	DMSO	[7.9975843 3.127496 ]	DMSO
807	[8.713382 8.233281]	DMSO	[8.713382 8.233281]	DMSO
808	[ 7.342981 11.428688]	DMSO	[ 7.342981 11.428688]	DMSO
809	[8.443429 4.8617887]	DMSO	[8.443429 4.8617887]	DMSO
810	[ 7.2949977 14.213693 ]	DMSO	[ 7.2949977 14.213693 ]	DMSO
811	[ 7.3767915 10.123614 ]	DMSO	[ 7.3767915 10.123614 ]	DMSO
812	[7.378406 9.944888]	DMSO	[7.378406 9.944888]	DMSO
813	[ 7.4592338 13.725108 ]	DMSO	[ 7.4592338 13.725108 ]	DMSO
814	[10.055053 2.686171]	DMSO	[10.055053 2.686171]	DMSO
815	[ 7.175594 13.469449]	DMSO	[ 7.175594 13.469449]	DMSO
816	[ 6.536627 14.28879 ]	DMSO	[ 6.536627 14.28879 ]	DMSO
817	[10.361501 7.954852]	DMSO	[10.361501 7.954852]	DMSO
818	[ 6.5851974 14.257595 ]	DMSO	[ 6.5851974 14.257595 ]	DMSO
819	[ 6.955511 14.034023]	DMSO	[ 6.955511 14.034023]	DMSO
820	[10.926512 6.4728765]	DMSO	[10.926512 6.4728765]	DMSO
821	[ 6.6063232 14.006687 ]	DMSO	[ 6.6063232 14.006687 ]	DMSO
822	[11.811901 3.5834458]	DMSO	[11.811901 3.5834458]	DMSO
823	[11.412499 9.010878]	DMSO	[11.412499 9.010878]	DMSO
824	[ 7.4703407 13.725975 ]	DMSO	[ 7.4703407 13.725975 ]	DMSO
825	[ 6.9359922 14.004287 ]	DMSO	[ 6.9359922 14.004287 ]	DMSO
826	[ 7.2683935 13.882937 ]	DMSO	[ 7.2683935 13.882937 ]	DMSO
827	[10.436805 2.329656]	DMSO	[10.436805 2.329656]	DMSO
828	[10.747264 6.601915]	DMSO	[10.747264 6.601915]	DMSO
829	[ 7.3624315 12.416936 ]	DMSO	[ 7.3624315 12.416936 ]	DMSO
830	[10.815055 7.0015516]	DMSO	[10.815055 7.0015516]	DMSO
831	[ 7.2202277 14.256852 ]	DMSO	[ 7.2202277 14.256852 ]	DMSO
832	[10.09082 7.400189]	DMSO	[10.09082 7.400189]	DMSO
833	[10.977333 6.208185]	DMSO	[10.977333 6.208185]	DMSO
834	[10.421942 7.8123894]	DMSO	[10.421942 7.8123894]	DMSO
835	[9.500319 3.0703013]	DMSO	[9.500319 3.0703013]	DMSO
836	[8.390684 3.5351644]	DMSO	[8.390684 3.5351644]	DMSO
837	[8.342148 4.822898]	DMSO	[8.342148 4.822898]	DMSO
838	[ 6.2561145 12.967343 ]	DMSO	[ 6.2561145 12.967343 ]	DMSO
839	[11.333529 7.3576474]	DMSO	[11.333529 7.3576474]	DMSO
840	[ 6.246416 12.934481]	DMSO	[ 6.246416 12.934481]	DMSO
841	[10.2051735 5.4413233]	DMSO	[10.2051735 5.4413233]	DMSO
842	[9.154151 6.5971446]	DMSO	[9.154151 6.5971446]	DMSO
843	[10.805102 3.9888127]	DMSO	[10.805102 3.9888127]	DMSO
844	[10.733826 6.06464 ]	DMSO	[10.733826 6.06464 ]	DMSO
845	[7.125251 4.4305687]	DMSO	[7.125251 4.4305687]	DMSO
846	[8.366266 4.072109]	DMSO	[8.366266 4.072109]	DMSO
847	[10.077245 6.392713]	DMSO	[10.077245 6.392713]	DMSO
848	[ 6.6488366 13.827943 ]	DMSO	[ 6.6488366 13.827943 ]	DMSO
849	[13.226732 5.1850615]	DMSO	[13.226732 5.1850615]	DMSO
850	[10.514245 6.9583664]	DMSO	[10.514245 6.9583664]	DMSO
851	[9.529995 3.246969]	DMSO	[9.529995 3.246969]	DMSO
852	[ 7.081601 13.380207]	DMSO	[ 7.081601 13.380207]	DMSO
853	[9.242462 3.749468]	DMSO	[9.242462 3.749468]	DMSO
854	[10.348969 5.4027224]	DMSO	[10.348969 5.4027224]	DMSO
855	[4.650426 7.1433854]	DMSO	[4.650426 7.1433854]	DMSO
856	[ 6.4073243 14.313373 ]	DMSO	[ 6.4073243 14.313373 ]	DMSO
857	[ 7.786965 10.511929]	DMSO	[ 7.786965 10.511929]	DMSO
858	[10.125096 2.683356]	DMSO	[10.125096 2.683356]	DMSO
859	[ 6.9984727 13.8410845]	DMSO	[ 6.9984727 13.8410845]	DMSO
860	[7.50926 4.4713016]	DMSO	[7.50926 4.4713016]	DMSO
861	[ 7.085129 13.091375]	DMSO	[ 7.085129 13.091375]	DMSO
862	[ 9.159197 10.006807]	DMSO	[ 9.159197 10.006807]	DMSO
863	[ 6.3180747 14.30467 ]	DMSO	[ 6.3180747 14.30467 ]	DMSO
864	[10.033074 2.7005153]	DMSO	[10.033074 2.7005153]	DMSO
865	[ 6.9145594 14.415296 ]	DMSO	[ 6.9145594 14.415296 ]	DMSO
866	[7.6119504 9.10785 ]	DMSO	[7.6119504 9.10785 ]	DMSO
867	[10.993131 5.8082204]	DMSO	[10.993131 5.8082204]	DMSO
868	[10.602304 7.4328275]	DMSO	[10.602304 7.4328275]	DMSO
869	[ 6.898691 14.057882]	DMSO	[ 6.898691 14.057882]	DMSO
870	[ 6.313616 11.691213]	DMSO	[ 6.313616 11.691213]	DMSO
871	[10.710967 6.3982315]	DMSO	[10.710967 6.3982315]	DMSO
872	[11.138876 6.2064843]	DMSO	[11.138876 6.2064843]	DMSO
873	[10.731981 6.8321776]	DMSO	[10.731981 6.8321776]	DMSO
874	[ 7.591278 10.890908]	DMSO	[ 7.591278 10.890908]	DMSO
875	[ 6.6998787 14.450322 ]	DMSO	[ 6.6998787 14.450322 ]	DMSO
876	[ 7.4985476 10.386056 ]	DMSO	[ 7.4985476 10.386056 ]	DMSO
877	[8.483309 2.358895]	DMSO	[8.483309 2.358895]	DMSO
878	[10.726995 3.7630455]	DMSO	[10.726995 3.7630455]	DMSO
879	[ 7.3892155 14.163214 ]	DMSO	[ 7.3892155 14.163214 ]	DMSO
880	[10.022112 2.7186286]	DMSO	[10.022112 2.7186286]	DMSO
881	[10.362686 7.0821486]	DMSO	[10.362686 7.0821486]	DMSO
882	[10.835971 5.586475]	DMSO	[10.835971 5.586475]	DMSO
883	[7.6241884 4.0696692]	DMSO	[7.6241884 4.0696692]	DMSO
884	[10.166143 3.2717462]	DMSO	[10.166143 3.2717462]	DMSO
885	[7.411506 9.627396]	DMSO	[7.411506 9.627396]	DMSO
886	[10.151809 3.1906934]	DMSO	[10.151809 3.1906934]	DMSO
887	[ 7.30782 13.382117]	DMSO	[ 7.30782 13.382117]	DMSO
888	[9.864453 5.0854135]	DMSO	[9.864453 5.0854135]	DMSO
889	[8.347443 4.1871123]	DMSO	[8.347443 4.1871123]	DMSO
890	[10.834694 6.329136]	DMSO	[10.834694 6.329136]	DMSO
891	[10.598084 7.5762753]	DMSO	[10.598084 7.5762753]	DMSO
892	[7.986277 4.023805]	DMSO	[7.986277 4.023805]	DMSO
893	[ 6.2686143 12.965493 ]	DMSO	[ 6.2686143 12.965493 ]	DMSO
894	[ 6.9165583 14.006271 ]	DMSO	[ 6.9165583 14.006271 ]	DMSO
895	[ 7.7101626 10.498204 ]	DMSO	[ 7.7101626 10.498204 ]	DMSO
896	[10.802004 6.9110484]	DMSO	[10.802004 6.9110484]	DMSO
897	[ 9.16218 10.040062]	DMSO	[ 9.16218 10.040062]	DMSO
898	[9.306577 3.3627436]	DMSO	[9.306577 3.3627436]	DMSO
899	[10.07339 2.7217438]	DMSO	[10.07339 2.7217438]	DMSO
900	[ 7.7305193 11.027995 ]	DMSO	[ 7.7305193 11.027995 ]	DMSO
901	[10.784806 7.033251]	DMSO	[10.784806 7.033251]	DMSO
902	[ 7.01786 14.341235]	DMSO	[ 7.01786 14.341235]	DMSO
903	[8.408287 3.2079158]	DMSO	[8.408287 3.2079158]	DMSO
904	[ 7.0259557 13.271808 ]	DMSO	[ 7.0259557 13.271808 ]	DMSO
905	[ 7.4420013 14.045427 ]	DMSO	[ 7.4420013 14.045427 ]	DMSO
906	[10.802495 6.3052926]	DMSO	[10.802495 6.3052926]	DMSO
907	[10.772575 5.2147064]	DMSO	[10.772575 5.2147064]	DMSO
908	[ 7.4464264 14.081438 ]	DMSO	[ 7.4464264 14.081438 ]	DMSO
909	[10.399837 3.6062036]	DMSO	[10.399837 3.6062036]	DMSO
910	[8.701574 7.8430085]	DMSO	[8.701574 7.8430085]	DMSO
911	[ 7.30112 13.811936]	DMSO	[ 7.30112 13.811936]	DMSO
912	[10.277869 7.0776234]	DMSO	[10.277869 7.0776234]	DMSO
913	[10.779107 6.8856626]	DMSO	[10.779107 6.8856626]	DMSO
914	[9.977806 6.313071]	DMSO	[9.977806 6.313071]	DMSO
915	[10.516892 7.419963]	DMSO	[10.516892 7.419963]	DMSO
916	[10.385157 7.0078464]	DMSO	[10.385157 7.0078464]	DMSO
917	[9.349529 7.5344214]	DMSO	[9.349529 7.5344214]	DMSO
918	[ 6.892404 12.985737]	DMSO	[ 6.892404 12.985737]	DMSO
919	[8.731066 3.271013]	DMSO	[8.731066 3.271013]	DMSO
920	[10.75415 6.871028]	DMSO	[10.75415 6.871028]	DMSO
921	[7.530677 9.80324 ]	DMSO	[7.530677 9.80324 ]	DMSO
922	[10.213615 6.0338426]	DMSO	[10.213615 6.0338426]	DMSO
923	[ 7.132578 13.345821]	DMSO	[ 7.132578 13.345821]	DMSO
924	[10.825101 4.3353453]	DMSO	[10.825101 4.3353453]	DMSO
925	[ 7.255143 14.217669]	DMSO	[ 7.255143 14.217669]	DMSO
926	[ 6.5245957 14.454805 ]	DMSO	[ 6.5245957 14.454805 ]	DMSO
927	[10.899381 6.3102174]	DMSO	[10.899381 6.3102174]	DMSO
928	[ 7.3487587 14.200691 ]	DMSO	[ 7.3487587 14.200691 ]	DMSO
929	[10.159691 5.7082767]	DMSO	[10.159691 5.7082767]	DMSO
930	[ 7.3353252 13.689141 ]	DMSO	[ 7.3353252 13.689141 ]	DMSO
931	[10.784089 6.907582]	DMSO	[10.784089 6.907582]	DMSO
932	[10.793214 6.890217]	DMSO	[10.793214 6.890217]	DMSO
933	[ 7.196202 14.2890625]	DMSO	[ 7.196202 14.2890625]	DMSO
934	[4.3580794 7.4456224]	DMSO	[4.3580794 7.4456224]	DMSO
935	[ 7.302753 12.536868]	DMSO	[ 7.302753 12.536868]	DMSO
936	[10.515471 7.5322123]	DMSO	[10.515471 7.5322123]	DMSO
937	[ 7.1409974 13.468031 ]	DMSO	[ 7.1409974 13.468031 ]	DMSO
938	[ 6.277145 14.2723465]	DMSO	[ 6.277145 14.2723465]	DMSO
939	[9.269809 7.090624]	DMSO	[9.269809 7.090624]	DMSO
940	[ 6.7667236 14.196723 ]	DMSO	[ 6.7667236 14.196723 ]	DMSO
941	[ 6.444095 14.08385 ]	DMSO	[ 6.444095 14.08385 ]	DMSO
942	[9.1686 6.070216]	DMSO	[9.1686 6.070216]	DMSO
943	[ 6.5666013 14.261477 ]	DMSO	[ 6.5666013 14.261477 ]	DMSO
944	[ 7.4908032 13.824374 ]	DMSO	[ 7.4908032 13.824374 ]	DMSO
945	[9.242012 4.0934763]	DMSO	[9.242012 4.0934763]	DMSO
946	[4.3515162 7.465394 ]	DMSO	[4.3515162 7.465394 ]	DMSO
947	[ 6.6428432 13.9508095]	DMSO	[ 6.6428432 13.9508095]	DMSO
948	[12.047685 3.195227]	DMSO	[12.047685 3.195227]	DMSO
949	[ 7.5495124 12.274205 ]	DMSO	[ 7.5495124 12.274205 ]	DMSO
950	[9.665979 3.4938195]	DMSO	[9.665979 3.4938195]	DMSO
951	[ 6.4413004 14.383832 ]	DMSO	[ 6.4413004 14.383832 ]	DMSO
952	[ 6.523138 14.379856]	DMSO	[ 6.523138 14.379856]	DMSO
953	[9.431724 6.0367546]	DMSO	[9.431724 6.0367546]	DMSO
954	[9.280202 3.4729002]	DMSO	[9.280202 3.4729002]	DMSO
955	[7.312726 4.5538597]	DMSO	[7.312726 4.5538597]	DMSO
956	[7.4325023 9.833187 ]	DMSO	[7.4325023 9.833187 ]	DMSO
957	[6.1040134 6.4633102]	DMSO	[6.1040134 6.4633102]	DMSO
958	[ 7.4121165 13.738935 ]	DMSO	[ 7.4121165 13.738935 ]	DMSO
959	[11.571563 5.537199]	DMSO	[11.571563 5.537199]	DMSO
960	[10.589189 2.3262167]	DMSO	[10.589189 2.3262167]	DMSO
961	[10.050135 2.7029755]	DMSO	[10.050135 2.7029755]	DMSO
962	[10.763288 6.518004]	DMSO	[10.763288 6.518004]	DMSO
963	[ 6.889061 14.204751]	DMSO	[ 6.889061 14.204751]	DMSO
964	[10.3865385 7.0250278]	DMSO	[10.3865385 7.0250278]	DMSO
965	[10.535827 7.2376585]	DMSO	[10.535827 7.2376585]	DMSO
966	[8.1570635 4.8802485]	DMSO	[8.1570635 4.8802485]	DMSO
967	[10.7703085 6.8967514]	DMSO	[10.7703085 6.8967514]	DMSO
968	[10.297978 7.0613694]	DMSO	[10.297978 7.0613694]	DMSO
969	[4.3554606 7.448249 ]	DMSO	[4.3554606 7.448249 ]	DMSO
970	[8.302835 4.868998]	DMSO	[8.302835 4.868998]	DMSO
971	[9.8953085 5.310147 ]	DMSO	[9.8953085 5.310147 ]	DMSO
972	[9.09788 2.501474]	DMSO	[9.09788 2.501474]	DMSO
973	[7.4509387 3.6013856]	DMSO	[7.4509387 3.6013856]	DMSO
974	[10.940468 4.103164]	DMSO	[10.940468 4.103164]	DMSO
975	[ 7.440651 14.0241585]	DMSO	[ 7.440651 14.0241585]	DMSO
976	[8.498416 4.84279 ]	DMSO	[8.498416 4.84279 ]	DMSO
977	[10.896325 6.3154407]	DMSO	[10.896325 6.3154407]	DMSO
978	[10.618171 6.9653406]	DMSO	[10.618171 6.9653406]	DMSO
979	[11.199881 4.819642]	DMSO	[11.199881 4.819642]	DMSO
980	[ 6.695959 14.178856]	DMSO	[ 6.695959 14.178856]	DMSO
981	[ 7.439207 13.707618]	DMSO	[ 7.439207 13.707618]	DMSO
982	[9.986098 2.784309]	DMSO	[9.986098 2.784309]	DMSO
983	[9.652765 7.007293]	DMSO	[9.652765 7.007293]	DMSO
984	[ 7.0882177 14.228732 ]	DMSO	[ 7.0882177 14.228732 ]	DMSO
985	[8.916208 3.1785896]	DMSO	[8.916208 3.1785896]	DMSO
986	[ 5.994802 12.704725]	DMSO	[ 5.994802 12.704725]	DMSO
987	[8.013291 5.098664]	DMSO	[8.013291 5.098664]	DMSO
988	[ 7.2389507 14.292385 ]	DMSO	[ 7.2389507 14.292385 ]	DMSO
989	[10.725778 6.3185606]	DMSO	[10.725778 6.3185606]	DMSO
990	[10.155426 4.8938303]	DMSO	[10.155426 4.8938303]	DMSO
991	[10.804125 6.929256]	DMSO	[10.804125 6.929256]	DMSO
992	[10.755745 6.882797]	DMSO	[10.755745 6.882797]	DMSO
993	[ 6.954335 13.734468]	DMSO	[ 6.954335 13.734468]	DMSO
994	[ 6.4646225 14.327335 ]	DMSO	[ 6.4646225 14.327335 ]	DMSO
995	[10.132374 3.3328917]	DMSO	[10.132374 3.3328917]	DMSO
996	[ 7.431675 14.133982]	DMSO	[ 7.431675 14.133982]	DMSO
997	[ 6.334308 14.288875]	DMSO	[ 6.334308 14.288875]	DMSO
998	[ 6.257077 12.937621]	DMSO	[ 6.257077 12.937621]	DMSO
999	[ 8.967829 10.150674]	DMSO	[ 8.967829 10.150674]	DMSO
1000	[ 7.026446 14.317552]	DMSO	[ 7.026446 14.317552]	DMSO
1001	[ 6.4575577 14.331446 ]	DMSO	[ 6.4575577 14.331446 ]	DMSO
1002	[6.090983 6.488121]	DMSO	[6.090983 6.488121]	DMSO
1003	[ 6.4991975 14.388917 ]	DMSO	[ 6.4991975 14.388917 ]	DMSO
1004	[9.278692 3.0529006]	DMSO	[9.278692 3.0529006]	DMSO
1005	[8.434814 3.6453133]	DMSO	[8.434814 3.6453133]	DMSO
1006	[10.516292 5.6601367]	DMSO	[10.516292 5.6601367]	DMSO
1007	[10.901289 6.36552 ]	DMSO	[10.901289 6.36552 ]	DMSO
1008	[11.176694 6.148876]	DMSO	[11.176694 6.148876]	DMSO
1009	[10.352068 7.249188]	DMSO	[10.352068 7.249188]	DMSO
1010	[10.127268 4.7952356]	DMSO	[10.127268 4.7952356]	DMSO
1011	[8.440606 2.629752]	DMSO	[8.440606 2.629752]	DMSO
1012	[10.497617 3.5957422]	DMSO	[10.497617 3.5957422]	DMSO
1013	[8.012913 3.4949741]	DMSO	[8.012913 3.4949741]	DMSO
1014	[ 7.279689 12.552376]	DMSO	[ 7.279689 12.552376]	DMSO
1015	[10.789014 6.8757415]	DMSO	[10.789014 6.8757415]	DMSO
1016	[8.702013 3.221827]	DMSO	[8.702013 3.221827]	DMSO
1017	[10.558012 5.2685714]	DMSO	[10.558012 5.2685714]	DMSO
1018	[10.370641 2.7197583]	DMSO	[10.370641 2.7197583]	DMSO
1019	[ 7.5791736 12.280285 ]	DMSO	[ 7.5791736 12.280285 ]	DMSO
1020	[7.5939326 9.971068 ]	DMSO	[7.5939326 9.971068 ]	DMSO
1021	[10.767529 6.9524636]	DMSO	[10.767529 6.9524636]	DMSO
1022	[10.575623 5.2941575]	DMSO	[10.575623 5.2941575]	DMSO
1023	[ 7.1557317 13.433525 ]	DMSO	[ 7.1557317 13.433525 ]	DMSO
1024	[10.934754 6.2998257]	DMSO	[10.934754 6.2998257]	DMSO
1025	[10.067792 7.5001845]	DMSO	[10.067792 7.5001845]	DMSO
1026	[ 7.0289803 13.883031 ]	DMSO	[ 7.0289803 13.883031 ]	DMSO
1027	[ 7.2056794 12.583005 ]	DMSO	[ 7.2056794 12.583005 ]	DMSO
1028	[ 6.8889365 14.036915 ]	DMSO	[ 6.8889365 14.036915 ]	DMSO
1029	[10.277054 7.0972795]	DMSO	[10.277054 7.0972795]	DMSO
1030	[8.650632 8.405785]	DMSO	[8.650632 8.405785]	DMSO
1031	[10.853874 6.388875]	DMSO	[10.853874 6.388875]	DMSO
1032	[ 8.5329275 10.457699 ]	DMSO	[ 8.5329275 10.457699 ]	DMSO
1033	[ 7.3076067 14.197898 ]	DMSO	[ 7.3076067 14.197898 ]	DMSO
1034	[10.15103 7.2236276]	DMSO	[10.15103 7.2236276]	DMSO
1035	[5.7279263 6.91921 ]	DMSO	[5.7279263 6.91921 ]	DMSO
1036	[9.67624 2.8514588]	DMSO	[9.67624 2.8514588]	DMSO
1037	[ 6.3221536 14.260441 ]	DMSO	[ 6.3221536 14.260441 ]	DMSO
1038	[9.801579 6.3754377]	DMSO	[9.801579 6.3754377]	DMSO
1039	[8.083822 4.048441]	DMSO	[8.083822 4.048441]	DMSO
1040	[7.9763007 4.0540442]	DMSO	[7.9763007 4.0540442]	DMSO
1041	[9.769925 5.0651207]	DMSO	[9.769925 5.0651207]	DMSO
1042	[6.5597725 8.653252 ]	IMPA	[10.58483 10.2651005]	MorphDiff(I2I)
1043	[8.0649 3.2717185]	IMPA	[ 9.748419 13.5854845]	MorphDiff(I2I)
1044	[6.441954 8.537938]	IMPA	[7.160688 5.4470744]	MorphDiff(I2I)
1045	[7.682464 3.3092425]	IMPA	[8.758513 2.568302]	MorphDiff(I2I)
1046	[7.695026 3.1885319]	IMPA	[12.261105 7.9537497]	MorphDiff(I2I)
1047	[7.204404 2.901327]	IMPA	[-0.6695475 5.7405767]	MorphDiff(I2I)
1048	[7.2260222 2.9847462]	IMPA	[10.667934 10.335713]	MorphDiff(I2I)
1049	[6.746899 3.9296072]	IMPA	[10.732761 12.656989]	MorphDiff(I2I)
1050	[7.1578903 3.0030959]	IMPA	[10.339512 7.846513]	MorphDiff(I2I)
1051	[ 5.892309 10.393457]	IMPA	[8.906129 9.988552]	MorphDiff(I2I)
1052	[ 6.538011 11.233815]	IMPA	[8.636471 9.513257]	MorphDiff(I2I)
1053	[6.8164363 4.1136227]	IMPA	[10.955645 3.5667586]	MorphDiff(I2I)
1054	[6.8730507 4.160934 ]	IMPA	[11.737106 8.3302 ]	MorphDiff(I2I)
1055	[7.3966293 3.3420308]	IMPA	[11.9427 4.2275524]	MorphDiff(I2I)
1056	[6.7733736 3.8982937]	IMPA	[12.421772 6.023863]	MorphDiff(I2I)
1057	[7.275996 3.023757]	IMPA	[8.778513 2.5055966]	MorphDiff(I2I)
1058	[7.134625 2.938752]	IMPA	[11.2596855 8.122646 ]	MorphDiff(I2I)
1059	[7.199007 2.8803797]	IMPA	[12.295482 7.0123873]	MorphDiff(I2I)
1060	[6.6000657 8.620079 ]	IMPA	[12.320902 6.0706167]	MorphDiff(I2I)
1061	[6.669826 8.681913]	IMPA	[10.300868 8.657206]	MorphDiff(I2I)
1062	[6.761172 3.8721166]	IMPA	[ 6.2215705 12.010162 ]	MorphDiff(I2I)
1063	[7.1775746 2.8791633]	IMPA	[12.291436 7.2895136]	MorphDiff(I2I)
1064	[6.3334064 8.43628 ]	IMPA	[8.382706 4.4918094]	MorphDiff(I2I)
1065	[6.775761 4.078163]	IMPA	[10.637268 9.358755]	MorphDiff(I2I)
1066	[6.8365507 3.7626162]	IMPA	[11.547787 6.002861]	MorphDiff(I2I)
1067	[7.1936665 2.9160428]	IMPA	[ 8.755054 11.841416]	MorphDiff(I2I)
1068	[6.8584046 3.7105446]	IMPA	[7.5886064 3.457804 ]	MorphDiff(I2I)
1069	[7.1900806 2.974542 ]	IMPA	[11.343559 11.386892]	MorphDiff(I2I)
1070	[7.6292114 3.118472 ]	IMPA	[6.3316445 9.466031 ]	MorphDiff(I2I)
1071	[7.193464 2.9189918]	IMPA	[10.46384 7.6016307]	MorphDiff(I2I)
1072	[7.2163124 2.8781726]	IMPA	[ 4.7509584 10.012975 ]	MorphDiff(I2I)
1073	[7.206046 2.898044]	IMPA	[5.1477027 9.419553 ]	MorphDiff(I2I)
1074	[6.7542825 3.9907675]	IMPA	[ 6.6307454 10.52737 ]	MorphDiff(I2I)
1075	[6.171855 8.27045 ]	IMPA	[11.169324 12.071142]	MorphDiff(I2I)
1076	[7.0924845 3.9709113]	IMPA	[ 9.297465 12.894977]	MorphDiff(I2I)
1077	[6.7783613 4.096127 ]	IMPA	[ 8.8193035 13.936123 ]	MorphDiff(I2I)
1078	[6.001196 9.633492]	IMPA	[8.065469 3.330542]	MorphDiff(I2I)
1079	[7.1772757 2.906901 ]	IMPA	[ 8.904483 12.659281]	MorphDiff(I2I)
1080	[7.2006006 2.8667142]	IMPA	[ 8.80255 13.561906]	MorphDiff(I2I)
1081	[7.126594 3.019481]	IMPA	[8.527799 6.7306385]	MorphDiff(I2I)
1082	[7.1819634 2.9209447]	IMPA	[ 9.786013 10.245356]	MorphDiff(I2I)
1083	[6.827528 3.7467523]	IMPA	[12.837227 8.519568]	MorphDiff(I2I)

## Sheet: Sheet7
	IMPA	IMPA_label	MorphDiff(I2I)	MorphDiff(I2I)_label
0	[11.127352 12.702491]	Ground Truth	[11.127352 12.702491]	Ground Truth
1	[9.551943 9.191649]	Ground Truth	[9.551943 9.191649]	Ground Truth
2	[7.1827655 8.039819 ]	Ground Truth	[7.1827655 8.039819 ]	Ground Truth
3	[6.97008 8.992402]	Ground Truth	[6.97008 8.992402]	Ground Truth
4	[9.738926 9.628487]	Ground Truth	[9.738926 9.628487]	Ground Truth
5	[8.049685 3.2908726]	Ground Truth	[8.049685 3.2908726]	Ground Truth
6	[ 6.798252 12.024913]	Ground Truth	[ 6.798252 12.024913]	Ground Truth
7	[ 7.0886493 10.674863 ]	Ground Truth	[ 7.0886493 10.674863 ]	Ground Truth
8	[8.5644455 6.3880453]	Ground Truth	[8.5644455 6.3880453]	Ground Truth
9	[ 9.686478 12.04666 ]	Ground Truth	[ 9.686478 12.04666 ]	Ground Truth
10	[8.318288 7.083315]	Ground Truth	[8.318288 7.083315]	Ground Truth
11	[8.808564 6.0624595]	Ground Truth	[8.808564 6.0624595]	Ground Truth
12	[9.765759 1.6338168]	Ground Truth	[9.765759 1.6338168]	Ground Truth
13	[11.214823 4.8200116]	Ground Truth	[11.214823 4.8200116]	Ground Truth
14	[6.2398624 7.3646483]	Ground Truth	[6.2398624 7.3646483]	Ground Truth
15	[6.207028 7.5793433]	Ground Truth	[6.207028 7.5793433]	Ground Truth
16	[10.033866 5.1645217]	Ground Truth	[10.033866 5.1645217]	Ground Truth
17	[7.479343 9.682279]	Ground Truth	[7.479343 9.682279]	Ground Truth
18	[ 8.81358 10.131195]	Ground Truth	[ 8.81358 10.131195]	Ground Truth
19	[8.849752 7.5178514]	Ground Truth	[8.849752 7.5178514]	Ground Truth
20	[13.728563 5.4026446]	Ground Truth	[13.728563 5.4026446]	Ground Truth
21	[7.8100295 8.3752575]	Ground Truth	[7.8100295 8.3752575]	Ground Truth
22	[7.7812705 8.719808 ]	Ground Truth	[7.7812705 8.719808 ]	Ground Truth
23	[7.4810085 6.106552 ]	Ground Truth	[7.4810085 6.106552 ]	Ground Truth
24	[5.7561398 8.649943 ]	Ground Truth	[5.7561398 8.649943 ]	Ground Truth
25	[7.8793626 8.62148 ]	Ground Truth	[7.8793626 8.62148 ]	Ground Truth
26	[10.657669 7.46113 ]	Ground Truth	[10.657669 7.46113 ]	Ground Truth
27	[8.071903 9.330289]	Ground Truth	[8.071903 9.330289]	Ground Truth
28	[10.894226 5.7241764]	Ground Truth	[10.894226 5.7241764]	Ground Truth
29	[ 7.7578707 10.518879 ]	Ground Truth	[ 7.7578707 10.518879 ]	Ground Truth
30	[ 8.811768 11.060503]	Ground Truth	[ 8.811768 11.060503]	Ground Truth
31	[ 9.949957 13.883064]	Ground Truth	[ 9.949957 13.883064]	Ground Truth
32	[5.663452 6.9381013]	Ground Truth	[5.663452 6.9381013]	Ground Truth
33	[8.335414 9.6956 ]	Ground Truth	[8.335414 9.6956 ]	Ground Truth
34	[7.675843 3.0578399]	Ground Truth	[7.675843 3.0578399]	Ground Truth
35	[10.229107 13.592365]	Ground Truth	[10.229107 13.592365]	Ground Truth
36	[6.3781424 7.905347 ]	Ground Truth	[6.3781424 7.905347 ]	Ground Truth
37	[9.355509 3.5682802]	Ground Truth	[9.355509 3.5682802]	Ground Truth
38	[ 8.43998 11.418126]	Ground Truth	[ 8.43998 11.418126]	Ground Truth
39	[11.0692 7.7262044]	Ground Truth	[11.0692 7.7262044]	Ground Truth
40	[7.8356514 9.061352 ]	Ground Truth	[7.8356514 9.061352 ]	Ground Truth
41	[11.974618 6.9300966]	Ground Truth	[11.974618 6.9300966]	Ground Truth
42	[8.645502 9.747601]	Ground Truth	[8.645502 9.747601]	Ground Truth
43	[14.054422 5.179845]	DMSO	[14.054422 5.179845]	DMSO
44	[14.497826 4.313717]	DMSO	[14.497826 4.313717]	DMSO
45	[14.290996 4.249803]	DMSO	[14.290996 4.249803]	DMSO
46	[13.999214 5.2383614]	DMSO	[13.999214 5.2383614]	DMSO
47	[12.125202 4.9554443]	DMSO	[12.125202 4.9554443]	DMSO
48	[13.963127 5.2150335]	DMSO	[13.963127 5.2150335]	DMSO
49	[13.5787 4.6866317]	DMSO	[13.5787 4.6866317]	DMSO
50	[12.935698 6.095787]	DMSO	[12.935698 6.095787]	DMSO
51	[9.208889 5.5388236]	DMSO	[9.208889 5.5388236]	DMSO
52	[9.125647 2.4361956]	DMSO	[9.125647 2.4361956]	DMSO
53	[13.802294 6.2056966]	DMSO	[13.802294 6.2056966]	DMSO
54	[12.084346 2.783769]	DMSO	[12.084346 2.783769]	DMSO
55	[13.805005 6.241483]	DMSO	[13.805005 6.241483]	DMSO
56	[13.955968 5.997389]	DMSO	[13.955968 5.997389]	DMSO
57	[11.224782 2.272969]	DMSO	[11.224782 2.272969]	DMSO
58	[11.714519 1.9061236]	DMSO	[11.714519 1.9061236]	DMSO
59	[14.469567 4.728809]	DMSO	[14.469567 4.728809]	DMSO
60	[14.547907 4.6732173]	DMSO	[14.547907 4.6732173]	DMSO
61	[14.26413 4.5792236]	DMSO	[14.26413 4.5792236]	DMSO
62	[12.944414 6.5727487]	DMSO	[12.944414 6.5727487]	DMSO
63	[14.120337 5.328394]	DMSO	[14.120337 5.328394]	DMSO
64	[14.167701 4.896832]	DMSO	[14.167701 4.896832]	DMSO
65	[10.784564 2.1012473]	DMSO	[10.784564 2.1012473]	DMSO
66	[14.550595 4.6633677]	DMSO	[14.550595 4.6633677]	DMSO
67	[14.047978 5.269468]	DMSO	[14.047978 5.269468]	DMSO
68	[9.472941 2.3000212]	DMSO	[9.472941 2.3000212]	DMSO
69	[14.362977 4.688613]	DMSO	[14.362977 4.688613]	DMSO
70	[10.910066 2.5594497]	DMSO	[10.910066 2.5594497]	DMSO
71	[10.085989 4.068243]	DMSO	[10.085989 4.068243]	DMSO
72	[14.38256 4.6407676]	DMSO	[14.38256 4.6407676]	DMSO
73	[14.246954 4.523136]	DMSO	[14.246954 4.523136]	DMSO
74	[11.36054 2.832051]	DMSO	[11.36054 2.832051]	DMSO
75	[ 7.4315267 12.698534 ]	DMSO	[ 7.4315267 12.698534 ]	DMSO
76	[12.392779 4.2896895]	DMSO	[12.392779 4.2896895]	DMSO
77	[13.921285 5.499853]	DMSO	[13.921285 5.499853]	DMSO
78	[12.7867365 5.623748 ]	DMSO	[12.7867365 5.623748 ]	DMSO
79	[13.994996 5.5470014]	DMSO	[13.994996 5.5470014]	DMSO
80	[14.324081 4.7123904]	DMSO	[14.324081 4.7123904]	DMSO
81	[14.030567 5.77005 ]	DMSO	[14.030567 5.77005 ]	DMSO
82	[12.613595 3.3691297]	DMSO	[12.613595 3.3691297]	DMSO
83	[12.561381 5.610243]	DMSO	[12.561381 5.610243]	DMSO
84	[8.410015 2.4741914]	DMSO	[8.410015 2.4741914]	DMSO
85	[10.574841 1.8847071]	DMSO	[10.574841 1.8847071]	DMSO
86	[10.901739 2.481056]	DMSO	[10.901739 2.481056]	DMSO
87	[14.303677 4.2807198]	DMSO	[14.303677 4.2807198]	DMSO
88	[13.662616 4.5891433]	DMSO	[13.662616 4.5891433]	DMSO
89	[14.458496 4.6044765]	DMSO	[14.458496 4.6044765]	DMSO
90	[13.180942 7.3368735]	DMSO	[13.180942 7.3368735]	DMSO
91	[14.286608 4.7474947]	DMSO	[14.286608 4.7474947]	DMSO
92	[14.019897 5.1724863]	DMSO	[14.019897 5.1724863]	DMSO
93	[9.391667 2.0550983]	DMSO	[9.391667 2.0550983]	DMSO
94	[13.513592 5.354955]	DMSO	[13.513592 5.354955]	DMSO
95	[14.394043 4.455557]	DMSO	[14.394043 4.455557]	DMSO
96	[11.46899 3.107868]	DMSO	[11.46899 3.107868]	DMSO
97	[13.338795 8.649107]	DMSO	[13.338795 8.649107]	DMSO
98	[14.384171 4.2892995]	DMSO	[14.384171 4.2892995]	DMSO
99	[13.881661 6.271392]	DMSO	[13.881661 6.271392]	DMSO
100	[11.473874 2.1547859]	DMSO	[11.473874 2.1547859]	DMSO
101	[11.688808 1.7138932]	DMSO	[11.688808 1.7138932]	DMSO
102	[12.824519 6.504837]	DMSO	[12.824519 6.504837]	DMSO
103	[11.649864 2.0639439]	DMSO	[11.649864 2.0639439]	DMSO
104	[10.916512 1.6744652]	DMSO	[10.916512 1.6744652]	DMSO
105	[13.988086 5.941253]	DMSO	[13.988086 5.941253]	DMSO
106	[12.9199095 6.123474 ]	DMSO	[12.9199095 6.123474 ]	DMSO
107	[13.870253 4.300476]	DMSO	[13.870253 4.300476]	DMSO
108	[11.226264 1.8488966]	DMSO	[11.226264 1.8488966]	DMSO
[truncated: 977 more rows]

## Sheet: Sheet8
	IMPA	IMPA_label	MorphDiff(I2I)	MorphDiff(I2I)_label
[truncated: 1,000 more rows]

[truncated: 12 more sheets: Sheet9, Sheet10, Sheet11, Sheet12, Sheet13, Sheet14, Sheet15, Sheet16, Sheet17, Sheet18, Sheet19, Sheet20]
