# Supplementary material for: Prediction of cellular morphology changes under perturbations with a transcriptome-guided diffusion model
Source: Nat Commun. 2025 Sep 2;16:8210. doi: 10.1038/s41467-025-63478-z (PMC12405515; doi:10.1038/s41467-025-63478-z)
Supplement: Supplementary file 12 — Source Data [file 41467_2025_63478_MOESM12_ESM.zip › Source data/source_data_sup_fig6and7.xlsx]

## Sheet: JUN
	GroundTruth																			MorphDiff
Corr_Costes_ER_AGP	0.530467	0.671717	1.12069	-3.183	0.286884	0.421826	-0.0006127	-1.4387	-1.51668	-0.459396	-1.62751	-2.18422	1.01943	1.11828	0.52091	-0.0129664	1.00528	-0.419422	0.456834	0.955636	0.345568	0.45536	0.455653	0.243848	0.103657	0.613048	-0.514853	0.715465	0.60553	-0.585839	-0.772052	0.977658	0.364275	0.59253	-0.775181	-1.16565	0.0639717	1.097	0.382327	0.54677	0.226937	0.323271	-0.566297	-0.128927	-0.723308	-0.598974	-0.403278	-0.172044	-0.503605
Corr_Costes_ER_DNA	0.471578	0.33187	0.620559	-0.220181	0.269511	0.464101	0.248366	0.0511798	0.0240958	0.186249	-0.127242	0.0323135	0.442018	0.578267	-0.199451	-0.156168	0.581511	-0.0181416	0.395709	-1.10843	0.439262	0.423833	0.364014	0.355965	0.273569	0.556321	0.222712	0.461453	0.465445	0.121863	-0.341954	0.541297	0.374699	0.152935	0.239384	0.355395	0.32856	0.597598	0.37714	0.351297	0.250653	0.347384	1.24355	0.0289429	0.900007	-0.950111	0.382621	-1.06276	1.4211
Int_LQInt_DNA	-0.561842	-0.910572	-0.387477	-1.37554	1.47241	-0.736207	-0.0968693	3.09982	1.23993	0.426225	0.774955	-0.619964	-1.37554	-0.445599	-0.0387479	1.29805	-1.54991	-0.85245	-0.619964	2.92545	1.06556	0.25186	1.99551	-0.503721	0.368104	0.25186	0.309982	0.949319	-0.445599	-0.619964	1.00744	0.426225	1.35617	2.34424	0.0193738	-1.2593	-0.678085	0.426225	0.25186	-0.154991	-6.32214	-6.53978	-0.968486	-0.128927	2.75839	-2.22141	-0.789207	-3.23786	5.85772
Int_MinInt_DNA	-0.263853	-0.263853	-0.263853	-0.263853	-0.263853	-0.263853	-0.263853	-0.263853	-0.263853	-0.263853	-0.263853	-0.263853	-0.263853	-0.263853	-0.263853	-0.263853	-0.263853	-0.263853	-0.263853	-0.263853	6.4019	1.40259	3.06902	-0.263853	-0.263853	1.40259	-0.263853	-0.263853	-0.263853	-0.263853	-0.263853	-0.263853	-0.263853	0.569366	0.569366	-0.263853	-0.263853	-0.263853	-0.263853	-0.263853	0.203505	0.305941	-0.681208	-0.128927	-0.10165	-1.49402	-0.840687	0.20283	-0.470983
Tex_Var_ER	-0.489719	-0.871471	-0.489872	-1.16389	-0.506202	-0.339228	-0.47518	-0.686492	-0.235312	-0.518595	0.0784555	-0.496466	0.187688	-1.3602	1.53417	1.04883	0.578717	-0.0823247	1.88231	-1.4422	-0.800345	0.0502409	-0.447036	-1.13594	-0.283481	-1.7669	-0.0418989	1.25157	-1.52681	-0.859773	-0.0975812	-1.28209	-0.242128	1.29675	-0.635436	-1.4133	-0.314998	0.194571	0.139021	-0.23907	0.193685	0.289503	0.668998	-0.128927	-0.284597	-0.840672	-0.097971	0.386095	1.48635
Tex_Var_AGP	0.433164	0.220762	-1.55049	-0.0869902	0.272121	-0.0066423	0.11844	-2.0058	-0.126204	-0.533474	0.587184	1.19267	0.660955	-0.570531	0.221144	-1.01298	2.86884	0.225865	0.855238	-0.810762	-1.94791	-1.18153	0.00492758	-1.38149	-0.603413	-1.21952	0.218731	0.458451	-1.87821	-0.923692	-0.0963533	-0.977258	-0.169543	-1.06691	-0.789874	2.29455	-0.700145	-0.386105	0.666248	-1.27078	-5.50296	-2.84084	-0.824847	-0.128927	1.21678	-2.27337	-1.60943	-4.07855	-2.06947
Int_StdInt_ER	-0.452826	-0.918046	-0.370064	-1.34097	-0.467761	-0.248177	-0.414499	-0.586687	-0.162101	-0.50116	0.158032	-0.474442	0.262506	-1.51367	1.45287	1.06338	0.627218	-0.0055891	1.73212	-1.7072	-0.767586	0.14809	-0.402945	-1.27849	-0.220297	-2.35808	0.0300355	1.30656	-1.90757	-0.916957	-0.0058617	-1.48487	-0.179366	1.28456	-0.595029	-1.68619	-0.25715	0.28918	0.232228	-0.138671	0.252419	0.356843	0.439176	-0.128927	-1.24355	0.536531	0.769123	-0.57144	0.572927
Corr_Slope_ER_RNA	-0.0362507	1.16841	1.18782	2.29839	-1.01815	1.31416	1.32822	-1.11329	-0.722444	-0.847198	-0.471118	-0.411982	1.28141	3.1348	-0.470158	-1.41058	0.982253	2.01149	1.1467	0.36882	-1.44252	0.113691	-1.29327	-0.449522	-0.425061	-0.911782	0.695044	-0.351042	-0.289049	0.0914743	-1.03203	1.56701	-0.792941	-1.99837	-0.51757	2.01195	0.467123	-0.445855	-0.715255	-0.768482	0.0578422	0.125341	-0.882302	-0.128927	-0.310933	-0.100572	-1.69299	-0.593942	-1.25392
Tex_Cont_ER	-0.829234	-0.93184	-0.664071	0.631289	-0.122921	-1.32186	-1.05559	-0.421287	-0.764317	-0.733368	-0.195473	-1.54762	-0.892484	-1.3313	0.220357	0.230901	-0.0312006	-1.14496	-0.10417	-1.08	-0.94023	0.121116	-0.88275	0.134143	-1.17644	-1.6079	-0.200005	0.440917	-1.67377	-0.702076	0.580683	-1.04618	2.18096	0.578137	-1.36012	-1.64789	-0.848069	-0.387374	0.843957	-0.18471	0.127228	0.151842	0.611543	-0.128927	0.0529628	-1.11164	-1.30676	-0.512822	0.116217
Tex_Cont_AGP	-0.200187	0.0875931	-2.04611	0.892904	0.276047	-0.838842	-0.733748	-0.428329	-1.06059	-0.882477	0.902591	0.0567092	-0.143135	0.202254	0.898499	-0.592936	0.768328	-0.500252	-0.612798	3.0902	-1.47673	-0.907458	-0.82879	-0.421859	-1.22692	-0.838889	-0.276286	0.248626	-1.66398	-1.1918	1.84811	-0.165451	1.68743	-0.785288	-1.54114	0.896863	-1.26211	-0.997325	0.850617	-1.38558	0.0357018	0.196846	-0.939758	-0.128927	-2.24306	1.06607	-0.648461	-0.540826	-1.90636
Corr_Slope_ER_Mito	1.00946	0.0534876	-0.742197	-0.497255	-0.691795	0.63498	1.13046	-2.43142	-1.03537	-0.853954	-1.96227	-0.541196	0.226624	0.718515	-1.30091	-1.48443	0.180043	0.616689	0.504211	-0.108631	-0.934859	0.639803	-0.888375	0.585571	-0.497161	-1.38116	-0.740433	0.444586	-0.105037	0.455339	-2.19104	1.33151	-0.836746	-1.64253	0.350249	2.02065	-0.337852	0.602111	-0.931012	-0.527446	0.18639	0.235621	0.611543	-0.0236806	0.352061	-0.359195	-0.644211	-0.0202194	0.899149
Int_StdInt_AGP	0.463112	0.277605	-1.63736	-0.0581736	0.359859	0.0760251	0.16716	-2.35285	-0.0353359	-0.502346	0.630141	1.14137	0.661623	-0.522989	0.286162	-1.02642	2.39789	0.287602	0.852194	-0.731877	-2.30832	-1.2261	0.0848814	-1.51633	-0.582454	-1.24034	0.291224	0.611021	-2.25107	-0.95311	0.0146784	-0.995833	-0.0859239	-1.07829	-0.767589	2.0372	-0.658168	-0.327289	0.718021	-1.35017	0.250374	0.385545	0.611543	-0.128927	-0.567271	-0.259721	-0.544974	0.163435	0.866527
Int_MedianInt_AGP	-1.02588	1.29585	-1.56581	-2.10575	0.701917	-0.971885	-1.29585	0.323962	0.539936	-1.24185	0.75591	-0.917891	-1.40383	-1.45783	-0.0539937	0.323962	-1.56581	-0.647923	-0.647923	2.91565	-0.647923	-0.701917	1.07987	-0.323962	-0.701917	0.971885	0.269968	1.88978	-1.29585	-0.971885	1.78179	0.59393	1.24185	1.18786	0.323962	1.02588	-0.215974	-0.161981	1.29585	-0.323962	0.265702	0.30755	0.295537	-0.128927	0.330284	-0.587101	0.246296	-0.253421	0.246705
Int_TotalInt_AGP	-0.483678	0.437908	-2.25198	-2.19622	0.96766	-1.03544	-0.966549	-0.449502	0.4341	-1.32993	0.898072	-0.0235309	-1.31947	-1.40004	-0.0362652	0.471971	-0.581608	-0.731402	-0.33342	2.7053	-1.31451	-1.01181	1.82732	-1.20301	-0.713938	-0.101345	0.36391	1.3227	-2.03396	-1.35602	1.5573	-0.30056	0.98497	1.11318	-0.269083	0.506782	-0.664139	0.067719	1.11637	-0.913167	-2.33178	-0.555776	6.18473	8.81706	0.717505	-0.517121	-1.10682	-0.221897	0.833905
Int_MeanInt_AGP	-0.483678	0.437908	-2.25198	-2.19622	0.96766	-1.03544	-0.966549	-0.449502	0.4341	-1.32993	0.898072	-0.023531	-1.31947	-1.40004	-0.0362653	0.471971	-0.581609	-0.731402	-0.33342	2.7053	-1.31451	-1.01181	1.82732	-1.20301	-0.713938	-0.101345	0.36391	1.3227	-2.03396	-1.35602	1.5573	-0.30056	0.98497	1.11318	-0.269083	0.506782	-0.664139	0.0677189	1.11637	-0.913167	-0.0825838	-3.50221	1.64574	-0.128927	0.21557	-1.75156	-1.85398	-1.83446	0.997015
Int_UQInt_DNA	0.0253112	0.515213	-2.22824	-1.98328	1.78896	1.25007	0.0743021	1.20107	1.93593	0.564203	0.858144	0.123292	-0.219639	-0.4156	-0.170649	0.172282	0.466223	2.37684	0.0743021	1.15208	-0.121659	0.613193	0.956124	-1.34641	-0.905501	0.417233	0.319252	2.37684	-1.8853	-1.44439	0.221272	-0.0236786	1.29906	0.515213	-0.56257	1.49502	-0.46459	0.319252	0.858144	-0.51358	0.106713	0.1952	0.726454	-0.128927	-1.40819	-0.667516	-1.07134	-0.145629	0.148839
Int_MADInt_AGP	-0.439862	1.79179	-1.89529	-1.50717	0.142309	0.433393	-0.925003	-1.11906	0.336364	-0.827975	1.11259	-0.342833	-0.245805	-1.02203	0.0452799	-0.245805	-0.148777	0.724478	0.239336	0.918534	-1.21609	-0.439862	-0.342834	-0.439862	-1.02203	0.142308	-0.0517483	2.27693	-1.50717	-0.633918	0.530422	-0.148777	0.62745	-0.827975	0.0452797	3.15019	1.01556	-0.342834	1.69476	-0.148777	0.172782	0.417378	3.08213	-0.128927	0.340619	0.158552	0.276496	-2.46162	-0.0468944
Tex_InvDiffMoment_Mito	1.06194	1.09898	0.828488	1.71774	0.894693	0.4928	0.814017	1.15258	0.919011	1.15272	0.256764	0.890916	1.34539	0.885674	0.79366	1.28717	1.04782	0.637028	0.920003	0.661187	-0.0007495	0.060271	0.801253	0.38937	0.537359	0.58023	0.391088	-0.433756	0.844697	0.491047	0.216612	0.0923581	0.507516	0.338287	0.309428	0.833249	0.539522	0.190366	0.196972	0.407061	0.298506	0.437179	-0.824847	-0.128927	-0.192173	0.523133	0.466485	0.928445	-0.862449
Int_LQInt_ER	-0.872182	1.18562	0.385361	-1.67244	-0.0719276	-0.414894	0.499683	-0.414894	0.0423945	-0.872182	0.0423945	-0.986505	-0.986505	-0.529216	-0.414894	0.728327	-2.0154	-1.10083	-0.300572	0.499683	-1.01509	-0.300572	-0.986505	-1.21515	-0.872182	-1.21515	-0.986505	0.499683	-1.78676	-0.75786	0.0423945	-0.529216	-0.0719276	1.98587	-0.872182	-1.32947	-1.44379	0.499683	0.271039	0.0423945	0.211309	0.330555	-0.0204685	-0.128927	0.473902	0.00503931	-0.128404	0.806813	0.670794
Tex_SumAverage_AGP	-0.478823	0.442017	-2.29448	-2.17844	0.955241	-1.0569	-0.937379	-0.537395	0.470853	-1.3093	0.884926	0.02624	-1.28722	-1.41829	-0.0145012	0.465499	-0.535558	-0.688262	-0.289588	2.6565	-1.34605	-1.02175	1.85864	-1.22624	-0.719672	-0.161401	0.380195	1.30925	-2.04677	-1.34912	1.52105	-0.320376	0.967551	1.12298	-0.274453	0.487069	-0.653834	0.0933857	1.15883	-0.924477	0.199757	0.111036	1.73193	-0.0236806	0.4589	-2.10485	-1.97906	-0.868015	1.68208
[truncated: 31 more columns]

## Sheet: CDK2
	GroundTruth																			MorphDiff
Corr_Costes_ER_AGP	-0.263659	-2.32686	0.223139	-0.179363	0.151199	0.109258	-0.214863	0.614404	0.51629	-0.569438	0.178028	0.614404	-0.278631	0.540639	0.429708	0.0215897	-0.0458876	-0.0797157	0.490705	-0.0382154	-0.21578	-0.0190122	0.307497	0.516224	0.406379	-0.0423488	0.592515	0.215797	0.377858	0.461102	0.554532	0.023837	0.508559	0.504227	0.138628	0.483464	0.579872	0.229614	-0.246307	0.232573	-0.537036	-0.267014	1.73508	1.60558	0.677235	-1.50426	-2.33324	-0.210219	1.97357
Corr_Costes_ER_DNA	0.33744	-0.101499	0.238478	0.185598	0.265567	0.344777	0.0748535	0.465645	0.370209	0.122123	0.126453	0.320825	0.167162	0.336586	0.314201	0.0671578	0.194118	0.238824	0.345016	0.279032	0.221329	0.307651	0.284546	0.398268	0.394701	-0.0714087	0.441231	0.35502	0.321316	0.321498	0.446412	0.309927	0.418443	0.375599	0.258604	0.335172	0.400782	0.333562	0.168222	0.331726	0.5227	0.337481	0.605375	1.12808	0.625298	-1.04576	-1.19007	-1.19408	-0.0517846
Int_LQInt_DNA	1.51666	-1.82735	0.0936798	-0.262066	0.0225305	2.65505	0.662874	-1.18701	-0.119768	0.0225305	-0.546663	-0.902409	-1.4716	0.591724	0.0225305	-1.11586	-0.119768	-0.546663	0.805172	1.23207	-0.262066	1.37437	1.23207	2.4416	-1.4716	0.662874	1.51666	-0.83126	0.591724	1.16092	-1.68505	-0.760111	-0.475514	0.164829	2.01471	0.591724	0.0225306	0.307127	1.51666	2.01471	-0.137744	-0.161895	2.6192	0.173092	-0.193741	-1.82452	-0.421254	-1.40691	1.78944
Int_MinInt_DNA	-0.250531	-0.250531	-0.250531	-0.250531	-0.250531	-0.250531	-0.250531	-0.250531	-0.250531	-0.250531	-0.250531	-0.250531	-0.250531	-0.250531	-0.250531	-0.250531	-0.250531	-0.250531	-0.250531	-0.250531	-0.250531	-0.250531	2.25478	4.7601	-0.250531	-0.250531	-0.250531	-0.250531	-0.250531	-0.250531	-0.250531	-0.250531	-0.250531	-0.250531	-0.250531	4.7601	-0.250531	-0.250531	-0.250531	2.25478	0.637375	0.493559	0.752728	-0.304404	0.138913	-1.31149	-1.1321	0.749402	0.270431
Tex_Var_ER	0.752142	-1.15873	0.560396	-0.0616276	0.782745	-0.851118	0.747047	0.324939	0.351205	-0.0286289	-0.330697	0.507962	1.18887	1.11321	-0.0910775	0.30321	1.20603	1.99274	1.20464	0.412235	1.604	-0.65557	1.5987	1.32592	-0.138366	0.195503	0.914256	-0.564958	-0.474842	-0.470518	3.13942	0.611242	0.629419	0.261261	1.32476	0.179874	-0.0175521	0.965298	1.07674	-0.468915	0.633946	-0.540701	1.83332	0.173092	-0.552439	-0.965752	-1.18833	-1.77879	0.86883
Tex_Var_AGP	0.825813	0.942988	0.0553578	0.652199	1.34674	1.08363	-0.498345	2.63332	1.10605	-1.00773	0.358303	-0.108031	2.47225	1.01592	-0.416005	0.627031	0.271605	1.19599	0.815506	-0.127806	-1.42591	0.422371	-0.237334	-1.13911	-0.499997	-1.71192	0.36467	0.0714758	-1.33124	-0.471345	2.47207	-0.772886	2.14055	1.56906	-1.2903	-0.838612	-0.933427	0.70542	-0.867642	-1.39523	-0.00474819	0.242396	0.458022	0.173092	0.0349927	-0.542861	-0.919545	-1.36047	-0.143846
Int_StdInt_ER	0.862666	-1.26745	0.641918	0.0480853	0.817788	-0.872053	0.828016	0.438216	0.472901	0.0815445	-0.237144	0.601323	1.14423	1.13346	0.0208747	0.394516	1.23766	1.77553	1.19545	0.592345	1.46999	-0.622407	1.5103	1.32377	-0.0160452	0.324543	0.954039	-0.456047	-0.335877	-0.375118	2.51888	0.675168	0.716574	0.392635	1.2802	0.301608	0.103036	1.00694	1.07387	-0.363201	0.521544	0.289432	-0.573448	-0.304404	1.15416	-0.896699	-0.665865	0.870345	1.19105
Corr_Slope_ER_RNA	-0.725462	3.94619	-0.346218	-0.198841	0.60084	2.38815	-0.339281	0.174534	1.12073	1.19333	0.297303	1.08182	0.811433	-0.529267	-0.456443	0.108212	-0.607873	0.882279	0.310433	-0.66748	-1.2417	0.113502	-0.642411	-0.927686	-0.0548126	-0.364724	-0.555324	0.00650539	-0.823913	-0.719056	0.779982	0.28798	0.566922	-0.722055	-1.32363	-1.68174	0.355355	0.142115	-1.25131	-0.0117138	0.281045	0.387798	-0.180507	-0.304404	1.56331	-0.0793357	0.517507	2.59276	0.132338
Tex_Cont_ER	1.361	-0.413716	0.432441	-0.100531	0.771155	-1.37533	1.98792	0.0570222	1.32209	-0.639736	-0.450831	-0.778239	-0.621457	1.85216	0.550647	-0.194242	-0.551375	0.650279	0.274616	0.80458	2.05821	-1.09946	0.778254	2.66237	-0.562739	0.743161	2.18874	-0.684304	-0.808471	-0.48801	-0.421655	-0.463787	-0.25283	-0.640164	2.53299	-0.179151	1.24854	-0.0833979	1.82255	-0.0894774	0.458098	0.383977	-1.01551	-0.304404	0.63235	0.216369	-0.126325	0.792961	-0.650184
Tex_Cont_AGP	1.66828	5.01692	1.08761	-0.358799	-0.0134329	-1.08933	1.76798	0.521389	1.11613	-0.881918	-0.377148	-1.35527	-0.346959	0.544817	0.600787	-0.585033	-1.14249	0.214092	-0.677414	0.0382751	-0.684018	-0.251479	0.126259	-0.359159	-0.564567	-0.578975	0.630641	1.4099	-1.95536	-0.916368	-0.513124	-1.32791	0.440396	-0.898419	-0.42873	-0.894506	-1.23833	-0.28826	0.0894391	0.183601	-0.201172	-2.15939	3.89626	7.33553	1.02649	-1.77675	-1.41839	-0.670966	3.76877
Corr_Slope_ER_Mito	-0.579734	1.75694	-0.581738	0.120003	0.410486	3.11671	0.487336	0.311718	0.859045	0.723657	0.0983624	0.512006	0.244934	-0.399767	0.123855	-0.0230743	-1.44439	0.171197	0.950993	-0.0811338	-1.33161	-0.485034	-0.831974	-1.16804	-0.954701	-1.54154	-0.599586	0.120453	-0.142846	-0.582758	0.253329	-0.50061	0.395126	-0.221061	-0.434604	-0.877781	-1.27854	0.211192	0.00629064	-0.397276	-0.409898	0.175867	1.98067	0.173092	0.349754	-1.38974	-0.89565	-0.885843	1.78944
Int_StdInt_AGP	0.846697	1.01666	0.071491	0.693069	1.28977	1.15163	-0.483348	2.42729	1.14801	-1.09327	0.404948	-0.112774	2.23028	1.02376	-0.359937	0.629013	0.351573	1.21186	0.869356	0.0109987	-1.63672	0.475537	-0.139228	-1.19236	-0.502762	-1.98174	0.478792	0.140509	-1.40801	-0.488706	2.30188	-0.825895	2.03077	1.56668	-1.44651	-0.889995	-0.954313	0.783538	-0.944461	-1.50438	0.615366	0.483116	1.53861	0.173092	0.520812	-0.373982	-0.127486	0.316218	1.60532
Int_MedianInt_AGP	1.59244	-1.80291	-0.0754523	0.401088	-0.84983	2.12855	0.698926	-0.730695	1.89028	0.281953	-0.194587	-2.04118	-2.10075	0.222386	0.10325	-1.92205	0.639358	0.162818	0.818061	0.758493	-0.37329	1.83071	1.17547	0.818061	-0.37329	0.639358	2.06898	-0.13502	0.162818	0.10325	-2.51772	-1.50507	-0.194587	0.639358	0.818061	-0.0754523	-0.730695	1.05633	0.222385	1.77114	-0.64396	-3.09467	1.63685	2.56057	0.864676	-1.09771	-0.116989	-0.243878	1.55929
Int_TotalInt_AGP	2.08636	-1.62416	0.0929257	0.226052	-0.315553	2.72548	0.85424	-0.136342	1.32526	-0.863135	-0.0003467	-2.33907	-1.30787	1.1589	-0.0003306	-1.68323	-0.129589	0.245781	0.998415	0.506125	-1.35645	2.17879	1.23739	0.661669	-1.12268	-0.208587	1.90323	-0.697595	-0.322768	0.468862	-1.6714	-1.91646	0.568565	0.913849	0.701219	-0.27168	-1.13841	1.07329	0.581629	1.05211	0.582508	0.43913	0.310669	0.173092	1.88531	-0.48397	0.163168	1.33339	-0.189877
Int_MeanInt_AGP	2.08636	-1.62416	0.0929257	0.226052	-0.315553	2.72548	0.85424	-0.136342	1.32526	-0.863135	-0.0003467	-2.33907	-1.30787	1.1589	-0.0003303	-1.68323	-0.129588	0.245781	0.998415	0.506125	-1.35645	2.17879	1.23739	0.661669	-1.12268	-0.208587	1.90323	-0.697595	-0.322768	0.468862	-1.6714	-1.91646	0.568565	0.913849	0.70122	-0.27168	-1.13841	1.07329	0.581628	1.05211	0.467392	0.434625	-0.229625	-0.304404	-1.37538	-1.22865	0.573431	-2.00396	-0.834307
Int_UQInt_DNA	1.55049	-1.15385	-0.0045072	0.874403	-0.0721152	1.95614	-1.01863	0.874403	0.671577	0.603969	-0.0721152	0.13071	0.265926	1.07723	-0.274942	-1.01863	1.28005	-0.0721152	0.401143	1.07723	-1.08624	1.21244	0.942011	1.95614	-0.34255	-0.410158	1.95614	1.41527	-0.815809	0.13071	-0.0721157	2.02375	1.00962	2.29418	0.401143	-0.883417	-1.01863	0.603969	-0.139724	0.333535	-0.0459027	0.309379	-1.21198	-0.304404	-1.21306	1.02218	-1.59554	0.138142	-0.926369
Int_MADInt_AGP	1.14358	-0.470887	0.336347	1.2589	-0.355567	0.912944	-0.124929	0.912944	2.29678	-0.355568	1.02826	-1.7394	-1.39344	-0.124929	0.451667	-1.7394	0.797625	1.37422	0.912942	0.682304	-0.240248	0.912944	0.682305	-0.355568	1.37422	-0.586206	1.2589	1.72018	-0.701525	-0.701525	-2.20067	-0.586206	0.797624	2.29677	-0.701525	-0.355567	-1.39344	1.60486	-1.1628	-0.701525	0.148367	0.36305	0.801845	1.60558	1.15932	0.00167856	1.28027	-0.471815	0.638677
Tex_InvDiffMoment_Mito	0.790118	1.3075	0.940833	0.986326	1.19393	0.475185	0.385407	1.42512	1.05731	0.0624751	1.3211	1.11678	0.872466	1.04282	0.590952	1.24895	0.439481	0.89989	0.961435	0.135954	0.662866	0.195805	0.143112	0.276683	0.874928	-0.337322	-0.58942	0.511512	0.827332	0.527222	0.740277	0.435003	0.20268	0.667343	0.162087	1.14715	1.49418	0.0754034	0.585428	-0.560296	0.182276	0.166482	0.605375	-0.304404	0.544773	-0.644227	-1.07781	-0.801379	1.32914
Int_LQInt_ER	0.441425	-1.27798	0.838211	-0.48441	-1.01346	-1.01346	1.76405	-0.48441	0.838211	-0.881196	-0.219886	0.0446385	-1.41024	0.441425	0.441425	-1.01346	-0.219886	0.176901	2.9544	1.89631	-0.748934	-1.27798	0.705949	1.235	-1.80703	1.235	0.573687	-1.41024	-0.616672	0.0446385	-2.20382	-1.27798	-0.881196	0.143835	2.29309	-1.14572	-0.616672	0.970473	-0.616672	2.02857	-0.265267	0.262511	1.73508	-0.304404	0.578479	-1.14997	-1.40592	-1.15878	1.83548
Tex_SumAverage_AGP	2.07275	-1.72637	0.0992437	0.280165	-0.272454	2.77573	0.832876	-0.136905	1.32903	-0.833612	0.062274	-2.29763	-1.24294	1.17082	-0.0116604	-1.61284	-0.142133	0.327469	1.06424	0.439985	-1.33015	2.16196	1.2193	0.64281	-1.11371	-0.199924	1.87956	-0.7612	-0.399079	0.477868	-1.64832	-1.88915	0.612546	0.95132	0.704872	-0.288382	-1.14815	1.12664	0.582557	1.03659	0.497521	0.451664	0.359787	-0.304404	-0.0890788	-0.00184756	-0.0625796	-1.45065	0.2244
[truncated: 31 more columns]

## Sheet: STAT3
	GroundTruth																			MorphDiff
Corr_Costes_ER_AGP	0.493255	0.338177	0.683652	0.640633	0.550067	0.115954	0.271437	-0.14281	0.657117	-0.460888	-0.108528	0.179697	-1.01806	-0.209201	0.582978	0.150877	-0.333515	-0.753411	0.0696213	-0.694392	0.615641	0.674707	0.451085	0.235508	0.552337	-0.0754891	0.229604	0.446704	0.52979	0.359734	0.433572	0.153419	0.674237	0.427429	0.208218	0.535306	0.23565	0.652021	0.462345	0.0211072	0.509155	0.484065	-0.917295	-0.643293	0.323553	0.331252	-0.102711	0.165062	-0.523577
Corr_Costes_ER_DNA	0.561868	0.26527	0.566786	0.5789	0.509551	0.240491	0.588881	0.455365	0.593127	0.323929	0.512814	0.0473352	0.313899	0.428553	0.576841	0.20479	0.208895	0.0876513	0.517364	0.286677	0.569551	0.571166	0.50443	0.521119	0.553029	0.377446	0.188533	0.546286	0.522352	0.506142	0.423988	0.428744	0.584441	0.504235	0.490788	0.521817	0.487181	0.535595	0.516984	0.463558	-0.109956	0.397671	1.58323	-0.0335366	-0.21604	-0.850507	-0.770496	-0.602555	0.919481
Int_LQInt_DNA	-0.294871	-0.736258	-1.71712	-0.883386	-0.294871	-1.03052	-1.91329	-1.32477	-1.32477	0.293645	0.735031	-0.93243	0.53886	-1.76616	-0.147742	1.91206	0.0974729	-0.736258	-0.981472	-0.93243	0.04843	-0.0986989	0.784074	-0.343914	-0.589129	-0.638172	-0.589129	-0.785301	-0.491043	1.12738	1.12738	3.13814	-1.37382	-0.638172	-0.540086	-0.687215	1.66685	0.391731	-1.03052	-1.86425	0.246524	0.457151	-0.176397	-0.643293	1.29916	0.134736	0.258563	-0.28261	-0.0175696
Int_MinInt_DNA	-0.713195	-0.713195	-0.713195	-0.713195	-0.713195	-0.713195	-0.713195	-0.713195	-0.713195	-0.713195	-0.713195	-0.713195	-0.713195	-0.713195	-0.713195	-0.713195	-0.713195	-0.713195	-0.713195	-0.713195	-0.713195	-0.602336	-0.491476	-0.491476	-0.713195	-0.713195	-0.602336	-0.602336	-0.713195	-0.048039	-0.713195	-0.269758	-0.713195	-0.713195	-0.602336	-0.491476	-0.713195	-0.713195	-0.713195	-0.713195	0.520982	0.539016	0.194051	-0.643293	-0.456611	0.00685646	0.589099	0.00312163	1.06941
Tex_Var_ER	-0.503954	0.974217	-0.636534	-0.453567	-0.204961	1.14486	0.131782	-0.284336	5.17363	0.338537	-0.0927323	0.0593299	0.722169	-0.970863	-1.07588	0.659939	-0.965569	-0.027354	-0.909277	-0.0352142	-0.506519	-0.35518	-0.106943	-1.83614	-0.184086	0.252749	0.532073	0.0275219	-0.466309	0.0235713	-0.26887	-0.0646561	-0.338165	0.315709	0.830535	0.0881437	0.0144862	1.25562	-0.679256	-0.0024139	-1.69686	-2.78228	0.703418	-0.643293	0.278997	-0.316136	-1.57544	-1.8749	0.956963
Tex_Var_AGP	0.768146	-0.128758	2.04397	-0.328904	1.04477	0.33822	2.63571	0.474632	4.12824	-0.0223304	0.822731	-0.200684	-0.62316	-0.62858	0.417062	-0.549307	-0.513819	0.121642	0.489675	0.418464	0.346349	-2.00185	0.237048	0.0113048	-1.21655	-0.454153	-0.925375	-1.41059	-0.151247	0.403194	0.0343492	-0.792146	-0.428664	0.526641	0.274315	-1.84708	-0.0616719	1.47371	-0.422138	-0.201757	0.559205	0.51929	0.471888	-0.155488	0.822066	0.245245	0.182441	0.915334	1.2943
Int_StdInt_ER	-0.555169	1.08698	-0.721686	-0.441242	-0.175247	1.22854	0.230416	-0.288992	4.36749	0.430935	-0.025319	0.193019	0.86697	-1.20806	-1.35494	0.771765	-1.1581	0.0366396	-1.11297	0.012239	-0.54865	-0.259111	0.0642597	-2.78432	-0.14134	0.33845	0.688724	0.172983	-0.501518	0.118306	-0.272671	0.0145635	-0.302051	0.411676	0.940731	0.251666	0.159157	1.41716	-0.784582	0.0445212	0.375459	0.44009	0.5645	-0.521342	1.4033	-0.304148	-0.399077	-0.227782	0.469697
Corr_Slope_ER_RNA	-0.0181581	0.443617	2.86642	1.22389	1.32587	0.62862	2.55769	0.596437	0.125441	0.510439	1.26663	0.292808	0.209726	1.6964	1.04065	-0.871156	-0.345544	0.482213	-0.604131	1.57296	0.0782861	-0.139427	-0.445794	0.159449	0.0889939	-0.0298406	-0.899096	0.48383	0.681493	-0.468222	-0.890082	0.569184	2.29385	0.460154	0.471833	-0.751204	-1.06271	-0.193419	0.160371	0.614912	0.550263	0.476739	0.194051	-0.643293	-0.281087	-0.240462	0.484303	-0.683205	0.0948764
Tex_Cont_ER	-0.622721	0.866905	-0.497239	0.342258	-1.44293	-0.435589	1.46179	-0.160204	0.348469	0.524005	-0.659292	1.3959	1.99145	-1.16048	-1.33387	0.276046	2.26016	-0.721699	-0.795209	-1.5315	0.133863	-1.17212	1.32518	-2.26043	0.212963	0.796838	2.81216	-0.47044	-1.35555	-1.12302	-0.257483	-0.288691	-1.69766	-0.395541	-1.22681	0.593899	0.715313	-1.4895	-0.668367	-0.0688538	0.632307	0.556044	-0.870989	-0.643293	0.636767	0.00183127	0.236656	1.5464	-0.542318
Tex_Cont_AGP	0.213578	-0.302547	3.39955	-0.433723	-0.680871	-0.840219	0.369978	-0.204319	0.838493	0.317879	-0.325854	0.224952	1.75624	-0.131207	-0.203647	-0.0396047	1.54378	-0.626958	-0.129879	-1.18395	1.28825	-2.62871	1.73158	-0.286752	-1.19267	0.28984	0.121568	-0.906654	-1.05199	-1.04758	-0.53719	-0.806498	-2.03395	-0.646541	-0.909401	-2.16331	1.10392	-0.638357	-0.757282	-0.356002	0.697134	0.545238	-0.269009	-0.277439	0.904647	-0.475867	0.404454	1.02643	0.769553
Corr_Slope_ER_Mito	-0.273821	0.287759	1.74826	0.217188	0.413712	-0.840317	-0.407944	0.0878464	-0.0486917	-0.45683	1.47853	1.37014	-1.53102	1.62543	0.50159	-1.76364	0.408574	1.06935	0.665943	0.0047673	1.32328	-1.26043	-0.532987	3.24905	0.236437	0.163206	-0.51528	0.823445	0.270029	-1.18414	-1.53052	-1.42472	1.45397	1.02765	0.954418	-0.595418	0.211476	-0.355593	1.36198	0.55733	-0.20493	-0.557519	1.3517	-0.155488	1.1906	-1.73805	-2.4297	-1.18069	1.14437
Int_StdInt_AGP	0.851969	-0.0839832	1.89246	-0.231554	1.08078	0.403064	2.47854	0.521658	3.52132	0.0148474	0.911009	-0.173365	-0.606252	-0.693788	0.493872	-0.498391	-0.490873	0.155393	0.545666	0.490268	0.400167	-2.51695	0.361571	0.0455541	-1.42782	-0.442175	-1.06127	-1.62228	-0.109536	0.496719	0.0665182	-0.821004	-0.362353	0.57695	0.34821	-2.2888	0.0889378	1.52727	-0.383269	-0.194366	-0.138507	0.0545134	2.69458	-0.643293	0.236622	-1.23137	-1.63909	-1.14548	1.66912
Int_MedianInt_AGP	-0.0893232	-1.00079	-2.45913	-0.344533	-0.41745	-0.891411	-0.235157	-1.36537	-1.00079	0.0929693	0.82214	-0.964327	0.457554	-1.72996	-0.198699	1.25964	-0.41745	-0.818493	-0.526825	-0.927869	-0.271616	-0.818493	1.07735	-0.818493	-0.854952	-0.599742	-0.854952	-0.745576	-0.41745	0.931515	-0.198699	1.44193	-1.11016	-1.03724	-0.453908	-1.43829	1.91589	1.18672	-1.11016	-1.72996	-1.87597	-0.378423	1.12017	-0.643293	-0.16984	-0.962878	-1.65052	-2.59182	0.0199124
Int_TotalInt_AGP	0.031316	-0.91196	-1.94047	-0.547092	-0.399914	-0.842557	-0.227502	-1.13541	-0.0243686	0.118565	0.80087	-0.741097	0.0130996	-2.00909	-0.150291	1.14416	-0.44663	-0.87413	-0.555198	-0.903945	-0.257675	-1.36705	0.804798	-0.5795	-1.24745	-0.755382	-1.18852	-1.16771	-0.389889	0.869594	-0.0294871	1.05291	-1.29352	-0.609632	-0.496433	-2.0989	1.72313	0.877522	-1.17944	-1.7271	0.495773	0.534633	-1.14883	-0.521342	-1.10238	-0.0601768	0.170082	0.460776	-0.467354
Int_MeanInt_AGP	0.0313161	-0.91196	-1.94047	-0.547092	-0.399914	-0.842557	-0.227502	-1.13541	-0.0243686	0.118565	0.80087	-0.741097	0.0130998	-2.00909	-0.150291	1.14416	-0.44663	-0.87413	-0.555198	-0.903945	-0.257675	-1.36705	0.804798	-0.5795	-1.24745	-0.755382	-1.18852	-1.16771	-0.389889	0.869594	-0.0294872	1.05291	-1.29352	-0.609632	-0.496432	-2.0989	1.72313	0.877522	-1.17944	-1.7271	0.449415	0.505036	-0.593152	-0.643293	-0.263172	-0.0457294	0.908697	-0.971345	-0.842174
Int_UQInt_DNA	1.12573	0.369941	-2.45434	-0.624524	0.807505	-1.02231	1.36441	-0.505188	2.27931	-0.306296	2.04064	-0.624524	0.250605	-2.13611	-0.505188	1.40419	-0.664303	-1.34054	-0.306296	-0.823417	-0.266517	-0.863196	1.0064	-0.346074	-1.65877	-0.863196	-1.65877	-1.53943	-0.624524	1.32463	0.648391	2.31909	-0.425631	-0.306295	0.0914908	-0.982532	1.28485	1.28485	-1.18142	-0.823417	0.3803	0.477864	-1.65819	-0.643293	1.04406	0.172331	-0.414482	-0.463316	-1.66678
Int_MADInt_AGP	1.24653	-0.407469	-2.99184	0.626281	0.522905	-0.304095	3.31403	-0.717595	0.41953	0.21278	1.7634	-0.82097	0.109405	-1.33784	0.83303	-0.304094	0.316155	-0.717595	0.62628	0.0060298	-0.717595	-1.64797	0.83303	-0.924344	-1.54459	-0.20072	-1.23447	-0.82097	-0.510845	1.14315	-0.40747	0.0060298	0.109405	-1.23447	0.316155	-1.54459	1.03978	2.1769	-0.82097	-1.13109	-2.15639	0.0288076	1.16648	0.942074	0.562647	-0.61269	-2.61536	-0.688001	0.207322
Tex_InvDiffMoment_Mito	0.708337	1.02364	1.16935	0.928968	0.506283	0.40617	1.36666	1.09213	0.266999	0.682708	0.277695	0.834845	0.456785	0.984983	0.864303	0.971032	0.887243	0.556852	0.967546	0.653713	0.163672	1.64885	0.170359	0.310843	0.520158	0.5292	0.380263	0.3911	0.160954	0.81271	0.515099	0.394871	0.858702	0.233853	-0.0323646	1.68204	-0.0579937	0.931984	0.640199	0.486626	0.678677	0.564067	1.44432	-0.643293	-1.37394	-0.234786	0.494741	-0.163801	1.25682
Int_LQInt_ER	-0.804124	-0.354414	-1.25383	-0.932612	-0.868368	-0.675635	-0.996856	-0.868368	-0.804124	0.0310512	0.0310512	-0.547147	0.288028	-1.38232	-1.12534	-0.418658	0.0310512	-0.354414	-1.25383	-0.996856	-0.675635	0.545005	0.352273	-1.44657	-0.73988	-0.29017	-0.675635	-0.547147	-0.868368	-0.932612	-0.611391	0.223784	-1.12534	-1.12534	-1.0611	-0.354414	0.223784	0.801982	-1.0611	-1.44657	0.366578	0.233685	0.842337	-0.155488	0.897714	-0.665923	-0.117287	-1.01429	0.469697
Tex_SumAverage_AGP	0.0538182	-0.889664	-1.93254	-0.551563	-0.369267	-0.816105	-0.230495	-1.11294	-0.0113677	0.0922382	0.826489	-0.73217	0.00973756	-2.00883	-0.149588	1.13231	-0.459056	-0.861566	-0.53222	-0.872119	-0.244787	-1.41035	0.763177	-0.580133	-1.24854	-0.776353	-1.20259	-1.20028	-0.371468	0.870197	-0.0336506	1.053	-1.3242	-0.591275	-0.468283	-2.1322	1.72489	0.894186	-1.20973	-1.71797	0.474957	0.413455	1.07387	-0.521342	0.710077	-0.809853	-0.709106	0.189835	0.507179
[truncated: 31 more columns]

## Sheet: RAC1
	GroundTruth																			MorphDiff
Corr_Costes_ER_AGP	0.590988	0.627099	0.536328	-0.460154	-0.159235	-0.242807	1.09331	-0.0111962	0.804313	0.861526	0.861526	-0.526182	-0.185026	0.136163	-0.313459	-0.200799	0.0175489	-0.71887	-0.177537	0.851075	0.300077	-2.33496	-1.42949	-1.71881	-0.640506	-2.52055	-1.40736	-0.791112	-1.42342	-1.79634	-1.01998	-1.46603	-0.699395	-1.25841	-1.95093	-0.513538	-1.5522	-1.27938	-1.59624	-0.918202
Corr_Costes_ER_DNA	0.563925	0.568505	0.621607	-0.199074	0.603505	-0.559927	0.345204	0.00255988	1.01872	1.26566	1.26566	0.160142	0.282409	1.25339	0.484958	-0.168762	2.44926	0.835073	0.292171	1.26685	0.242814	-1.52495	-1.50202	-1.20162	-1.02982	-1.52413	-1.52495	-1.42365	-1.52495	-1.52495	-1.52298	-1.52451	-1.46981	-1.52178	-1.51281	-1.50871	-1.52495	-1.52495	-1.52495	-1.08215
Int_LQInt_DNA	0.581927	0.610351	-0.828144	-0.590694	0.407051	-0.156278	-0.0601554	0.635475	-0.589365	-0.310408	-0.310408	-1.2697	0.16555	-1.44658	0.27218	0.563619	0.556701	0.963906	0.795669	-0.300602	0.229131	1.29613	1.13197	0.762629	1.21405	0.967821	1.09094	1.29613	1.21405	1.21405	0.844706	0.967821	1.46028	1.29613	1.09094	1.25509	1.0499	1.21405	1.00886	1.00886
Int_MinInt_DNA	0.581825	0.618743	0.397749	-0.460154	-0.177273	-0.733656	0.66834	1.04443	1.5762	1.96152	1.96152	1.93315	1.76262	-1.07417	-0.338025	1.05123	-0.340318	0.575406	-0.109217	1.97675	0.999688	1.11684	0.413933	1.58544	2.8741	0.0624805	0.413933	1.11684	1.81974	0.179631	0.296782	1.70259	0.648235	1.58544	1.35114	1.70259	1.23399	2.52265	0.999688	2.4055
Tex_Var_ER	0.566191	0.58653	0.0246511	-0.460154	0.387868	-0.343619	0.556682	1.13493	1.36178	1.84948	1.84948	1.01805	1.21728	0.694778	0.246474	1.22268	-0.0192155	0.369276	0.222885	1.86897	-0.807599	-1.14734	-0.952719	-1.05501	-0.85825	-1.07476	-1.00172	-1.01092	-0.965469	-1.02381	-0.997711	-1.07507	-0.940852	-1.03595	-1.01741	-0.959094	-1.05934	-0.951741	-1.02482	-0.999934
Tex_Var_AGP	0.556164	0.580529	-0.188548	-0.590694	0.468809	-0.281207	0.270991	0.879472	0.804313	1.19975	1.19975	0.274529	1.41205	0.694778	0.337816	0.856465	1.12334	0.144265	0.246901	1.2294	-0.671425	-1.09179	-1.15319	-0.936343	-1.10739	-1.16686	-1.14272	-1.06501	-1.02981	-1.10931	-1.17271	-1.17538	-1.13867	-1.20058	-1.1548	-1.19054	-1.17527	-1.11293	-1.05127	-1.03315
Int_StdInt_ER	0.452934	0.41089	0.664247	-0.590694	-1.10882	-1.25694	0.062961	0.162059	1.01872	1.3632	1.3632	0.732079	0.827751	-1.16727	-1.05329	-0.0334194	-0.570368	0.534856	0.814111	1.35696	-0.821248	-1.4312	-1.05368	-1.25387	-0.899167	-1.2826	-1.13913	-1.15454	-1.07013	-1.18757	-1.14135	-1.27232	-1.02913	-1.20607	-1.1692	-1.06095	-1.25297	-1.06253	-1.18837	-1.13633
Corr_Slope_ER_RNA	0.594509	0.6279	0.621607	-0.460154	0.373677	-0.782327	0.586963	0.274162	1.14737	1.19034	1.19034	0.44611	0.516127	0.229265	0.229564	0.11801	1.1825	-0.00369308	0.0773701	1.2044	1.90457	-0.374617	-1.5986	-0.363643	-0.601305	-0.813051	-0.99926	-0.134727	-1.75333	0.276377	0.095206	-1.06875	-0.0756986	-0.381263	-1.49564	0.0522941	-1.18821	-1.06307	0.0596961	0.0563688
Tex_Cont_ER	0.578239	0.591646	-1.04134	-0.590694	0.665074	-0.545938	0.396835	0.68936	-0.525041	-0.532211	-0.532211	-0.411794	0.749844	-0.515556	0.558208	0.630494	0.834758	0.095863	0.534851	-0.524415	-1.26886	-0.696203	-0.785388	-1.09981	-0.570998	-0.924064	-0.848627	-0.762818	-0.988107	-0.649788	-0.941645	-1.2627	-0.743412	-0.701385	-0.806908	-0.91763	-0.76338	-0.939866	-1.05243	-1.0397
Tex_Cont_AGP	0.586734	0.618511	-0.188548	-0.590694	0.529821	-0.575338	0.610945	0.535878	0.375489	0.474035	0.474035	-0.354601	0.671939	1.06719	0.388027	0.435649	-0.127235	-0.0988994	-0.180439	0.472584	-1.08878	-0.806508	-0.847452	-0.942947	-0.680149	-0.925829	-0.78433	-0.865076	-0.965119	-1.04282	-1.20711	-1.19968	-0.479039	-0.749088	-0.8611	-0.679421	-0.947712	-0.986625	-1.01027	-0.988658
Corr_Slope_ER_Mito	0.523661	0.625941	0.0246511	-0.329614	0.956613	-0.668746	0.466499	0.713312	0.975842	1.07925	1.07925	1.58998	1.84053	2.18442	0.863105	0.622562	2.82537	-0.210906	0.139953	1.0697	1.79097	-1.4058	-1.47146	-1.25977	-1.20251	-1.18232	-1.55132	-1.54416	-0.929055	-1.8069	-0.499584	-1.08309	-1.65527	-1.63668	-1.52201	-1.87576	-1.14379	-1.2219	-1.16234	-1.29706
Int_StdInt_AGP	0.60476	0.631343	0.792166	-0.590694	0.673818	0.412245	0.79617	0.702115	2.09078	2.16705	2.16705	2.3335	1.5289	2.18442	0.528552	0.599283	1.73471	0.364513	-0.0964399	2.17777	-0.557067	-1.20489	-1.33741	-0.931659	-1.25459	-1.37677	-1.30469	-1.1453	-1.07932	-1.23049	-1.37852	-1.3884	-1.31562	-1.46301	-1.3392	-1.41646	-1.39103	-1.26309	-1.129	-1.08848
Int_MedianInt_AGP	0.461749	0.564448	-0.785504	-0.460154	1.01891	0.709391	1.47386	0.994418	0.118195	0.510998	0.510998	0.274529	1.76262	-0.32935	0.982672	0.99909	0.0563134	0.753481	-0.228033	0.5625	-0.112514	0.914784	0.670189	0.719108	0.768027	0.474514	0.768027	0.719108	0.621271	0.816946	0.132081	0.523433	0.768027	0.670189	0.719108	1.01262	0.523433	0.621271	0.719108	0.670189
Int_TotalInt_AGP	0.549913	0.604692	1.98608	-0.199074	0.364935	-1.08969	0.174416	-0.623053	0.675666	0.182983	0.182983	1.93315	-0.730368	3.39475	0.201606	-0.747882	3.14585	0.323435	0.485915	0.16063	-0.203857	0.567994	0.307824	0.27725	0.738521	0.0425487	0.352431	0.467107	0.350458	0.402236	-0.575626	0.0476185	0.456491	0.399558	0.353029	0.83446	0.108831	0.350279	0.3439	0.41782
Int_MeanInt_AGP	0.52885	0.587581	1.13328	-0.460154	-0.040163	-0.428113	0.272505	0.097517	1.44755	1.30667	1.30667	0.274529	-0.185027	0.508573	-0.23796	-0.0922275	0.715035	1.25672	-0.580822	1.26886	-0.203857	0.567995	0.307824	0.27725	0.738521	0.0425485	0.352431	0.467107	0.350458	0.402236	-0.575626	0.0476185	0.456491	0.399557	0.353029	0.83446	0.108831	0.350279	0.3439	0.41782
Int_UQInt_DNA	0.525632	0.58431	0.834806	-0.590694	0.751492	0.340732	0.58094	1.01309	2.17655	2.43241	2.43241	1.87595	1.68472	0.322368	0.641063	1.00451	1.28637	1.21745	-0.469456	2.4149	0.572258	0.703812	0.177597	0.572258	0.111821	0.243374	0.572258	0.506482	0.440705	0.309151	0.111821	-0.019733	0.506482	0.0460438	0.374928	0.901143	0.506482	0.177597	0.440705	0.703812
Int_MADInt_AGP	0.368902	0.557374	0.15257	-0.199074	0.0783452	-0.696518	0.959071	1.1881	2.3052	2.29216	2.29216	0.274529	2.23006	1.3465	-0.0945343	1.27079	-0.102138	0.626594	0.0725624	2.31424	-0.788285	-0.959033	-1.12978	-0.532164	-1.12978	-1.21515	-0.959033	-0.959033	-0.959032	-1.04441	-0.959032	-1.12978	-1.12978	-1.30053	-1.12978	-1.12978	-1.12978	-1.12978	-0.873659	-0.873659
Tex_InvDiffMoment_Mito	0.523396	0.559223	0.664247	-0.590694	0.307623	-0.828529	0.182056	-0.247205	-0.0104525	-0.0809404	-0.0809404	0.44611	-0.185026	-0.143145	0.172385	-0.415722	0.660676	-0.52331	0.596142	-0.0937969	-1.14159	-1.23951	-1.31564	-1.23568	-1.35611	-1.25746	-1.29662	-1.23952	-1.29968	-1.28067	-1.00761	-1.12943	-1.29994	-1.35125	-1.32499	-1.37968	-1.29275	-1.30195	-1.29501	-1.16315
Int_LQInt_ER	0.510851	0.568622	1.6876	0.584167	0.145607	-1.16772	-0.770117	-0.273518	0.632783	0.561374	0.561374	2.79105	-0.107121	-1.72589	0.0130222	-0.456692	-0.890087	1.04198	-0.22484	0.557205	0.407516	0.953295	0.734983	0.844139	0.953295	0.844139	0.844139	0.625827	0.734983	0.734983	0.29836	1.17161	0.625827	1.17161	0.734983	1.06245	0.953295	0.734983	0.734983	0.516671
Tex_SumAverage_AGP	0.447747	-1.32632	0.578968	0.453627	-0.611217	-1.19666	-0.152261	-0.858374	0.461254	0.210808	0.210808	-0.411794	-0.574556	-0.515556	-0.680729	-0.920988	-0.113179	2.87255	-0.209281	0.184637	-0.204065	0.544254	0.278026	0.279002	0.699601	-0.008506	0.335949	0.467563	0.35629	0.388161	-0.637648	-0.0125614	0.405528	0.348518	0.321497	0.795224	0.0762789	0.325819	0.338464	0.419528

## Sheet: MCL1
	GroundTruth																			MorphDiff
Corr_Costes_ER_AGP	0.431398	0.621441	0.411855	0.630564	0.653173	0.597029	0.594601	0.491838	0.543689	0.589302	0.631866	0.570528	0.647166	0.613412	0.502319	0.622974	0.576354	0.467493	0.531215	0.630314	0.632739	0.649794	0.534241	0.630357	0.641078	0.484607	0.573623	0.400749	0.617592	0.301027	0.526744	0.554302	0.509293	0.584874	0.652606	0.650139	0.601274	0.576423	0.49337	0.650055	0.508648	0.466571	2.20293	-0.517483	0.268993	-0.962714	0.0716843	0.432923	1.71253
Corr_Costes_ER_DNA	0.361622	0.58798	0.434025	0.512864	0.59621	0.544062	0.603766	0.603185	0.25895	0.602986	0.563772	0.483313	0.540382	0.498079	0.530124	0.590298	0.363441	0.474174	0.48644	0.561961	0.538505	0.595015	0.520303	0.571618	0.59849	0.493457	0.523292	0.426049	0.548192	0.35746	0.509525	0.529028	0.468767	0.53668	0.56675	0.599567	0.53019	0.496665	0.50786	0.525169	0.366179	0.446761	-0.499978	-0.517483	-0.0917681	-0.696069	-0.57184	-0.430049	0.210892
Int_LQInt_DNA	-0.590343	-1.51415	2.42417	-0.784828	-0.493101	-0.152752	0.187597	-1.61139	0.138976	-1.1738	-0.882071	0.430703	0.187597	-1.70863	-0.493101	-1.27104	-1.36828	-1.02793	-0.444479	-1.07656	0.138976	-1.70863	0.771052	-0.736207	-0.590343	-1.70863	1.06278	-0.784828	1.1114	-0.505256	-0.006888	0.576567	-0.833449	-0.930692	1.01416	-1.36828	0.576567	-0.444479	0.333461	0.236218	0.468646	0.45372	0.211313	-0.141132	0.304744	-0.903987	0.112836	-0.22288	0.520053
Int_MinInt_DNA	-0.514669	-0.514669	-0.514669	-0.514669	-0.514669	-0.514669	-0.514669	-0.514669	-0.514669	-0.514669	-0.514669	-0.514669	-0.514669	-0.514669	-0.514669	-0.514669	-0.514669	-0.514669	-0.514669	-0.514669	-0.514669	-0.514669	-0.514669	-0.514669	-0.514669	-0.514669	-0.514669	-0.514669	-0.514669	-0.514669	-0.514669	-0.514669	-0.514669	-0.514669	-0.514669	-0.344061	-0.344061	-0.514669	-0.344061	-0.173452	0.472249	0.434834	0.970023	0.0470439	0.835989	-0.763064	-0.448567	0.4491	1.58003
Tex_Var_ER	0.942963	2.17287	0.750208	0.188335	0.286741	0.140902	-0.302171	2.06659	0.194823	2.55934	0.641937	0.41579	0.909261	0.214803	1.05056	0.339542	0.82584	-0.232415	-0.227783	0.905391	0.235428	1.0947	1.36499	-0.982151	0.357852	1.37113	1.39182	0.0904082	0.222086	1.14893	-0.740422	0.195427	1.00492	0.830672	0.882367	-0.408791	-0.10333	-0.0626765	-0.200815	0.140151	0.555271	0.530719	-0.168042	-0.517483	0.714964	-0.611073	-0.0879492	0.570799	0.65255
Tex_Var_AGP	0.926843	2.33163	0.280178	0.859713	-0.340103	-0.265435	1.93792	1.53204	-0.176428	1.83703	1.21781	1.17568	1.29805	1.23034	1.07289	1.00573	0.212485	-0.173716	0.0569455	0.0306871	0.323885	0.0933516	0.793385	-1.52066	0.815853	1.98541	0.872344	-0.485362	0.623795	0.161263	0.0238484	0.42988	-0.0590685	0.751439	-0.0566867	1.12654	-0.332037	-0.539173	-1.07801	-0.501149	0.451024	0.46342	-0.594817	-0.517483	-0.00687108	-0.213709	0.308393	0.0634808	-0.451596
Int_StdInt_ER	0.940167	1.82253	0.823625	0.318958	0.407144	0.29623	-0.149785	1.72288	0.389912	2.06064	0.693605	0.515046	0.943823	0.329853	1.02142	0.438368	0.842456	-0.107729	-0.0818566	0.91049	0.372465	1.0638	1.27762	-0.876455	0.486047	1.24205	1.32066	0.240305	0.349686	1.09772	-0.677465	0.32825	1.00503	0.861343	0.924808	-0.256038	0.0580768	0.0695953	-0.030912	0.302035	0.538936	0.490216	-0.215462	-0.329308	0.372669	-0.137001	0.299839	0.836377	0.210892
Corr_Slope_ER_RNA	0.258517	1.08772	-0.557365	0.777357	0.226871	0.271123	0.42762	1.60896	-1.11749	1.77229	0.864282	-0.055934	0.196954	1.89035	0.554711	1.03695	0.540091	0.838841	-0.259651	0.366414	-0.4604	0.758247	0.191889	-0.0889875	-0.285703	0.948498	0.394994	-0.104869	-0.34783	-0.664721	1.03212	-0.951793	0.349255	1.9579	-0.108345	1.77579	-0.123214	0.21363	-0.304533	-0.194085	0.434839	0.19853	0.638087	0.423396	0.265104	-0.621231	-0.840042	-0.808707	0.608384
Tex_Cont_ER	-0.158548	0.252692	2.47836	2.38748	1.41365	0.17892	1.02604	0.291826	0.687151	0.226266	-0.0616916	0.585255	0.61032	0.815254	0.140427	-0.651291	0.413909	-0.623816	1.05375	0.723183	0.425924	0.811305	0.103943	-0.350748	0.874655	0.950303	1.92359	0.580791	1.31257	0.491853	-1.39178	1.96477	0.0678945	0.37692	0.0431066	-1.05083	0.588026	-0.967269	1.24183	0.389739	0.126272	-0.604727	1.87099	0.799747	1.21559	-1.57702	-1.94947	-0.813945	2.06586
Tex_Cont_AGP	-0.103931	1.68216	1.57704	-0.125967	-0.317018	-0.59699	3.41907	0.465738	0.211403	0.955322	-0.0318532	0.645562	-0.332686	1.83251	0.500443	-0.196119	-0.12909	0.505518	0.513851	-0.332343	0.259644	1.43584	0.212114	-1.97496	1.21453	1.78277	1.54377	0.102518	1.26648	-0.586909	-0.131843	1.75587	-0.262884	0.822261	0.215624	-0.614195	0.554894	-1.08264	-0.306652	-0.0690464	0.440788	0.322233	0.163893	-0.517483	0.569911	0.193542	0.497435	-0.469262	-0.142435
Corr_Slope_ER_Mito	-0.191554	0.542411	-0.260262	-0.199369	0.552191	0.945395	0.580341	0.719328	-0.244832	0.129282	0.931039	-0.6222	-0.191389	0.581674	1.19516	0.629166	0.511573	0.0520851	0.911991	0.645398	0.179512	0.39085	-0.578103	0.99813	0.862724	0.112177	0.235793	-0.205698	-0.0875109	-0.724834	0.481139	1.00403	0.601835	1.04765	1.22246	2.29245	0.692701	0.359618	1.22372	-0.290575	-0.11657	0.169974	1.20712	0.799747	-2.19609	-0.466147	0.353671	-0.31171	2.46335
Int_StdInt_AGP	0.954361	1.98684	0.434262	0.940686	-0.242588	-0.119361	1.77293	1.37682	-0.0313492	1.65378	1.15892	1.15622	1.29838	1.18093	1.04778	0.997591	0.306154	-0.0730247	0.182772	0.126082	0.445325	0.211195	0.846703	-1.80215	0.842269	1.71467	0.937453	-0.403064	0.701001	0.285614	0.127117	0.52591	0.0641958	0.798249	0.0547606	1.12548	-0.204989	-0.4798	-1.1283	-0.40887	0.352938	0.41924	-0.784495	-0.517483	0.299365	-0.273713	1.63861	0.232908	0.961711
Int_MedianInt_AGP	-0.295581	-1.87905	1.64983	-0.702759	0.111597	0.247323	2.057	-1.92429	0.202081	-0.793243	-1.10994	0.428291	0.971195	-0.928969	-1.01945	-1.74333	-1.51712	-1.10994	-0.295581	-1.42663	1.33313	-2.10526	1.10692	-1.29091	0.0211129	-2.1505	1.42362	-0.567033	1.10692	0.337807	-0.567033	0.518775	-0.0693711	0.156839	0.790227	-1.24566	0.609259	-0.702759	-0.431307	0.564017	0.383443	0.463734	-1.73288	-0.517483	1.05448	-0.0832896	0.415593	1.9548	-0.539927
Int_TotalInt_AGP	-0.0521447	-1.19553	1.95216	-0.469793	-0.0305624	0.186216	2.205	-1.75083	0.22263	-0.624366	-0.736366	0.924066	1.47727	-0.798534	-0.303062	-1.31111	-1.58001	-1.42341	-0.0929505	-1.43872	1.20232	-2.27908	1.09323	-2.29535	0.24262	-1.55992	1.69988	-1.00316	1.47276	0.0983532	-0.456538	1.15153	-0.317611	-0.0518869	1.21816	-0.996775	0.504513	-1.02559	-0.867685	0.567526	0.494397	0.52507	-0.879334	-0.517483	-1.69771	1.10569	1.48746	0.518314	-0.142435
Int_MeanInt_AGP	-0.0521448	-1.19553	1.95216	-0.469793	-0.0305625	0.186216	2.205	-1.75083	0.22263	-0.624366	-0.736366	0.924066	1.47727	-0.798534	-0.303063	-1.31111	-1.58001	-1.42341	-0.0929505	-1.43872	1.20232	-2.27908	1.09323	-2.29535	0.24262	-1.55992	1.69988	-1.00316	1.47276	0.098353	-0.456538	1.15153	-0.317611	-0.0518869	1.21816	-0.996775	0.504513	-1.02559	-0.867685	0.567526	0.581433	0.564067	-0.831914	-0.517483	1.30387	0.443461	0.759532	0.948406	-1.06992
Int_UQInt_DNA	0.248907	-1.14991	3.45796	-0.738493	-0.779635	-0.285935	1.07174	-1.64361	-0.327076	-0.738493	-1.23219	0.290049	0.742607	-1.02648	-0.615068	0.248907	-1.14991	-1.56133	-0.40936	-1.72589	0.0843404	-1.31448	0.660324	-2.34302	-0.368218	-1.23219	1.48316	-1.52018	0.866032	0.0431988	-0.90306	0.495757	-0.327076	0.248907	0.413474	0.166624	0.248907	-1.68475	-0.121368	-0.944201	0.579799	0.540461	-0.0257843	-0.141132	0.436386	0.959103	0.703967	0.682126	-0.319098
Int_MADInt_AGP	0.84206	-1.22679	0.297625	-0.137923	-0.0290364	0.624285	2.47536	-0.900132	0.188737	0.515398	0.0798505	0.842059	1.93093	0.950946	-1.22679	-1.22679	-0.791245	-0.0290364	0.406511	-1.33568	1.33205	-1.77123	0.515398	-2.09789	1.49538	-1.77123	1.38649	0.406511	0.624285	1.60427	-1.00902	1.05983	1.05983	2.25759	-0.24681	0.624285	0.842059	-1.00902	-0.682358	0.406511	0.238514	-1.61036	1.25454	1.55245	1.54607	-1.04222	-0.983147	-0.047851	0.299223
Tex_InvDiffMoment_Mito	0.766673	0.548608	2.18599	1.51908	0.941686	0.151166	0.653613	1.00322	0.0593679	0.562896	0.818421	0.796344	1.07131	1.20694	0.854554	0.584691	0.589426	1.00469	0.872855	0.91904	0.345006	1.33489	-0.206845	1.25217	0.360603	1.26548	0.0723392	0.618399	0.205304	1.04038	0.239498	0.0589546	-0.0420787	0.261461	-0.0232411	0.354517	-0.0046571	1.05315	-0.11356	0.158198	0.595415	0.560662	-0.594817	-0.329308	-0.116403	0.590631	0.48471	0.250365	-0.40743
Int_LQInt_ER	-0.233266	-0.619363	-0.0402183	-1.00546	2.95203	0.15283	1.02155	-1.29503	-0.233266	0.442402	-0.0402183	-1.00546	0.538926	-1.29503	-0.908935	-0.812411	-1.10198	-1.39156	-1.10198	-1.10198	0.925022	-1.19851	0.731974	-0.619363	-0.522839	-1.87418	2.75898	-0.812411	0.15283	-0.426314	-1.19851	0.538926	-0.522839	-0.522839	2.95203	-1.77765	0.345878	-0.522839	-0.136742	1.11807	0.404436	0.217884	1.91841	-0.517483	0.34437	-0.830101	-1.14998	-1.05105	0.961711
Tex_SumAverage_AGP	0.00204918	-1.1666	1.9008	-0.518508	-0.0501215	0.185132	2.24418	-1.72619	0.155294	-0.642919	-0.691414	0.966538	1.49459	-0.778558	-0.262939	-1.29617	-1.538	-1.38916	-0.0985254	-1.40241	1.2314	-2.28365	1.12258	-2.37155	0.249816	-1.51687	1.75994	-0.988236	1.4827	0.111932	-0.454127	1.1868	-0.278442	-0.0100341	1.22623	-1.0174	0.466805	-1.01813	-0.901516	0.561934	0.46856	0.477639	-0.120623	-0.517483	0.541425	-0.0257743	0.843569	0.0757586	0.608384
[truncated: 31 more columns]

## Sheet: ACVR1B
	GroundTruth																			MorphDiff
Corr_Costes_ER_AGP	0.61829	0.272556	0.630201	0.671494	0.64574	0.679222	0.505983	0.571457	0.612733	0.421509	0.494969	0.373235	0.676861	0.644947	0.0575933	0.66237	0.454619	0.578639	0.530425	0.636255	0.609111	0.519371	0.63427	0.449763	0.661961	0.656676	0.665238	0.311128	0.497686	0.530831	0.695983	0.646671	0.624901	0.510354	0.695887	0.669672	0.389826	0.661299	0.657122	0.548977	0.588897	0.635736	-1.72038	-0.438695	2.10935	0.735149	0.60788	1.91442	-2.00822
Corr_Costes_ER_DNA	0.673211	0.443592	0.688465	0.667701	0.560002	0.589248	0.600805	0.529744	0.615271	0.475154	0.609632	0.49523	0.704782	0.630953	0.468566	0.713874	0.544038	0.617774	0.604721	0.617266	0.676485	0.453636	0.666726	0.497772	0.654058	0.692624	0.6757	0.480298	0.579928	0.580806	0.712741	0.680736	0.630859	0.526577	0.712412	0.681176	0.498496	0.665924	0.692712	0.593175	0.514496	0.425884	2.15726	0.177017	-0.232971	-1.08937	-0.530425	-1.09198	1.00864
Int_LQInt_DNA	-0.249534	-1.13371	-0.0726989	-0.721095	-1.72316	-0.485315	-1.66422	-0.308479	0.163082	0.634642	-1.2516	0.280972	-1.36949	1.63671	-1.66422	2.52089	-0.54426	1.40093	-0.0137538	0.516752	-1.13371	-1.54633	1.22409	-0.89793	2.28511	-1.48738	1.22409	-1.60527	-0.956876	-1.36949	-1.19266	0.398862	0.575697	0.693587	-1.78211	0.575697	-0.54426	0.163082	0.811478	-0.367424	0.545079	0.536992	2.10556	1.40844	0.584125	-1.98935	-0.262808	-0.530497	2.07791
Int_MinInt_DNA	-0.430097	-0.430097	-0.430097	-0.430097	-0.430097	-0.430097	-0.430097	-0.430097	-0.430097	-0.430097	-0.430097	-0.430097	-0.430097	-0.430097	-0.430097	-0.430097	-0.430097	-0.430097	-0.430097	-0.430097	-0.430097	-0.430097	0.249004	-0.430097	2.96541	-0.430097	-0.430097	-0.430097	-0.430097	-0.430097	-0.430097	-0.430097	0.928104	-0.430097	-0.430097	-0.430097	-0.430097	-0.430097	-0.430097	1.6072	0.344946	0.0706288	0.968116	3.87129	-0.34506	-0.687033	-1.43702	0.26374	1.84878
Tex_Var_ER	0.0470913	0.315608	0.167102	0.545678	-0.471691	0.417139	1.25619	1.24203	0.64925	0.68382	0.47669	0.280552	3.15344	0.160616	-0.40729	0.0743969	-0.416538	-0.278882	-0.584108	0.936814	1.80761	2.0695	0.827647	-0.680616	-0.893653	2.11933	0.793609	1.03161	1.0841	0.309859	1.1327	0.292713	-0.243889	0.0572001	-0.46993	0.219848	1.74728	0.374106	-0.0678762	-1.08137	0.577871	0.626673	-1.61697	-0.438695	-0.300657	1.1056	1.38089	1.83822	-0.404317
Tex_Var_AGP	-0.88824	0.9765	1.26393	0.861984	-0.610194	-0.105082	1.09737	1.00269	1.31505	-1.16205	0.817977	0.338342	1.50848	-1.24962	1.90846	1.19902	-0.277205	0.19757	0.0152495	0.1609	1.56573	1.9052	-0.906205	-0.94894	-0.302705	2.58459	0.662214	-0.707938	1.17837	-1.04927	0.259158	0.860707	-0.211756	0.303009	1.82433	-0.616447	0.172495	-0.0993203	1.48203	-0.951535	0.39817	0.548728	-1.61697	-0.438695	2.16156	1.26468	0.81637	2.33749	-1.89365
Int_StdInt_ER	0.175098	0.407373	0.2772	0.662373	-0.372242	0.55502	1.22803	1.21266	0.727579	0.773697	0.578164	0.370622	2.64487	0.341134	-0.333855	0.216194	-0.347563	-0.177822	-0.553564	0.979755	1.63519	1.8713	0.965658	-0.666554	-0.932813	1.88311	0.846694	1.0926	1.11566	0.390072	1.1326	0.390123	-0.14392	0.154978	-0.395533	0.351586	1.62046	0.488189	0.0784918	-1.20798	0.53735	0.565282	0.864713	0.177017	-0.220349	-0.328635	0.738494	-1.29423	0.435822
Corr_Slope_ER_RNA	-1.48354	0.549648	-0.933689	-0.516047	2.37708	-0.278428	-0.0417234	-0.257638	-0.741995	-0.688846	0.528695	-0.957612	1.65508	-1.37178	2.19728	0.519995	-0.501545	-0.921053	0.609292	-1.49103	1.96924	1.24881	-1.2165	-0.540326	-0.763166	0.714455	-0.408413	0.502098	-0.572333	0.256094	-0.102474	0.490996	-0.335946	-1.22459	3.13329	-1.16884	-0.913952	-0.0090767	-0.376828	-1.265	0.547985	0.560626	0.864713	-0.438695	0.354845	-1.44982	0.111843	-0.181537	0.550387
Tex_Cont_ER	0.571947	0.774434	0.40045	0.343356	-0.470167	0.700758	1.67678	1.34415	0.153205	0.927131	1.02127	0.302733	-0.27841	2.4893	1.01688	2.89442	-0.371187	1.1411	-0.70791	0.509429	-0.488301	3.11758	1.28355	-0.349367	-0.353228	-0.371053	-0.401115	0.896327	1.19821	-0.818462	-1.37545	-0.32328	-0.579497	-0.27568	-1.06901	-1.21967	0.866309	-0.651313	0.502852	-1.34371	0.590557	0.608349	0.347695	-0.438695	-0.575215	-1.07366	-0.496324	0.0103781	0.741327
Tex_Cont_AGP	0.191457	1.09578	0.446151	0.743295	0.285968	-1.12788	2.03815	0.33085	-0.289859	-0.701337	0.179024	0.313681	-0.492349	-0.627967	4.80418	0.937609	1.75097	0.891422	-0.198912	0.237237	0.242499	2.57481	-0.251803	-0.427162	-0.0379405	0.265443	-0.660884	0.197638	0.480631	-1.02604	-0.786528	-0.307019	-0.361046	0.139341	1.03402	-0.776773	-0.326012	0.274893	1.26258	-0.559856	0.606986	0.620558	1.22663	3.25558	0.432145	-0.450694	-0.0251005	-0.895422	0.47401
Corr_Slope_ER_Mito	0.937666	-0.333073	0.47284	-0.66694	-0.959332	-0.708165	0.0704778	-0.782554	-0.703859	-1.07285	-0.308118	-1.18131	0.286307	0.505514	0.527616	-1.16063	0.693495	0.25998	1.48021	-1.14546	-0.581576	0.0527155	-1.04178	-0.632373	0.671533	0.558008	-0.859156	-1.38531	-0.253058	-0.0156115	0.506595	1.42146	0.991807	-1.07001	2.0383	0.454213	-0.844884	0.547592	-1.18116	1.05412	0.602727	0.623395	0.140887	-0.438695	2.30807	-0.894018	0.151523	1.60008	-0.0224354
Int_StdInt_AGP	-0.874628	1.0015	1.25948	0.864482	-0.603409	0.0645559	1.08289	1.01551	1.29715	-1.30565	0.885313	0.428551	1.52085	-1.32015	1.78181	1.30349	-0.195515	0.324852	0.0489266	0.2509	1.45817	1.79535	-0.91135	-0.994714	-0.262046	2.2959	0.724301	-0.646399	1.21443	-1.18236	0.294982	0.875439	-0.148316	0.384148	1.72391	-0.592565	0.253446	-0.0227386	1.54505	-1.0018	0.580732	0.575409	-0.169323	-0.438695	0.638936	-0.76027	-0.411061	0.0519901	0.664951
Int_MedianInt_AGP	0.330286	-0.531329	0.557026	-0.395285	-2.25456	-1.12085	-1.39294	-0.395285	0.420982	-0.395285	-1.07551	0.602374	-1.89177	0.284937	-0.848766	2.46165	-0.622025	1.1919	-0.213892	0.738419	-1.57434	-0.25924	1.73608	-0.304588	2.28025	-1.80108	1.14655	-1.43829	1.1919	-1.43829	-1.43829	-0.440633	0.557026	1.23725	-1.84642	1.05586	0.103545	0.148893	1.69073	-0.123196	0.391746	0.515261	1.43343	0.177017	-0.613248	-1.60032	-2.33456	-1.83773	0.512199
Int_TotalInt_AGP	0.0128968	-0.522157	0.907352	-0.193678	-2.57834	-1.15101	-1.39664	-0.19314	0.851904	-1.02295	-0.832415	0.698048	-1.35733	0.163477	-0.481235	2.50508	-0.647807	1.2553	-0.32643	1.04881	-1.32057	-0.183861	1.39273	-1.08302	2.69563	-1.00417	1.36851	-1.9635	0.746178	-2.05206	-1.38062	0.0624737	0.522119	1.04238	-0.814578	0.722499	-0.292618	-0.0234271	1.69829	-0.532891	0.219574	0.372256	0.0891857	-0.438695	0.408857	-0.866364	-1.41661	-1.00214	-0.366129
Int_MeanInt_AGP	0.0128967	-0.522157	0.907352	-0.193678	-2.57834	-1.15101	-1.39664	-0.19314	0.851905	-1.02295	-0.832415	0.698048	-1.35733	0.163477	-0.481234	2.50508	-0.647807	1.2553	-0.32643	1.04881	-1.32057	-0.183861	1.39273	-1.08302	2.69563	-1.00417	1.36851	-1.9635	0.746178	-2.05206	-1.38062	0.0624737	0.522119	1.04238	-0.814578	0.722499	-0.292618	-0.0234272	1.69829	-0.532891	0.472093	0.442665	2.00215	-0.438695	0.924825	-0.862337	-1.51319	0.630261	1.61965
Int_UQInt_DNA	-0.645234	-0.224	1.14501	-0.0660372	-1.69832	1.0397	-0.908505	0.40785	0.565813	0.829085	0.565813	-0.0133825	-0.539925	1.19766	0.0392713	3.88303	-0.0133825	0.829085	-0.697888	0.14458	-1.80363	1.19766	0.197234	-0.961159	1.6189	-0.263491	0.671122	-0.85585	2.04013	-1.75097	-1.90894	1.0397	0.302542	1.6189	-0.645234	-0.329308	0.565813	-0.276654	1.6189	-0.592579	0.525411	0.555428	0.347695	-0.438695	0.191692	-1.0038	1.24086	0.403771	0.435822
Int_MADInt_AGP	0.323188	1.46691	1.77883	0.427162	-1.86028	-0.716558	0.115238	0.115238	1.57088	-0.508609	0.323188	0.635112	-1.34041	-0.508609	0.739087	0.635113	-0.0927108	0.947034	-0.820532	0.635111	-1.44438	2.19473	0.0112643	0.219213	0.739086	-1.23643	0.947035	-0.612584	2.92255	-0.924508	-1.34041	-0.612583	0.323187	1.57088	-1.23643	0.323188	1.36293	0.115239	2.09076	0.635111	0.567989	0.540256	0.761309	-0.438695	0.119313	-0.656462	0.143462	-0.0471803	1.12321
Tex_InvDiffMoment_Mito	0.00368159	1.06765	0.882848	0.689143	1.70103	1.8769	1.2016	1.07536	0.572163	0.687289	0.950773	0.341287	0.547614	0.581856	0.835496	0.953773	1.06639	0.657767	0.868189	0.786921	1.10381	0.297796	-0.691867	0.722646	0.025058	0.762802	0.331093	1.22535	0.224713	0.917568	0.881148	0.139465	0.0509078	0.669345	0.389561	0.351877	0.317064	0.108827	0.0476353	0.46441	-3.31519	-2.14368	1.17492	-0.438695	-0.296862	0.335488	0.837145	-1.73769	3.03262
Int_LQInt_ER	1.01252	-0.77738	-0.250938	0.486082	-1.30382	-0.882669	-1.93555	1.2231	-0.566803	0.801947	-1.09325	-1.09325	-0.77738	0.380794	-0.882669	2.27599	-0.145649	0.380794	-1.09325	0.801947	-1.19853	1.32839	1.96012	-1.09325	-1.93555	-1.61969	0.064928	-1.30382	-0.882669	-1.5144	-0.0403605	-0.461515	0.170217	-0.250938	-1.61969	2.06541	0.486082	-0.250938	-0.356226	-1.19853	0.520616	0.559872	-1.09996	-0.438695	-0.363331	0.223928	0.663278	1.16552	-0.404317
Tex_SumAverage_AGP	-0.0362201	-0.48715	0.942647	-0.182771	-2.59452	-1.17693	-1.35904	-0.207472	0.884023	-1.04555	-0.851253	0.735743	-1.37877	0.121683	-0.494385	2.45287	-0.721779	1.27203	-0.332762	1.05829	-1.29819	-0.153755	1.406	-1.10095	2.68936	-0.958972	1.37802	-2.00784	0.792439	-2.04706	-1.35072	0.088804	0.539629	1.03931	-0.800604	0.714272	-0.250822	-0.0211466	1.65267	-0.540844	0.567864	0.614189	1.17492	-0.438695	-0.773031	-0.0121748	2.50206	0.255127	1.73422
[truncated: 31 more columns]
