# Supplementary material for: Prediction of cellular morphology changes under perturbations with a transcriptome-guided diffusion model
Source: Nat Commun. 2025 Sep 2;16:8210. doi: 10.1038/s41467-025-63478-z (PMC12405515; doi:10.1038/s41467-025-63478-z)
Supplement: Supplementary file 12 — Source Data [file 41467_2025_63478_MOESM12_ESM.zip › Source data/source_data_sup_fig8.xlsx]

## Sheet: a_t-test
	IMPA	MorphDiff
CSNK1E	0.603448	0.107759
SMAD3	0.551724	0.206897
IRAK4	0.556034	0.176724
RHEB	0.564655	0.12931
AKT1	0.573276	0.0948276
MAPK8	0.525862	0.189655
AKT3	0.50431	0.228448
PAK1	0.564655	0.0905172
PRKACA	0.590517	0.0387931
IRS1	0.465517	0.288793
FURIN	0.556034	0.103448
MLST8	0.512931	0.172414
MYD88	0.512931	0.168103
ACVR1B	0.482759	0.224138
CCND1	0.49569	0.181034
MAP3K8	0.461207	0.24569
PER1	0.431034	0.301724
PIK3CB	0.525862	0.0991379
MOS	0.478448	0.193966
SRC	0.452586	0.24569
PIK3R1	0.478448	0.189655
STAT1	0.543103	0.0560345
PRKACG	0.413793	0.310345
JUN	0.5	0.137931
ATG16L1	0.469828	0.198276
PRKAA1	0.439655	0.258621
CSNK1A1	0.5	0.133621
ATM	0.448276	0.228448
RELB	0.465517	0.189655
PRKCE	0.508621	0.103448
DVL3	0.439655	0.241379
AKT1S1	0.461207	0.198276
MAP2K1	0.443966	0.232759
ARAF	0.465517	0.181034
MAPK14	0.443966	0.224138
ARNTL	0.49569	0.12069
CDK2	0.431034	0.24569
PRKCA	0.439655	0.224138
NFKBIA	0.431034	0.237069
BMPR1B	0.49569	0.103448

## Sheet: a_KL divergence
	IMPA	MorphDiff
CSNK1E	0.0517241	0.012931
SMAD3	0.112069	0.0818966
IRAK4	0.0560345	0.0344828
RHEB	0.0732759	0.0431034
AKT1	0.0474138	0.0431034
MAPK8	0.0646552	0.0344828
AKT3	0.0905172	0.0258621
PAK1	0.0474138	0.00431035
PRKACA	0.0431034	0.0775862
IRS1	0.146552	0.0301724
FURIN	0.0905172	0.0517241
MLST8	0.0646552	0.0905172
MYD88	0.0603448	0.0603448
ACVR1B	0.0689655	0.0603448
CCND1	0.0732759	0.012931
MAP3K8	0.0905172	0.0172414
PER1	0.0732759	0.0474138
PIK3CB	0.0775862	0.0258621
MOS	0.0646552	0
SRC	0.0689655	0.0431034
PIK3R1	0.0560345	0.0258621
STAT1	0.0646552	0.00862069
PRKACG	0.0732759	0.0560345
JUN	0.0732759	0
ATG16L1	0.0818966	0.0603448
PRKAA1	0.0474138	0.0474138
CSNK1A1	0.0948276	0.0215517
ATM	0.0517241	0.0215517
RELB	0.0603448	0.0344828
PRKCE	0.0603448	0.0258621
DVL3	0.0732759	0.0560345
AKT1S1	0.0603448	0.00862069
MAP2K1	0.0818966	0.0387931
ARAF	0.0862069	0.00862069
MAPK14	0.0948276	0.0258621
ARNTL	0.0517241	0.012931
CDK2	0.0603448	0.0646552
PRKCA	0.0991379	0.0215517
NFKBIA	0.0689655	0.0344828
BMPR1B	0.0517241	0.012931

## Sheet: a_Wilcoxon
	IMPA	MorphDiff
CSNK1E	0.530172	0.116379
SMAD3	0.517241	0.219828
IRAK4	0.564655	0.150862
RHEB	0.525862	0.150862
AKT1	0.543103	0.112069
MAPK8	0.487069	0.211207
AKT3	0.474138	0.25
PAK1	0.534483	0.0689655
PRKACA	0.577586	0.0431034
IRS1	0.409483	0.314655
FURIN	0.521552	0.125
MLST8	0.50431	0.163793
MYD88	0.482759	0.142241
ACVR1B	0.461207	0.241379
CCND1	0.478448	0.219828
MAP3K8	0.435345	0.25
PER1	0.422414	0.288793
PIK3CB	0.49569	0.112069
MOS	0.49569	0.206897
SRC	0.452586	0.241379
PIK3R1	0.456897	0.215517
STAT1	0.538793	0.0862069
PRKACG	0.422414	0.288793
JUN	0.50431	0.125
ATG16L1	0.452586	0.211207
PRKAA1	0.418103	0.280172
CSNK1A1	0.426724	0.198276
ATM	0.431034	0.25431
RELB	0.405172	0.211207
PRKCE	0.465517	0.168103
DVL3	0.452586	0.237069
AKT1S1	0.478448	0.163793
MAP2K1	0.435345	0.232759
ARAF	0.461207	0.198276
MAPK14	0.418103	0.262931
ARNTL	0.448276	0.159483
CDK2	0.405172	0.267241
PRKCA	0.443966	0.172414
NFKBIA	0.422414	0.219828
BMPR1B	0.491379	0.12931

## Sheet: a_Kolmogorov Smirnov test
	IMPA	MorphDiff
CSNK1E	0.443966	0.176724
SMAD3	0.512931	0.155172
IRAK4	0.512931	0.181034
RHEB	0.443966	0.159483
AKT1	0.413793	0.237069
MAPK8	0.413793	0.24569
AKT3	0.443966	0.267241
PAK1	0.392241	0.189655
PRKACA	0.482759	0.142241
IRS1	0.431034	0.267241
FURIN	0.487069	0.142241
MLST8	0.487069	0.150862
MYD88	0.396552	0.25431
ACVR1B	0.422414	0.241379
CCND1	0.422414	0.241379
MAP3K8	0.431034	0.306034
PER1	0.405172	0.25431
PIK3CB	0.448276	0.150862
MOS	0.435345	0.262931
SRC	0.396552	0.288793
PIK3R1	0.422414	0.25431
STAT1	0.465517	0.12931
PRKACG	0.396552	0.331897
JUN	0.469828	0.163793
ATG16L1	0.418103	0.224138
PRKAA1	0.405172	0.271552
CSNK1A1	0.452586	0.198276
ATM	0.375	0.288793
RELB	0.362069	0.258621
PRKCE	0.37931	0.198276
DVL3	0.452586	0.232759
AKT1S1	0.431034	0.241379
MAP2K1	0.396552	0.284483
ARAF	0.37931	0.25431
MAPK14	0.387931	0.237069
ARNTL	0.422414	0.198276
CDK2	0.375	0.293103
PRKCA	0.405172	0.172414
NFKBIA	0.37069	0.241379
BMPR1B	0.366379	0.224138

## Sheet: b_t-test
	IMPA	MorphDiff
CSNK1E	0.603448	0.0905172
SMAD3	0.547414	0.12931
IRAK4	0.556034	0.176724
RHEB	0.568966	0.0689655
AKT1	0.573276	0.125
MAPK8	0.525862	0.133621
AKT3	0.50431	0.133621
PAK1	0.564655	0.146552
PRKACA	0.594828	0.0560345
IRS1	0.461207	0.228448
FURIN	0.551724	0.0301724
MLST8	0.512931	0.150862
MYD88	0.512931	0.0991379
ACVR1B	0.478448	0.172414
CCND1	0.49569	0.142241
MAP3K8	0.461207	0.224138
PER1	0.431034	0.232759
PIK3CB	0.525862	0.0905172
MOS	0.478448	0.25431
SRC	0.456897	0.185345
PIK3R1	0.478448	0.146552
STAT1	0.543103	0.0732759
PRKACG	0.413793	0.159483
JUN	0.5	0.150862
ATG16L1	0.465517	0.181034
PRKAA1	0.439655	0.181034
CSNK1A1	0.50431	0.142241
ATM	0.448276	0.267241
RELB	0.465517	0.142241
PRKCE	0.508621	0.0344828
DVL3	0.439655	0.271552
AKT1S1	0.465517	0.215517
MAP2K1	0.443966	0.0905172
ARAF	0.465517	0.206897
MAPK14	0.443966	0.176724
ARNTL	0.49569	0.107759
CDK2	0.435345	0.112069
PRKCA	0.443966	0.189655
NFKBIA	0.426724	0.280172
BMPR1B	0.491379	0.155172

## Sheet: b_KL divergence
	IMPA	MorphDiff
CSNK1E	0.0775862	0.0732759
SMAD3	0.146552	0.0646552
IRAK4	0.112069	0.0732759
RHEB	0.112069	0.0948276
AKT1	0.0732759	0.00431035
MAPK8	0.0948276	0.0646552
AKT3	0.12069	0.0560345
PAK1	0.0689655	0.00431035
PRKACA	0.0775862	0.0517241
IRS1	0.189655	0.0689655
FURIN	0.12931	0.0775862
MLST8	0.0862069	0.0732759
MYD88	0.0991379	0.0646552
ACVR1B	0.0905172	0.0215517
CCND1	0.0948276	0.0517241
MAP3K8	0.12069	0.155172
PER1	0.0905172	0.0689655
PIK3CB	0.112069	0.0215517
MOS	0.0862069	0.00862069
SRC	0.0991379	0.012931
PIK3R1	0.0862069	0.0215517
STAT1	0.0905172	0.0387931
PRKACG	0.103448	0.00862069
JUN	0.112069	0.125
ATG16L1	0.116379	0.0603448
PRKAA1	0.0732759	0.0603448
CSNK1A1	0.12069	0
ATM	0.0732759	0.0689655
RELB	0.103448	0.0474138
PRKCE	0.0862069	0.00862069
DVL3	0.0948276	0.00862069
AKT1S1	0.0991379	0.0387931
MAP2K1	0.116379	0.0258621
ARAF	0.116379	0.103448
MAPK14	0.116379	0.0301724
ARNTL	0.0775862	0.0258621
CDK2	0.0948276	0.0732759
PRKCA	0.12069	0.0172414
NFKBIA	0.0991379	0.112069
BMPR1B	0.0732759	0.00431035

## Sheet: b_Wilcoxon
	IMPA	MorphDiff
CSNK1E	0.530172	0.0905172
SMAD3	0.521552	0.0991379
IRAK4	0.564655	0.116379
RHEB	0.525862	0.0905172
AKT1	0.543103	0.155172
MAPK8	0.487069	0.150862
AKT3	0.474138	0.133621
PAK1	0.534483	0.150862
PRKACA	0.573276	0.0689655
IRS1	0.409483	0.206897
FURIN	0.521552	0
MLST8	0.50431	0.176724
MYD88	0.482759	0.107759
ACVR1B	0.461207	0.172414
CCND1	0.478448	0.12069
MAP3K8	0.435345	0.206897
PER1	0.422414	0.228448
PIK3CB	0.49569	0.0818966
MOS	0.49569	0.228448
SRC	0.452586	0.202586
PIK3R1	0.456897	0.176724
STAT1	0.538793	0.0603448
PRKACG	0.422414	0.163793
JUN	0.50431	0.0991379
ATG16L1	0.452586	0.202586
PRKAA1	0.418103	0.185345
CSNK1A1	0.426724	0.211207
ATM	0.431034	0.258621
RELB	0.405172	0.146552
PRKCE	0.465517	0.00431035
DVL3	0.452586	0.237069
AKT1S1	0.478448	0.146552
MAP2K1	0.431034	0.112069
ARAF	0.461207	0.150862
MAPK14	0.418103	0.202586
ARNTL	0.448276	0.155172
CDK2	0.405172	0.150862
PRKCA	0.443966	0.193966
NFKBIA	0.422414	0.211207
BMPR1B	0.491379	0.137931

## Sheet: b_Kolmogorov Smirnov test
	IMPA	MorphDiff
CSNK1E	0.469828	0.215517
SMAD3	0.538793	0.103448
IRAK4	0.538793	0.159483
RHEB	0.465517	0.150862
AKT1	0.439655	0.232759
MAPK8	0.435345	0.189655
AKT3	0.465517	0.193966
PAK1	0.413793	0.185345
PRKACA	0.508621	0.0172414
IRS1	0.456897	0.202586
FURIN	0.508621	0.0431034
MLST8	0.512931	0.155172
MYD88	0.426724	0.219828
ACVR1B	0.443966	0.159483
CCND1	0.443966	0.172414
MAP3K8	0.456897	0.24569
PER1	0.426724	0.202586
PIK3CB	0.474138	0.0991379
MOS	0.456897	0.284483
SRC	0.422414	0.267241
PIK3R1	0.448276	0.206897
STAT1	0.491379	0.163793
PRKACG	0.422414	0.202586
JUN	0.491379	0.116379
ATG16L1	0.439655	0.211207
PRKAA1	0.426724	0.202586
CSNK1A1	0.478448	0.185345
ATM	0.396552	0.284483
RELB	0.387931	0.198276
PRKCE	0.405172	0.125
DVL3	0.474138	0.224138
AKT1S1	0.461207	0.215517
MAP2K1	0.422414	0.133621
ARAF	0.400862	0.258621
MAPK14	0.409483	0.25
ARNTL	0.448276	0.193966
CDK2	0.400862	0.228448
PRKCA	0.426724	0.198276
NFKBIA	0.392241	0.215517
BMPR1B	0.387931	0.271552
