# Supplementary material for: Prediction of cellular morphology changes under perturbations with a transcriptome-guided diffusion model
Source: Nat Commun. 2025 Sep 2;16:8210. doi: 10.1038/s41467-025-63478-z (PMC12405515; doi:10.1038/s41467-025-63478-z)
Supplement: Supplementary file 12 — Source Data [file 41467_2025_63478_MOESM12_ESM.zip › Source data/source_data_sup_fig9-11.xlsx]

## Sheet: sup9
	Intensity_MeanIntensity_Ph_golgi	Correlation_Costes_ERSyto_Ph_golgi	Correlation_Costes_Mito_Ph_golgi	Correlation_Manders_ERSyto_ERSytoBleed	Correlation_Manders_ERSyto_Hoechst	Intensity_MedianIntensity_ERSyto	Correlation_Manders_ERSyto_Ph_golgi	Intensity_MedianIntensity_Ph_golgi	Correlation_Manders_Mito_ERSytoBleed	Correlation_Manders_Mito_Hoechst	Correlation_Manders_Mito_Ph_golgi	Intensity_StdIntensity_ERSytoBleed	Intensity_TotalIntensity_ERSyto	Correlation_RWC_Mito_Hoechst	Correlation_RWC_Mito_Ph_golgi	Correlation_Slope_ERSytoBleed_Mito	Intensity_TotalIntensity_Ph_golgi	Intensity_UpperQuartileIntensity_ERSyto	Intensity_UpperQuartileIntensity_Ph_golgi	Correlation_Slope_Hoechst_Ph_golgi	Correlation_Slope_Mito_Ph_golgi	Granularity_10_ERSyto	Texture_AngularSecondMoment_Mito	Texture_Correlation_Hoechst	Granularity_12_ERSyto	Texture_DifferenceVariance_Hoechst	Texture_Entropy_Hoechst	Texture_InfoMeas2_Hoechst	Texture_InfoMeas2_Ph_golgi	Granularity_1_Hoechst	Texture_InverseDifferenceMoment_Ph_golgi	Texture_SumAverage_ERSyto	Texture_SumAverage_Ph_golgi	Texture_SumEntropy_Hoechst	Granularity_4_Mito	Granularity_5_Ph_golgi	Granularity_6_Ph_golgi	Granularity_9_Ph_golgi	Intensity_LowerQuartileIntensity_ERSyto	Intensity_LowerQuartileIntensity_Hoechst	Intensity_MADIntensity_ERSyto	Intensity_MeanIntensity_ERSyto
XCL1	0.136105	0.174537	0.0632678	0.0754514	0.137503	0.100267	0.110531	0.169643	0.12605	0.103481	0.10744	0.116961	0.100255	0.0929464	0.0942386	0.114158	0.139703	0.0241633	0	0	0	0.10781	0.159412	0.0698783	0.192066	0.191565	0.108203	0	0.0705511	0.150065	0.0812399	0.191565	0.108203	0.204115	0.136113	0	0	0	0	0	0	0
POLDIP2	0.123674	0.186814	0.14667	0.127127	0.167787	0.19665	0.165169	0.159705	0.161344	0.198293	0.203394	0.134424	0.146595	0.189815	0.215353	0.187863	0.146122	0.0757025	0	0.0113021	0	0	0	0	0.106799	0.104355	0	0.104345	0	0.131345	0	0.104355	0	0.0666181	0	0.0210277	0.206397	0.0619146	0	0	0	0
FFAR2	0.0865365	0.0247035	0.0434069	0.132207	0.0802493	0.0885063	0.0812576	0.143748	0.0631563	0.0984097	0.0801627	0.0800771	0.0693358	0.0648662	0.10156	0.0842699	0.0969521	0.0203913	0	0	0	0.145536	0.238901	0.143314	0.242005	0.241391	0.145533	0	0.11941	0.179265	0.119084	0.241391	0.145533	0.239209	0.17693	0	0	0	0	0	0	0
NBN	0.0488722	0.199903	0.0616041	0.0572255	0.0934515	0.0878109	0.075837	0.134327	0.145379	0.106468	0.103978	0.0688283	0.14037	0.0657679	0.121083	0.0912122	0.0686747	0	0	0	0	0.0622324	0.0378477	0	0.210638	0.210885	0.0637173	0.142641	0.158326	0.196265	0.096683	0.210885	0.0637173	0.192658	0.0928149	0	0	0.00824306	0	0	0	0
NUDT13	0.2126	0.113907	0.249501	0.210686	0.250667	0.253077	0.263414	0.252632	0.281822	0.231974	0.247733	0.220947	0.286221	0.245336	0.22919	0.249785	0.229817	0	0	0	0	0	0	0	0.0641354	0.0637754	0	0.0824989	0	0.0920166	0	0.0637754	0	0.0624125	0	0.176187	0.159623	0.170896	0	0	0	0
DUSP26	0.128749	0.148178	0.155339	0.105882	0.135542	0.191152	0.1457	0.18872	0.143373	0.180718	0.158245	0.127435	0.113933	0.186276	0.193004	0.161189	0.142322	0.032196	0	0	0	0.17222	0.200764	0.148977	0.313791	0.3155	0.173851	0.144072	0.162531	0.298206	0.180486	0.3155	0.173851	0.322124	0.206424	0	0	0	0	0	0	0
SLC49A3	0.165591	0.212958	0.156627	0.120153	0.142166	0.185534	0.137623	0.200315	0.13156	0.201047	0.170761	0.147724	0.116115	0.173678	0.201147	0.162375	0.175276	0.0690981	0	0	0	0.0990112	0.128897	0.126748	0.382346	0.381351	0.0989357	0.201897	0.105359	0.373431	0.110002	0.381351	0.0989357	0.334266	0.103042	0	0	0	0	0	0	0
TPSB2	0.118841	0.111391	0.164527	0.13882	0.182478	0.200002	0.168477	0.237768	0.160034	0.191396	0.18741	0.150531	0.148359	0.188697	0.192224	0.186989	0.138752	0	0	0	0	0.0428967	0.116035	0	0.240663	0.242649	0.0444037	0	0.0554276	0.208079	0.00787906	0.242649	0.0444037	0.27656	0.0894965	0	0	0	0	0	0	0
MYO1B	0.131409	0.132641	0.143547	0.12105	0.183729	0.159027	0.163749	0.20439	0.151441	0.161881	0.181864	0.17243	0.144658	0.139726	0.166502	0.175857	0.15013	0.115102	0	0	0	0.0541128	0.125697	0	0.173324	0.170951	0.0527353	0.0885295	0.0413944	0.170729	0.0438919	0.170951	0.0527353	0.152419	0.0554514	0.0543886	0.104324	0.0439481	0	0	0	0
FIG4	0	0	0	0	0	0	0	0	0	0	0	0	0	0	0	0	0	0.070563	0.148584	0.225403	0.180954	0	0	0	0	0	0	0	0	0	0	0	0	0	0	0.133605	0	0.0585678	0.0057133	0.171089	0.126691	0.118151
POLR2L	0	0	0	0	0	0	0	0	0	0	0	0	0	0	0	0	0	0	0.0908323	0.220698	0.186331	0	0	0	0	0	0	0	0	0	0	0	0	0	0	0.144382	0.0842869	0.00866573	0.0880785	0.183066	0.174891	0.143555
ITGA6	0	0	0	0	0	0	0	0	0	0	0	0	0	0	0	0	0	0.0610378	0.111795	0.24963	0.159575	0	0	0	0	0	0	0	0	0	0	0	0	0	0	0.116143	0	0.12688	0.0500699	0.196359	0.197692	0.182467
SECISBP2	0	0	0	0	0	0	0	0	0	0	0	0	0	0	0	0	0	0	0.0425918	0.193736	0.201537	0	0	0	0	0	0	0	0	0	0	0	0	0	0	0.0991984	0.00801979	0	0.0870005	0.165359	0.196195	0.194941
LOXL1	0	0	0	0	0	0	0	0	0	0	0	0	0	0	0	0	0	0.0551252	0.0664713	0.118833	0.159258	0	0	0	0	0	0	0	0	0	0	0	0	0	0	0.112844	0.0446192	0.0740847	0.171789	0.173226	0.160803	0.115973
ABCA2	0	0	0	0	0	0	0	0	0	0	0	0	0	0	0	0	0	0	0.063862	0.130314	0	0	0.00403656	0.052586	0	0	0	0	0	0	0	0	0	0	0	0.140077	0	0	0.0482882	0.0522152	0.130439	0.0844655
FLT3	0	0	0	0	0	0	0	0	0	0	0	0	0	0	0	0	0	0.160474	0.149335	0.250987	0.10284	0	0	0.00822163	0	0	0	0	0	0	0	0	0	0	0	0.114945	0	0.00114817	0.0398357	0.172193	0.140837	0.154411
PLA2G5	0	0	0	0	0	0	0	0	0	0	0	0	0	0	0	0	0	0	0.286084	0.14817	0.0620579	0	0	0	0	0	0	0	0	0	0	0	0	0	0	0.120359	0	0.0571581	0.0846562	0.135749	0.173269	0.153465
BMP15	0	0	0	0	0	0	0	0	0	0	0	0	0	0	0	0	0	0.031879	0.185766	0.229484	0.161456	0	0	0	0	0	0	0	0	0	0	0	0	0	0	0.120355	0	0.00419663	0.00815966	0.228168	0.245176	0.197908
CYC1	0	0	0	0	0	0	0	0	0	0	0	0	0	0	0	0	0	0	0.0524724	0	0	0.135038	0.129239	0.242512	0.184139	0.187589	0.137703	0.0984284	0.136884	0.159082	0.132234	0.187589	0.137703	0.229905	0.193897	0	0	0	0.0162569	0.0325882	0.0778725	0.0901222
MFAP4	0	0	0	0	0	0	0	0	0	0	0	0	0	0	0	0	0	0	0	0	0.0247926	0.248337	0.204392	0.196112	0.125955	0.126672	0.248582	0.0510886	0.207812	0.0662944	0.219661	0.126672	0.248582	0.146999	0.258349	0	0	0	0	0.0548404	0.0395841	0.0542561
DCTPP1	0	0.068706	0.0119777	0.0734343	0	0	0	0	0	0	0	0	0	0	0	0	0	0.0354768	0	0	0	0.22156	0.193372	0.188918	0.131461	0.132149	0.221594	0.219371	0.334902	0.112485	0.246517	0.132149	0.221594	0.141264	0.281503	0	0	0	0.0686397	0.0505894	0.0645723	0.0261623
CCL20	0.0152757	0.0438467	0	0.0648295	0	0	0	0.035055	0	0	0	0	0	0	0.0140043	0	0.0162799	0.0732017	0	0	0	0.300476	0.311445	0.302055	0.313895	0.315618	0.300297	0.0367173	0.232823	0.276706	0.289307	0.315618	0.300297	0.323034	0.308623	0	0	0	0.0241334	0.0114463	0	0
GCLC	0	0	0	0	0	0	0	0	0	0	0	0	0	0	0	0	0	0.225344	0.0523219	0.0336825	0	0.275644	0.282034	0.163765	0	0	0.27527	0.00931683	0.260735	0	0.284569	0	0.27527	0	0.258834	0	0	0	0.201799	0.162619	0.109851	0.130169
CYB5R3	0.0136146	0.124421	0.0091846	0	0	0.0454685	0.00264442	0.0391546	0	0.0522214	0.022881	0	0	0.0306521	0.0740901	0.0249646	0.0191462	0.029981	0.101061	0	0	0.131351	0.19903	0.234431	0.265557	0.265692	0.131595	0.0570812	0.190924	0.228032	0.124833	0.265692	0.131595	0.242832	0.184278	0	0	0	0.0197099	0	0	0
CTDP1	0	0.0140826	0	0	0.000822249	0.00363255	0	0.0207298	0	0.00322901	0	0.0117003	0	0	0.0136336	0.00237591	0	0.169138	0	0	0	0.159436	0.18725	0.1864	0.183811	0.183758	0.159039	0.0507561	0.156558	0.141396	0.152825	0.183758	0.159039	0.183248	0.182001	0	0	0	0.0608482	0	0	0.00355075
FGF23	0.061908	0.185912	0.0675916	0.100554	0.102829	0.123863	0.0964962	0.162855	0.127958	0.124216	0.114162	0.0950799	0.0962104	0.0859323	0.150179	0.107283	0.0802415	0.0707005	0	0	0	0.261368	0.296205	0.126632	0.350726	0.349136	0.261046	0.149704	0.237659	0.322184	0.266379	0.349136	0.261046	0.27934	0.296861	0	0.00241063	0	0	0	0	0
GNAI2	0	0.025979	0	0	0	0	0	0.00410073	0.0162048	0	0	0	0.0172003	0	0	0	0	0	0	0	0.0117428	0.238964	0.181534	0.145575	0.221837	0.22528	0.241452	0.186915	0.257613	0.191471	0.257136	0.22528	0.241452	0.237586	0.255833	0	0	0	0.00976962	0.0081308	0	0.00528711
GOT2	0.063637	0.0823019	0.0654895	0.0787762	0.0499344	0.0683382	0.0566205	0.112406	0.0368695	0.0674961	0.0575086	0.0503818	0.00902612	0.0479184	0.0753349	0.0602036	0.0701666	0.0245827	0	0	0	0.205064	0.258116	0.187263	0.237855	0.237643	0.20567	0.122236	0.175748	0.221715	0.179511	0.237643	0.20567	0.203205	0.231863	0	0.0135582	0	0	0	0	0
MAST3	0.00257699	0.024915	0	0	0	0	0	0.00189223	0	0	0	0	0	0	0	0	0	0.0163902	0	0	0	0.124596	0.0853987	0.101791	0.0805588	0.0809855	0.124523	0	0.155336	0.0685234	0.138335	0.0809855	0.124523	0.0752266	0.114116	0	0	0	0.0416324	0.0376216	0.0220935	0.00232141
TBC1D2B	0.0520273	0.0880336	0.0458249	0.0288851	0.0502684	0.083452	0.0427083	0.132603	0.0468286	0.109764	0.0683364	0.0564103	0.0389444	0.0708769	0.091207	0.0680152	0.0598267	0	0	0	0	0.17991	0.227642	0.126338	0.281943	0.2829	0.181076	0	0.234983	0.241768	0.176501	0.2829	0.181076	0.285449	0.195684	0	0	0	0	0	0	0
ITGA2	0	0.153268	0	0.0079105	0	0.0112415	0	0.115252	0	0.0256052	0.00265527	0	0	0	0.0438236	0.000279266	0.00984937	0	0	0	0	0.231096	0.26222	0.224512	0.341918	0.341591	0.230676	0.150124	0.351608	0.320478	0.24188	0.341591	0.230676	0.327752	0.291587	0	0	0	0	0	0	0
ZNF671	0	0	0	0	0	0	0	0	0	0	0	0	0	0	0	0	0	0	0	0	0	0.248083	0.294257	0.253155	0.159513	0.163357	0.250706	0.224339	0.192903	0.117074	0.224267	0.163357	0.250706	0.235373	0.297359	0	0	0	0.0302755	0.0657067	0.0622075	0.111457
ZNF430	0	0	0	0	0	0	0	0	0	0	0	0	0	0	0	0	0	0	0.0419881	0	0.0287346	0.261064	0.276917	0.301699	0.199241	0.200466	0.262603	0.01245	0.24886	0.158955	0.247553	0.200466	0.262603	0.209915	0.31201	0	0	0	0.0244794	0.163207	0.158269	0.158405
OSTM1	0.0110729	0.0940175	0	0.0396965	0.0326346	0.0317893	0.038502	0.0342982	0.0129404	0.0453059	0.0410793	0.0680275	0.0140579	0.0243292	0.0807549	0.0402931	0.0178828	0	0.0708165	0.0565443	0	0.18209	0.129837	0.138673	0.110422	0.109837	0.181535	0.173898	0.29206	0.104868	0.217742	0.109837	0.181535	0.0632939	0.22087	0	0	0	0	0	0	0
ANKRD10	0	0	0	0	0	0	0	0	0	0	0	0	0	0	0	0	0	0.253074	0.0174948	0	0.0782841	0.228333	0.169457	0.160758	0.0444883	0.042439	0.225352	0	0.0923101	0.00328913	0.190846	0.042439	0.225352	0.0256029	0.193388	0	0	0	0	0.119866	0.124782	0.111194
COX7A1	0.0145952	0.107831	0	0	0	0	0	0.0487985	0	0	0	0	0	0	0	0	0.010597	0	0	0	0	0.207515	0.197176	0.155808	0.177788	0.178893	0.208926	0.209089	0.324747	0.159724	0.233736	0.178893	0.208926	0.182927	0.254781	0	0	0	0	0.047096	0	0.00979364
EPB41L4A	0	0.0865937	0	0	0	0.00101412	0	0	0	0.0271465	0	0	0	0.00771957	0.0418416	0	0	0.0147427	0.050802	0	0	0.163159	0.156516	0.228274	0.232749	0.232445	0.162957	0.115415	0.187716	0.236512	0.181565	0.232445	0.162957	0.215543	0.159529	0	0	0	0.00753798	0	0	0
IGHMBP2	0	0	0	0	0	0	0	0	0	0	0	0	0	0	0.00219682	0	0	0	0	0	0	0.177817	0.219587	0.222826	0.202146	0.205554	0.178892	0	0.0452744	0.140831	0.136657	0.205554	0.178892	0.234477	0.177372	0	0	0	0	0	0.046007	0.0542086
PCNT	0	0	0	0	0	0.0053414	0	0	0	0.0166459	0	0	0	0	0.0171444	0	0	0.0119892	0.0992333	0.000539859	0	0.166331	0.167676	0.182276	0.202097	0.20384	0.167344	0.0439153	0.0715872	0.166615	0.12438	0.20384	0.167344	0.212971	0.17148	0	0	0	0.00167652	0	0.0476188	0.0635116
WAC	0	0	0	0	0	0	0	0.000275787	0	0	0	0	0	0	0	0	0	0	0	0	0	0.0817439	0.15928	0.110639	0.0514605	0.0528945	0.0839621	0.0665767	0.122168	0.0249261	0.0580496	0.0528945	0.0839621	0.0684955	0.140198	0	0	0	0.0478577	0.058269	0.0874631	0.0858542
MGAT4B	0.0330686	0.0653803	0	0.0413564	0	0.0184545	0	0.0661091	0	0.0448299	0	0.00832016	0	0.00887337	0.0526483	0	0.0326398	0	0	0	0	0.207532	0.163451	0.193179	0.265174	0.263875	0.206379	0.182352	0.336504	0.237709	0.208286	0.263875	0.206379	0.256828	0.266386	0	0	0	0	0	0	0
CYP11B2	0	0	0	0	0	0	0	0	0	0	0	0	0	0	0	0	0	0	0	0	0	0.141674	0.186323	0.21991	0.181772	0.184419	0.143351	0	0.087884	0.153089	0.129114	0.184419	0.143351	0.19154	0.163893	0	0	0	0.228732	0.0659848	0.160294	0.168427
NCOA4	0	0.0890142	0	0	0	0	0	0.0201035	0	0	0	0	0	0	0	0	0	0	0	0	0	0.315193	0.356746	0.300427	0.304863	0.306225	0.316289	0.15579	0.307133	0.298195	0.316072	0.306225	0.316289	0.274268	0.339678	0	0	0	0	0.0490665	0.00340436	0.0151159
ABCA12	0	0.0440625	0	0	0	0	0	0	0	0	0	0.0167502	0.00332254	0	0	0	0	0	0.00826702	0	0	0.158168	0.137978	0.153561	0.096047	0.0972078	0.159528	0.0899073	0.243157	0.0969573	0.172674	0.0972078	0.159528	0.110513	0.195541	0	0	0	0.0714825	0.0227293	0.0385206	0.0702558
PIP5K1A	0	0.0794908	0.0500442	0.00851021	0.0807462	0.0641045	0.0657232	0.101373	0.0476458	0.0846322	0.0697661	0.0927227	0.0585764	0.0605655	0.0927684	0.0776794	0.00981847	0	0	0	0	0.115264	0.164849	0.0905066	0.207283	0.211323	0.119585	0.0807608	0.197466	0.183296	0.125279	0.211323	0.119585	0.261665	0.218631	0	0	0	0	0	0	0.00479601
MARCH1	0	0	0	0	0	0	0	0	0	0	0	0	0	0	0	0	0	0	0.00985021	0.0842854	0.0806512	0.128462	0.177099	0.124428	0.0383195	0.0382425	0.128135	0	0.1332	0	0.0864051	0.0382425	0.128135	0.037318	0.1493	0	0	0	0	0.0275841	0.0228939	0.0252843
SFPQ	0.00295413	0.143203	0.0438773	0.0329569	0.0406838	0.0480491	0.0265013	0.0920129	0.0529702	0.0531588	0.0449931	0.0299624	0.0343416	0.0289114	0.0668849	0.0428277	0.0227169	0	0	0	0	0.249809	0.299418	0.185716	0.300717	0.301812	0.251548	0.24022	0.260429	0.281329	0.240752	0.301812	0.251548	0.298359	0.283698	0	0	0	0	0	0	0
ALAS1	0.00943589	0.0866802	0	0	0	0	0	0.070886	0	0.00749466	0	0	0	0	0.0101279	0	0.0145332	0	0	0	0	0.108189	0.159336	0.179491	0.218826	0.220199	0.109451	0	0.115299	0.185359	0.132207	0.220199	0.109451	0.199305	0.136687	0	0	0	0.103446	0	0	0.0017093
UBR4	0	0.122147	0	0	0	0	0	0.0556921	0	0	0	0	0	0	0.00948438	0	0	0	0	0	0	0.215204	0.225934	0.216888	0.260338	0.261938	0.21694	0.14517	0.281829	0.227217	0.227728	0.261938	0.21694	0.250649	0.244416	0	0	0	0.0266952	0.00464276	0	0.0171998
CHAF1A	0.0226961	0.12807	0	0.0266919	0.0445771	0.0853147	0.048494	0.0922234	0.0269877	0.0852144	0.0664496	0.0328215	0.0290305	0.0780065	0.103332	0.0592755	0.0358527	0	0	0	0	0.160593	0.113238	0.097608	0.268412	0.270452	0.161736	0.181217	0.33959	0.249189	0.209053	0.270452	0.161736	0.273824	0.19467	0	0	0	0	0	0	0
ADH1C	0.116496	0.0606372	0	0.00964473	0.06526	0.0979843	0.0509468	0.103204	0.0452041	0.10346	0.0735369	0.0375207	0.0184687	0.0901242	0.122967	0.0781711	0.116915	0	0	0	0	0.186296	0.213507	0.177394	0.282699	0.285162	0.188428	0.153416	0.259478	0.262117	0.194844	0.285162	0.188428	0.286846	0.236863	0	0	0	0	0	0	0
EP300	0	0	0	0	0.0193469	0.00389989	0.0183811	0	0.0337274	0	0.00962961	0.0333409	0.0489486	0	0	0.00398651	0	0.243315	0.0372381	0.00968561	0.0839856	0	0	0	0	0	0	0	0	0	0	0	0	0	0	0.207443	0.23799	0.140943	0.0537398	0.00561641	0.0546566	0.0150357
GTDC1	0	0	0	0	0	0	0	0	0	0	0	0.0119842	0	0	0	0	0	0	0.159795	0.278593	0.22046	0	0	0.0355541	0	0	0	0	0	0	0	0	0	0	0	0.179021	0.0673059	0.0140978	0	0.0529453	0.0805064	0.0583522
FGF9	0	0	0	0	0.00712307	0	0.0211175	0	0.00899484	0	0	0.026588	0.0185918	0	0	0	0	0	0	0.185741	0.222936	0	0	0	0	0	0	0	0	0	0	0	0	0	0	0.236317	0.139646	0.108045	0	0.0832006	0.0460934	0.0467947
TSPY1	0.0162635	0.00855802	0.0130565	0	0.0375624	0.00707131	0.0394643	0.0088455	0.0277708	0.0168401	0.0352042	0.067	0.0695947	0.039369	0	0.0318819	0.0151968	0.0320482	0.191036	0.225979	0.226452	0	0	0	0	0	0	0	0	0	0	0	0	0	0	0.249569	0.152644	0.207048	0	0	0	0.00480596
CLDN4	0	0	0	0	0	0	0	0	0	0	0	0	0	0	0	0	0	0.0326132	0.0452827	0.160836	0.247141	0	0.0200038	0	0	0	0	0	0	0	0	0	0	0	0	0.0465902	0	0.0310619	0.160745	0.188082	0.168241	0.207321
PFKFB4	0	0	0	0	0	0	0	0	0	0	0	0	0	0	0	0	0	0	0.118091	0.0110618	0.032446	0	0	0	0	0	0	0	0	0	0	0	0	0	0	0.0870948	0.00420184	0.0132695	0.181833	0.0986971	0.16508	0.159934
XRCC2	0	0	0	0	0	0	0	0	0	0	0	0	0	0	0	0	0	0.0249841	0	0.0247332	0.0689386	0.0522371	0.0097321	0	0	0	0.052031	0	0.0586243	0	0.0590102	0	0.052031	0	0.0407746	0	0	0	0.0844	0.211456	0.185166	0.198013
PPBP	0	0	0	0	0	0	0	0	0	0	0	0	0	0	0	0	0	0.119548	0.145798	0.185636	0.13136	0	0	0	0	0	0	0	0	0	0	0	0	0	0	0.0853368	0	0.0236488	0.113967	0.239748	0.246771	0.220278
LRRFIP2	0	0	0	0	0	0	0	0	0	0	0	0	0	0	0	0	0	0.126768	0.0814043	0	0.0150582	0.0100466	0.0265267	0.0328009	0	0	0.00915316	0.0874797	0	0.00080211	0.000373642	0	0.00915316	0	0	0	0	0	0.199836	0.0542863	0.139253	0.130502
SYT17	0	0	0	0	0	0	0	0	0	0	0	0	0	0	0	0	0	0.0500509	0	0	0.0758689	0	0	0	0	0	0	0	0	0	0	0	0	0	0	0	0.075381	0	0.0703421	0.185429	0.135784	0.137145
SLC1A4	0	0	0	0	0	0	0	0	0	0	0	0	0	0	0	0	0	0.0510042	0.020989	0.105261	0.17203	0	0	0	0	0	0	0	0	0	0	0	0	0	0	0	0	0.0149052	0.164504	0.193279	0.207989	0.184685
MAST1	0	0	0	0	0	0	0	0	0	0	0	0	0	0	0	0	0	0.0961746	0.141056	0.159489	0.0926807	0.0100353	0	0.0273812	0	0	0.00880913	0.0114229	0	0	0.0206565	0	0.00880914	0	0	0	0	0.00119222	0.114963	0.240945	0.241533	0.191677
C22orf31	0	0	0	0	0	0	0	0	0	0	0	0	0	0	0	0	0	0	0.0361509	0.196594	0.175521	0	0	0	0	0	0	0	0	0	0	0	0	0	0	0	0	0	0.103001	0.249759	0.215822	0.181845
KRT24	0	0	0	0	0	0	0	0	0	0	0	0	0	0	0	0	0	0.149529	0.165318	0.206086	0.278931	0	0	0	0	0	0	0	0	0	0	0	0	0	0	0.0543993	0.0134838	0.0243307	0.231874	0.283585	0.260062	0.237083
PAWR	0	0	0	0	0	0	0	0	0	0	0	0	0	0	0	0	0	0.1398	0.0847831	0.0964191	0.147461	0	0	0.0545334	0	0	0	0	0	0	0	0	0	0	0	0	0	0	0.165358	0.292761	0.254755	0.223916
SCN7A	0	0	0	0	0	0	0	0	0	0	0	0	0	0	0	0	0	0.0385901	0.241417	0.173522	0.0542134	0	0	0.189794	0	0	0	0	0	0	0	0	0	0	0	0.0254417	0	0	0.174709	0.240376	0.247814	0.232794
MMD	0	0	0	0	0	0	0	0	0	0	0	0	0	0	0	0	0	0.0894653	0.123105	0.221564	0.243308	0	0	0	0	0	0	0	0	0	0	0	0	0	0	0.0647749	0.0327241	0.0267641	0.204283	0.300728	0.237841	0.200262
POMT2	0	0	0	0	0	0	0	0	0	0	0	0	0	0	0	0	0	0	0.173483	0.232359	0.240377	0	0	0.072335	0	0	0	0	0	0	0	0	0	0	0	0.0638121	0	0	0.160807	0.264602	0.287128	0.210522
CAPRIN2	0	0	0	0	0	0	0	0	0	0	0	0	0	0	0	0	0	0	0.0897145	0	0.0139646	0.0748217	0.0426447	0.153751	0	0	0.0735653	0	0.0268196	0	0.0502417	0	0.0735653	0	0.0621683	0	0	0	0.208426	0.244652	0.328001	0.295411
RGSL1	0	0	0	0	0	0	0	0	0	0	0	0	0	0	0	0	0	0.125426	0.0687675	0.190779	0.2531	0.0570408	0.00451325	0.0430158	0	0	0.0564584	0	0	0	0.0502951	0	0.0564584	0	0.0133654	0.00873477	0	0	0.158773	0.284226	0.277674	0.264289
SLC12A9	0	0	0	0	0	0	0	0	0	0	0	0	0	0	0	0	0	0.101816	0.0661741	0.181862	0.118864	0	0	0	0	0	0	0	0	0	0	0	0	0	0	0.035394	0	0.02836	0.0824877	0.25191	0.233572	0.179187

## Sheet: sup10
	Intensity_MeanIntensity_Ph_golgi	Correlation_Costes_ERSyto_Ph_golgi	Correlation_Costes_Mito_Ph_golgi	Correlation_Manders_ERSyto_ERSytoBleed	Correlation_Manders_ERSyto_Hoechst	Intensity_MedianIntensity_ERSyto	Correlation_Manders_ERSyto_Ph_golgi	Intensity_MedianIntensity_Ph_golgi	Correlation_Manders_Mito_ERSytoBleed	Correlation_Manders_Mito_Hoechst	Correlation_Manders_Mito_Ph_golgi	Intensity_StdIntensity_ERSytoBleed	Intensity_TotalIntensity_ERSyto	Correlation_RWC_Mito_Hoechst	Correlation_RWC_Mito_Ph_golgi	Correlation_Slope_ERSytoBleed_Mito	Intensity_TotalIntensity_Ph_golgi	Intensity_UpperQuartileIntensity_ERSyto	Intensity_UpperQuartileIntensity_Ph_golgi	Correlation_Slope_Hoechst_Ph_golgi	Correlation_Slope_Mito_Ph_golgi	Granularity_10_ERSyto	Texture_AngularSecondMoment_Mito	Texture_Correlation_Hoechst	Granularity_12_ERSyto	Texture_DifferenceVariance_Hoechst	Texture_Entropy_Hoechst	Texture_InfoMeas2_Hoechst	Texture_InfoMeas2_Ph_golgi	Granularity_1_Hoechst	Texture_InverseDifferenceMoment_Ph_golgi	Texture_SumAverage_ERSyto	Texture_SumAverage_Ph_golgi	Texture_SumEntropy_Hoechst	Granularity_4_Mito	Granularity_5_Ph_golgi	Granularity_6_Ph_golgi	Granularity_9_Ph_golgi	Intensity_LowerQuartileIntensity_ERSyto	Intensity_LowerQuartileIntensity_Hoechst	Intensity_MADIntensity_ERSyto	Intensity_MeanIntensity_ERSyto
XCL1	0.0053416	0	0	0	0.0233601	0.0577029	0.0806175	0.112455	0.0642036	0.0436273	0.0445695	0.0626155	0.0767705	0.139291	0.0117037	0.0850581	0	0	0	0	0.00543145	0.0732787	0.0640111	0.0528155	0.0752422	0.0739619	0.0717584	0.0925927	0.0505505	0.0571522	0.0549719	0.0739619	0.0717584	0.0918812	0.0766961	0	0	0	0.0202824	0	0	0.0425658
POLDIP2	0	0.0239917	0	0	0.00771331	0	0.0554493	0	0.0707562	0.162108	0.0230913	0.0747329	0.0502408	0.0577953	0.0781685	0	0	0	0	0	0.0563524	0	0	0	0	0	0	0.0333354	0.0167026	0	0	0	0	0.00224514	0.010368	0	0	0	0	0	0.0832433	0.0932269
FFAR2	0	0	0.0826875	0	0	0.0354891	0.0841225	0.158094	0.136446	0.121513	0	0.113998	0.0343249	0.0735335	0.0297757	0.0963954	0	0	0	0	0.0351574	0.117504	0.0890081	0.0447164	0.133456	0.129654	0.11506	0.16725	0.0838312	0.122648	0.111272	0.129654	0.11506	0.125451	0.107823	0	0	0.0381076	0.093531	0	0.000464752	0.0662681
NBN	0.124037	0	0	0	0.0345657	0	0	0	0	0	0.0193588	0	0	0.0616911	0	0	0.119204	0	0	0	0.0722155	0	0	0	0	0	0	0.198586	0.0203873	0	0	0	0	0	0	0	0	0	0	0.0553933	0	0
NUDT13	0	0.100799	0.0798023	0	0	0	0	0.0888959	0.0331093	0	0	0	0.054997	0.0680781	0.0825634	0	0	0.00441835	0	0.000351383	0	0.0613955	0.0881556	0	0	0	0.0634129	0.111907	0.046736	0	0.0525992	0	0.0634129	0.0135374	0.104713	0.0244554	0	0.0347614	0	0	0.00726698	0.0365551
DUSP26	0.0158716	0	0.00170297	0	0.035291	0	0.00926685	0.112579	0.0211323	0.0390965	0.0376756	0.000409301	0.0651116	0.0693375	0.0977407	0.0621119	0.00767552	0.0393362	0	0.0416899	0.00152005	0.0763128	0.0973695	0.074952	0.1431	0.141066	0.0755451	0.157444	0.0380877	0.124561	0.0445811	0.141066	0.0755451	0.112059	0.101581	0	0	0.00230397	0.056795	0	0	0.0406052
SLC49A3	0.103624	0.0200638	0.0479512	0.0341042	0.054577	0.0120824	0.0623427	0.0674536	0.027772	0	0.0504851	0	0	0.10162	0.0788254	0.0743152	0.097555	0	0	0.0156722	0.0900283	0.0100928	0.0110408	0	0.00553192	0.00401472	0.0101848	0.100264	0.0542149	0.00875559	0.0060866	0.00401472	0.0101848	0.0123903	0.0485185	0	0	0.0585057	0	0	0	0
TPSB2	0	0	0.126036	0	0.00507381	0.0578073	0.00995002	0.165026	0	0.0101512	0.0481859	0	0.00665689	0.116179	0.0748992	0.150837	0	0	0	0	0	0.00754027	0.0232374	0	0	0	0.0083361	0.144082	0.0134968	0	0.012372	0	0.0083361	0.000920027	0.0271977	0	0	0.0428982	0.0303985	0	0.111353	0.178611
MYO1B	0	0.0138037	0.0751079	0	0	0	0	0.117844	0.0966614	0.116137	0.0204305	0.129296	0.140058	0.0761056	0.0397955	0.0274084	0	0.013545	0	0.0861446	0.00704919	0	0	0	0	0	0	0.0960593	0	0	0	0	0	0	0	0	0.0288524	0.0297952	0.0691377	0	0.0601665	0.15834
FIG4	0.0487475	0	0	0.107972	0.134976	0.00903882	0.111635	0	0.0459841	0.00381077	0.151078	0.0315649	0.0663093	0	0	0.0465304	0.12073	0	0.130227	0.0810253	0	0	0.0139913	0.0572631	0.143227	0.14468	0	0	0	0.153386	0	0.14468	0	0.0827153	0	0.175967	0.0297994	0.0493231	0.0106889	0	0.0520748	0.0146414
POLR2L	0	0.0570989	0	0	0	0	0	0.0531053	0	0	0	0	0	0	0	0	0	0.0669479	0.0196289	0.00832429	0	0.0667448	0.0724897	0.0473536	0.0535386	0.0551054	0.0670854	0	0.0262651	0.0442248	0.0756952	0.0551054	0.0670854	0.0478728	0.0633918	0.116588	0.00180999	0	0.0938794	0	0.0536025	0.0854229
ITGA6	0.011762	0	0.0878207	0.132602	0.109204	0.0749782	0.132039	0	0	0.0506958	0.0956035	0.00261368	0	0	0	0.0514548	0.0746712	0	0	0	0	0.0423333	0.0844177	0.0876806	0.16174	0.162551	0.0430708	0	0	0.160619	0.030008	0.162551	0.0430708	0.111678	0.028327	0	0.0225234	0.0616935	0	0	0.0577891	0.025356
SECISBP2	0.0690827	0	0.0396673	0	0.0251118	0.074873	0.110431	0.00418464	0	0	0.0190079	0	0	0	0	0	0.065671	0	0	0.00683342	0.0267853	0	0.0632247	0.111512	0.165035	0.165962	0	0	0	0.135339	0	0.165962	0	0.142681	0	0.0475698	0	0.00189474	0	0	0	0
LOXL1	0	0.031318	0.0920374	0.0520104	0	0	0	0.0422418	0	0	0	0.0150864	0.0325523	0	0.0852275	0.00990436	0	0	0	0.021415	0	0.0922605	0.121516	0.0513115	0.0321751	0.0333051	0.0921591	0	0	0.0185542	0.0765769	0.0333051	0.0921591	0.0399472	0.0906334	0.0194043	0	0.0158519	0	0	0.0936636	0.115488
ABCA2	0	0	0	0.0285309	0.0308238	0	0	0	0.0823219	0	0.027844	0	0	0	0	0	0	0.00835635	0.0802566	0.0641501	0	0	0	0.0297965	0	0	0	0	0	0	0	0	0	0	0	0.0166608	0.0187948	0	0	0	0.134829	0.111811
FLT3	0.152838	0	0.0598743	0.132846	0.121194	0.156136	0.191297	0.00866068	0	0.051397	0.117675	0.0868778	0	0.055357	0	0.106895	0.183614	0	0.101267	0.0530948	0	0	0.0263014	0.116463	0.200158	0.199737	0	0	0	0.213157	0	0.199737	0	0.12926	0	0.0901789	0	0.0337365	0.0815618	0	0	0
PLA2G5	0	0.0716013	0.0168309	0	0.0268373	0.105867	0	0	0	0	0.00685185	0	0	0	0	0	0	0.036349	0.112323	0	0	0	0.0217564	0.00786969	0	0	0	0	0	0	0	0	0	0	0	0.0261197	0	0	0	0.0667134	0.168149	0.120904
BMP15	0	0	0	0	0.0602674	0.0593844	0.176321	0	0	0.0942819	0.0704565	0.108245	0	0	0	0	0	0	0.11607	0	0	0	0.0245189	0.197719	0.131946	0.136177	0	0	0	0.0723641	0	0.136177	0	0.120162	0	0.111989	0	0	0.0214539	0	0.142723	0.110691
CYC1	0	0.0185216	0	0	0	0.155362	0.216254	0.0348751	0.0150317	0.0491883	0.0191729	0.0224375	0.0345586	0	0	0	0	0	0	0	0	0.0407812	0.178205	0.18004	0.148832	0.153914	0.0437814	0	0	0.102451	0	0.153914	0.0437814	0.144326	0.0987068	0	0	0	0	0.0770489	0.0462244	0.151422
MFAP4	0.128817	0	0	0.0152679	0.0188959	0	0.184023	0	0	0	0.0216731	0.0174838	0	0.00351553	0	0	0.114532	0	0.0462701	0	0	0.145111	0.165148	0.124179	0.108423	0.109337	0.146218	0.0198879	0.0492378	0.0994127	0.115516	0.109337	0.146218	0.132037	0.146587	0	0	0	0.0280268	0	0	0
DCTPP1	0	0.0277546	0.0231351	0	0	0.0358579	0.00592467	0.0502452	0.0242162	0.113158	0	0.0309369	0.0330222	0.0680827	0.0398021	0	0	0	0	0.0230955	0	0.0847862	0.090888	0.0415568	0.0571919	0.057702	0.0833405	0.0817779	0.0160171	0.0425799	0.0599917	0.057702	0.0833405	0.0393878	0.070682	0	0	0.0285198	0	0.044147	0.0703357	0.0334778
CCL20	0	0	0.00416519	0	0	0.0921775	0.104323	0.107713	0	0.0877681	0.0273022	0.135908	0.0473133	0.0912702	0.0370722	0.0656847	0	0	0	0	0	0.0960316	0.129017	0.10484	0.117014	0.115573	0.0961545	0.0577165	0.0215005	0.109689	0.0565698	0.115573	0.0961545	0.126308	0.120795	0	0	0	0	0	0	0.0528117
GCLC	0.0339635	0	0	0.0493257	0	0	0	0	0	0	0	0	0	0	0	0	0	0.106263	0.0520291	0.0177031	0	0.0691107	0.017048	0.0272033	0	0	0.0671195	0.0454956	0.0896677	0	0.0758968	0	0.0671195	0.00256315	0.0557923	0	0.025373	0	0.0670357	0.0916244	0	0
CYB5R3	0	0.0165035	0.0184681	0	0	0	0	0.0577158	0	0	0	0	0	0.0595067	0	0.0113869	0	0	0	0	0	0.0336515	0.0763276	0.085402	0.0719225	0.0725947	0.0358692	0	0	0.0462208	0	0.0725947	0.0358692	0.0845913	0.071326	0	0	0	0.0277871	0	0	0.0676597
CTDP1	0	0	0	0.0358847	0	0	0	0	0	0	0	0	0	0	0	0	0	0	0.0459422	0.121417	0	0.122506	0.135532	0.108959	0.0882342	0.0894568	0.12301	0	0.049958	0.0455908	0.0979645	0.0894568	0.12301	0.0782592	0.123559	0	0.0388206	0	0	0.0607601	0	0
FGF23	0.0523018	0	0.0644095	0	0.046676	0	0.00577392	0.0926881	0	0.0360829	0.0331901	0.0539804	0	0.0406167	0.0248025	0.0642576	0.0701711	0.00796772	0	0.0250574	0.069337	0.0735435	0.0477155	0.0191039	0.101058	0.0986588	0.0735152	0.134301	0.0692289	0.108875	0.0743151	0.0986588	0.0735152	0.0777264	0.0673073	0	0	0.0774801	0.124726	0	0	0
GNAI2	0.165779	0	0	0.0667057	0	0	0	0	0.121057	0	0	0.0491986	0.115015	0	0.0542927	0	0.110438	0	0	0.109415	0.021809	0.102863	0.0779417	0.0250975	0.0604129	0.0578845	0.104315	0.115991	0.116281	0.0844125	0.105363	0.0578845	0.104315	0.0640836	0.1207	0	0	0	0.0328867	0	0	0
GOT2	0	0.00256111	0.0525066	0	0	0	0	0.107446	0.0196319	0	0	0	0	0.0547218	0	0.00844062	0	0.0238728	0	0	0.0606556	0	0	0	0	0	0	0.125377	0	0	0	0	0	0	0	0	0	0.105283	0.0277015	0	0.0985371	0.125106
MAST3	0.101773	0	0	0	0	0	0.0651239	0	0	0.0132584	0	0.0101675	0.0457564	0	0	0	0.059348	0	0.0466984	0	0	0.121244	0.0829345	0.0803017	0.0603697	0.0598236	0.118022	0	0.12513	0.0447665	0.123954	0.0598236	0.118022	0.0891254	0.113543	0	0	0	0.122601	0	0	0
TBC1D2B	0	0	0.0408055	0	0	0	0.0413991	0.0685354	0.0339972	0	0	0	0	0.04508	0	0.0243215	0	0	0	0	0	0.0603515	0.0799936	0.00744843	0.0770269	0.077705	0.0611837	0	0.0448255	0.0413085	0.0464681	0.077705	0.0611837	0.0976545	0.0898634	0	0	0.01275	0	0.0736993	0	0
ITGA2	0	0	0.0842103	0.0304861	0.104154	0.0515646	0.0373892	0.0607957	0	0.0309231	0.104839	0	0	0.0947891	0.0543058	0.0680951	0.0389898	0	0	0	0.100085	0	0	0	0	0	0	0.140636	0	0	0	0	0	0	0	0	0	0.144768	0.0321423	0	0.0378282	0.0178947
ZNF671	0.0566903	0	0.0194774	0	0	0.00889869	0.00592851	0.0532663	0.0743567	0.0210494	0	0	0	0	0	0	0.0340092	0.00114846	0	0	0	0.109365	0.118686	0.0573227	0.126601	0.125495	0.111294	0.0287678	0.0365525	0.113287	0.0780286	0.125495	0.111294	0.103006	0.106468	0	0	0.00818856	0	0.0556703	0	0
ZNF430	0	0.00266174	0	0	0	0	0.0682716	0	0	0.0384948	0	0.0437134	0	0	0	0	0	0	0	0	0	0.162201	0.234742	0.146361	0.0706192	0.0757153	0.165983	0	0	0.00691066	0.0866352	0.0757153	0.165983	0.132026	0.163277	0	0	0	0	0.141638	0.0479332	0.0274244
OSTM1	0.0214679	0.0764411	0	0.0349896	0.193463	0.0284381	0.0907911	0	0.0532832	0.181997	0.295154	0.220465	0.134145	0.0591993	0.0944049	0.0761962	0.13628	0.0380363	0.0723769	0.0930605	0.0966919	0	0	0	0	0	0	0.103653	0	0.0481191	0	0	0	0	0	0	0.146054	0.0077988	0.0347591	0	0.147303	0.184454
ANKRD10	0.113615	0.0607059	0	0	0	0.0563723	0.109928	0	0	0.0369769	0	0	0	0	0	0	0.057721	0	0.199147	0	0	0	0	0.0813376	0	0	0	0.0304582	0	0	0	0	0	0.0440326	0	0	0	0	0.0400924	0.169844	0	0
COX7A1	0	0	0.00719735	0	0.128619	0.0313832	0.0896905	0	0	0.00527045	0.0871562	0	0	0.100363	0.129725	0.0595842	0.0512281	0.0263797	0	0	0.0849386	0	0	0	0	0	0	0.167219	0	0	0	0	0	0	0	0	0.0502165	0.0313705	0	0	0.0395636	0.0643384
EPB41L4A	0.0825421	0	0	0	0	0	0.0618158	0.0157862	0.0198012	0.0370242	0	0.0805298	0.018375	0	0.0299178	0	0.0594164	0.00816138	0	0.014268	0	0.117364	0.14003	0.146653	0.167632	0.165537	0.116964	0	0.0172594	0.151491	0.0767538	0.165537	0.116964	0.158351	0.12073	0	0	0	0	0	0	0.00471818
IGHMBP2	0	0	0	0	0	0.0248679	0.0997864	0	0.0408451	0.0875944	0	0.0849689	0	0	0	0	0	0	0	0	0	0	0.0583686	0.175279	0.0775786	0.0798052	0	0	0	0.0155918	0	0.0798052	0	0.138625	0	0	0	0	0	0	0.019377	0.110979
PCNT	0	0	0	0	0	0.0340172	0.109171	0	0.0360844	0.0435285	0	0.0515655	0	0	0	0	0	0	0.0305793	0	0	0.169268	0.257582	0.178313	0.139388	0.143208	0.174255	0	0.023975	0.0805924	0.114505	0.143208	0.174255	0.188668	0.212358	0	0	0	0	0.0651902	0	0.0237703
WAC	0	0.00248585	0	0	0	0	0.103965	0	0	0	0	0.00804277	0	0	0	0	0	0.0207563	0	0.00675215	0.048723	0.115846	0.139334	0.0416095	0.0321082	0.0358543	0.119222	0	0	0.0434583	0.083553	0.0358543	0.119222	0.0529934	0.102949	0	0	0	0	0.0323799	0.0790454	0.0247333
MGAT4B	0	0	0.0948587	0	0.042166	0.125332	0.146508	0.113656	0.0406224	0.170257	0	0.0830604	0.0307817	0.166865	0.121319	0.143722	0.00506403	0	0	0	0.0258845	0.127311	0.144903	0.0560032	0.180324	0.178901	0.127658	0.0594267	0.00127346	0.176825	0.0957197	0.178901	0.127658	0.142847	0.104912	0	0	0.0635155	0.068743	0	0	0
CYP11B2	0	0	0	0	0	0	0	0	0	0.0546482	0	0.102557	0	0	0	0	0	0	0	0	0	0.144439	0.182177	0.168926	0.0544345	0.0576717	0.14449	0	0.00126856	0	0.0851019	0.0576717	0.14449	0.0956043	0.145762	0	0	0	0	0.0438635	0.0855052	0.109688
NCOA4	0	0.0254961	0.119158	0	0.110535	0.07374	0	0.118279	0.0563422	0.040426	0.149232	0	0	0.126178	0.0630367	0.0869192	0	0.0863154	0	0.0519534	0.1166	0	0	0	0	0	0	0.100619	0	0	0	0	0	0	0	0	0.0749311	0.186791	0	0	0.16681	0.161493
ABCA12	0.0666764	0	0	0	0	0	0.0287275	0	0.0454022	0.0551727	0	0.0418611	0.0380467	0	0.0227716	0	0.00262063	0	0	0	0	0.169646	0.136057	0.109831	0.0512372	0.0478487	0.16837	0	0.10292	0.0147815	0.155206	0.0478487	0.16837	0.0891536	0.147189	0	0	0	0	0.00173324	0	0
PIP5K1A	0	0	0	0	0	0.0280911	0.153596	0.120205	0.123616	0.0497259	0.0796525	0.170757	0.0948378	0.0831034	0	0.0612962	0	0	0	0	0	0.13886	0.178462	0.131607	0.151887	0.154804	0.14033	0	0.0193159	0.135171	0.0950048	0.154804	0.14033	0.16802	0.154025	0	0	0	0	0	0.050466	0.188048
MARCH1	0.00140083	0	0	0	0	0.000990264	0.071491	0	0	0	0	0.0116077	0	0	0	0	0	0.0191184	0	0	0.00626842	0.0200324	0.0565741	0.089285	0.0575773	0.05848	0.0221409	0	0	0.0181207	0	0.05848	0.0221409	0.0894615	0.0150884	0	0	0	0.0462251	0	0.0604985	0.0174229
SFPQ	0.0978169	0	0.0452387	0.0538122	0.121689	0	0	0.0274847	0.0130788	0	0.11405	0	0	0.0751505	0.0924445	0.0399718	0.128521	0.0558373	0	0.0345774	0.120478	0	0	0	0	0	0	0.256976	0.0402598	0	0	0	0	0	0	0	0.0167501	0.0933295	0.0526512	0	0	0
ALAS1	0	0	0.0452207	0	0	0	0	0.107527	0	0.0450264	0	0.0309472	0	0.0554786	0	0.0266999	0	0	0	0	0.0360878	0.0919866	0.0927096	0.0695539	0.108559	0.107223	0.0915778	0.0774437	0.0525369	0.0697056	0.0645931	0.107223	0.0915778	0.131318	0.110297	0	0	0.00212478	0	0	0	0.0609235
UBR4	0.0536688	0.00795182	0	0.00439011	0.0566017	0	0.0338172	0.0167866	0.0911714	0	0.0501569	0.0135642	0	0.0471082	0.0444773	0.0417071	0.0684766	0	0	0	0.0168724	0.0504025	0	0	0	0	0.0488653	0.18222	0.0985919	0.0087511	0.0640539	0	0.0488653	0	0.0297493	0	0	0.0156066	0	0	0	0
CHAF1A	0	0.00799101	0.0160082	0	0.116706	0.0826638	0.141392	0.072861	0.00897846	0.0618472	0.142689	0.0361799	0	0.132528	0.164715	0.0962514	0.0430474	0	0	0.0403803	0.119511	0	0	0	0	0	0	0.142553	0.0144715	0	0	0	0	0	0	0	0.0976564	0.0532055	0	0	0.0390813	0.0980837
ADH1C	0.0118495	0.00981245	0.00128524	0	0.0443544	0.0387823	0.0823273	0.0685643	0.124106	0.0207225	0	0	0.0171299	0.142393	0.0452382	0.0617246	0.0215333	0	0	0	0.0166912	0.0121007	0.0310707	0.0118514	0.074919	0.074477	0.0142925	0.0500255	0.0142701	0.0646565	0	0.074477	0.0142925	0.0735875	0.0369688	0	0	0.00502783	0	0	0	0.00658216
EP300	0	0	0.00929464	0.115137	0	0	0	0.00234284	0	0	0.023296	0	0	0	0	0	0	0.188625	0.0496584	0.200025	0.0298576	0.0336815	0	0	0	0	0.0301321	0	0.0518745	0	0.0657083	0	0.0301321	0	0	0.147153	0.208642	0.0684513	0.155669	0	0.102062	0.0717367
GTDC1	0	0	0	0.0308746	0.0183243	0	0.158631	0	0.0369987	0	0.019304	0	0.00944833	0	0	0	0	0	0.155256	0.00408947	0.00254314	0	0	0.0182364	0	0	0	0	0	0	0	0	0	0	0	0.172314	0.0154182	0	0.119586	0	0.0692603	0.0842842
FGF9	0	0.142361	0.0161723	0	0.00644164	0.0183974	0.0420046	0.0487993	0	0	0.0394535	0	0	0.0211112	0.0178088	0.07691	0	0.0531659	0	0.0199403	0	0	0	0	0	0	0	0	0	0.0186859	0	0	0	0	0	0.0884535	0.0686106	0.0573239	0	0	0.13319	0.122368
TSPY1	0.0651495	0	0.0743933	0.269674	0.100095	0.0191405	0.011645	0	0.0121616	0	0.123536	0	0.0249834	0	0	0.0424706	0.122636	0	0.185779	0.157333	0.0133679	0	0	0	0	0	0	0	0	0	0	0	0	0	0	0.3259	0.146945	0.113159	0.0435012	0	0.043647	0
CLDN4	0	0.0148181	0.0438239	0.0941249	0	0	0.0202418	0	0.0836071	0.0209846	0	0.0749216	0.0154019	0	0	0	0.0103398	0	0	0.0351219	0	0.0553474	0.0949869	0.0784298	0.0585595	0.0595494	0.0564918	0	0	0.0174465	0.0294969	0.0595494	0.0564918	0.0806911	0.0574166	0.0590393	0	0	0	0	0.0507389	0.0288805
PFKFB4	0	0.0594418	0	0	0	0.0423045	0	0	0.0875304	0	0	0.00738043	0	0	0	0	0	0	0.0399651	0.0144297	0	0	0	0.0295222	0	0	0	0	0	0	0	0	0	0	0	0	0	0	0.0221558	0.0320301	0.166792	0.111812
XRCC2	0.0689181	0	0.140348	0.132129	0.0741445	0.0630196	0.0676284	0.0269317	0.080821	0.166025	0.0915	0.122814	0.135499	0.00155466	0.0865565	0.0535985	0.104557	0	0.0375536	0.0733465	0.0226262	0.00487557	0.00419198	0.0563443	0.147819	0.147405	0.00324941	0	0	0.16938	0.027537	0.147405	0.0032494	0.074887	0	0.139819	0.0651298	0.0950047	0	0	0	0
PPBP	0	0.0315271	0.0729028	0.0827219	0.0188572	0.0928823	0.0766419	0.00129004	0	0.0498722	0.0831435	0.0476109	0.0131451	0	0	0.0418296	0	0	0.0282777	0.0451445	0	0	0.0340714	0.125421	0.0961084	0.0958031	0	0	0	0.0753205	0	0.0958031	0	0.0470663	0	0.0780198	0	0.0372148	0	0	0.106939	0.092312
LRRFIP2	0	0.069164	0.0151748	0	0	0	0	0.0257554	0	0	0	0	0	0.0105297	0	0	0	0.148192	0.110006	0.0479458	0	0	0	0	0	0	0	0	0	0	0	0	0	0	0	0	0	0.0134529	0.15994	0.0280341	0.149861	0.125499
SYT17	0	0.0270315	0.0703977	0.0101404	0	0	0	0.070633	0	0	0	0	0	0	0.0235378	0	0	0.271159	0.00297435	0.114558	0.0941891	0.102299	0.0186052	0	0	0	0.100739	0	0.0952763	0	0.156069	0	0.100739	0	0.0365585	0.1673	0.235794	0.167248	0.203095	0.0193358	0.10658	0
SLC1A4	0	0	0	0	0	0	0	0	0	0	0	0	0.0240473	0	0.00974226	0	0	0	0.0727975	0	0	0	0.00917689	0.0556466	0	0	0	0	0	0	0	0	0	0	0	0.126595	0	0	0	0	0.0524222	0.047566
MAST1	0	0	0.00723997	0	0	0.0169494	0.0374506	0	0	0	0	0	0	0	0	0	0	0.0015445	0.0923809	0.0518988	0	0	0.0180598	0.0611229	0.0490329	0.0517977	0	0	0	0.0280626	0	0.0517977	0	0.00610503	0	0.132204	0.0451562	0.0131681	0.053691	0.0103632	0.108613	0.0688414
C22orf31	0	0	0.0654827	0.0518583	0	0	0.0713768	0.0498098	0	0	0.024515	0.0383352	0	0	0	0.0229038	0	0.0614227	0	0.151578	0	0.0454774	0.0788665	0.056797	0.139032	0.138692	0.0453697	0	0	0.152762	0.0411145	0.138692	0.0453697	0.0802854	0.0353076	0.12853	0.0926215	0.0712978	0	0	0.0281022	0.0812403
KRT24	0	0.0283116	0	0.0287908	0	0.0171877	0	0	0	0.0304497	0	0.0803865	0.0149819	0	0	0	0	0.020877	0.151208	0	0	0.036049	0.0559414	0.129876	0.0645225	0.0667448	0.0355333	0	0	0.0288947	0.0274941	0.0667448	0.0355333	0.0456179	0.0185598	0.14299	0.0571742	0	0	0.0824532	0.000818554	0
PAWR	0	0.0359392	0	0.0431221	0	0	0	0	0	0	0	0	0	0	0.0217858	0	0	0.0394104	0.168931	0.0774927	0	0	0.00619431	0	0	0	0	0	0	0	0	0	0	0	0	0.173012	0.0537905	0.00113818	0.0461729	0.025316	0.0994769	0
SCN7A	0	0.118282	0.0144534	0.03257	0.0407705	0.0917858	0	0	0	0	0	0	0	0	0.0116894	0.013675	0	0	0.157063	0	0	0	0	0	0	0	0	0	0	0	0	0	0	0	0	0.0456905	0.0485471	0.00065571	0.178355	0.159997	0.145426	0.00722961
MMD	0	0.044096	0.0741744	0.0778626	0	0.0360124	0	0	0.0739772	0	0	0	0	0	0.0298498	0	0	0	0	0	0	0.00800886	0.0357876	0	0	0	0.0075341	0	0	0.000545069	0.011145	0	0.0075341	0	0.0126079	0.0383391	0	0.0194574	0	0.0222567	0.100413	0.0335184
POMT2	0	0	0	0.00841084	0	0	0.0796673	0	0	0	0	0.037288	0	0	0	0	0	0	0.110081	0	0	0.0679834	0.117532	0.149939	0.071662	0.0724813	0.0680686	0	0	0.0302771	0.0405444	0.0724813	0.0680686	0.0679622	0.0623845	0.157825	0	0	0	0	0.0698677	0.0438274
CAPRIN2	0	0.0908651	0	0	0	0	0.142309	0	0.0540006	0.128914	0	0	0	0	0	0	0	0	0.166634	0	0	0.000751478	0.0633264	0.0507296	0	0	0.00430268	0	0	0	0	0	0.00430268	0	0	0.109431	0.0756008	0	0	0.167899	0.124733	0.0642189
RGSL1	0.0876567	0.035522	0.0198225	0.07781	0.0042358	0.0389811	0.113958	0	0	0.0773936	0.0481223	0.0922568	0.0289098	0.00377576	0	0	0.0721619	0	0.00717237	0	0	0.0616616	0.114182	0.14761	0.125389	0.125276	0.0617277	0	0	0.108527	0.0478767	0.125276	0.0617277	0.111561	0.0625681	0.00871395	0	0	0	0	0	0
SLC12A9	0	0	0	0	0.006215	0	0.0225586	0	0	0.0216044	0	0	0	0	0	0	0	0.0639238	0.0726452	0	0	0.00987915	0.0489462	0.0709591	0.0756556	0.0774119	0.00877565	0	0	0.0670656	0	0.0774119	0.00877565	0.0434926	0	0.0873482	0.0376325	0.00689371	0	0.0188685	0.124686	0.0225698

## Sheet: sup11
	Intensity_MeanIntensity_Ph_golgi	Correlation_Costes_ERSyto_Ph_golgi	Correlation_Costes_Mito_Ph_golgi	Correlation_Manders_ERSyto_ERSytoBleed	Correlation_Manders_ERSyto_Hoechst	Intensity_MedianIntensity_ERSyto	Correlation_Manders_ERSyto_Ph_golgi	Intensity_MedianIntensity_Ph_golgi	Correlation_Manders_Mito_ERSytoBleed	Correlation_Manders_Mito_Hoechst	Correlation_Manders_Mito_Ph_golgi	Intensity_StdIntensity_ERSytoBleed	Intensity_TotalIntensity_ERSyto	Correlation_RWC_Mito_Hoechst	Correlation_RWC_Mito_Ph_golgi	Correlation_Slope_ERSytoBleed_Mito	Intensity_TotalIntensity_Ph_golgi	Intensity_UpperQuartileIntensity_ERSyto	Intensity_UpperQuartileIntensity_Ph_golgi	Correlation_Slope_Hoechst_Ph_golgi	Correlation_Slope_Mito_Ph_golgi	Granularity_10_ERSyto	Texture_AngularSecondMoment_Mito	Texture_Correlation_Hoechst	Granularity_12_ERSyto	Texture_DifferenceVariance_Hoechst	Texture_Entropy_Hoechst	Texture_InfoMeas2_Hoechst	Texture_InfoMeas2_Ph_golgi	Granularity_1_Hoechst	Texture_InverseDifferenceMoment_Ph_golgi	Texture_SumAverage_ERSyto	Texture_SumAverage_Ph_golgi	Texture_SumEntropy_Hoechst	Granularity_4_Mito	Granularity_5_Ph_golgi	Granularity_6_Ph_golgi	Granularity_9_Ph_golgi	Intensity_LowerQuartileIntensity_ERSyto	Intensity_LowerQuartileIntensity_Hoechst	Intensity_MADIntensity_ERSyto	Intensity_MeanIntensity_ERSyto
GNAI2	0.138102	0.177572	0.182286	0.135408	0.169324	0.207041	0.131051	0.0993117	0.155322	0.138102	0.17181	0.17181	0.17094	0.169753	0	0	0.0013691	0	0	0	0	0.0215043	0.0222801	0	0.02339	0.0438493	0.0557066	0.0643369	0	0.117553	0.0824277	0.0981535	0.0294035	0.118268	0.0916308	0	0	0.0121437	0	0	0	0
ABCA2	0.0224228	0	0	0.0246184	0	0.0736752	0.00262804	0.0260625	0	0.0224228	0	0	0.0299868	0	0.0336352	0	0.122089	0.104675	0.0534511	0	0	0	0	0	0.185264	0	0	0	0	0	0	0.0720525	0	0	0.0422426	0	0	0	0.117754	0	0.0882213	0
RGSL1	0.0432479	0.09524	0.102463	0.0474911	0.147032	0.0415848	0.14205	0.0766568	0.125991	0.0432479	0.142883	0.142883	0.0157274	0.133998	0	0	0.048853	0.0647305	0.133097	0	0	0	0.100135	0	0.0349175	0	0.0523392	0.0284541	0	0	0.00650805	0.0852983	0	0.18146	0	0.0174415	0	0	0	0	0	0
ITGA2	0.0798391	0.209168	0.0864735	0.0768804	0.0154801	0	0	0.0219702	0	0.0798391	0.0174465	0.0174465	0.119009	0.0563625	0	0	0	0.019794	0	0	0	0	0	0	0.00247089	0.00250884	0	0	0	0.0108308	0	0	0	0.0263805	0	0	0	0	0	0	0	0
CHAF1A	0.0558378	0	0.0220996	0.0584495	0.0538687	0.0844727	0.0668039	0.0488088	0.061689	0.0558378	0.0520321	0.0520321	0.059473	0.0609099	0.0873427	0.0735147	0.00591554	0.0168019	0.0972657	0	0	0.0504347	0.0645306	0	0.0120821	0	0	0.00712155	0	0.0774311	0	0.00559204	0	0.0551505	0	0	0	0	0.0516509	0	0.0427135	0
ITGA6	0.00609623	0.128255	0	0.00056101	0	0.0400173	0	0	0	0.00609622	0	0	0.027264	0	0	0	0.0862503	0.068693	0	0	0.142981	0	0.0157358	0	0	0	0	0.00526635	0	0	0.0227208	0	0	0.0771595	0	0	0	0	0	0	0.141319	0.0431591
MMD	0.0867778	0	0.0409257	0.0868263	0.07056	0.0998855	0.166127	0.0179208	0.0889711	0.0867778	0.0686834	0.0686834	0.0835612	0.0916765	0	0	0.122404	0.0961795	0	0	0	0.0390007	0.013024	0	0	0	0	0	0	0.0649609	0.00259304	0	0	0.092108	0	0	0	0	0	0	0	0.00422153
COX7A1	0.207226	0.231424	0.197528	0.204335	0.145928	0.0685411	0.152513	0.140163	0.155186	0.207226	0.148435	0.148435	0.232667	0.182865	0	0	0.0145665	0.00765974	0.0117545	0	0	0	0	0.0137292	0	0.0349065	0	0.0392458	0	0.120276	0.0596156	0	0	0.143761	0.0536134	0	0	0.043984	0	0	0	0
FIG4	0	0	0.0442916	0	0.0383542	0.0406478	0.097473	0	0.0475336	0	0.0399553	0.0399553	0	0.0490376	0	0.0403127	0.0137368	0	0.036138	0.0866304	0	0.1563	0.0956766	0.0969101	0.22319	0.0877725	0.048709	0.0560912	0.0738209	0.0494654	0	0.240644	0.0531346	0	0.0960713	0.0512532	0.0502941	0.130102	0	0	0	0
SECISBP2	0	0	0	0	0	0	0	0	0	0	0	0	0	0	0.019824	0.147458	0.0180025	0.0222938	0.231187	0	0	0	0	0.0159407	0.226162	0.0573028	0	0	0	0	0	0.241194	0.0166267	0.0141567	0	0.00231117	0.00191742	0.00983771	0	0	0.0750286	0
ABCA12	0	0	0	0	0	0.0564783	0.0435946	0	0.0150824	0	0	0	0	0	0	0	0	0	0	0.109412	0.1325	0.120941	0.0627695	0.0919164	0.0179112	0.134623	0	0.0773237	0.106037	0.108032	0.247583	0.0477184	0.128114	0	0.0927925	0.0686615	0.140166	0.105706	0.0124036	0	0.0738756	0.0895858
XCL1	0.118972	0	0.0666663	0.122747	0.113192	0	0.205966	0.128592	0.146333	0.118972	0.10892	0.10892	0.115481	0.115562	0	0	0.0471559	0.0459089	0	0.0415468	0	0.0181229	0.0233295	0.0845667	0.129506	0	0	0	0	0.0498729	0.0314772	0.106559	0	0.101986	0.118424	0	0	0.0901793	0.0313213	0	0	0.0125811
GTDC1	0.0589596	0.0575109	0.12948	0.0593942	0.180742	0.0944574	0.250958	0.113739	0.203384	0.0589596	0.181403	0.181403	0.0459291	0.203997	0	0	0	0	0	0.0500261	0	0.0327866	0.0101601	0.0378221	0.00800804	0.0652584	0.0345014	0.00101414	0	0.0167241	0.00741472	0.098719	0.0431948	0.0558834	0.133422	0.0953317	0.00637152	0.0353156	0	0	0	0
POMT2	0.0550884	0.121703	0.237329	0.0511908	0.158212	0.133844	0.113273	0	0.146098	0.0550884	0.160425	0.160425	0.08455	0.176263	0	0	0.0827283	0.0145307	0	0	0	0.013043	0	0	0	0	0.0121156	0.0457986	0	0.0273717	0	0	0	0.096441	0	0	0	0	0	0	0	0
C22orf31	0	0	0	0	0	0	0	0	0	0	0	0	0	0	0.0312451	0	0.0386093	0.055422	0	0.0848767	0.127659	0	0.0599757	0	0.115244	0	0.0180737	0.0575981	0.0104853	0.0257638	0.0534127	0.0689085	0.00624674	0	0.151095	0.0564736	0	0	0.1348	0.0206481	0.0620865	0
PFKFB4	0	0.0966791	0.0134638	0	0.0694806	0	0.0960117	0	0.107802	0	0.0685948	0.0685948	0	0.0148462	0	0	0	0	0.075619	0	0	0.0119073	0.00504257	0.0823475	0.0507144	0.082393	0.0493844	0.0727951	0	0.11814	0.0928127	0.0297653	0.0578693	0.0729058	0.0267945	0.0252442	0.0538575	0.115947	0	0	0	0.142099
FFAR2	0	0	0.0690926	0	0.0506847	0.218753	0	0	0.0411363	0	0.049801	0.049801	0	0.0598906	0	0.0199252	0	0	0	0	0.0201816	0	0	0	0.074529	0.0340336	0	0	0	0	0.08439	0.0717628	0.0523705	0.0525303	0.0288287	0.0306431	0.0166927	0	0.00626081	0	0.00532987	0
POLR2L	0.256411	0.0981844	0.183694	0.259102	0.188474	0.203916	0.224033	0.289581	0.209916	0.256411	0.187011	0.187011	0.270781	0.208394	0	0	0	0	0	0	0	0.0293336	0.00357707	0.106164	0.0156464	0.0449177	0.113092	0.108831	0.02781	0.158866	0.179705	0.0984374	0.0557344	0.153257	0.172403	0.0687795	0.0543154	0.125468	0	0	0	0
ALAS1	0.0741652	0.0753296	0.00738432	0.0760107	0.0132805	0.238654	0	0.0915252	0.0222714	0.0741651	0.010952	0.010952	0.070643	0	0	0	0	0	0.122116	0	0	0	0	0	0	0.0436987	0.0288755	0.0195879	0	0.0847321	0.125558	0.0288297	0.0523466	0.109464	0.0215944	0.0032254	0	0	0.0749117	0	0	0
PLA2G5	0.280999	0.0586342	0.142121	0.278048	0.138705	0.0362032	0.110938	0.168546	0.12637	0.280999	0.139871	0.139871	0.2845	0.172378	0	0	0.215866	0.231499	0.0276843	0	0.0305897	0	0	0	0	0	0	0	0	0.0342871	0	0	0	0.113017	0	0	0	0	0.0398199	0	0.117539	0
OSTM1	0.0299151	0.0701502	0.0762662	0.024901	0.10919	0	0.150108	0.0086408	0.134491	0.0299151	0.110135	0.110135	0.0704126	0.103157	0.000111517	0	0	0	0.0395075	0	0	0	0	0	0.0869102	0.0280014	0	0	0.00868254	0.0089056	0.0593636	0.0673002	0	0	0	0	0.023285	0.00858993	0.000925263	0	0.0884137	0.0224952
GCLC	0.161534	0.117783	0	0.159425	0	0.197707	0	0.127046	0	0.161534	0	0	0.188689	0	0	0	0	0.013939	0.0525361	0	0	0.0749989	0.0935624	0	0	0.0280945	0.155355	0.141011	0	0.192628	0.13885	0	0	0.143915	0.0122775	0	0	0	0	0	0	0.00679661
PPBP	0.0369139	0.0318078	0.0717406	0.0355743	0.0674717	0	0.0757295	0.0308762	0.0871507	0.0369139	0.069392	0.069392	0.0854834	0.11251	0.0609776	0	0.0830032	0.0908059	0	0	0	0	0	0	0	0	0	0	0	0	0	0	0	0.0203068	0	0	0	0	0.0243744	0	0	0
SYT17	0	0	0	0	0	0.204436	0.0211507	0	0.00127555	0	0	0	0	0	0	0	0	0	0.185164	0	0	0.110606	0.137314	0.0240214	0.187774	0	0.00447909	0.0973586	0.103976	0.13013	0.122643	0.216116	0	0.147155	0.0294675	0	0.0306869	0	0	0	0	0.0119473
CYC1	0.0823403	0	0.0145787	0.0823523	0.0366902	0.116537	0.058968	0.0152494	0.0368693	0.0823403	0.0362179	0.0362179	0.117486	0.0491738	0	0	0.0382411	0.0425206	0.163498	0	0	0.129327	0.0195835	0	0	0	0	0.0235812	0	0.142216	0.0325174	0	0	0.0402522	0	0	0	0	0.0378914	0	0.0877085	0
NBN	0	0.0864109	0	0	0	0.0113332	0	0	0	0	0	0	0	0	0.0329092	0	0	0	0.0571584	0	0	0.0703505	0.00743784	0.00367476	0	0.100836	0.155525	0.0560589	0.00366046	0.0468998	0.101461	0	0.138609	0.0403455	0	0.0621476	0.0374982	0	0.00767922	0	0.0410289	0.130576
CLDN4	0	0	0	0	0	0	0	0	0	0	0	0	0.00102254	0	0	0	0.0983681	0.0515612	0.189316	0	0.00719806	0.000173383	0	0	0.0485301	0	0	0	0	0.0614648	0	0.0810433	0	0.0335663	0	0	0	0	0	0	0.0152996	0.0848269
TPSB2	0.104754	0.127655	0.146389	0.102726	0.165255	0.17907	0.207354	0.118125	0.17344	0.104753	0.167845	0.167845	0.113446	0.187414	0	0	0	0	0.0420287	0	0	0.0623539	0	0.0782359	0.0073561	0.128039	0.0223189	0.00309451	0	0.128388	0.140731	0.0812682	0.0593491	0.125924	0.0409479	0.0424863	0.0240226	0.120277	0	0	0	0
CYB5R3	0.167506	0.0787971	0.170674	0.168368	0.138808	0.0230781	0.148069	0.162069	0.107367	0.167506	0.13942	0.13942	0.15	0.181948	0	0	0	0	0.0208549	0	0	0.216278	0.210521	0.0603758	0.0548605	0.0338977	0.205075	0.232844	0.145774	0.235404	0.10717	0.0987097	0.0328721	0.0937671	0.0198693	0	0.0883712	0.0383141	0	0	0	0
TBC1D2B	0	0	0	0	0	0.0149253	0	0	0	0	0	0	0	0	0.0805233	0.229561	0	0	0.150254	0.036086	0.0284715	0.131302	0.230529	0	0.183893	0	0.0645931	0.0791485	0.193464	0.0237244	0.155313	0.173239	0.0147363	0.041644	0.0485126	0	0.100517	0	0.0614698	0.0313777	0.214631	0.00903887
FLT3	0.0186859	0.0582673	0.0816619	0.0170208	0.0414533	0.0190902	0.113783	0.0166114	0.0557375	0.0186859	0.0432613	0.0432613	0.0661184	0.110114	0	0	0	0.036092	0.09144	0	0.0399094	0	0.0626114	0	0.0927776	0	0	0	0	0	0.136262	0.094586	0.0011519	0.101736	0.0123333	0	0	0	0	0	0	0
DUSP26	0.166071	0.117805	0.163875	0.16703	0.190779	0.165043	0.215126	0.181563	0.204144	0.166071	0.191476	0.191476	0.166874	0.195024	0	0	0	0	0.0614657	0	0	0.0489244	0	0.0593735	0.0903077	0.0572108	0.118232	0.0694505	0.0650268	0.152957	0.225488	0.129144	0.0551073	0.138761	0.0934009	0.00825905	0.0791691	0.0547479	0	0	0	0
LRRFIP2	0	0	0	0	0.0047381	0.0969412	0.00434334	0	0.0243677	0	0.00534199	0.00534199	0	0	0.0851883	0	0	0	0.0618529	0	0.0751014	0	0	0	0	0	0.0374664	0.0308092	0.0374635	0	0.166158	0	0.0682407	0	0	0.00621443	0.0588567	0	0	0	0.12066	0
ZNF430	0	0	0	0	0	0	0.0124505	0	0	0	0	0	0	0	0.234996	0.120824	0.136367	0.113541	0.0334998	0.143078	0.119398	0	0	0	0.0145569	0	0	0	0	0	0	0	0	0	0	0	0	0	0.117437	0.225576	0.115743	0
SLC1A4	0	0	0	0	0	0	0	0	0	0	0	0	0	0	0.0125221	0.124816	0	0	0.0846643	0.0259704	0.0944976	0	0.00465612	0.135543	0.0392808	0.0926534	0.0774963	0	0.0731586	0.00981377	0	0	0.133878	0	0.0912875	0.147111	0.0814604	0.0721808	0.107148	0.0338458	0	0
CAPRIN2	0	0	0	0	0	0	0	0	0	0	0	0	0	0	0.147305	0.136055	0.138934	0.163922	0	0.142817	0.171286	0	0	0	0	0	0	0	0	0	0	0	0	0	0	0	0	0	0.12167	0.081612	0.249696	0
ANKRD10	0	0	0	0	0	0	0	0	0	0	0	0	0	0	0.235575	0.274847	0.149853	0.191301	0.0148029	0.134215	0.105762	0	0	0	0.0276958	0	0	0	0	0	0	0.00449504	0	0	0	0	0	0	0.129333	0.0234178	0.200519	0.0446117
TSPY1	0	0	0	0	0	0	0	0	0	0	0	0	0	0	0.149982	0.129688	0.150049	0.163477	0.125474	0.117199	0.136184	0	0.00789423	0	0.0811139	0	0	0	0	0	0	0.00306216	0	0	0	0	0	0	0.106674	0.0991354	0.195	0.0568333
BMP15	0.0067667	0.0349586	0.00253498	0.0060535	0.0445366	0	0.0155467	0	0.0576504	0.0067667	0.0431198	0.0431198	0	0.00507561	0.184409	0.0741495	0.154496	0.142654	0	0.0409556	0.0728286	0	0	0	0	0	0	0	0	0	0	0	0	0	0	0	0	0	0.0855356	0.14732	0.13127	0.00564267
EPB41L4A	0.0113116	0	0	0.00835697	0	0	0	0	0	0.0113116	0	0	0.0183225	0	0.257301	0.1296	0.189576	0.174137	0	0.104633	0.0347045	0	0	0	0	0	0	0	0	0	0	0	0	0	0	0	0	0	0.0689381	0.0645241	0.140799	0.047796
MGAT4B	0	0	0	0	0	0	0	0	0	0	0	0	0	0	0.248041	0.198658	0.199116	0.21596	0.0330616	0.167684	0.259454	0	0	0	0.045946	0	0	0	0	0	0	0	0	0	0	0	0	0	0.165956	0.126285	0.266344	0
SLC49A3	0	0	0	0	0	0	0	0	0	0	0	0	0	0	0.171775	0.211497	0.142052	0.13007	0.000732449	0.0833528	0.183208	0	0	0	0	0	0	0	0	0	0	0	0	0	0	0	0	0	0.112327	0.0504698	0.129197	0.0442168
NUDT13	0.0935566	0	0	0.0983987	0	0.0294952	0	0.139941	0	0.0935567	0	0	0.0919973	0	0	0.0570182	0	0	0.138704	0.0423512	0	0.197118	0.171243	0.0613731	0.145875	0.154107	0.270175	0.232523	0.122138	0.315635	0.173315	0.206464	0.135686	0.056218	0.142078	0.107399	0.0996224	0.0432231	0.0471627	0	0	0
MAST1	0	0	0.0126751	0	0.0360944	0	0	0	0.0359484	0	0.0348062	0.0348062	0	0	0.162199	0.0575511	0.194142	0.156035	0.015858	0.0768457	0.103066	0	0	0	0	0	0	0	0	0	0	0	0	0	0	0	0	0	0.133268	0.117701	0.134356	0.0562243
NCOA4	0.045398	0.0931437	0.0621058	0.046505	0.0734012	0	0.0309198	0.0316545	0.047861	0.045398	0.0732986	0.0732986	0.0716507	0.0815439	0.0516616	0.107551	0	0	0	0	0	0	0	0.0261292	0	0.020749	0	0	0.0223181	0	0.0356248	0	0.0653023	0	0	0.0487141	0.073397	0.0296391	0.0743466	0	0.170822	0.0158803
PIP5K1A	0.0624411	0	0	0.0605286	0	0	0.0403584	0.0229298	0.0291303	0.0624411	0	0	0.063083	0	0.103161	0	0.126859	0.141672	0	0.00657499	0.156659	0	0	0	0	0	0	0	0	0	0	0	0	0.0373531	0	0	0	0	0.10239	0.0107626	0.23775	0.0149194
FGF23	0	0	0	0	0	0	0	0	0	0	0	0	0	0	0.190348	0.225387	0.0826153	0.0378179	0	0.117511	0.0920728	0	0	0	0.0405168	0	0	0	0.00751984	0	0	0	0	0	0	0	0	0	0.0741048	0.069129	0.171322	0.0849708
EP300	0	0	0	0	0	0	0.101691	0.0226082	0	0	0	0	0	0	0.0148405	0	0	0	0	0	0.121407	0.050352	0	0.132114	0.0319894	0.0556712	0.040055	0.0248107	0.0453716	0.00677216	0	0.00979843	0.0620523	0	0.0308453	0.0721581	0.0398249	0.111441	0.1703	0.110385	0	0
MARCH1	0	0	0	0	0	0	0.0091536	0	0.00229722	0	0	0	0	0	0.0465624	0.117369	0.0924743	0.142678	0	0.111981	0.0816641	0	0	0.0178269	0	0	0	0	0	0	0	0	0	0	0	0	0	0.0402635	0.11351	0.210778	0.163988	0
PAWR	0	0	0.0180966	0	0.00412709	0	0.0163384	0	0	0	0.00705718	0.00705719	0.00881613	0.00895744	0.120267	0.160503	0.116197	0.107103	0.00543491	0.085802	0.125021	0	0	0	0.0344164	0	0	0	0	0	0	0.00144849	0	0	0	0	0	0	0.101726	0.0839247	0.0089733	0
UBR4	0.0363066	0	0	0.0350784	0	0	0	0.0351846	0	0.0363066	0	0	0	0	0.128694	0.0499031	0.0965157	0.0891925	0	0.103317	0.201707	0.017835	0	0	0.0356194	0	0	0	0.0240537	0	0	0	0	0	0.0472518	0	0	0	0.0949177	0.186723	0.281999	0
CTDP1	0.0263991	0	0	0.0274718	0	0	0	0	0	0.0263991	0	0	0	0	0.162085	0.0532594	0.145593	0.146658	0	0.086172	0.0771415	0	0	0	0	0	0	0	0	0	0	0	0	0	0	0	0	0	0.0955574	0.0515997	0.217746	0
MAST3	0	0	0.0910569	0	0.0741583	0.0563355	0.0110425	0	0.0429981	0	0.0734489	0.0734489	0	0.0600411	0	0.0246907	0	0	0.11566	0	0	0	0	0.0919732	0.0205536	0.0187652	0.00731923	0.000944626	0.113035	0	0.0819131	0	0.0744952	0	0	0	0.146849	0.115581	0.00983456	0	0.0617578	0
DCTPP1	0.0972435	0.13601	0.193388	0.0973004	0.0763161	0	0	0.143896	0.0455735	0.0972435	0.0801881	0.0801881	0.0449255	0.123458	0	0	0	0	0	0.0191258	0.0329183	0	0	0.153385	0	0.0766288	0.0411033	0.0344069	0.0742758	0.0153891	0.0128532	0	0.06493	0	0.0945893	0.125716	0.0673594	0.156103	0.0514107	0.173511	0	0
SFPQ	0.232565	0.15096	0.123654	0.232195	0.0804937	0.111788	0.0769856	0.21498	0.04122	0.232565	0.0818233	0.0818233	0.260062	0.123337	0	0	0	0	0	0	0	0.0545986	0.0647924	0.0511857	0	0.0209048	0.0789402	0.121814	0	0.2012	0.106412	0.0325436	0.00778151	0.142388	0.103236	0	0	0.0879297	0	0	0	0
POLDIP2	0.0418018	0.00637301	0.00708225	0.042495	0	0	0	0.0821407	0	0.0418018	0	0	0.0480761	0.0174638	0	0	0	0	0.0124195	0	0	0.237454	0.146082	0.148337	0.103383	0.176308	0.224651	0.238097	0.251777	0.223592	0.248069	0.117667	0.207047	0	0.140763	0.0967978	0.235892	0.105086	0	0	0	0.0226597
SCN7A	0	0.0628473	0	0	0	0.208262	0	0	0	0	0	0	0	0	0	0	0	0	0.174503	0	0	0.230589	0.285253	0.0923467	0.150708	0.181839	0.284808	0.214787	0.0852406	0.219301	0.0707035	0.139118	0.200724	0.0389441	0.0958201	0.0939769	0.110905	0.0561109	0	0	0	0.148802
LOXL1	0.204447	0.162505	0.103315	0.199381	0.0565248	0.0109086	0.0838918	0.138678	0.0484011	0.204447	0.0605596	0.0605595	0.254989	0.110961	0	0	0.101239	0.0866485	0.0139997	0	0	0	0	0	0	0	0	0	0	0.0882363	0	0	0	0.0834818	0	0	0	0.00437527	0	0	0.00943919	0
WAC	0.17893	0.0639696	0.0292775	0.17871	0	0.0983917	0	0.17643	0	0.17893	0	0	0.17907	0	0	0	0	0	0.0161813	0	0	0.0793612	0.133174	0.0896485	0.0751733	0.0718401	0.0818592	0.154397	0.0948511	0.209042	0.261728	0.135807	0.0610623	0.129785	0.183996	0.0739151	0.0781514	0.0979968	0	0	0	0
GOT2	0.0233511	0.0085069	0.0219567	0.0195654	0	0.0419774	0	0	0	0.0233511	0	0	0.0753722	0	0	0	0	0	0.0980713	0	0	0.151202	0.0936186	0.0568964	0.134534	0.120194	0.148633	0.203948	0.20198	0.265604	0.228973	0.164564	0.105979	0	0.0369599	0	0.184419	0.054014	0	0	0	0.0268559
FGF9	0.00843841	0.0611474	0.0480976	0.00545918	0	0	0	0	0	0.00843841	0	0	0.0167945	0	0	0	0	0	0.00983504	0	0.0703413	0.0916901	0.0825368	0.0497444	0.0461714	0.0747465	0.152464	0.198643	0.137734	0.187472	0.220657	0.035164	0.0941327	0.0681233	0.0420353	0	0.126443	0.0315416	0	0	0	0.0627159
KRT24	0.0107798	0.00759979	0.0597629	0.0128595	0.0842826	0.139568	0.111002	0.0816404	0.100466	0.0107798	0.0841232	0.0841232	0.0215367	0.0919973	0	0.0491762	0	0	0.194635	0	0	0.0524773	0.0717039	0.049695	0.177836	0.104145	0.0502056	0.0449184	0.0657084	0.0896213	0.19455	0.198867	0.0984681	0.0870514	0.0616803	0.0801779	0.0909797	0.0321548	0	0	0	0.0325173
MYO1B	0	0	0	0	0	0.153819	0	0.0164382	0	0	0	0	0	0	0	0	0	0	0.0607997	0.0571967	0.0874388	0.269159	0.312487	0.160693	0.122674	0.229882	0.349762	0.330595	0.248418	0.245331	0.224943	0.159925	0.23761	0.115847	0.200258	0.155565	0.187156	0.126399	0	0	0	0.0993688
SLC12A9	0	0	0	0	0.00999616	0	0.0193298	0.00741178	0.0366259	0	0.0080682	0.0080682	0	0	0.0781402	0.147154	0.110764	0.109302	0.0219142	0.129861	0.0415834	0	0	0	0	0	0	0	0	0	0	0	0	0	0	0.0179628	0	0	0.163007	0.177239	0.16864	0
XRCC2	0	0	0	0	0	0.00213608	0	0	0	0	0	0	0	0	0.201656	0.0636829	0.128887	0.16401	0	0.0431326	0.119584	0	0.059244	0	0	0	0	0	0	0	0	0	0	0	0	0.0293263	0	0	0.105287	0.134655	0.0993332	0.119315
MFAP4	0	0	0.0666903	0	0.0392326	0.0149878	0	0.0147746	0.0420954	0	0.0404209	0.0404209	0	0.0373605	0.0164446	0	0	0	0.146676	0	0.0651831	0.089087	0	0.0536659	0.0335979	0.115377	0.0436117	0.0525122	0.114965	0.126342	0.236	0.0245908	0.12974	0	0.0978086	0.117302	0.130692	0.0306116	0	0.0320837	0.154173	0.0938273
IGHMBP2	0.0686745	0	0	0.0678373	0	0	0	0.0180925	0	0.0686745	0	0	0.0599985	0	0.189405	0.0119443	0.127327	0.136498	0	0.0727178	0.17695	0	0	0	0	0	0	0	0	0	0	0	0	0	0	0	0	0	0.14766	0.139558	0.246242	0.00532053
CCL20	0	0	0	0	0	0	0	0	0	0	0	0	0	0	0.212259	0.0326426	0.150614	0.0895516	0	0.0965515	0.0817911	0	0	0	0	0	0	0	0	0	0	0	0	0	0	0	0	0	0.127305	0.128076	0.190435	0.0195815
ZNF671	0	0	0	0	0	0	0	0	0	0	0	0	0	0	0.216328	0.153034	0.0880438	0.0927935	0.0699679	0.0392497	0.0436666	0	0	0	0.0205469	0	0	0	0	0	0	0	0	0	0	0	0	0	0.172385	0.193138	0.271738	0
CYP11B2	0	0.0213381	0	0	0	0	0	0	0	0	0	0	0	0	0.127065	0.0550643	0	0	0	0.0468802	0.0690326	0	0	0.0689549	0	0.107837	0	0	0.0278567	0	0	0	0.061446	0	0	0.0873137	0.0762034	0.0364086	0.255625	0.140605	0.0741133	0.0329711
ADH1C	0	0	0	0	0	0	0	0	0	0	0	0	0	0	0.235152	0.015411	0.143549	0.152	0.0163241	0.071334	0.0333574	0	0	0	0	0	0	0	0	0	0	0	0	0	0	0	0	0	0.147022	0.213098	0.199432	0.0652805
PCNT	0	0	0	0	0	0	0	0	0	0	0	0	0	0	0.164044	0.179049	0	0	0	0.140825	0.162334	0	0.0517394	0.0311046	0	0.00648846	0.00795429	0.03267	0.0819975	0	0	0	0.015825	0	0.0385223	0.0824172	0.0569788	0.0239839	0.15557	0.0852727	0.147403	0.122259
